# Supplementary material for: STREMI: a dual-function upstream ORF-encoded regulator of mitochondrial cristae architecture
Source: EMBO Rep. 2026 May 2;27(12):3303–39. doi: 10.1038/s44319-026-00783-8 (PMC13303939; doi:10.1038/s44319-026-00783-8)
Supplement: Supplementary file 2 — Dataset EV1 [file 44319_2026_783_MOESM2_ESM.xlsx]

## Sheet: info
	Dataset EV1
	Candidate bicistronic transcripts were identified and integrated with evolutionary conservation (PhyloCSF), ribosome profiling (Ribo-seq), and genomic localization information. ORF pairs within the same transcript were evaluated for coding potential and translational support.
	Tab Candidate_Bicistronic Candidate bicistronic transcript models with integrated evolutionary and translational information.
	Tab Riboseq data ORFs called from ribosome profiling datasets providing independent translational support for the 14 bicistronic transcript pairs described in this study.
	Trans_ID Ensembl transcript identifier
	NCBI_Trans_ID RefSeq transcript identifier
	Trans_length Transcript length (nt)
	Chromosome Genomic chromosome
	Strand Genomic strand
	Gene_ID gene symbol
	ORF_genome_location Genomic coordinates of candidate ORFs within human genome
	Sum_aligned_target_length_ratio Combined alignment coverage ratio of multiple ORFs within a transcript against annotated human protein sequences.
	ORF_phylocsf_merge_score Combined PhyloCSF scores of per ORFs
	ORF_phylocsf_positive_num Number of ORFs with positive PhyloCSF coding signal
	ORF_Ribo_score_per Ribo-seq support score for each ORF
	ORF_Riboseq_positive_num Number of ORFs within each transcript with Ribo-seq–derived scores greater than 0
	Positive_ORF_reads Normalized RNA-seq read support calculated as the number of reads mapped to the full bicistronic transcript encompassing all ORFs divided by the total RNA-seq reads in the sample
	ORF-normalized_read_coverage_score Mean normalized RNA-seq read coverage across ORFs, calculated by deriving read-overlap proportions relative to the summed ORF lengths for each ORF and averaging across all ORFs within the transcript.
	Positive_reads_ratio Fraction of RNA-seq reads mapped to the full bicistronic transcript encompassing all ORFs, calculated from the Positive_ORF_reads value.
	Pair Bicistronic gene pair identifier
	Gene_ID Gene associated with detected ORF
	Software ORF-calling software
	Tissue Tissue origin of Ribo-seq data
	Sample Sample identifier
	P_value Statistical significance of ORF detection
	Start_Codon Initiation codon
	transcript_id Ensembl transcript identifier
	chromosome Genomic chromosome
	strand Genomic strand
	ORF_genome_loc Genomic coordinates of detected ORF
	match_type Overlap category between the detected ORF coordinates and the candidate bicistronic ORF coordinates

## Sheet: Candidate_Bicistronic
Trans_ID	NCBI_Trans_ID	Trans_length	Chromosome	Strand	Gene_ID	ORF_genome_location	Sum_aligned_target_length_ratio	ORF_phylocsf_merge_score	ORF_phylocsf_positive_num	ORF_Ribo_score_per	ORF_Riboseq_positive_num	Positive_ORF_reads	ORF-normalized_read_coverage_score	Positive_reads_ratio
ENST00000521508.2	NM_001004127.3	6510	chr13	+	ALG11	ORF1_[(52012419-52012462); (52018913-52019143); (52024006-52024937); (52028319-52028590)] | ORF7_[(52028793-52031105)]	2	ORF1_[24.039]|ORF7_[6.869]	2	ORF1_[170.552]|ORF7_[14.079]	2	"120/180"	0.73925	0.67
ENST00000527353.2	NM_001042616.3	1311	chr4	-	PIGY	ORF2_[(88521574-88521789)] | ORF3_[(88523498-88523721); (88521888-88522029)]	2	ORF2_[44.397]|ORF3_[12.076]	2	ORF2_[22.918]|ORF3_[262.661]	2	"234/236"	0.987903	0.99
ENST00000640019.3	NM_001378785.1	4660	chr10	+	MSANTD7	ORF7_[(14838403-14838459); (14839905-14839985); (14840075-14840157); (14842134-14842179)] | ORF8_[(14842237-14842846); (14843371-14843894)]	1.98864	ORF7_[29.434]|ORF8_[10.911]	2	ORF7_[254.076]|ORF8_[27.113]	2	"212/224"	0.943862	0.95
ENST00000688188.1	NM_001392073.1	3564	chr20	+	KAT14	ORF1_[(18137956-18138051); (18142208-18142357)] | ORF2_[(18142661-18142919); (18145233-18145351); (18150821-18150942); (18159084-18159265); (18161823-18162239); (18162377-18162945); (18181710-18181846); (18183123-18183298); (18184602-18184792); (18187286-18187459)]	2.00257	ORF1_[23.601]|ORF2_[53.764]	2	ORF1_[77.329]|ORF2_[119.607]	2	"179/195"	0.817769	0.92
ENST00000550078.3	NM_001395895.1	11697	chr1	+	ZBED6	ORF15_[(203797523-203800462)] | ORF9_[(203817071-203817124); (203818570-203818689); (203828299-203828422); (203829451-203829654); (203829780-203829896); (203830123-203830203); (203831661-203831771); (203833791-203833853); (203837966-203838064); (203840306-203840374); (203847184-203847687); (203848331-203848407); (203849711-203850026); (203850515-203850681); (203851057-203851124); (203852141-20385…	2	ORF15_[5.283]|ORF9_[20.171]	2	ORF15_[6.226]|ORF9_[208.942]	2	"302/374"	0.856845	0.81
ENST00000390687.9	NM_003097.6	1468	chr15	+	SNRPN	ORF2_[(24974364-24974456); (24975358-24975509); (24976305-24976416); (24976877-24977029); (24977778-24977916); (24978193-24978318); (24978407-24978444)] | ORF3_[(24955049-24955062); (24962114-24962209); (24967932-24968037)]	2	ORF2_[43.956]|ORF3_[17.616]	2	ORF2_[323.465]|ORF3_[473.014]	2	"1595/1663"	0.9711	0.96
ENST00000396954.8	NM_004531.5	4166	chr5	-	MOCS2	ORF2_[(53108522-53108634); (53107095-53107221)] | ORF9_[(53107077-53107192); (53102097-53102224); (53101359-53101509); (53100411-53100534); (53098602-53098667)]	1.95181	ORF2_[39.150]|ORF9_[13.255]	2	ORF2_[189.368]|ORF9_[217.705]	2	"48/50"	0.9658	0.96
ENST00000295959.10	NM_007042.6	3266	chr3	+	RPP14	ORF14_[(58310321-58310406); (58310507-58310591); (58316515-58316591); (58316915-58316993); (58317440-58317496)] | ORF15_[(58317599-58318120)]	2	ORF14_[31.047]|ORF15_[19.417]	2	ORF14_[297.738]|ORF15_[20.257]	2	"77/81"	0.945	0.95
ENST00000325301.7	NM_019008.6	5688	chr22	+	MIEF1	ORF16_[(39511295-39511438); (39511849-39512026); (39512232-39512494); (39513517-39514323)] | ORF26_[(39504231-39504443)]	2	ORF16_[49.487]|ORF26_[32.099]	2	ORF16_[109.464]|ORF26_[105.038]	2	"171/210"	0.840881	0.81
ENST00000260952.9	NM_019048.4	2411	chr2	+	ASNSD1	ORF6_[(189661506-189661610); (189663901-189663954); (189665376-189665451); (189666041-189666111)] | ORF7_[(189666133-189667596); (189667764-189667945); (189670441-189670726)]	2	ORF6_[18.144]|ORF7_[30.867]	2	ORF6_[537.105]|ORF7_[63.030]	2	"154/155"	0.993	0.99
ENST00000273968.5	NM_032906.5	1311	chr4	-	PYURF	ORF2_[(88521574-88521789)] | ORF3_[(88523498-88523721); (88521888-88522029)]	2	ORF2_[44.397]|ORF3_[12.076]	2	ORF2_[22.918]|ORF3_[262.661]	2	"234/236"	0.987903	0.99
ENST00000323146.8	NM_080670.4	2666	chr5	+	SLC35A4	ORF3_[(140567125-140568144)] | ORF7_[(140564844-140564858); (140565873-140565971); (140566565-140566762)]	2	ORF3_[25.283]|ORF7_[35.877]	2	ORF3_[3.224]|ORF7_[484.017]	2	"409/425"	0.968588	0.96
ENST00000334232.9	NM_145861.4	3088	chr1	+	EDARADD	ORF1_[(236394445-236394505); (236409216-236409274); (236414260-236414299); (236427392-236427450); (236468231-236468276); (236482267-236482649)] | ORF16_[(236483165-236484331)]	1.92326	ORF1_[11.914]|ORF16_[19.790]	2	ORF1_[37.617]|ORF16_[1589.100]	2	"32/33"	0.924394	0.97
ENST00000685392.1	NM_183011.2	2857	chr10	+	CREM	ORF2_[(35137815-35137879); (35148368-35148491); (35178889-35178986); (35179134-35179276); (35188200-35188388); (35206895-35207051); (35211254-35211398)] | ORF4_[(35211522-35211803)]	1.98701	ORF2_[26.540]|ORF4_[4.678]	2	ORF2_[271.320]|ORF4_[10.718]	2	"37/51"	0.769902	0.73
ENST00000417826.3	NM_213607.3	3442	chr17	+	CCDC103	ORF18_[(44900999-44901141); (44901520-44901652); (44902365-44902817)] | ORF8_[(44903815-44905071)]	2	ORF18_[18.922]|ORF8_[24.372]	2	ORF18_[23.957]|ORF8_[1.125]	2	"4/8"	0.74375	0.5
ENST00000623063.3	NM_000026.4	4359	chr22	+	ADSL	ORF19_[(40346559-40346711); (40349832-40350035); (40353073-40353117); (40354248-40354327); (40358864-40359035); (40359260-40359306); (40360402-40360492); (40361273-40361342); (40361488-40361635); (40362981-40363071); (40364276-40364365); (40364880-40365056); (40366436-40366522)] | ORF21_[(40367153-40367473)]	1.875	ORF19_[47.084]|ORF21_[-28.383]	1	ORF19_[2303.434]|ORF21_[NA]	1	"20/378"	0.518783	0.05
ENST00000263080.3	NM_000049.4	5422	chr17	+	ASPA	ORF10_[(3476160-3476395); (3481603-3481798); (3483499-3483592); (3489235-3489342); (3494350-3494459); (3498891-3499088)] | ORF4_[(3500501-3500743)]	1.95181	ORF10_[24.499]|ORF4_[NA]	1	ORF10_[17.455]|ORF4_[NA]	1	"0/0"	NA	NA
ENST00000532917.3	NM_000073.3	2690	chr11	+	CD3G	ORF13_[(118344367-118344478); (118349027-118349050); (118349743-118349970); (118350552-118350683); (118351628-118351671); (118352404-118352469)] | ORF16_[(118354319-118354654)]	1.80159	ORF13_[-1.530]|ORF16_[-10.605]	0	ORF13_[3.267]|ORF16_[NA]	1	"0/0"	NA	NA
ENST00000676185.1	NM_000082.4	9414	chr5	-	ERCC8	ORF15_[(60873368-60873697)] | ORF25_[(60944932-60945008); (60928864-60928959); (60922054-60922155); (60918265-60918388); (60904792-60904873); (60903648-60903716); (60902442-60902508); (60899627-60899727); (60898276-60898400); (60890889-60891086); (60887440-60887520); (60874615-60874683)]	1.8374	ORF15_[-11.144]|ORF25_[29.560]	1	ORF15_[1.000]|ORF25_[152.942]	2	"5/50"	0.4791	0.1
ENST00000356487.11	NM_000175.5	4125	chr19	+	GPI	ORF13_[(34400747-34400947)] | ORF17_[(34365198-34365388); (34366345-34366435); (34366783-34366851); (34368583-34368702); (34377503-34377586); (34377735-34377881); (34378934-34379005); (34379518-34379562); (34381466-34381519); (34393248-34393308); (34393728-34393771); (34393914-34394066); (34396301-34396430); (34396581-34396657); (34399207-34399335); (34399556-34399631); (34399719-34399785); (3439…	1.82192	ORF13_[NA]|ORF17_[46.950]	1	ORF13_[NA]|ORF17_[16172.544]	1	"237/969"	0.588937	0.24
ENST00000324288.14	NM_000246.4	16061	chr16	+	CIITA	ORF1_[(10877259-10877382); (10895282-10895428); (10895669-10895764); (10898670-10898732); (10898925-10899002); (10901514-10901558); (10902038-10902184); (10902658-10902801); (10903731-10903895); (10904744-10904812); (10906499-10908149); (10909029-10909187); (10910188-10910259); (10915570-10915650); (10916367-10916459); (10918440-10918526); (10922167-10922250); (10922407-10922490); (10923228-10923…	3.70912	ORF1_[11.212]|ORF3_[-23.009]|ORF50_[-19.761]|ORF92_[-19.548]	1	ORF1_[698.792]|ORF3_[2.858]|ORF50_[1.000]|ORF92_[1.500]	4	"0/0"	NA	NA
ENST00000338641.10	NM_000268.4	5950	chr22	+	NF2	ORF2_[(29603918-29604112); (29636751-29636876); (29639090-29639212); (29642202-29642285); (29654657-29654725); (29655594-29655676); (29658189-29658264); (29661205-29661339); (29664990-29665064); (29668333-29668446); (29671826-29671948); (29673269-29673486); (29674836-29674941); (29678196-29678323); (29681439-29681601); (29694752-29694802)] | ORF31_[(29696833-29697180)]	1.8785	ORF2_[52.978]|ORF31_[-17.510]	1	ORF2_[829.997]|ORF31_[1.800]	2	"113/173"	0.778179	0.65
ENST00000563588.6	NM_000294.3	5384	chr16	+	PHKG2	ORF1_[(30748479-30748490); (30748803-30748915); (30751106-30751281); (30751549-30751603); (30753232-30753297); (30753394-30753557); (30756182-30756272); (30756367-30756520); (30756590-30756715); (30756804-30757097)] | ORF6_[(30758559-30758915)]	2	ORF1_[35.991]|ORF6_[-15.465]	1	ORF1_[256.865]|ORF6_[NA]	1	"0/100"	0.48595	0
ENST00000355962.5	NM_000353.3	3945	chr16	-	TAT	ORF1_[(71577009-71577038); (71576181-71576427); (71575922-71576026); (71573539-71573606); (71572530-71572688); (71572186-71572324); (71571606-71571658); (71570679-71570831); (71570269-71570397); (71569854-71569937); (71568711-71568809); (71568144-71568284)] | ORF13_[(71567165-71567587)] | ORF3_[(71567220-71567405)]	2.62566	ORF1_[38.188]|ORF13_[-29.630]|ORF3_[NA]	1	ORF1_[13.215]|ORF13_[NA]|ORF3_[NA]	1	"1/1"	1	1
ENST00000375631.5	NM_000434.4	3353	chr6	-	NEU1	ORF1_[(31862618-31862806); (31861999-31862191); (31861188-31861450); (31860439-31860621); (31860042-31860264); (31859719-31859945)] | ORF12_[(31858388-31858606)]	1.9589	ORF1_[28.624]|ORF12_[NA]	1	ORF1_[414.429]|ORF12_[NA]	1	"0/123"	0.483902	0
ENST00000563924.6	NM_000442.5	6813	chr17	-	PECAM1	ORF1_[(64390602-64390665); (64390489-64390515); (64377824-64378117); (64375051-64375356); (64369750-64370025); (64363149-64363397); (64360140-64360415); (64356111-64356398); (64354933-64355040); (64353491-64353518); (64352390-64352463); (64350380-64350433); (64348260-64348322); (64341634-64341690); (64329700-64329722); (64323816-64323845)] | ORF38_[(64322188-64322388)]	1.83562	ORF1_[3.352]|ORF38_[NA]	1	ORF1_[86.164]|ORF38_[NA]	1	"0/0"	NA	NA
ENST00000686671.1	NM_000451.4	7934	chrX	+	SHOX	ORF33_[(630898-631174); (634618-634826); (640821-640878); (640999-641087); (644391-644636)] | ORF6_[(645763-646137)]	1.86555	ORF33_[39.286]|ORF6_[-16.715]	1	ORF33_[NA]|ORF6_[NA]	0	"0/0"	NA	NA
ENST00000216124.10	NM_000487.6	4294	chr22	-	ARSA	ORF6_[(50623583-50623900)] | ORF8_[(50627556-50627779); (50627166-50627406); (50626834-50627052); (50626591-50626760); (50626154-50626278); (50625936-50626063); (50625579-50625681); (50625145-50625464)]	1.88785	ORF6_[NA]|ORF8_[34.245]	1	ORF6_[1.000]|ORF8_[251.935]	2	"1/7"	0.519286	0.14
ENST00000268097.10	NM_000520.6	4785	chr15	-	HEXA	ORF1_[(72375720-72375972); (72356525-72356617); (72355559-72355624); (72353691-72353737); (72353068-72353178); (72351133-72351234); (72350518-72350650); (72349079-72349259); (72348048-72348134); (72347686-72347758); (72346527-72346710); (72346235-72346325); (72345446-72345550); (72344077-72344140)] | ORF15_[(72343056-72343220)]	1.81818	ORF1_[34.844]|ORF15_[NA]	1	ORF1_[1559.789]|ORF15_[1.000]	2	"0/101"	0.475891	0
ENST00000221996.12	NM_000554.6	4366	chr19	+	CRX	ORF15_[(47821974-47822010); (47834409-47834543); (47836243-47836394); (47839320-47839967)] | ORF17_[(47840340-47840642)]	1.84372	ORF15_[25.594]|ORF17_[-9.967]	1	ORF15_[4.241]|ORF17_[NA]	1	"0/0"	NA	NA
ENST00000299178.4	NM_000706.5	6222	chr12	-	AVPR1A	ORF19_[(63149867-63151025); (63147359-63147645)] | ORF22_[(63145421-63145612)]	1.84722	ORF19_[23.519]|ORF22_[-25.700]	1	ORF19_[3.989]|ORF22_[NA]	1	"2/2"	0.86	1
ENST00000324071.10	NM_000767.5	3071	chr19	+	CYP2B6	ORF1_[(40991306-40991476); (41004001-41004163); (41004297-41004446); (41006905-41007065); (41009219-41009395); (41009994-41010135); (41012298-41012485); (41012674-41012815); (41016646-41016827)] | ORF3_[(41017059-41017385)]	1.96907	ORF1_[24.218]|ORF3_[-22.737]	1	ORF1_[5.667]|ORF3_[NA]	1	"37/41"	0.823171	0.9
ENST00000374619.2	NM_000864.5	3319	chr1	-	HTR1D	ORF7_[(23193086-23194273)] | ORF8_[(23192576-23192779)]	1.89474	ORF7_[42.370]|ORF8_[-10.483]	1	ORF7_[6.295]|ORF8_[2.882]	2	"24/26"	0.961538	0.92
ENST00000320623.10	NM_000903.3	2521	chr16	-	NQO1	ORF14_[(69710111-69710377)] | ORF7_[(69726433-69726439); (69718370-69718534); (69718123-69718253); (69714964-69715077); (69713028-69713129); (69710976-69711281)]	2	ORF14_[-27.054]|ORF7_[29.956]	1	ORF14_[1.400]|ORF7_[1199.822]	2	"21/48"	0.711354	0.44
ENST00000344063.7	NM_000991.5	4209	chr19	+	RPL28	ORF1_[(55386358-55386438); (55386570-55386693); (55387930-55388048); (55388243-55388332)] | ORF23_[(55390158-55390535)]	1.89815	ORF1_[53.600]|ORF23_[NA]	1	ORF1_[1090.399]|ORF23_[1.517]	2	"25/269"	0.535874	0.09
ENST00000311111.11	NM_000999.4	1145	chr17	+	RPL38	ORF1_[(74209844-74210353)] | ORF3_[(74203956-74203958); (74204130-74204190); (74209187-74209309); (74209804-74209829)]	1.91509	ORF1_[-27.611]|ORF3_[40.542]	1	ORF1_[24.992]|ORF3_[1656.133]	2	"431/431"	0.53674	1
ENST00000358491.9	NM_001001415.4	4785	chr19	+	ZNF429	ORF13_[(21505772-21505774); (21529658-21529784); (21530589-21530684); (21536280-21538078)] | ORF3_[(21536670-21536969)]	2	ORF13_[-4.297]|ORF3_[-55.672]	0	ORF13_[11.767]|ORF3_[3.463]	2	"18/26"	0.690769	0.69
ENST00000330619.13	NM_001001668.4	7194	chr19	+	ZNF470	ORF12_[(56577787-56578254)] | ORF3_[(56570312-56570371); (56574394-56574520); (56574638-56574733); (56576713-56578583)]	1.97414	ORF12_[-83.902]|ORF3_[-7.008]	0	ORF12_[2.821]|ORF3_[13.874]	2	"21/23"	0.885217	0.91
ENST00000413817.8	NM_001001794.4	4891	chr22	-	DENND6B	ORF1_[(50326812-50326988); (50318965-50319003); (50318847-50318889); (50317908-50318020); (50317293-50317373); (50316370-50316475); (50316174-50316253); (50316025-50316087); (50315714-50315769); (50314799-50314921); (50314605-50314700); (50314400-50314494); (50314207-50314272); (50313814-50313878); (50313635-50313724); (50313446-50313499); (50312999-50313108); (50312523-50312625); (50312343-50312…	1.90909	ORF1_[41.989]|ORF25_[-8.755]	1	ORF1_[453.393]|ORF25_[1.600]	2	"0/2"	0.2625	0
ENST00000369727.4	NM_001002759.2	1430	chr10	+	SFR1	ORF1_[(104125800-104126060)] | ORF3_[(104122178-104122196); (104122965-104123086); (104123714-104124124); (104125513-104125704)]	1.8617	ORF1_[-19.130]|ORF3_[-5.973]	0	ORF1_[1.667]|ORF3_[46.672]	2	"31/33"	0.96197	0.94
ENST00000642047.1	NM_001003745.2	2650	chr11	-	OR10A3	ORF2_[(7938576-7939520)] | ORF3_[(7937958-7938275)]	1.97778	ORF2_[2.279]|ORF3_[-14.242]	1	ORF2_[NA]|ORF3_[NA]	0	"0/0"	NA	NA
ENST00000472837.7	NM_001003795.3	3551	chr7	+	GTF2IRD2B	ORF3_[(75149402-75149617)] | ORF4_[(75108965-75109063); (75112397-75112535); (75120891-75121010); (75123136-75123319); (75123488-75123516); (75125916-75125970); (75126342-75126385); (75133135-75133212); (75135001-75135057); (75136785-75136850); (75138950-75139027); (75141103-75141186); (75142482-75142665); (75143950-75143978); (75147694-75149297)]	1.81374	ORF3_[NA]|ORF4_[18.955]	1	ORF3_[NA]|ORF4_[2.538]	1	"4/15"	0.318	0.27
ENST00000396403.9	NM_001004301.4	6153	chr19	+	ZNF813	ORF12_[(53483769-53483837); (53486632-53486758); (53490375-53492086)] | ORF25_[(53491701-53492459)] | ORF4_[(53492752-53493309)]	2.81322	ORF12_[-6.134]|ORF25_[-45.512]|ORF4_[-26.795]	0	ORF12_[4.647]|ORF25_[3.568]|ORF4_[1.364]	3	"57/58"	0.964368	0.98
ENST00000641627.1	NM_001004456.2	2535	chr19	+	OR1M1	ORF11_[(9094784-9095344)] | ORF9_[(9087129-9087157); (9093232-9094186)]	1.90654	ORF11_[NA]|ORF9_[-3.980]	0	ORF11_[NA]|ORF9_[NA]	0	"0/0"	NA	NA
ENST00000642092.2	NM_001004466.2	6376	chr19	+	OR10H5	ORF11_[(15798650-15799072)] | ORF14_[(15794049-15794996)] | ORF16_[(15795348-15795629)] | ORF37_[(15798778-15798963)]	3.6187	ORF11_[-16.599]|ORF14_[8.687]|ORF16_[-6.095]|ORF37_[NA]	1	ORF11_[NA]|ORF14_[1.000]|ORF16_[NA]|ORF37_[NA]	1	"0/0"	NA	NA
ENST00000641081.1	NM_001005193.2	3015	chr19	-	OR7G2	ORF16_[(9100927-9101328)] | ORF7_[(9107314-9107357); (9102269-9103259)]	2.09783	ORF16_[-11.663]|ORF7_[-15.515]	0	ORF16_[1.000]|ORF7_[NA]	1	"0/0"	NA	NA
ENST00000368145.2	NM_001005327.3	1844	chr1	-	OR6K3	ORF3_[(158716914-158717204)] | ORF4_[(158720683-158720710); (158717168-158718132)]	1.90002	ORF3_[-26.915]|ORF4_[-6.261]	0	ORF3_[NA]|ORF4_[NA]	0	"0/0"	NA	NA
ENST00000537055.4	NM_001005850.3	3448	chr19	-	ZNF835	ORF11_[(56671576-56671723); (56663585-56665245)] | ORF6_[(56663232-56663387)]	2	ORF11_[-11.529]|ORF6_[-19.237]	0	ORF11_[2.975]|ORF6_[NA]	1	"1/1"	1	1
ENST00000376943.8	NM_001007088.2	3499	chrX	-	ZNF182	ORF13_[(48002595-48002609); (47983285-47983411); (47982949-47983038); (47976167-47977797)] | ORF3_[(47976412-47976966)]	1.84055	ORF13_[-1.386]|ORF3_[-70.686]	0	ORF13_[31.629]|ORF3_[5.496]	2	"40/41"	0.970854	0.98
ENST00000415083.7	NM_001007559.3	3402	chr18	-	SS18	ORF8_[(26016501-26016737)] | ORF9_[(26090501-26090569); (26087501-26087577); (26078076-26078160); (26057589-26057742); (26052624-26052845); (26039289-26039456); (26038555-26038659); (26035831-26035923); (26035005-26035127); (26032399-26032532); (26018354-26018380)]	1.84783	ORF8_[NA]|ORF9_[39.270]	1	ORF8_[NA]|ORF9_[1290.291]	1	"386/420"	0.940155	0.92
ENST00000422989.6	NM_001007561.3	9686	chr19	-	IRGQ	ORF14_[(43588044-43588490)] | ORF5_[(43591596-43591985)] | ORF50_[(43595982-43596036); (43594809-43595340); (43592026-43593367)]	2.89474	ORF14_[NA]|ORF5_[-16.369]|ORF50_[-5.047]	0	ORF14_[NA]|ORF5_[8.897]|ORF50_[90.928]	2	"35/65"	0.529795	0.54
ENST00000322122.8	NM_001008274.4	8402	chr16	+	TRIM72	ORF2_[(31214296-31214297); (31214732-31215128); (31219095-31219190); (31219289-31219519); (31220896-31220918); (31222827-31222945); (31224181-31224755)] | ORF31_[(31228375-31228971)] | ORF36_[(31231012-31231263)] | ORF6_[(31225605-31225835)]	3.60431	ORF2_[17.926]|ORF31_[-19.102]|ORF36_[-10.802]|ORF6_[-16.957]	1	ORF2_[12.402]|ORF31_[NA]|ORF36_[NA]|ORF6_[NA]	1	"0/1"	0.07	0
ENST00000476320.6	NM_001008703.4	818	chr6	-	SMIM29	ORF2_[(34247467-34247485); (34247044-34247149); (34246514-34246868)] | ORF5_[(34247681-34247791); (34247467-34247492); (34247044-34247149); (34246803-34246868)]	2.02581	ORF2_[-33.564]|ORF5_[27.767]	1	ORF2_[36.728]|ORF5_[78.333]	2	"13/13"	1	1
ENST00000320451.7	NM_001008727.5	6987	chr19	-	ZNF121	ORF23_[(9568095-9568097); (9565940-9567109)] | ORF6_[(9565339-9565671)]	1.87156	ORF23_[-26.202]|ORF6_[-12.939]	0	ORF23_[50.238]|ORF6_[2.118]	2	"2/55"	0.0441818	0.04
ENST00000595646.6	NM_001008801.2	4405	chr19	-	ZNF468	ORF15_[(52840844-52841557)] | ORF5_[(52854258-52854329); (52849087-52849213); (52840725-52842151)] | ORF6_[(52840338-52840658)]	3.05093	ORF15_[-69.383]|ORF5_[-4.370]|ORF6_[-36.708]	0	ORF15_[3.607]|ORF5_[15.878]|ORF6_[2.250]	3	"83/84"	0.982817	0.99
ENST00000316407.9	NM_001009899.4	13704	chr3	-	USF3	ORF41_[(113674832-113674878); (113673348-113673376); (113670121-113670203); (113664313-113664409); (113654944-113661425)] | ORF45_[(113652562-113652828)]	1.82609	ORF41_[32.236]|ORF45_[-19.571]	1	ORF41_[14.260]|ORF45_[1.571]	2	"2/26"	0.216346	0.08
ENST00000304760.3	NM_001010846.3	6542	chr1	-	SHE	ORF25_[(154501436-154502026); (154499112-154499238); (154489051-154489356); (154486527-154486683); (154485943-154486062); (154484149-154484335)] | ORF6_[(154483770-154484138)]	1.8022	ORF25_[41.136]|ORF6_[-19.526]	1	ORF25_[15.090]|ORF6_[2.636]	2	"3/4"	0.79	0.75
ENST00000216471.5	NM_001010860.4	2984	chr14	+	SAMD15	ORF12_[(77391363-77391554)] | ORF4_[(77377383-77379107); (77380383-77380481); (77391008-77391244)]	1.93651	ORF12_[NA]|ORF4_[-4.981]	0	ORF12_[NA]|ORF4_[6.321]	1	"1/1"	1	1
ENST00000250559.14	NM_001010942.3	13378	chr12	+	RAP1B	ORF1_[(68648725-68648781); (68650400-68650468); (68651995-68652051); (68654112-68654252); (68656306-68656449); (68657101-68657187)] | ORF23_[(68663043-68663378)]	1.97087	ORF1_[36.898]|ORF23_[-20.032]	1	ORF1_[25.682]|ORF23_[NA]	1	"0/260"	0.480404	0
ENST00000374392.3	NM_001010980.5	3980	chr1	+	NCMAP	ORF1_[(24595431-24595512); (24600940-24601024); (24605606-24605747)] | ORF4_[(24606933-24607370)]	1.875	ORF1_[21.520]|ORF4_[-16.091]	1	ORF1_[3.262]|ORF4_[NA]	1	"0/1"	0	0
ENST00000409257.10	NM_001010982.5	1686	chr17	+	AFMID	ORF1_[(78187371-78187433); (78190970-78191060); (78202499-78202603); (78202703-78202751); (78204656-78204741); (78204828-78204900); (78205093-78205190); (78205440-78205518); (78205603-78205738); (78205946-78206050); (78206911-78206937)] | ORF6_[(78207236-78207565)]	1.93204	ORF1_[19.177]|ORF6_[-23.927]	1	ORF1_[670.944]|ORF6_[4.138]	2	"10/12"	0.802083	0.83
ENST00000374193.9	NM_001012361.4	4871	chr9	-	WDR31	ORF1_[(113336288-113336298); (113331907-113332050); (113330984-113331116); (113328881-113328955); (113323011-113323155); (113322811-113322911); (113321511-113321578); (113320357-113320498); (113318475-113318637); (113316749-113316909)] | ORF7_[(113313938-113314186)]	1.82474	ORF1_[18.563]|ORF7_[NA]	1	ORF1_[32.880]|ORF7_[NA]	1	"0/0"	NA	NA
ENST00000388988.9	NM_001013619.4	4197	chr15	+	HYKK	ORF18_[(78535685-78536041)] | ORF8_[(78513089-78513425); (78514968-78515107); (78527380-78527563); (78533210-78533670)]	1.85075	ORF18_[-16.264]|ORF8_[32.935]	1	ORF18_[NA]|ORF8_[20.254]	1	"0/1"	0.21	0
ENST00000215917.11	NM_001013694.3	4020	chr22	+	SRRD	ORF16_[(26493061-26493309)] | ORF20_[(26483891-26484099); (26486023-26486063); (26488029-26488288); (26488390-26488488); (26490044-26490198); (26491025-26491070); (26491463-26491672)]	1.9863	ORF16_[NA]|ORF20_[15.988]	1	ORF16_[NA]|ORF20_[310.677]	1	"32/61"	0.736066	0.52
ENST00000421553.7	NM_001023560.4	2685	chr6	+	ZSCAN26	ORF10_[(28271908-28272339); (28272670-28272787); (28276195-28277096)] | ORF3_[(28276399-28276875)]	1.96363	ORF10_[-13.190]|ORF3_[-76.513]	0	ORF10_[33.383]|ORF3_[12.098]	2	"33/33"	0.99303	1
ENST00000299432.7	NM_001024593.2	2423	chr10	-	MSS51	ORF1_[(73428064-73428284); (73427613-73427768); (73426607-73426731); (73425811-73426377); (73425098-73425191); (73424553-73424772)] | ORF2_[(73424157-73424408)]	1.8046	ORF1_[18.605]|ORF2_[-30.087]	1	ORF1_[10.409]|ORF2_[NA]	1	"5/6"	0.88	0.83
ENST00000335012.3	NM_001025266.3	7159	chr3	-	C3orf70	ORF1_[(185152628-185152886); (185083007-185083563)] | ORF6_[(185081249-185081488)]	2	ORF1_[28.165]|ORF6_[-15.255]	1	ORF1_[7.530]|ORF6_[NA]	1	"3/8"	0.5625	0.38
ENST00000367474.2	NM_001030060.3	6326	chr6	+	SAMD5	ORF11_[(147565455-147565772)] | ORF17_[(147508695-147509387); (147564394-147564456)]	1.80583	ORF11_[-19.953]|ORF17_[4.155]	1	ORF11_[1.000]|ORF17_[25.631]	2	"2/2"	1	1
ENST00000293471.11	NM_001031721.4	3165	chr19	+	ZNF613	ORF2_[(51936221-51936235); (51940209-51940335); (51940617-51940709); (51944119-51945737)] | ORF4_[(51944494-51945213)]	1.8973	ORF2_[-7.641]|ORF4_[-69.997]	0	ORF2_[20.246]|ORF4_[4.700]	2	"57/57"	1	1
ENST00000040663.8	NM_001031727.4	3178	chr19	+	MRI1	ORF4_[(13773670-13773957)] | ORF5_[(13764559-13764720); (13764871-13765109); (13765954-13766129); (13768561-13768737); (13768824-13769048); (13772121-13772281)] | ORF7_[(13773434-13773856)]	2.77961	ORF4_[NA]|ORF5_[34.688]|ORF7_[NA]	1	ORF4_[1.149]|ORF5_[255.408]|ORF7_[1.709]	3	"28/31"	0.901075	0.9
ENST00000342704.11	NM_001032999.3	7344	chr20	+	CBFA2T2	ORF10_[(33645960-33646283)] | ORF21_[(33490268-33490301); (33606956-33607099); (33611094-33611335); (33619517-33619606); (33623115-33623296); (33624764-33625017); (33628350-33628435); (33629719-33629914); (33636640-33636708); (33640341-33640531); (33644347-33644646)]	1.98913	ORF10_[-25.912]|ORF21_[46.279]	1	ORF10_[2.000]|ORF21_[153.980]	2	"12/73"	0.465685	0.16
ENST00000587539.2	NM_001033719.3	1849	chr19	-	ZNF404	ORF1_[(43883956-43883964); (43880010-43880136); (43872555-43874077)] | ORF3_[(43873004-43873375)]	1.89516	ORF1_[-6.781]|ORF3_[-66.690]	0	ORF1_[9.159]|ORF3_[2.968]	2	"12/13"	0.923077	0.92
ENST00000442744.7	NM_001033930.3	2848	chr19	+	UBA52	ORF3_[(18575624-18575929)] | ORF5_[(18576581-18576889)] | ORF8_[(18571885-18571909); (18573293-18573403); (18573662-18573748); (18574870-18574972); (18575057-18575150)]	2.71962	ORF3_[NA]|ORF5_[NA]|ORF8_[42.748]	1	ORF3_[1.000]|ORF5_[NA]|ORF8_[2781.006]	2	"15/294"	0.356338	0.05
ENST00000304567.10	NM_001034.4	3258	chr2	+	RRM2	ORF1_[(10122760-10122897); (10122983-10123057); (10123387-10123530); (10123736-10123852); (10124717-10124850); (10126875-10126969); (10127087-10127220); (10128848-10128952); (10129041-10129154); (10129234-10129386)] | ORF13_[(10130646-10130930)]	1.77532	ORF1_[52.910]|ORF13_[-21.636]	1	ORF1_[2291.968]|ORF13_[1.000]	2	"291/538"	0.760242	0.54
ENST00000318240.8	NM_001035005.4	5548	chr18	-	C18orf32	ORF21_[(49477558-49477797)] | ORF22_[(49487043-49487178); (49483584-49483771); (49482345-49482410)]	1.82609	ORF21_[NA]|ORF22_[1.697]	1	ORF21_[NA]|ORF22_[170.935]	1	"1/46"	0.490435	0.02
ENST00000313324.9	NM_001037163.2	2220	chr7	-	FAM220A	ORF10_[(6330375-6331154)] | ORF9_[(6348573-6348758); (6331215-6331235)]	2	ORF10_[-23.205]|ORF9_[31.130]	1	ORF10_[6.871]|ORF9_[11.386]	2	"79/82"	0.97561	0.96
ENST00000391711.8	NM_001037232.4	5032	chr19	-	ZNF829	ORF18_[(36915130-36915242); (36914965-36915022); (36908333-36908459); (36907929-36908024); (36891492-36892471)] | ORF6_[(36890531-36890890)]	1.90179	ORF18_[-10.414]|ORF6_[-11.959]	0	ORF18_[34.337]|ORF6_[1.429]	2	"8/11"	0.818182	0.73
ENST00000421176.4	NM_001037813.4	4336	chr19	+	ZNF284	ORF1_[(44076390-44076404); (44081015-44081141); (44082013-44082105); (44085714-44087260)] | ORF9_[(44085918-44086709)]	1.89565	ORF1_[-9.378]|ORF9_[-79.101]	0	ORF1_[22.181]|ORF9_[4.602]	2	"4/4"	1	1
ENST00000325631.10	NM_001038603.3	4423	chr5	+	MARVELD2	ORF21_[(69442817-69443068)] | ORF4_[(69443127-69443381)] | ORF7_[(69419386-69420531); (69424601-69424636); (69432527-69432675); (69432922-69433093); (69440450-69440500); (69441532-69441654)]	2.64542	ORF21_[-11.090]|ORF4_[NA]|ORF7_[30.135]	1	ORF21_[NA]|ORF4_[NA]|ORF7_[55.775]	1	"155/162"	0.944774	0.96
ENST00000510175.6	NM_001039127.6	3647	chr4	+	ZNF718	ORF13_[(124671-124673); (130788-130914); (131410-131505); (160912-162122)] | ORF2_[(161266-162000)]	2	ORF13_[-2.397]|ORF2_[-60.046]	0	ORF13_[10.921]|ORF2_[3.345]	2	"12/31"	0.377903	0.39
ENST00000569673.3	NM_001039614.3	7150	chr15	-	INSYN1	ORF24_[(73738305-73738679)] | ORF5_[(73750975-73751130); (73739917-73740642)]	1.84906	ORF24_[-14.584]|ORF5_[33.287]	1	ORF24_[NA]|ORF5_[2.739]	1	"0/20"	0.5	0
ENST00000359798.9	NM_001039886.4	3585	chr19	+	ZNF808	ORF1_[(52543285-52543347); (52547512-52547638); (52553107-52555628)] | ORF12_[(52555621-52556031)]	2	ORF1_[-6.685]|ORF12_[-40.164]	0	ORF1_[7.616]|ORF12_[2.437]	2	"17/18"	0.903333	0.94
ENST00000373510.9	NM_001040441.3	7077	chr1	+	ZBTB8A	ORF14_[(32592932-32593754); (32595054-32595223); (32600087-32600419)] | ORF35_[(32603214-32603411)] | ORF5_[(32602495-32602734)]	2.74799	ORF14_[48.962]|ORF35_[NA]|ORF5_[-14.913]	1	ORF14_[25.268]|ORF35_[NA]|ORF5_[NA]	1	"0/6"	0.166667	0
ENST00000596148.3	NM_001042462.2	5508	chr19	+	TRAPPC5	ORF15_[(7680864-7680878); (7682242-7682820)] | ORF17_[(7683628-7683855)]	1.7467	ORF15_[-4.019]|ORF17_[NA]	0	ORF15_[354.480]|ORF17_[1.000]	2	"0/94"	0.483032	0
ENST00000409883.7	NM_001044385.3	5399	chr2	-	TMEM237	ORF17_[(201622940-201623284)] | ORF9_[(201643359-201643400); (201640893-201640924); (201640261-201640265); (201638989-201639045); (201636748-201636885); (201633311-201633431); (201632051-201632208); (201629729-201629852); (201629230-201629421); (201628076-201628149); (201627321-201627414); (201626026-201626147); (201624255-201624322)]	2	ORF17_[-4.387]|ORF9_[18.635]	1	ORF17_[2.667]|ORF9_[341.589]	2	"21/135"	0.543519	0.16
ENST00000371877.8	NM_001048166.1	5019	chr1	-	STIL	ORF15_[(47310276-47310319); (47304889-47304996); (47302234-47302346); (47301561-47301748); (47299905-47300152); (47295765-47295848); (47293458-47293544); (47289435-47289585); (47287551-47287660); (47282345-47282459); (47280241-47281209); (47272076-47272241); (47269635-47269866); (47262903-47263116); (47260289-47260539); (47251136-47251922)] | ORF17_[(47250554-47250931)]	1.81817	ORF15_[9.319]|ORF17_[-27.327]	1	ORF15_[441.836]|ORF17_[1.571]	2	"95/96"	0.949115	0.99
ENST00000265403.12	NM_001075.6	2757	chr4	+	UGT2B10	ORF13_[(68816020-68816737); (68818029-68818177); (68822271-68822402); (68826410-68826497); (68827329-68827548); (68830600-68830879)] | ORF7_[(68831073-68831399)]	1.86598	ORF13_[21.928]|ORF7_[-19.111]	1	ORF13_[6.000]|ORF7_[NA]	1	"0/0"	NA	NA
ENST00000601440.6	NM_001076675.3	6063	chr19	-	ZNF626	ORF1_[(20625045-20625290)] | ORF2_[(20624709-20624954)] | ORF20_[(20661444-20661446); (20646279-20646405); (20645684-20645779); (20624290-20625650)] | ORF3_[(20624343-20624702)]	3.8969	ORF1_[-52.349]|ORF2_[-61.875]|ORF20_[-1.059]|ORF3_[-57.268]	0	ORF1_[3.333]|ORF2_[2.870]|ORF20_[16.407]|ORF3_[5.143]	4	"35/61"	0.577787	0.57
ENST00000392288.7	NM_001076678.3	5023	chr19	+	ZNF493	ORF11_[(21424446-21424691)] | ORF2_[(21425834-21426052)]	1.96341	ORF11_[-60.362]|ORF2_[-16.983]	0	ORF11_[2.248]|ORF2_[1.000]	2	"18/32"	0.593437	0.56
ENST00000399598.7	NM_001077619.2	4971	chr8	+	UBXN2B	ORF1_[(58448202-58448534)] | ORF14_[(58448189-58448380)] | ORF4_[(58411386-58411469); (58416850-58416953); (58430519-58430669); (58433160-58433243); (58434395-58434504); (58439633-58439770); (58445907-58446068); (58447389-58447551)]	2.69844	ORF1_[-12.371]|ORF14_[-9.046]|ORF4_[28.533]	1	ORF1_[1.000]|ORF14_[NA]|ORF4_[103.313]	2	"138/161"	0.864513	0.86
ENST00000257013.9	NM_001078171.2	1192	chrX	+	RTL8C	ORF6_[(135032701-135033330)] | ORF8_[(135032384-135032725)]	2	ORF6_[-16.842]|ORF8_[6.170]	1	ORF6_[7.953]|ORF8_[49.029]	2	"130/133"	0.970714	0.98
ENST00000370775.3	NM_001078172.2	1204	chrX	-	RTL8A	ORF1_[(135051767-135052108)] | ORF6_[(135051160-135051576)]	2	ORF1_[6.270]|ORF6_[-14.791]	1	ORF1_[27.015]|ORF6_[28.423]	2	"89/89"	0.990225	1
ENST00000512576.3	NM_001079524.2	6371	chr4	+	PAICS	ORF28_[(56436313-56436328); (56441663-56441860); (56446695-56446873); (56448418-56448597); (56448710-56448823); (56450619-56450702); (56451872-56452052); (56453603-56453761); (56459372-56459538)] | ORF5_[(56459828-56460241)]	1.88983	ORF28_[45.665]|ORF5_[-14.626]	1	ORF28_[1061.955]|ORF5_[3.598]	2	"1377/1712"	0.866968	0.8
ENST00000596209.4	NM_001080409.3	7861	chr19	-	ZNF99	ORF1_[(22784014-22784016); (22769198-22769324); (22768305-22768400); (22757314-22759682)] | ORF24_[(22753937-22754674)]	2.07692	ORF1_[-3.689]|ORF24_[-13.886]	0	ORF1_[2.198]|ORF24_[1.000]	2	"0/0"	NA	NA
ENST00000590071.7	NM_001080436.2	13545	chr19	+	WTIP	ORF10_[(34502459-34503037)] | ORF39_[(34481975-34482641); (34490376-34490477); (34493037-34493104); (34493263-34493325); (34493492-34493622); (34494586-34494637); (34495703-34495771); (34500129-34500269)] | ORF47_[(34502496-34502738)]	2.85298	ORF10_[-23.893]|ORF39_[47.016]|ORF47_[NA]	1	ORF10_[1.000]|ORF39_[37.409]|ORF47_[1.000]	3	"0/92"	0.318732	0
ENST00000341191.11	NM_001080493.4	2396	chr19	-	ZNF823	ORF1_[(11738817-11738930); (11725201-11725327); (11724194-11724254); (11721701-11723342)] | ORF5_[(11722825-11723178)]	1.80488	ORF1_[-6.761]|ORF5_[-45.215]	0	ORF1_[17.147]|ORF5_[4.704]	2	"16/16"	0.999375	1
ENST00000430385.3	NM_001080821.3	2583	chr19	-	ZNF799	ORF1_[(12401068-12401142); (12393297-12393423); (12392603-12392663); (12390466-12392206)] | ORF5_[(12390840-12391235)]	2	ORF1_[-11.523]|ORF5_[-65.383]	0	ORF1_[13.182]|ORF5_[2.553]	2	"12/12"	0.996667	1
ENST00000449561.3	NM_001081442.3	3221	chr19	-	LILRB5	ORF12_[(54257160-54257268); (54256961-54256996); (54256489-54256773); (54256043-54256342); (54255286-54255582); (54254735-54255037); (54254365-54254415); (54254018-54254068); (54252871-54252987); (54252486-54252549); (54252366-54252403); (54252054-54252106); (54250786-54250932)] | ORF7_[(54249711-54250055)]	1.97366	ORF12_[-21.537]|ORF7_[NA]	0	ORF12_[6.000]|ORF7_[NA]	1	"0/0"	NA	NA
ENST00000684634.1	NM_001081675.3	3260	chr8	-	KLHL38	ORF7_[(123645173-123645607)] | ORF9_[(123651577-123652926); (123646909-123647014); (123645739-123646028)]	1.8866	ORF7_[-12.018]|ORF9_[40.616]	1	ORF7_[NA]|ORF9_[3.477]	1	"0/0"	NA	NA
ENST00000684351.1	NM_001085384.3	6907	chr19	-	ZNF154	ORF27_[(57708939-57709034); (57704853-57704979); (57701635-57702788)] | ORF3_[(57701529-57702047)] | ORF6_[(57699582-57700001)]	2.92661	ORF27_[-6.989]|ORF3_[-72.892]|ORF6_[NA]	0	ORF27_[8.658]|ORF3_[2.059]|ORF6_[1.000]	3	"33/37"	0.846757	0.89
ENST00000454158.7	NM_001085400.2	3617	chr4	-	RELL1	ORF11_[(37686200-37686287); (37649276-37649500); (37647368-37647439); (37638447-37638504); (37634887-37635123); (37631388-37631523)] | ORF8_[(37612432-37612746)]	1.89535	ORF11_[25.172]|ORF8_[-25.924]	1	ORF11_[176.641]|ORF8_[1.167]	2	"15/17"	0.911765	0.88
ENST00000311412.10	NM_001098540.3	4581	chr4	-	HPSE	ORF1_[(83334556-83334824); (83322219-83322364); (83319344-83319469); (83313114-83313287); (83310722-83310890); (83310031-83310078); (83309402-83309495); (83308845-83308951); (83306203-83306317); (83302150-83302268); (83300960-83301106); (83295344-83295503)] | ORF16_[(83294727-83295113)]	1.8427	ORF1_[25.560]|ORF16_[-20.397]	1	ORF1_[111.899]|ORF16_[1.000]	2	"2/7"	0.592857	0.29
ENST00000415050.3	NM_001098621.4	2373	chr14	+	LYSET	ORF12_[(93185325-93185485); (93186260-93186671)] | ORF15_[(93187980-93188198)]	2	ORF12_[19.215]|ORF15_[NA]	1	ORF12_[18.848]|ORF15_[NA]	1	"4/50"	0.5372	0.08
ENST00000540806.7	NM_001099269.3	3323	chr19	-	ZNF506	ORF1_[(19821601-19821603); (19806942-19807068); (19806031-19806126); (19794552-19795660)] | ORF9_[(19794734-19794964)]	1.80682	ORF1_[-1.454]|ORF9_[-58.800]	0	ORF1_[25.232]|ORF9_[8.271]	2	"16/23"	0.706739	0.7
ENST00000421239.7	NM_001099694.2	6768	chr19	+	ZNF578	ORF2_[(52501846-52501908); (52504655-52504781); (52510572-52512154)] | ORF31_[(52512871-52513203)]	1.89394	ORF2_[-10.268]|ORF31_[-14.994]	0	ORF2_[2.484]|ORF31_[NA]	1	"30/42"	0.701667	0.71
ENST00000306480.11	NM_001100389.2	9953	chr4	-	TMEM192	ORF1_[(165112747-165112773); (165102950-165103096); (165100628-165100892); (165088468-165088602); (165085586-165085688); (165079658-165079796)] | ORF38_[(165072052-165072225)]	1.88732	ORF1_[20.070]|ORF38_[NA]	1	ORF1_[177.498]|ORF38_[NA]	1	"0/14"	0.440357	0
ENST00000409140.8	NM_001100423.2	6212	chr2	+	SPATS2L	ORF24_[(200306734-200306922); (200329431-200329480); (200389223-200389283); (200412311-200412419); (200416379-200416428); (200419250-200419496); (200439122-200439328); (200440649-200440784); (200459769-200459827); (200467290-200467399); (200469914-200470016); (200472832-200473052); (200477636-200478031)] | ORF31_[(200480354-200480716)]	1.87092	ORF24_[18.138]|ORF31_[-22.340]	1	ORF24_[945.823]|ORF31_[NA]	1	"0/556"	0.466844	0
ENST00000305850.10	NM_001100624.3	3928	chr16	+	CENPN	ORF12_[(81029720-81029836)] | ORF9_[(81007246-81007277); (81011930-81012110); (81014136-81014181); (81017326-81017385); (81017758-81017834); (81020100-81020276); (81022597-81022698); (81024715-81024778); (81026526-81026638); (81028171-81028297); (81028569-81028651)]	2	ORF12_[NA]|ORF9_[10.896]	1	ORF12_[3.000]|ORF9_[486.988]	2	"69/144"	0.669896	0.48
ENST00000447393.6	NM_001100913.3	6361	chr14	+	PACS2	ORF1_[(105314919-105315037); (105348493-105348580); (105352378-105352467); (105355052-105355177); (105367213-105367375); (105368074-105368147); (105368459-105368539); (105369841-105369900); (105376768-105376925); (105379739-105379829); (105380080-105380154); (105380957-105381099); (105381914-105382058); (105382477-105382581); (105382807-105382913); (105383359-105383513); (105384353-105384463); (1…	2.86566	ORF1_[49.152]|ORF21_[-16.012]|ORF31_[-12.959]	1	ORF1_[104.581]|ORF21_[1.250]|ORF31_[NA]	2	"8/304"	0.305318	0.03
ENST00000407010.7	NM_001101426.4	5742	chr7	-	CRPPA	ORF1_[(16421066-16421463); (16406061-16406337); (16376092-16376241); (16308523-16308627); (16301421-16301466); (16278129-16278226); (16258920-16259012); (16258390-16258482); (16216066-16216197); (16091695-16091799)] | ORF14_[(16089096-16089614)] | ORF22_[(16089071-16089649)]	3.0092	ORF1_[11.546]|ORF14_[-61.151]|ORF22_[-59.827]	1	ORF1_[26.720]|ORF14_[NA]|ORF22_[NA]	1	"0/3"	0.16	0
ENST00000397224.9	NM_001102371.2	4906	chr22	-	FOXRED2	ORF1_[(36505896-36506422); (36504515-36504766); (36504098-36504367); (36501241-36501407); (36497991-36498156); (36495967-36496208); (36493633-36493803); (36490008-36490267)] | ORF30_[(36487870-36488175)] | ORF7_[(36487848-36488156)]	2.93254	ORF1_[35.367]|ORF30_[-9.433]|ORF7_[-12.577]	1	ORF1_[241.086]|ORF30_[1.333]|ORF7_[1.333]	3	"26/42"	0.708651	0.62
ENST00000682614.1	NM_001102657.3	4076	chr19	-	ZNF836	ORF10_[(52155036-52155281)] | ORF16_[(52171336-52171403); (52169648-52169781); (52168058-52168152); (52160465-52160591); (52154872-52157540)]	1.92045	ORF10_[-65.503]|ORF16_[-10.022]	0	ORF10_[2.505]|ORF16_[21.467]	2	"11/11"	0.922273	1
ENST00000334414.11	NM_001109754.4	12301	chr12	-	PTPRB	ORF6_[(70518229-70518453)] | ORF9_[(70637341-70637395); (70635671-70636066); (70622390-70622646); (70609069-70609339); (70596049-70596327); (70594467-70594724); (70592282-70592545); (70589964-70590233); (70587007-70587267); (70581036-70581302); (70576382-70576645); (70571824-70572087); (70571026-70571289); (70569675-70569938); (70566435-70566704); (70562844-70563107); (70560671-70560934); (705593…	2.00045	ORF6_[-27.033]|ORF9_[30.426]	1	ORF6_[NA]|ORF9_[61.899]	1	"0/10"	0.3065	0
ENST00000590602.6	NM_001127198.5	8387	chr17	-	TMC6	ORF16_[(78109733-78110068)] | ORF47_[(78126777-78126844); (78126524-78126648); (78126277-78126366); (78125726-78125884); (78125158-78125263); (78124889-78124985); (78124524-78124781); (78123989-78124179); (78122605-78122749); (78121556-78121711); (78121013-78121164); (78120653-78120832); (78119297-78119392); (78118971-78119046); (78117802-78117935); (78117468-78117644); (78117269-78117347); (7811…	1.87179	ORF16_[NA]|ORF47_[17.846]	1	ORF16_[NA]|ORF47_[616.100]	1	"9/200"	0.49845	0.04
ENST00000399744.8	NM_001127649.3	18626	chr22	+	PEX26	ORF109_[(18095824-18096105)] | ORF2_[(18078353-18078606); (18079874-18080014); (18083437-18083732); (18085112-18085258); (18087972-18088075)]	1.84112	ORF109_[-11.800]|ORF2_[11.608]	1	ORF109_[NA]|ORF2_[162.264]	1	"4/25"	0.42	0.16
ENST00000376091.8	NM_001127898.4	9863	chrX	+	CLCN5	ORF14_[(50096307-50096594)] | ORF28_[(50096284-50096556)] | ORF37_[(49925251-49925314); (50042316-50042462); (50069879-50070030); (50072489-50072588); (50075795-50075982); (50080594-50080716); (50081641-50081847); (50085980-50086060); (50086328-50086870); (50088698-50088884); (50090116-50090514); (50090670-50090886); (50092129-50092219)]	2.7273	ORF14_[-19.193]|ORF28_[-12.751]|ORF37_[45.628]	1	ORF14_[NA]|ORF28_[NA]|ORF37_[81.365]	1	"21/41"	0.50813	0.51
ENST00000542754.7	NM_001128126.3	4060	chr14	+	AP4S1	ORF1_[(31066158-31066334); (31069843-31069929); (31072905-31072973); (31080573-31080584); (31092907-31093035)] | ORF22_[(31094004-31094345)]	1.81197	ORF1_[32.629]|ORF22_[NA]	1	ORF1_[24.584]|ORF22_[1.667]	2	"0/4"	0.3075	0
ENST00000682356.1	NM_001128926.4	5727	chr7	+	GARIN1A	ORF14_[(128672332-128672550); (128675675-128675859); (128677564-128677813); (128680031-128680149); (128682964-128683159)] | ORF3_[(128683156-128683737)]	1.91975	ORF14_[1.680]|ORF3_[-22.298]	1	ORF14_[9.017]|ORF3_[1.333]	2	"1/1"	1	1
ENST00000270460.11	NM_001130072.2	16219	chr19	+	EPN1	ORF41_[(55707562-55707882)] | ORF62_[(55699874-55700131)] | ORF69_[(55703339-55703563)] | ORF82_[(55678547-55678855); (55685396-55685645); (55688870-55688994); (55689297-55689371); (55689867-55689950); (55691754-55692057); (55692686-55692796); (55692951-55693037); (55694726-55694983); (55695148-55695356)]	3.71101	ORF41_[-9.499]|ORF62_[NA]|ORF69_[NA]|ORF82_[30.719]	1	ORF41_[NA]|ORF62_[NA]|ORF69_[NA]|ORF82_[342.938]	1	"2/372"	0.242339	0.01
ENST00000415914.4	NM_001130475.3	3384	chr7	-	THAP5	ORF7_[(108569490-108569614); (108565830-108566022); (108564191-108565105)] | ORF8_[(108563249-108563509)]	1.80952	ORF7_[6.567]|ORF8_[-28.589]	1	ORF7_[31.342]|ORF8_[1.000]	2	"51/51"	0.992647	1
ENST00000399602.9	NM_001130520.3	3187	chr11	-	ZNF195	ORF5_[(3379038-3379040); (3371577-3371703); (3370975-3371070); (3361743-3361889); (3360720-3360788); (3359118-3360565)] | ORF8_[(3359885-3360229)]	1.83088	ORF5_[-4.160]|ORF8_[-52.785]	0	ORF5_[78.664]|ORF8_[15.820]	2	"210/225"	0.936044	0.93
ENST00000358395.11	NM_001134337.3	7328	chr20	-	RNF24	ORF1_[(3963875-3964017); (3948237-3948279); (3945177-3945218); (3934994-3935073); (3934063-3934201)] | ORF49_[(3928592-3928804)]	1.80723	ORF1_[28.999]|ORF49_[-15.160]	1	ORF1_[171.522]|ORF49_[1.762]	2	"2/48"	0.517396	0.04
ENST00000330501.12	NM_001135178.3	5259	chr18	+	ZNF397	ORF1_[(35241088-35241109); (35242391-35242884); (35243152-35243293); (35245262-35246310)] | ORF16_[(35247428-35248012)]	1.91803	ORF1_[-6.352]|ORF16_[-23.674]	0	ORF1_[46.940]|ORF16_[2.073]	2	"4/14"	0.391071	0.29
ENST00000416247.4	NM_001135575.2	4887	chr6	+	SMIM13	ORF19_[(11135112-11135708)] | ORF3_[(11094314-11094389); (11134403-11134602)]	2	ORF19_[-11.987]|ORF3_[20.051]	1	ORF19_[2.781]|ORF3_[61.914]	2	"20/24"	0.889792	0.83
ENST00000317571.8	NM_001135993.2	4896	chr18	+	TTC39C	ORF16_[(24134199-24134483)] | ORF3_[(24134218-24134514)]	1.89298	ORF16_[-25.619]|ORF3_[-22.393]	0	ORF16_[1.000]|ORF3_[1.000]	2	"4/75"	0.0533333	0.05
ENST00000402774.8	NM_001136193.2	6712	chr2	+	FASTKD2	ORF1_[(206766694-206767470); (206770091-206770194); (206771182-206771290); (206771894-206772017); (206772181-206772320); (206774225-206774397); (206786733-206786899); (206787937-206788155); (206788819-206788903); (206790572-206790686); (206791683-206791802)] | ORF8_[(206795211-206795510)]	1.92157	ORF1_[2.677]|ORF8_[-17.827]	1	ORF1_[705.515]|ORF8_[NA]	1	"8/257"	0.499183	0.03
ENST00000439326.8	NM_001136501.3	6588	chr19	+	ZNF844	ORF15_[(12077826-12078068)] | ORF24_[(12064838-12064876); (12074031-12074157); (12074361-12074421); (12075312-12077121)]	1.82474	ORF15_[-16.716]|ORF24_[-18.258]	0	ORF15_[1.000]|ORF24_[24.426]	2	"0/3"	0.166667	0
ENST00000315678.10	NM_001136509.3	1905	chr16	-	ZNF843	ORF2_[(31435803-31436855)] | ORF6_[(31435607-31436824)]	1.93255	ORF2_[-27.866]|ORF6_[-23.679]	0	ORF2_[1.388]|ORF6_[1.353]	2	"0/0"	NA	NA
ENST00000336505.11	NM_001144877.3	12111	chr9	-	SCAI	ORF14_[(125143385-125143479); (125142633-125142677); (125055876-125056007); (125029644-125029739); (125028392-125028478); (125026812-125026910); (125020673-125020769); (125019107-125019205); (125018799-125018951); (125003469-125003570); (125003114-125003215); (125001965-125002043); (124999891-124999990); (124994934-124995015); (124976114-124976186); (124971671-124971844); (124971370-124971470); (…	1.77451	ORF14_[43.115]|ORF17_[-19.184]	1	ORF14_[162.819]|ORF17_[NA]	1	"9/35"	0.414571	0.26
ENST00000403028.8	NM_001144955.2	13699	chr15	+	DTWD1	ORF19_[(49625168-49625431); (49632159-49632302); (49634536-49634794); (49643331-49643578)] | ORF45_[(49648275-49648523)]	1.83721	ORF19_[17.425]|ORF45_[-17.273]	1	ORF19_[49.316]|ORF45_[NA]	1	"2/103"	0.459709	0.02
ENST00000435989.7	NM_001144989.2	6244	chr19	-	ZNF814	ORF15_[(57870668-57871021)] | ORF20_[(57873979-57874596)] | ORF9_[(57888767-57888922); (57876916-57877042); (57872822-57875226)]	2.8121	ORF15_[-15.330]|ORF20_[-76.166]|ORF9_[-8.789]	0	ORF15_[1.000]|ORF20_[4.283]|ORF9_[27.599]	3	"67/78"	0.745556	0.86
ENST00000616305.2	NM_001145064.3	8100	chr7	+	CASTOR2	ORF37_[(75028134-75028604)] | ORF46_[(74964707-74965098); (75007994-75008064); (75017598-75017791); (75017990-75018122); (75018972-75019095); (75020039-75020149); (75021874-75021956); (75024440-75024534); (75024634-75024699)]	1.94582	ORF37_[-19.255]|ORF46_[45.348]	1	ORF37_[1.367]|ORF46_[83.801]	2	"11/88"	0.354716	0.12
ENST00000399134.5	NM_001145127.2	1979	chr17	+	EVPLL	ORF7_[(18377981-18377983); (18380902-18381000); (18381367-18381521); (18381603-18381730); (18382513-18382638); (18382826-18382864); (18383025-18383185); (18383271-18383378); (18383492-18383587); (18388219-18388248)] | ORF8_[(18388255-18388288); (18388857-18389500)]	2	ORF7_[0.622]|ORF8_[NA]	1	ORF7_[2.000]|ORF8_[NA]	1	"0/0"	NA	NA
ENST00000452939.7	NM_001145344.1	5250	chr19	-	ZNF566	ORF1_[(36476549-36476557); (36473332-36473458); (36472911-36473006); (36448977-36450001)] | ORF21_[(36445228-36445836)]	1.93578	ORF1_[-1.017]|ORF21_[-23.817]	0	ORF1_[29.717]|ORF21_[1.000]	2	"7/23"	0.627391	0.3
ENST00000547889.6	NM_001145442.1	6666	chr14	+	POTEM	ORF12_[(18967486-18968006); (18972760-18972874); (18973034-18973207); (18976049-18976155); (18977466-18977603); (18980074-18980144); (18985411-18985481); (18987169-18987213); (18988255-18988421); (18997041-18997158)] | ORF21_[(19003274-19003561)]	1.91935	ORF12_[-5.213]|ORF21_[NA]	0	ORF12_[NA]|ORF21_[NA]	0	"0/0"	NA	NA
ENST00000609129.2	NM_001145720.2	12831	chr1	+	ZBTB8B	ORF1_[(32465081-32465105); (32470584-32471615); (32480891-32481069); (32485101-32485418)] | ORF66_[(32492324-32492518)] | ORF8_[(32488812-32489018)]	2.87189	ORF1_[20.406]|ORF66_[NA]|ORF8_[-15.548]	1	ORF1_[12.132]|ORF66_[NA]|ORF8_[NA]	1	"0/25"	0.310533	0
ENST00000427401.9	NM_001159293.2	8352	chr19	-	ZNF737	ORF1_[(20565638-20565733); (20553709-20553835); (20552475-20552570); (20544592-20545976)] | ORF15_[(20544615-20544944)] | ORF26_[(20543906-20544115)]	2.76921	ORF1_[0.312]|ORF15_[-54.378]|ORF26_[-14.239]	1	ORF1_[16.974]|ORF15_[5.178]|ORF26_[1.319]	3	"22/24"	0.910972	0.92
ENST00000456806.3	NM_001159522.3	8478	chr7	+	ZNF727	ORF1_[(64077441-64078145)] | ORF22_[(64078888-64079184)] | ORF41_[(64045622-64045624); (64068891-64069017); (64069514-64069609); (64077276-64078549)] | ORF42_[(64078556-64078786)]	3.79118	ORF1_[-57.541]|ORF22_[-55.674]|ORF41_[-7.047]|ORF42_[-56.955]	0	ORF1_[2.091]|ORF22_[1.000]|ORF41_[7.582]|ORF42_[NA]	3	"0/0"	NA	NA
ENST00000684592.1	NM_001163391.2	7711	chr6	-	ZSCAN12	ORF1_[(28398004-28398405); (28392902-28393046); (28390454-28391742)] | ORF16_[(28390414-28391316)]	2	ORF1_[-8.730]|ORF16_[-67.049]	0	ORF1_[33.371]|ORF16_[9.569]	2	"27/33"	0.774242	0.82
ENST00000523638.6	NM_001166037.2	5285	chr19	-	ZNF260	ORF13_[(36514269-36515090)] | ORF6_[(36514000-36515256)]	1.98364	ORF13_[-75.469]|ORF6_[-0.876]	0	ORF13_[9.725]|ORF6_[9.318]	2	"112/118"	0.931398	0.95
ENST00000433360.6	NM_001166160.2	10547	chr7	+	PPP1R9A	ORF13_[(94910060-94911508); (95111259-95111391); (95120712-95120832); (95161867-95161971); (95198349-95198484); (95203665-95203730); (95225961-95226116); (95247473-95247526); (95250026-95250255); (95251762-95251858); (95251959-95252130); (95268550-95268707); (95269207-95269507); (95273899-95273986); (95274085-95274168); (95284018-95284330); (95286206-95286325); (95288536-95288718); (95290091-9529…	2	ORF13_[30.566]|ORF20_[-25.031]	1	ORF13_[41.021]|ORF20_[NA]	1	"5/30"	0.365667	0.17
ENST00000423484.3	NM_001170905.3	8961	chr7	+	ZNF736	ORF16_[(64355399-64355590)] | ORF18_[(64314151-64314153); (64336259-64336385); (64336887-64336982); (64348090-64349147)]	1.81818	ORF16_[-11.293]|ORF18_[1.104]	1	ORF16_[NA]|ORF18_[16.853]	1	"0/0"	NA	NA
ENST00000316433.9	NM_001172225.3	3191	chr19	+	ZNF540	ORF3_[(37598421-37598456); (37599626-37599752); (37601010-37601105); (37611513-37613263)] | ORF7_[(37611840-37612133)]	2	ORF3_[-9.419]|ORF7_[-68.544]	0	ORF3_[7.852]|ORF7_[1.426]	2	"1/1"	1	1
ENST00000336128.12	NM_001172773.2	4987	chr19	+	ZNF548	ORF1_[(57390010-57390114); (57394188-57394223); (57397048-57397174); (57398430-57399889)] | ORF10_[(57399114-57399812)]	1.93839	ORF1_[-10.248]|ORF10_[-76.638]	0	ORF1_[29.613]|ORF10_[8.000]	2	"29/30"	0.934	0.97
ENST00000409134.8	NM_001182.5	4765	chr5	-	ALDH7A1	ORF1_[(126595007-126595198); (126593351-126593404); (126592664-126592729); (126583932-126584012); (126582851-126582974); (126577079-126577211); (126575420-126575464); (126570782-126570859); (126568259-126568356); (126561083-126561124); (126559240-126559334); (126555931-126556015); (126554287-126554393); (126552021-126552137); (126550196-126550293); (126549929-126550002); (126546324-126546399); (1…	1.84337	ORF1_[48.495]|ORF25_[-12.462]	1	ORF1_[347.963]|ORF25_[NA]	1	"6/249"	0.486406	0.02
ENST00000683375.1	NM_001190417.2	4040	chrX	-	ZNF674	ORF13_[(46542073-46542105); (46528783-46528909); (46528350-46528445); (46499843-46501335)] | ORF4_[(46500136-46500666)]	2	ORF13_[-10.799]|ORF4_[-68.156]	0	ORF13_[20.526]|ORF4_[2.166]	2	"4/4"	1	1
ENST00000591344.2	NM_001193552.2	7712	chr19	-	ZNF850	ORF18_[(36747408-36747695)] | ORF30_[(36762595-36762630); (36762305-36762431); (36761643-36761738); (36747767-36750804)]	1.82474	ORF18_[-17.884]|ORF30_[-3.721]	0	ORF18_[13.081]|ORF30_[12.113]	2	"16/27"	0.546852	0.59
ENST00000598071.6	NM_001199324.2	4075	chr19	-	ZNF615	ORF14_[(51992849-51993220)] | ORF6_[(52003697-52003711); (52002155-52002281); (52001813-52001908); (52000346-52000378); (51992880-51994837)]	2.00635	ORF14_[-73.225]|ORF6_[-8.982]	0	ORF14_[5.615]|ORF6_[22.185]	2	"28/28"	0.971429	1
ENST00000322475.13	NM_001242312.2	4728	chr13	+	FAM124A	ORF22_[(51222502-51222569); (51231348-51231379); (51251468-51252201); (51280450-51281256)] | ORF9_[(51283025-51283324)]	1.93939	ORF22_[18.203]|ORF9_[-35.861]	1	ORF22_[15.910]|ORF9_[NA]	1	"130/213"	0.713592	0.61
ENST00000601693.2	NM_001242680.2	3844	chr19	+	ZNF729	ORF1_[(22286463-22286555); (22303758-22303884); (22304688-22304783); (22313671-22317176)] | ORF3_[(22314109-22314354)]	1.94872	ORF1_[-4.173]|ORF3_[-54.580]	0	ORF1_[26.200]|ORF3_[1.000]	2	"0/0"	NA	NA
ENST00000354489.7	NM_001242957.3	3942	chr6	-	MAK	ORF10_[(10763472-10763924)] | ORF11_[(10830548-10830669); (10818886-10818940); (10817850-10817971); (10813644-10813723); (10808810-10808942); (10803720-10803891); (10801892-10802059); (10795998-10796309); (10791675-10791847); (10784424-10784572); (10775328-10775459); (10773034-10773108); (10770111-10770230); (10764452-10764606)]	1.98214	ORF10_[-25.786]|ORF11_[32.346]	1	ORF10_[1.000]|ORF11_[29.207]	2	"1/3"	0.183333	0.33
ENST00000425629.8	NM_001245.7	3647	chr19	-	SIGLEC6	ORF4_[(51519105-51519347)] | ORF6_[(51531582-51531654); (51531160-51531519); (51530681-51530959); (51530437-51530484); (51529724-51529981); (51528160-51528253); (51527747-51527828); (51520082-51520255)]	1.83333	ORF4_[NA]|ORF6_[-10.770]	0	ORF4_[NA]|ORF6_[23.495]	1	"0/0"	NA	NA
ENST00000280377.10	NM_001252078.2	14971	chr12	+	USP15	ORF40_[(62414335-62414652)] | ORF42_[(62260415-62260503); (62294179-62294306); (62302790-62302920); (62314790-62314916); (62321464-62321609); (62325872-62325933); (62349221-62349307); (62355331-62355475); (62381490-62381663); (62383840-62383998); (62384078-62384302); (62389431-62389514); (62389605-62389699); (62389797-62389988); (62390864-62390979); (62391157-62391429); (62391816-62391886); (6239…	1.89076	ORF40_[-13.389]|ORF42_[34.343]	1	ORF40_[NA]|ORF42_[1306.619]	1	"0/113"	0.422699	0
ENST00000644384.2	NM_001256317.3	2396	chr21	-	TMPRSS3	ORF1_[(42395942-42395998); (42395324-42395468); (42389927-42390037); (42388929-42389045); (42388403-42388526); (42385409-42385534); (42383970-42384013); (42383033-42383198); (42382065-42382234); (42380117-42380212); (42376541-42376683); (42375716-42375868); (42372762-42372779)] | ORF12_[(42372280-42372606)]	1.98125	ORF1_[31.730]|ORF12_[-18.175]	1	ORF1_[197.894]|ORF12_[1.667]	2	"1/1"	0.895	1
ENST00000615665.5	NM_001256732.3	8865	chr5	-	SSBP2	ORF19_[(81750981-81751042); (81650267-81650339); (81636557-81636618); (81615473-81615557); (81513628-81513717); (81489250-81489309); (81474496-81474562); (81473700-81473770); (81466974-81467065); (81461055-81461103); (81448790-81448825); (81446868-81446922); (81442653-81442723); (81440558-81440636); (81437430-81437458); (81428585-81428683); (81420504-81420533)] | ORF41_[(81415943-81416215)]	1.84762	ORF19_[28.809]|ORF41_[NA]	1	ORF19_[954.194]|ORF41_[NA]	1	"0/51"	0.404804	0
ENST00000391860.7	NM_001258311.2	10914	chr1	-	PGBD5	ORF19_[(230315726-230316205)] | ORF49_[(230425598-230426186); (230356894-230357321); (230350958-230351092); (230337108-230337288); (230332844-230333041); (230325310-230325415); (230323425-230323620)]	1.80315	ORF19_[-56.192]|ORF49_[45.028]	1	ORF19_[NA]|ORF49_[24.891]	1	"1/107"	0.453785	0.01
ENST00000526926.6	NM_001261843.2	3960	chr8	+	ZNF623	ORF1_[(143636103-143636145); (143649898-143651483)] | ORF10_[(143650306-143650539)]	1.9119	ORF1_[3.439]|ORF10_[-85.708]	1	ORF1_[15.776]|ORF10_[13.442]	2	"56/60"	0.933333	0.93
ENST00000594710.2	NM_001267716.2	2600	chr19	-	ZNF728	ORF2_[(22976256-22976585)] | ORF8_[(23003028-23003030); (22988325-22988451); (22987308-22987403); (22975468-22977110)]	2	ORF2_[-53.623]|ORF8_[-2.143]	0	ORF2_[NA]|ORF8_[2.542]	1	"0/0"	NA	NA
ENST00000547379.6	NM_001270623.2	11936	chr12	+	SLC16A7	ORF12_[(59704802-59705018); (59771219-59771362); (59774657-59775475); (59779423-59779679)] | ORF16_[(59783583-59783861)]	1.92424	ORF12_[33.999]|ORF16_[-21.116]	1	ORF12_[66.200]|ORF16_[NA]	1	"0/6"	0.25	0
ENST00000517392.6	NM_001271852.3	12903	chr6	+	CEP57L1	ORF1_[(109095555-109095575); (109145219-109145381); (109146758-109146937); (109150118-109150239); (109153833-109153949); (109155230-109155307); (109155791-109155877); (109159025-109159102); (109159269-109159462); (109160572-109160716); (109162749-109162970)] | ORF24_[(109168642-109168911)] | ORF29_[(109171273-109171554)]	2.67869	ORF1_[-0.455]|ORF24_[NA]|ORF29_[-9.276]	0	ORF1_[54.912]|ORF24_[NA]|ORF29_[NA]	1	"0/24"	0.289583	0
ENST00000383701.8	NM_001278689.2	4443	chr3	-	EOGT	ORF10_[(68976709-68977212)] | ORF9_[(69011936-69011960); (69009637-69009860); (69008428-69008528); (69007713-69007821); (69005140-69005234); (69004378-69004482); (69001608-69001714); (68998011-68998114); (68988925-68989017); (68988506-68988577); (68988295-68988381); (68987445-68987513); (68982811-68982872); (68979668-68979787); (68978333-68978435); (68977618-68977764)]	2	ORF10_[-24.983]|ORF9_[40.154]	1	ORF10_[1.000]|ORF9_[187.051]	2	"104/109"	0.899771	0.95
ENST00000369244.7	NM_001278716.2	8058	chr6	-	FBXL4	ORF23_[(98869338-98869685)] | ORF27_[(98926477-98926988); (98917374-98917719); (98905426-98905670); (98899268-98899481); (98880553-98880624); (98875415-98875727); (98874278-98874441)]	1.84034	ORF23_[-25.729]|ORF27_[34.326]	1	ORF23_[1.000]|ORF27_[76.826]	2	"20/51"	0.605882	0.39
ENST00000620827.6	NM_001282359.2	5630	chr7	+	ZNF107	ORF1_[(64666283-64666285); (64691248-64691374); (64691865-64691960); (64706324-64708656)] | ORF11_[(64708280-64708525)]	1.98194	ORF1_[-2.834]|ORF11_[-51.988]	0	ORF1_[30.111]|ORF11_[4.195]	2	"81/90"	0.872333	0.9
ENST00000375490.10	NM_001286045.2	3610	chr11	+	RBM7	ORF1_[(114400672-114400767); (114401698-114401860); (114402828-114402915); (114405706-114405799); (114407445-114407807)] | ORF12_[(114409364-114409723)]	1.98293	ORF1_[28.237]|ORF12_[-21.227]	1	ORF1_[108.744]|ORF12_[1.000]	2	"49/221"	0.601946	0.22
ENST00000651039.2	NM_001286401.2	2009	chr6	-	TMEM217	ORF14_[(37212457-37212969)] | ORF3_[(37257568-37257655); (37218426-37219041); (37212966-37212996)]	1.85915	ORF14_[-13.092]|ORF3_[-19.912]	0	ORF14_[1.393]|ORF3_[8.423]	2	"0/3"	0.32	0
ENST00000358299.7	NM_001288622.3	7961	chr2	-	ICA1L	ORF21_[(202773720-202773929)] | ORF22_[(202871619-202871734); (202828848-202829016); (202825695-202825767); (202821358-202821481); (202819701-202819899); (202817418-202817543); (202815911-202816009); (202814702-202814784); (202811746-202811789); (202796890-202796964); (202788830-202789087); (202785918-202786007); (202779533-202779648)] | ORF30_[(202774064-202774384)]	2.71039	ORF21_[27.739]|ORF22_[13.040]|ORF30_[-0.164]	2	ORF21_[1.000]|ORF22_[41.159]|ORF30_[84.884]	3	"0/10"	0.272	0
ENST00000292841.10	NM_001288800.2	8572	chr19	-	ZNF585A	ORF1_[(37169839-37169961); (37156229-37156355); (37155865-37155957); (37151589-37153606)] | ORF21_[(37151867-37152349)]	2	ORF1_[-1.415]|ORF21_[-84.278]	0	ORF1_[72.638]|ORF21_[2.069]	2	"19/42"	0.453214	0.45
ENST00000313434.10	NM_001289401.2	3334	chr19	+	ZNF135	ORF1_[(58060003-58060035); (58061580-58061706); (58063446-58063541); (58066741-58068461)] | ORF6_[(58067797-58068489)]	1.84052	ORF1_[-9.648]|ORF6_[-74.356]	0	ORF1_[10.223]|ORF6_[1.860]	2	"14/14"	0.988929	1
ENST00000684525.1	NM_001289951.2	3983	chr19	+	ZNF761	ORF3_[(53457285-53457587)] | ORF6_[(53447215-53447283); (53449512-53449638); (53454650-53456748)]	1.89286	ORF3_[-24.164]|ORF6_[-7.343]	0	ORF3_[2.310]|ORF6_[8.113]	2	"214/277"	0.766661	0.77
ENST00000539354.6	NM_001289971.2	6811	chr12	+	ZNF84	ORF2_[(133057419-133058069)] | ORF25_[(133041468-133041482); (133047955-133048081); (133048753-133048848); (133056954-133058932)] | ORF4_[(133058595-133058921)]	2.67109	ORF2_[-70.339]|ORF25_[5.060]|ORF4_[-71.103]	1	ORF2_[8.497]|ORF25_[63.848]|ORF4_[7.842]	3	"105/118"	0.886073	0.89
ENST00000262608.13	NM_001290047.2	10030	chr22	+	CECR2	ORF1_[(17369631-17369909); (17477588-17477682); (17497403-17497586); (17499410-17499549); (17500631-17500735); (17503082-17503131); (17504847-17505016); (17511813-17511896); (17524118-17524271); (17537103-17537232); (17538520-17538557); (17538640-17538731); (17538993-17539119); (17540412-17540800); (17541839-17541967); (17542157-17543003); (17548148-17549564); (17552031-17552142); (17552835-17552…	1.86667	ORF1_[31.128]|ORF34_[-15.712]	1	ORF1_[131.340]|ORF34_[NA]	1	"1/38"	0.191184	0.03
ENST00000651259.3	NM_001290117.2	2495	chr10	+	TIMM23B	ORF5_[(49973667-49974083)] | ORF9_[(49942195-49942300); (49945032-49945090); (49952126-49952219); (49952449-49952533); (49955002-49955060); (49958370-49958480); (49973012-49973064)]	2	ORF5_[NA]|ORF9_[36.370]	1	ORF5_[NA]|ORF9_[16.088]	1	"84/91"	0.923956	0.92
ENST00000696128.1	NM_001297563.2	3251	chrX	+	TCEANC	ORF10_[(13661089-13661122); (13662501-13663564)] | ORF9_[(13655312-13655373); (13659652-13659768); (13661031-13661052)]	1.81818	ORF10_[0.031]|ORF9_[-23.814]	1	ORF10_[4.931]|ORF9_[4.738]	2	"16/16"	0.99125	1
ENST00000587682.6	NM_001297588.2	2382	chr19	+	ZNF221	ORF3_[(43962727-43962807); (43964950-43965076); (43965233-43965325); (43965804-43967356)] | ORF6_[(43966020-43966586)]	2	ORF3_[-17.815]|ORF6_[-73.827]	0	ORF3_[18.775]|ORF6_[4.122]	2	"2/2"	1	1
ENST00000396267.3	NM_001304947.3	12370	chr17	-	KRBA2	ORF3_[(8375900-8375999); (8369134-8370386)] | ORF65_[(8367452-8367691)]	1.70319	ORF3_[-15.010]|ORF65_[NA]	0	ORF3_[6.032]|ORF65_[NA]	1	"1/4"	0.2675	0.25
ENST00000693075.1	NM_001305018.2	3307	chr16	-	ZNF747	ORF12_[(30531396-30531938)] | ORF15_[(30534451-30534679); (30534197-30534310); (30532499-30533151)]	1.86268	ORF12_[-5.133]|ORF15_[-8.829]	0	ORF12_[3.226]|ORF15_[23.563]	2	"41/43"	0.935465	0.95
ENST00000563169.7	NM_001305203.2	4568	chr16	+	ZFP90	ORF1_[(68563350-68564027)] | ORF11_[(68539377-68539479); (68539758-68539825); (68557998-68558124); (68558473-68558568); (68563044-68564698)] | ORF3_[(68564346-68564738)]	2.77165	ORF1_[-67.857]|ORF11_[-0.851]|ORF3_[-67.757]	0	ORF1_[8.617]|ORF11_[57.852]|ORF3_[8.849]	3	"24/27"	0.834691	0.89
ENST00000683788.1	NM_001318891.2	3328	chr6	-	ZNF184	ORF2_[(27472288-27472294); (27467853-27467920); (27457283-27457409); (27456826-27456921); (27451303-27453260)] | ORF7_[(27452328-27452741)]	1.97059	ORF2_[5.425]|ORF7_[-81.314]	1	ORF2_[42.431]|ORF7_[6.491]	2	"28/28"	0.986607	1
ENST00000434992.1	NM_001319967.1	3194	chrX	-	NLRP2B	ORF1_[(57680123-57680260)] | ORF19_[(57677121-57677849)]	1.88192	ORF1_[-4.979]|ORF19_[-4.605]	0	ORF1_[1.000]|ORF19_[10.522]	2	"0/0"	NA	NA
ENST00000684514.1	NM_001320669.3	5826	chr19	-	ZFP30	ORF15_[(37632865-37633200)] | ORF2_[(37647814-37647849); (37644610-37644736); (37643265-37643363); (37634981-37636305)]	1.80159	ORF15_[-9.206]|ORF2_[-1.271]	0	ORF15_[1.000]|ORF2_[45.381]	2	"1/2"	0.2725	0.5
ENST00000399506.9	NM_001321075.3	6176	chr17	-	DLG4	ORF2_[(7217118-7217147); (7208174-7208239); (7204199-7204252); (7204008-7204067); (7203692-7203816); (7203424-7203593); (7203193-7203329); (7202903-7203047); (7196757-7197052); (7196473-7196575); (7196220-7196334); (7194319-7194495); (7193964-7194000); (7193844-7193871); (7193667-7193714); (7193483-7193584); (7192945-7193117); (7191893-7192002); (7191267-7191358); (7190708-7190814)] | ORF28_[(718…	1.92523	ORF2_[46.681]|ORF28_[-20.507]	1	ORF2_[68.273]|ORF28_[NA]	1	"0/6"	0.374167	0
ENST00000375258.9	NM_001321154.2	9770	chr2	-	METTL8	ORF1_[(171392043-171392194); (171360422-171360513); (171339184-171339554); (171337453-171337502); (171331804-171331867); (171330559-171330698); (171326042-171326148); (171325841-171325906); (171324172-171324362)] | ORF6_[(171322546-171322773)]	1.77654	ORF1_[17.047]|ORF6_[NA]	1	ORF1_[201.943]|ORF6_[NA]	1	"14/65"	0.457308	0.22
ENST00000504904.8	NM_001321356.2	4401	chr19	-	ZNF667	ORF11_[(56441200-56441853)] | ORF3_[(56471699-56471732); (56462338-56462429); (56460689-56460815); (56458155-56458247); (56441162-56442741)]	1.73293	ORF11_[-80.150]|ORF3_[-0.022]	0	ORF11_[2.694]|ORF3_[12.364]	2	"41/44"	0.890795	0.93
ENST00000693561.1	NM_001321645.3	3993	chr19	+	ZNF224	ORF2_[(44096395-44096431); (44097806-44097888); (44100801-44100927); (44101133-44101225); (44106396-44108284)] | ORF6_[(44106612-44107169)]	1.97872	ORF2_[-10.954]|ORF6_[-83.887]	0	ORF2_[40.252]|ORF6_[9.130]	2	"42/46"	0.896522	0.91
ENST00000599164.6	NM_001321827.2	3679	chr19	+	NIBAN3	ORF15_[(17527275-17527395); (17530755-17530885); (17532263-17532388); (17533587-17533701); (17537376-17537543); (17539150-17539265); (17539347-17539451); (17539603-17539765); (17540392-17540582); (17542136-17542294); (17543317-17543433); (17543524-17543631); (17546686-17546797); (17549444-17549527); (17551786-17551898)] | ORF5_[(17551996-17552433)]	1.72698	ORF15_[7.714]|ORF5_[-13.367]	1	ORF15_[200.871]|ORF5_[2.275]	2	"0/0"	NA	NA
ENST00000394232.6	NM_001323032.3	12563	chr15	+	SV2B	ORF1_[(91226264-91226714); (91251819-91251999); (91252369-91252520); (91258421-91258554); (91260320-91260409); (91266582-91266692); (91267555-91267643); (91268441-91268605); (91281728-91281861); (91284021-91284221); (91289521-91289680); (91292369-91292552)] | ORF47_[(91299583-91299993)]	1.91328	ORF1_[47.194]|ORF47_[-21.922]	1	ORF1_[100.119]|ORF47_[NA]	1	"0/4"	0.375	0
ENST00000652326.2	NM_001329943.3	8558	chr14	+	KIAA0586	ORF2_[(58428265-58428463); (58429363-58429433); (58430648-58430717); (58432388-58432457); (58442706-58442880); (58443954-58444175); (58448340-58448493); (58450579-58450746); (58453350-58453473); (58456702-58456810); (58457759-58457979); (58458473-58458545); (58459843-58460070); (58460986-58461160); (58465835-58466029); (58467735-58467922); (58470613-58470723); (58472199-58472279); (58474607-58474…	1.85321	ORF2_[0.212]|ORF29_[-23.322]	1	ORF2_[493.484]|ORF29_[NA]	1	"0/77"	0.437597	0
ENST00000458013.7	NM_001330723.2	6441	chr1	+	SNX27	ORF11_[(151696684-151697061)] | ORF24_[(151612202-151612512); (151638888-151639119); (151658235-151658427); (151660798-151660862); (151662166-151662270); (151665933-151666011); (151668472-151668635); (151683356-151683445); (151692435-151692584); (151692911-151693039); (151693424-151693483); (151694370-151694417)]	1.82143	ORF11_[-20.214]|ORF24_[46.674]	1	ORF11_[1.305]|ORF24_[414.543]	2	"42/84"	0.59881	0.5
ENST00000421806.4	NM_001346516.2	16001	chr10	+	LCOR	ORF29_[(96832392-96832399); (96833406-96833479); (96907265-96907330); (96907668-96907747); (96944113-96944245); (96949008-96949295); (96952103-96952196); (96980793-96985134)] | ORF53_[(96832303-96832399); (96833406-96833452)]	1.98115	ORF29_[5.702]|ORF53_[2.920]	2	ORF29_[74.889]|ORF53_[46.969]	2	"43/63"	0.561349	0.68
ENST00000376729.10	NM_001347217.2	5457	chrX	+	WDR13	ORF1_[(48597519-48597614); (48597958-48598037); (48598717-48598957); (48599353-48599462); (48599587-48599717); (48600319-48600626); (48601784-48601964); (48602065-48602206); (48604272-48604390); (48604848-48605032)] | ORF31_[(48607273-48607695)]	1.77711	ORF1_[39.967]|ORF31_[-18.460]	1	ORF1_[292.526]|ORF31_[NA]	1	"4/54"	0.496481	0.07
ENST00000647188.2	NM_001347721.2	17024	chr21	+	DYRK1A	ORF24_[(37518602-37518973)] | ORF25_[(37519724-37519984)] | ORF62_[(37420375-37420384); (37472684-37472880); (37478208-37478300); (37480638-37480826); (37486467-37486614); (37490175-37490461); (37493017-37493163); (37496118-37496258); (37505283-37505589); (37506099-37506223); (37511911-37512531)]	2.73028	ORF24_[-16.951]|ORF25_[-16.811]|ORF62_[36.420]	1	ORF24_[NA]|ORF25_[NA]|ORF62_[303.567]	1	"0/17"	0.0682353	0
ENST00000551380.7	NM_001348022.3	4080	chr19	-	ZNF606	ORF17_[(58002396-58002794); (58001289-58001370); (58000683-58000739); (57999808-57999896); (57988595-57988721); (57988207-57988302); (57978301-57980279)] | ORF9_[(57978498-57978824)]	2	ORF17_[-0.912]|ORF9_[-78.008]	0	ORF17_[37.570]|ORF9_[5.127]	2	"48/62"	0.771532	0.77
ENST00000649191.2	NM_001348119.1	3358	chr17	-	TRIM16	ORF18_[(15628244-15628504)] | ORF2_[(15651091-15651678); (15642721-15642816); (15636036-15636269); (15632509-15632674); (15631619-15631714); (15628615-15629198)]	1.91667	ORF18_[-26.123]|ORF2_[16.290]	1	ORF18_[1.000]|ORF2_[19.707]	2	"27/33"	0.811818	0.82
ENST00000474037.6	NM_001348156.2	6133	chr19	+	ZNF525	ORF10_[(53382922-53383323)] | ORF17_[(53372234-53372296); (53375770-53375896); (53380722-53382019)] | ORF9_[(53386170-53386388)]	2.66399	ORF10_[-11.687]|ORF17_[-7.463]|ORF9_[5.087]	1	ORF10_[1.727]|ORF17_[12.206]|ORF9_[2.198]	3	"40/54"	0.732284	0.74
ENST00000600766.3	NM_001349726.2	1865	chr19	+	ZNF723	ORF1_[(22857562-22858143)] | ORF3_[(22832380-22832382); (22848261-22848387); (22849198-22849293); (22857118-22858433)]	2	ORF1_[-51.750]|ORF3_[-2.619]	0	ORF1_[NA]|ORF3_[3.500]	1	"0/0"	NA	NA
ENST00000684568.2	NM_001350197.2	7795	chr1	-	EVI5	ORF2_[(92736398-92736600); (92704555-92704744); (92703395-92703619); (92702141-92702215); (92697860-92697985); (92695310-92695453); (92694299-92694388); (92693802-92693899); (92677158-92677218); (92665939-92665992); (92663420-92663452); (92662719-92662865); (92636202-92636336); (92625794-92625934); (92624176-92624334); (92607581-92607727); (92605307-92605402); (92563642-92563737); (92513656-92513…	1.97011	ORF2_[36.941]|ORF8_[-13.770]	1	ORF2_[132.281]|ORF8_[1.000]	2	"16/34"	0.539853	0.47
ENST00000683635.1	NM_001350599.2	8574	chr6	-	MMS22L	ORF26_[(97282314-97282477); (97281237-97281362); (97278849-97278898); (97272975-97273062); (97272704-97272881); (97269902-97269992); (97267872-97268002); (97263335-97263448); (97254557-97254733); (97246628-97246690); (97233861-97233980); (97231426-97231652); (97228894-97229403); (97186497-97186690); (97181904-97182054); (97179408-97179559); (97178443-97178585); (97173063-97173222); (97168071-9716…	1.83178	ORF26_[16.056]|ORF33_[-21.535]	1	ORF26_[337.668]|ORF33_[1.000]	2	"8/77"	0.29487	0.1
ENST00000611864.5	NM_001351288.2	25268	chr12	-	MGAT4C	ORF24_[(85965407-85965691)] | ORF73_[(86256239-86256290); (86049674-86049723); (85989400-85989552); (85983523-85983670); (85979289-85980430)]	1.90476	ORF24_[-15.034]|ORF73_[13.711]	1	ORF24_[NA]|ORF73_[14.178]	1	"0/17"	0.271765	0
ENST00000251334.7	NM_001351695.2	6128	chr17	-	INTS2	ORF20_[(61926352-61926644); (61924961-61925099); (61921725-61921827); (61919400-61919513); (61911940-61912070); (61911520-61911693); (61907408-61907634); (61904460-61904585); (61897668-61897739); (61897469-61897583); (61895315-61895383); (61893765-61893899); (61891513-61891689); (61889786-61889894); (61884901-61885005); (61881007-61881171); (61877887-61878088); (61874913-61875038); (61872265-6187…	1.85699	ORF20_[45.358]|ORF21_[-15.130]	1	ORF20_[587.177]|ORF21_[1.000]	2	"91/96"	0.905312	0.95
ENST00000344519.10	NM_001355197.2	4539	chr19	+	ZNF66	ORF1_[(20776349-20776450); (20792512-20792638); (20793783-20793878); (20805827-20807322)] | ORF11_[(20806943-20807272)] | ORF8_[(20806271-20806516)]	2.89773	ORF1_[-0.481]|ORF11_[-55.938]|ORF8_[-60.250]	0	ORF1_[17.115]|ORF11_[1.630]|ORF8_[2.500]	3	"7/19"	0.325263	0.37
ENST00000683779.1	NM_001355237.2	6177	chr19	+	ZNF738	ORF1_[(21359141-21359143); (21361766-21361858); (21375238-21375364); (21375869-21375964); (21382866-21383674)] | ORF20_[(21384652-21384897)]	1.92045	ORF1_[-8.121]|ORF20_[-58.419]	0	ORF1_[45.058]|ORF20_[2.500]	2	"2/57"	0.160351	0.04
ENST00000684187.2	NM_001356336.2	13097	chr21	+	B3GALT5	ORF2_[(39660560-39661492)] | ORF54_[(39666204-39666515)]	1.92857	ORF2_[23.653]|ORF54_[-17.552]	1	ORF2_[4.043]|ORF54_[NA]	1	"21/101"	0.273564	0.21
ENST00000324348.9	NM_001358699.2	2850	chr17	-	RNF227	ORF4_[(7913870-7914136)] | ORF5_[(7915679-7916195); (7915522-7915577)]	1.81443	ORF4_[-16.684]|ORF5_[1.729]	1	ORF4_[NA]|ORF5_[16.524]	1	"1/1"	0.63	1
ENST00000219240.9	NM_001361.5	4669	chr16	+	DHODH	ORF1_[(72008765-72008785); (72012050-72012262); (72014473-72014672); (72017024-72017106); (72021124-72021311); (72022362-72022475); (72023165-72023318); (72023474-72023633); (72024145-72024199)] | ORF28_[(72026686-72027183)] | ORF8_[(72026360-72026689)]	3.08136	ORF1_[37.890]|ORF28_[NA]|ORF8_[NA]	1	ORF1_[301.489]|ORF28_[1.250]|ORF8_[1.084]	3	"1/77"	0.327619	0.01
ENST00000646001.2	NM_001361041.2	6971	chr1	-	FRRS1	ORF30_[(99748573-99748768); (99747294-99747430); (99742179-99742273); (99740793-99740940); (99738086-99738268); (99729650-99729748); (99728493-99728640); (99719534-99719647); (99717410-99717525); (99715586-99715672); (99712418-99712515); (99712105-99712163); (99710806-99710949); (99709198-99709259); (99709028-99709120)] | ORF5_[(99708334-99708540)]	1.94521	ORF30_[17.771]|ORF5_[-11.955]	1	ORF30_[369.865]|ORF5_[NA]	1	"1/4"	0.25	0.25
ENST00000512528.3	NM_001363818.2	7931	chr5	-	MTX3	ORF1_[(79991158-79991238); (79990594-79990663); (79990160-79990236); (79989152-79989244); (79988462-79988644); (79988239-79988315); (79986950-79987107); (79985571-79985659); (79983684-79983794)] | ORF10_[(79978401-79978592)]	1.82895	ORF1_[31.711]|ORF10_[NA]	1	ORF1_[142.433]|ORF10_[NA]	1	"45/94"	0.699362	0.48
ENST00000425562.7	NM_001365715.1	7129	chr3	+	LRCH3	ORF12_[(197791279-197791540); (197814908-197815052); (197817176-197817302); (197820325-197820430); (197826878-197827014); (197829564-197829673); (197830770-197830863); (197832197-197832317); (197835674-197835822); (197839321-197839397); (197847409-197847460); (197847872-197848021); (197852561-197852620); (197854392-197854445); (197858834-197858905); (197865423-197865471); (197866112-197866219); (…	1.89431	ORF12_[28.544]|ORF4_[-22.404]	1	ORF12_[759.019]|ORF4_[1.664]	2	"56/107"	0.651168	0.52
ENST00000646935.2	NM_001367856.1	4836	chr19	+	PROSER3	ORF11_[(35758216-35758226); (35759374-35759470); (35759789-35759991); (35762019-35762146); (35762253-35762356); (35764854-35764936); (35765034-35765176); (35766768-35766955); (35767072-35768065); (35768155-35768236); (35768404-35768545)] | ORF26_[(35769261-35769545)]	1.89893	ORF11_[-8.084]|ORF26_[-20.710]	0	ORF11_[144.722]|ORF26_[1.667]	2	"10/14"	0.737143	0.71
ENST00000319636.10	NM_001370129.2	3851	chr7	-	ZNF479	ORF12_[(57120307-57120708)] | ORF13_[(57119875-57120288)] | ORF4_[(57132286-57132351); (57126592-57126718); (57126018-57126113); (57119840-57121152)]	2.86681	ORF12_[-62.112]|ORF13_[-59.970]|ORF4_[-1.457]	0	ORF12_[NA]|ORF13_[1.000]|ORF4_[1.000]	2	"0/0"	NA	NA
ENST00000615923.4	NM_001370184.1	11673	chr10	-	SYT15B	ORF25_[(47746088-47746522)] | ORF34_[(47762634-47762979); (47761441-47761645); (47760787-47760929); (47759632-47759927); (47757921-47758091); (47757208-47757328); (47756043-47756222); (47754172-47754314)] | ORF39_[(47752885-47753091)]	2.7791	ORF25_[-12.718]|ORF34_[5.189]|ORF39_[NA]	1	ORF25_[NA]|ORF34_[3.000]|ORF39_[NA]	1	"0/0"	NA	NA
ENST00000011691.6	NM_001370300.1	2697	chr3	+	SS18L2	ORF2_[(42596020-42596283)] | ORF8_[(42590898-42590966); (42591525-42591601); (42594422-42594509)]	1.93548	ORF2_[NA]|ORF8_[31.102]	1	ORF2_[NA]|ORF8_[230.831]	1	"0/78"	0.472436	0
ENST00000617246.5	NM_001375462.1	18316	chr3	+	LPP	ORF1_[(188225414-188225527); (188341663-188341719); (188406112-188406313); (188484592-188484704); (188524665-188524787); (188609161-188609844); (188708267-188708393); (188760113-188760282); (188866200-188866378); (188872643-188872763); (188874351-188874479)] | ORF47_[(188880013-188880270)] | ORF51_[(188882698-188882967)]	2.69956	ORF1_[33.314]|ORF47_[-34.779]|ORF51_[-26.721]	1	ORF1_[208.141]|ORF47_[NA]|ORF51_[2.000]	2	"3/82"	0.0850406	0.04
ENST00000380729.8	NM_001376000.2	4555	chr5	+	GTF2H2C	ORF20_[(69565124-69565188); (69566131-69566208); (69566589-69566625); (69566967-69567053); (69567727-69567777); (69568153-69568207); (69572445-69572550); (69578712-69578802); (69579021-69579108); (69579757-69579864); (69582366-69582429); (69585594-69585697); (69586254-69586356); (69590328-69590367); (69592079-69592198)] | ORF8_[(69594078-69594263)]	2	ORF20_[38.160]|ORF8_[NA]	1	ORF20_[7.808]|ORF8_[NA]	1	"2/59"	0.493305	0.03
ENST00000343067.9	NM_001376013.1	6031	chr1	+	EPB41	ORF1_[(28914623-28914768); (28987431-28987905); (28993330-28993542); (28997215-28997319); (29011865-29011907); (29015692-29015767); (29018224-29018442); (29030400-29030487); (29033093-29033245); (29035826-29035923); (29039254-29039426); (29053104-29053312); (29058589-29058645); (29058811-29058852); (29060422-29060484); (29064982-29065158); (29097807-29097935); (29109336-29109437); (29112368-29112…	1.84615	ORF1_[35.693]|ORF24_[NA]	1	ORF1_[666.506]|ORF24_[1.000]	2	"217/261"	0.831073	0.83
ENST00000594901.2	NM_001376223.1	5794	chr19	+	ZNF587B	ORF21_[(57830409-57830564); (57839023-57839149); (57840838-57842576)] | ORF6_[(57841888-57842589)]	1.86957	ORF21_[-7.674]|ORF6_[-68.587]	0	ORF21_[12.172]|ORF6_[6.177]	2	"22/30"	0.699167	0.73
ENST00000684373.1	NM_001377334.1	7658	chr1	-	PIK3C2B	ORF2_[(204468870-204469829); (204465219-204465319); (204464450-204464604); (204464012-204464132); (204460550-204460661); (204460324-204460403); (204459878-204459941); (204457728-204457874); (204457037-204457070); (204455856-204456051); (204454669-204454791); (204449850-204450017); (204449185-204449296); (204447436-204447578); (204445956-204446144); (204444331-204444424); (204444068-204444162); (2…	1.89474	ORF2_[48.163]|ORF6_[-19.839]	1	ORF2_[332.981]|ORF6_[NA]	1	"31/39"	0.794103	0.79
ENST00000531738.6	NM_001378964.1	8265	chr11	-	CDON	ORF14_[(126023401-126023476); (126021248-126021520); (126019619-126019765); (126018330-126018473); (126017088-126017375); (126015241-126015510); (126010341-126010694); (126005759-126006057); (126003902-126004076); (126001719-126001850); (125997207-125997410); (125994871-125995052); (125994284-125994389); (125989637-125989759); (125983872-125984093); (125981049-125981329); (125978304-125978383); (…	1.84906	ORF14_[34.155]|ORF16_[-12.059]	1	ORF14_[67.601]|ORF16_[NA]	1	"21/34"	0.646176	0.62
ENST00000377179.4	NM_001382360.1	2782	chr6	-	ZNF311	ORF3_[(29003946-29003966); (29003513-29003594); (28999956-29000047); (28999487-28999613); (28998734-28998838); (28995001-28996586)] | ORF8_[(28995411-28995674)]	2	ORF3_[-10.611]|ORF8_[-61.353]	0	ORF3_[12.168]|ORF8_[2.033]	2	"7/12"	0.58625	0.58
ENST00000263083.12	NM_001383.6	2646	chr17	+	DPH1	ORF11_[(2041507-2041621); (2041768-2041875); (2042605-2043104)] | ORF13_[(2030155-2030230); (2033505-2033657); (2033779-2033842); (2035970-2036091); (2036529-2036686); (2036835-2036956); (2039755-2039823); (2040218-2040374); (2040505-2040605); (2041103-2041181); (2041481-2041621); (2041768-2041857)]	1.93023	ORF11_[-18.678]|ORF13_[30.436]	1	ORF11_[134.347]|ORF13_[405.064]	2	"109/159"	0.767956	0.69
ENST00000543484.2	NM_001384896.1	2759	chr12	+	TMEM52B	ORF1_[(10179551-10179628); (10182550-10182593); (10185330-10185368); (10186420-10186589); (10189896-10190140)] | ORF11_[(10191267-10191563)]	1.80952	ORF1_[11.363]|ORF11_[-16.833]	1	ORF1_[7.559]|ORF11_[NA]	1	"0/0"	NA	NA
ENST00000672756.2	NM_001386135.1	10070	chr2	-	AFF3	ORF23_[(100105504-100105583); (100104402-100104518); (100008812-100008932); (100007148-100007460); (100006632-100007017); (99837477-99837524); (99752221-99752301); (99744104-99744140); (99727077-99727128); (99672538-99672589); (99649626-99649666); (99601435-99601621); (99593195-99594289); (99587154-99587278); (99582798-99582999); (99578327-99578451); (99568852-99568915); (99565487-99565623); (995…	2.85363	ORF23_[26.759]|ORF29_[-26.449]|ORF58_[-22.505]	1	ORF23_[94.724]|ORF29_[NA]|ORF58_[1.000]	2	"1/1"	0.666667	1
ENST00000682095.1	NM_001386188.2	5584	chrX	+	CENPI	ORF6_[(101098229-101098248); (101098444-101098539); (101101058-101101296); (101102274-101102411); (101109473-101109591); (101109891-101109998); (101120402-101120450); (101120738-101120784); (101126709-101126798); (101127138-101127266); (101127498-101127665); (101128716-101128836); (101129982-101130073); (101132190-101132307); (101132392-101132456); (101140666-101140760); (101145064-101145199); (1…	1.96262	ORF6_[1.056]|ORF9_[-16.740]	1	ORF6_[455.005]|ORF9_[1.298]	2	"21/40"	0.706625	0.52
ENST00000610179.7	NM_001386393.1	8020	chr20	+	PANK2	ORF19_[(3928795-3929076)] | ORF36_[(3889431-3889728); (3907926-3908278); (3910577-3910830); (3912458-3912634); (3916927-3917050); (3918671-3918796); (3923244-3923294)]	1.86517	ORF19_[-5.792]|ORF36_[43.863]	1	ORF19_[1.000]|ORF36_[328.715]	2	"1/105"	0.431286	0.01
ENST00000684119.1	NM_001387601.1	6732	chr19	+	ZNF383	ORF1_[(37230454-37230462); (37235549-37235675); (37235979-37236074); (37242469-37243664)] | ORF23_[(37244024-37244422)]	1.94495	ORF1_[3.541]|ORF23_[-14.108]	1	ORF1_[12.725]|ORF23_[NA]	1	"0/9"	0.477778	0
ENST00000450791.8	NM_001389683.1	8938	chr12	-	GOLGA3	ORF12_[(132770022-132770582)] | ORF15_[(132821996-132822134); (132816540-132816812); (132813307-132813419); (132807891-132808549); (132807177-132807288); (132804716-132805022); (132801767-132801969); (132798340-132798477); (132796539-132796700); (132795852-132796220); (132791216-132791293); (132789027-132789290); (132786693-132786787); (132786339-132786555); (132784164-132784307); (132782296-1327…	1.96703	ORF12_[-8.946]|ORF15_[38.992]	1	ORF12_[1.964]|ORF15_[595.520]	2	"8/42"	0.420714	0.19
ENST00000687212.1	NM_001393504.1	6020	chr19	+	MAST3	ORF1_[(18097793-18097831); (18107587-18107618); (18110652-18110741); (18121685-18121773); (18121853-18121922); (18122673-18122751); (18123217-18123374); (18123580-18123655); (18123939-18124148); (18124265-18124366); (18124642-18124774); (18128400-18128458); (18128866-18128951); (18130494-18130702); (18131909-18132047); (18134579-18134711); (18134817-18134982); (18135740-18135841); (18137239-18137…	1.93617	ORF1_[53.053]|ORF2_[-17.265]	1	ORF1_[458.756]|ORF2_[1.554]	2	"37/38"	0.839474	0.97
ENST00000695399.1	NM_001395205.1	8149	chr10	+	TDRD1	ORF5_[(114229564-114230070)] | ORF9_[(114187832-114188156); (114190961-114191019); (114199173-114199317); (114201410-114201515); (114202238-114202298); (114203072-114203176); (114203388-114203567); (114204073-114204216); (114204722-114204893); (114206244-114206330); (114210581-114210748); (114210860-114210967); (114211866-114212036); (114213346-114213588); (114213977-114214114); (114217545-114217…	2.18382	ORF5_[-21.488]|ORF9_[8.430]	1	ORF5_[NA]|ORF9_[40.837]	1	"0/1"	0.45	0
ENST00000636079.2	NM_001395222.1	4056	chr19	-	CCDC194	ORF14_[(17389700-17389954)] | ORF4_[(17389743-17389973)]	1.67746	ORF14_[NA]|ORF4_[NA]	0	ORF14_[NA]|ORF4_[NA]	0	"0/0"	NA	NA
ENST00000578372.2	NM_001395995.1	2220	chr7	-	SMIM10L3	ORF10_[(6330375-6331154)] | ORF9_[(6348573-6348758); (6331215-6331235)]	2	ORF10_[-23.205]|ORF9_[31.130]	1	ORF10_[6.871]|ORF9_[11.386]	2	"79/82"	0.97561	0.96
ENST00000330020.5	NM_001396012.1	3429	chr7	+	ZNF722	ORF4_[(64015472-64015885)] | ORF8_[(63998935-63999000); (64005612-64005738); (64006224-64006319); (64015028-64015920)]	2	ORF4_[-58.266]|ORF8_[-3.721]	0	ORF4_[2.000]|ORF8_[2.000]	2	"0/0"	NA	NA
ENST00000699333.1	NM_001397372.1	6587	chr19	-	ZNF550	ORF11_[(57559656-57559682); (57556231-57556357); (57552627-57552722); (57546975-57547993)] | ORF19_[(57544842-57545123)]	1.83486	ORF11_[-5.614]|ORF19_[-9.011]	0	ORF11_[22.624]|ORF19_[NA]	1	"58/66"	0.91197	0.88
ENST00000247005.8	NM_001492.6	2579	chr19	-	GDF1	ORF7_[(18869983-18870580); (18868597-18869390)] | ORF8_[(18895824-18896156); (18893416-18893575); (18884087-18884267); (18880274-18880435); (18879241-18879388); (18878930-18879039); (18870577-18870619)]	2	ORF7_[-7.652]|ORF8_[27.471]	1	ORF7_[4.721]|ORF8_[43.515]	2	"24/92"	0.549565	0.26
ENST00000519065.6	NM_001527.4	9737	chr6	-	HDAC2	ORF1_[(113970857-113970908); (113959906-113960018); (113958649-113958766); (113956619-113956693); (113956013-113956151); (113953277-113953418); (113949168-113949260); (113948979-113949087); (113946008-113946148); (113945362-113945470); (113944280-113944410); (113943351-113943506); (113941708-113941765); (113941058-113941088)] | ORF42_[(113936691-113936975)]	1.8125	ORF1_[48.180]|ORF42_[-23.064]	1	ORF1_[3909.683]|ORF42_[NA]	1	"16/1178"	0.494567	0.01
ENST00000377507.8	NM_001561.6	5872	chr1	-	TNFRSF9	ORF14_[(7918994-7919380)] | ORF21_[(7939895-7939994); (7938721-7938828); (7938193-7938330); (7937690-7937756); (7935013-7935143); (7933162-7933296); (7920835-7920923)]	2	ORF14_[-15.012]|ORF21_[5.370]	1	ORF14_[2.306]|ORF21_[240.576]	2	"0/0"	NA	NA
ENST00000315520.10	NM_001652.4	2544	chr12	+	AQP6	ORF12_[(49976155-49976637)] | ORF9_[(49973027-49973575); (49974324-49974482); (49974746-49974826); (49975465-49975671)]	1.92381	ORF12_[-14.311]|ORF9_[24.431]	1	ORF12_[NA]|ORF9_[5.008]	1	"0/0"	NA	NA
ENST00000264028.5	NM_001655.5	3994	chr11	+	ARCN1	ORF6_[(118572440-118572550); (118581246-118581509); (118583179-118583358); (118583809-118584014); (118584480-118584644); (118590341-118590506); (118592709-118592856); (118593590-118593698); (118597707-118597911); (118600625-118600714)] | ORF8_[(118600934-118601383)]	1.98969	ORF6_[36.790]|ORF8_[-22.890]	1	ORF6_[2647.841]|ORF8_[6.718]	2	"877/899"	0.96772	0.98
ENST00000371205.5	NM_001776.6	12493	chr10	+	ENTPD1	ORF12_[(95869127-95869489)] | ORF50_[(95756231-95756255); (95823237-95823364); (95839691-95839808); (95842344-95842494); (95844476-95844635); (95845357-95845596); (95847446-95847706); (95860469-95860582); (95864724-95864861); (95866177-95866383)]	1.9863	ORF12_[-22.467]|ORF50_[10.228]	1	ORF12_[NA]|ORF50_[2078.443]	1	"1/6"	0.3175	0.17
ENST00000264012.9	NM_001793.6	4452	chr16	+	CDH3	ORF24_[(68699467-68699703)] | ORF6_[(68645323-68645424); (68645636-68645750); (68676385-68676470); (68678134-68678277); (68678501-68678656); (68678762-68678906); (68679799-68679974); (68680968-68681096); (68682302-68682487); (68684583-68684824); (68685205-68685350); (68687512-68687736); (68691720-68691926); (68695255-68695385); (68695777-68695923); (68698191-68698400)]	1.94872	ORF24_[-18.659]|ORF6_[28.217]	1	ORF24_[NA]|ORF6_[259.436]	1	"14/773"	0.480278	0.02
ENST00000273853.11	NM_001812.4	6823	chr4	-	CENPC	ORF6_[(67470305-67470574)] | ORF9_[(67545338-67545469); (67544149-67544195); (67540980-67541050); (67539840-67539934); (67530815-67530914); (67519217-67519502); (67518156-67518368); (67514074-67514687); (67512402-67512569); (67508814-67509105); (67506788-67506934); (67505205-67505284); (67495159-67495212); (67493884-67493988); (67492869-67492997); (67492180-67492275); (67489967-67490121); (674748…	1.85577	ORF6_[NA]|ORF9_[-12.232]	0	ORF6_[1.000]|ORF9_[190.531]	2	"13/70"	0.552286	0.19
ENST00000374472.5	NM_001841.3	5265	chr1	-	CNR2	ORF1_[(23874535-23875617)] | ORF35_[(23870855-23871241)]	2	ORF1_[19.924]|ORF35_[-18.617]	1	ORF1_[17.529]|ORF35_[NA]	1	"0/0"	NA	NA
ENST00000650309.2	NM_001866.3	2444	chrX	+	COX7B	ORF10_[(77899503-77899593); (77902643-77902767); (77905184-77905261)] | ORF3_[(77905728-77905934)]	1.88158	ORF10_[-0.589]|ORF3_[NA]	0	ORF10_[1037.887]|ORF3_[NA]	1	"1/174"	0.502126	0.01
ENST00000300853.8	NM_001983.4	3379	chr19	-	ERCC1	ORF1_[(45423270-45423374); (45421178-45421393); (45420324-45420427); (45419098-45419197); (45416821-45416897); (45414861-45414960); (45413963-45414034); (45413677-45413745); (45409675-45409725)] | ORF26_[(45407852-45408037)]	1.83562	ORF1_[36.716]|ORF26_[NA]	1	ORF1_[880.771]|ORF26_[NA]	1	"13/46"	0.629022	0.28
ENST00000355524.8	NM_002000.4	2476	chr19	+	FCAR	ORF5_[(54874290-54874323); (54875330-54875365); (54885235-54885525); (54888007-54888294); (54889649-54889863)] | ORF9_[(54889835-54890380)]	1.83898	ORF5_[-9.911]|ORF9_[-15.463]	0	ORF5_[3.752]|ORF9_[NA]	1	"0/0"	NA	NA
ENST00000371806.4	NM_002003.5	7588	chr9	-	FCN1	ORF35_[(134917769-134917871); (134916348-134916461); (134914756-134914809); (134914385-134914420); (134913581-134913613); (134913016-134913143); (134912486-134912615); (134911133-134911267); (134909798-134910045)] | ORF42_[(134904590-134905135)]	1.88312	ORF35_[12.085]|ORF42_[NA]	1	ORF35_[9.817]|ORF42_[NA]	1	"0/0"	NA	NA
ENST00000402938.4	NM_002043.5	4738	chr6	-	GABRR2	ORF17_[(89315053-89315291); (89299759-89299865); (89271655-89271722); (89269011-89269234); (89268014-89268096); (89267679-89267819); (89265613-89265765); (89264412-89264608); (89257670-89257981)] | ORF8_[(89255248-89255568)]	2.02299	ORF17_[41.622]|ORF8_[-24.232]	1	ORF17_[15.372]|ORF8_[NA]	1	"0/0"	NA	NA
ENST00000254799.11	NM_002092.4	6610	chr4	-	GRSF1	ORF1_[(70839471-70839872); (70836158-70836314); (70833118-70833273); (70832307-70832450); (70831539-70831674); (70827852-70828036); (70826124-70826245); (70825296-70825431); (70824319-70824368)] | ORF32_[(70816055-70816381)]	1.888	ORF1_[29.214]|ORF32_[-11.064]	1	ORF1_[1664.228]|ORF32_[NA]	1	"24/387"	0.506021	0.06
ENST00000336164.9	NM_002262.5	15563	chr12	+	KLRD1	ORF24_[(10308078-10308084); (10309388-10309480); (10309626-10309688); (10311464-10311615); (10313410-10313513); (10314673-10314793)] | ORF35_[(10322063-10322308)] | ORF7_[(10319839-10320171)]	2.88386	ORF24_[-16.655]|ORF35_[NA]|ORF7_[NA]	0	ORF24_[9.990]|ORF35_[NA]|ORF7_[NA]	1	"0/0"	NA	NA
ENST00000349533.11	NM_002303.6	8211	chr1	+	LEPR	ORF11_[(65565566-65565605); (65570473-65570802); (65572326-65572449); (65592657-65592865); (65596448-65596593); (65598660-65598804); (65601392-65601682); (65601843-65601960); (65605038-65605237); (65608753-65608901); (65609947-65610106); (65610214-65610296); (65616008-65616224); (65617964-65618146); (65619928-65620023); (65621353-65621458); (65622906-65622981); (65636191-65637015)] | ORF9_[(65640…	1.88421	ORF11_[8.752]|ORF9_[-16.819]	1	ORF11_[88.702]|ORF9_[NA]	1	"0/123"	0.0756911	0
ENST00000650182.1	NM_002337.4	10446	chr4	-	LRPAP1	ORF23_[(3504392-3504973)] | ORF25_[(3532209-3532412); (3524907-3525051); (3520072-3520193); (3518871-3518991); (3518034-3518192); (3516116-3516198); (3514752-3514928); (3512974-3513036)]	2.05769	ORF23_[NA]|ORF25_[34.727]	1	ORF23_[NA]|ORF25_[1668.401]	1	"0/261"	0.485536	0
ENST00000367182.8	NM_002393.5	10050	chr1	+	MDM4	ORF21_[(204525519-204525596); (204526360-204526434); (204530684-204530817); (204532191-204532246); (204537430-204537497); (204538209-204538308); (204542784-204542944); (204544535-204544684); (204546797-204546877); (204549113-204549682)] | ORF45_[(204551037-204551315)]	1.80531	ORF21_[16.763]|ORF45_[-22.491]	1	ORF21_[223.169]|ORF45_[1.548]	2	"4/23"	0.163913	0.17
ENST00000259037.8	NM_002492.4	4199	chr3	+	NDUFB5	ORF10_[(179604801-179604939); (179614971-179615059); (179615983-179616049); (179616983-179617044); (179618415-179618521); (179623920-179624040)] | ORF15_[(179626552-179626770)]	2	ORF10_[22.236]|ORF15_[NA]	1	ORF10_[2060.343]|ORF15_[NA]	1	"1/109"	0.495963	0.01
ENST00000393597.7	NM_002564.4	8619	chr11	+	P2RY2	ORF2_[(73228168-73228175); (73234156-73235293)] | ORF56_[(73237243-73237653)]	1.92373	ORF2_[9.157]|ORF56_[-20.556]	1	ORF2_[1.623]|ORF56_[NA]	1	"0/4"	0.375	0
ENST00000282077.8	NM_002610.5	14072	chr2	+	PDK1	ORF22_[(172556121-172556346); (172558708-172558849); (172562220-172562291); (172564503-172564687); (172564978-172565073); (172566856-172566933); (172568741-172568817); (172570726-172570824); (172586278-172586388); (172592935-172593048); (172595829-172595969)] | ORF29_[(172604157-172604393)]	1.89041	ORF22_[42.548]|ORF29_[NA]	1	ORF22_[644.433]|ORF29_[NA]	1	"8/123"	0.485732	0.07
ENST00000295030.6	NM_002618.4	4472	chr2	+	PEX13	ORF1_[(61050636-61050860)] | ORF18_[(61050437-61050904)] | ORF4_[(61017760-61017851); (61031419-61032113); (61045726-61045851); (61048472-61048770)]	2.7322	ORF1_[-17.105]|ORF18_[-27.893]|ORF4_[30.518]	1	ORF1_[NA]|ORF18_[1.299]|ORF4_[164.929]	2	"8/54"	0.35037	0.15
ENST00000413366.8	NM_002737.3	8964	chr17	+	PRKCA	ORF32_[(66808681-66808932)] | ORF36_[(66302840-66303024); (66306096-66306127); (66496201-66496283); (66641355-66641466); (66645383-66645511); (66687111-66687267); (66688302-66688436); (66688951-66689047); (66732688-66732825); (66735489-66735662); (66738764-66738855); (66741659-66741721); (66742622-66742760); (66773987-66774067); (66786867-66786974); (66788839-66788979); (66803873-66804037)]	1.88372	ORF32_[-16.137]|ORF36_[57.089]	1	ORF32_[NA]|ORF36_[331.235]	1	"4/32"	0.436406	0.12
ENST00000643927.1	NM_002738.7	8010	chr16	+	PRKCB	ORF17_[(24219826-24220113)] | ORF18_[(23836176-23836348); (23837375-23837406); (23988508-23988590); (24032136-24032247); (24035419-24035547); (24092791-24092947); (24094163-24094297); (24112973-24113069); (24123835-24123981); (24154684-24154857); (24172270-24172361); (24174518-24174580); (24180790-24180928); (24185111-24185191); (24185460-24185567); (24191090-24191230); (24214658-24214816)]	1.86538	ORF17_[2.350]|ORF18_[60.001]	2	ORF17_[6.193]|ORF18_[1656.272]	2	"3/77"	0.483182	0.04
ENST00000262031.10	NM_002898.4	8488	chr12	+	RBMS2	ORF1_[(56522024-56522089); (56562417-56562583); (56568975-56569033); (56569899-56569990); (56571698-56571855); (56581184-56581263); (56581399-56581508); (56581833-56581879); (56582059-56582152); (56586849-56586926); (56587554-56587664); (56588294-56588374); (56588932-56589012)] | ORF13_[(56593295-56593768)]	2	ORF1_[46.424]|ORF13_[NA]	1	ORF1_[40.685]|ORF13_[1.501]	2	"2/19"	0.492632	0.11
ENST00000394885.8	NM_002902.3	6218	chr15	+	RCN2	ORF1_[(76931842-76931985); (76932361-76932466); (76935526-76935722); (76943758-76943871); (76947421-76947517); (76948410-76948552); (76949070-76949222)] | ORF26_[(76950374-76950628)] | ORF6_[(76952949-76953173)]	2.63435	ORF1_[32.720]|ORF26_[-22.375]|ORF6_[NA]	1	ORF1_[978.544]|ORF26_[NA]|ORF6_[NA]	1	"2/486"	0.326173	0
ENST00000219235.5	NM_002990.5	2917	chr16	+	CCL22	ORF11_[(57364705-57365031)] | ORF4_[(57364773-57365279)] | ORF7_[(57358796-57358889); (57360437-57360560); (57363504-57363588)]	2.89568	ORF11_[NA]|ORF4_[-25.058]|ORF7_[4.353]	1	ORF11_[12.304]|ORF4_[8.047]|ORF7_[26695.130]	3	"0/0"	NA	NA
ENST00000396037.9	NM_003034.4	9707	chr12	-	ST8SIA1	ORF15_[(22333997-22334232); (22287149-22287293); (22255280-22255389); (22249006-22249098); (22201552-22202038)] | ORF23_[(22194751-22195326)]	1.85211	ORF15_[33.071]|ORF23_[-23.869]	1	ORF15_[7.986]|ORF23_[NA]	1	"0/4"	0.125	0
ENST00000559844.6	NM_003099.5	8214	chr15	+	SNX1	ORF26_[(64140618-64140824)] | ORF33_[(64096014-64096172); (64112573-64112684); (64118117-64118244); (64118788-64118854); (64123503-64123546); (64126079-64126220); (64127174-64127252); (64127731-64127806); (64129916-64130029); (64130228-64130321); (64131687-64131892); (64134664-64134807); (64136330-64136410); (64136861-64136932); (64137568-64137618)]	1.83951	ORF26_[-11.905]|ORF33_[45.830]	1	ORF26_[NA]|ORF33_[1822.500]	1	"8/194"	0.494278	0.04
ENST00000222584.8	NM_003112.5	6077	chr7	+	SP4	ORF22_[(21477175-21477307); (21481924-21482123); (21511022-21511429)] | ORF8_[(21428252-21428258); (21428677-21428792); (21429289-21430843); (21477079-21477307); (21481924-21482123); (21511022-21511269)]	2	ORF22_[-34.188]|ORF8_[25.205]	1	ORF22_[53.941]|ORF8_[92.240]	2	"69/86"	0.752791	0.8
ENST00000244763.9	NM_003144.5	9661	chr6	-	SSR1	ORF24_[(7313042-7313120); (7309917-7310029); (7303550-7303637); (7301310-7301572); (7298747-7298823); (7297923-7298001); (7295392-7295485); (7289864-7289931)] | ORF45_[(7285531-7285719)]	1.81034	ORF24_[38.902]|ORF45_[NA]	1	ORF24_[4343.539]|ORF45_[1.000]	2	"1/365"	0.460096	0
ENST00000434618.7	NM_003190.5	3450	chr6	-	TAPBP	ORF5_[(33300744-33301016)] | ORF6_[(33300471-33300662)] | ORF8_[(33314005-33314041); (33313694-33313864); (33313217-33313477); (33304989-33305387); (33304297-33304638); (33304128-33304217); (33303955-33303989); (33301760-33301771)]	2.62019	ORF5_[-9.449]|ORF6_[NA]|ORF8_[0.343]	1	ORF5_[3.683]|ORF6_[NA]|ORF8_[2762.435]	2	"218/227"	0.942261	0.96
ENST00000361379.9	NM_003281.4	6110	chr1	-	TNNI1	ORF32_[(201417783-201417793); (201417116-201417119); (201415213-201415254); (201414518-201414649); (201413032-201413121); (201411357-201411533); (201410328-201410435)] | ORF4_[(201407779-201407985)]	1.91781	ORF32_[49.356]|ORF4_[-4.575]	1	ORF32_[19.418]|ORF4_[NA]	1	"0/0"	NA	NA
ENST00000368608.4	NM_003309.4	5073	chr6	-	TSPYL1	ORF11_[(116277683-116278207)] | ORF9_[(116278517-116279830)]	1.9589	ORF11_[-26.724]|ORF9_[1.473]	1	ORF11_[1.900]|ORF9_[132.609]	2	"69/77"	0.883247	0.9
ENST00000314222.5	NM_003311.4	920	chr11	-	PHLDA2	ORF2_[(2928896-2929395); (2928553-2928667)] | ORF3_[(2928906-2929364)]	2	ORF2_[-22.895]|ORF3_[13.941]	1	ORF2_[81.131]|ORF3_[69.546]	2	"12/12"	1	1
ENST00000300870.15	NM_003414.6	3268	chr16	+	ZNF267	ORF3_[(31873877-31873969); (31884498-31884624); (31885161-31885256); (31914476-31916481)] | ORF7_[(31915367-31916542)]	1.91912	ORF3_[0.495]|ORF7_[-54.608]	1	ORF3_[96.547]|ORF7_[16.054]	2	"83/84"	0.981607	0.99
ENST00000536435.7	NM_003415.3	13390	chr12	+	ZNF268	ORF28_[(133181589-133181686); (133181946-133182030); (133187872-133188072); (133191489-133191615); (133191908-133192003); (133202144-133204530)] | ORF34_[(133208977-133209165)]	1.80822	ORF28_[-7.148]|ORF34_[NA]	0	ORF28_[141.505]|ORF34_[NA]	1	"0/87"	0.455402	0
ENST00000263095.10	NM_003417.5	12163	chr19	+	ZNF264	ORF1_[(57191671-57191946); (57193875-57194001); (57205397-57205492); (57211354-57212981)] | ORF41_[(57217867-57218028)] | ORF52_[(57220789-57221025)] | ORF76_[(57221012-57221332)]	3.48269	ORF1_[-5.178]|ORF41_[NA]|ORF52_[-18.738]|ORF76_[-18.885]	0	ORF1_[35.426]|ORF41_[NA]|ORF52_[NA]|ORF76_[NA]	1	"0/8"	0.21875	0
ENST00000354959.9	NM_003423.4	5235	chr19	-	ZNF43	ORF1_[(21836036-21836038); (21819095-21819221); (21817888-21817986); (21807607-21809807)] | ORF11_[(21808446-21808775)] | ORF12_[(21808110-21808439)]	2.60294	ORF1_[-2.422]|ORF11_[-57.166]|ORF12_[-58.586]	0	ORF1_[11.124]|ORF11_[1.600]|ORF12_[2.664]	3	"81/86"	0.92469	0.94
ENST00000269973.10	NM_003425.4	3926	chr19	-	ZNF45	ORF16_[(43914295-43914540)] | ORF8_[(43922171-43922215); (43919573-43919699); (43918870-43918962); (43913387-43915200)]	2	ORF16_[-72.093]|ORF8_[-6.385]	0	ORF16_[4.638]|ORF8_[17.563]	2	"49/52"	0.944231	0.94
ENST00000400451.7	NM_003426.4	3900	chr22	+	ZNF74	ORF13_[(20405653-20406864)] | ORF6_[(20394566-20394662); (20395333-20395418); (20400632-20400758); (20401277-20401372); (20405377-20406968)]	2	ORF13_[-56.461]|ORF6_[-6.214]	0	ORF13_[4.501]|ORF6_[30.641]	2	"207/211"	0.955592	0.98
ENST00000328178.13	NM_003429.5	2333	chr19	+	ZNF85	ORF1_[(20923272-20923403); (20934024-20934150); (20934949-20935047); (20948744-20950302)] | ORF6_[(20949776-20950021)] | ORF7_[(20950028-20950273)]	2.90826	ORF1_[-0.584]|ORF6_[-57.869]|ORF7_[-53.337]	0	ORF1_[21.301]|ORF6_[3.394]|ORF7_[1.785]	3	"27/36"	0.732037	0.75
ENST00000300619.12	NM_003430.4	5400	chr19	-	ZNF91	ORF1_[(23395325-23395432); (23374638-23374764); (23373742-23373837); (23359403-23362725)] | ORF5_[(23362204-23362449)] | ORF7_[(23361547-23361780)] | ORF9_[(23360623-23360856)]	3.54171	ORF1_[-0.925]|ORF5_[-45.222]|ORF7_[-56.779]|ORF9_[-61.725]	0	ORF1_[15.553]|ORF5_[4.326]|ORF7_[1.667]|ORF9_[1.000]	4	"37/42"	0.813214	0.88
ENST00000254166.4	NM_003433.4	2962	chr19	-	ZNF132	ORF12_[(58439759-58439821); (58437047-58437215); (58433323-58435211)] | ORF4_[(58433853-58434236)] | ORF5_[(58433220-58433831)]	3	ORF12_[-10.901]|ORF4_[-73.837]|ORF5_[-70.795]	0	ORF12_[9.548]|ORF4_[3.188]|ORF5_[3.439]	3	"1/1"	0.833333	1
ENST00000343979.6	NM_003437.5	3601	chr19	+	ZNF136	ORF1_[(12163204-12163206); (12185785-12185911); (12186114-12186174); (12186570-12188001)] | ORF6_[(12187187-12187528)]	1.84553	ORF1_[-12.609]|ORF6_[-68.281]	0	ORF1_[36.358]|ORF6_[8.035]	2	"33/34"	0.944559	0.97
ENST00000324306.11	NM_003439.4	9403	chr7	+	ZKSCAN1	ORF1_[(100023507-100023932); (100024154-100024307); (100029861-100029952); (100030249-100030375); (100033305-100034197)] | ORF20_[(100033704-100034018)]	1.81034	ORF1_[10.281]|ORF20_[-74.933]	1	ORF1_[202.866]|ORF20_[23.404]	2	"28/71"	0.39838	0.39
ENST00000240499.8	NM_003441.4	12601	chr4	+	ZNF141	ORF47_[(337945-337986); (343782-343908); (344335-344430); (372664-373862)] | ORF58_[(378780-379082)]	1.80198	ORF47_[-1.417]|ORF58_[-9.822]	0	ORF47_[34.189]|ORF58_[1.000]	2	"5/57"	0.446579	0.09
ENST00000228425.11	NM_003622.4	5983	chr12	+	PPFIBP1	ORF8_[(27633364-27633460); (27634910-27635115); (27646062-27646148); (27647729-27647842); (27650010-27650141); (27654722-27654814); (27656616-27656730); (27658816-27658848); (27660884-27660945); (27664362-27664446); (27667166-27667320); (27671431-27671546); (27672427-27672483); (27673767-27673827); (27674192-27674221); (27676428-27676599); (27677064-27677096); (27679489-27679639); (27679933-27680…	1.87056	ORF8_[43.228]|ORF9_[-30.333]	1	ORF8_[732.084]|ORF9_[2.000]	2	"91/129"	0.761085	0.71
ENST00000308064.7	NM_003654.6	3906	chr11	-	CHST1	ORF20_[(45649688-45650923)] | ORF5_[(45648364-45648702)]	1.93182	ORF20_[44.851]|ORF5_[-18.129]	1	ORF20_[2.193]|ORF5_[NA]	1	"0/7"	0.5	0
ENST00000550735.7	NM_003668.4	11083	chr12	+	MAPKAPK5	ORF34_[(111842353-111842769); (111865250-111865323); (111866156-111866231); (111867572-111867669); (111868753-111868861); (111870271-111870360); (111871085-111871180); (111880447-111880527); (111883581-111883768); (111885916-111886036); (111888488-111888618); (111888885-111889000); (111890040-111890144); (111892967-111893061)] | ORF5_[(111893762-111894061)]	1.76818	ORF34_[41.459]|ORF5_[-28.576]	1	ORF34_[170.620]|ORF5_[NA]	1	"5/228"	0.487193	0.02
ENST00000291565.9	NM_003681.5	7341	chr21	+	PDXK	ORF19_[(43719295-43719381); (43734069-43734123); (43741667-43741771); (43743724-43743807); (43746079-43746125); (43748995-43749080); (43750500-43750545); (43752518-43752629); (43753583-43753719); (43755698-43755764); (43755951-43756063)] | ORF49_[(43760211-43760615)]	1.84821	ORF19_[38.122]|ORF49_[-11.406]	1	ORF19_[2129.353]|ORF49_[1.470]	2	"65/244"	0.601824	0.27
ENST00000263071.9	NM_003693.4	3428	chr17	-	SCARF1	ORF16_[(1645597-1645706); (1645178-1645239); (1644834-1644935); (1643442-1643967); (1640448-1640666); (1639912-1640040); (1639639-1639742); (1638806-1638926); (1636941-1637062); (1636709-1636855); (1634758-1635617)] | ORF18_[(1634167-1634436)]	1.82474	ORF16_[17.720]|ORF18_[-21.133]	1	ORF16_[164.507]|ORF18_[2.083]	2	"10/10"	0.8865	1
ENST00000276431.9	NM_003842.5	3998	chr8	-	TNFRSF10B	ORF15_[(23068751-23068894); (23043138-23043243); (23030759-23030872); (23029610-23029721); (23028331-23028602); (23027722-23027753); (23027133-23027288); (23024188-23024260); (23022671-23022984)] | ORF17_[(23020430-23020948)]	1.81053	ORF15_[-16.422]|ORF17_[-13.082]	0	ORF15_[774.705]|ORF17_[1.385]	2	"354/398"	0.92294	0.89
ENST00000496455.7	NM_003875.3	8631	chr3	+	GMPS	ORF22_[(155870727-155870897); (155893518-155893699); (155897927-155898041); (155903863-155903960); (155906160-155906263); (155910692-155910885); (155911114-155911279); (155914419-155914570); (155916019-155916192); (155919233-155919338); (155922187-155922302); (155925241-155925366); (155931765-155931880); (155934916-155935046); (155936338-155936510); (155937591-155937692)] | ORF32_[(155942094-1559…	1.77541	ORF22_[46.313]|ORF32_[-16.905]	1	ORF22_[1797.427]|ORF32_[NA]	1	"4/471"	0.483195	0.01
ENST00000309955.8	NM_003879.7	14612	chr2	+	CFLAR	ORF49_[(201173693-201173893)] | ORF55_[(201129866-201130146); (201133029-201133134); (201135972-201136107); (201140357-201140439); (201145378-201145432); (201149003-201149052); (201149754-201149835); (201160432-201160942); (201163835-201163973)] | ORF8_[(201165217-201165501)]	2.71117	ORF49_[NA]|ORF55_[5.291]|ORF8_[NA]	1	ORF49_[NA]|ORF55_[1115.902]|ORF8_[1.082]	2	"5/26"	0.239231	0.19
ENST00000227322.8	NM_003904.5	6539	chr11	-	ZPR1	ORF1_[(116787820-116788005); (116787482-116787643); (116786969-116787059); (116786511-116786581); (116785796-116785882); (116785514-116785636); (116785099-116785146); (116784855-116784921); (116784378-116784448); (116783530-116783619); (116782919-116783029); (116782158-116782244); (116779772-116779837); (116778925-116779059)] | ORF32_[(116777351-116777695)]	2.01031	ORF1_[38.983]|ORF32_[-14.604]	1	ORF1_[305.807]|ORF32_[3.000]	2	"2/286"	0.49042	0.01
ENST00000398752.11	NM_004046.6	5761	chr18	-	ATP5F1A	ORF23_[(46081367-46081675)] | ORF26_[(46098172-46098231); (46095053-46095131); (46091682-46091851); (46089823-46089996); (46089566-46089732); (46088109-46088257); (46087341-46087492); (46087008-46087232); (46086387-46086494); (46086113-46086257); (46084504-46084654); (46084282-46084363)]	1.89908	ORF23_[NA]|ORF26_[48.355]	1	ORF23_[NA]|ORF26_[5027.628]	1	"3/2580"	0.493756	0
ENST00000361729.3	NM_004091.4	5196	chr1	-	E2F2	ORF25_[(23530542-23530793); (23524383-23524488); (23521837-23522056); (23520913-23521071); (23519016-23519130); (23516335-23516527); (23509880-23510148)] | ORF33_[(23507261-23507512)]	2	ORF25_[27.138]|ORF33_[-13.504]	1	ORF25_[112.771]|ORF33_[NA]	1	"16/20"	0.864	0.8
ENST00000296641.5	NM_004101.4	3398	chr5	-	F2RL2	ORF11_[(76623167-76623230); (76617582-76618642)] | ORF15_[(76616586-76616993)]	1.95192	ORF11_[9.704]|ORF15_[-15.154]	1	ORF11_[57.865]|ORF15_[1.118]	2	"0/6"	0	0
ENST00000260270.3	NM_004109.5	3144	chr11	+	FDX1	ORF11_[(110430040-110430305); (110435834-110435958); (110456918-110457047); (110462354-110462468)] | ORF9_[(110463947-110464216)]	1.83178	ORF11_[28.261]|ORF9_[NA]	1	ORF11_[97.598]|ORF9_[NA]	1	"13/66"	0.562727	0.2
ENST00000380698.5	NM_004155.6	4143	chr6	-	SERPINB9	ORF17_[(2900444-2900611); (2896053-2896190); (2895391-2895508); (2893411-2893553); (2891833-2891988); (2890163-2890570)] | ORF6_[(2887573-2887848)]	1.83486	ORF17_[21.254]|ORF6_[NA]	1	ORF17_[2507.026]|ORF6_[1.000]	2	"65/312"	0.584135	0.21
ENST00000646641.1	NM_004230.4	3643	chr19	-	S1PR2	ORF15_[(10222033-10222263)] | ORF17_[(10223844-10224917)]	1.81522	ORF15_[-11.438]|ORF17_[35.188]	1	ORF15_[1.793]|ORF17_[30.885]	2	"25/29"	0.931034	0.86
ENST00000388901.10	NM_004236.4	6576	chr15	-	COPS2	ORF1_[(49155525-49155578); (49144965-49145078); (49144227-49144304); (49139528-49139653); (49137348-49137437); (49137150-49137227); (49134340-49134514); (49133930-49134108); (49133759-49133811); (49130719-49130816); (49129477-49129559); (49128702-49128760); (49127950-49128094)] | ORF4_[(49124107-49124382)]	1.97802	ORF1_[35.848]|ORF4_[-21.766]	1	ORF1_[1928.891]|ORF4_[NA]	1	"1/185"	0.463676	0.01
ENST00000393359.7	NM_004257.6	5680	chr2	-	TGFBRAP1	ORF13_[(105265249-105265611)] | ORF26_[(105329625-105329718); (105307614-105308318); (105298511-105298705); (105296356-105296510); (105284316-105284398); (105280382-105280723); (105277614-105277671); (105275560-105275703); (105273544-105273690); (105272855-105273014); (105269272-105269705); (105267383-105267559)]	2	ORF13_[-24.514]|ORF26_[42.072]	1	ORF13_[1.625]|ORF26_[278.277]	2	"79/181"	0.682127	0.44
ENST00000261769.10	NM_004360.5	4811	chr16	+	CDH1	ORF3_[(68833883-68834119)] | ORF8_[(68737305-68737463); (68738297-68738411); (68801670-68801893); (68808424-68808567); (68808693-68808848); (68810197-68810341); (68811684-68811859); (68812135-68812263); (68813313-68813495); (68815515-68815759); (68819280-68819425); (68822001-68822225); (68823399-68823626); (68828174-68828304); (68829654-68829797); (68833290-68833499)]	1.96552	ORF3_[-23.927]|ORF8_[28.821]	1	ORF3_[NA]|ORF8_[462.053]	1	"1244/1291"	0.942928	0.96
ENST00000378209.8	NM_004402.4	2833	chr1	+	DFFB	ORF13_[(3884404-3884868)] | ORF16_[(3857493-3857717); (3858718-3858844); (3865812-3866000); (3867974-3868053); (3869605-3869775); (3872472-3872572); (3883507-3883741)]	1.92523	ORF13_[-19.836]|ORF16_[29.305]	1	ORF13_[1.000]|ORF16_[64.298]	2	"31/32"	0.962656	0.97
ENST00000618691.5	NM_004537.7	13159	chr12	-	NAP1L1	ORF19_[(76074203-76074219); (76068909-76068994); (76067371-76067473); (76060138-76060279); (76059798-76059878); (76056033-76056161); (76055019-76055090); (76053770-76053909); (76053205-76053350); (76053091-76053110); (76050531-76050653); (76049756-76049785); (76049200-76049250); (76048429-76048464)] | ORF68_[(76036755-76037069)]	1.91429	ORF19_[35.630]|ORF68_[-11.386]	1	ORF19_[901.306]|ORF68_[1.000]	2	"0/701"	0.425571	0
ENST00000291547.10	NM_004571.5	5300	chr21	+	PKNOX1	ORF2_[(43004382-43004432); (43007491-43007618); (43010053-43010224); (43013068-43013238); (43016908-43017007); (43018133-43018230); (43021303-43021431); (43024871-43024947); (43028702-43028874); (43029890-43030101)] | ORF28_[(43031877-43032143)]	1.84615	ORF2_[49.774]|ORF28_[-23.631]	1	ORF2_[202.482]|ORF28_[1.500]	2	"58/137"	0.656204	0.42
ENST00000585916.6	NM_004671.5	11243	chr18	-	PIAS2	ORF1_[(46917322-46917345); (46890580-46891054); (46864164-46864248); (46855565-46855615); (46855345-46855435); (46846707-46846841); (46844734-46844839); (46844054-46844127); (46836357-46836517); (46829734-46829867); (46827959-46828130); (46820933-46821072); (46815312-46815349); (46812433-46812612)] | ORF44_[(46809386-46809757)]	2	ORF1_[33.328]|ORF44_[-20.961]	1	ORF1_[249.197]|ORF44_[NA]	1	"39/341"	0.486862	0.11
ENST00000543571.6	NM_004690.4	7362	chr6	-	LATS1	ORF1_[(149717849-149717864); (149701779-149702266); (149695074-149695221); (149683079-149684592); (149679875-149680457); (149676555-149676737); (149676260-149676366); (149661729-149662238)] | ORF28_[(149659147-149659485)]	1.97143	ORF1_[32.934]|ORF28_[-22.308]	1	ORF1_[113.050]|ORF28_[1.614]	2	"60/85"	0.749176	0.71
ENST00000368865.9	NM_004725.4	7703	chr10	+	BUB3	ORF1_[(123154918-123155112); (123155658-123155727); (123157729-123157880); (123160407-123160565); (123162236-123162413); (123162612-123162828); (123163820-123163835)] | ORF21_[(123168583-123168774)]	1.81944	ORF1_[50.760]|ORF21_[NA]	1	ORF1_[3205.281]|ORF21_[NA]	1	"15/845"	0.499941	0.02
ENST00000643144.2	NM_004733.4	9266	chr3	-	SLC33A1	ORF14_[(155822322-155822579)] | ORF16_[(155853223-155854120); (155842432-155842619); (155833857-155834041); (155833468-155833585); (155829688-155829903); (155828210-155828377)]	1.94565	ORF14_[-9.491]|ORF16_[41.084]	1	ORF14_[NA]|ORF16_[145.250]	1	"0/73"	0.475685	0
ENST00000614987.5	NM_004755.4	26829	chr14	-	RPS6KA5	ORF2_[(91060332-91060434); (91001088-91001159); (90978306-90978524); (90947435-90947550); (90943078-90943185); (90923113-90923196); (90920206-90920309); (90906149-90906299); (90902808-90902969); (90900611-90900736); (90900108-90900241); (90899329-90899422); (90894413-90894583); (90890487-90890678); (90875201-90875360); (90873632-90873795); (90872074-90872322)] | ORF22_[(90860248-90860610)]	1.87963	ORF2_[49.132]|ORF22_[NA]	1	ORF2_[66.013]|ORF22_[NA]	1	"0/17"	0.28	0
ENST00000371711.4	NM_004776.4	4722	chr20	-	B4GALT5	ORF23_[(49713576-49713690); (49656568-49656702); (49646965-49647078); (49643526-49643650); (49642468-49642584); (49640478-49640665); (49639678-49639800); (49637341-49637442); (49636312-49636459)] | ORF28_[(49634503-49634856)]	1.8932	ORF23_[52.743]|ORF28_[-19.089]	1	ORF23_[441.011]|ORF28_[1.602]	2	"248/296"	0.866166	0.84
ENST00000379144.7	NM_004845.5	5558	chrX	-	PCYT1B	ORF25_[(24646989-24647111); (24618985-24619084); (24607745-24607861); (24590023-24590174); (24587241-24587319); (24579316-24579458); (24575130-24575318); (24562293-24562505)] | ORF30_[(24559095-24559556)]	1.81481	ORF25_[47.832]|ORF30_[-20.820]	1	ORF25_[44.200]|ORF30_[NA]	1	"43/69"	0.782609	0.62
ENST00000234831.10	NM_004872.5	6457	chr1	-	TMEM59	ORF7_[(54027456-54027824)] | ORF9_[(54053000-54053188); (54047267-54047372); (54045692-54045786); (54043373-54043525); (54041724-54041805); (54040756-54040837); (54036610-54036718); (54032150-54032305)]	1.82258	ORF7_[-16.065]|ORF9_[32.731]	1	ORF7_[NA]|ORF9_[2183.502]	1	"2/151"	0.492947	0.01
ENST00000288235.9	NM_004998.4	8644	chr15	-	MYO1E	ORF17_[(59133047-59133388)] | ORF31_[(59372498-59372566); (59272306-59272449); (59261420-59261509); (59256284-59256378); (59236585-59236672); (59231702-59231791); (59227459-59227590); (59224689-59224823); (59223059-59223191); (59217891-59218087); (59214640-59214720); (59214228-59214314); (59210514-59210600); (59208681-59208848); (59205400-59205485); (59202326-59202407); (59195461-59195567); (5918…	1.88393	ORF17_[-16.161]|ORF31_[57.524]	1	ORF17_[1.000]|ORF31_[2424.847]	2	"2/222"	0.448806	0.01
ENST00000233190.11	NM_005006.7	11660	chr2	-	NDUFS1	ORF1_[(206153618-206153678); (206152419-206152510); (206149818-206149925); (206149020-206149096); (206147753-206147834); (206147531-206147661); (206146903-206147088); (206144892-206145026); (206144018-206144132); (206142686-206142831); (206141941-206142069); (206138485-206138614); (206132945-206133105); (206130088-206130242); (206127797-206127972); (206126710-206126844); (206126539-206126611); (2…	2.80233	ORF1_[44.954]|ORF30_[-13.278]|ORF50_[11.528]	2	ORF1_[2624.678]|ORF30_[1.000]|ORF50_[1.167]	3	"0/249"	0.314605	0
ENST00000307720.4	NM_005038.3	1830	chr4	-	PPID	ORF1_[(158723204-158723300); (158721343-158721483); (158719180-158719286); (158717012-158717200); (158715562-158715684); (158715297-158715403); (158713119-158713260); (158710762-158710848); (158710628-158710670); (158709736-158709824)] | ORF2_[(158709307-158709528)]	1.93846	ORF1_[35.215]|ORF2_[-12.095]	1	ORF1_[972.315]|ORF2_[1.000]	2	"143/160"	0.936125	0.89
ENST00000374045.5	NM_005118.4	6583	chr9	-	TNFSF15	ORF1_[(114805803-114806012); (114793526-114793568); (114792407-114792454); (114790452-114790906)] | ORF23_[(114786722-114787135)]	1.89535	ORF1_[-1.543]|ORF23_[-31.446]	0	ORF1_[11.348]|ORF23_[NA]	1	"0/1"	0.5	0
ENST00000307179.9	NM_005154.5	18865	chr15	+	USP8	ORF34_[(50439074-50439177); (50441349-50441493); (50449400-50449485); (50459000-50459162); (50462280-50462322); (50465047-50465191); (50471633-50471795); (50476849-50476993); (50477276-50477499); (50481481-50482065); (50484275-50484361); (50489801-50489881); (50490263-50490525); (50492701-50492913); (50494070-50494280); (50495848-50496084); (50497089-50497231); (50498596-50498728); (50498903-5049…	2.92105	ORF34_[24.508]|ORF53_[NA]|ORF74_[NA]	1	ORF34_[266.728]|ORF53_[NA]|ORF74_[NA]	1	"0/227"	0.312687	0
ENST00000314128.9	NM_005419.4	4405	chr12	-	STAT2	ORF1_[(56360058-56360089); (56356441-56356578); (56356132-56356285); (56355708-56355803); (56355443-56355532); (56355276-56355351); (56354778-56354863); (56354466-56354614); (56351292-56351450); (56351098-56351190); (56350829-56350888); (56350412-56350432); (56350097-56350190); (56349589-56349636); (56349426-56349509); (56349163-56349261); (56348924-56349059); (56348752-56348804); (56348529-56348…	1.9375	ORF1_[14.877]|ORF20_[-20.210]	1	ORF1_[2042.033]|ORF20_[6.602]	2	"17/19"	0.872368	0.89
ENST00000341259.7	NM_005475.3	5431	chr12	+	SH2B3	ORF12_[(111449610-111450104)] | ORF16_[(111418146-111418877); (111446753-111446854); (111446942-111447033); (111447125-111447219); (111447330-111447544); (111447656-111447827); (111447983-111448302)]	2	ORF12_[-20.146]|ORF16_[29.960]	1	ORF12_[1.669]|ORF16_[58.857]	2	"64/80"	0.83275	0.8
ENST00000592524.6	NM_005497.4	7692	chr17	-	GJC1	ORF15_[(44804627-44805817)] | ORF37_[(44802688-44802945)]	1.86598	ORF15_[47.173]|ORF37_[-13.950]	1	ORF15_[41.868]|ORF37_[NA]	1	"6/85"	0.446294	0.07
ENST00000330953.6	NM_005508.5	3025	chr3	+	CCR4	ORF14_[(32955948-32956244)] | ORF15_[(32953423-32954505)]	1.98969	ORF14_[-24.203]|ORF15_[26.623]	1	ORF14_[2.000]|ORF15_[5.015]	2	"0/0"	NA	NA
ENST00000373024.8	NM_005540.3	4450	chr1	-	INPP5B	ORF1_[(37946252-37946308); (37945756-37945850); (37943796-37943893); (37943640-37943669); (37940688-37940798); (37931913-37932053); (37891358-37891454); (37889557-37889724); (37888243-37888344); (37887351-37887465); (37886888-37887004); (37885638-37885825); (37882807-37882918); (37880085-37880194); (37878188-37878323); (37875606-37875716); (37873993-37874155); (37872930-37873165); (37868501-37868…	1.83808	ORF1_[31.891]|ORF15_[-24.293]	1	ORF1_[952.147]|ORF15_[1.253]	2	"129/152"	0.821053	0.85
ENST00000553458.6	NM_005589.4	5462	chr14	-	ALDH6A1	ORF14_[(74059368-74059697)] | ORF20_[(74084347-74084394); (74074955-74075017); (74072537-74072611); (74072203-74072364); (74071896-74071974); (74071195-74071497); (74068860-74068981); (74067380-74067569); (74066705-74066886); (74065181-74065360); (74064822-74064920); (74060642-74060746)]	2	ORF14_[-19.562]|ORF20_[40.426]	1	ORF14_[NA]|ORF20_[509.349]	1	"88/112"	0.857634	0.79
ENST00000359856.11	NM_005717.4	7266	chr1	-	ARPC5	ORF20_[(183624346-183624558)] | ORF32_[(183624294-183624551)] | ORF9_[(183623819-183624019)]	2.68849	ORF20_[-15.918]|ORF32_[NA]|ORF9_[NA]	0	ORF20_[NA]|ORF32_[NA]|ORF9_[NA]	0	"1/269"	0.00371747	0
ENST00000379887.9	NM_005744.5	21679	chr15	+	ARIH1	ORF111_[(72600388-72600666)] | ORF37_[(72474406-72475014); (72518067-72518134); (72544820-72544964); (72555271-72555363); (72555852-72555907); (72561483-72561549); (72563394-72563500); (72566563-72566605); (72567106-72567177); (72570177-72570307); (72572108-72572165); (72580731-72580991); (72582075-72582187); (72583208-72583292)]	1.89216	ORF111_[-22.216]|ORF37_[33.035]	1	ORF111_[NA]|ORF37_[708.075]	1	"0/151"	0.359139	0
ENST00000261407.9	NM_005768.6	2235	chr12	-	LPCAT3	ORF4_[(6976503-6976886)] | ORF6_[(7018274-7018457); (6983432-6983539); (6982676-6982782); (6981811-6981904); (6981595-6981632); (6981004-6981182); (6979471-6979579); (6978603-6978689); (6978341-6978507); (6977598-6977745); (6977367-6977525); (6977146-6977262)]	1.8046	ORF4_[-10.308]|ORF6_[32.980]	1	ORF4_[1.556]|ORF6_[526.837]	2	"318/324"	0.980571	0.98
ENST00000282308.4	NM_005773.3	2207	chr19	-	ZNF256	ORF3_[(57947442-57947603); (57943934-57944060); (57940924-57942647)] | ORF9_[(57940950-57941504)]	2	ORF3_[-15.882]|ORF9_[-82.919]	0	ORF3_[23.366]|ORF9_[5.740]	2	"37/37"	0.990811	1
ENST00000301547.10	NM_005815.5	2573	chr19	-	ZNF443	ORF4_[(12430530-12430925)] | ORF9_[(12440912-12440938); (12433071-12433197); (12432377-12432437); (12430156-12431980)]	2	ORF4_[-57.944]|ORF9_[-16.705]	0	ORF4_[4.189]|ORF9_[10.967]	2	"9/9"	0.965	1
ENST00000258947.8	NM_005831.5	3635	chr17	+	CALCOCO2	ORF1_[(48831038-48831078); (48841698-48841887); (48848064-48848166); (48848322-48848455); (48849252-48849377); (48851089-48851177); (48851559-48851628); (48852506-48852628); (48852926-48853012); (48856092-48856187); (48860314-48860449); (48862276-48862304); (48862838-48863005)] | ORF16_[(48864100-48864303)]	1.90323	ORF1_[6.046]|ORF16_[-36.913]	1	ORF1_[1571.371]|ORF16_[NA]	1	"7/43"	0.563256	0.16
ENST00000262160.11	NM_005901.6	34626	chr18	-	SMAD2	ORF40_[(47819631-47820026)] | ORF54_[(47896521-47896756); (47870475-47870564); (47869243-47869436); (47868323-47868457); (47865059-47865133); (47851274-47851327); (47848475-47848687); (47845663-47845800); (47845340-47845484); (47841827-47841950)] | ORF94_[(47819609-47819797)]	2.69781	ORF40_[NA]|ORF54_[44.451]|ORF94_[NA]	1	ORF40_[2.000]|ORF54_[563.796]|ORF94_[NA]	2	"1/214"	0.263411	0
ENST00000261292.9	NM_006033.4	10418	chr18	+	LIPG	ORF1_[(49562069-49562405); (49565317-49565498); (49567442-49567621); (49569437-49569548); (49575369-49575590); (49581415-49581657); (49582362-49582482); (49583556-49583774); (49586746-49586850); (49590501-49590522)] | ORF51_[(49592913-49593179)] | ORF55_[(49598103-49598618)]	2.98275	ORF1_[25.585]|ORF51_[-19.603]|ORF55_[-17.945]	1	ORF1_[75.779]|ORF51_[NA]|ORF55_[NA]	1	"0/11"	0.236364	0
ENST00000286719.12	NM_006239.3	3343	chr4	-	PPEF2	ORF11_[(75896271-75896325); (75891851-75891978); (75891648-75891705); (75889957-75890132); (75888214-75888328); (75886852-75886898); (75884594-75884760); (75883166-75883202); (75882926-75883075); (75876287-75876673); (75873127-75873312); (75872025-75872167); (75867313-75867419); (75866189-75866352); (75864440-75864527); (75860667-75860920)] | ORF6_[(75860021-75860344)]	1.87156	ORF11_[35.057]|ORF6_[-13.115]	1	ORF11_[3.000]|ORF6_[NA]	1	"0/0"	NA	NA
ENST00000263798.8	NM_006293.4	8032	chr15	+	TYRO3	ORF20_[(41559258-41559381); (41561127-41561310); (41561539-41561639); (41562548-41562718); (41564184-41564270); (41565026-41565141); (41567360-41567537); (41568217-41568362); (41568878-41569022); (41570027-41570156); (41570240-41570340); (41570604-41570699); (41571038-41571118); (41571595-41571687); (41572443-41572564); (41573002-41573111); (41573308-41573467); (41573679-41573815); (41577886-4157…	1.8	ORF20_[34.040]|ORF24_[-16.702]	1	ORF20_[105.055]|ORF24_[NA]	1	"1/290"	0.456069	0
ENST00000320954.11	NM_006371.5	6595	chr3	+	CRTAP	ORF16_[(33114078-33114548); (33120344-33120493); (33124408-33124579); (33129939-33130067); (33132555-33132700); (33134182-33134265); (33142395-33142448)] | ORF3_[(33142592-33143053)]	1.81383	ORF16_[46.347]|ORF3_[-18.584]	1	ORF16_[880.074]|ORF3_[1.498]	2	"379/389"	0.969653	0.97
ENST00000083182.8	NM_006380.5	6492	chr17	-	APPBP2	ORF23_[(60525794-60526159); (60500399-60500487); (60494466-60494617); (60479148-60479271); (60466291-60466459); (60464021-60464110); (60461994-60462061); (60461810-60461915); (60460663-60460787); (60456296-60456381); (60454302-60454492); (60451880-60452045); (60447581-60447834)] | ORF27_[(60443843-60444172)]	1.94872	ORF23_[39.572]|ORF27_[-16.702]	1	ORF23_[553.476]|ORF27_[1.898]	2	"15/72"	0.559792	0.21
ENST00000249822.9	NM_006628.6	5366	chr15	-	ARPP19	ORF13_[(52548126-52548467)] | ORF5_[(52548265-52548486)]	1.82021	ORF13_[-16.996]|ORF5_[NA]	0	ORF13_[2.058]|ORF5_[NA]	1	"842/993"	0.845599	0.85
ENST00000368921.5	NM_006818.4	2483	chr1	+	MLLT11	ORF10_[(151067382-151067699)] | ORF12_[(151068498-151068824)] | ORF6_[(151067225-151067497)]	2.91304	ORF10_[-33.987]|ORF12_[-27.913]|ORF6_[12.366]	1	ORF10_[125.146]|ORF12_[NA]|ORF6_[172.938]	2	"209/210"	0.663127	1
ENST00000591899.8	NM_006830.4	1299	chr19	-	UQCR11	ORF1_[(1599412-1599465); (1598030-1598215)] | ORF9_[(1605360-1605409); (1599440-1599560)]	2	ORF1_[-27.203]|ORF9_[25.260]	1	ORF1_[531.290]|ORF9_[1999.368]	2	"211/214"	0.963037	0.99
ENST00000264027.9	NM_006918.5	6854	chr11	+	SC5D	ORF13_[(121310449-121310643)] | ORF16_[(121303376-121303585); (121304361-121304493); (121306386-121306486); (121307057-121307512)]	1.93939	ORF13_[NA]|ORF16_[45.945]	1	ORF13_[2.000]|ORF16_[621.223]	2	"57/330"	0.554879	0.17
ENST00000342907.3	NM_006927.4	7920	chr16	-	ST3GAL2	ORF10_[(70378698-70379081)] | ORF14_[(70377216-70377512)] | ORF3_[(70398192-70398530); (70394982-70395175); (70388367-70388546); (70383190-70383235); (70382805-70382924); (70381689-70381862)] | ORF47_[(70378585-70378719)]	3.62256	ORF10_[-14.068]|ORF14_[NA]|ORF3_[51.563]|ORF47_[NA]	1	ORF10_[1.000]|ORF14_[1.500]|ORF3_[99.087]|ORF47_[1.000]	4	"0/226"	0.223097	0
ENST00000394909.7	NM_006958.3	2522	chr8	-	ZNF16	ORF1_[(144950797-144950850); (144946011-144946215); (144930738-144932590)] | ORF6_[(144931610-144931825)]	2	ORF1_[-12.269]|ORF6_[-70.765]	0	ORF1_[22.337]|ORF6_[5.370]	2	"37/38"	0.969737	0.97
ENST00000374433.7	NM_006973.3	1159	chr10	-	ZNF32	ORF2_[(43644259-43644588)] | ORF8_[(43646064-43646133); (43644050-43644801)]	1.95294	ORF2_[-70.609]|ORF8_[12.898]	1	ORF2_[8.746]|ORF8_[43.400]	2	"43/43"	0.998256	1
ENST00000608382.6	NM_006977.5	10365	chr14	-	ZBTB25	ORF27_[(64482154-64482393)] | ORF30_[(64503661-64503791); (64490361-64490540); (64486923-64488057)]	1.93151	ORF27_[-26.982]|ORF30_[21.002]	1	ORF27_[NA]|ORF30_[44.389]	1	"2/9"	0.525	0.22
ENST00000396153.7	NM_007051.3	6821	chr1	-	FAF1	ORF1_[(50959767-50960123); (50857929-50857997); (50801631-50801677); (50788000-50788205); (50744684-50744775); (50738863-50738954); (50705786-50705891); (50655442-50655528); (50596121-50596216); (50584685-50584811); (50583652-50583715); (50582618-50582699); (50567077-50567231); (50539592-50539728); (50535369-50535457); (50491721-50491801); (50490588-50490665); (50475464-50475679); (50441440-50441…	1.91071	ORF1_[27.080]|ORF24_[-11.484]	1	ORF1_[1073.352]|ORF24_[NA]	1	"1/234"	0.468718	0
ENST00000259021.9	NM_007067.5	9514	chr17	+	KAT7	ORF14_[(49788835-49788849); (49791886-49792033); (49796750-49796926); (49798319-49798558); (49805363-49805445); (49809119-49809208); (49811476-49811574); (49815803-49815913); (49817820-49818011); (49821337-49821426); (49821650-49821790); (49823202-49823295); (49826000-49826146); (49826693-49826799); (49827401-49827502)] | ORF20_[(49829849-49830298)] | ORF49_[(49834068-49834562)]	2.91373	ORF14_[52.424]|ORF20_[-10.643]|ORF49_[-15.032]	1	ORF14_[468.366]|ORF20_[5.667]|ORF49_[1.000]	3	"8/450"	0.228896	0.02
ENST00000342483.5	NM_007135.3	2078	chr9	+	ZNF79	ORF4_[(127424650-127424803); (127428832-127428920); (127435090-127435216); (127435908-127436003); (127444029-127445197)] | ORF8_[(127444278-127444916)]	2.00483	ORF4_[-3.133]|ORF8_[-65.357]	0	ORF4_[38.933]|ORF8_[4.896]	2	"26/28"	0.928571	0.93
ENST00000262259.7	NM_007147.4	6552	chr19	+	ZNF175	ORF8_[(51591788-51592210)] | ORF9_[(51573330-51573401); (51581391-51581517); (51581787-51581882); (51586627-51588467)]	1.82022	ORF8_[-6.488]|ORF9_[-7.673]	0	ORF8_[NA]|ORF9_[30.598]	1	"3/14"	0.542143	0.21
ENST00000397126.9	NM_007153.3	9088	chr19	-	ZNF208	ORF10_[(21972054-21972299)] | ORF11_[(21971634-21972047)] | ORF13_[(21970962-21971291)] | ORF2_[(21974286-21974531)] | ORF23_[(21970487-21970708)] | ORF3_[(21973950-21974195)] | ORF30_[(22010792-22010794); (21988783-21988909); (21987216-21987311); (21971191-21974807)] | ORF6_[(21972978-21973256)]	7.59443	ORF10_[-51.207]|ORF11_[-60.637]|ORF13_[-56.831]|ORF2_[-54.270]|ORF23_[-47.536]|ORF3_[-56.029]|ORF30_[-3.202]|ORF6_[-56.399]	0	ORF10_[NA]|ORF11_[NA]|ORF13_[1.000]|ORF2_[1.000]|ORF23_[5.000]|ORF3_[NA]|ORF30_[4.263]|ORF6_[1.000]	5	"0/0"	NA	NA
ENST00000357182.9	NM_007167.4	5122	chr1	-	ZMYM6	ORF17_[(34986398-34986712)] | ORF5_[(35030547-35030639); (35020383-35020467); (35019353-35019602); (35014988-35015162); (35014697-35014888); (35012431-35012581); (35011890-35012005); (35010758-35011036); (35010447-35010597); (35008752-35008924); (35006951-35007098); (35005132-35005272); (35003968-35004005); (34992234-34992387); (34987104-34988935)]	1.83471	ORF17_[-16.340]|ORF5_[13.939]	1	ORF17_[1.000]|ORF5_[172.974]	2	"11/97"	0.446289	0.11
ENST00000397527.6	NM_007186.6	15434	chr20	+	CEP250	ORF27_[(35462368-35462553); (35463575-35463631); (35465743-35465825); (35466039-35466204); (35466966-35467072); (35467304-35467555); (35469890-35469986); (35472050-35472151); (35472673-35472831); (35473374-35473552); (35473870-35474052); (35475502-35475646); (35476449-35476595); (35477871-35478101); (35479231-35479424); (35479646-35479773); (35479976-35480145); (35490637-35490804); (35491212-3549…	1.8866	ORF27_[11.590]|ORF34_[-4.734]	1	ORF27_[341.932]|ORF34_[NA]	1	"0/96"	0.291615	0
ENST00000498286.6	NM_012123.4	10698	chr6	+	MTO1	ORF14_[(73506834-73507109)] | ORF23_[(73461774-73462071); (73466209-73466408); (73466489-73466606); (73473365-73473654); (73479732-73479844); (73479936-73480126); (73480675-73480805); (73482040-73482244); (73482449-73482620); (73492234-73492352); (73497736-73497896); (73500574-73500735)]	1.83099	ORF14_[-11.577]|ORF23_[28.722]	1	ORF14_[1.000]|ORF23_[331.562]	2	"0/129"	0.481473	0
ENST00000606117.2	NM_012241.5	4564	chr6	+	SIRT5	ORF23_[(13584108-13584225); (13588331-13588464); (13591669-13591894); (13595477-13595564); (13596963-13597016); (13599032-13599155); (13600834-13600949); (13611790-13611865)] | ORF7_[(13612299-13612772)]	2	ORF23_[39.306]|ORF7_[-20.652]	1	ORF23_[146.229]|ORF7_[1.000]	2	"10/66"	0.499697	0.15
ENST00000326793.11	NM_012287.6	7093	chr3	-	ACAP2	ORF22_[(195277724-195278104)] | ORF24_[(195442795-195442865); (195392090-195392147); (195381903-195382022); (195381009-195381062); (195345259-195345317); (195342471-195342654); (195336932-195336976); (195333028-195333123); (195326885-195326959); (195320701-195320813); (195308786-195308837); (195307223-195307323); (195306511-195306616); (195301966-195302174); (195301575-195301644); (195297190-1952…	2	ORF22_[-20.817]|ORF24_[39.289]	1	ORF22_[1.000]|ORF24_[1446.338]	2	"87/137"	0.711204	0.64
ENST00000379562.9	NM_012311.4	6360	chr10	-	KIN	ORF1_[(7787820-7787975); (7783081-7783175); (7780264-7780307); (7780056-7780178); (7778838-7779019); (7775751-7775799); (7774831-7774891); (7769216-7769345); (7766053-7766103); (7763723-7763791); (7762457-7762556); (7759890-7759990); (7756080-7756142)] | ORF13_[(7754369-7754575)]	1.98507	ORF1_[41.603]|ORF13_[NA]	1	ORF1_[481.829]|ORF13_[NA]	1	"3/58"	0.513621	0.05
ENST00000302787.3	NM_012318.3	5371	chr4	-	LETM1	ORF20_[(1811977-1812237)] | ORF23_[(1855869-1855950); (1849149-1849209); (1841347-1841797); (1836429-1836572); (1834845-1834982); (1832744-1832947); (1825564-1825683); (1823644-1823775); (1822988-1823131); (1822181-1822312); (1819338-1819472); (1816727-1816914); (1815664-1815802); (1814424-1814573)]	1.81443	ORF20_[NA]|ORF23_[37.359]	1	ORF20_[NA]|ORF23_[381.870]	1	"78/224"	0.635558	0.35
ENST00000309794.16	NM_012336.4	3814	chr17	+	NARF	ORF1_[(82458804-82458830); (82459992-82460072); (82464287-82464430); (82468764-82468896); (82472564-82472698); (82478800-82478918); (82481082-82481211); (82483716-82483779); (82484813-82484950); (82485497-82485654); (82487916-82488157)] | ORF5_[(82489817-82490143)]	1.91964	ORF1_[36.572]|ORF5_[NA]	1	ORF1_[763.615]|ORF5_[NA]	1	"10/165"	0.527909	0.06
ENST00000324873.8	NM_012385.3	5291	chr16	-	NUPR1	ORF14_[(28538796-28538907); (28538019-28538155)] | ORF32_[(28536056-28536370)] | ORF36_[(28533911-28534159)]	2.95789	ORF14_[12.845]|ORF32_[NA]|ORF36_[NA]	1	ORF14_[240.303]|ORF32_[NA]|ORF36_[NA]	1	"0/0"	NA	NA
ENST00000302516.10	NM_012426.5	9692	chr16	+	SF3B3	ORF1_[(70523897-70523928); (70526587-70526726); (70528873-70529199); (70530745-70530917); (70532479-70532620); (70535308-70535420); (70538323-70538460); (70539104-70539207); (70541669-70541834); (70544438-70544533); (70548370-70548442); (70554446-70554597); (70555051-70555206); (70556179-70556334); (70556886-70557029); (70560469-70560591); (70561630-70561784); (70563876-70564050); (70565065-70565…	1.9589	ORF1_[53.570]|ORF30_[NA]	1	ORF1_[4511.302]|ORF30_[NA]	1	"1/1180"	0.473267	0
ENST00000305632.11	NM_012453.4	4344	chr7	-	TBL2	ORF1_[(73578420-73578549); (73574383-73574513); (73573938-73574122); (73573320-73573471); (73572844-73572970); (73571189-73571341); (73570507-73570972)] | ORF7_[(73568644-73568910)]	1.82243	ORF1_[41.296]|ORF7_[-16.049]	1	ORF1_[441.857]|ORF7_[NA]	1	"2/106"	0.492736	0.02
ENST00000245796.11	NM_012455.3	11342	chr2	+	PSD4	ORF1_[(113174040-113174054); (113182346-113183512); (113184957-113185073); (113185365-113185440); (113185877-113186255); (113192380-113192589); (113193048-113193128); (113193258-113193370); (113193592-113193650); (113193859-113193948); (113195727-113195770); (113196147-113196307); (113197564-113197634); (113197747-113197913); (113198740-113198884); (113199083-113199226); (113201158-113201415)] | …	3.69597	ORF1_[20.891]|ORF47_[-6.407]|ORF52_[-18.153]|ORF72_[-18.690]	1	ORF1_[899.194]|ORF47_[1.211]|ORF52_[NA]|ORF72_[NA]	2	"0/1"	0	0
ENST00000330342.8	NM_012463.4	6507	chr12	+	ATP6V0A2	ORF1_[(123712566-123712682); (123718623-123718701); (123722351-123722448); (123724654-123724791); (123726197-123726285); (123727783-123727909); (123733926-123734008); (123735531-123735624); (123737059-123737271); (123743785-123743935); (123744201-123744337); (123744597-123744784); (123744882-123744972); (123747607-123747725); (123748575-123748785); (123751110-123751229); (123752283-123752402); (1…	1.8785	ORF1_[51.718]|ORF20_[-11.639]	1	ORF1_[594.514]|ORF20_[NA]	1	"18/270"	0.502241	0.07
ENST00000290855.11	NM_013269.6	5277	chr12	+	CLEC2D	ORF20_[(9695551-9696231)] | ORF9_[(9669735-9669795); (9680923-9681033); (9687902-9688086); (9692828-9692931); (9694760-9694874)]	2	ORF20_[3.081]|ORF9_[-6.811]	1	ORF20_[5.769]|ORF9_[1234.937]	2	"4/16"	0.491563	0.25
ENST00000264126.9	NM_013296.5	7152	chr1	+	GPSM2	ORF1_[(108885523-108885578); (108896864-108897085); (108897492-108897627); (108897959-108898101); (108898642-108898765); (108898879-108898994); (108901790-108901945); (108903126-108903234); (108904125-108904254); (108914338-108914408); (108918613-108918789); (108922417-108922576); (108924000-108924214); (108929701-108929940)] | ORF17_[(108932903-108933181)]	1.83333	ORF1_[43.178]|ORF17_[-19.338]	1	ORF1_[270.730]|ORF17_[1.000]	2	"9/81"	0.533951	0.11
ENST00000378526.9	NM_013975.4	8382	chr17	+	LIG3	ORF12_[(34983006-34983552); (34985988-34986131); (34989466-34989663); (34990963-34991114); (34991671-34991837); (34991958-34992035); (34992524-34992692); (34994276-34994431); (34996064-34996195); (34996574-34996653); (34997738-34997825); (34998219-34998296); (34998604-34998727); (34999307-34999449); (34999782-34999856); (35001257-35001403); (35001909-35002104); (35002668-35002789); (35004273-3500…	3.03077	ORF12_[40.888]|ORF15_[-12.042]|ORF40_[-20.306]	1	ORF12_[471.972]|ORF15_[3.170]|ORF40_[1.525]	3	"57/367"	0.406494	0.16
ENST00000327827.12	NM_014117.3	5952	chr16	+	HAPSTR1	ORF17_[(9091652-9092270); (9092921-9093001); (9102984-9103259); (9116668-9116912)] | ORF25_[(9120663-9120929)]	1.68209	ORF17_[22.362]|ORF25_[-22.652]	1	ORF17_[475.639]|ORF25_[1.000]	2	"2/200"	0.348225	0.01
ENST00000219299.8	NM_014157.4	5272	chr16	+	CFAP263	ORF13_[(58250015-58250115); (58252727-58252853); (58253998-58254159); (58258368-58258523); (58259854-58259934); (58262385-58262540); (58267479-58267586); (58278482-58278637); (58279691-58279777)] | ORF22_[(58282025-58282288)]	1.93478	ORF13_[16.520]|ORF22_[NA]	1	ORF13_[77.391]|ORF22_[NA]	1	"39/49"	0.870102	0.8
ENST00000465271.6	NM_014184.4	4096	chr1	+	CNIH4	ORF13_[(224356925-224356993); (224360495-224360563); (224365879-224365991); (224371283-224371423); (224375795-224375822)] | ORF7_[(224377502-224377789)]	1.89524	ORF13_[42.422]|ORF7_[-13.250]	1	ORF13_[734.581]|ORF7_[1.000]	2	"100/294"	0.658333	0.34
ENST00000273317.5	NM_014240.3	11442	chr3	+	LIMD1	ORF1_[(45594880-45596287); (45636150-45636251); (45665650-45665717); (45668294-45668356); (45672690-45672820); (45673454-45673505); (45674343-45674411); (45676922-45677059)] | ORF62_[(45680329-45680778)]	1.9	ORF1_[48.130]|ORF62_[-17.034]	1	ORF1_[243.152]|ORF62_[2.667]	2	"37/63"	0.712143	0.59
ENST00000319363.11	NM_014339.7	8566	chr22	+	IL17RA	ORF13_[(17113149-17113526)] | ORF42_[(17085092-17085229); (17097062-17097086); (17097797-17097943); (17098775-17098887); (17100355-17100481); (17101996-17102043); (17102139-17102302); (17103494-17103577); (17104726-17104810); (17105591-17105602); (17105853-17105954); (17107727-17107768); (17108307-17109820)]	1.87736	ORF13_[-23.263]|ORF42_[1.911]	1	ORF13_[1.500]|ORF42_[203.166]	2	"3/34"	0.398971	0.09
ENST00000491415.7	NM_014388.7	8481	chr1	+	UTP25	ORF34_[(209827998-209828170); (209830108-209830147); (209830803-209831043); (209833185-209833358); (209835075-209835163); (209836801-209837211); (209838909-209839128); (209840853-209841055); (209842265-209842447); (209842583-209842695); (209843451-209843696); (209851204-209851447)] | ORF37_[(209853545-209853973)]	2	ORF34_[29.157]|ORF37_[-17.297]	1	ORF34_[325.040]|ORF37_[2.333]	2	"4/64"	0.502734	0.06
ENST00000378670.8	NM_014402.5	1573	chr5	+	UQCRQ	ORF3_[(132867774-132868298)] | ORF5_[(132866686-132866687); (132866869-132867035); (132867488-132867582)]	2	ORF3_[-28.013]|ORF5_[35.783]	1	ORF3_[1.538]|ORF5_[1899.375]	2	"6/211"	0.510308	0.03
ENST00000439096.3	NM_014417.5	1846	chr19	-	BBC3	ORF1_[(47230929-47231166); (47228158-47228446); (47226564-47226754); (47221701-47221918)] | ORF5_[(47228158-47228431); (47226564-47226754); (47221802-47221918)]	1.88889	ORF1_[-20.060]|ORF5_[5.914]	1	ORF1_[98.216]|ORF5_[94.396]	2	"76/79"	0.905063	0.96
ENST00000684003.1	NM_014434.4	4817	chr9	+	NDOR1	ORF1_[(137205778-137205912); (137206232-137206309); (137212502-137212599); (137213780-137213878); (137213967-137214068); (137214204-137214413); (137214570-137214691); (137214798-137215018); (137215095-137215202); (137215407-137215521); (137215659-137215805); (137215899-137216017); (137216094-137216188); (137216272-137216416)] | ORF31_[(137217562-137218602)]	1.87879	ORF1_[29.015]|ORF31_[-16.130]	1	ORF1_[231.008]|ORF31_[1.721]	2	"125/184"	0.783587	0.68
ENST00000582693.5	NM_014455.4	9135	chr1	-	RNF115	ORF1_[(145823772-145823873); (145788908-145788966); (145784539-145784596); (145771711-145771919); (145752978-145753049); (145751438-145751510); (145750407-145750500); (145747995-145748110); (145746866-145746997)] | ORF13_[(145741826-145742170)]	2.01111	ORF1_[32.072]|ORF13_[-17.402]	1	ORF1_[495.325]|ORF13_[NA]	1	"0/24"	0.458333	0
ENST00000261637.5	NM_014503.3	9031	chr12	+	UTP20	ORF7_[(101280169-101280327); (101281116-101281196); (101285570-101285636); (101285749-101285881); (101286321-101286509); (101288960-101289041); (101290137-101290274); (101290733-101290888); (101291742-101291888); (101291970-101292104); (101293168-101293245); (101295480-101295658); (101299682-101299837); (101299973-101300061); (101302448-101302553); (101305915-101306065); (101306699-101306761); (1…	1.97143	ORF7_[35.561]|ORF8_[-19.973]	1	ORF7_[1173.360]|ORF8_[6.611]	2	"138/146"	0.819007	0.95
ENST00000361441.5	NM_014508.3	2644	chr22	+	APOBEC3C	ORF6_[(39019710-39020129)] | ORF7_[(39014270-39014379); (39015595-39015751); (39017766-39018045); (39018269-39018387)]	1.95238	ORF6_[NA]|ORF7_[-11.696]	0	ORF6_[2.420]|ORF7_[795.865]	2	"65/96"	0.739531	0.68
ENST00000614049.5	NM_014518.4	4956	chr19	-	ZNF229	ORF10_[(44428323-44429822)] | ORF2_[(44442814-44442883); (44442563-44442621); (44432222-44432366); (44428303-44430542)]	2	ORF10_[-82.986]|ORF2_[-6.871]	0	ORF10_[1.708]|ORF2_[11.431]	2	"11/11"	0.929545	1
ENST00000226230.8	NM_014573.3	2463	chr17	+	TMEM97	ORF5_[(28319240-28319365); (28325503-28325647); (28326534-28326793)] | ORF9_[(28326768-28327352)]	1.9009	ORF5_[26.615]|ORF9_[-17.715]	1	ORF5_[314.480]|ORF9_[11.076]	2	"384/390"	0.980372	0.98
ENST00000395686.8	NM_014584.3	5139	chr14	-	ERO1A	ORF16_[(52695368-52695556); (52683788-52683907); (52682325-52682408); (52678434-52678472); (52671795-52671871); (52671630-52671703); (52666375-52666495); (52663801-52663847); (52661293-52661304); (52658124-52658150); (52657917-52658009); (52653069-52653315); (52652239-52652308); (52646375-52646461); (52646154-52646287); (52643570-52643630)] | ORF19_[(52641380-52641682)]	1.8866	ORF16_[29.540]|ORF19_[-19.044]	1	ORF16_[2520.713]|ORF19_[1.125]	2	"5/24"	0.397083	0.21
ENST00000381486.7	NM_014668.4	8555	chr2	+	GREB1	ORF33_[(11641426-11641725)] | ORF37_[(11556609-11556771); (11562463-11562582); (11566480-11566656); (11576353-11576535); (11578297-11578431); (11580704-11580832); (11585161-11585274); (11585762-11585905); (11588746-11588931); (11592776-11593126); (11595251-11595379); (11596111-11596239); (11597781-11597978); (11598680-11598860); (11600800-11600995); (11602406-11602542); (11610688-11611027); (1161…	2.81494	ORF33_[-14.170]|ORF37_[44.809]|ORF42_[-17.521]	1	ORF33_[NA]|ORF37_[101.243]|ORF42_[NA]	1	"39/51"	0.698105	0.76
ENST00000534898.9	NM_014672.4	6186	chr14	+	PRORP	ORF2_[(35123246-35124231); (35126735-35126782); (35127479-35127611); (35180670-35180777); (35266727-35266875); (35270401-35270596); (35273435-35273566)] | ORF20_[(35277039-35277350)]	1.91071	ORF2_[17.765]|ORF20_[-17.636]	1	ORF2_[401.369]|ORF20_[1.000]	2	"7/140"	0.502	0.05
ENST00000649764.2	NM_014740.4	2524	chr17	-	EIF4A3	ORF10_[(80134930-80135151)] | ORF12_[(80146793-80146961); (80144172-80144244); (80141782-80141848); (80141319-80141381); (80140008-80140140); (80139670-80139750); (80139021-80139162); (80138142-80138280); (80137386-80137501); (80136228-80136335); (80136004-80136131); (80135490-80135506)] | ORF13_[(80134983-80135135)]	2.72924	ORF10_[NA]|ORF12_[65.087]|ORF13_[NA]	1	ORF10_[1.000]|ORF12_[3355.960]|ORF13_[1.000]	3	"4/516"	0.335904	0.01
ENST00000305641.7	NM_014793.5	6925	chr15	-	LCMT2	ORF1_[(43328429-43330495)] | ORF34_[(43324395-43324664)]	1.96154	ORF1_[12.153]|ORF34_[NA]	1	ORF1_[16.130]|ORF34_[NA]	1	"0/40"	0.480375	0
ENST00000627532.3	NM_014795.4	9265	chr2	-	ZEB2	ORF14_[(144519939-144520088); (144517278-144517419); (144429769-144430026); (144424796-144424867); (144404836-144405024); (144403916-144404130); (144401199-144401307); (144398301-144400270); (144396412-144396592); (144389451-144390028)] | ORF25_[(144396412-144396483); (144389873-144390028)]	1.97632	ORF14_[24.937]|ORF25_[-22.959]	1	ORF14_[45.086]|ORF25_[6.105]	2	"0/0"	NA	NA
ENST00000337768.10	NM_014860.3	4296	chr2	-	SUPT7L	ORF2_[(27662179-27662192); (27660984-27661388); (27657345-27657669); (27655365-27655602); (27653485-27653747)] | ORF23_[(27651935-27652144)]	2	ORF2_[35.444]|ORF23_[NA]	1	ORF2_[555.402]|ORF23_[NA]	1	"20/113"	0.561991	0.18
ENST00000259053.6	NM_014880.5	3932	chr2	-	CD302	ORF4_[(159769476-159769673)] | ORF6_[(159798132-159798198); (159783359-159783469); (159780882-159780998); (159780005-159780178); (159777938-159777964); (159771851-159772053)]	1.93939	ORF4_[-18.610]|ORF6_[5.114]	1	ORF4_[1.000]|ORF6_[86.543]	2	"5/6"	0.9125	0.83
ENST00000223428.9	NM_014930.3	6507	chr9	-	ZNF510	ORF26_[(96776000-96776075); (96774788-96774846); (96763506-96763632); (96763118-96763213); (96758778-96760477)] | ORF4_[(96758819-96759610)]	1.94636	ORF26_[-6.837]|ORF4_[-67.894]	0	ORF26_[34.437]|ORF4_[5.454]	2	"35/35"	0.925	1
ENST00000217173.7	NM_014948.4	4300	chr20	-	UBOX5	ORF1_[(3123312-3123392); (3121384-3122584); (3115305-3115466); (3110106-3110314)] | ORF18_[(3108680-3108934)]	1.88421	ORF1_[13.487]|ORF18_[-13.971]	1	ORF1_[61.550]|ORF18_[1.381]	2	"12/151"	0.143709	0.08
ENST00000261263.5	NM_014999.4	15558	chr12	+	RAB21	ORF13_[(71794455-71794646)] | ORF2_[(71755130-71755288); (71769800-71769859); (71770592-71770699); (71773959-71774022); (71782031-71782085); (71782570-71782658); (71785531-71785673)] | ORF3_[(71785674-71786084)]	2.60198	ORF13_[NA]|ORF2_[34.986]|ORF3_[-4.121]	1	ORF13_[NA]|ORF2_[1143.707]|ORF3_[21.866]	2	"129/151"	0.569625	0.85
ENST00000408888.8	NM_015014.4	1847	chr1	-	RBM34	ORF1_[(235161174-235161247); (235160893-235161067); (235160511-235160647); (235154881-235155112); (235152706-235152765); (235148404-235148447); (235138091-235138174); (235137877-235137940); (235136034-235136073); (235135652-235135770); (235131713-235131997)] | ORF6_[(235131343-235131606)]	1.92424	ORF1_[13.473]|ORF6_[-29.444]	1	ORF1_[779.382]|ORF6_[1.000]	2	"17/172"	0.527355	0.1
ENST00000446176.7	NM_015033.3	5420	chr9	-	FNBP1	ORF10_[(130042952-130043185); (129994843-129994958); (129979318-129979374); (129978465-129978612); (129958491-129958553); (129957360-129957464); (129929567-129929695); (129927195-129927341); (129924960-129925157); (129923844-129924026); (129915966-129915980); (129908890-129908999); (129902869-129903001); (129900426-129900547); (129899965-129900101); (129895838-129895996); (129890539-129890546)] |…	1.84112	ORF10_[43.714]|ORF12_[-25.040]	1	ORF10_[6264.626]|ORF12_[4.260]	2	"29/59"	0.589153	0.49
ENST00000318709.9	NM_015060.3	6987	chr7	+	AVL9	ORF19_[(32584747-32585175)] | ORF25_[(32495710-32495802); (32543141-32543261); (32544694-32544779); (32548847-32548918); (32551334-32551423); (32552229-32552295); (32553727-32553767); (32554558-32554596); (32558559-32558628); (32558929-32559464); (32570020-32570154); (32573199-32573418); (32575955-32576072); (32580219-32580272); (32580802-32580890); (32583792-32583907)] | ORF8_[(32584707-32584991…	2.77434	ORF19_[-16.836]|ORF25_[41.555]|ORF8_[-22.031]	1	ORF19_[1.333]|ORF25_[418.520]|ORF8_[1.356]	3	"22/84"	0.421151	0.26
ENST00000265843.9	NM_015065.3	10304	chr11	-	EXPH5	ORF3_[(108507936-108508223)] | ORF4_[(108506769-108507023)] | ORF8_[(108593418-108593617); (108541652-108541812); (108539024-108539186); (108528136-108528184); (108518235-108518373); (108509537-108514875)]	2.75129	ORF3_[NA]|ORF4_[-17.760]|ORF8_[-4.282]	0	ORF3_[NA]|ORF4_[NA]|ORF8_[39.542]	1	"1/7"	0.251429	0.14
ENST00000304987.4	NM_015191.3	9622	chr11	+	SIK2	ORF18_[(111602564-111602698); (111616243-111616359); (111620339-111620402); (111688001-111688162); (111700886-111701010); (111701452-111701575); (111703203-111703423); (111704987-111705139); (111712211-111712375); (111719775-111720003); (111720478-111720762); (111720899-111721062); (111721830-111721940); (111722665-111722756); (111723496-111724129)] | ORF51_[(111728340-111728504)]	1.81818	ORF18_[46.935]|ORF51_[NA]	1	ORF18_[270.109]|ORF51_[1.000]	2	"0/24"	0.333333	0
ENST00000203166.10	NM_015302.2	4324	chr19	+	HAUS5	ORF1_[(35612795-35612892); (35613730-35613792); (35613868-35613900); (35614035-35614059); (35615042-35615147); (35615227-35615386); (35617124-35617193); (35617287-35617369); (35617855-35617912); (35618071-35618195); (35618402-35618465); (35618569-35618699); (35618887-35619049); (35619424-35619504); (35619613-35619758); (35620012-35620123); (35620195-35620327); (35622601-35622733); (35622876-35622…	1.95946	ORF1_[6.177]|ORF26_[NA]	1	ORF1_[489.889]|ORF26_[NA]	1	"25/142"	0.568063	0.18
ENST00000270617.8	NM_015428.4	4642	chr19	+	ZNF473	ORF1_[(50030903-50031091); (50039161-50039287); (50041730-50041819); (50044670-50047059)] | ORF9_[(50044916-50045518)]	1.99462	ORF1_[-15.858]|ORF9_[-64.825]	0	ORF1_[33.799]|ORF9_[6.219]	2	"43/43"	0.997442	1
ENST00000366977.8	NM_015471.4	13115	chr1	-	NSL1	ORF15_[(212729929-212730192)] | ORF34_[(212733048-212733470)] | ORF49_[(212791530-212791763); (212787559-212787637); (212784363-212784493); (212782372-212782426); (212739534-212739601); (212738408-212738686)]	2.79255	ORF15_[-19.248]|ORF34_[-16.276]|ORF49_[7.177]	1	ORF15_[NA]|ORF34_[1.250]|ORF49_[486.346]	2	"2/120"	0.323472	0.02
ENST00000372890.6	NM_015679.3	5426	chr9	-	TRUB2	ORF1_[(128322300-128322408); (128321599-128321730); (128317152-128317226); (128315567-128315628); (128313808-128313889); (128311529-128311601); (128310887-128311023); (128309550-128309875)] | ORF14_[(128307899-128308252)]	1.98925	ORF1_[28.702]|ORF14_[NA]	1	ORF1_[743.144]|ORF14_[NA]	1	"0/136"	0.48864	0
ENST00000282869.11	NM_015852.5	9084	chr7	-	ZNF117	ORF20_[(64978175-64978420)] | ORF23_[(64977335-64977664)] | ORF9_[(64981984-64982002); (64981387-64981482); (64978119-64979536)]	2.75682	ORF20_[-62.306]|ORF23_[-62.807]|ORF9_[-9.177]	0	ORF20_[3.078]|ORF23_[1.000]|ORF9_[6.456]	3	"28/43"	0.646667	0.65
ENST00000330964.10	NM_015920.4	6110	chr15	-	RPS27L	ORF1_[(63157400-63157405); (63156413-63156521); (63155621-63155731); (63154032-63154060)] | ORF32_[(63149398-63149634)]	1.80851	ORF1_[47.998]|ORF32_[NA]	1	ORF1_[1097.427]|ORF32_[NA]	1	"0/140"	0.493179	0
ENST00000332687.11	NM_016120.4	10565	chrX	-	RLIM	ORF16_[(74614422-74614578); (74595809-74596000); (74594306-74594389); (74591440-74593061)] | ORF20_[(74588266-74588553)]	1.84783	ORF16_[19.357]|ORF20_[-24.880]	1	ORF16_[81.414]|ORF20_[1.500]	2	"48/120"	0.618875	0.4
ENST00000241436.9	NM_016218.6	14623	chr5	+	POLK	ORF28_[(75547023-75547157); (75552472-75552591); (75569340-75569492); (75573738-75573869); (75576780-75576933); (75581209-75581448); (75583293-75583417); (75584760-75584926); (75587026-75587058); (75590344-75590440); (75593878-75594049); (75596222-75597178); (75597747-75597789); (75597934-75598018)] | ORF45_[(75608210-75608656)]	1.8381	ORF28_[21.274]|ORF45_[-11.529]	1	ORF28_[460.441]|ORF45_[3.000]	2	"0/27"	0.490556	0
ENST00000355684.6	NM_016264.4	2636	chr19	-	ZNF44	ORF1_[(12294692-12294727); (12275956-12276082); (12274973-12275033); (12272407-12274063)] | ORF6_[(12272697-12273092)]	1.93062	ORF1_[-9.796]|ORF6_[-52.789]	0	ORF1_[29.417]|ORF6_[4.589]	2	"20/23"	0.840435	0.87
ENST00000243673.7	NM_016540.4	4277	chr11	-	GPR83	ORF10_[(94400861-94401346); (94396399-94396524); (94393485-94393618); (94380149-94380773)] | ORF6_[(94379181-94379420)]	1.90476	ORF10_[39.583]|ORF6_[-17.875]	1	ORF10_[8.303]|ORF6_[NA]	1	"2/2"	1	1
ENST00000370657.9	NM_016571.3	5640	chr6	-	LGSN	ORF18_[(63277881-63278186)] | ORF9_[(63319914-63319979); (63294913-63295045); (63285587-63285753); (63280021-63281220)]	1.81553	ORF18_[-26.059]|ORF9_[3.519]	1	ORF18_[NA]|ORF9_[5.556]	1	"0/1"	0.02	0
ENST00000368026.11	NM_016946.6	4639	chr1	-	F11R	ORF12_[(160995554-160995739)] | ORF13_[(161021010-161021082); (161001285-161001353); (161001020-161001127); (161000631-161000777); (161000146-161000348); (160999876-160999978); (160999640-160999747); (160999396-160999408); (160999043-160999091); (160998871-160998906)]	1.83333	ORF12_[NA]|ORF13_[16.468]	1	ORF12_[NA]|ORF13_[1312.206]	1	"3/106"	0.210094	0.03
ENST00000525815.6	NM_017515.5	2769	chr11	-	SLC35F2	ORF10_[(107858658-107858767); (107815790-107815965); (107811667-107811794); (107806717-107806876); (107805359-107805515); (107804718-107804770); (107803001-107803155); (107792615-107792800)] | ORF8_[(107791662-107791994)]	1.86614	ORF10_[31.123]|ORF8_[-20.412]	1	ORF10_[674.071]|ORF8_[1.513]	2	"167/176"	0.958182	0.95
ENST00000371065.9	NM_017526.5	4541	chr1	+	LEPROT	ORF1_[(65420671-65420740); (65425303-65425378); (65429862-65430048); (65431803-65431919)] | ORF13_[(65435263-65435598)]	1.83333	ORF1_[35.399]|ORF13_[-23.576]	1	ORF1_[424.213]|ORF13_[1.000]	2	"43/113"	0.665221	0.38
ENST00000296318.12	NM_017563.5	8698	chr3	-	IL17RD	ORF16_[(57165161-57165304); (57120256-57120313); (57114692-57114817); (57110193-57110311); (57109537-57109657); (57106110-57106154); (57105857-57106008); (57104342-57104407); (57103091-57103145); (57102479-57102589); (57101179-57101363); (57097596-57098538); (57096393-57096505)] | ORF24_[(57092367-57092639)]	1.85714	ORF16_[35.830]|ORF24_[-29.166]	1	ORF16_[69.590]|ORF24_[NA]	1	"22/73"	0.567055	0.3
ENST00000396154.7	NM_017652.4	2196	chr19	+	ZNF586	ORF2_[(57778760-57779347)] | ORF9_[(57769678-57769878); (57776543-57776669); (57778751-57779796)]	1.92857	ORF2_[-62.664]|ORF9_[-4.626]	0	ORF2_[10.511]|ORF9_[38.542]	2	"14/14"	0.940357	1
ENST00000012049.10	NM_017659.4	2125	chr19	+	QPCTL	ORF10_[(45703316-45703537)] | ORF11_[(45692704-45692910); (45693413-45693556); (45695437-45695718); (45698547-45698699); (45698801-45698900); (45701798-45701914); (45702904-45703049)]	1.86301	ORF10_[-20.242]|ORF11_[38.314]	1	ORF10_[1.486]|ORF11_[265.201]	2	"0/0"	NA	NA
ENST00000360774.6	NM_017662.5	8252	chr9	-	TRPM6	ORF20_[(74723502-74723768)] | ORF40_[(74887824-74887856); (74858669-74858748); (74855527-74855565); (74842166-74842343); (74840024-74840237); (74833998-74834122); (74827778-74827949); (74821669-74821837); (74820304-74820427); (74816892-74816964); (74816669-74816769); (74812299-74812433); (74810815-74810868); (74808034-74808174); (74803794-74803886); (74801898-74802175); (74800254-74800482); (7479…	1.82692	ORF20_[-26.193]|ORF40_[25.968]	1	ORF20_[NA]|ORF40_[64.846]	1	"2/6"	0.321667	0.33
ENST00000269919.11	NM_017712.4	7081	chr19	+	PGPEP1	ORF1_[(18340682-18340715); (18342859-18342911); (18355895-18356011); (18357383-18357615); (18363391-18363583)] | ORF48_[(18366331-18366921)]	1.95327	ORF1_[37.420]|ORF48_[-18.049]	1	ORF1_[252.971]|ORF48_[1.521]	2	"6/27"	0.207778	0.22
ENST00000274695.8	NM_017774.3	3272	chr6	+	CDKAL1	ORF14_[(20546351-20546523); (20548593-20548705); (20649293-20649377); (20739519-20739615); (20758595-20758643); (20781145-20781265); (20846075-20846178); (20955419-20955585); (21000227-21000372); (21065048-21065228); (21108401-21108463); (21198021-21198104); (21201110-21201274); (21230848-21231039)] | ORF15_[(21231427-21231735)]	1.90179	ORF14_[39.705]|ORF15_[-25.533]	1	ORF14_[566.561]|ORF15_[1.710]	2	"16/36"	0.476528	0.44
ENST00000262644.9	NM_017813.5	7224	chr8	-	BPNT2	ORF1_[(56993199-56993657); (56980035-56980197); (56978050-56978145); (56966191-56966352); (56963793-56964064)] | ORF5_[(56961456-56961947)]	2	ORF1_[36.034]|ORF5_[-26.937]	1	ORF1_[471.095]|ORF5_[2.005]	2	"76/133"	0.716842	0.57
ENST00000262134.10	NM_017839.5	5313	chr16	+	LPCAT2	ORF15_[(55509131-55509352); (55525508-55525647); (55528377-55528594); (55529835-55529947); (55531914-55531974); (55532824-55532882); (55534443-55534477); (55537578-55537632); (55545735-55545817); (55549277-55549402); (55550949-55551102); (55574631-55574729); (55579109-55579244); (55582914-55583098)] | ORF16_[(55583687-55584034)]	1.83898	ORF15_[35.636]|ORF16_[-19.865]	1	ORF15_[103.994]|ORF16_[1.000]	2	"5/12"	0.567917	0.42
ENST00000442218.3	NM_017842.3	2978	chr12	+	SLC48A1	ORF10_[(47773305-47773440); (47779028-47779195); (47780145-47780281)] | ORF16_[(47779151-47779195); (47780145-47780945)]	1.87963	ORF10_[34.387]|ORF16_[-39.141]	1	ORF10_[73.539]|ORF16_[33.092]	2	"42/45"	0.930556	0.93
ENST00000277458.5	NM_017873.4	4603	chr9	-	ASB6	ORF26_[(129641887-129641999); (129640541-129640722); (129639402-129639508); (129639202-129639310); (129638573-129638659); (129637790-129638457)] | ORF8_[(129636163-129636333)]	1.875	ORF26_[50.512]|ORF8_[NA]	1	ORF26_[169.545]|ORF8_[NA]	1	"52/141"	0.671418	0.37
ENST00000344420.10	NM_017877.4	3902	chr2	+	SLC35F6	ORF1_[(26764323-26764426); (26774251-26774323); (26775044-26775215); (26775464-26775676); (26776372-26776482); (26778042-26778511)] | ORF5_[(26779961-26780116)]	2	ORF1_[32.335]|ORF5_[NA]	1	ORF1_[427.825]|ORF5_[1.143]	2	"4/12"	0.59625	0.33
ENST00000535902.6	NM_018050.4	5532	chr12	-	MANSC1	ORF10_[(12343092-12343344); (12338420-12338560); (12330027-12330958)] | ORF2_[(12329620-12329958)]	1.96842	ORF10_[0.302]|ORF2_[-23.379]	1	ORF10_[24.427]|ORF2_[NA]	1	"22/23"	0.95587	0.96
ENST00000263063.9	NM_018109.4	5560	chr10	-	MTPAP	ORF1_[(30349119-30349275); (30341468-30341640); (30340226-30340450); (30336803-30337027); (30326424-30326635); (30322391-30322617); (30316118-30316210); (30315963-30316036); (30313609-30313971)] | ORF19_[(30312359-30312571)]	1.81319	ORF1_[22.597]|ORF19_[NA]	1	ORF1_[439.319]|ORF19_[NA]	1	"4/30"	0.386667	0.13
ENST00000504986.6	NM_018126.3	7404	chr4	+	TMEM33	ORF17_[(41935485-41935529); (41938602-41938696); (41939196-41939383); (41943747-41943814); (41944793-41944926); (41949302-41949385); (41954070-41954199)] | ORF19_[(41955994-41956284)]	1.87963	ORF17_[41.643]|ORF19_[-11.630]	1	ORF17_[1345.908]|ORF19_[1.714]	2	"30/137"	0.538832	0.22
ENST00000338733.10	NM_018138.5	2700	chr3	-	TBCCD1	ORF10_[(186546639-186546926)] | ORF12_[(186563994-186564329); (186558417-186558572); (186556409-186556775); (186554898-186555084); (186554254-186554751); (186551150-186551279)]	1.95946	ORF10_[-24.174]|ORF12_[37.056]	1	ORF10_[8.385]|ORF12_[50.248]	2	"86/88"	0.963636	0.98
ENST00000319121.4	NM_018143.3	7402	chr17	-	KLHL11	ORF14_[(41851617-41852063)] | ORF20_[(41864826-41865370); (41853740-41855321)]	1.90909	ORF14_[-15.830]|ORF20_[45.398]	1	ORF14_[1.520]|ORF20_[47.325]	2	"15/30"	0.550167	0.5
ENST00000216923.5	NM_018197.3	3057	chr20	-	ZFP64	ORF13_[(52151706-52152044)] | ORF15_[(52191591-52191705); (52186832-52187071); (52165864-52166025); (52164695-52164757); (52160123-52160374); (52152146-52153428)]	1.86607	ORF13_[-15.727]|ORF15_[34.699]	1	ORF13_[3.500]|ORF15_[124.955]	2	"55/55"	0.974818	1
ENST00000299138.12	NM_018206.6	6776	chr16	-	VPS35	ORF1_[(46689131-46689133); (46683508-46683606); (46682079-46682175); (46681377-46681500); (46680671-46680853); (46678943-46679156); (46677315-46677398); (46676583-46676692); (46674564-46674660); (46674314-46674462); (46672265-46672472); (46671705-46671860); (46668930-46669052); (46662983-46663162); (46662243-46662482); (46661718-46661861); (46660472-46660651)] | ORF34_[(46656741-46657124)]	2	ORF1_[49.610]|ORF34_[-22.641]	1	ORF1_[1204.140]|ORF34_[2.000]	2	"0/345"	0.484203	0
ENST00000366843.7	NM_018212.6	13092	chr1	-	ENAH	ORF23_[(225652686-225652690); (225567249-225567414); (225554906-225555083); (225530554-225530638); (225519198-225519565); (225517196-225517306); (225514596-225514900); (225512871-225513016); (225512657-225512714); (225511811-225511859); (225507951-225508017); (225500992-225501070); (225498347-225498404); (225497775-225497812)] | ORF34_[(225489660-225489965)]	1.93333	ORF23_[29.135]|ORF34_[NA]	1	ORF23_[582.682]|ORF34_[NA]	1	"0/540"	0.377704	0
ENST00000296582.8	NM_018241.3	4164	chr4	+	TMEM184C	ORF19_[(147617927-147618079); (147623834-147623964); (147624062-147624098); (147624804-147625009); (147628361-147628435); (147629599-147629692); (147631393-147631505); (147632903-147633002); (147633765-147633936); (147634169-147634434)] | ORF6_[(147634739-147634933)]	1.84932	ORF19_[40.953]|ORF6_[-5.422]	1	ORF19_[170.629]|ORF6_[NA]	1	"143/148"	0.962736	0.97
ENST00000258662.3	NM_018283.4	1938	chr13	+	NUDT15	ORF1_[(48037747-48037904); (48040920-48041116); (48045660-48045799)] | ORF11_[(48046606-48046974)]	1.91964	ORF1_[33.009]|ORF11_[-21.039]	1	ORF1_[139.505]|ORF11_[1.490]	2	"171/177"	0.96904	0.97
ENST00000322313.9	NM_018383.5	9490	chr2	-	WDR33	ORF1_[(127770778-127770981); (127768933-127769001); (127768189-127768293); (127765174-127765269); (127764828-127764979); (127763062-127763159); (127726651-127726777); (127725061-127725215); (127724887-127724965); (127724333-127724443); (127723253-127723347); (127722958-127723044); (127722591-127722730); (127721836-127721988); (127719265-127720353); (127717155-127717263); (127713583-127714021); (1…	1.91429	ORF1_[43.360]|ORF41_[-21.600]	1	ORF1_[1024.860]|ORF41_[NA]	1	"4/242"	0.372665	0.02
ENST00000381657.8	NM_018390.4	5318	chrX	+	PLCXD1	ORF13_[(281571-281684); (284167-284314); (288733-288869); (290648-290776); (291499-291654); (293035-293218); (299097-299335)] | ORF15_[(300440-301018)]	1.88991	ORF13_[12.192]|ORF15_[NA]	1	ORF13_[NA]|ORF15_[NA]	0	"86/120"	0.764458	0.72
ENST00000618655.2	NM_018641.5	15985	chr7	+	CHST12	ORF26_[(2442355-2442546)] | ORF83_[(2432586-2433884)]	1.875	ORF26_[NA]|ORF83_[32.225]	1	ORF26_[NA]|ORF83_[44.856]	1	"1/63"	0.494365	0.02
ENST00000398004.4	NM_018656.5	17722	chr12	+	SLC35E3	ORF22_[(68772012-68772344)] | ORF39_[(68746288-68746779); (68747930-68748040); (68752032-68752190); (68759157-68759239); (68764704-68764890)]	1.93458	ORF22_[-19.834]|ORF39_[41.068]	1	ORF22_[NA]|ORF39_[101.279]	1	"0/64"	0.44625	0
ENST00000439617.8	NM_018662.3	7084	chr1	+	DISC1	ORF1_[(231626805-231626934); (231693826-231694805); (231701955-231702024); (231749926-231750076); (231767140-231767269); (231770835-231771070); (231795242-231795296); (231800108-231800210); (231818329-231818517); (231958828-231958888); (232008785-232009049); (232026435-232026552); (232036692-232036831)] | ORF34_[(232039879-232040202)]	1.83594	ORF1_[2.692]|ORF34_[-20.148]	1	ORF1_[30.017]|ORF34_[NA]	1	"4/11"	0.412273	0.36
ENST00000331222.6	NM_018941.4	7084	chr8	+	CLN8	ORF16_[(1771046-1771597); (1780250-1780567)] | ORF20_[(1782101-1782310)]	1.84286	ORF16_[29.304]|ORF20_[-18.410]	1	ORF16_[34.193]|ORF20_[1.000]	2	"40/87"	0.631782	0.46
ENST00000329468.5	NM_018958.3	7619	chr15	+	NPAP1	ORF1_[(24675868-24679338)] | ORF4_[(24680071-24680235)]	1.85484	ORF1_[-10.383]|ORF4_[NA]	0	ORF1_[1.093]|ORF4_[NA]	1	"1/2"	0.5	0.5
ENST00000379287.4	NM_018988.4	8796	chr6	-	GFOD1	ORF11_[(13362297-13362509)] | ORF44_[(13486638-13486890); (13364743-13365662)]	1.83562	ORF11_[-21.513]|ORF44_[40.015]	1	ORF11_[2.750]|ORF44_[25.565]	2	"3/47"	0.392766	0.06
ENST00000316105.7	NM_019119.5	4381	chr5	+	PCDHB9	ORF14_[(141187289-141189712)] | ORF8_[(141190152-141190532)]	1.91935	ORF14_[23.005]|ORF8_[-16.043]	1	ORF14_[2.243]|ORF8_[NA]	1	"2/9"	0.594444	0.22
ENST00000328654.10	NM_019591.4	17697	chr12	+	ZNF26	ORF2_[(132986628-132986873); (133007042-133007168); (133007437-133007532); (133010136-133011481)] | ORF61_[(133014493-133014843)]	1.95918	ORF2_[2.258]|ORF61_[NA]	1	ORF2_[38.594]|ORF61_[NA]	1	"1/47"	0.486383	0.02
ENST00000437212.8	NM_019894.4	5516	chr11	+	TMPRSS4	ORF1_[(118077201-118077305); (118094816-118094855); (118098985-118099098); (118103101-118103253); (118104691-118104820); (118107774-118107875); (118108856-118108896); (118111741-118111900); (118113269-118113435); (118114829-118114927); (118115138-118115280); (118117305-118117454); (118117902-118117913)] | ORF38_[(118121375-118121656)]	1.83333	ORF1_[11.953]|ORF38_[NA]	1	ORF1_[20.945]|ORF38_[NA]	1	"0/2"	0.38	0
ENST00000394140.9	NM_020202.5	7233	chr3	+	NIT2	ORF27_[(100334792-100334798); (100339087-100339205); (100339815-100339935); (100341073-100341161); (100345585-100345678); (100346181-100346255); (100348803-100348881); (100352404-100352502); (100354772-100354827); (100355177-100355268)] | ORF8_[(100357658-100357993)]	1.80328	ORF27_[39.574]|ORF8_[-13.208]	1	ORF27_[1219.900]|ORF8_[NA]	1	"1/43"	0.508256	0.02
ENST00000369536.10	NM_020320.5	2242	chr6	-	RARS2	ORF1_[(87589922-87589984); (87569517-87569590); (87564130-87564232); (87562702-87562785); (87555408-87555505); (87548591-87548646); (87545616-87545699); (87541918-87541994); (87530784-87530942); (87529542-87529648); (87524557-87524652); (87521464-87521524); (87520180-87520256); (87519583-87519707); (87518824-87518891); (87518630-87518739); (87518169-87518264); (87516806-87516880); (87514957-87515…	1.97087	ORF1_[26.220]|ORF2_[-21.179]	1	ORF1_[653.264]|ORF2_[8.984]	2	"50/215"	0.609628	0.23
ENST00000339986.8	NM_020394.5	3341	chr1	-	ZNF695	ORF4_[(246986933-246987412)] | ORF9_[(247007906-247008055); (246999912-247000074); (246999348-246999440); (246986967-246988255)]	1.99265	ORF4_[-53.421]|ORF9_[-2.478]	0	ORF4_[4.338]|ORF9_[49.904]	2	"17/20"	0.86525	0.85
ENST00000341356.10	NM_020441.3	4411	chr11	-	CORO1B	ORF1_[(67443404-67443476); (67442428-67442630); (67441966-67442088); (67441733-67441862); (67441333-67441514); (67441125-67441244); (67440335-67440439); (67440118-67440263); (67439786-67439843); (67438671-67438949); (67438376-67438501)] | ORF7_[(67435733-67436347)]	1.79091	ORF1_[45.639]|ORF7_[-1.846]	1	ORF1_[763.582]|ORF7_[510.537]	2	"22/263"	0.525057	0.08
ENST00000249344.7	NM_020704.3	5116	chr7	+	STRIP2	ORF21_[(129486993-129487196)] | ORF22_[(129434461-129434601); (129440022-129440091); (129444024-129444098); (129451613-129451747); (129453227-129453347); (129454142-129454210); (129454421-129454527); (129455244-129455371); (129456439-129456642); (129458215-129458450); (129458712-129458777); (129459517-129459580); (129460301-129460372); (129462966-129463040); (129464044-129464141); (129464612-1294…	1.90909	ORF21_[-24.134]|ORF22_[45.503]	1	ORF21_[NA]|ORF22_[133.816]	1	"14/25"	0.6708	0.56
ENST00000311437.11	NM_020714.3	6108	chr19	-	ZNF490	ORF14_[(12610564-12610698); (12609158-12609202); (12583430-12583556); (12582850-12582910); (12580485-12581724)] | ORF15_[(12579741-12580124)]	1.98438	ORF14_[-9.957]|ORF15_[-12.293]	0	ORF14_[63.931]|ORF15_[1.000]	2	"11/15"	0.821	0.73
ENST00000355086.8	NM_020762.4	22920	chr12	+	SRGAP1	ORF1_[(63844817-63844883); (63983947-63984142); (63989910-63990072); (64016950-64017012); (64042790-64042972); (64043447-64043575); (64062917-64063138); (64065118-64065219); (64078919-64079116); (64080286-64080370); (64086999-64087026); (64091276-64091378); (64094932-64094992); (64095127-64095204); (64097241-64097375); (64108932-64109037); (64111762-64111986); (64115814-64115893); (64125977-64126…	2.90812	ORF1_[51.354]|ORF24_[NA]|ORF66_[NA]	1	ORF1_[89.794]|ORF24_[NA]|ORF66_[NA]	1	"0/21"	0.11746	0
ENST00000311331.12	NM_020787.4	4241	chr17	-	ZNF624	ORF15_[(16653764-16653806); (16649658-16649746); (16647329-16647394); (16634630-16634756); (16633862-16633957); (16622288-16624509)] | ORF5_[(16622500-16622958)]	2	ORF15_[-4.749]|ORF5_[-68.789]	0	ORF15_[30.307]|ORF5_[4.792]	2	"9/9"	0.961111	1
ENST00000644861.2	NM_020821.3	13403	chr15	-	VPS13C	ORF30_[(61853814-61854008)] | ORF9_[(62060275-62060392); (62044212-62044255); (62041324-62041366); (62034957-62035052); (62033441-62033542); (62028358-62028420); (62023780-62023845); (62023411-62023520); (62020479-62020538); (62013933-62013992); (62013039-62013119); (62012107-62012164); (62010472-62010599); (62008655-62008761); (62007308-62007479); (62000564-62000626); (61991673-61991802); (61991…	1.88889	ORF30_[NA]|ORF9_[27.103]	1	ORF30_[NA]|ORF9_[2298.905]	1	"41/49"	0.588367	0.84
ENST00000453268.3	NM_020851.3	4202	chr15	+	ISLR2	ORF11_[(74131250-74131316); (74132747-74134992)] | ORF12_[(74135521-74135742)]	1.93151	ORF11_[-4.629]|ORF12_[-7.623]	0	ORF11_[3.781]|ORF12_[NA]	1	"5/5"	0.993	1
ENST00000197268.13	NM_020853.2	4711	chr12	+	FAM234B	ORF24_[(13044404-13044440); (13055551-13055946); (13058451-13058549); (13061575-13061763); (13062845-13062975); (13066640-13066787); (13067155-13067296); (13068304-13068447); (13068630-13068711); (13071241-13071396); (13076026-13076143); (13079789-13080009); (13080625-13080630)] | ORF28_[(13081987-13082343)]	1.84158	ORF24_[22.594]|ORF28_[-24.917]	1	ORF24_[147.830]|ORF28_[1.667]	2	"62/66"	0.930682	0.94
ENST00000456783.3	NM_020855.3	4246	chr19	+	ZNF492	ORF10_[(22664580-22664909)] | ORF3_[(22666216-22666527)]	1.70326	ORF10_[-54.671]|ORF3_[-16.448]	0	ORF10_[2.000]|ORF3_[NA]	1	"0/0"	NA	NA
ENST00000496811.6	NM_020865.3	6723	chr3	-	DHX36	ORF12_[(154274055-154274339)] | ORF25_[(154324174-154324416); (154316039-154316163); (154315046-154315280); (154311636-154311674); (154309653-154309823); (154306216-154306295); (154305094-154305168); (154304806-154304972); (154303329-154303410); (154300987-154301127); (154300594-154300696); (154299838-154299925); (154295284-154295339); (154293748-154293812); (154292551-154292694); (154289709-1542…	1.87255	ORF12_[NA]|ORF25_[41.274]	1	ORF12_[NA]|ORF25_[1298.871]	1	"27/245"	0.502061	0.11
ENST00000392690.4	NM_020981.4	5850	chr2	+	B3GALT1	ORF10_[(167869040-167870020)] | ORF15_[(167871794-167872141)]	1.9	ORF10_[38.543]|ORF15_[-21.628]	1	ORF10_[4.400]|ORF15_[NA]	1	"37/79"	0.520696	0.47
ENST00000381569.5	NM_021020.5	5706	chr8	-	LZTS1	ORF17_[(20254837-20255250); (20252782-20253585); (20249722-20250363)] | ORF9_[(20248067-20248444)]	1.99074	ORF17_[26.503]|ORF9_[-18.439]	1	ORF17_[9.265]|ORF9_[1.000]	2	"15/19"	0.861316	0.79
ENST00000589717.2	NM_021047.3	3542	chr19	+	ZNF253	ORF1_[(19893053-19893217)] | ORF11_[(19892083-19892565)] | ORF5_[(19865898-19865999); (19878481-19878607); (19880051-19880146); (19891474-19892747)] | ORF7_[(19893012-19893296)]	3.68661	ORF1_[-17.802]|ORF11_[-55.818]|ORF5_[0.377]|ORF7_[-17.440]	1	ORF1_[NA]|ORF11_[8.984]|ORF5_[28.906]|ORF7_[NA]	2	"61/66"	0.9175	0.92
ENST00000262460.5	NM_021067.5	3311	chr20	+	GINS1	ORF5_[(25447026-25447340)] | ORF9_[(25407788-25407895); (25413790-25413854); (25417104-25417202); (25418105-25418195); (25425211-25425327); (25441702-25441776); (25445923-25445991)]	1.90196	ORF5_[NA]|ORF9_[40.175]	1	ORF5_[1.104]|ORF9_[785.561]	2	"392/424"	0.941639	0.92
ENST00000354250.7	NM_021075.4	5725	chr21	+	NDUFV3	ORF4_[(42911469-42911687)] | ORF7_[(42893334-42893381); (42896927-42897047); (42903182-42904276); (42908864-42909021)]	1.88889	ORF4_[NA]|ORF7_[4.188]	1	ORF4_[1.000]|ORF7_[451.020]	2	"0/12"	0.37875	0
ENST00000621650.2	NM_021089.3	9110	chr19	+	ZNF8	ORF27_[(58279034-58279147); (58285717-58285843); (58286110-58286205); (58294098-58295536)] | ORF30_[(58296359-58296616)]	1.86047	ORF27_[0.142]|ORF30_[-22.871]	1	ORF27_[59.288]|ORF30_[1.000]	2	"0/19"	0.285526	0
ENST00000334213.10	NM_021143.4	3004	chr19	-	ZNF20	ORF1_[(12140180-12140182); (12135769-12135904); (12135500-12135560); (12132587-12133985)] | ORF9_[(12132574-12133269)]	1.89007	ORF1_[-5.576]|ORF9_[-65.581]	0	ORF1_[11.667]|ORF9_[4.854]	2	"28/29"	0.971034	0.97
ENST00000476120.2	NM_021148.3	3698	chr7	+	ZNF273	ORF1_[(64903318-64903419); (64917581-64917707); (64918197-64918292); (64927654-64929038)] | ORF5_[(64929864-64930103)] | ORF9_[(64928686-64929084)]	2.86957	ORF1_[-2.277]|ORF5_[-19.959]|ORF9_[-58.631]	0	ORF1_[18.538]|ORF5_[NA]|ORF9_[3.205]	2	"47/56"	0.806667	0.84
ENST00000623882.4	NM_021267.5	2579	chr19	-	CERS1	ORF7_[(18869983-18870580); (18868597-18869390)] | ORF8_[(18895824-18896156); (18893416-18893575); (18884087-18884267); (18880274-18880435); (18879241-18879388); (18878930-18879039); (18870577-18870619)]	2	ORF7_[-7.652]|ORF8_[27.471]	1	ORF7_[4.721]|ORF8_[43.515]	2	"24/92"	0.549565	0.26
ENST00000332272.9	NM_021615.5	8370	chr16	-	CHST6	ORF33_[(75476242-75476631)] | ORF42_[(75478641-75479828)]	2.01923	ORF33_[NA]|ORF42_[41.723]	1	ORF33_[1.000]|ORF42_[4.737]	2	"4/11"	0.363636	0.36
ENST00000617275.5	NM_021623.2	5530	chr8	+	PLEKHA2	ORF1_[(38917930-38918070); (38935994-38936050); (38943789-38943837); (38946124-38946221); (38950850-38950990); (38952166-38952312); (38952636-38952704); (38953297-38953367); (38957323-38957386); (38968592-38968669); (38969421-38969783)] | ORF16_[(38972083-38972424)]	1.94805	ORF1_[37.061]|ORF16_[-20.871]	1	ORF1_[853.713]|ORF16_[2.324]	2	"0/5"	0.4	0
ENST00000341976.5	NM_021916.4	6940	chr22	-	ZNF70	ORF18_[(23743800-23745140)] | ORF46_[(23740145-23740366)]	1.95833	ORF18_[16.787]|ORF46_[-17.212]	1	ORF18_[5.090]|ORF46_[NA]	1	"1/3"	0.666667	0.33
ENST00000308388.7	NM_021971.4	3144	chr3	-	GMPPB	ORF1_[(49723598-49723726); (49723392-49723472); (49723254-49723302); (49722972-49723114); (49722596-49722754); (49722432-49722510); (49722231-49722358); (49721965-49722147); (49721752-49721883)] | ORF8_[(49720018-49720416)]	1.93458	ORF1_[52.323]|ORF8_[-14.605]	1	ORF1_[550.051]|ORF8_[1.250]	2	"52/122"	0.696189	0.43
ENST00000458420.7	NM_022131.3	14202	chr3	+	CLSTN2	ORF14_[(140569685-140569918)] | ORF32_[(139935357-139935483); (140175951-140176073); (140403629-140403824); (140404558-140404766); (140421125-140421274); (140448519-140448704); (140459521-140459769); (140466610-140466731); (140532324-140532486); (140546515-140546681); (140556513-140556661); (140558640-140558857); (140562138-140562308); (140562811-140562956); (140563080-140563203); (140563961-1405…	2.0137	ORF14_[-24.388]|ORF32_[47.989]	1	ORF14_[NA]|ORF32_[43.104]	1	"0/4"	0.28375	0
ENST00000273590.4	NM_022171.3	1930	chr3	+	TCTA	ORF11_[(49413071-49413110); (49414820-49415172)] | ORF6_[(49412427-49412640); (49413056-49413110); (49414820-49414862)]	2	ORF11_[-26.736]|ORF6_[12.045]	1	ORF11_[49.350]|ORF6_[128.040]	2	"14/15"	0.931333	0.93
ENST00000526639.3	NM_022717.4	1477	chr12	+	SNRNP35	ORF1_[(123458157-123458216); (123465538-123466281)] | ORF7_[(123466478-123466936)]	1.88585	ORF1_[14.968]|ORF7_[-16.617]	1	ORF1_[71.564]|ORF7_[1.000]	2	"1/26"	0.51	0.04
ENST00000327470.6	NM_022725.4	3291	chr11	-	FANCF	ORF5_[(22624686-22625810)] | ORF8_[(22623729-22623992)]	1.89899	ORF5_[3.565]|ORF8_[NA]	1	ORF5_[27.474]|ORF8_[NA]	1	"63/89"	0.814213	0.71
ENST00000606320.6	NM_022782.4	6369	chr12	-	MPHOSPH9	ORF1_[(123230261-123230373); (123227463-123227616); (123223038-123223127); (123221372-123221895); (123218376-123218499); (123214744-123214834); (123210056-123210162); (123203250-123203375); (123202624-123203084); (123202164-123202319); (123198247-123198334); (123194386-123194601); (123181163-123181210); (123179926-123179990); (123176688-123176789); (123166655-123166789); (123165302-123165477); (1…	2.06364	ORF1_[15.809]|ORF4_[-20.336]	1	ORF1_[243.448]|ORF4_[1.500]	2	"30/117"	0.575598	0.26
ENST00000425673.6	NM_022835.3	8048	chr19	+	PLEKHG2	ORF15_[(39413345-39413412); (39414065-39414195); (39414992-39415260); (39415339-39415439); (39416348-39416414); (39416551-39416597); (39416850-39417000); (39417555-39417692); (39417905-39418105); (39418734-39418826); (39418917-39419003); (39420626-39420659); (39420751-39420852); (39420949-39420996); (39421075-39421113); (39421283-39421299); (39422115-39422288); (39422732-39423653); (39423733-3942…	2.78999	ORF15_[16.551]|ORF20_[NA]|ORF41_[NA]	1	ORF15_[238.138]|ORF20_[1.000]|ORF41_[NA]	2	"0/7"	0.181905	0
ENST00000238714.8	NM_022894.4	7348	chr2	+	PAPOLG	ORF12_[(60756455-60756495); (60760134-60760295); (60761741-60761807); (60768470-60768551); (60768781-60768890); (60770458-60770511); (60771519-60771630); (60775034-60775123); (60779637-60779775); (60780707-60780779); (60781885-60782005); (60782686-60782770); (60783156-60783209); (60786947-60787066); (60787511-60787620); (60791761-60791882); (60792129-60792289); (60793627-60793715); (60793971-6079…	1.84112	ORF12_[32.994]|ORF7_[-22.215]	1	ORF12_[454.269]|ORF7_[NA]	1	"13/104"	0.541875	0.12
ENST00000373257.8	NM_022896.3	4462	chr20	+	LPIN3	ORF8_[(41340969-41341002); (41345796-41345995); (41347552-41347647); (41348619-41348887); (41349092-41349172); (41349774-41349894); (41350055-41350397); (41351821-41351920); (41352060-41352220); (41352606-41352699); (41352798-41352867); (41354645-41354737); (41354820-41354863); (41355896-41356034); (41357040-41357188); (41357361-41357447); (41357882-41358034); (41358237-41358351); (41358439-41358…	1.97059	ORF8_[21.338]|ORF9_[-14.586]	1	ORF8_[57.035]|ORF9_[1.000]	2	"3/3"	1	1
ENST00000380750.8	NM_022978.3	1907	chr5	+	SERF1B	ORF2_[(70025419-70025458); (70026407-70026515); (70041524-70041740)] | ORF8_[(70042561-70042782)]	1.87952	ORF2_[3.915]|ORF8_[-0.588]	1	ORF2_[NA]|ORF8_[NA]	0	"18/76"	0.382895	0.24
ENST00000263092.11	NM_024086.4	5740	chr17	-	METTL16	ORF14_[(2418251-2418532)] | ORF9_[(2511759-2511782); (2502204-2502331); (2477686-2477885); (2473524-2473664); (2467761-2467876); (2464208-2464350); (2441490-2441559); (2438109-2438198); (2420731-2420904); (2419970-2420596)]	1.81081	ORF14_[-19.832]|ORF9_[33.463]	1	ORF14_[2.409]|ORF9_[304.376]	2	"90/105"	0.883524	0.86
ENST00000354588.8	NM_024099.5	1818	chr11	-	LBHD1	ORF4_[(62671564-62671574); (62669882-62670041); (62669641-62669803); (62667523-62667747); (62664849-62664973); (62663236-62663333); (62663129-62663159)] | ORF9_[(62667523-62667696); (62664849-62664973); (62663236-62663333); (62663050-62663159)]	2	ORF4_[-22.598]|ORF9_[13.102]	1	ORF4_[472.635]|ORF9_[390.862]	2	"135/137"	0.49792	0.99
ENST00000430297.7	NM_024293.6	4556	chr2	+	RETREG2	ORF1_[(219178353-219178633); (219178922-219179028); (219179733-219179763); (219180110-219180245); (219180670-219180754); (219181062-219181205); (219181369-219181463); (219181640-219181775); (219182013-219182629)] | ORF20_[(219184713-219185066)]	1.9863	ORF1_[32.419]|ORF20_[-21.977]	1	ORF1_[246.217]|ORF20_[1.000]	2	"4/85"	0.489294	0.05
ENST00000369684.5	NM_024494.3	11130	chr1	+	WNT2B	ORF23_[(112509236-112509444); (112514874-112515094); (112516140-112516417); (112517121-112517385); (112520280-112520509)] | ORF27_[(112521974-112522348)]	1.84677	ORF23_[39.119]|ORF27_[-22.040]	1	ORF23_[6.740]|ORF27_[NA]	1	"0/3"	0.5	0
ENST00000371410.5	NM_024528.4	5942	chrX	-	NKAP	ORF22_[(119943220-119943638); (119938730-119938810); (119936612-119936682); (119936297-119936431); (119934494-119934557); (119932107-119932216); (119931936-119932011); (119930016-119930165); (119925220-119925394)] | ORF25_[(119923636-119923965)]	1.96117	ORF22_[30.626]|ORF25_[-23.316]	1	ORF22_[335.148]|ORF25_[NA]	1	"0/42"	0.486071	0
ENST00000370033.9	NM_024541.3	4099	chr10	-	ARMH3	ORF19_[(101846696-101846962)] | ORF7_[(102040013-102040114); (102033283-102033339); (102033026-102033172); (102029638-102029745); (102025156-102025248); (102023675-102023749); (102023477-102023563); (102013968-102014024); (102012833-102012876); (102011723-102011783); (102009977-102010023); (102009374-102009449); (102006540-102006633); (102001971-102002072); (101995297-101995355); (101993538-10199…	1.87629	ORF19_[NA]|ORF7_[44.053]	1	ORF19_[1.600]|ORF7_[776.984]	2	"60/70"	0.863357	0.86
ENST00000370435.5	NM_024576.5	8492	chr6	+	OGFRL1	ORF1_[(71288937-71289170); (71293293-71293379); (71293533-71293611); (71296317-71296395); (71296495-71296561); (71296672-71296817); (71301386-71302049)] | ORF25_[(71302547-71302753)]	1.93151	ORF1_[27.267]|ORF25_[-7.873]	1	ORF1_[85.369]|ORF25_[NA]	1	"16/38"	0.647632	0.42
ENST00000261520.9	NM_024611.6	7206	chr15	-	ICE2	ORF10_[(60477937-60477977); (60476063-60476167); (60468061-60468322); (60466594-60466713); (60456657-60456794); (60455326-60455442); (60455003-60455162); (60453603-60453784); (60448848-60449841); (60447970-60448145); (60442416-60442545); (60436143-60436227); (60431934-60431984); (60428429-60428687); (60423634-60423762)] | ORF11_[(60422671-60422952)]	1.92857	ORF10_[11.658]|ORF11_[-22.220]	1	ORF10_[170.557]|ORF11_[2.167]	2	"37/277"	0.534729	0.13
ENST00000281273.8	NM_024638.4	4023	chr3	+	QTRT2	ORF15_[(114065258-114065457); (114066228-114066283); (114067987-114068063); (114070626-114070838); (114076743-114076942); (114079906-114080057); (114082677-114082794); (114085673-114085904)] | ORF4_[(114087298-114087561)]	1.84337	ORF15_[29.572]|ORF4_[-31.170]	1	ORF15_[327.555]|ORF4_[1.000]	2	"219/230"	0.955152	0.95
ENST00000313056.10	NM_024648.3	4249	chr17	-	OGFOD3	ORF10_[(82389829-82390074)] | ORF25_[(82418412-82418551); (82415398-82415627); (82411455-82411530); (82409368-82409410); (82406418-82406482); (82405324-82405380); (82403937-82404090); (82398196-82398319); (82392398-82392534)]	1.90789	ORF10_[NA]|ORF25_[35.012]	1	ORF10_[NA]|ORF25_[271.544]	1	"10/48"	0.525625	0.21
ENST00000388948.8	NM_024652.6	15674	chr15	+	LRRK1	ORF26_[(101074686-101075015)] | ORF35_[(100924618-100924729); (100973804-100973967); (100983528-100983699); (100988634-100988813); (100989250-100989398); (101008837-101009063); (101010450-101010577); (101010674-101010837); (101012008-101012145); (101014316-101014428); (101015326-101015402); (101021053-101021182); (101021845-101021957); (101022383-101022597); (101024803-101024967); (101025965-1010…	2.77368	ORF26_[NA]|ORF35_[43.269]|ORF41_[NA]	1	ORF26_[NA]|ORF35_[457.749]|ORF41_[1.333]	2	"1/12"	0.183333	0.08
ENST00000283441.13	NM_024786.3	2606	chr5	-	ZDHHC11	ORF1_[(850381-850872); (848482-848660); (847514-847615); (843600-843724); (840495-840650); (837365-837480); (833773-833807); (825164-825251); (821861-821895); (819525-819612); (814761-814795); (801107-801164)] | ORF11_[(801100-801110); (795773-796580)]	2.19626	ORF1_[-7.135]|ORF11_[-10.627]	0	ORF1_[12.807]|ORF11_[1.250]	2	"21/25"	0.691	0.84
ENST00000238936.8	NM_024789.4	2852	chr10	+	MFSD13A	ORF17_[(102476092-102476283)] | ORF2_[(102469030-102469197); (102469993-102470075); (102470665-102471117); (102471273-102471396); (102472854-102472950); (102473570-102473741); (102473819-102474012); (102475722-102475984)]	1.84375	ORF17_[-3.667]|ORF2_[40.346]	1	ORF17_[3.333]|ORF2_[33.166]	2	"90/98"	0.917449	0.92
ENST00000251038.10	NM_024824.5	18153	chr14	+	ZC3H14	ORF25_[(88563134-88563169); (88563651-88563693); (88568039-88568153); (88571084-88571124); (88572030-88572225); (88572578-88573007); (88574693-88574853); (88575840-88575940); (88577985-88578140); (88596734-88596808); (88601924-88602083); (88602828-88603060); (88607243-88607363); (88609267-88609403); (88609712-88609803); (88610834-88610940); (88611745-88611751)] | ORF79_[(88625436-88625786)]	1.84762	ORF25_[30.574]|ORF79_[-29.802]	1	ORF25_[955.323]|ORF79_[NA]	1	"0/399"	0.479787	0
ENST00000373191.9	NM_024852.4	19660	chr1	+	AGO3	ORF31_[(35931427-35931445); (35945692-35945863); (35966955-35967075); (35972024-35972232); (35973375-35973511); (36004341-36004475); (36008690-36008777); (36008897-36009044); (36009475-36009594); (36013630-36013752); (36013915-36014048); (36027114-36027298); (36034174-36034333); (36036177-36036267); (36039790-36039984); (36040307-36040441); (36043447-36043548); (36054946-36055145); (36055637-3605…	3.57518	ORF31_[47.891]|ORF43_[-26.927]|ORF49_[-22.831]|ORF61_[-12.699]	1	ORF31_[261.650]|ORF43_[NA]|ORF49_[1.643]|ORF61_[1.000]	3	"2/66"	0.0992803	0.03
ENST00000229307.9	NM_024865.4	5182	chr12	+	NANOG	ORF1_[(7789615-7789765); (7792950-7793212); (7794457-7794543); (7794679-7795095)] | ORF11_[(7795136-7795504)]	1.85542	ORF1_[2.255]|ORF11_[-19.606]	1	ORF1_[8.000]|ORF11_[NA]	1	"343/377"	0.904416	0.91
ENST00000288368.5	NM_024870.4	10824	chr8	+	PREX2	ORF18_[(67952284-67952535); (68017846-68017917); (68019549-68019671); (68022036-68022140); (68027222-68027323); (68030497-68030658); (68038159-68038292); (68044487-68044590); (68053097-68053246); (68055830-68055974); (68060679-68060779); (68069033-68069136); (68069835-68069884); (68072495-68072570); (68077397-68077469); (68080443-68080585); (68080746-68080838); (68083240-68083388); (68087724-6808…	1.87097	ORF18_[46.032]|ORF39_[-22.523]	1	ORF18_[152.853]|ORF39_[NA]	1	"25/119"	0.410882	0.21
ENST00000307635.3	NM_024967.3	6574	chr19	+	ZNF556	ORF1_[(2867422-2867424); (2873496-2873622); (2876093-2876276); (2877273-2878329)] | ORF4_[(2879218-2879625)]	2	ORF1_[-5.811]|ORF4_[-16.418]	0	ORF1_[6.036]|ORF4_[NA]	1	"0/0"	NA	NA
ENST00000377411.5	NM_024980.5	5197	chr1	-	GPR157	ORF1_[(9128645-9129042); (9111276-9111489); (9105486-9105680); (9104419-9104634)] | ORF32_[(9102188-9102454)]	1.8587	ORF1_[26.926]|ORF32_[-20.892]	1	ORF1_[38.749]|ORF32_[1.500]	2	"0/1"	0	0
ENST00000270649.11	NM_025040.4	4628	chr19	-	ZNF614	ORF12_[(52015806-52016438)] | ORF2_[(52025731-52025745); (52018368-52018494); (52018008-52018103); (52015840-52017359)]	1.99401	ORF12_[-72.120]|ORF2_[-7.388]	0	ORF12_[4.648]|ORF2_[37.405]	2	"105/110"	0.936409	0.95
ENST00000261560.10	NM_025189.4	3886	chr19	+	ZNF430	ORF1_[(21020801-21020803); (21022789-21022881); (21033456-21033582); (21034086-21034184); (21056631-21058021)] | ORF5_[(21057159-21057404)]	1.9878	ORF1_[-1.711]|ORF5_[-51.192]	0	ORF1_[26.113]|ORF5_[1.944]	2	"38/44"	0.867159	0.86
ENST00000237380.12	NM_025205.5	10858	chr4	+	MED28	ORF27_[(17632956-17633228)] | ORF47_[(17614655-17614813); (17619901-17619967); (17621587-17621699); (17623601-17623798)] | ORF63_[(17632013-17632393)]	2.69527	ORF27_[-18.974]|ORF47_[53.312]|ORF63_[-20.541]	1	ORF27_[NA]|ORF47_[247.269]|ORF63_[1.000]	2	"6/214"	0.308676	0.03
ENST00000376649.8	NM_025215.6	4041	chr12	+	PUS1	ORF2_[(131929660-131929796); (131929907-131930135); (131932175-131932312); (131939173-131939275); (131941292-131941983); (131943539-131943586)] | ORF9_[(131945513-131945803)]	1.88398	ORF2_[26.378]|ORF9_[NA]	1	ORF2_[284.138]|ORF9_[NA]	1	"1/130"	0.444038	0.01
ENST00000644224.2	NM_025243.4	5213	chr2	-	SLC19A3	ORF10_[(227702169-227702318); (227698736-227699564); (227695889-227696081); (227688166-227688307); (227687397-227687573)] | ORF23_[(227685890-227686168)]	1.83019	ORF10_[24.135]|ORF23_[-18.905]	1	ORF10_[11.153]|ORF23_[NA]	1	"8/9"	0.873889	0.89
ENST00000457354.7	NM_030755.5	4025	chr14	+	TMX1	ORF18_[(51256951-51257181)] | ORF8_[(51240293-51240444); (51243856-51243971); (51245313-51245358); (51247092-51247220); (51249326-51249371); (51249468-51249569); (51249693-51249765); (51254341-51254519)]	1.88095	ORF18_[-21.528]|ORF8_[29.743]	1	ORF18_[3.000]|ORF8_[1317.199]	2	"59/432"	0.558958	0.14
ENST00000356591.5	NM_030817.3	4594	chr12	+	APOLD1	ORF1_[(12785692-12785694); (12786909-12787652)] | ORF22_[(12789965-12790186)]	1.7944	ORF1_[-6.194]|ORF22_[-28.601]	0	ORF1_[4.743]|ORF22_[NA]	1	"1/1"	0.89	1
ENST00000242804.9	NM_030824.3	6274	chr19	-	ZNF442	ORF14_[(12349991-12350386)] | ORF3_[(12363554-12363631); (12352988-12353114); (12352010-12352070); (12349701-12351318)]	2	ORF14_[-59.735]|ORF3_[-5.050]	0	ORF14_[1.855]|ORF3_[9.339]	2	"4/5"	0.741	0.8
ENST00000367157.6	NM_030952.3	3391	chr1	-	NUAK2	ORF1_[(205321398-205321637); (205311705-205311825); (205308581-205308732); (205308165-205308230); (205306188-205306307); (205305199-205305331); (205303450-205304513)] | ORF11_[(205302384-205302893)]	1.91743	ORF1_[48.612]|ORF11_[-14.988]	1	ORF1_[40.972]|ORF11_[1.857]	2	"60/61"	0.96418	0.98
ENST00000306085.11	NM_030961.3	10910	chr7	+	TRIM56	ORF1_[(101087017-101087168); (101087312-101089580)] | ORF51_[(101091908-101092264)]	2	ORF1_[-9.513]|ORF51_[NA]	0	ORF1_[58.024]|ORF51_[1.000]	2	"4/41"	0.407927	0.1
ENST00000343769.6	NM_031218.4	2763	chr19	+	ZNF93	ORF3_[(19934130-19934795)] | ORF8_[(19901089-19901091); (19915280-19915406); (19916560-19916655); (19933182-19934818)]	1.92735	ORF3_[-53.093]|ORF8_[-0.334]	0	ORF3_[4.792]|ORF8_[13.245]	2	"94/116"	0.806164	0.81
ENST00000344862.10	NM_031292.5	13567	chr12	-	PUS7L	ORF45_[(43758730-43758749); (43754336-43755261); (43748450-43748609); (43746046-43746238); (43742457-43742555); (43738310-43738391); (43736381-43736661); (43731705-43731758); (43730376-43730702)] | ORF50_[(43726494-43726811)]	1.83036	ORF45_[14.278]|ORF50_[NA]	1	ORF45_[227.741]|ORF50_[2.000]	2	"2/57"	0.314912	0.04
ENST00000618847.5	NM_031422.6	11379	chr18	-	CHST9	ORF38_[(27142689-27142809); (27048465-27048503); (27024116-27024157); (26944329-26944366); (26916259-26917350)] | ORF53_[(26908153-26908419)]	1.83654	ORF38_[-0.163]|ORF53_[-19.751]	0	ORF38_[13.548]|ORF53_[NA]	1	"12/115"	0.47187	0.1
ENST00000262424.10	NM_031476.4	4583	chr16	+	CRISPLD2	ORF10_[(84820118-84820133); (84838422-84838735); (84845786-84845904); (84849385-84849517); (84850568-84850683); (84854729-84854829); (84866897-84867040); (84868851-84868911); (84872442-84872508); (84872992-84873122); (84873920-84873963); (84877438-84877510); (84880509-84880584); (84889230-84889363); (84906588-84906642)] | ORF15_[(84908656-84908928)]	2	ORF10_[35.749]|ORF15_[-16.711]	1	ORF10_[190.138]|ORF15_[1.000]	2	"4/7"	0.762143	0.57
ENST00000375495.8	NM_031486.4	4784	chr9	-	ZNF484	ORF16_[(92875015-92875047); (92856192-92856318); (92855811-92855903); (92846228-92848551)] | ORF3_[(92847589-92848014)]	2.00714	ORF16_[-3.853]|ORF3_[-62.584]	0	ORF16_[25.553]|ORF3_[6.598]	2	"25/30"	0.852333	0.83
ENST00000337843.7	NM_031910.4	2893	chr22	-	C1QTNF6	ORF10_[(37181237-37181689)] | ORF8_[(37188163-37188243); (37185218-37185455); (37182188-37182735)]	1.8972	ORF10_[-23.272]|ORF8_[7.018]	1	ORF10_[1.000]|ORF8_[14.140]	2	"10/10"	0.9815	1
ENST00000374321.9	NM_031912.5	5724	chr10	+	SYT15	ORF27_[(46588730-46588936)] | ORF35_[(46579169-46579175); (46580164-46580368); (46580894-46581036); (46581896-46582191); (46583732-46583902); (46584495-46584615); (46585598-46585777); (46587505-46587647)]	1.83951	ORF27_[NA]|ORF35_[7.754]	1	ORF27_[NA]|ORF35_[1.000]	1	"0/0"	NA	NA
ENST00000259008.7	NM_032043.3	8182	chr17	-	BRIP1	ORF13_[(61680121-61680369)] | ORF19_[(61861447-61861539); (61859796-61859907); (61857058-61857231); (61849129-61849256); (61847101-61847220); (61808467-61808757); (61801253-61801474); (61799100-61799299); (61793597-61793729); (61784270-61784424); (61780840-61781005); (61780261-61780401); (61776401-61776562); (61744432-61744591); (61743013-61743134); (61715951-61716063); (61693430-61693512); (6168…	2.0411	ORF13_[NA]|ORF19_[20.565]	1	ORF13_[NA]|ORF19_[365.791]	1	"0/59"	0.364407	0
ENST00000380615.8	NM_032116.5	7618	chr13	-	KATNAL1	ORF2_[(30207578-30207904)] | ORF9_[(30283616-30283777); (30280063-30280223); (30255447-30255615); (30240959-30241086); (30240460-30240565); (30231314-30231472); (30230468-30230594); (30227412-30227546); (30210316-30210442); (30208540-30208738)]	1.82022	ORF2_[-27.336]|ORF9_[60.381]	1	ORF2_[1.013]|ORF9_[178.509]	2	"2/14"	0.320714	0.14
ENST00000241502.9	NM_032288.7	6733	chr3	+	FYTTD1	ORF17_[(197786736-197787101)] | ORF25_[(197786131-197786517)]	1.88286	ORF17_[-11.639]|ORF25_[-16.959]	0	ORF17_[1.000]|ORF25_[NA]	1	"2/179"	0.0111732	0.01
ENST00000260247.10	NM_032299.4	12675	chr11	-	DCUN1D5	ORF1_[(103091787-103092070); (103089227-103089318); (103083256-103083326); (103082748-103082839); (103066459-103066567); (103066269-103066373); (103064275-103064377); (103062359-103062414)] | ORF37_[(103057483-103057722)]	2.05479	ORF1_[24.509]|ORF37_[NA]	1	ORF1_[1017.025]|ORF37_[1.000]	2	"0/219"	0.47621	0
ENST00000395176.3	NM_032317.3	2536	chr7	-	DNAJC30	ORF1_[(73682743-73683450)] | ORF11_[(73681758-73681985)]	1.85057	ORF1_[14.161]|ORF11_[-10.242]	1	ORF1_[44.355]|ORF11_[1.000]	2	"5/20"	0.6085	0.25
ENST00000276533.4	NM_032336.3	3770	chr8	+	GINS4	ORF12_[(41543656-41543907)] | ORF13_[(41529281-41529396); (41530184-41530298); (41536360-41536446); (41537180-41537293); (41539678-41539775); (41539916-41540004); (41541809-41541899); (41541991-41542087)]	1.78448	ORF12_[-18.309]|ORF13_[38.844]	1	ORF12_[1.317]|ORF13_[734.103]	2	"36/50"	0.7934	0.72
ENST00000480945.6	NM_032341.5	10667	chr1	+	DDI2	ORF1_[(15617671-15617808); (15626669-15626798); (15630325-15630561); (15633439-15633565); (15638307-15638434); (15643522-15643650); (15649720-15649823); (15651706-15651895); (15656617-15656633)] | ORF2_[(15659863-15661722)]	2	ORF1_[46.522]|ORF2_[-14.497]	1	ORF1_[822.744]|ORF2_[2.350]	2	"39/84"	0.472262	0.46
ENST00000360465.8	NM_032423.3	3994	chr19	+	ZNF528	ORF3_[(52402014-52402028); (52405907-52406033); (52406515-52406643); (52415124-52416739)] | ORF4_[(52418000-52418266)]	1.94186	ORF3_[-8.185]|ORF4_[NA]	0	ORF3_[8.939]|ORF4_[NA]	1	"14/20"	0.72225	0.7
ENST00000294008.4	NM_032444.4	7315	chr16	-	SLX4	ORF18_[(3608430-3608964); (3606474-3606698); (3602118-3602307); (3600979-3601191); (3597797-3597999); (3597379-3597695); (3596153-3596393); (3595605-3595693); (3594453-3594599); (3592699-3592865); (3589002-3591310); (3584769-3584871); (3583097-3583510); (3582342-3582693)] | ORF20_[(3581610-3582014)]	1.87629	ORF18_[7.885]|ORF20_[-9.958]	1	ORF18_[86.938]|ORF20_[1.143]	2	"41/44"	0.781591	0.93
ENST00000291439.8	NM_032493.4	12859	chr19	+	AP1M1	ORF51_[(16198003-16198068); (16203459-16203615); (16206341-16206408); (16208019-16208149); (16209030-16209177); (16226421-16226547); (16227548-16227690); (16228137-16228208); (16228770-16228928); (16233493-16233618); (16234199-16234274); (16234413-16234435)] | ORF68_[(16240376-16240813)]	1.6908	ORF51_[59.686]|ORF68_[NA]	1	ORF51_[1501.243]|ORF68_[NA]	1	"0/173"	0.488671	0
ENST00000575779.2	NM_032530.2	4863	chr17	-	ZNF594	ORF1_[(5181833-5184256)] | ORF9_[(5180896-5181891)]	2	ORF1_[-8.257]|ORF9_[-9.510]	0	ORF1_[2.672]|ORF9_[2.345]	2	"17/18"	0.916389	0.94
ENST00000432564.3	NM_032554.4	4769	chr12	-	HCAR1	ORF18_[(122729299-122730369)] | ORF19_[(122728576-122728983)]	1.95238	ORF18_[9.242]|ORF19_[-25.054]	1	ORF18_[1.387]|ORF19_[NA]	1	"0/0"	NA	NA
ENST00000355202.9	NM_032689.5	4327	chr19	-	ZNF607	ORF2_[(37711610-37711666); (37709696-37709822); (37707914-37708012); (37698040-37699895)] | ORF9_[(37696932-37697402)]	2	ORF2_[-6.337]|ORF9_[26.106]	1	ORF2_[27.246]|ORF9_[1.128]	2	"95/96"	0.97349	0.99
ENST00000295208.7	NM_032788.3	6189	chr2	-	ZNF514	ORF16_[(95148881-95149237)] | ORF29_[(95159240-95159363); (95157351-95157439); (95153133-95153259); (95152674-95152769); (95149282-95150267)]	1.84298	ORF16_[-47.788]|ORF29_[-14.192]	0	ORF16_[2.172]|ORF29_[18.649]	2	"12/13"	0.876923	0.92
ENST00000292928.7	NM_032825.5	8336	chr19	+	ZNF382	ORF12_[(36632184-36632534)] | ORF2_[(36627036-36627530)] | ORF28_[(36609915-36610053); (36610650-36610742); (36626130-36627550)]	2.84762	ORF12_[-11.601]|ORF2_[-74.374]|ORF28_[2.070]	1	ORF12_[NA]|ORF2_[3.877]|ORF28_[15.154]	2	"13/13"	0.650513	1
ENST00000339656.8	NM_032828.4	6885	chr19	+	ZNF587	ORF1_[(57850006-57850071); (57856104-57856233); (57858576-57860140)] | ORF12_[(57859014-57859850)] | ORF27_[(57860059-57860508)] | ORF3_[(57860408-57860551)]	3.76854	ORF1_[-6.449]|ORF12_[-65.999]|ORF27_[-33.532]|ORF3_[-11.946]	0	ORF1_[8.188]|ORF12_[7.694]|ORF27_[2.211]|ORF3_[NA]	3	"16/19"	0.811842	0.84
ENST00000367188.5	NM_032833.5	5259	chr1	-	PPP1R15B	ORF12_[(204404262-204404567)] | ORF8_[(204409492-204411411); (204406092-204406313)]	1.87778	ORF12_[-30.216]|ORF8_[12.268]	1	ORF12_[1.750]|ORF8_[95.011]	2	"74/107"	0.779346	0.69
ENST00000310447.10	NM_032982.4	4089	chr7	+	CASP2	ORF1_[(143288456-143288529); (143291540-143291690); (143292300-143292467); (143292617-143292698); (143294230-143294324); (143294597-143294773); (143299923-143300051); (143300204-143300294); (143303784-143303933); (143304674-143304783); (143304940-143305071)] | ORF5_[(143306236-143306496)]	1.81	ORF1_[37.572]|ORF5_[-14.333]	1	ORF1_[651.743]|ORF5_[1.333]	2	"68/80"	0.86625	0.85
ENST00000222511.11	NM_033107.4	7489	chr7	+	GTPBP10	ORF22_[(90389849-90390112)] | ORF27_[(90346742-90346774); (90352816-90353009); (90354458-90354549); (90355086-90355230); (90372155-90372228); (90374302-90374354); (90377507-90377614); (90378134-90378211); (90382956-90383079); (90384892-90385154)]	1.83333	ORF22_[-23.945]|ORF27_[21.694]	1	ORF22_[1.889]|ORF27_[485.988]	2	"3/28"	0.549107	0.11
ENST00000621410.5	NM_033160.7	4016	chr9	+	ZNF658	ORF1_[(66900824-66900836); (66903518-66903576); (66908238-66908364); (66908639-66908734); (66917805-66920746)] | ORF6_[(66918714-66918944)]	2	ORF1_[-11.357]|ORF6_[-66.341]	0	ORF1_[4.787]|ORF6_[1.545]	2	"10/15"	0.688333	0.67
ENST00000251547.10	NM_033182.7	2928	chr1	+	FBXO44	ORF22_[(11662874-11663197)] | ORF7_[(11655836-11656100); (11658267-11658393); (11658533-11658628); (11658736-11658871); (11661130-11661273)]	1.82222	ORF22_[NA]|ORF7_[31.726]	1	ORF22_[3.300]|ORF7_[89.346]	2	"30/119"	0.60479	0.25
ENST00000592502.2	NM_033204.4	4642	chr19	+	ZNF101	ORF15_[(19681944-19682162)] | ORF19_[(19668916-19668966); (19677864-19677990); (19678726-19678786); (19679181-19680300)]	1.89873	ORF15_[-6.002]|ORF19_[-5.692]	0	ORF15_[NA]|ORF19_[68.703]	1	"2/10"	0.557	0.2
ENST00000366503.3	NM_033213.5	4197	chr1	-	ZNF670	ORF16_[(247078594-247078752); (247039411-247039537); (247038810-247038870); (247037449-247038427)] | ORF5_[(247037313-247037609)]	1.88618	ORF16_[-7.311]|ORF5_[-36.734]	0	ORF16_[38.366]|ORF5_[11.597]	2	"85/89"	0.946236	0.96
ENST00000615808.5	NM_033223.5	10862	chr15	+	GABRG3	ORF20_[(26971203-26971588); (26977002-26977150); (27026754-27026821); (27326809-27327029); (27328806-27328888); (27480650-27480787); (27519972-27520124); (27527433-27527629); (27527933-27527992); (27532600-27532881)] | ORF24_[(27533863-27534183)]	1.875	ORF20_[40.980]|ORF24_[-23.601]	1	ORF20_[18.248]|ORF24_[NA]	1	"0/2"	0.0625	0
ENST00000395699.5	NM_033224.5	9232	chr7	-	PURB	ORF10_[(44877581-44877871)] | ORF27_[(44884410-44885348)]	1.80612	ORF10_[-29.738]|ORF27_[42.209]	1	ORF10_[1.167]|ORF27_[52.500]	2	"0/91"	0.475989	0
ENST00000267889.5	NM_033510.3	12612	chr15	+	DISP2	ORF20_[(40374572-40374817)] | ORF29_[(40358322-40358440); (40363625-40363954); (40364226-40364255); (40364421-40364544); (40364838-40364953); (40365147-40365274); (40365628-40365725); (40367058-40370318)]	1.80612	ORF20_[-15.178]|ORF29_[18.845]	1	ORF20_[NA]|ORF29_[16.525]	1	"0/9"	0.435556	0
ENST00000274599.10	NM_052860.4	3258	chr5	-	ZNF300	ORF13_[(150895462-150895860)] | ORF5_[(150903864-150903887); (150903141-150903182); (150898428-150898554); (150898062-150898184); (150895424-150896973)]	1.85612	ORF13_[-69.611]|ORF5_[-8.030]	0	ORF13_[2.319]|ORF5_[27.103]	2	"106/107"	0.969159	0.99
ENST00000269834.1	NM_052882.1	2627	chr19	-	ZIM3	ORF1_[(57135367-57135771)] | ORF6_[(57144859-57144864); (57142629-57142685); (57138472-57138598); (57136873-57136971); (57134918-57136095)]	2	ORF1_[-64.244]|ORF6_[-6.569]	0	ORF1_[1.000]|ORF6_[1.000]	2	"0/0"	NA	NA
ENST00000452236.3	NM_052923.2	5935	chr6	-	SCAND3	ORF17_[(28586298-28586849); (28579272-28579419); (28574644-28576136); (28571911-28573827)] | ORF9_[(28570974-28571342)]	1.9619	ORF17_[-3.407]|ORF9_[-22.424]	0	ORF17_[12.572]|ORF9_[NA]	1	"0/21"	0.383095	0
ENST00000367511.4	NM_052966.4	6884	chr1	-	NIBAN1	ORF21_[(184793190-184793552)] | ORF27_[(184974302-184974461); (184899179-184899309); (184894075-184894206); (184890108-184890222); (184884633-184884800); (184831847-184831962); (184823638-184823742); (184823167-184823329); (184818638-184818825); (184808074-184808235); (184805946-184806056); (184803585-184803692); (184798079-184798190); (184794977-184796097)] | ORF31_[(184793291-184793557)]	2.84211	ORF21_[-15.160]|ORF27_[26.238]|ORF31_[-19.748]	1	ORF21_[5.464]|ORF27_[659.610]|ORF31_[7.142]	3	"15/24"	0.616389	0.62
ENST00000324787.10	NM_053035.3	4210	chr7	-	MRPS33	ORF1_[(141010419-141010633); (141006430-141006535)] | ORF13_[(141004110-141004370)]	1.8961	ORF1_[47.938]|ORF13_[-19.846]	1	ORF1_[188.672]|ORF13_[NA]	1	"2/77"	0.504805	0.03
ENST00000435634.3	NM_058219.3	5163	chr16	-	EXOSC6	ORF11_[(70251082-70251900)] | ORF13_[(70250269-70250652)] | ORF24_[(70249650-70250051)] | ORF3_[(70250447-70250833)]	3.60875	ORF11_[7.696]|ORF13_[NA]|ORF24_[-18.493]|ORF3_[NA]	1	ORF11_[79.325]|ORF13_[1.444]|ORF24_[1.500]|ORF3_[1.167]	4	"256/261"	0.813295	0.98
ENST00000281830.4	NM_080671.4	2915	chr2	+	KCNE4	ORF1_[(223052229-223052274); (223052808-223053343)] | ORF19_[(223054933-223055097)]	1.73045	ORF1_[-5.394]|ORF19_[-5.538]	0	ORF1_[7.657]|ORF19_[NA]	1	"0/0"	NA	NA
ENST00000572705.2	NM_080704.4	4164	chr17	-	TRPV1	ORF18_[(3565868-3566155)] | ORF22_[(3592067-3592350); (3591187-3591353); (3590964-3591116); (3590252-3590392); (3589807-3590105); (3588188-3588367); (3585768-3585926); (3583338-3583430); (3580457-3580527); (3577598-3577763); (3577126-3577192); (3573633-3573955); (3572122-3572249); (3571524-3571639); (3566815-3566987)]	1.84762	ORF18_[-20.119]|ORF22_[31.275]	1	ORF18_[NA]|ORF22_[28.753]	1	"16/233"	0.062618	0.07
ENST00000320211.10	NM_130384.3	4576	chr3	+	ATRIP	ORF12_[(48466485-48467600)] | ORF9_[(48446846-48447092); (48450037-48450170); (48451729-48451899); (48454300-48454418); (48457259-48457416); (48459359-48459454); (48459787-48459916); (48460110-48460799); (48463745-48463881); (48464041-48464132); (48464582-48464662); (48464831-48465083); (48465487-48465554)]	2	ORF12_[2.749]|ORF9_[12.593]	2	ORF12_[107.904]|ORF9_[172.277]	2	"21/73"	0.581849	0.29
ENST00000400256.5	NM_130386.3	5724	chr18	-	COLEC12	ORF10_[(500508-500568); (480707-480757); (357400-357522); (348065-348163); (346295-347341); (334742-335230); (333007-333143); (331668-331777); (321662-321807); (320045-320064)] | ORF9_[(316830-317243)]	1.88596	ORF10_[25.103]|ORF9_[-16.236]	1	ORF10_[136.172]|ORF9_[1.000]	2	"0/7"	0.467143	0
ENST00000357066.8	NM_130807.3	3387	chr19	-	MOB3A	ORF20_[(2078140-2078560); (2076811-2077013); (2073395-2073424)] | ORF8_[(2072014-2072625)]	1.94643	ORF20_[46.532]|ORF8_[-11.706]	1	ORF20_[1571.814]|ORF8_[3.290]	2	"60/61"	0.985164	0.98
ENST00000619929.5	NM_133373.5	6132	chr17	-	PLCD3	ORF1_[(45132248-45132464); (45121211-45121372); (45120902-45121130); (45120325-45120454); (45118815-45119043); (45118291-45118492); (45117994-45118138); (45116632-45116784); (45115344-45115490); (45115094-45115244); (45114250-45114366); (45113439-45113605); (45113122-45113257); (45112863-45113012); (45112616-45112704)] | ORF7_[(45110222-45110431)]	1.90411	ORF1_[31.031]|ORF7_[NA]	1	ORF1_[138.622]|ORF7_[NA]	1	"0/36"	0.420417	0
ENST00000396147.6	NM_133460.3	3726	chr19	-	ZNF418	ORF11_[(57927025-57927528)] | ORF5_[(57933817-57933822); (57930428-57930554); (57926150-57928047)] | ORF6_[(57923192-57923288); (57922442-57922629)]	2.82609	ORF11_[-79.794]|ORF5_[-15.494]|ORF6_[NA]	0	ORF11_[1.857]|ORF5_[6.093]|ORF6_[4.271]	3	"26/26"	0.946282	1
ENST00000311048.11	NM_133473.4	13894	chr19	+	ZNF431	ORF1_[(21142184-21142186); (21143551-21143643); (21166335-21166461); (21167571-21167666); (21182623-21184034)] | ORF55_[(21185462-21185875)]	1.9375	ORF1_[-1.749]|ORF55_[-10.128]	0	ORF1_[32.772]|ORF55_[1.000]	2	"12/25"	0.616	0.48
ENST00000511833.3	NM_133474.4	4673	chr4	-	ZNF721	ORF15_[(472575-472644); (441695-444432)] | ORF4_[(443338-443568)] | ORF7_[(442666-442896)]	2.6868	ORF15_[2.009]|ORF4_[-58.595]|ORF7_[-57.555]	1	ORF15_[10.955]|ORF4_[2.165]|ORF7_[1.934]	3	"138/152"	0.893443	0.91
ENST00000402377.3	NM_138286.3	6497	chr19	-	ZNF681	ORF11_[(23758747-23758749); (23755425-23755551); (23754823-23754918); (23743612-23745323)] | ORF21_[(23743887-23744384)]	1.89091	ORF11_[-1.640]|ORF21_[-63.902]	0	ORF11_[10.642]|ORF21_[1.692]	2	"39/52"	0.711827	0.75
ENST00000296161.9	NM_138287.3	5768	chr3	+	DTX3L	ORF19_[(122564427-122564613); (122565859-122566070); (122568489-122570024); (122570455-122570672); (122571678-122571747)] | ORF24_[(122573656-122574135)]	1.9717	ORF19_[-0.323]|ORF24_[-25.276]	0	ORF19_[368.450]|ORF24_[1.503]	2	"10/18"	0.731944	0.56
ENST00000359788.9	NM_138330.3	2311	chr19	-	ZNF675	ORF4_[(23653348-23654013)] | ORF8_[(23687031-23687033); (23663032-23663158); (23662114-23662209); (23653226-23654706)]	1.9359	ORF4_[-56.836]|ORF8_[-2.213]	0	ORF4_[3.922]|ORF8_[40.849]	2	"102/107"	0.930841	0.95
ENST00000284274.5	NM_138348.6	7969	chr5	+	OTULIN	ORF1_[(14664826-14664977); (14673642-14673718); (14678681-14678775); (14681464-14681607); (14687521-14687646); (14690039-14690308); (14692854-14693048)] | ORF22_[(14697028-14697564)]	1.99444	ORF1_[27.899]|ORF22_[-17.177]	1	ORF1_[364.836]|ORF22_[1.050]	2	"37/77"	0.689026	0.48
ENST00000458035.3	NM_138374.3	6348	chr19	+	ZNF845	ORF1_[(53341254-53341322); (53345506-53345632); (53350818-53353588)] | ORF15_[(53352420-53352797)]	1.90226	ORF1_[-6.845]|ORF15_[-65.049]	0	ORF1_[12.596]|ORF15_[2.688]	2	"43/48"	0.878333	0.9
ENST00000260257.9	NM_138378.3	2774	chr11	-	FDXACB1	ORF1_[(111878961-111879132); (111878556-111878712); (111876808-111877011); (111876481-111876639); (111874922-111876104)] | ORF2_[(111874529-111874792)]	1.81188	ORF1_[14.489]|ORF2_[-12.485]	1	ORF1_[48.196]|ORF2_[2.500]	2	"10/12"	0.895417	0.83
ENST00000370646.9	NM_138413.4	2442	chr10	+	HOGA1	ORF15_[(97612091-97612348)] | ORF2_[(97584680-97584914); (97598775-97598903); (97599089-97599216); (97599680-97599814); (97600067-97600163); (97601857-97601990); (97611510-97611659)]	1.8	ORF15_[-13.586]|ORF2_[40.431]	1	ORF15_[NA]|ORF2_[22.351]	1	"1/1"	1	1
ENST00000521580.3	NM_138428.6	5694	chr1	-	SMIM12	ORF2_[(34855117-34855680)] | ORF5_[(34853719-34853979)]	1.89474	ORF2_[-30.488]|ORF5_[NA]	0	ORF2_[8.700]|ORF5_[NA]	1	"18/74"	0.61473	0.24
ENST00000344641.8	NM_138777.5	9594	chr9	+	MRRF	ORF12_[(122326025-122326333)] | ORF22_[(122264886-122264938); (122270864-122271075); (122280443-122280598); (122285169-122285287); (122291749-122291840); (122313227-122313386); (122322540-122322617)]	1.6992	ORF12_[NA]|ORF22_[15.215]	1	ORF12_[NA]|ORF22_[120.682]	1	"5/66"	0.477197	0.08
ENST00000366933.5	NM_138796.4	5798	chr1	+	SPATA17	ORF21_[(217631379-217631446); (217648882-217648971); (217651097-217651178); (217669033-217669083); (217683258-217683361); (217741975-217742098); (217774334-217774537); (217782174-217782322); (217801718-217801850); (217862774-217862854)] | ORF4_[(217868590-217868973)]	1.8374	ORF21_[11.684]|ORF4_[NA]	1	ORF21_[20.863]|ORF4_[NA]	1	"0/1"	0.5	0
ENST00000304177.10	NM_144597.3	11274	chr15	-	C15orf40	ORF40_[(83011497-83011607); (83010237-83010363); (83008548-83008675); (83005597-83005692)] | ORF54_[(82998751-82999014)] | ORF59_[(82996534-82997001)]	2.8558	ORF40_[21.751]|ORF54_[NA]|ORF59_[NA]	1	ORF40_[135.497]|ORF54_[NA]|ORF59_[NA]	1	"12/29"	0.601494	0.41
ENST00000330173.6	NM_144694.5	5283	chr19	+	ZNF570	ORF3_[(37485437-37485604)] | ORF7_[(37469471-37469557); (37470304-37470387); (37475881-37476007); (37476339-37476434); (37483879-37485233)]	1.79148	ORF3_[-15.118]|ORF7_[-8.807]	0	ORF3_[NA]|ORF7_[37.887]	1	"2/5"	0.6	0.4
ENST00000370205.6	NM_144988.4	9375	chr1	-	ALG14	ORF34_[(95072763-95072937); (95064866-95065017); (95027129-95027260); (94983076-94983306)] | ORF6_[(94978911-94979396)]	1.92381	ORF34_[17.653]|ORF6_[-13.407]	1	ORF34_[91.290]|ORF6_[NA]	1	"0/11"	0.460909	0
ENST00000285071.9	NM_144997.7	3667	chr17	-	FLCN	ORF11_[(17212621-17212788)] | ORF13_[(17231794-17231808); (17227889-17228161); (17226176-17226322); (17223922-17224143); (17222501-17222661); (17221537-17221628); (17219019-17219209); (17217069-17217182); (17216380-17216503); (17215185-17215316); (17214985-17215090); (17213655-17213856)]	1.83333	ORF11_[NA]|ORF13_[47.529]	1	ORF11_[NA]|ORF13_[298.252]	1	"26/30"	0.856667	0.87
ENST00000374704.8	NM_145012.6	5068	chr10	+	CCNY	ORF22_[(35572317-35572598)] | ORF24_[(35337054-35337207); (35483404-35483478); (35501501-35501535); (35516523-35516623); (35525964-35525999); (35529973-35530030); (35530124-35530243); (35553019-35553185); (35566023-35566185); (35569054-35569170)]	1.82857	ORF22_[-14.728]|ORF24_[43.137]	1	ORF22_[NA]|ORF24_[215.140]	1	"1/276"	0.474004	0
ENST00000285116.8	NM_145060.4	2849	chr18	+	SKA1	ORF3_[(50392700-50392912)] | ORF6_[(50375831-50375918); (50380126-50380250); (50382129-50382226); (50385216-50385353); (50391124-50391293); (50392099-50392247)]	1.90278	ORF3_[NA]|ORF6_[17.877]	1	ORF3_[1.000]|ORF6_[303.209]	2	"64/68"	0.938971	0.94
ENST00000561878.2	NM_145254.3	5028	chr16	-	TMEM170A	ORF17_[(75464468-75464600); (75451669-75451839); (75447558-75447688)] | ORF6_[(75444266-75444457)]	1.80519	ORF17_[38.160]|ORF6_[-2.501]	1	ORF17_[112.143]|ORF6_[1.000]	2	"73/97"	0.837887	0.75
ENST00000296824.4	NM_145265.3	9283	chr5	-	CCDC127	ORF10_[(202221-202625)] | ORF46_[(218093-218118); (216729-216859); (205297-205958)]	1.92523	ORF10_[NA]|ORF46_[15.958]	1	ORF10_[3.333]|ORF46_[62.441]	2	"7/45"	0.555556	0.16
ENST00000302764.9	NM_145266.6	7967	chr5	-	NUDCD2	ORF14_[(163446729-163446989)] | ORF15_[(163459862-163460050); (163457562-163457610); (163456929-163457080); (163453967-163454050)]	1.84762	ORF14_[-13.918]|ORF15_[41.442]	1	ORF14_[NA]|ORF15_[469.572]	1	"0/125"	0.49088	0
ENST00000361113.10	NM_145295.4	2803	chr19	+	ZNF627	ORF10_[(11617492-11618106)] | ORF4_[(11597487-11597630); (11614527-11614653); (11614827-11614887); (11616695-11617889)]	2	ORF10_[-47.633]|ORF4_[-5.862]	0	ORF10_[12.752]|ORF4_[36.730]	2	"37/39"	0.932949	0.95
ENST00000308521.10	NM_145298.6	4496	chr22	+	APOBEC3F	ORF11_[(39054253-39054438)] | ORF19_[(39053003-39053314)] | ORF8_[(39040889-39040977); (39042937-39043090); (39044941-39045220); (39045428-39045542); (39049425-39049581); (39052074-39052353); (39052577-39052695)]	2.80433	ORF11_[NA]|ORF19_[-11.774]|ORF8_[-8.294]	0	ORF11_[NA]|ORF19_[1.776]|ORF8_[101.762]	2	"27/31"	0.783011	0.87
ENST00000289488.8	NM_145309.6	2129	chr11	+	LRRC51	ORF4_[(72089084-72089165); (72093496-72093701); (72094948-72095096); (72095379-72095520)] | ORF6_[(72096019-72096210)]	1.80519	ORF4_[18.916]|ORF6_[NA]	1	ORF4_[24.326]|ORF6_[NA]	1	"3/3"	1	1
ENST00000361807.8	NM_145312.4	2024	chr10	+	ZNF485	ORF4_[(43607027-43607074); (43608614-43608740); (43609255-43609350); (43616291-43617369)] | ORF6_[(43616753-43617358)]	2.10484	ORF4_[-7.309]|ORF6_[-61.025]	0	ORF4_[35.806]|ORF6_[7.336]	2	"31/31"	0.984032	1
ENST00000395958.6	NM_145690.3	5011	chr8	-	YWHAZ	ORF5_[(100918060-100918326)] | ORF8_[(100948596-100948889); (100924916-100925039); (100924135-100924298); (100923955-100924050); (100920693-100920752)]	1.90722	ORF5_[-21.029]|ORF8_[35.428]	1	ORF5_[1.400]|ORF8_[103.684]	2	"11/2768"	0.473913	0
ENST00000361115.4	NM_148672.3	3126	chr5	-	CCL28	ORF1_[(43412253-43412346); (43388350-43388476); (43381860-43382052)] | ORF3_[(43379898-43380146)]	1.96386	ORF1_[-0.353]|ORF3_[-20.107]	0	ORF1_[55.294]|ORF3_[NA]	1	"1/1"	0.885	1
ENST00000532828.7	NM_152279.4	6197	chr19	-	ZNF585B	ORF36_[(37207040-37207129); (37190024-37190150); (37189661-37189753); (37185227-37187244)] | ORF8_[(37185505-37185987)]	2	ORF36_[-3.160]|ORF8_[-80.670]	0	ORF36_[9.889]|ORF8_[2.633]	2	"39/46"	0.810978	0.85
ENST00000368324.5	NM_152280.5	5182	chr1	+	SYT11	ORF1_[(155859603-155859795); (155867965-155868791); (155880500-155880623); (155881198-155881508)] | ORF20_[(155881763-155882110)]	1.86607	ORF1_[32.566]|ORF20_[-14.445]	1	ORF1_[288.737]|ORF20_[1.400]	2	"22/28"	0.771607	0.79
ENST00000301335.10	NM_152346.3	8133	chr17	-	SLC43A2	ORF1_[(1627715-1627874); (1616562-1616769); (1614979-1615034); (1613195-1613271); (1593187-1593279); (1591566-1591699); (1591269-1591471); (1590802-1590948); (1585913-1586051); (1583204-1583336); (1578250-1578323); (1576597-1576720); (1575604-1575765)] | ORF26_[(1572921-1573178)]	1.80435	ORF1_[46.512]|ORF26_[-19.215]	1	ORF1_[288.719]|ORF26_[NA]	1	"0/67"	0.474478	0
ENST00000651643.1	NM_152352.4	4210	chr18	-	FAM210A	ORF2_[(13681605-13682077); (13671862-13671973); (13666480-13666713)] | ORF3_[(13665097-13665411)]	1.87037	ORF2_[28.396]|ORF3_[-19.584]	1	ORF2_[196.830]|ORF3_[1.000]	2	"58/89"	0.802303	0.65
ENST00000369500.4	NM_152367.3	6376	chr1	+	MAB21L3	ORF24_[(116112595-116112663); (116120932-116121072); (116124066-116124357); (116127466-116127644); (116128145-116128339); (116133132-116133365)] | ORF29_[(116135934-116136356)]	1.83832	ORF24_[20.229]|ORF29_[NA]	1	ORF24_[47.180]|ORF29_[NA]	1	"0/0"	NA	NA
ENST00000321276.8	NM_152386.4	4983	chr2	+	SGPP2	ORF1_[(222424603-222424821); (222474568-222474726); (222521767-222521946); (222524944-222525033); (222558347-222558898)] | ORF27_[(222559453-222559800)]	1.92982	ORF1_[33.374]|ORF27_[-22.831]	1	ORF1_[302.780]|ORF27_[3.024]	2	"0/0"	NA	NA
ENST00000309733.6	NM_152400.3	8844	chr4	+	FAM241A	ORF19_[(112145467-112145733); (112186693-112186938)] | ORF32_[(112194790-112195011)]	1.82222	ORF19_[9.618]|ORF32_[NA]	1	ORF19_[64.744]|ORF32_[NA]	1	"0/12"	0.4025	0
ENST00000312026.6	NM_152475.3	4685	chr19	-	ZNF417	ORF13_[(57908840-57909676)] | ORF7_[(57916379-57916444); (57912060-57912189); (57908550-57910114)]	1.99301	ORF13_[-72.772]|ORF7_[-9.921]	0	ORF13_[4.640]|ORF7_[6.636]	2	"5/5"	0.833	1
ENST00000333201.13	NM_152478.3	4916	chr19	+	ZNF583	ORF1_[(56407088-56407123); (56413959-56414085); (56414345-56414440); (56422891-56424368)] | ORF11_[(56423761-56424303)]	1.83824	ORF1_[-0.393]|ORF11_[-91.457]	0	ORF1_[13.126]|ORF11_[2.196]	2	"12/14"	0.836429	0.86
ENST00000316950.11	NM_152484.3	4066	chr19	-	ZNF569	ORF13_[(37413622-37414032)] | ORF14_[(37413034-37413444)] | ORF6_[(37444907-37444921); (37426252-37426378); (37425868-37425963); (37412597-37414419)]	3.25862	ORF13_[-80.094]|ORF14_[-75.700]|ORF6_[4.748]	1	ORF13_[4.200]|ORF14_[3.637]|ORF6_[35.032]	3	"56/56"	0.984048	1
ENST00000366600.8	NM_152490.5	4719	chr1	-	B3GALNT2	ORF11_[(235448005-235448280)] | ORF12_[(235504141-235504432); (235494681-235494828); (235489168-235489268); (235484322-235484515); (235480054-235480149); (235470850-235470960); (235465636-235465714); (235458603-235458786); (235455559-235455684); (235454156-235454315); (235453090-235453146); (235450206-235450340)]	1.86022	ORF11_[-14.142]|ORF12_[36.934]	1	ORF11_[10.681]|ORF12_[150.832]	2	"197/240"	0.86725	0.82
ENST00000608933.6	NM_152542.5	6309	chr4	-	PPM1K	ORF18_[(88258921-88259331)] | ORF21_[(88278144-88278583); (88277143-88277243); (88268741-88268906); (88268190-88268334); (88265001-88265135); (88262595-88262726)]	1.85496	ORF18_[-24.047]|ORF21_[46.055]	1	ORF18_[1.500]|ORF21_[285.333]	2	"2/12"	0.448333	0.17
ENST00000512701.7	NM_152574.3	10339	chr9	-	TTC39B	ORF15_[(15307084-15307203); (15267914-15267948); (15225917-15226012); (15214139-15214249); (15211266-15211397); (15210088-15210164); (15203823-15203890); (15199861-15199925); (15192590-15192695); (15191190-15191255); (15190554-15190662); (15189725-15189792); (15189574-15189633); (15187971-15188132); (15186944-15187035); (15185280-15185406); (15182307-15182415); (15177697-15177814); (15175019-1517…	1.8624	ORF15_[31.429]|ORF47_[-17.357]	1	ORF15_[120.124]|ORF47_[NA]	1	"0/26"	0.386923	0
ENST00000397732.8	NM_152601.4	4897	chr19	-	ZNF709	ORF1_[(12484655-12484708); (12466724-12466850); (12466462-12466519); (12463996-12465733)] | ORF7_[(12464856-12465197)]	1.97481	ORF1_[-12.810]|ORF7_[-76.433]	0	ORF1_[20.541]|ORF7_[2.909]	2	"6/7"	0.857143	0.86
ENST00000328747.12	NM_152626.4	3165	chr7	+	ZNF92	ORF1_[(65398869-65399114)] | ORF7_[(65373935-65374000); (65387902-65388028); (65388806-65388901); (65398341-65399875)]	1.92045	ORF1_[-56.665]|ORF7_[0.790]	1	ORF1_[6.881]|ORF7_[59.825]	2	"70/71"	0.972113	0.99
ENST00000317060.4	NM_152654.3	1781	chr19	+	DAND5	ORF13_[(12973852-12974070)] | ORF6_[(12969598-12969984); (12973389-12973634)]	1.90909	ORF13_[-11.939]|ORF6_[-6.496]	0	ORF13_[NA]|ORF6_[3.672]	1	"0/0"	NA	NA
ENST00000304385.8	NM_152680.3	10534	chr4	-	TMEM154	ORF11_[(152679870-152679963); (152652667-152652927); (152652538-152652576); (152644415-152644442); (152643088-152643173); (152640928-152640985); (152628546-152628561)] | ORF35_[(152625461-152625766)]	1.80612	ORF11_[5.181]|ORF35_[NA]	1	ORF11_[684.797]|ORF35_[1.456]	2	"1/7"	0.501429	0.14
ENST00000321110.2	NM_152694.3	2649	chrX	-	RTL3	ORF10_[(78656993-78658420)] | ORF8_[(78656499-78656870)]	1.84828	ORF10_[-32.226]|ORF8_[-7.124]	0	ORF10_[1.632]|ORF8_[NA]	1	"0/0"	NA	NA
ENST00000435803.6	NM_152701.5	17188	chr7	+	ABCA13	ORF47_[(48171484-48171552); (48192959-48193052); (48198237-48198360); (48219354-48219505); (48221281-48221309); (48227262-48227425); (48229825-48229955); (48234018-48234151); (48239241-48239405); (48240867-48241066); (48244576-48244703); (48245512-48245612); (48245863-48246030); (48248239-48248444); (48249212-48249351); (48268980-48269094); (48271787-48276565); (48278094-48279920); (48281343-4828…	1.80519	ORF47_[10.853]|ORF49_[NA]	1	ORF47_[109.559]|ORF49_[NA]	1	"0/1"	0.22	0
ENST00000274938.8	NM_152753.4	7819	chr6	+	SCUBE3	ORF20_[(35214287-35214503); (35227580-35227702); (35228614-35228739); (35231725-35231859); (35232850-35232975); (35233185-35233301); (35237902-35238018); (35239752-35239874); (35240374-35240490); (35241141-35241266); (35241543-35241659); (35241806-35241910); (35242204-35242320); (35242622-35242780); (35243021-35243236); (35243594-35243755); (35243963-35244130); (35244650-35244811); (35245228-3524…	1.80508	ORF20_[50.619]|ORF46_[-12.860]	1	ORF20_[65.975]|ORF46_[1.000]	2	"3/12"	0.44625	0.25
ENST00000334241.9	NM_152791.5	8504	chr19	+	ZNF555	ORF29_[(2841513-2841575); (2850587-2850713); (2851468-2851651); (2852380-2853952)] | ORF34_[(2856221-2856553)]	1.93137	ORF29_[-8.071]|ORF34_[-10.918]	0	ORF29_[13.824]|ORF34_[NA]	1	"7/16"	0.655	0.44
ENST00000611551.1	NM_152914.3	4931	chr17	-	NATD1	ORF26_[(21239432-21239791)] | ORF28_[(21253159-21253360); (21244106-21244224); (21243313-21243429)]	1.87619	ORF26_[-15.827]|ORF28_[37.742]	1	ORF26_[NA]|ORF28_[25.591]	1	"15/31"	0.725645	0.48
ENST00000318833.4	NM_153018.3	4987	chr17	+	ZFP3	ORF1_[(5091505-5093013)] | ORF9_[(5092076-5093143)]	2	ORF1_[11.315]|ORF9_[-68.933]	1	ORF1_[3.935]|ORF9_[3.075]	2	"1/1"	1	1
ENST00000234827.6	NM_153035.3	10429	chr1	+	TCEANC2	ORF20_[(54104468-54104860)] | ORF26_[(54053666-54053758); (54054381-54054524); (54068756-54068897); (54088597-54088790); (54096285-54096473)] | ORF65_[(54104533-54104757)]	2.77703	ORF20_[NA]|ORF26_[14.609]|ORF65_[NA]	1	ORF20_[1.500]|ORF26_[152.352]|ORF65_[1.000]	3	"2/32"	0.34375	0.06
ENST00000396872.8	NM_153247.4	5714	chr7	+	SLC29A4	ORF11_[(5305534-5305929)] | ORF14_[(5287817-5287985); (5290732-5290863); (5291124-5291237); (5291693-5291821); (5294860-5294934); (5296936-5297198); (5298988-5299126); (5299240-5299427); (5300422-5300662); (5302797-5302939)] | ORF20_[(5304803-5305099)]	2.80608	ORF11_[-2.997]|ORF14_[39.184]|ORF20_[-8.695]	1	ORF11_[1.000]|ORF14_[39.357]|ORF20_[1.000]	3	"1/60"	0.325056	0.02
ENST00000421025.3	NM_153363.3	1567	chr7	+	ZNF679	ORF3_[(64266337-64266666)] | ORF4_[(64266673-64266900)] | ORF5_[(64228650-64228652); (64249028-64249156); (64260221-64260347); (64260834-64260929); (64265896-64266869)]	2.64293	ORF3_[-58.104]|ORF4_[-53.973]|ORF5_[-4.639]	0	ORF3_[1.000]|ORF4_[1.000]|ORF5_[3.134]	3	"0/0"	NA	NA
ENST00000604000.4	NM_153713.3	3991	chr1	-	LIX1L	ORF1_[(145957636-145957996); (145947619-145947782); (145942713-145942853); (145937604-145937699); (145936908-145936985); (145936310-145936552)] | ORF17_[(145934653-145934868)]	1.88312	ORF1_[47.727]|ORF17_[NA]	1	ORF1_[383.061]|ORF17_[NA]	1	"4/4"	0.91625	1
ENST00000398938.7	NM_170736.3	8407	chr21	+	KCNJ15	ORF31_[(38297000-38297023); (38299244-38300389)] | ORF41_[(38304692-38304862)]	2.02041	ORF31_[14.563]|ORF41_[-9.230]	1	ORF31_[7.467]|ORF41_[NA]	1	"0/0"	NA	NA
ENST00000607772.6	NM_173515.4	21078	chr6	-	CNKSR3	ORF38_[(154510063-154510678); (154450095-154450258); (154442088-154442290); (154441292-154441379); (154433466-154433507); (154430472-154430591); (154428128-154428187); (154422915-154422983); (154422506-154422652); (154414299-154414423); (154410934-154411142); (154410343-154410432); (154406354-154406652)] | ORF5_[(154404387-154404851)]	1.78359	ORF38_[46.519]|ORF5_[NA]	1	ORF38_[120.497]|ORF5_[NA]	1	"0/19"	0.434211	0
ENST00000451013.7	NM_173537.5	3605	chr7	-	GTF2IRD2	ORF3_[(74796273-74796563)] | ORF4_[(74851367-74851592); (74836280-74836383); (74832805-74832943); (74824933-74825052); (74822624-74822807); (74822427-74822455); (74819969-74820023); (74819554-74819597); (74812739-74812816); (74810896-74810952); (74809108-74809173); (74806934-74807011); (74804777-74804860); (74803298-74803481); (74801985-74802013); (74796662-74798265)]	1.8125	ORF3_[-10.479]|ORF4_[18.388]	1	ORF3_[NA]|ORF4_[3.111]	1	"0/8"	0.07125	0
ENST00000280800.5	NM_173542.4	4787	chr12	+	PLBD2	ORF23_[(113358601-113358890); (113369116-113369209); (113372649-113372807); (113374474-113374574); (113374793-113375007); (113380745-113380842); (113384105-113384265); (113384851-113384946); (113385212-113385283); (113386937-113387089); (113387744-113387906); (113388459-113388626)] | ORF27_[(113389392-113390063)] | ORF28_[(113390079-113391296)]	2.88427	ORF23_[32.168]|ORF27_[-24.281]|ORF28_[-17.605]	1	ORF23_[784.603]|ORF27_[4.523]|ORF28_[7.888]	3	"184/190"	0.767456	0.97
ENST00000312828.4	NM_173557.3	8745	chr18	-	RNF152	ORF2_[(61815852-61816463)] | ORF46_[(61810357-61810650)]	1.98969	ORF2_[51.544]|ORF46_[-16.698]	1	ORF2_[4.406]|ORF46_[1.000]	2	"0/2"	0.5	0
ENST00000317178.10	NM_173632.4	5262	chr19	+	ZNF776	ORF10_[(57747059-57747091); (57750785-57750911); (57753291-57754687)] | ORF22_[(57754326-57754817)]	1.84615	ORF10_[-11.864]|ORF22_[-66.752]	0	ORF10_[45.898]|ORF22_[8.251]	2	"54/59"	0.845424	0.92
ENST00000310389.6	NM_173664.6	10826	chr5	+	ARL10	ORF42_[(176380775-176381086)] | ORF45_[(176365528-176365746); (176366380-176366581); (176368807-176368982); (176371722-176371895)]	1.88596	ORF42_[NA]|ORF45_[19.705]	1	ORF42_[NA]|ORF45_[41.534]	1	"0/7"	0.214286	0
ENST00000355329.7	NM_173855.5	3803	chr12	-	MORN3	ORF1_[(121669339-121669483); (121659191-121659348); (121654274-121654433); (121653075-121653259); (121652734-121652808)] | ORF3_[(121650265-121650513)]	1.86301	ORF1_[23.193]|ORF3_[-9.658]	1	ORF1_[9.155]|ORF3_[NA]	1	"0/0"	NA	NA
ENST00000326866.5	NM_174900.5	2647	chr4	+	ZFP42	ORF11_[(188004258-188004722)] | ORF2_[(188002760-188003740)]	1.86179	ORF11_[-11.874]|ORF2_[0.395]	1	ORF11_[1.000]|ORF2_[32.617]	2	"571/581"	0.975189	0.98
ENST00000489294.2	NM_175866.5	8524	chr1	+	UHMK1	ORF2_[(162498001-162498268); (162499955-162500247); (162500913-162501104); (162503754-162503848); (162512500-162512576); (162512725-162512823); (162518102-162518190); (162522404-162522550)] | ORF28_[(162524916-162525089)]	1.94737	ORF2_[34.362]|ORF28_[-18.706]	1	ORF2_[351.805]|ORF28_[1.746]	2	"58/90"	0.707778	0.64
ENST00000404801.2	NM_175872.5	4068	chr19	-	ZNF792	ORF10_[(34958207-34958437)] | ORF3_[(34963630-34963662); (34960868-34960994); (34960235-34960357); (34957956-34959571)] | ORF9_[(34958627-34959079)]	2.95181	ORF10_[-66.070]|ORF3_[-6.749]|ORF9_[-69.763]	0	ORF10_[4.581]|ORF3_[21.604]|ORF9_[4.373]	3	"33/33"	0.998889	1
ENST00000356079.9	NM_177538.3	10552	chr2	+	CYP20A1	ORF1_[(203239048-203239134); (203245846-203245895); (203246755-203246921); (203251967-203252109); (203266514-203266681); (203272670-203272748); (203278573-203278688); (203280059-203280113); (203285612-203285732); (203289765-203289876); (203292262-203292326); (203296474-203296563); (203296758-203296908)] | ORF13_[(203302744-203302914)] | ORF16_[(203304259-203304405)]	2.64689	ORF1_[28.119]|ORF13_[NA]|ORF16_[NA]	1	ORF1_[338.404]|ORF13_[NA]|ORF16_[NA]	1	"0/35"	0.32381	0
ENST00000311180.9	NM_177966.7	8780	chr3	+	PDE12	ORF16_[(57556380-57557687); (57559310-57559388); (57559562-57560004)] | ORF17_[(57560311-57560547)]	1.86076	ORF16_[32.924]|ORF17_[-11.875]	1	ORF16_[147.141]|ORF17_[1.000]	2	"131/135"	0.959407	0.97
ENST00000309428.10	NM_178126.4	3749	chr17	-	RETREG3	ORF14_[(42609086-42609366); (42592056-42592162); (42587834-42587864); (42586765-42586891); (42586053-42586137); (42585125-42585262); (42583498-42583580); (42582674-42582806); (42581813-42582270)] | ORF7_[(42580927-42581385)]	1.90909	ORF14_[31.668]|ORF7_[-20.366]	1	ORF14_[702.349]|ORF7_[1.000]	2	"192/202"	0.92495	0.95
ENST00000301659.9	NM_178171.5	2135	chr17	+	GSDMA	ORF1_[(39965688-39965901); (39966260-39966437); (39970482-39970647); (39971524-39971620); (39972129-39972176); (39972587-39972613); (39973810-39973830); (39974273-39974427); (39974900-39975014); (39975924-39975997); (39976816-39977058)] | ORF2_[(39977308-39977694)]	1.91667	ORF1_[13.945]|ORF2_[-22.274]	1	ORF1_[23.984]|ORF2_[1.000]	2	"0/0"	NA	NA
ENST00000392455.9	NM_178335.3	8629	chr3	+	CCDC50	ORF26_[(191392651-191392977)] | ORF32_[(191329423-191329723); (191357088-191357150); (191357998-191358124); (191361069-191361159); (191369919-191370036); (191375062-191375589); (191380159-191380274); (191380687-191380731); (191380828-191380932); (191382746-191382825); (191389496-191389602); (191391741-191391760)] | ORF33_[(191392685-191393110)]	2.74785	ORF26_[-25.621]|ORF32_[17.935]|ORF33_[-25.673]	1	ORF26_[1.297]|ORF32_[1875.998]|ORF33_[1.244]	3	"87/143"	0.687226	0.61
ENST00000347077.9	NM_178544.5	8000	chr19	+	ZNF546	ORF22_[(40014760-40015578)] | ORF8_[(39998279-39998410); (40006096-40006182); (40007274-40007400); (40008470-40008565); (40013665-40015781)]	2	ORF22_[-69.462]|ORF8_[-9.677]	0	ORF22_[2.919]|ORF8_[20.993]	2	"0/0"	NA	NA
ENST00000335524.7	NM_178553.4	2008	chr2	-	PRR30	ORF4_[(27136915-27137805)] | ORF5_[(27137091-27138581)]	1.96732	ORF4_[-18.744]|ORF5_[-16.081]	0	ORF4_[NA]|ORF5_[NA]	0	"0/0"	NA	NA
ENST00000369893.10	NM_178858.6	6770	chr10	+	SFXN2	ORF30_[(102726637-102726797); (102726987-102727157); (102728431-102728529); (102729319-102729394); (102729723-102729808); (102731723-102731783); (102732152-102732218); (102732859-102732908); (102733554-102733603); (102735862-102735909); (102737663-102737762)] | ORF4_[(102738202-102738624)]	1.87963	ORF30_[43.921]|ORF4_[-16.740]	1	ORF30_[295.686]|ORF4_[1.510]	2	"44/46"	0.954022	0.96
ENST00000396077.8	NM_181489.6	18314	chr3	-	ZNF445	ORF1_[(44455121-44455549); (44451314-44451482); (44450868-44450962); (44450447-44450573); (44449513-44449623); (44446575-44448739)] | ORF9_[(44443566-44443775)]	1.85714	ORF1_[-4.603]|ORF9_[NA]	0	ORF1_[72.537]|ORF9_[NA]	1	"24/52"	0.64125	0.46
ENST00000465995.6	NM_181706.5	2970	chr11	+	DNAJC24	ORF1_[(31431006-31431332)] | ORF11_[(31370737-31370859); (31414811-31414949); (31426287-31426355); (31430271-31430401)]	1.93458	ORF1_[-23.484]|ORF11_[15.082]	1	ORF1_[1.255]|ORF11_[98.415]	2	"4/30"	0.305	0.13
ENST00000329665.5	NM_181846.3	4654	chr19	+	ZSCAN22	ORF10_[(58327073-58327114); (58334752-58335205); (58338254-58339326)] | ORF28_[(58340492-58340692)]	1.84416	ORF10_[-9.976]|ORF28_[-13.750]	0	ORF10_[22.044]|ORF28_[NA]	1	"12/14"	0.921786	0.86
ENST00000313040.12	NM_182490.3	3049	chr19	+	ZNF227	ORF1_[(44213160-44213244); (44217791-44217852); (44228446-44228572); (44229733-44229816); (44234702-44236830)] | ORF5_[(44235239-44235784)]	2	ORF1_[-4.414]|ORF5_[-74.331]	0	ORF1_[90.538]|ORF5_[9.185]	2	"30/32"	0.914687	0.94
ENST00000394809.9	NM_182493.3	8033	chr16	-	MYLK3	ORF10_[(46702656-46702916)] | ORF11_[(46747717-46748262); (46740057-46740147); (46737711-46738143); (46732208-46732668); (46730593-46730698); (46729594-46729687); (46729024-46729133); (46727236-46727377); (46721123-46721193); (46712648-46712776); (46710637-46710789); (46709539-46709671); (46707704-46707763)]	1.98837	ORF10_[NA]|ORF11_[32.152]	1	ORF10_[NA]|ORF11_[29.202]	1	"0/1"	0.5	0
ENST00000456283.7	NM_182515.4	8752	chr19	+	ZNF714	ORF13_[(21082246-21082348); (21083978-21084069); (21098185-21098311); (21098812-21098910); (21116807-21118332)] | ORF27_[(21117083-21117328)]	1.98464	ORF13_[-2.001]|ORF27_[-53.566]	0	ORF13_[41.329]|ORF27_[3.600]	2	"37/59"	0.607712	0.63
ENST00000284116.9	NM_182569.4	3241	chr17	+	GDPD1	ORF1_[(59220610-59220751); (59234492-59234534); (59245414-59245549); (59248740-59248785); (59257122-59257240); (59257751-59257840); (59267041-59267174); (59270936-59270995); (59272785-59272836); (59273651-59273773)] | ORF4_[(59274917-59275081)]	1.85484	ORF1_[32.524]|ORF4_[NA]	1	ORF1_[65.216]|ORF4_[NA]	1	"0/0"	NA	NA
ENST00000420578.7	NM_182580.3	4912	chr1	+	CYB561D1	ORF13_[(109499439-109499624)] | ORF15_[(109494110-109494287); (109495143-109495180); (109495756-109496259)] | ORF24_[(109499341-109499592)]	2.77671	ORF13_[-2.880]|ORF15_[24.275]|ORF24_[-10.262]	1	ORF13_[NA]|ORF15_[35.742]|ORF24_[1.000]	2	"12/12"	0.855278	1
ENST00000598513.6	NM_182609.4	3512	chr19	-	ZNF677	ORF10_[(53236890-53237969)] | ORF12_[(53235879-53236247)] | ORF5_[(53251536-53251604); (53243744-53243897); (53236972-53238557)] | ORF6_[(53235991-53236206)]	3.87256	ORF10_[-66.198]|ORF12_[-17.055]|ORF5_[-7.038]|ORF6_[-19.497]	0	ORF10_[1.976]|ORF12_[1.000]|ORF5_[12.328]|ORF6_[NA]	3	"8/96"	0.0973438	0.08
ENST00000319863.13	NM_182612.4	4363	chr11	-	GATD1	ORF16_[(777399-777462); (775066-775142); (774008-774113); (773522-773629); (772427-772521); (771333-771426); (770993-771104); (770897-770903)] | ORF8_[(768879-769244)]	1.88043	ORF16_[37.366]|ORF8_[NA]	1	ORF16_[300.083]|ORF8_[1.214]	2	"1/9"	0.266667	0.11
ENST00000330137.12	NM_182620.4	2809	chr17	-	SKA2	ORF11_[(59155131-59155163); (59131281-59131367); (59119319-59119495); (59112277-59112345)] | ORF13_[(59110600-59110887)]	1.83158	ORF11_[7.777]|ORF13_[-13.252]	1	ORF11_[312.705]|ORF13_[1.580]	2	"39/75"	0.7502	0.52
ENST00000259939.4	NM_182757.4	5032	chr6	+	RNF144B	ORF15_[(18467467-18467958)] | ORF16_[(18387565-18387630); (18399499-18399699); (18427581-18427685); (18439684-18439744); (18457155-18457359); (18459607-18459751); (18463291-18463380); (18464927-18465067)]	1.73058	ORF15_[-23.225]|ORF16_[27.160]	1	ORF15_[1.000]|ORF16_[31.911]	2	"11/18"	0.726667	0.61
ENST00000400331.10	NM_182762.4	9153	chr7	-	MACC1	ORF1_[(20161748-20161862); (20158204-20160245); (20154193-20154381); (20140946-20141158)] | ORF23_[(20137825-20138247)]	1.88618	ORF1_[17.439]|ORF23_[-25.470]	1	ORF1_[143.042]|ORF23_[1.000]	2	"1/12"	0.35875	0.08
ENST00000330943.9	NM_182854.4	2860	chr16	-	SNX20	ORF1_[(50681190-50681195); (50677397-50677535); (50675770-50675921); (50673406-50674074)] | ORF2_[(50673145-50673399)]	1.95238	ORF1_[4.399]|ORF2_[-13.542]	1	ORF1_[157.688]|ORF2_[12.392]	2	"0/0"	NA	NA
ENST00000392373.7	NM_194356.4	3441	chr12	-	STX2	ORF3_[(130791256-130791561)] | ORF5_[(130839070-130839099); (130827193-130827267); (130821689-130821788); (130812957-130813031); (130808631-130808704); (130806982-130807090); (130801415-130801488); (130801153-130801290); (130798525-130798635); (130796040-130796120)]	1.98	ORF3_[-24.024]|ORF5_[40.654]	1	ORF3_[1.000]|ORF5_[153.230]	2	"103/114"	0.907368	0.9
ENST00000270014.7	NM_198089.3	2612	chr19	+	ZNF155	ORF1_[(43996231-43996929)] | ORF7_[(43988460-43988558); (43991548-43991674); (43991842-43991934); (43996093-43997474)]	2	ORF1_[-77.295]|ORF7_[-13.273]	0	ORF1_[5.062]|ORF7_[18.181]	2	"19/20"	0.95425	0.95
ENST00000333219.9	NM_198219.3	4697	chr13	+	ING1	ORF2_[(110714150-110714285); (110719229-110719932)] | ORF25_[(110721651-110722022)]	1.84348	ORF2_[42.767]|ORF25_[-21.137]	1	ORF2_[47.636]|ORF25_[1.800]	2	"25/150"	0.535967	0.17
ENST00000278949.9	NM_198275.3	3983	chr11	-	MPZL3	ORF11_[(118228863-118229069)] | ORF16_[(118252222-118252294); (118240211-118240377); (118237050-118237260); (118235424-118235589); (118233460-118233523); (118229894-118229920)]	1.93151	ORF11_[-5.000]|ORF16_[23.202]	1	ORF11_[1.000]|ORF16_[70.544]	2	"12/13"	0.926538	0.92
ENST00000370456.5	NM_198460.3	4685	chr1	+	GBP6	ORF17_[(89364097-89364127); (89368529-89368741); (89369546-89369673); (89378103-89378212); (89378417-89378613); (89380386-89380631); (89381694-89381974); (89382664-89382876); (89383652-89383754); (89384093-89384286); (89385230-89385469)] | ORF4_[(89385492-89385872)]	2	ORF17_[2.053]|ORF4_[-25.475]	1	ORF17_[30.164]|ORF4_[2.125]	2	"0/0"	NA	NA
ENST00000388913.4	NM_198488.5	5632	chr8	-	FAM83H	ORF19_[(143733691-143733774); (143730136-143730597); (143729159-143729323); (143728967-143729091); (143725921-143728723)] | ORF7_[(143725374-143726018)]	2.10417	ORF19_[34.228]|ORF7_[-25.247]	1	ORF19_[45.293]|ORF7_[6.373]	2	"7/14"	0.495357	0.5
ENST00000369301.3	NM_198514.4	11051	chr10	+	NHLRC2	ORF27_[(113913705-113914349)] | ORF33_[(113854873-113855050); (113858528-113858680); (113876521-113876976); (113879574-113879695); (113884251-113884380); (113898110-113898209); (113901666-113901897); (113902471-113902593); (113903527-113903736); (113904817-113905036); (113908280-113908536)]	2.0129	ORF27_[-22.242]|ORF33_[31.924]	1	ORF27_[1.519]|ORF33_[364.012]	2	"2/52"	0.354231	0.04
ENST00000294485.6	NM_198545.4	7365	chr1	+	DRAXIN	ORF12_[(11722768-11723130)] | ORF19_[(11691789-11691853); (11706249-11706709); (11709275-11709465); (11711851-11711965); (11712340-11712429); (11715119-11715208); (11719584-11719696)] | ORF42_[(11722734-11723066)]	2.93458	ORF12_[-18.285]|ORF19_[27.339]|ORF42_[-14.212]	1	ORF12_[NA]|ORF19_[40.349]|ORF42_[NA]	1	"3/37"	0.266847	0.08
ENST00000340413.7	NM_198887.3	3831	chr6	-	NUP43	ORF4_[(149746376-149746495); (149745940-149746062); (149743638-149743715); (149742390-149742570); (149738643-149738778); (149736471-149736622); (149731613-149731735); (149726969-149727198)] | ORF6_[(149725385-149725624)]	1.97368	ORF4_[38.472]|ORF6_[-19.759]	1	ORF4_[643.371]|ORF6_[1.500]	2	"165/187"	0.870775	0.88
ENST00000271375.7	NM_199344.3	11040	chr1	+	SFT2D2	ORF27_[(168226080-168226142); (168231514-168231600); (168231834-168231919); (168235101-168235182); (168236589-168236624); (168236712-168236770); (168239131-168239160); (168242501-168242540)] | ORF32_[(168244107-168244418)] | ORF41_[(168249114-168249611)]	2.77934	ORF27_[34.312]|ORF32_[-17.685]|ORF41_[-18.360]	1	ORF27_[1105.684]|ORF32_[2.226]|ORF41_[1.789]	3	"10/25"	0.4952	0.4
ENST00000370794.7	NM_201624.3	4327	chr1	-	USP33	ORF1_[(77759643-77759780); (77741617-77741748); (77741376-77741429); (77740877-77740939); (77739265-77739417); (77736056-77736158); (77734347-77734416); (77730618-77730731); (77729860-77729938); (77728295-77728712); (77725622-77725762); (77723331-77723443); (77722024-77722196); (77721831-77721925); (77721172-77721205); (77718596-77718641); (77717867-77718047); (77715742-77715868); (77714614-77714…	1.85855	ORF1_[32.803]|ORF12_[-17.103]	1	ORF1_[922.217]|ORF12_[1.000]	2	"253/340"	0.83075	0.74
ENST00000317449.5	NM_203422.4	2212	chr11	-	LRRN4CL	ORF13_[(62687068-62687382)] | ORF6_[(62689427-62689448); (62687792-62688513)]	1.84091	ORF13_[NA]|ORF6_[-11.947]	0	ORF13_[1.000]|ORF6_[11.763]	2	"0/0"	NA	NA
ENST00000334976.11	NM_206538.4	9439	chr19	+	EMC10	ORF34_[(50484044-50484382)] | ORF48_[(50476545-50476658); (50477929-50478001); (50478957-50479066); (50480111-50480215); (50480581-50480762); (50480884-50480977); (50482149-50482259)]	1.85714	ORF34_[-13.885]|ORF48_[21.827]	1	ORF34_[1.385]|ORF48_[1118.884]	2	"1/49"	0.410918	0.02
ENST00000355522.5	NM_207322.3	3445	chr15	+	C2CD4A	ORF1_[(62067614-62068723)] | ORF16_[(62070244-62070621)]	2	ORF1_[1.365]|ORF16_[-18.715]	1	ORF1_[1.699]|ORF16_[NA]	1	"0/0"	NA	NA
ENST00000310442.5	NM_207340.3	4803	chr11	-	ZDHHC24	ORF1_[(66545723-66546018); (66543704-66543981); (66539529-66539824)] | ORF11_[(66536253-66536747)]	2.02581	ORF1_[19.334]|ORF11_[NA]	1	ORF1_[105.378]|ORF11_[1.500]	2	"21/45"	0.717556	0.47
ENST00000377939.5	NM_207396.3	3981	chr1	+	RNF207	ORF7_[(6206536-6206726); (6207379-6207511); (6208881-6209025); (6209115-6209196); (6209268-6209343); (6209414-6209539); (6209924-6209970); (6210223-6210295); (6210370-6210438); (6210870-6210938); (6211021-6211118); (6211867-6212053); (6212231-6212416); (6212682-6212733); (6213066-6213183); (6218289-6218369); (6219236-6219407)] | ORF9_[(6219681-6220037)]	1.80392	ORF7_[31.606]|ORF9_[NA]	1	ORF7_[50.815]|ORF9_[NA]	1	"18/19"	0.897632	0.95
ENST00000340465.2	NM_207410.2	1911	chr6	+	GFRAL	ORF3_[(55401894-55402391)] | ORF7_[(55327546-55327576); (55331715-55331849); (55333786-55333944); (55350092-55350145); (55351253-55351583); (55358888-55359138); (55399180-55399275); (55399369-55399441); (55401790-55401853)]	1.96429	ORF3_[-22.575]|ORF7_[-7.136]	0	ORF3_[1.000]|ORF7_[1.000]	2	"0/0"	NA	NA
ENST00000618742.3	NM_207411.5	4773	chr8	-	XKR5	ORF4_[(6809774-6810157)] | ORF8_[(6835436-6835493); (6832717-6832900); (6825165-6825349); (6823521-6823730); (6821869-6822038); (6815807-6815918); (6811198-6812339)]	1.85366	ORF4_[-17.598]|ORF8_[14.052]	1	ORF4_[NA]|ORF8_[21.539]	1	"3/17"	0.510588	0.18
ENST00000433642.3	NM_212550.5	2561	chr19	+	BLOC1S3	ORF1_[(45179297-45179905)] | ORF15_[(45179950-45180576)] | ORF6_[(45180773-45181147)]	2.85714	ORF1_[17.046]|ORF15_[-19.141]|ORF6_[-19.940]	1	ORF1_[20.464]|ORF15_[1.758]|ORF6_[1.200]	3	"10/11"	0.909091	0.91
ENST00000378182.4	NM_213590.3	7255	chr13	+	TRIM13	ORF28_[(50011941-50013164)] | ORF9_[(50015494-50016135)]	1.98611	ORF28_[33.626]|ORF9_[4.817]	2	ORF28_[36.876]|ORF9_[1.190]	2	"4/74"	0.507838	0.05
ENST00000321545.5	NM_213598.4	3690	chr19	+	ZNF543	ORF11_[(57328142-57328555)] | ORF5_[(57329529-57329720)] | ORF7_[(57320611-57320871); (57323682-57323808); (57326633-57326728); (57327704-57329265)]	2.6305	ORF11_[-75.431]|ORF5_[-12.508]|ORF7_[-10.850]	0	ORF11_[7.257]|ORF5_[1.000]|ORF7_[38.578]	3	"19/20"	0.867167	0.95

## Sheet: Riboseq data
Pair	Gene_ID	Software	Tissue	Sample	P_value	Start_Codon	transcript_id	chromosome	strand	ORF_genome_loc	match_type
ALG11-UTP14C	ALG11	ribocode	testis	sample3	7.993714138161585e-52	ATG	ENST00000521508	chr13	+	52012419,52012462;52018913,52019143;52024006,52024937;52028319,52028590	exact
ALG11-UTP14C	UTP14C	ribocode	brain	sample2	2.249461402383777e-24	ATG	ENST00000521508	chr13	+	52028805,52031105	internal_start
ASDURF-ASNSD1	ASDURF	ribocode	testis	sample3	1.1302437758737038e-11	ATG	ENST00000260952	chr2	+	189661521,189661610;189663901,189663954;189665376,189665451;189666041,189666111	internal_start
ASDURF-ASNSD1	ASNSD1	ribocode	brain	sample2	4.860531475804442e-33	ATG	ENST00000260952	chr2	+	189666133,189667596;189667764,189667945;189670441,189670726	exact
CCDC103-FAM187A	CCDC103	ribocode	testis	sample1	1.08883610816699e-11	ATG	ENST00000410006	chr17	+	44900999,44901141;44901520,44901652;44902365,44902817	exact
CCDC103-FAM187A	FAM187A	ribocode	testis	sample2	4.793592482291278e-11	ATG	ENST00000417826	chr17	+	44903968,44905071	relaxed_internal_start
CREM-CREM_dORF	CREM	ribocode	testis	sample2	1.29904659712644e-26	ATG	ENST00000685392	chr10	+	35137836,35137879;35148368,35148491;35178889,35178986;35179134,35179276;35188200,35188388;35206895,35207051;35211254,35211398	internal_start
CREM-CREM_dORF	CREM_dORF	price	liver	sample3	1.5702e-07	ATG	ENST00000473940	chr10	+	35211552,35211803	internal_start
EDARADD-EDARADD_dORF	EDARADD_dORF	ribocode	brain	sample1	3.173538228336433e-21	ATG	ENST00000334232	chr1	+	236483165,236484331	exact
MIURF-MIEF1	MIEF1	ribocode	brain	sample2	1.2201461572763307e-19	ATG	ENST00000404569	chr22	+	39511295,39511438;39511849,39512026;39512232,39512494;39513517,39514323	exact
MIURF-MIEF1	MIURF	ribocode	liver	sample2	1.6586297024092546e-10	ATG	ENST00000402881	chr22	+	39504231,39504443	exact
MOCS2_uORF-MOCS2	MOCS2	price	brain	sample1	0.0	CTG	ENST00000396954	chr5	-	53098602,53098667;53100411,53100534;53101359,53101509;53102097,53102224;53107077,53107189	relaxed_internal_start
MOCS2_uORF-MOCS2	MOCS2_uORF	price	brain	sample2	0.0	TTG	ENST00000361377	chr5	-	53107095,53107221;53108522,53108634	exact
MSANTD7-HSPA14	HSPA14	ribocode	testis	sample3	8.183686274315703e-09	ATG	ENST00000640019	chr10	+	14838403,14838459;14839905,14839985;14840075,14840157;14842134,14842179	exact
MSANTD7-HSPA14	MSANTD7	ribocode	testis	sample1	8.510453497682657e-13	ATG	ENST00000640019	chr10	+	14842285,14842846;14843371,14843894	relaxed_internal_start
PET117-KAT14	KAT14	ribocode	brain	sample2	5.896952701531574e-48	ATG	ENST00000688188	chr20	+	18142661,18142919;18145233,18145351;18150821,18150942;18159084,18159265;18161823,18162239;18162377,18162945;18181710,18181846;18183123,18183298;18184602,18184792;18187286,18187459	exact
PET117-KAT14	PET117	ribocode	testis	sample1	1.5792736420176051e-10	ATG	ENST00000377681	chr20	+	18137956,18138051;18142208,18142357	exact
PYURF-PIGY	PIGY	ribocode	brain	sample2	1.0788710276892205e-07	ATG	ENST00000273968	chr4	-	88521574,88521789	exact
PYURF-PIGY	PYURF	price	liver	sample2	6.502e-15	CTG	ENST00000273968	chr4	-	88521888,88522029;88523498,88523721	exact
RPP14-HTD2	HTD2	ribocode	brain	sample2	6.069213137272449e-11	ATG	ENST00000295959	chr3	+	58317614,58318120	internal_start
RPP14-HTD2	RPP14	price	liver	sample3	0.0	CTG	ENST00000466547	chr3	+	58310321,58310406;58310507,58310591;58316515,58316591;58316915,58316993;58317440,58317496	exact
SNURF-SNRPN	SNRPN	price	brain	sample2	0.0	GTG	ENST00000642807	chr15	+	24974424,24974456;24975358,24975509;24976305,24976416;24976877,24977029;24977778,24977916;24978193,24978318;24978407,24978444	relaxed_internal_start
SNURF-SNRPN	SNURF	ribocode	brain	sample2	1.3933341432504902e-16	ATG	ENST00000577949	chr15	+	24955049,24955062;24962114,24962209;24967932,24968037	exact
STREMI-SLC35A4	SLC35A4	ribocode	brain	sample3	0.0003514139665793	ATG	ENST00000715679	chr5	+	140567233,140568144	relaxed_internal_start
STREMI-SLC35A4	STREMI	ribocode	testis	sample3	1.3904931955697374e-13	ATG	ENST00000715596	chr5	+	140564844,140564858;140565873,140565971;140566565,140566762	exact
ZBED6-ZC3H11A	ZBED6	ribocode	liver	sample3	1.0569141525261027e-24	ATG	ENST00000550078	chr1	+	203797523,203800462	exact
ZBED6-ZC3H11A	ZC3H11A	ribocode	brain	sample2	6.893985939076274e-67	ATG	ENST00000550078	chr1	+	203817071,203817124;203818570,203818689;203828299,203828422;203829451,203829654;203829780,203829896;203830123,203830203;203831661,203831771;203833791,203833853;203837966,203838064;203840306,203840374;203847184,203847687;203848331,203848407;203849711,203850026;203850515,203850681;203851057,203851124;203852141,203852399	exact
