# Supplementary material for: STREMI: a dual-function upstream ORF-encoded regulator of mitochondrial cristae architecture
Source: EMBO Rep. 2026 May 2;27(12):3303–39. doi: 10.1038/s44319-026-00783-8 (PMC13303939; doi:10.1038/s44319-026-00783-8)
Supplement: Supplementary file 3 — Dataset EV2 [file 44319_2026_783_MOESM3_ESM.xlsx]

## Sheet: info
	Dataset EV2
	Raw LC–MS/MS data were acquired on a Q Exactive HF-X Orbitrap mass spectrometer and processed using Proteome Discoverer. Individual raw files were assigned to experimental conditions based on sample origin, including EGFP controls and STREP-STREMI pulldown samples. File IDs (F1–F6) correspond to individual mass spectrometry runs used for database searching and downstream quantitative analysis.
	Tab IP-MS Proteome Discoverer results and pvalue
	Accession Protein accession identifier in the database representing the unique ID of each protein entry.
	Description Detailed protein annotation including protein name, organism (OS), gene name (GN), protein existence (PE), and sequence version (SV).
	Coverage [%] Sequence coverage calculated as the proportion of amino acids identified by peptides relative to the full protein sequence length.
	# Peptides Total number of distinct peptides identified and assigned to the protein.
	# PSMs Number of peptide-spectrum matches supporting protein identification.
	# Unique Peptides Number of unique peptides specific to this protein.
	# AAs Total number of amino acids in the protein sequence.
	MW [kDa] Theoretical molecular weight of the protein.
	calc. pI Theoretical isoelectric point calculated from the protein sequence.
	Abundance: F1: Control_original Original (non-normalized) protein abundance measured in raw file F1 (Control condition).
	Abundance: F3: Control_original Original protein abundance measured in raw file F3 (Control condition).
	Abundance: F4: Control_original Original protein abundance measured in raw file F4 (Control condition).
	Abundance: F2: Sample_original Original protein abundance measured in raw file F2 (STREP-STREMI sample).
	Abundance: F5: Sample_original Original protein abundance measured in raw file F5 (STREP-STREMI sample).
	Abundance: F6: Sample_original Original protein abundance measured in raw file F6 (STREP-STREMI sample).
	F1_Control_Normalized Normalized protein abundance value for Control replicate F1.
	F3_Control_Normalized Normalized protein abundance value for Control replicate F3.
	F4_Control_Normalized Normalized protein abundance value for Control replicate F4.
	F2_Sample_Normalized Normalized protein abundance value for Sample replicate F2.
	F5_Sample_Normalized Normalized protein abundance value for Sample replicate F5.
	F6_Sample_Normalized Normalized protein abundance value for Sample replicate F6.
	P.Value P-value derived from statistical comparison between Control and Sample groups based on normalized protein abundance values.

## Sheet: IP-MS
Accession	Description	Coverage [%]	# Peptides	# PSMs	# Unique Peptides	# AAs	MW [kDa]	calc. pI	Abundance: F1: Control_original	Abundance: F3: Control_original	Abundance: F4: Control_original	Abundance: F2: Sample_original	Abundance: F5: Sample_original	Abundance: F6: Sample_original	F1_Control_Normalized	F3_Control_Normalized	F4_Control_Normalized	F2_Sample_Normalized	F5_Sample_Normalized	F6_Sample_Normalized	P.Value
L0R6Q1	SLC35A4 upstream open reading frame protein OS=Homo sapiens OX=9606 GN=SLC35A4 PE=3 SV=1	94	10	114	1	103	11.1	8.1	NA	NA	NA	262461504	242187608	132770892	8830.72	4604.88	7545.15	262461504	3.07387e+08	1.94923e+08	1.81e-07
Q5XKP0	MICOS complex subunit MIC13 OS=Homo sapiens OX=9606 GN=MICOS13 PE=1 SV=1	19	1	4	1	118	13.1	9.42	NA	NA	NA	1549750.25	2766526.125	1060885.625	8830.72	4604.88	7545.15	1.54975e+06	3.5113e+06	1.5575e+06	1.21e-05
Q9BRQ6	MICOS complex subunit MIC25 OS=Homo sapiens OX=9606 GN=CHCHD6 PE=1 SV=1	25	5	10	5	235	26.4	8.85	NA	NA	NA	2954535.1090000002	5439279.625	1110303.844	8830.72	4604.88	7545.15	2.95454e+06	6.90359e+06	1.63005e+06	2.18e-05
Q9H3K2	Growth hormone-inducible transmembrane protein OS=Homo sapiens OX=9606 GN=GHITM PE=1 SV=2	6	2	3	2	345	37.2	9.94	NA	NA	NA	782580.21880000003	743448.96880000003	331665.375	8830.72	4604.88	7545.15	782580	943593	486923	2.36e-05
P61019	Ras-related protein Rab-2A OS=Homo sapiens OX=9606 GN=RAB2A PE=1 SV=1	24	4	6	4	212	23.5	6.54	NA	NA	NA	564191.04689999996	980574.21880000003	395698.6875	8830.72	4604.88	7545.15	564191	1.24456e+06	580931	3.26e-05
Q8IXI1	Mitochondrial Rho GTPase 2 OS=Homo sapiens OX=9606 GN=RHOT2 PE=1 SV=2	1	1	3	1	618	68.1	5.86	NA	NA	NA	184824.2188	225645.8438	128502.8125	8830.72	4604.88	7545.15	184824	286392	188657	9.03e-05
Q9BUR5	MICOS complex subunit MIC26 OS=Homo sapiens OX=9606 GN=APOO PE=1 SV=1	33	5	14	5	198	22.3	9.13	56650.269529999998	89475.398440000004	104330.91409999999	7202183.2810000004	10248951.91	6266206.625	88307.2	188254	264091	7.20218e+06	1.30081e+07	9.19951e+06	0.000100077
Q16891	MICOS complex subunit MIC60 OS=Homo sapiens OX=9606 GN=IMMT PE=1 SV=1	53	36	150	36	758	83.6	6.48	3487198.148	3937669.6719999998	3764660.5350000001	218406965.69999999	272895931.80000001	120470142.5	5.43589e+06	8.28476e+06	9.52943e+06	2.18407e+08	3.46362e+08	1.76864e+08	0.000105597
A0A804HLA8	Guanine nucleotide-binding protein G(I)/G(S)/G(O) subunit gamma-5B OS=Homo sapiens OX=9606 GN=GNG5B PE=3 SV=1	13	1	1	1	68	7.2	9.06	NA	NA	NA	280000.125	648468.125	206199.48439999999	8830.72	4604.88	7545.15	280000	823043	302725	0.000120736
Q07812	Apoptosis regulator BAX OS=Homo sapiens OX=9606 GN=BAX PE=1 SV=1	12	2	3	2	192	21.2	5.22	NA	NA	NA	416966	499712.10940000002	137373.79689999999	8830.72	4604.88	7545.15	416966	634240	201681	0.00012493
Q6P4A7	Sideroflexin-4 OS=Homo sapiens OX=9606 GN=SFXN4 PE=1 SV=1	4	1	1	1	337	38	9.19	NA	NA	NA	193649.26560000001	251075.82810000001	101930.6094	8830.72	4604.88	7545.15	193649	318668	149646	0.000141404
Q9NX63	MICOS complex subunit MIC19 OS=Homo sapiens OX=9606 GN=CHCHD3 PE=1 SV=1	46	12	39	12	227	26.1	8.28	1523858.656	1368731.3670000001	2164944.406	84307901.629999995	114809389.90000001	56855407.909999996	2.37541e+06	2.87978e+06	5.48009e+06	8.43079e+07	1.45717e+08	8.34703e+07	0.000168937
Q9Y2C4	Nuclease EXOG, mitochondrial OS=Homo sapiens OX=9606 GN=EXOG PE=1 SV=2	24	7	12	7	368	41.1	8.27	160862.9688	75102.34375	87147.34375	7916707.25	6180808.0470000003	2326365.9380000001	250755	158014	220595	7.91671e+06	7.84475e+06	3.41537e+06	0.000177346
Q9NVT9	Armadillo repeat-containing protein 1 OS=Homo sapiens OX=9606 GN=ARMC1 PE=1 SV=1	19	5	13	5	282	31.3	5.74	232004.10939999999	149526.75779999999	143050.68359999999	3367196.25	5053362.2970000003	2306717.5	361651	314601	362102	3.3672e+06	6.41378e+06	3.38653e+06	0.000433906
P53701	Holocytochrome c-type synthase OS=Homo sapiens OX=9606 GN=HCCS PE=1 SV=1	38	9	25	9	268	30.6	6.68	NA	79357.390629999994	84757.390629999994	50500066	52916310	22376858.379999999	8830.72	166966	214545	50500066	6.71619e+07	3.28518e+07	0.000505687
Q96LW7	Caspase recruitment domain-containing protein 19 OS=Homo sapiens OX=9606 GN=CARD19 PE=1 SV=1	14	3	3	3	228	25.6	9.2	NA	NA	NA	72051.8125	169926.4063	122091.47659999999	8830.72	4604.88	7545.15	72051.8	215672	179244	0.000561977
O60313	Dynamin-like 120 kDa protein, mitochondrial OS=Homo sapiens OX=9606 GN=OPA1 PE=1 SV=3	17	15	25	15	960	111.6	7.87	311163.20309999998	37931.207029999998	29807.599610000001	8562927.7809999995	7857972.7889999999	4493508.0939999996	485045	79806.3	75451.5	8.56293e+06	9.97342e+06	6.59699e+06	0.000634061
Q5TGZ0	MICOS complex subunit MIC10 OS=Homo sapiens OX=9606 GN=MICOS10 PE=1 SV=1	21	2	5	2	78	8.8	8.5	1203605.1170000001	210664.14060000001	415215.28129999997	10638953.75	16570445	9453202.5	1.8762e+06	443232	1.05103e+06	1.0639e+07	2.10314e+07	1.38784e+07	0.00163103
Q6UXV4	MICOS complex subunit MIC27 OS=Homo sapiens OX=9606 GN=APOOL PE=1 SV=1	22	4	9	4	268	29.1	9.52	NA	32466.408200000002	NA	957301.34380000003	1771883.422	320533.65629999997	8830.72	68308.5	7545.15	957301	2.24889e+06	470580	0.00203891
Q13505	Metaxin-1 OS=Homo sapiens OX=9606 GN=MTX1 PE=1 SV=3	18	7	15	7	466	51.4	9.79	NA	102416.0469	138998.4063	50316893.880000003	9943374.125	19734531.66	8830.72	215481	351844	5.03169e+07	1.26202e+07	2.89726e+07	0.00209156
Q96E52	Metalloendopeptidase OMA1, mitochondrial OS=Homo sapiens OX=9606 GN=OMA1 PE=1 SV=1	12	7	14	7	524	60.1	9.25	142568.17189999999	NA	NA	3888540.0780000002	6407674.5310000004	3209534.25	222237	4604.88	7545.15	3.88854e+06	8.13269e+06	4.71197e+06	0.002442
P19367	Hexokinase-1 OS=Homo sapiens OX=9606 GN=HK1 PE=1 SV=3	5	5	8	5	917	102.4	6.8	90048.046879999994	21886.566409999999	64493.21875	817552.28130000003	2232813.875	826747.51560000004	140368	46048.8	163251	817552	2.83391e+06	1.21376e+06	0.00323488
O95831	Apoptosis-inducing factor 1, mitochondrial OS=Homo sapiens OX=9606 GN=AIFM1 PE=1 SV=1	28	14	51	14	613	66.9	8.95	1133825.219	1982147.8929999999	2583154.781	41397784.090000004	33440839.93	13795942	1.76742e+06	4.17039e+06	6.5387e+06	4.13978e+07	4.24435e+07	2.0254e+07	0.00423099
Q9Y5L4	Mitochondrial import inner membrane translocase subunit Tim13 OS=Homo sapiens OX=9606 GN=TIMM13 PE=1 SV=1	53	4	13	4	95	10.5	8.18	597439.375	126583.0625	246287.94529999999	7215498.7659999998	8827769.25	1860076.344	931297	266328	623425	7.2155e+06	1.12043e+07	2.73081e+06	0.00518778
P61224	Ras-related protein Rap-1b OS=Homo sapiens OX=9606 GN=RAP1B PE=1 SV=1	36	6	15	1	184	20.8	5.78	798696.14839999995	273924.01559999998	842009.07810000004	6534515.8439999996	11418140.939999999	5614818.0630000001	1.24502e+06	576330	2.13136e+06	6.53452e+06	1.4492e+07	8.2432e+06	0.0052702
Q9Y241	HIG1 domain family member 1A, mitochondrial OS=Homo sapiens OX=9606 GN=HIGD1A PE=1 SV=1	30	2	10	2	93	10.1	9.79	364974.92190000002	NA	NA	7718558.4380000001	7868464.0630000001	4444251.8949999996	568928	4604.88	7545.15	7.71856e+06	9.98674e+06	6.52467e+06	0.00580573
P45880	Voltage-dependent anion-selective channel protein 2 OS=Homo sapiens OX=9606 GN=VDAC2 PE=1 SV=2	52	11	28	11	294	31.5	7.56	3913632.0780000002	1933764.5	2818728.32	24801718.969999999	27229000.66	12734558	6.10062e+06	4.06859e+06	7.135e+06	2.48017e+07	3.45593e+07	1.86958e+07	0.00609031
O75431	Metaxin-2 OS=Homo sapiens OX=9606 GN=MTX2 PE=1 SV=1	17	5	20	5	263	29.7	6.29	188682.22270000001	NA	117349.2461	9611813.0470000003	11632793.189999999	6466893.5389999999	294120	4604.88	297044	9.61181e+06	1.47645e+07	9.49414e+06	0.00681482
P61586	Transforming protein RhoA OS=Homo sapiens OX=9606 GN=RHOA PE=1 SV=1	10	2	3	2	193	21.8	6.1	NA	38310.464840000001	NA	348809.375	576023.78130000003	163671.89060000001	8830.72	80604.3	7545.15	348809	731096	240289	0.00702573
Q9H9B4	Sideroflexin-1 OS=Homo sapiens OX=9606 GN=SFXN1 PE=1 SV=4	26	8	23	8	322	35.6	9.07	1402591.8910000001	162055.76560000001	745554.90630000003	16946794.530000001	8982924.7339999992	6396393.1880000001	2.18638e+06	340961	1.88721e+06	1.69468e+07	1.14012e+07	9.39064e+06	0.00795101
Q9NVH1	DnaJ homolog subfamily C member 11 OS=Homo sapiens OX=9606 GN=DNAJC11 PE=1 SV=2	26	14	24	14	559	63.2	8.4	92674.007809999996	NA	357109.42580000003	13599344.130000001	20205887.719999999	7678408.5	144462	4604.88	903946	1.35993e+07	2.56455e+07	1.12728e+07	0.00914099
Q9Y5J9	Mitochondrial import inner membrane translocase subunit Tim8 B OS=Homo sapiens OX=9606 GN=TIMM8B PE=1 SV=1	53	4	7	4	83	9.3	5.12	301930.5	273093.34379999997	231054.79689999999	1945945.469	2658085.75	985267.78130000003	470653	574582	584865	1.94595e+06	3.37367e+06	1.44649e+06	0.0100522
Q8N183	NADH dehydrogenase [ubiquinone] 1 alpha subcomplex assembly factor 2 OS=Homo sapiens OX=9606 GN=NDUFAF2 PE=1 SV=1	12	2	6	2	169	19.8	8.97	149131.36720000001	NA	NA	1603401.375	1476911.125	485304.09379999997	232468	4604.88	7545.15	1.6034e+06	1.87451e+06	712482	0.0103526
P51149	Ras-related protein Rab-7a OS=Homo sapiens OX=9606 GN=RAB7A PE=1 SV=1	30	6	14	6	207	23.5	6.7	1099825.906	329836.48440000002	378498.1875	5966226.0310000004	6014363.8200000003	2055243.844	1.71442e+06	693968	958087	5.96623e+06	7.63349e+06	3.01733e+06	0.0111878
P62820	Ras-related protein Rab-1A OS=Homo sapiens OX=9606 GN=RAB1A PE=1 SV=3	41	8	22	3	205	22.7	6.21	2565047.25	2643163.8130000001	1742506.3670000001	12888338.140000001	20125609.579999998	9414843.4140000008	3.99843e+06	5.56115e+06	4.41078e+06	1.28883e+07	2.55436e+07	1.38221e+07	0.0118042
Q8NHM4	Putative trypsin-6 OS=Homo sapiens OX=9606 GN=PRSS3P2 PE=5 SV=2	17	2	19	1	247	26.5	6.01	4696927.5	7137537.5	3919330.75	NA	924272.1875	NA	7.32163e+06	1.50172e+07	9.92094e+06	5750.55	1.1731e+06	2874.59	0.0118807
P21796	Voltage-dependent anion-selective channel protein 1 OS=Homo sapiens OX=9606 GN=VDAC1 PE=1 SV=2	45	9	32	8	283	30.8	8.54	4485954.4380000001	2836018.8709999998	2743499.625	20849226.75	26796001.25	11300417.220000001	6.99277e+06	5.96692e+06	6.94458e+06	2.08492e+07	3.40098e+07	1.65903e+07	0.0122022
Q15907	Ras-related protein Rab-11B OS=Homo sapiens OX=9606 GN=RAB11B PE=1 SV=4	19	4	9	4	218	24.5	5.94	NA	240026.71090000001	NA	1508571.031	3516459.844	1525645.875	8830.72	505010	7545.15	1.50857e+06	4.46313e+06	2.23982e+06	0.0132434
Q9Y512	Sorting and assembly machinery component 50 homolog OS=Homo sapiens OX=9606 GN=SAMM50 PE=1 SV=3	41	17	56	17	469	51.9	6.9	18591980.32	11877830.699999999	9428585.4920000006	70282387	68174763.769999996	44785936.979999997	2.89814e+07	2.49907e+07	2.38664e+07	70282387	8.65281e+07	6.57509e+07	0.0141681
P43304	Glycerol-3-phosphate dehydrogenase, mitochondrial OS=Homo sapiens OX=9606 GN=GPD2 PE=1 SV=3	18	12	28	12	727	80.8	7.69	1203117.25	1651310.75	1423117.781	8502157.9529999997	7420001	7134962.9450000003	1.87544e+06	3.47432e+06	3.60232e+06	8.50216e+06	9.41754e+06	1.04749e+07	0.0142756
O14949	Cytochrome b-c1 complex subunit 8 OS=Homo sapiens OX=9606 GN=UQCRQ PE=1 SV=4	22	3	5	3	82	9.9	10.08	NA	NA	400106.28129999997	5722683.75	5001336.25	2480234.8130000001	8830.72	4604.88	1.01278e+06	5.72268e+06	6.34775e+06	3.64127e+06	0.0156424
Q9UJZ1	Stomatin-like protein 2, mitochondrial OS=Homo sapiens OX=9606 GN=STOML2 PE=1 SV=1	27	7	28	7	356	38.5	7.39	2713808.219	1294297.828	1091372.5859999999	11572320.310000001	10319828.689999999	4400247.477	4.23032e+06	2.72317e+06	2.76257e+06	1.15723e+07	1.3098e+07	6.46007e+06	0.0211952
Q9NS69	Mitochondrial import receptor subunit TOM22 homolog OS=Homo sapiens OX=9606 GN=TOMM22 PE=1 SV=3	8	1	8	1	142	15.5	4.34	NA	NA	131510.8125	698463.96880000003	1183107.156	481071	8830.72	4604.88	332891	698464	1.50161e+06	706268	0.0228999
P61006	Ras-related protein Rab-8A OS=Homo sapiens OX=9606 GN=RAB8A PE=1 SV=1	30	6	19	4	207	23.7	9.07	76395.914059999996	NA	71279.992190000004	675206.6875	1591725.2660000001	685455.84380000003	119087	4604.88	180430	675207	2.02023e+06	1.00633e+06	0.0249885
Q5JWF2	Guanine nucleotide-binding protein G(s) subunit alpha isoforms XLas OS=Homo sapiens OX=9606 GN=GNAS PE=1 SV=2	2	2	4	1	1037	111	5.03	NA	NA	152457.26560000001	570400.125	1448637.0630000001	661136.76560000004	8830.72	4604.88	385913	570400	1.83863e+06	970625	0.025569
Q9Y277	Voltage-dependent anion-selective channel protein 3 OS=Homo sapiens OX=9606 GN=VDAC3 PE=1 SV=1	35	7	29	6	283	30.6	8.66	1004790.953	1292591.973	1036548.633	6572794.5630000001	8249193.4060000004	3222480.2659999998	1.56628e+06	2.71958e+06	2.6238e+06	6.57279e+06	1.047e+07	4.73097e+06	0.026484
Q5HYI7	Metaxin-3 OS=Homo sapiens OX=9606 GN=MTX3 PE=1 SV=2	11	4	7	4	312	35.1	7.8	126202.1094	NA	71087.617190000004	949911.6875	1856050.219	786244.0625	196726	4604.88	179943	949912	2.35572e+06	1.1543e+06	0.0284049
Q96C01	Protein FAM136A OS=Homo sapiens OX=9606 GN=FAM136A PE=1 SV=1	7	1	1	1	138	15.6	7.61	NA	NA	52100.34375	260982.5313	272888.78129999997	93256.382809999996	8830.72	4604.88	131881	260983	346353	136911	0.0353177
P22528	Cornifin-B OS=Homo sapiens OX=9606 GN=SPRR1B PE=1 SV=2	53	3	4	3	89	9.9	8.48	NA	721558.375	NA	5004898.7189999996	731351.5	2981696.0630000001	8830.72	1.51814e+06	7545.15	5.0049e+06	928239	4.37747e+06	0.0423657
P26641	Elongation factor 1-gamma OS=Homo sapiens OX=9606 GN=EEF1G PE=1 SV=3	5	2	3	2	437	50.1	6.67	7127078	275278.67190000002	283977.85940000002	NA	528056.53130000003	NA	1.11098e+07	579180	718829	5750.55	670215	2874.59	0.0439722
O00165	HCLS1-associated protein X-1 OS=Homo sapiens OX=9606 GN=HAX1 PE=1 SV=2	21	6	13	6	279	31.6	4.92	1324783.8130000001	398983.48440000002	319059.07809999998	4634005.3130000001	5142736.0630000001	1328067.977	2.06509e+06	839452	807629	4.63401e+06	6.52722e+06	1.94976e+06	0.046131
P50416	Carnitine O-palmitoyltransferase 1, liver isoform OS=Homo sapiens OX=9606 GN=CPT1A PE=1 SV=2	3	2	3	2	773	88.3	8.65	156477.625	NA	NA	235117.5625	338235.625	235043.73439999999	243919	4604.88	7545.15	235118	429292	345071	0.0472676
P56277	Cx9C motif-containing protein 4 OS=Homo sapiens OX=9606 GN=CMC4 PE=1 SV=1	13	1	2	1	68	7.7	8.18	NA	NA	62747.921880000002	212268.3438	444797.64059999998	84662.695309999996	8830.72	4604.88	158833	212268	564542	124295	0.0482186
P07858	Cathepsin B OS=Homo sapiens OX=9606 GN=CTSB PE=1 SV=3	5	1	1	1	339	37.8	6.3	NA	46463.046880000002	NA	83462.234379999994	86476.265629999994	241890.9375	8830.72	97757.1	7545.15	83462.2	109757	355124	0.0512916
Q9Y6C9	Mitochondrial carrier homolog 2 OS=Homo sapiens OX=9606 GN=MTCH2 PE=1 SV=1	16	4	7	4	303	33.3	7.97	269525.09379999997	NA	100035.35159999999	1006982.5	3980529.375	930810.75	420139	4604.88	253218	1.00698e+06	5.05213e+06	1.36654e+06	0.0523235
Q6UWP8	Suprabasin OS=Homo sapiens OX=9606 GN=SBSN PE=1 SV=2	27	7	21	7	590	60.5	7.01	1107754.8589999999	661035.65630000003	776034.52729999996	4430624.3439999996	2395806.7969999998	13068663.41	1.72678e+06	1.3908e+06	1.96436e+06	4.43062e+06	3.04078e+06	1.91863e+07	0.0567353
Q9H6K4	Optic atrophy 3 protein OS=Homo sapiens OX=9606 GN=OPA3 PE=1 SV=1	15	3	4	3	179	20	8.91	475884.9375	NA	119919.64840000001	1561894.5	3257999.6880000001	1952087.8130000001	741816	4604.88	303551	1.56189e+06	4.13509e+06	2.86589e+06	0.0568779
O14773	Tripeptidyl-peptidase 1 OS=Homo sapiens OX=9606 GN=TPP1 PE=1 SV=2	2	1	1	1	563	61.2	6.48	209880.4688	NA	NA	291813.9375	317767.6875	273006.8125	327165	4604.88	7545.15	291814	403314	400805	0.0578697
Q01518	Adenylyl cyclase-associated protein 1 OS=Homo sapiens OX=9606 GN=CAP1 PE=1 SV=5	2	1	1	1	475	51.9	8.06	205388.375	152054.5625	93551.148440000004	NA	NA	180670.7188	320162	319919	236805	5750.55	2805.83	265245	0.0592518
P01877	Immunoglobulin heavy constant alpha 2 OS=Homo sapiens OX=9606 GN=IGHA2 PE=1 SV=5	10	4	13	1	391	42.3	5.63	155083.2188	NA	NA	324818.5	131324.1875	248210.82810000001	241746	4604.88	7545.15	324818	166678	364402	0.0602659
Q9UID6	Zinc finger protein 639 OS=Homo sapiens OX=9606 GN=ZNF639 PE=1 SV=1	1	1	1	1	485	56	5.57	173894.70310000001	249472.375	188327.75	412718.875	NA	NA	271069	524884	476711	412719	2805.83	2874.59	0.0631953
Q8WVX9	Fatty acyl-CoA reductase 1 OS=Homo sapiens OX=9606 GN=FAR1 PE=1 SV=1	5	2	3	2	515	59.3	9.17	181165.54689999999	NA	NA	234666.98439999999	305040.03129999997	180419.5	282403	4604.88	7545.15	234667	387160	264877	0.064294
P61026	Ras-related protein Rab-10 OS=Homo sapiens OX=9606 GN=RAB10 PE=1 SV=1	23	4	14	2	200	22.5	8.38	744597	269308.875	566622.625	NA	782555.8125	NA	1.16069e+06	566619	1.43428e+06	5750.55	993228	2874.59	0.0643012
Q13162	Peroxiredoxin-4 OS=Homo sapiens OX=9606 GN=PRDX4 PE=1 SV=1	39	8	30	7	271	30.5	6.29	3095807.5	4571238.0939999996	5192611.5630000001	2198025.031	4533417.125	914752.52339999995	4.82579e+06	9.61777e+06	1.3144e+07	2.19803e+06	5.75386e+06	1.34296e+06	0.0650765
P52815	Large ribosomal subunit protein bL12m OS=Homo sapiens OX=9606 GN=MRPL12 PE=1 SV=2	23	5	17	5	198	21.3	8.87	5007624.5	2789774.406	2438268.5630000001	4068998.594	2258076.6880000001	613835.5625	7.80595e+06	5.86962e+06	6.17195e+06	4.069e+06	2.86597e+06	901181	0.0665572
Q9Y230	RuvB-like 2 OS=Homo sapiens OX=9606 GN=RUVBL2 PE=1 SV=3	21	9	11	9	463	51.1	5.64	147051.86720000001	184878.5313	61997.511720000002	277098.14059999998	4943844.0939999996	1973121.156	229226	388980	156933	277098	6.27478e+06	2.89677e+06	0.0670505
P02452	Collagen alpha-1(I) chain OS=Homo sapiens OX=9606 GN=COL1A1 PE=1 SV=6	2	3	6	3	1464	138.8	5.8	1439890.8910000001	4216575.125	2179433.3199999998	211469.67189999999	1134283.25	1564484.875	2.24452e+06	8.87157e+06	5.51677e+06	211470	1.43964e+06	2.29684e+06	0.070256
Q9NVI7	ATPase family AAA domain-containing protein 3A OS=Homo sapiens OX=9606 GN=ATAD3A PE=1 SV=2	5	3	4	2	634	71.3	8.98	359824.82809999998	NA	NA	1254003.844	303297.5	216675.23439999999	560900	4604.88	7545.15	1.254e+06	384948	318104	0.0731946
Q9H061	Transmembrane protein 126A OS=Homo sapiens OX=9606 GN=TMEM126A PE=1 SV=1	5	1	1	1	195	21.5	9.26	NA	NA	NA	NA	545671.25	283859.8125	8830.72	4604.88	7545.15	5750.55	692572	416739	0.0755464
O00161	Synaptosomal-associated protein 23 OS=Homo sapiens OX=9606 GN=SNAP23 PE=1 SV=1	14	3	6	3	211	23.3	5.01	683090.90630000003	1292190.875	1354777.719	523744.01559999998	1165064.656	139191.42189999999	1.06481e+06	2.71874e+06	3.42933e+06	523744	1.47871e+06	204349	0.0755483
Q8TDL5	BPI fold-containing family B member 1 OS=Homo sapiens OX=9606 GN=BPIFB1 PE=1 SV=1	6	2	2	2	484	52.4	7.23	NA	NA	NA	NA	307366.21879999997	333137.875	8830.72	4604.88	7545.15	5750.55	390112	489085	0.0760613
Q8WWC4	m-AAA protease-interacting protein 1, mitochondrial OS=Homo sapiens OX=9606 GN=MAIP1 PE=1 SV=1	3	1	3	1	291	32.5	9.17	NA	NA	322154.25	531329.4375	580395.0625	431733.59379999997	8830.72	4604.88	815464	531329	736644	633835	0.0806262
Q9UBI6	Guanine nucleotide-binding protein G(I)/G(S)/G(O) subunit gamma-12 OS=Homo sapiens OX=9606 GN=GNG12 PE=1 SV=3	15	1	2	1	72	8	8.97	NA	NA	NA	NA	243386.0938	126211.00780000001	8830.72	4604.88	7545.15	5750.55	308908	185292	0.0821667
P68371	Tubulin beta-4B chain OS=Homo sapiens OX=9606 GN=TUBB4B PE=1 SV=1	11	4	10	4	445	49.8	4.89	2087221.625	2572631.094	913379.79689999996	740804.4375	1446851.406	1278646.6880000001	3.25359e+06	5.41275e+06	2.31202e+06	740804	1.83636e+06	1.8772e+06	0.0824356
Q9H0U4	Ras-related protein Rab-1B OS=Homo sapiens OX=9606 GN=RAB1B PE=1 SV=1	44	8	25	3	201	22.2	5.73	NA	627122.25	77519.414059999996	1321498.5	2266241.8130000001	1273139.4380000001	8830.72	1.31945e+06	196224	1.3215e+06	2.87634e+06	1.86912e+06	0.0826713
O95202	Mitochondrial proton/calcium exchanger protein OS=Homo sapiens OX=9606 GN=LETM1 PE=1 SV=1	12	7	13	7	739	83.3	6.7	420985.82030000002	529305.15630000003	240812.48439999999	1678559.8589999999	2740438.125	771893.29689999996	656238	1.11365e+06	609565	1.67856e+06	3.47819e+06	1.13323e+06	0.0836977
Q9UL25	Ras-related protein Rab-21 OS=Homo sapiens OX=9606 GN=RAB21 PE=1 SV=3	7	1	1	1	225	24.3	7.94	NA	NA	NA	NA	199417.9375	89898.703129999994	8830.72	4604.88	7545.15	5750.55	253103	131982	0.0864601
P12532	Creatine kinase U-type, mitochondrial OS=Homo sapiens OX=9606 GN=CKMT1A PE=1 SV=1	6	3	4	3	417	47	8.34	589082.04689999996	179399.6563	105640.38280000001	1476608.4380000001	1396039.6880000001	470373.46090000001	918269	377453	267406	1.47661e+06	1.77187e+06	690562	0.0908524
Q53H12	Acylglycerol kinase, mitochondrial OS=Homo sapiens OX=9606 GN=AGK PE=1 SV=2	10	4	5	4	422	47.1	8.09	183565.36720000001	284507.88280000002	351619.02340000001	1354323.219	1310832.1880000001	582339.28130000003	286144	598598	890048	1.35432e+06	1.66372e+06	854941	0.101851
O43819	Protein SCO2 homolog, mitochondrial OS=Homo sapiens OX=9606 GN=SCO2 PE=1 SV=3	23	6	13	6	266	29.8	8.85	617722.96880000003	1088533.578	1008183.6090000001	5941088	4773229.1880000001	1619389.797	962915	2.29025e+06	2.552e+06	5941088	6.05823e+06	2.37745e+06	0.102221
O14880	Glutathione S-transferase 3, mitochondrial OS=Homo sapiens OX=9606 GN=MGST3 PE=1 SV=1	14	2	6	2	152	16.5	9.38	1192904	113058.2344	978026.35160000005	5200744.4380000001	3218340.875	2032253.406	1.85952e+06	237872	2.47566e+06	5.20074e+06	4.08475e+06	2.98358e+06	0.103011
O75323	Protein NipSnap homolog 2 OS=Homo sapiens OX=9606 GN=NIPSNAP2 PE=1 SV=1	14	4	9	3	286	33.7	9.36	2344706.375	899782.19530000002	1225620.5630000001	2234063.25	818340.875	590773.96880000003	3.65496e+06	1.89312e+06	3.10239e+06	2.23406e+06	1.03865e+06	867324	0.10665
Q9Y265	RuvB-like 1 OS=Homo sapiens OX=9606 GN=RUVBL1 PE=1 SV=1	21	8	11	8	456	50.2	6.42	230914.48439999999	NA	429825.32809999998	805446.25	4635038.375	1480293.656	359953	4604.88	1.08801e+06	805446	5.88284e+06	2.17324e+06	0.107685
P31025	Lipocalin-1 OS=Homo sapiens OX=9606 GN=LCN1 PE=1 SV=1	21	4	9	4	176	19.2	5.58	470844.21879999997	630130.375	100428.625	847296.71880000003	1951601.5630000001	6579901.5	733958	1.32578e+06	254213	847297	2.47699e+06	9.66005e+06	0.109054
O60220	Mitochondrial import inner membrane translocase subunit Tim8 A OS=Homo sapiens OX=9606 GN=TIMM8A PE=1 SV=1	27	2	3	2	97	11	5.16	NA	NA	NA	2159600.75	2073339.6089999999	NA	8830.72	4604.88	7545.15	2.1596e+06	2.6315e+06	2874.59	0.109471
P11940	Polyadenylate-binding protein 1 OS=Homo sapiens OX=9606 GN=PABPC1 PE=1 SV=2	3	2	3	2	636	70.6	9.5	763260.46880000003	87401.84375	109812.8242	208538.35939999999	83106.453129999994	NA	1.18978e+06	183891	277967	208538	105480	2874.59	0.119059
P62857	Small ribosomal subunit protein eS28 OS=Homo sapiens OX=9606 GN=RPS28 PE=1 SV=1	46	3	13	3	69	7.8	10.7	3214078.2340000002	2018614	3756917.2340000002	2998199.1719999998	3285313.6880000001	930468.69530000002	5.01015e+06	4.24712e+06	9.50983e+06	2.9982e+06	4.16976e+06	1.36604e+06	0.11972
P61978	Heterogeneous nuclear ribonucleoprotein K OS=Homo sapiens OX=9606 GN=HNRNPK PE=1 SV=1	7	3	7	3	463	50.9	5.54	468245.8125	339823.9375	318391.96090000001	726546.78130000003	204664.04689999999	136850.0938	729908	714981	805941	726547	259762	200912	0.120111
O75879	Glutamyl-tRNA(Gln) amidotransferase subunit B, mitochondrial OS=Homo sapiens OX=9606 GN=GATB PE=1 SV=1	2	1	2	1	557	61.8	8.63	130317.63280000001	137948.9063	188401.0625	124932.1406	119514.2031	NA	203141	290241	476897	124932	151689	2874.59	0.120814
Q92665	Small ribosomal subunit protein mS31 OS=Homo sapiens OX=9606 GN=MRPS31 PE=1 SV=3	2	1	1	1	395	45.3	9.29	363563.21879999997	159564.29689999999	221215.79689999999	351002.6875	NA	74025.765629999994	566727	335719	559960	351003	2805.83	108678	0.121401
P62258	14-3-3 protein epsilon OS=Homo sapiens OX=9606 GN=YWHAE PE=1 SV=1	14	4	11	1	255	29.2	4.74	138196.39060000001	NA	NA	138794.5	121795.9531	71902.476559999996	215422	4604.88	7545.15	138794	154585	105561	0.1253
P15531	Nucleoside diphosphate kinase A OS=Homo sapiens OX=9606 GN=NME1 PE=1 SV=1	39	5	23	5	152	17.1	6.19	2433008.344	888966.30469999998	972132.23439999996	5750731.1880000001	2830923.0469999998	3975377.75	3.79261e+06	1.87036e+06	2.46074e+06	5.75073e+06	3.59304e+06	5.83631e+06	0.127479
O43390	Heterogeneous nuclear ribonucleoprotein R OS=Homo sapiens OX=9606 GN=HNRNPR PE=1 SV=1	3	2	3	2	633	70.9	8.13	485964.75	NA	NA	719352.4375	288492.09379999997	140965.8125	757528	4604.88	7545.15	719352	366157	206954	0.127867
Q9BSG0	Protease-associated domain-containing protein 1 OS=Homo sapiens OX=9606 GN=PRADC1 PE=1 SV=1	11	2	5	2	188	21	5.47	300635.71879999997	482858.67190000002	585719.71880000003	225533.79689999999	704173.85939999996	72126.335940000004	468635	1.01592e+06	1.48262e+06	225534	893745	105890	0.131788
P07910	Heterogeneous nuclear ribonucleoproteins C1/C2 OS=Homo sapiens OX=9606 GN=HNRNPC PE=1 SV=4	3	1	1	1	306	33.7	5.08	NA	NA	NA	419723.0625	522549.34379999997	NA	8830.72	4604.88	7545.15	419723	663225	2874.59	0.13424
Q8IZP0	Abl interactor 1 OS=Homo sapiens OX=9606 GN=ABI1 PE=1 SV=4	4	2	7	2	508	55	7.06	830298.5	1612755.578	1091317.1880000001	755463.75	1643336.422	362220.40629999997	1.29428e+06	3.3932e+06	2.76243e+06	755464	2.08574e+06	531781	0.135187
Q01546	Keratin, type II cytoskeletal 2 oral OS=Homo sapiens OX=9606 GN=KRT76 PE=1 SV=2	16	19	142	2	638	65.8	8.12	NA	487931.03129999997	NA	NA	NA	NA	8830.72	1.0266e+06	7545.15	5750.55	2805.83	2874.59	0.135738
P05090	Apolipoprotein D OS=Homo sapiens OX=9606 GN=APOD PE=1 SV=1	13	2	3	2	189	21.3	5.15	NA	NA	NA	594463.09380000003	NA	307102.21879999997	8830.72	4604.88	7545.15	594463	2805.83	450861	0.136518
Q3SY84	Keratin, type II cytoskeletal 71 OS=Homo sapiens OX=9606 GN=KRT71 PE=1 SV=3	6	4	43	1	523	57.3	6.61	NA	NA	NA	1334160.375	NA	217921.85939999999	8830.72	4604.88	7545.15	1.33416e+06	2805.83	319934	0.138663
Q5RI15	Cytochrome c oxidase assembly protein COX20, mitochondrial OS=Homo sapiens OX=9606 GN=COX20 PE=1 SV=2	10	1	1	1	118	13.3	8.76	NA	NA	NA	322376.15629999997	525980.75	NA	8830.72	4604.88	7545.15	322376	667580	2874.59	0.13873
P51970	NADH dehydrogenase [ubiquinone] 1 alpha subcomplex subunit 8 OS=Homo sapiens OX=9606 GN=NDUFA8 PE=1 SV=3	13	2	2	2	172	20.1	7.65	NA	NA	922208.875	1479906.625	808279.0625	294196.09379999997	8830.72	4604.88	2.33437e+06	1.47991e+06	1.02588e+06	431914	0.139194
P42766	Large ribosomal subunit protein uL29 OS=Homo sapiens OX=9606 GN=RPL35 PE=1 SV=2	8	1	2	1	123	14.5	11.05	NA	NA	NA	1063924.75	199109.9375	NA	8830.72	4604.88	7545.15	1.06392e+06	252712	2874.59	0.142336
Q8N4Q1	Mitochondrial intermembrane space import and assembly protein 40 OS=Homo sapiens OX=9606 GN=CHCHD4 PE=1 SV=1	10	1	2	1	142	16	4.31	NA	149207.60939999999	126838.625	520087	742952.0625	278996.6875	8830.72	313929	321065	520087	942963	409599	0.143527
Q14103	Heterogeneous nuclear ribonucleoprotein D0 OS=Homo sapiens OX=9606 GN=HNRNPD PE=1 SV=1	7	2	16	1	355	38.4	7.81	358955	512410.34379999997	511114.375	254099.7813	765266.8125	132183.2813	559544	1.0781e+06	1.29378e+06	254100	971285	194060	0.145124
P00505	Aspartate aminotransferase, mitochondrial OS=Homo sapiens OX=9606 GN=GOT2 PE=1 SV=3	5	2	2	2	430	47.5	9.01	114832.3438	NA	NA	145280.75	103607.24219999999	41282.144529999998	179002	4604.88	7545.15	145281	131499	60606.9	0.145285
P11021	Endoplasmic reticulum chaperone BiP OS=Homo sapiens OX=9606 GN=HSPA5 PE=1 SV=2	40	21	105	19	654	72.3	5.16	20530387.079999998	28619681.199999999	24628528.050000001	19812977.530000001	29746003.68	16281466.98	3.2003e+07	6.02151e+07	6.23418e+07	1.9813e+07	3.77539e+07	2.39031e+07	0.14535
P22061	Protein-L-isoaspartate(D-aspartate) O-methyltransferase OS=Homo sapiens OX=9606 GN=PCMT1 PE=1 SV=4	41	8	32	8	227	24.6	7.21	6654413.4060000004	8548976.7809999995	8676304.1879999992	7013289	9968484.1559999995	4540844.6880000001	1.0373e+07	1.79868e+07	2.19622e+07	7013289	1.26521e+07	6.66648e+06	0.147355
Q12931	Heat shock protein 75 kDa, mitochondrial OS=Homo sapiens OX=9606 GN=TRAP1 PE=1 SV=3	3	2	2	2	704	80.1	8.21	NA	NA	NA	362147.84379999997	181893.14060000001	NA	8830.72	4604.88	7545.15	362148	230861	2874.59	0.150864
P11498	Pyruvate carboxylase, mitochondrial OS=Homo sapiens OX=9606 GN=PC PE=1 SV=2	50	47	333	47	1178	129.6	6.84	368234874.5	184334979.30000001	196616733.69999999	373507970.89999998	231239987.30000001	111829053.90000001	5.7401e+08	3.87836e+08	4.97693e+08	3.73508e+08	2.93492e+08	1.64178e+08	0.151665
Q16610	Extracellular matrix protein 1 OS=Homo sapiens OX=9606 GN=ECM1 PE=1 SV=2	4	2	4	2	540	60.6	6.71	1082367.531	667071.25	320499.21879999997	450845.8125	810224.125	389140.375	1.68721e+06	1.4035e+06	811275	450846	1.02835e+06	571303	0.151733
P32322	Pyrroline-5-carboxylate reductase 1, mitochondrial OS=Homo sapiens OX=9606 GN=PYCR1 PE=1 SV=2	3	1	3	1	319	33.3	7.61	105857.66409999999	159656.6563	63553.265630000002	57505.539060000003	124976.2656	78105.515629999994	165012	335914	160871	57505.5	158621	114668	0.152403
Q04837	Single-stranded DNA-binding protein, mitochondrial OS=Homo sapiens OX=9606 GN=SSBP1 PE=1 SV=1	45	6	34	6	148	17.2	9.6	11147409	9319712.625	8328657.7970000003	12453755.59	11808874.779999999	4409027.7419999996	1.73767e+07	1.96085e+07	2.10822e+07	1.24538e+07	1.49879e+07	6.47296e+06	0.154073
P51151	Ras-related protein Rab-9A OS=Homo sapiens OX=9606 GN=RAB9A PE=1 SV=1	5	1	1	1	201	22.8	5.47	NA	NA	NA	174878.35939999999	332458.28129999997	NA	8830.72	4604.88	7545.15	174878	421960	2874.59	0.156256
P62834	Ras-related protein Rap-1A OS=Homo sapiens OX=9606 GN=RAP1A PE=1 SV=1	36	6	13	1	184	21	6.67	NA	NA	NA	NA	NA	NA	8830.72	4604.88	7545.15	5750.55	2805.83	2874.59	0.156571
P07478	Trypsin-2 OS=Homo sapiens OX=9606 GN=PRSS2 PE=1 SV=1	14	2	19	1	247	26.5	4.92	NA	NA	NA	NA	NA	NA	8830.72	4604.88	7545.15	5750.55	2805.83	2874.59	0.156571
Q9BW72	HIG1 domain family member 2A, mitochondrial OS=Homo sapiens OX=9606 GN=HIGD2A PE=1 SV=1	28	1	1	1	106	11.5	10.2	NA	NA	NA	NA	NA	NA	8830.72	4604.88	7545.15	5750.55	2805.83	2874.59	0.156571
Q15286	Ras-related protein Rab-35 OS=Homo sapiens OX=9606 GN=RAB35 PE=1 SV=1	16	3	12	1	201	23	8.29	NA	NA	NA	NA	NA	NA	8830.72	4604.88	7545.15	5750.55	2805.83	2874.59	0.156571
Q02978	Mitochondrial 2-oxoglutarate/malate carrier protein OS=Homo sapiens OX=9606 GN=SLC25A11 PE=1 SV=3	5	1	2	1	314	34	9.91	NA	NA	NA	NA	NA	NA	8830.72	4604.88	7545.15	5750.55	2805.83	2874.59	0.156571
P0DOX5	Immunoglobulin gamma-1 heavy chain OS=Homo sapiens OX=9606 PE=1 SV=2	6	2	3	2	449	49.3	8.72	NA	NA	NA	NA	NA	NA	8830.72	4604.88	7545.15	5750.55	2805.83	2874.59	0.156571
P17931	Galectin-3 OS=Homo sapiens OX=9606 GN=LGALS3 PE=1 SV=5	7	2	2	2	250	26.1	8.56	NA	NA	NA	NA	NA	NA	8830.72	4604.88	7545.15	5750.55	2805.83	2874.59	0.156571
Q96GC5	Large ribosomal subunit protein mL48 OS=Homo sapiens OX=9606 GN=MRPL48 PE=1 SV=2	6	1	2	1	212	23.9	8.98	NA	NA	NA	NA	NA	NA	8830.72	4604.88	7545.15	5750.55	2805.83	2874.59	0.156571
P35241	Radixin OS=Homo sapiens OX=9606 GN=RDX PE=1 SV=1	4	3	3	1	583	68.5	6.37	NA	NA	NA	NA	NA	NA	8830.72	4604.88	7545.15	5750.55	2805.83	2874.59	0.156571
Q9UGL9	Cysteine-rich C-terminal protein 1 OS=Homo sapiens OX=9606 GN=CRCT1 PE=1 SV=1	13	1	2	1	99	9.7	8.66	NA	NA	NA	NA	NA	NA	8830.72	4604.88	7545.15	5750.55	2805.83	2874.59	0.156571
P61313	Large ribosomal subunit protein eL15 OS=Homo sapiens OX=9606 GN=RPL15 PE=1 SV=2	7	1	1	1	204	24.1	11.62	NA	NA	NA	NA	NA	NA	8830.72	4604.88	7545.15	5750.55	2805.83	2874.59	0.156571
P60842	Eukaryotic initiation factor 4A-I OS=Homo sapiens OX=9606 GN=EIF4A1 PE=1 SV=1	5	2	3	2	406	46.1	5.48	NA	NA	NA	NA	NA	NA	8830.72	4604.88	7545.15	5750.55	2805.83	2874.59	0.156571
P24534	Elongation factor 1-beta OS=Homo sapiens OX=9606 GN=EEF1B2 PE=1 SV=3	6	1	1	1	225	24.7	4.67	NA	NA	NA	NA	NA	NA	8830.72	4604.88	7545.15	5750.55	2805.83	2874.59	0.156571
Q9P0L0	Vesicle-associated membrane protein-associated protein A OS=Homo sapiens OX=9606 GN=VAPA PE=1 SV=3	5	1	1	1	249	27.9	8.62	NA	NA	NA	NA	NA	NA	8830.72	4604.88	7545.15	5750.55	2805.83	2874.59	0.156571
Q15828	Cystatin-M OS=Homo sapiens OX=9606 GN=CST6 PE=1 SV=1	14	1	1	1	149	16.5	8.09	NA	NA	NA	NA	NA	NA	8830.72	4604.88	7545.15	5750.55	2805.83	2874.59	0.156571
O95299	NADH dehydrogenase [ubiquinone] 1 alpha subcomplex subunit 10, mitochondrial OS=Homo sapiens OX=9606 GN=NDUFA10 PE=1 SV=1	3	1	1	1	355	40.7	8.48	NA	NA	NA	NA	NA	NA	8830.72	4604.88	7545.15	5750.55	2805.83	2874.59	0.156571
P14854	Cytochrome c oxidase subunit 6B1 OS=Homo sapiens OX=9606 GN=COX6B1 PE=1 SV=2	14	1	2	1	86	10.2	7.05	NA	NA	NA	NA	NA	NA	8830.72	4604.88	7545.15	5750.55	2805.83	2874.59	0.156571
P46776	Large ribosomal subunit protein uL15 OS=Homo sapiens OX=9606 GN=RPL27A PE=1 SV=2	8	1	1	1	148	16.6	11	NA	NA	NA	NA	NA	NA	8830.72	4604.88	7545.15	5750.55	2805.83	2874.59	0.156571
Q9HB40	Retinoid-inducible serine carboxypeptidase OS=Homo sapiens OX=9606 GN=SCPEP1 PE=1 SV=1	2	1	2	1	452	50.8	5.81	NA	NA	NA	NA	NA	NA	8830.72	4604.88	7545.15	5750.55	2805.83	2874.59	0.156571
Q96EV2	RNA-binding protein 33 OS=Homo sapiens OX=9606 GN=RBM33 PE=1 SV=3	1	1	1	1	1170	129.9	6.93	NA	NA	NA	NA	NA	NA	8830.72	4604.88	7545.15	5750.55	2805.83	2874.59	0.156571
P31040	Succinate dehydrogenase [ubiquinone] flavoprotein subunit, mitochondrial OS=Homo sapiens OX=9606 GN=SDHA PE=1 SV=2	2	1	1	1	664	72.6	7.39	NA	NA	NA	NA	NA	NA	8830.72	4604.88	7545.15	5750.55	2805.83	2874.59	0.156571
P23526	Adenosylhomocysteinase OS=Homo sapiens OX=9606 GN=AHCY PE=1 SV=4	5	2	2	2	432	47.7	6.34	NA	NA	NA	NA	NA	NA	8830.72	4604.88	7545.15	5750.55	2805.83	2874.59	0.156571
P53999	Activated RNA polymerase II transcriptional coactivator p15 OS=Homo sapiens OX=9606 GN=SUB1 PE=1 SV=3	9	1	1	1	127	14.4	9.6	NA	NA	NA	NA	NA	NA	8830.72	4604.88	7545.15	5750.55	2805.83	2874.59	0.156571
P07237	Protein disulfide-isomerase OS=Homo sapiens OX=9606 GN=P4HB PE=1 SV=3	2	1	2	1	508	57.1	4.87	NA	NA	NA	NA	NA	NA	8830.72	4604.88	7545.15	5750.55	2805.83	2874.59	0.156571
O43813	Glutathione S-transferase LANCL1 OS=Homo sapiens OX=9606 GN=LANCL1 PE=1 SV=1	3	1	2	1	399	45.3	7.75	NA	NA	NA	NA	NA	NA	8830.72	4604.88	7545.15	5750.55	2805.83	2874.59	0.156571
O00571	ATP-dependent RNA helicase DDX3X OS=Homo sapiens OX=9606 GN=DDX3X PE=1 SV=3	2	1	1	1	662	73.2	7.18	NA	NA	NA	NA	NA	NA	8830.72	4604.88	7545.15	5750.55	2805.83	2874.59	0.156571
Q5SY68	Protein S100-A7-like 2 OS=Homo sapiens OX=9606 GN=S100A7L2 PE=1 SV=1	12	1	1	1	101	11.3	5.21	NA	NA	NA	NA	NA	NA	8830.72	4604.88	7545.15	5750.55	2805.83	2874.59	0.156571
Q8NBS9	Thioredoxin domain-containing protein 5 OS=Homo sapiens OX=9606 GN=TXNDC5 PE=1 SV=2	2	1	1	1	432	47.6	5.97	NA	NA	NA	NA	NA	NA	8830.72	4604.88	7545.15	5750.55	2805.83	2874.59	0.156571
P62910	Large ribosomal subunit protein eL32 OS=Homo sapiens OX=9606 GN=RPL32 PE=1 SV=2	10	1	1	1	135	15.9	11.33	NA	NA	NA	NA	NA	NA	8830.72	4604.88	7545.15	5750.55	2805.83	2874.59	0.156571
Q14197	Large ribosomal subunit protein mL62 OS=Homo sapiens OX=9606 GN=MRPL58 PE=1 SV=1	6	1	1	1	206	23.6	10.07	NA	NA	NA	NA	NA	NA	8830.72	4604.88	7545.15	5750.55	2805.83	2874.59	0.156571
P31942	Heterogeneous nuclear ribonucleoprotein H3 OS=Homo sapiens OX=9606 GN=HNRNPH3 PE=1 SV=2	3	1	1	1	346	36.9	6.87	NA	NA	NA	NA	NA	NA	8830.72	4604.88	7545.15	5750.55	2805.83	2874.59	0.156571
Q7Z434	Mitochondrial antiviral-signaling protein OS=Homo sapiens OX=9606 GN=MAVS PE=1 SV=2	2	1	1	1	540	56.5	5.52	NA	NA	NA	NA	NA	NA	8830.72	4604.88	7545.15	5750.55	2805.83	2874.59	0.156571
Q9NWU5	Large ribosomal subunit protein uL22m OS=Homo sapiens OX=9606 GN=MRPL22 PE=1 SV=1	6	1	1	1	206	23.6	9.94	NA	NA	NA	NA	NA	NA	8830.72	4604.88	7545.15	5750.55	2805.83	2874.59	0.156571
P13861	cAMP-dependent protein kinase type II-alpha regulatory subunit OS=Homo sapiens OX=9606 GN=PRKAR2A PE=1 SV=2	3	1	2	1	404	45.5	5.07	NA	NA	NA	NA	NA	NA	8830.72	4604.88	7545.15	5750.55	2805.83	2874.59	0.156571
P12956	X-ray repair cross-complementing protein 6 OS=Homo sapiens OX=9606 GN=XRCC6 PE=1 SV=2	1	1	2	1	609	69.8	6.64	NA	NA	NA	NA	NA	NA	8830.72	4604.88	7545.15	5750.55	2805.83	2874.59	0.156571
Q96EY7	Small ribosomal subunit protein mS39 OS=Homo sapiens OX=9606 GN=PTCD3 PE=1 SV=3	2	1	1	1	689	78.5	6.42	NA	NA	NA	NA	NA	NA	8830.72	4604.88	7545.15	5750.55	2805.83	2874.59	0.156571
P51659	Peroxisomal multifunctional enzyme type 2 OS=Homo sapiens OX=9606 GN=HSD17B4 PE=1 SV=3	2	1	4	1	736	79.6	8.84	NA	NA	NA	NA	NA	NA	8830.72	4604.88	7545.15	5750.55	2805.83	2874.59	0.156571
P12277	Creatine kinase B-type OS=Homo sapiens OX=9606 GN=CKB PE=1 SV=1	3	1	1	1	381	42.6	5.59	NA	NA	NA	NA	NA	NA	8830.72	4604.88	7545.15	5750.55	2805.83	2874.59	0.156571
P32969	Large ribosomal subunit protein uL6 OS=Homo sapiens OX=9606 GN=RPL9 PE=1 SV=1	5	1	1	1	192	21.9	9.95	NA	NA	NA	NA	NA	NA	8830.72	4604.88	7545.15	5750.55	2805.83	2874.59	0.156571
Q4VC31	Protein MIX23 OS=Homo sapiens OX=9606 GN=MIX23 PE=1 SV=1	8	1	1	1	144	16.6	7.81	NA	NA	NA	NA	NA	NA	8830.72	4604.88	7545.15	5750.55	2805.83	2874.59	0.156571
Q9H0E2	Toll-interacting protein OS=Homo sapiens OX=9606 GN=TOLLIP PE=1 SV=1	3	1	1	1	274	30.3	5.97	NA	NA	NA	NA	NA	NA	8830.72	4604.88	7545.15	5750.55	2805.83	2874.59	0.156571
P14868	Aspartate--tRNA ligase, cytoplasmic OS=Homo sapiens OX=9606 GN=DARS1 PE=1 SV=2	2	1	1	1	501	57.1	6.55	NA	NA	NA	NA	NA	NA	8830.72	4604.88	7545.15	5750.55	2805.83	2874.59	0.156571
P29692	Elongation factor 1-delta OS=Homo sapiens OX=9606 GN=EEF1D PE=1 SV=5	4	1	1	1	281	31.1	5.01	NA	NA	NA	NA	NA	NA	8830.72	4604.88	7545.15	5750.55	2805.83	2874.59	0.156571
P49721	Proteasome subunit beta type-2 OS=Homo sapiens OX=9606 GN=PSMB2 PE=1 SV=1	4	1	1	1	201	22.8	7.02	NA	NA	NA	NA	NA	NA	8830.72	4604.88	7545.15	5750.55	2805.83	2874.59	0.156571
P27482	Calmodulin-like protein 3 OS=Homo sapiens OX=9606 GN=CALML3 PE=1 SV=2	8	1	1	1	149	16.9	4.42	NA	NA	NA	NA	NA	NA	8830.72	4604.88	7545.15	5750.55	2805.83	2874.59	0.156571
P10909	Clusterin OS=Homo sapiens OX=9606 GN=CLU PE=1 SV=1	2	1	1	1	449	52.5	6.27	NA	NA	NA	NA	NA	NA	8830.72	4604.88	7545.15	5750.55	2805.83	2874.59	0.156571
P01861	Immunoglobulin heavy constant gamma 4 OS=Homo sapiens OX=9606 GN=IGHG4 PE=1 SV=2	4	1	1	1	396	43.8	6.24	NA	NA	NA	NA	NA	NA	8830.72	4604.88	7545.15	5750.55	2805.83	2874.59	0.156571
P56537	Eukaryotic translation initiation factor 6 OS=Homo sapiens OX=9606 GN=EIF6 PE=1 SV=1	4	1	1	1	245	26.6	4.68	NA	NA	NA	NA	NA	NA	8830.72	4604.88	7545.15	5750.55	2805.83	2874.59	0.156571
Q7Z406	Myosin-14 OS=Homo sapiens OX=9606 GN=MYH14 PE=1 SV=2	1	1	1	1	1995	227.7	5.6	NA	NA	NA	NA	NA	NA	8830.72	4604.88	7545.15	5750.55	2805.83	2874.59	0.156571
P62829	Large ribosomal subunit protein uL14 OS=Homo sapiens OX=9606 GN=RPL23 PE=1 SV=1	6	1	2	1	140	14.9	10.51	NA	NA	NA	NA	NA	NA	8830.72	4604.88	7545.15	5750.55	2805.83	2874.59	0.156571
P13473	Lysosome-associated membrane glycoprotein 2 OS=Homo sapiens OX=9606 GN=LAMP2 PE=1 SV=2	2	1	1	1	410	44.9	5.63	NA	NA	NA	NA	NA	NA	8830.72	4604.88	7545.15	5750.55	2805.83	2874.59	0.156571
Q7Z4W1	L-xylulose reductase OS=Homo sapiens OX=9606 GN=DCXR PE=1 SV=2	4	1	1	1	244	25.9	8.1	NA	NA	NA	NA	NA	NA	8830.72	4604.88	7545.15	5750.55	2805.83	2874.59	0.156571
Q9Y3R4	Sialidase-2 OS=Homo sapiens OX=9606 GN=NEU2 PE=1 SV=2	3	1	1	1	380	42.2	6.87	NA	NA	NA	NA	NA	NA	8830.72	4604.88	7545.15	5750.55	2805.83	2874.59	0.156571
O43676	NADH dehydrogenase [ubiquinone] 1 beta subcomplex subunit 3 OS=Homo sapiens OX=9606 GN=NDUFB3 PE=1 SV=3	11	1	1	1	98	11.4	9.2	NA	NA	NA	NA	NA	NA	8830.72	4604.88	7545.15	5750.55	2805.83	2874.59	0.156571
P17152	Transmembrane protein 11, mitochondrial OS=Homo sapiens OX=9606 GN=TMEM11 PE=1 SV=1	6	1	1	1	192	21.5	7.36	NA	NA	NA	NA	NA	NA	8830.72	4604.88	7545.15	5750.55	2805.83	2874.59	0.156571
O95167	NADH dehydrogenase [ubiquinone] 1 alpha subcomplex subunit 3 OS=Homo sapiens OX=9606 GN=NDUFA3 PE=1 SV=1	13	1	1	1	84	9.3	8.46	NA	NA	NA	NA	NA	NA	8830.72	4604.88	7545.15	5750.55	2805.83	2874.59	0.156571
Q9UII2	ATPase inhibitor, mitochondrial OS=Homo sapiens OX=9606 GN=ATP5IF1 PE=1 SV=1	8	1	1	1	106	12.2	9.35	NA	NA	NA	NA	NA	NA	8830.72	4604.88	7545.15	5750.55	2805.83	2874.59	0.156571
Q8N3Z3	GTP-binding protein 8 OS=Homo sapiens OX=9606 GN=GTPBP8 PE=1 SV=1	4	1	1	1	284	32.1	9.42	NA	NA	NA	NA	NA	NA	8830.72	4604.88	7545.15	5750.55	2805.83	2874.59	0.156571
O75439	Mitochondrial-processing peptidase subunit beta OS=Homo sapiens OX=9606 GN=PMPCB PE=1 SV=2	2	1	1	1	489	54.3	6.83	NA	NA	NA	NA	NA	NA	8830.72	4604.88	7545.15	5750.55	2805.83	2874.59	0.156571
O75556	Mammaglobin-B OS=Homo sapiens OX=9606 GN=SCGB2A1 PE=1 SV=1	13	1	1	1	95	10.9	5.78	NA	NA	NA	NA	NA	NA	8830.72	4604.88	7545.15	5750.55	2805.83	2874.59	0.156571
Q6DKK2	Tetratricopeptide repeat protein 19, mitochondrial OS=Homo sapiens OX=9606 GN=TTC19 PE=1 SV=4	2	1	1	1	380	42.4	5.77	NA	NA	NA	NA	NA	NA	8830.72	4604.88	7545.15	5750.55	2805.83	2874.59	0.156571
O14950	Myosin regulatory light chain 12B OS=Homo sapiens OX=9606 GN=MYL12B PE=1 SV=2	6	1	1	1	172	19.8	4.84	NA	NA	NA	NA	NA	NA	8830.72	4604.88	7545.15	5750.55	2805.83	2874.59	0.156571
P49821	NADH dehydrogenase [ubiquinone] flavoprotein 1, mitochondrial OS=Homo sapiens OX=9606 GN=NDUFV1 PE=1 SV=4	2	1	1	1	464	50.8	8.21	NA	NA	NA	NA	NA	NA	8830.72	4604.88	7545.15	5750.55	2805.83	2874.59	0.156571
Q14210	Lymphocyte antigen 6D OS=Homo sapiens OX=9606 GN=LY6D PE=1 SV=1	7	1	1	1	128	13.3	8.21	NA	NA	NA	NA	NA	NA	8830.72	4604.88	7545.15	5750.55	2805.83	2874.59	0.156571
Q96BM9	ADP-ribosylation factor-like protein 8A OS=Homo sapiens OX=9606 GN=ARL8A PE=1 SV=1	5	1	1	1	186	21.4	7.77	NA	NA	NA	NA	NA	NA	8830.72	4604.88	7545.15	5750.55	2805.83	2874.59	0.156571
P52272	Heterogeneous nuclear ribonucleoprotein M OS=Homo sapiens OX=9606 GN=HNRNPM PE=1 SV=3	1	1	1	1	730	77.5	8.7	NA	NA	NA	NA	NA	NA	8830.72	4604.88	7545.15	5750.55	2805.83	2874.59	0.156571
P05814	Beta-casein OS=Homo sapiens OX=9606 GN=CSN2 PE=1 SV=4	6	1	1	1	226	25.4	5.78	NA	NA	NA	NA	NA	NA	8830.72	4604.88	7545.15	5750.55	2805.83	2874.59	0.156571
Q9NPL8	Complex I assembly factor TIMMDC1, mitochondrial OS=Homo sapiens OX=9606 GN=TIMMDC1 PE=1 SV=2	4	1	1	1	285	32.2	8.5	NA	NA	NA	NA	NA	NA	8830.72	4604.88	7545.15	5750.55	2805.83	2874.59	0.156571
Q8WVM8	Sec1 family domain-containing protein 1 OS=Homo sapiens OX=9606 GN=SCFD1 PE=1 SV=4	2	1	1	1	642	72.3	6.27	NA	NA	NA	NA	NA	NA	8830.72	4604.88	7545.15	5750.55	2805.83	2874.59	0.156571
Q9P035	Very-long-chain (3R)-3-hydroxyacyl-CoA dehydratase 3 OS=Homo sapiens OX=9606 GN=HACD3 PE=1 SV=2	4	1	1	1	362	43.1	8.94	NA	NA	NA	NA	NA	NA	8830.72	4604.88	7545.15	5750.55	2805.83	2874.59	0.156571
Q8N983	Large ribosomal subunit protein mL43 OS=Homo sapiens OX=9606 GN=MRPL43 PE=1 SV=1	5	1	2	1	215	23.4	8.65	NA	NA	NA	NA	NA	NA	8830.72	4604.88	7545.15	5750.55	2805.83	2874.59	0.156571
P62072	Mitochondrial import inner membrane translocase subunit Tim10 OS=Homo sapiens OX=9606 GN=TIMM10 PE=1 SV=1	17	2	4	2	90	10.3	6.29	283961.39059999998	301450.39059999998	343248.78129999997	1027134.875	1269697	597577.46880000003	442643	634244	868860	1.02713e+06	1.61151e+06	877312	0.156687
P36957	Dihydrolipoyllysine-residue succinyltransferase component of 2-oxoglutarate dehydrogenase complex, mitochondrial OS=Homo sapiens OX=9606 GN=DLST PE=1 SV=4	6	2	8	2	453	48.7	8.95	1173942.5630000001	1818764.7579999999	1736327.375	1506886.8910000001	2035302.719	580847.75	1.82996e+06	3.82664e+06	4.39514e+06	1.50689e+06	2.58323e+06	852751	0.156835
P50402	Emerin OS=Homo sapiens OX=9606 GN=EMD PE=1 SV=1	14	3	8	3	254	29	5.5	759331.75	495754.17190000002	450661.11719999998	842412.42189999996	619250.1875	159277.35159999999	1.18366e+06	1.04305e+06	1.14075e+06	842412	785959	233837	0.158767
P51572	B-cell receptor-associated protein 31 OS=Homo sapiens OX=9606 GN=BCAP31 PE=1 SV=3	8	2	7	2	246	28	8.44	562041.4375	421729.5	432849.59379999997	687806.8125	535648.625	193761.5625	876118	887309	1.09567e+06	687807	679851	284464	0.159997
Q8NC51	SERPINE1 mRNA-binding protein 1 OS=Homo sapiens OX=9606 GN=SERBP1 PE=1 SV=2	15	5	9	5	408	44.9	8.65	2820600.656	427684.98440000002	762097.625	1920277.5630000001	282580.80469999998	NA	4.39679e+06	899839	1.92909e+06	1.92028e+06	358655	2874.59	0.160993
Q16698	2,4-dienoyl-CoA reductase [(3E)-enoyl-CoA-producing], mitochondrial OS=Homo sapiens OX=9606 GN=DECR1 PE=1 SV=1	13	3	5	3	335	36	9.28	847631.40630000003	446184.48440000002	425171.92190000002	925160.0625	529968.20310000004	147391.4688	1.3213e+06	938761	1.07623e+06	925160	672641	216388	0.162356
Q8TF66	Leucine-rich repeat-containing protein 15 OS=Homo sapiens OX=9606 GN=LRRC15 PE=1 SV=2	2	1	1	1	581	64.3	6.71	NA	NA	176248.70310000001	NA	NA	NA	8830.72	4604.88	446136	5750.55	2805.83	2874.59	0.165489
P28799	Progranulin OS=Homo sapiens OX=9606 GN=GRN PE=1 SV=2	2	1	1	1	593	63.5	6.83	79446.851559999996	76633.445309999996	NA	177293.25	168981.98439999999	168305.20310000001	123843	161235	7545.15	177293	214474	247091	0.169633
Q16775	Hydroxyacylglutathione hydrolase, mitochondrial OS=Homo sapiens OX=9606 GN=HAGH PE=1 SV=2	4	1	2	1	308	33.8	8.12	197695.01560000001	154521.125	131599.4375	NA	195701.01560000001	117230.05469999999	308170	325109	333116	5750.55	248386	172107	0.172134
Q00839	Heterogeneous nuclear ribonucleoprotein U OS=Homo sapiens OX=9606 GN=HNRNPU PE=1 SV=6	6	5	8	5	825	90.5	6	1484239.703	421645.87890000001	929549.67189999996	1375946.1329999999	704194.42189999996	218372.42189999999	2.31365e+06	887133	2.35295e+06	1.37595e+06	893771	320596	0.173365
Q9Y399	Small ribosomal subunit protein uS2m OS=Homo sapiens OX=9606 GN=MRPS2 PE=1 SV=1	3	1	2	1	296	33.2	9.26	291962	NA	NA	381602.625	82981.609379999994	113880.14840000001	455114	4604.88	7545.15	381603	105321	167189	0.173476
P61619	Protein transport protein Sec61 subunit alpha isoform 1 OS=Homo sapiens OX=9606 GN=SEC61A1 PE=1 SV=2	4	2	6	2	476	52.2	8.06	911869.53130000003	183014.9688	198947.70310000001	757622.90630000003	79103.078129999994	111467.6406	1.42143e+06	385059	503593	757623	100398	163647	0.180122
Q86UT6	NLR family member X1 OS=Homo sapiens OX=9606 GN=NLRX1 PE=1 SV=1	8	6	6	6	975	107.5	7.37	NA	NA	NA	3870802.4380000001	NA	65405.777340000001	8830.72	4604.88	7545.15	3.8708e+06	2805.83	96023.2	0.18258
P68104	Elongation factor 1-alpha 1 OS=Homo sapiens OX=9606 GN=EEF1A1 PE=1 SV=1	37	12	46	12	462	50.1	9.01	29957032.34	20356047.219999999	15233987.880000001	18990139.879999999	27769822.379999999	17929032.43	4.66974e+07	4.28286e+07	3.85616e+07	1.89901e+07	3.52458e+07	2.63219e+07	0.186319
Q86VU5	Catechol O-methyltransferase domain-containing protein 1 OS=Homo sapiens OX=9606 GN=COMTD1 PE=1 SV=1	3	1	1	1	262	28.8	8.38	NA	NA	NA	131519.26560000001	95344.5	NA	8830.72	4604.88	7545.15	131519	121012	2874.59	0.18643
Q9BYR9	Keratin-associated protein 2-4 OS=Homo sapiens OX=9606 GN=KRTAP2-4 PE=1 SV=1	8	1	2	1	128	13.5	7.87	159540.6875	234279.88279999999	83445.791020000004	NA	NA	740234	248694	492919	211225	5750.55	2805.83	1.08675e+06	0.186582
P36551	Oxygen-dependent coproporphyrinogen-III oxidase, mitochondrial OS=Homo sapiens OX=9606 GN=CPOX PE=1 SV=3	7	2	2	2	454	50.1	8.25	NA	NA	NA	89914.703129999994	172790.2813	NA	8830.72	4604.88	7545.15	89914.7	219307	2874.59	0.186863
P11177	Pyruvate dehydrogenase E1 component subunit beta, mitochondrial OS=Homo sapiens OX=9606 GN=PDHB PE=1 SV=3	12	4	14	4	359	39.2	6.65	6114371.5159999998	3335985.656	3257965.9530000002	7490952.25	3733094.0159999998	1980867.4450000001	9.53117e+06	7.01883e+06	8.24684e+06	7.49095e+06	4.73808e+06	2.90814e+06	0.189805
P08574	Cytochrome c1, heme protein, mitochondrial OS=Homo sapiens OX=9606 GN=CYC1 PE=1 SV=3	8	2	10	2	325	35.4	9	NA	224856.72659999999	373046.75	567472	1218084.5630000001	859611.38280000002	8830.72	473093	944287	567472	1.54601e+06	1.26201e+06	0.196184
P08559	Pyruvate dehydrogenase E1 component subunit alpha, somatic form, mitochondrial OS=Homo sapiens OX=9606 GN=PDHA1 PE=1 SV=3	19	7	29	7	390	43.3	8.06	4993633.5159999998	4197531.2189999996	3307994.9219999998	6728834.375	4855566.5310000004	1674098.0630000001	7.78414e+06	8.8315e+06	8.37348e+06	6.72883e+06	6.16274e+06	2.45777e+06	0.197977
P14625	Endoplasmin OS=Homo sapiens OX=9606 GN=HSP90B1 PE=1 SV=1	9	7	12	6	803	92.4	4.84	1380496.7420000001	1358818.8910000001	1646115.9380000001	503260.15629999997	2163485.6409999998	1196799.9920000001	2.15194e+06	2.85892e+06	4.16679e+06	503260	2.74592e+06	1.75704e+06	0.198041
P25815	Protein S100-P OS=Homo sapiens OX=9606 GN=S100P PE=1 SV=2	14	1	2	1	95	10.4	4.88	NA	82717.507809999996	44979.007810000003	223894.75	88931.671879999994	210730.48439999999	8830.72	174036	113855	223895	112873	309377	0.198597
O60814	Histone H2B type 1-K OS=Homo sapiens OX=9606 GN=H2BC12 PE=1 SV=3	28	3	10	3	126	13.9	10.32	34614497.149999999	41702145.659999996	34258254.229999997	36047491.25	50373307.630000003	26346982.309999999	5.39576e+07	8.77403e+07	8.67174e+07	3.60475e+07	6.39343e+07	3.86804e+07	0.200586
Q9H857	5'-nucleotidase domain-containing protein 2 OS=Homo sapiens OX=9606 GN=NT5DC2 PE=1 SV=1	2	1	1	1	520	60.7	6.77	NA	NA	NA	119164.02340000001	65675.890629999994	NA	8830.72	4604.88	7545.15	119164	83356.5	2874.59	0.203211
P60602	Reactive oxygen species modulator 1 OS=Homo sapiens OX=9606 GN=ROMO1 PE=1 SV=1	23	1	2	1	79	8.2	9.33	NA	NA	NA	58847.683590000001	273417.15629999997	NA	8830.72	4604.88	7545.15	58847.7	347024	2874.59	0.20448
Q02413	Desmoglein-1 OS=Homo sapiens OX=9606 GN=DSG1 PE=1 SV=2	31	25	127	25	1049	113.7	5.03	34065406.200000003	31733286.91	15273650.279999999	29704016.059999999	25615584.550000001	25167865.550000001	5.31016e+07	6.67661e+07	3.8662e+07	2.9704e+07	3.25116e+07	3.69493e+07	0.214521
Q96HS1	Serine/threonine-protein phosphatase PGAM5, mitochondrial OS=Homo sapiens OX=9606 GN=PGAM5 PE=1 SV=2	15	4	12	4	289	32	8.68	1354848.8359999999	236534.58590000001	114430.57030000001	3459814.8130000001	1204810.281	609512.35939999996	2.11196e+06	497663	289656	3.45981e+06	1.52916e+06	894834	0.219883
Q13085	Acetyl-CoA carboxylase 1 OS=Homo sapiens OX=9606 GN=ACACA PE=1 SV=2	27	57	272	57	2346	265.4	6.37	54107676.799999997	55655433.840000004	62987337.939999998	64069039.090000004	87796671.629999995	28788625.809999999	8.43438e+07	1.17098e+08	1.59439e+08	6.4069e+07	1.11432e+08	4.2265e+07	0.223044
Q96RQ3	Methylcrotonoyl-CoA carboxylase subunit alpha, mitochondrial OS=Homo sapiens OX=9606 GN=MCCC1 PE=1 SV=3	59	30	228	30	725	80.4	7.78	151625467.09999999	170502643	171364882.69999999	166122671.40000001	238807023	110632842.5	2.36356e+08	3.58733e+08	4.33773e+08	1.66123e+08	3.03096e+08	1.62422e+08	0.223794
P18206	Vinculin OS=Homo sapiens OX=9606 GN=VCL PE=1 SV=4	1	1	1	1	1134	123.7	5.66	74544.070309999996	77011.375	NA	162211.3125	93669.226559999996	178302.375	116200	162030	7545.15	162211	118886	261768	0.230868
P25398	Small ribosomal subunit protein eS12 OS=Homo sapiens OX=9606 GN=RPS12 PE=1 SV=3	53	6	21	6	132	14.5	7.21	2947377.6880000001	4049478.594	4898373	4528120.6880000001	5699123.25	1469536.875	4.59441e+06	8.52001e+06	1.23992e+07	4.52812e+06	7.23339e+06	2.15745e+06	0.231029
P62318	Small nuclear ribonucleoprotein Sm D3 OS=Homo sapiens OX=9606 GN=SNRPD3 PE=1 SV=1	8	1	3	1	126	13.9	10.32	247373.17189999999	147843.60939999999	82494.851559999996	NA	188537.39060000001	157870.1563	385609	311059	208818	5750.55	239294	231772	0.232994
P38646	Stress-70 protein, mitochondrial OS=Homo sapiens OX=9606 GN=HSPA9 PE=1 SV=2	48	28	145	28	679	73.6	6.16	70733248.420000002	59816395.409999996	54271262.740000002	107830518.3	75398792.269999996	22564376.41	1.1026e+08	1.25852e+08	1.37376e+08	1.07831e+08	9.56969e+07	3.31271e+07	0.233693
P61626	Lysozyme C OS=Homo sapiens OX=9606 GN=LYZ PE=1 SV=1	27	4	9	4	148	16.5	9.16	3063072.875	3136399.8909999998	2761480.227	7018456.125	6838716.9689999996	10443258.560000001	4.77476e+06	6.59891e+06	6.99009e+06	7.01846e+06	8.67977e+06	1.53319e+07	0.234156
Q9UBS4	DnaJ homolog subfamily B member 11 OS=Homo sapiens OX=9606 GN=DNAJB11 PE=1 SV=1	3	1	3	1	358	40.5	6.18	NA	72163.085940000004	63115.488279999998	120237.2656	NA	NA	8830.72	151829	159763	120237	2805.83	2874.59	0.234581
O94826	Mitochondrial import receptor subunit TOM70 OS=Homo sapiens OX=9606 GN=TOMM70 PE=1 SV=1	6	3	10	3	608	67.4	7.12	222206.85939999999	595649.26560000004	903698.0625	154390.6875	1942605.75	NA	346379	1.25323e+06	2.28752e+06	154391	2.46558e+06	2874.59	0.241639
P07477	Serine protease 1 OS=Homo sapiens OX=9606 GN=PRSS1 PE=1 SV=1	15	3	309	2	247	26.5	6.51	15338858223	9525574104	10907230740	17853767227	10824887378	11166642309	2.39104e+10	2.00416e+10	2.76093e+10	1.78538e+10	1.37391e+10	1.63939e+10	0.242873
P31943	Heterogeneous nuclear ribonucleoprotein H OS=Homo sapiens OX=9606 GN=HNRNPH1 PE=1 SV=4	12	4	7	4	449	49.2	6.3	951268.48439999996	934586.67969999998	706439.35939999996	1255549.531	1381201.703	81607.617190000004	1.48285e+06	1.96635e+06	1.7882e+06	1.25555e+06	1.75304e+06	119809	0.245849
P05089	Arginase-1 OS=Homo sapiens OX=9606 GN=ARG1 PE=1 SV=2	27	8	22	8	322	34.7	7.21	121564123.3	60225321.719999999	48138808.539999999	110085331.3	61908539.909999996	66219551.829999998	1.89496e+08	1.26713e+08	1.21853e+08	1.10085e+08	7.8575e+07	9.72179e+07	0.246387
Q99798	Aconitate hydratase, mitochondrial OS=Homo sapiens OX=9606 GN=ACO2 PE=1 SV=2	1	1	4	1	780	85.4	7.61	712224.125	469771.46879999997	616358.8125	598608	590945.8125	707011.1875	1.11022e+06	988388	1.56018e+06	598608	750035	1.03797e+06	0.248511
P68032	Actin, alpha cardiac muscle 1 OS=Homo sapiens OX=9606 GN=ACTC1 PE=1 SV=1	28	9	49	2	377	42	5.39	411333.625	269366.4375	240334.23439999999	225461.89060000001	417042.33590000001	311920.09379999997	641192	566741	608354	225462	529315	457935	0.25052
P31939	Bifunctional purine biosynthesis protein ATIC OS=Homo sapiens OX=9606 GN=ATIC PE=1 SV=3	2	1	1	1	592	64.6	6.71	358574.4375	123052.0938	127839.4375	346895.78129999997	209873.875	NA	558951	258899	323598	346896	266374	2874.59	0.2521
Q9Y337	Kallikrein-5 OS=Homo sapiens OX=9606 GN=KLK5 PE=1 SV=3	6	2	3	2	293	32	8.27	81447.8125	135210.5313	NA	184411.67189999999	95850.046879999994	487320.6875	126962	284480	7545.15	184412	121654	715443	0.252903
Q9HC36	rRNA methyltransferase 3, mitochondrial OS=Homo sapiens OX=9606 GN=MRM3 PE=1 SV=2	2	1	1	1	420	47	8.73	288844.3125	108857.78909999999	NA	200657.51560000001	NA	NA	450254	229034	7545.15	200658	2805.83	2874.59	0.254497
Q01105	Protein SET OS=Homo sapiens OX=9606 GN=SET PE=1 SV=3	7	2	8	2	290	33.5	4.32	658803.8125	510903	322000.5625	719342.71880000003	524312.48439999996	412856.85940000002	1.02695e+06	1.07493e+06	815075	719343	665463	606121	0.256509
Q6E0U4	Dermokine OS=Homo sapiens OX=9606 GN=DMKN PE=1 SV=3	5	2	5	2	476	47.1	7.28	265178.75	431605.59379999997	390456.25780000002	1396444.344	555200.375	1441238.0630000001	413364	908088	988356	1.39644e+06	704666	2.1159e+06	0.258315
Q9Y3D7	Mitochondrial import inner membrane translocase subunit TIM16 OS=Homo sapiens OX=9606 GN=PAM16 PE=1 SV=2	15	2	2	2	125	13.8	9.7	515336.26559999998	82120.375	91783.25	930170.28130000003	480977.65629999997	280787.66409999999	803313	172779	232330	930170	610462	412229	0.25936
P54886	Delta-1-pyrroline-5-carboxylate synthase OS=Homo sapiens OX=9606 GN=ALDH18A1 PE=1 SV=2	10	8	19	8	795	87.2	7.12	1575612.1880000001	663645.58589999995	1242984.398	1569906.281	1327461.156	669943.90630000003	2.45609e+06	1.39629e+06	3.14635e+06	1.56991e+06	1.68483e+06	983555	0.259787
P03973	Antileukoproteinase OS=Homo sapiens OX=9606 GN=SLPI PE=1 SV=2	9	1	2	1	132	14.3	8.75	NA	134067.89060000001	110470.1875	NA	138864.4688	NA	8830.72	282076	279631	5750.55	176248	2874.59	0.26363
P27797	Calreticulin OS=Homo sapiens OX=9606 GN=CALR PE=1 SV=1	5	2	3	2	417	48.1	4.44	2209391	209295.5938	NA	3015407	374885.0625	2304269.5	3.44403e+06	440353	7545.15	3015407	475808	3.38293e+06	0.264582
Q9BSD7	Cancer-related nucleoside-triphosphatase OS=Homo sapiens OX=9606 GN=NTPCR PE=1 SV=1	11	2	7	2	190	20.7	9.54	218697.25	144565.48439999999	444759.40629999997	221112.73439999999	593476.59380000003	NA	340908	304162	1.12581e+06	221113	753247	2874.59	0.267616
P04080	Cystatin-B OS=Homo sapiens OX=9606 GN=CSTB PE=1 SV=2	24	2	3	2	98	11.1	7.56	NA	111307.19530000001	111053.2656	NA	NA	119936.42969999999	8830.72	234188	281107	5750.55	2805.83	176080	0.272173
P04843	Dolichyl-diphosphooligosaccharide--protein glycosyltransferase subunit 1 OS=Homo sapiens OX=9606 GN=RPN1 PE=1 SV=1	1	1	3	1	607	68.5	6.38	147372.79689999999	54581.949220000002	88576.804690000004	201821.57810000001	22106.869139999999	79087.671879999994	229727	114839	224213	201822	28058.3	116110	0.27233
P09622	Dihydrolipoyl dehydrogenase, mitochondrial OS=Homo sapiens OX=9606 GN=DLD PE=1 SV=2	13	6	21	6	509	54.1	7.85	1648864.094	1267935.602	1162486.547	2136743.2030000002	1851715.5160000001	775628.98439999996	2.57027e+06	2.66771e+06	2.94258e+06	2.13674e+06	2.35022e+06	1.13871e+06	0.273432
P62826	GTP-binding nuclear protein Ran OS=Homo sapiens OX=9606 GN=RAN PE=1 SV=3	25	5	9	5	216	24.4	7.49	576379.26560000004	858169.60160000005	1254571.453	466589.17969999998	1660971.75	455044.91409999999	898468	1.80557e+06	3.17568e+06	466589	2.10812e+06	668058	0.274983
Q9NX14	NADH dehydrogenase [ubiquinone] 1 beta subcomplex subunit 11, mitochondrial OS=Homo sapiens OX=9606 GN=NDUFB11 PE=1 SV=1	7	1	2	1	153	17.3	5.22	137590.20310000001	NA	114509.44530000001	363328.3125	269862.84379999997	110917.7031	214477	4604.88	289856	363328	342513	162840	0.27563
Q12849	G-rich sequence factor 1 OS=Homo sapiens OX=9606 GN=GRSF1 PE=1 SV=3	2	1	2	1	480	53.1	6.19	493675.625	226748.6875	186413.9375	685249.1875	223061.32810000001	107381.9063	769548	477074	471867	685249	283112	157649	0.275695
P49006	MARCKS-related protein OS=Homo sapiens OX=9606 GN=MARCKSL1 PE=1 SV=2	14	2	5	2	195	19.5	4.67	3257401.469	227922.85939999999	576532.10939999996	872005.6875	902782.625	151816.70310000001	5.07768e+06	479544	1.45937e+06	872006	1.14582e+06	222884	0.277803
P07919	Cytochrome b-c1 complex subunit 6, mitochondrial OS=Homo sapiens OX=9606 GN=UQCRH PE=1 SV=2	16	2	6	2	91	10.7	4.44	509870.125	695326.125	640955.4375	1534220.875	2420714.375	1108462.469	794793	1.46295e+06	1.62244e+06	1.53422e+06	3.0724e+06	1.62735e+06	0.27872
Q07021	Complement component 1 Q subcomponent-binding protein, mitochondrial OS=Homo sapiens OX=9606 GN=C1QBP PE=1 SV=1	21	4	22	4	282	31.3	4.84	10847899.25	12567529.939999999	11009706.41	13607926.25	18730854.629999999	6541581.5	1.69099e+07	2.64418e+07	2.78687e+07	1.36079e+07	2.37734e+07	9.60379e+06	0.27875
P28331	NADH-ubiquinone oxidoreductase 75 kDa subunit, mitochondrial OS=Homo sapiens OX=9606 GN=NDUFS1 PE=1 SV=3	3	2	2	2	727	79.4	6.23	267254.96879999997	178344.5625	155076.30470000001	389723.42969999998	294223.4375	NA	416601	375233	392542	389723	373432	2874.59	0.282183
O75131	Copine-3 OS=Homo sapiens OX=9606 GN=CPNE3 PE=1 SV=1	2	1	1	1	537	60.1	5.85	432433.53129999997	75878.140629999994	NA	315040.375	248843.8125	343464.0625	674083	159646	7545.15	315040	315835	504245	0.28221
P01876	Immunoglobulin heavy constant alpha 1 OS=Homo sapiens OX=9606 GN=IGHA1 PE=1 SV=3	16	6	18	3	398	42.8	5.64	2716646.0469999998	1495679.7660000001	1559163.078	4180098.031	4967034.8130000001	4208702.3130000001	4.23475e+06	3.14687e+06	3.94669e+06	4.1801e+06	6.30421e+06	6.17886e+06	0.282763
O14979	Heterogeneous nuclear ribonucleoprotein D-like OS=Homo sapiens OX=9606 GN=HNRNPDL PE=1 SV=3	12	4	15	3	420	46.4	9.57	1304102.953	1435716.1880000001	1432071.875	1008322.344	3410924.4380000001	444472.90629999997	2.03285e+06	3.02071e+06	3.62498e+06	1.00832e+06	4.32918e+06	652537	0.283226
P56381	ATP synthase subunit epsilon, mitochondrial OS=Homo sapiens OX=9606 GN=ATP5F1E PE=1 SV=2	16	1	2	1	51	5.8	9.92	NA	525857.6875	658524.4375	NA	542131.3125	NA	8830.72	1.10639e+06	1.66691e+06	5750.55	688079	2874.59	0.283273
Q86WW8	Cytochrome c oxidase assembly factor 5 OS=Homo sapiens OX=9606 GN=COA5 PE=1 SV=1	41	3	10	3	74	8.4	8.68	434831.77340000001	1046251.438	951817.84380000003	257792.9063	1325596.656	578249.39060000004	677822	2.20129e+06	2.40932e+06	257793	1.68246e+06	848937	0.284224
P37837	Transaldolase OS=Homo sapiens OX=9606 GN=TALDO1 PE=1 SV=2	2	1	3	1	337	37.5	6.81	739138.25	417355.65629999997	294364.0625	1000681.5	623696.4375	NA	1.15218e+06	878106	745119	1.00068e+06	791602	2874.59	0.28452
Q9UGM3	Deleted in malignant brain tumors 1 protein OS=Homo sapiens OX=9606 GN=DMBT1 PE=1 SV=2	7	1	4	1	2413	260.6	5.44	NA	793768.25	330357.78129999997	NA	490515.5	NA	8830.72	1.67007e+06	836229	5750.55	622567	2874.59	0.285022
Q86YZ3	Hornerin OS=Homo sapiens OX=9606 GN=HRNR PE=1 SV=2	31	33	198	33	2850	282.2	10.04	53807691.18	39513462.060000002	16855515.91	137783591.19999999	61162143.049999997	70024043.480000004	8.38762e+07	8.31354e+07	4.26661e+07	1.37784e+08	7.76276e+07	1.02803e+08	0.286583
Q7Z794	Keratin, type II cytoskeletal 1b OS=Homo sapiens OX=9606 GN=KRT77 PE=1 SV=3	36	22	178	17	578	61.9	5.99	21394537.77	19223691.300000001	11441048.33	20085486.329999998	12704856.98	23735743.52	3.33501e+07	4.04462e+07	2.89605e+07	2.00855e+07	1.61251e+07	3.48468e+07	0.290717
P42704	Leucine-rich PPR motif-containing protein, mitochondrial OS=Homo sapiens OX=9606 GN=LRPPRC PE=1 SV=3	17	23	63	23	1394	157.8	6.13	43477962	20830476.73	38563508.280000001	50919790.329999998	25522292.32	33291364.34	6.7774e+07	4.38268e+07	9.76152e+07	5.09198e+07	3.23932e+07	4.88756e+07	0.292225
P23434	Glycine cleavage system H protein, mitochondrial OS=Homo sapiens OX=9606 GN=GCSH PE=1 SV=2	6	1	4	1	173	18.9	4.88	NA	497907.21879999997	489858.09379999997	NA	528634.4375	NA	8830.72	1.04758e+06	1.23997e+06	5750.55	670948	2874.59	0.294434
P35268	Large ribosomal subunit protein eL22 OS=Homo sapiens OX=9606 GN=RPL22 PE=1 SV=2	19	2	11	2	128	14.8	9.19	2457491.25	914277.125	784577.32810000004	2115730.5	1095263.125	966420.07810000004	3.83077e+06	1.92362e+06	1.98599e+06	2.11573e+06	1.39012e+06	1.41882e+06	0.294711
O96008	Mitochondrial import receptor subunit TOM40 homolog OS=Homo sapiens OX=9606 GN=TOMM40 PE=1 SV=1	6	2	7	2	361	37.9	7.25	412085.28129999997	351029.39840000001	217815.75	1266085	1087530.531	381839.51559999998	642364	738557	551354	1266085	1.38031e+06	560584	0.295192
Q9HAV7	GrpE protein homolog 1, mitochondrial OS=Homo sapiens OX=9606 GN=GRPEL1 PE=1 SV=2	53	11	59	11	217	24.3	8.12	23257582.379999999	33301241.309999999	47743562.770000003	21932513.309999999	60746857.170000002	21215425.34	3.62542e+07	7.0065e+07	1.20853e+08	2.19325e+07	7.71006e+07	3.11467e+07	0.301388
Q96A26	Protein FAM162A OS=Homo sapiens OX=9606 GN=FAM162A PE=1 SV=2	7	1	3	1	154	17.3	9.77	NA	271953.03129999997	201769.1875	579780.75	515076.75	264902.15629999997	8830.72	572183	510735	579781	653741	388907	0.304848
A0A8I5KQE6	Small ribosomal subunit protein uS2B OS=Homo sapiens OX=9606 GN=RPSA2 PE=3 SV=1	21	5	10	5	295	32.9	4.87	4777352.75	2600044.875	1501635.375	4225013.875	4121755.9380000001	970274.1875	7.447e+06	5.47043e+06	3.80107e+06	4.22501e+06	5.23138e+06	1.42447e+06	0.306936
P40429	Large ribosomal subunit protein uL13 OS=Homo sapiens OX=9606 GN=RPL13A PE=1 SV=2	20	4	4	4	203	23.6	10.93	1552393.969	147717.3242	292804.85159999999	1703891.031	111673.9688	64523.546880000002	2.41989e+06	310794	741172	1.70389e+06	141738	94728	0.309349
P60763	Ras-related C3 botulinum toxin substrate 3 OS=Homo sapiens OX=9606 GN=RAC3 PE=1 SV=1	10	2	4	2	192	21.4	8.15	89738.96875	300329.70309999998	347511.64059999998	468087.90629999997	1357918.625	556862.0625	139886	631886	879651	468088	1.72348e+06	817538	0.310343
Q96AG4	Leucine-rich repeat-containing protein 59 OS=Homo sapiens OX=9606 GN=LRRC59 PE=1 SV=1	14	4	5	4	307	34.9	9.57	1271803.297	NA	88581.039059999996	1907253.8130000001	864565.1875	141362.3867	1.9825e+06	4604.88	224224	1.90725e+06	1.09732e+06	207536	0.314426
Q96CS3	FAS-associated factor 2 OS=Homo sapiens OX=9606 GN=FAF2 PE=1 SV=2	9	3	5	3	445	52.6	5.62	NA	NA	88099.671879999994	1535162.75	1543740.0630000001	NA	8830.72	4604.88	223005	1.53516e+06	1.95933e+06	2874.59	0.315731
Q16718	NADH dehydrogenase [ubiquinone] 1 alpha subcomplex subunit 5 OS=Homo sapiens OX=9606 GN=NDUFA5 PE=1 SV=3	30	3	3	3	116	13.5	5.99	NA	308579.33980000002	362138.44530000002	NA	467450.5	NA	8830.72	649244	916675	5750.55	593293	2874.59	0.31639
P22626	Heterogeneous nuclear ribonucleoproteins A2/B1 OS=Homo sapiens OX=9606 GN=HNRNPA2B1 PE=1 SV=2	30	10	31	9	353	37.4	8.95	2634430.406	5433139.5310000004	3435804.4219999998	2528019.3130000001	8207781.2810000004	1700976.93	4.10659e+06	1.14312e+07	8.697e+06	2.52802e+06	1.04174e+07	2.49723e+06	0.316763
P22695	Cytochrome b-c1 complex subunit 2, mitochondrial OS=Homo sapiens OX=9606 GN=UQCRC2 PE=1 SV=3	5	2	4	2	453	48.4	8.63	167953.48439999999	387169.25	307622.26559999998	456500.21879999997	600410.5	NA	261808	814595	778679	456500	762047	2874.59	0.317648
Q5T750	Protein KPLCE OS=Homo sapiens OX=9606 GN=KPLCE PE=1 SV=1	18	4	10	4	250	26.2	7.97	28775020.690000001	10032644.41	6757248.4220000003	15156652.130000001	10573949	14764928.630000001	4.48549e+07	2.11084e+07	1.71045e+07	1.51567e+07	1.34206e+07	2.16766e+07	0.31894
A0A0B4J2F0	Protein PIGBOS1 OS=Homo sapiens OX=9606 GN=PIGBOS1 PE=1 SV=1	19	1	2	1	54	6.3	8.5	69328.984379999994	NA	NA	628015	480232.28129999997	NA	108071	4604.88	7545.15	628015	609516	2874.59	0.320435
P05165	Propionyl-CoA carboxylase alpha chain, mitochondrial OS=Homo sapiens OX=9606 GN=PCCA PE=1 SV=4	68	50	502	50	728	80	7.52	529730675.39999998	1742482664	1586504695	1031270001	1624813463	628449693.5	8.25751e+08	3.66614e+09	4.01589e+09	1.03127e+09	2.06223e+09	9.22636e+08	0.321149
Q9HCC0	Methylcrotonoyl-CoA carboxylase beta chain, mitochondrial OS=Homo sapiens OX=9606 GN=MCCC2 PE=1 SV=1	63	29	274	29	563	61.3	7.68	302265629.39999998	555986057.20000005	572514735.89999998	334148280.60000002	814459286.5	315884587.89999998	4.71176e+08	1.16978e+09	1.4492e+09	3.34148e+08	1.03372e+09	4.63755e+08	0.323798
Q15149	Plectin OS=Homo sapiens OX=9606 GN=PLEC PE=1 SV=3	1	3	4	3	4684	531.5	5.96	199597.51560000001	120374.2969	84083.742190000004	342269.03909999999	160637.0625	1323573.672	311135	253265	212840	342269	203882	1.94316e+06	0.325641
P0DP25	Calmodulin-3 OS=Homo sapiens OX=9606 GN=CALM3 PE=1 SV=1	17	3	7	3	149	16.8	4.22	474832.45309999998	NA	281230.5625	641199.8125	322377.09379999997	699506.01560000004	740175	4604.88	711875	641200	409164	1.02696e+06	0.326952
P24752	Acetyl-CoA acetyltransferase, mitochondrial OS=Homo sapiens OX=9606 GN=ACAT1 PE=1 SV=1	16	7	19	7	427	45.2	8.85	2167965.2659999998	2827504.6329999999	2836775.273	2850981.594	5146590.0939999996	1131446.922	3.37945e+06	5.949e+06	7.18068e+06	2.85098e+06	6.53211e+06	1.66109e+06	0.328456
P04259	Keratin, type II cytoskeletal 6B OS=Homo sapiens OX=9606 GN=KRT6B PE=1 SV=5	65	44	323	4	564	60	8	5781124.0310000004	9737276.6879999992	10298313.939999999	36367056.5	14465367	19353459.25	9.0117e+06	2.0487e+07	2.6068e+07	3.63671e+07	1.83596e+07	2.84131e+07	0.329419
P12273	Prolactin-inducible protein OS=Homo sapiens OX=9606 GN=PIP PE=1 SV=1	14	2	10	2	146	16.6	8.05	6236616.375	5615061.75	4313601.5	7777329	5144951	6422571	9.72172e+06	1.1814e+07	1.0919e+07	7777329	6.53003e+06	9.42907e+06	0.334741
Q8NEF3	Coiled-coil domain-containing protein 112 OS=Homo sapiens OX=9606 GN=CCDC112 PE=1 SV=2	3	1	1	1	446	53.5	9.48	NA	2582195.5	1758309.75	NA	2801867.75	NA	8830.72	5.43288e+06	4.45078e+06	5750.55	3.55616e+06	2874.59	0.338985
Q13011	Delta(3,5)-Delta(2,4)-dienoyl-CoA isomerase, mitochondrial OS=Homo sapiens OX=9606 GN=ECH1 PE=1 SV=2	23	8	34	8	328	35.8	8	2758839.781	4805071.3909999998	5641683.7029999997	3177918.531	8273011.4060000004	2486543.3360000001	4.30052e+06	1.01098e+07	1.42807e+07	3.17792e+06	1.05002e+07	3.65053e+06	0.341055
Q9NSB2	Keratin, type II cuticular Hb4 OS=Homo sapiens OX=9606 GN=KRT84 PE=2 SV=2	12	9	43	3	600	64.8	7.56	182397.2813	226162.20310000001	254003.29689999999	260756.0313	NA	680867	284323	475840	642955	260756	2805.83	999591	0.341444
P30049	ATP synthase subunit delta, mitochondrial OS=Homo sapiens OX=9606 GN=ATP5F1D PE=1 SV=2	14	2	5	2	168	17.5	5.49	627681.65630000003	1124976.625	732754.4375	819312.25	1564389.75	427667.63280000002	978439	2.36692e+06	1.85481e+06	819312	1.98554e+06	627865	0.345919
O95678	Keratin, type II cytoskeletal 75 OS=Homo sapiens OX=9606 GN=KRT75 PE=1 SV=2	23	21	132	1	551	59.5	7.74	425465.3125	2348701.25	160898.14060000001	472604.34379999997	NA	2061016.375	663221	4.94161e+06	407279	472604	2805.83	3.02581e+06	0.347629
P11182	Lipoamide acyltransferase component of branched-chain alpha-keto acid dehydrogenase complex, mitochondrial OS=Homo sapiens OX=9606 GN=DBT PE=1 SV=3	15	6	11	6	482	53.5	8.51	6275607.9380000001	1164607.344	287213.00780000002	6627337.875	301030.0625	147619.67189999999	9.7825e+06	2.45031e+06	727018	6.62734e+06	382071	216723	0.348378
Q02218	2-oxoglutarate dehydrogenase complex component E1 OS=Homo sapiens OX=9606 GN=OGDH PE=1 SV=3	1	2	3	2	1023	115.9	6.86	180976.75	81370.476559999996	116210.52340000001	285342.1875	232324.6563	NA	282109	171202	294162	285342	294869	2874.59	0.349667
P35637	RNA-binding protein FUS OS=Homo sapiens OX=9606 GN=FUS PE=1 SV=1	5	3	7	3	526	53.4	9.36	98541.382809999996	379184.10940000002	345275.03909999999	152187.9688	515132.92190000002	84774.59375	153608	797794	873989	152188	653812	124459	0.350979
P09429	High mobility group protein B1 OS=Homo sapiens OX=9606 GN=HMGB1 PE=1 SV=3	6	1	1	1	215	24.9	5.74	NA	94228.757809999996	89145.367190000004	NA	206368.32810000001	NA	8830.72	198255	225652	5750.55	261925	2874.59	0.358252
P06454	Prothymosin alpha OS=Homo sapiens OX=9606 GN=PTMA PE=1 SV=2	23	2	3	2	111	12.2	3.78	256991.45310000001	301555.01559999998	NA	706103.46880000003	NA	NA	400602	634464	7545.15	706103	2805.83	2874.59	0.364259
P22830	Ferrochelatase, mitochondrial OS=Homo sapiens OX=9606 GN=FECH PE=1 SV=2	37	12	31	12	423	47.8	8.73	11417101.189999999	5845946.6090000002	5642660.125	13674785.59	7019200.6560000004	6814896.5779999997	1.77971e+07	1.22997e+07	1.42832e+07	1.36748e+07	8.90884e+06	1.00051e+07	0.366014
P62753	Small ribosomal subunit protein eS6 OS=Homo sapiens OX=9606 GN=RPS6 PE=1 SV=1	8	2	3	2	249	28.7	10.84	1153180.8130000001	79127.585940000004	NA	670608.8125	NA	NA	1.79759e+06	166483	7545.15	670609	2805.83	2874.59	0.366368
Q7L2E3	ATP-dependent RNA helicase DHX30 OS=Homo sapiens OX=9606 GN=DHX30 PE=1 SV=1	3	4	6	4	1194	133.9	8.78	260084.35939999999	NA	71620.257809999996	254329.01560000001	NA	NA	405423	4604.88	181291	254329	2805.83	2874.59	0.36659
Q9BPW8	Protein NipSnap homolog 1 OS=Homo sapiens OX=9606 GN=NIPSNAP1 PE=1 SV=1	11	4	15	3	284	33.3	9.31	2729324.8130000001	1253720.7890000001	1127305.8910000001	4241715.6880000001	1317452.328	840489.1875	4.25451e+06	2.6378e+06	2.85353e+06	4.24172e+06	1.67212e+06	1.23393e+06	0.367881
P31930	Cytochrome b-c1 complex subunit 1, mitochondrial OS=Homo sapiens OX=9606 GN=UQCRC1 PE=1 SV=3	9	3	6	3	480	52.6	6.37	389606.15629999997	325388.83590000001	309612.00780000002	287874.375	778038.25	211361.38279999999	607323	684610	783716	287874	987494	310303	0.3684
Q9H2W6	Large ribosomal subunit protein mL46 OS=Homo sapiens OX=9606 GN=MRPL46 PE=1 SV=1	4	1	1	1	279	31.7	7.05	443109.96879999997	57103.265630000002	NA	403471.5	NA	NA	690726	120144	7545.15	403472	2805.83	2874.59	0.369225
Q9GZZ8	Extracellular glycoprotein lacritin OS=Homo sapiens OX=9606 GN=LACRT PE=1 SV=1	16	2	3	2	138	14.2	5.5	NA	1022610.375	53483.191409999999	197508.85939999999	408272.95309999998	1255220	8830.72	2.15155e+06	135381	197509	518184	1.84281e+06	0.369288
P13995	Bifunctional methylenetetrahydrofolate dehydrogenase/cyclohydrolase, mitochondrial OS=Homo sapiens OX=9606 GN=MTHFD2 PE=1 SV=2	3	1	2	1	350	37.9	8.73	NA	139658.95310000001	153020.0938	NA	341930	NA	8830.72	293839	387337	5750.55	433981	2874.59	0.370392
Q8NEX9	Short-chain dehydrogenase/reductase family 9C member 7 OS=Homo sapiens OX=9606 GN=SDR9C7 PE=1 SV=1	12	4	5	4	313	35.2	9.16	322737.8125	103279.6563	137249.89840000001	NA	217543.23439999999	413028.75780000002	503088	217298	347419	5750.55	276108	606374	0.370662
P00338	L-lactate dehydrogenase A chain OS=Homo sapiens OX=9606 GN=LDHA PE=1 SV=2	3	1	3	1	332	36.7	8.27	159925.875	NA	79985.695309999996	171477.07810000001	138469.07810000001	140484.9688	249295	4604.88	202467	171477	175746	206248	0.371287
P14923	Junction plakoglobin OS=Homo sapiens OX=9606 GN=JUP PE=1 SV=3	38	25	103	25	745	81.7	6.14	102644842.59999999	144611854.90000001	101285882.3	120671191.8	184979200.40000001	102850601.09999999	1.60004e+08	3.0426e+08	2.56383e+08	1.20671e+08	2.34778e+08	1.50997e+08	0.371878
Q9Y3B7	Large ribosomal subunit protein uL11m OS=Homo sapiens OX=9606 GN=MRPL11 PE=1 SV=1	11	2	4	2	192	20.7	9.91	595858.29689999996	204339.72659999999	1148224.719	3420003.094	120090.82030000001	64767.785159999999	928832	429926	2.90648e+06	3.42e+06	152421	95086.6	0.374976
P35030	Trypsin-3 OS=Homo sapiens OX=9606 GN=PRSS3 PE=1 SV=2	9	2	44	2	304	32.5	7.49	66874033.579999998	64339504.159999996	74903300.379999995	85839825.810000002	122647886.59999999	45421282.409999996	1.04244e+08	1.35369e+08	1.89602e+08	8.58398e+07	1.55666e+08	6.66837e+07	0.380001
P53634	Dipeptidyl peptidase 1 OS=Homo sapiens OX=9606 GN=CTSC PE=1 SV=2	3	1	1	1	463	51.8	6.99	107263.83590000001	174075.42189999999	119532.91409999999	NA	215874.5625	272131.9375	167204	366250	302572	5750.55	273990	399521	0.382524
P10809	60 kDa heat shock protein, mitochondrial OS=Homo sapiens OX=9606 GN=HSPD1 PE=1 SV=2	50	21	90	21	573	61	5.87	35887139.880000003	23829397.27	29583649.41	53477760.829999998	44988964.920000002	15274190.970000001	5.59414e+07	5.01365e+07	7.48846e+07	5.34778e+07	5.71005e+07	2.24243e+07	0.383768
P0DMV9	Heat shock 70 kDa protein 1B OS=Homo sapiens OX=9606 GN=HSPA1B PE=1 SV=1	19	10	27	8	641	70	5.66	992583.5	3322940.406	1711418.281	4372252.625	5508120.9380000001	4104885.8590000002	1.54725e+06	6.99139e+06	4.33209e+06	4.37225e+06	6.99097e+06	6.02644e+06	0.38578
P49720	Proteasome subunit beta type-3 OS=Homo sapiens OX=9606 GN=PSMB3 PE=1 SV=2	3	1	2	1	205	22.9	6.55	219380.0313	129160.8906	NA	263185.59379999997	144088.7188	210187.5313	341973	271751	7545.15	263186	182879	308579	0.386314
P05114	Non-histone chromosomal protein HMG-14 OS=Homo sapiens OX=9606 GN=HMGN1 PE=1 SV=3	30	3	6	3	100	10.7	9.6	352764.5	1189778.0160000001	3683190.25	NA	4957143.375	1031809	549894	2.50326e+06	9.3232e+06	5750.55	6.29166e+06	1.51481e+06	0.387406
Q96DA0	Zymogen granule protein 16 homolog B OS=Homo sapiens OX=9606 GN=ZG16B PE=1 SV=3	4	1	3	1	208	22.7	7.39	NA	436554.59379999997	365032.125	NA	996665.125	NA	8830.72	918500	924000	5750.55	1.26498e+06	2874.59	0.38766
P25788	Proteasome subunit alpha type-3 OS=Homo sapiens OX=9606 GN=PSMA3 PE=1 SV=2	5	1	3	1	255	28.4	5.33	152226.7188	171640.17189999999	NA	233383.2813	131507.89060000001	235698.75	237293	361127	7545.15	233383	166911	346033	0.3883
Q96BP2	Small ribosomal subunit protein mS37 OS=Homo sapiens OX=9606 GN=CHCHD1 PE=1 SV=1	23	2	6	2	118	13.5	10.21	NA	277957.78129999997	620153.28130000003	NA	1018700.281	NA	8830.72	584816	1.56978e+06	5750.55	1.29295e+06	2874.59	0.388688
P35908	Keratin, type II cytoskeletal 2 epidermal OS=Homo sapiens OX=9606 GN=KRT2 PE=1 SV=2	90	66	604	46	639	65.4	8	3890601847	2281386458	1242643083	3024212715	2529520748	2537140060	6.06472e+09	4.79998e+09	3.14548e+09	3.02421e+09	3.21049e+09	3.72481e+09	0.391066
P60709	Actin, cytoplasmic 1 OS=Homo sapiens OX=9606 GN=ACTB PE=1 SV=1	41	11	56	4	375	41.7	5.48	14539838.02	8260830.7580000004	11217066.25	12552418.98	12946537.300000001	14556673.699999999	2.26649e+07	1.73806e+07	2.83936e+07	1.25524e+07	1.64319e+07	2.13709e+07	0.394153
Q15366	Poly(rC)-binding protein 2 OS=Homo sapiens OX=9606 GN=PCBP2 PE=1 SV=1	7	2	5	2	365	38.6	6.79	NA	209631.8438	417290.1875	NA	779836.65630000003	NA	8830.72	441060	1.05628e+06	5750.55	989777	2874.59	0.394963
Q99735	Microsomal glutathione S-transferase 2 OS=Homo sapiens OX=9606 GN=MGST2 PE=1 SV=1	10	1	1	1	147	16.6	9.55	274290.75	126486.4688	83921.9375	153127.9063	176185.70310000001	178254.04689999999	427568	266124	212430	153128	223617	261697	0.396935
P30101	Protein disulfide-isomerase A3 OS=Homo sapiens OX=9606 GN=PDIA3 PE=1 SV=4	2	1	3	1	505	56.7	6.35	177108.4063	105803.69530000001	116456.3281	NA	312574.90629999997	207354.26560000001	276079	222608	294784	5750.55	396723	304420	0.397505
Q14296	Fas-activated serine/threonine kinase OS=Homo sapiens OX=9606 GN=FASTK PE=1 SV=1	1	1	1	1	549	61.1	9.89	632086.0625	NA	378460.59379999997	707462.5	405247.5625	542364.125	985304	4604.88	957991	707462	514345	796253	0.397624
P56378	ATP synthase subunit ATP5MJ, mitochondrial OS=Homo sapiens OX=9606 GN=ATP5MJ PE=1 SV=1	16	1	1	1	58	6.7	10.08	776004.0625	2998976.5	1038332.375	3426045.25	2362244.5	6574862	1.20965e+06	6.30977e+06	2.62831e+06	3.42605e+06	2.99819e+06	9.65265e+06	0.398022
P18124	Large ribosomal subunit protein uL30 OS=Homo sapiens OX=9606 GN=RPL7 PE=1 SV=1	8	2	3	2	248	29.2	10.65	611245.0625	3321939	3992431.5	1194977.1880000001	5640617.2970000003	461819	952817	6.98928e+06	1.0106e+07	1.19498e+06	7.15913e+06	678003	0.403291
Q53RT3	Retroviral-like aspartic protease 1 OS=Homo sapiens OX=9606 GN=ASPRV1 PE=1 SV=1	4	1	2	1	343	37	5.44	NA	NA	NA	NA	NA	2434661.75	8830.72	4604.88	7545.15	5750.55	2805.83	3.57436e+06	0.404612
P05387	Large ribosomal subunit protein P2 OS=Homo sapiens OX=9606 GN=RPLP2 PE=1 SV=1	57	4	9	4	115	11.7	4.54	2293654.1880000001	909801.54689999996	421209.63280000002	3925568.469	704026.42189999996	173887.01560000001	3.57538e+06	1.9142e+06	1.0662e+06	3.92557e+06	893558	255286	0.40677
P63220	Small ribosomal subunit protein eS21 OS=Homo sapiens OX=9606 GN=RPS21 PE=1 SV=1	29	2	2	2	83	9.1	8.5	629117.4375	3688473.5	4724358.648	822782.375	3673099.1949999998	1753582.8359999999	980677	7.76046e+06	1.19587e+07	822782	4.66194e+06	2.57446e+06	0.407798
P15880	Small ribosomal subunit protein uS5 OS=Homo sapiens OX=9606 GN=RPS2 PE=1 SV=2	25	7	12	7	293	31.3	10.24	7545314.6880000001	238542.9883	1256766.969	6360924.9689999996	348467.14059999998	210264.06049999999	1.17617e+07	501889	3.18123e+06	6.36092e+06	442278	308692	0.408264
P55072	Transitional endoplasmic reticulum ATPase OS=Homo sapiens OX=9606 GN=VCP PE=1 SV=4	14	10	23	10	806	89.3	5.26	909686.57810000004	812922.6875	891413.85939999996	722566.26560000004	1574452.4380000001	895261.73439999996	1.41803e+06	1.71037e+06	2.25642e+06	722566	1.99831e+06	1.31435e+06	0.409027
P81605	Dermcidin OS=Homo sapiens OX=9606 GN=DCD PE=1 SV=2	30	4	22	4	110	11.3	6.54	24454468.129999999	23096729.75	14923366.380000001	26249454.5	21825426.940000001	27997800.75	3.812e+07	4.8595e+07	3.77753e+07	2.62495e+07	2.77011e+07	4.1104e+07	0.40943
Q9UI42	Carboxypeptidase A4 OS=Homo sapiens OX=9606 GN=CPA4 PE=1 SV=2	3	1	5	1	421	47.3	6.7	117601.2656	141498.35939999999	100222.2344	266305.625	229972.4375	297496.8125	183318	297709	253691	266306	291883	436760	0.410282
Q9GZT3	SRA stem-loop-interacting RNA-binding protein, mitochondrial OS=Homo sapiens OX=9606 GN=SLIRP PE=1 SV=1	37	4	6	4	109	12.3	10.24	1914798.531	427151.6875	776401.82810000004	2085566.781	1080518.297	256977.95310000001	2.98481e+06	898717	1.96529e+06	2.08557e+06	1.37141e+06	377273	0.412066
P84098	Large ribosomal subunit protein eL19 OS=Homo sapiens OX=9606 GN=RPL19 PE=1 SV=1	9	2	2	2	196	23.5	11.47	1168049.3589999999	71118.34375	414203.46879999997	1863240.781	NA	313158.53129999997	1.82077e+06	149631	1.04847e+06	1.86324e+06	2805.83	459753	0.412406
Q14011	Cold-inducible RNA-binding protein OS=Homo sapiens OX=9606 GN=CIRBP PE=1 SV=1	6	1	2	1	172	18.6	9.51	122349.50780000001	257658.45310000001	209801.20310000001	101051.125	435751.96879999997	143508.8438	190720	542107	531067	101051	553061	210687	0.412968
P35232	Prohibitin 1 OS=Homo sapiens OX=9606 GN=PHB1 PE=1 SV=1	38	10	33	10	272	29.8	5.76	7863719.0939999996	2756575.8130000001	5325892.0159999998	21889321.879999999	13010209.060000001	5630340.25	1.22581e+07	5.79977e+06	1.34813e+07	2.18893e+07	1.65127e+07	8.26599e+06	0.422018
P14618	Pyruvate kinase PKM OS=Homo sapiens OX=9606 GN=PKM PE=1 SV=4	8	4	11	4	531	57.9	7.84	1027651.094	1015928.91	505377.9375	1145697.656	3360740.25	1946336.9839999999	1.60192e+06	2.13749e+06	1.27926e+06	1.1457e+06	4.26549e+06	2.85745e+06	0.427906
P36578	Large ribosomal subunit protein uL4 OS=Homo sapiens OX=9606 GN=RPL4 PE=1 SV=5	12	4	8	4	427	47.7	11.06	3117658.469	1987889.1170000001	53641.601560000003	3303329.469	136804.3125	114523.16409999999	4.85985e+06	4.18247e+06	135782	3.30333e+06	173633	168133	0.430405
A8MTT3	Protein CEBPZOS OS=Homo sapiens OX=9606 GN=CEBPZOS PE=1 SV=2	18	2	3	2	80	9.3	9.7	NA	NA	NA	NA	858159.9375	NA	8830.72	4604.88	7545.15	5750.55	1.08919e+06	2874.59	0.433178
Q8WWM7	Ataxin-2-like protein OS=Homo sapiens OX=9606 GN=ATXN2L PE=1 SV=2	2	2	4	2	1075	113.3	8.59	838678.5	847889.73439999996	859889.92189999996	952590.3125	1510758.6880000001	762046.84380000003	1.30734e+06	1.78394e+06	2.17663e+06	952590	1.91747e+06	1.11877e+06	0.433668
Q86TW2	AarF domain-containing protein kinase 1 OS=Homo sapiens OX=9606 GN=ADCK1 PE=1 SV=2	2	1	1	1	530	60.5	8.6	NA	NA	NA	NA	762118.4375	NA	8830.72	4604.88	7545.15	5750.55	967289	2874.59	0.437205
Q9NZT1	Calmodulin-like protein 5 OS=Homo sapiens OX=9606 GN=CALML5 PE=1 SV=2	60	6	18	6	146	15.9	4.44	3178816.781	4937391.3130000001	4199713.5630000001	9178687.75	6951563.3590000002	12730503.439999999	4.95518e+06	1.03882e+07	1.06307e+07	9.17869e+06	8.823e+06	1.86898e+07	0.44259
Q99714	3-hydroxyacyl-CoA dehydrogenase type-2 OS=Homo sapiens OX=9606 GN=HSD17B10 PE=1 SV=3	23	4	14	4	261	26.9	7.78	3136974.75	1318237.4380000001	1141125.375	3024965.5630000001	1775929.3049999999	1715275.8910000001	4.88996e+06	2.77354e+06	2.88851e+06	3.02497e+06	2.25403e+06	2.51822e+06	0.443021
Q9Y5J7	Mitochondrial import inner membrane translocase subunit Tim9 OS=Homo sapiens OX=9606 GN=TIMM9 PE=1 SV=1	21	2	5	2	89	10.4	7.21	79948.351559999996	322734.5625	448208.75	633365.40630000003	910358.09380000003	446957.95309999998	124625	679026	1.13454e+06	633365	1.15544e+06	656186	0.443107
P02788	Lactotransferrin OS=Homo sapiens OX=9606 GN=LTF PE=1 SV=6	20	13	30	13	710	78.1	8.12	3190846.8670000001	1402453.0390000001	1659499.5160000001	3594311.1719999998	3110765.7030000002	10087502.060000001	4.97394e+06	2.95073e+06	4.20067e+06	3.59431e+06	3.94822e+06	1.48096e+07	0.443815
P49207	Large ribosomal subunit protein eL34 OS=Homo sapiens OX=9606 GN=RPL34 PE=1 SV=3	15	2	2	2	117	13.3	11.47	975301.15630000003	237605.0625	301327.59379999997	1182224.156	333335.8125	220907.5625	1.52031e+06	499915	762746	1.18222e+06	423073	324318	0.444128
P04181	Ornithine aminotransferase, mitochondrial OS=Homo sapiens OX=9606 GN=OAT PE=1 SV=1	2	1	1	1	439	48.5	7.03	NA	92377.15625	100425.71090000001	128929.74219999999	403120.5625	59756.769529999998	8830.72	194359	254206	128930	511645	87729.8	0.445611
P35579	Myosin-9 OS=Homo sapiens OX=9606 GN=MYH9 PE=1 SV=4	0	1	1	1	1960	226.4	5.6	294021.25	NA	NA	758628.8125	NA	769054.875	458324	4604.88	7545.15	758629	2805.83	1.12906e+06	0.449075
P36542	ATP synthase subunit gamma, mitochondrial OS=Homo sapiens OX=9606 GN=ATP5F1C PE=1 SV=1	7	2	5	2	298	33	9.22	178687.39060000001	172364.5625	394871.96879999997	519961.45309999998	754374.5625	425128.92969999998	278540	362651	999533	519961	957460	624138	0.449333
O75223	Gamma-glutamylcyclotransferase OS=Homo sapiens OX=9606 GN=GGCT PE=1 SV=1	24	4	6	4	188	21	5.14	491856.625	1708600.156	524153.54690000002	427091.75	706961.90630000003	1450231.1880000001	766713	3.59485e+06	1.32678e+06	427092	897284	2.12911e+06	0.449519
P10515	Dihydrolipoyllysine-residue acetyltransferase component of pyruvate dehydrogenase complex, mitochondrial OS=Homo sapiens OX=9606 GN=DLAT PE=1 SV=3	11	6	15	6	647	69	7.84	5316634.875	1796518.031	1325482	6913523.875	2173364.375	1063679	8.28764e+06	3.77983e+06	3.35517e+06	6.91352e+06	2.75846e+06	1.5616e+06	0.452724
P06748	Nucleophosmin OS=Homo sapiens OX=9606 GN=NPM1 PE=1 SV=2	9	3	6	3	294	32.6	4.78	1327708.875	702677.71880000003	650133.77339999995	2617766.125	870057.65630000003	367256.09379999997	2.06965e+06	1.47842e+06	1.64567e+06	2.61777e+06	1.10429e+06	539174	0.454172
A0A087WW87	Immunoglobulin kappa variable 2-40 OS=Homo sapiens OX=9606 GN=IGKV2-40 PE=3 SV=2	11	1	1	1	121	13.3	4.61	231066.85939999999	NA	NA	258264.8125	NA	1578104.375	360190	4604.88	7545.15	258265	2805.83	2.31684e+06	0.456873
O75342	Arachidonate 12-lipoxygenase, 12R-type OS=Homo sapiens OX=9606 GN=ALOX12B PE=1 SV=1	18	11	33	11	701	80.3	7.64	3858454.4530000002	2357741.281	1552254.621	3766266.531	2650666.273	2985580.2969999998	6.01461e+06	4.96063e+06	3.9292e+06	3.76627e+06	3.36425e+06	4.38318e+06	0.456886
P25786	Proteasome subunit alpha type-1 OS=Homo sapiens OX=9606 GN=PSMA1 PE=1 SV=1	7	2	4	2	263	29.5	6.61	667725.4375	326521.71879999997	149546.4063	190186.6875	403499.26559999998	546144.84380000003	1.04086e+06	686994	378544	190187	512126	801803	0.458085
Q9GZY4	Cytochrome c oxidase assembly factor 1 homolog OS=Homo sapiens OX=9606 GN=COA1 PE=1 SV=1	6	1	1	1	146	16.7	8.81	NA	NA	NA	NA	436389.25	NA	8830.72	4604.88	7545.15	5750.55	553870	2874.59	0.459198
P16402	Histone H1.3 OS=Homo sapiens OX=9606 GN=H1-3 PE=1 SV=2	14	3	12	3	221	22.3	11.02	4537229.75	803942.70310000004	1425058.094	3596371.625	2249556.625	816393.96880000003	7.0727e+06	1.69148e+06	3.60723e+06	3.59637e+06	2.85516e+06	1.19856e+06	0.462727
P04083	Annexin A1 OS=Homo sapiens OX=9606 GN=ANXA1 PE=1 SV=2	5	2	4	2	346	38.7	7.02	120774.42969999999	503212.375	404505.59379999997	275386	550795.95310000004	168839.1563	188265	1.05875e+06	1.02392e+06	275386	699076	247875	0.468399
Q9NZH6	Interleukin-37 OS=Homo sapiens OX=9606 GN=IL37 PE=1 SV=1	5	1	1	1	218	24.1	6.52	NA	NA	NA	NA	NA	333589.125	8830.72	4604.88	7545.15	5750.55	2805.83	489747	0.46922
P31947	14-3-3 protein sigma OS=Homo sapiens OX=9606 GN=SFN PE=1 SV=1	18	5	10	2	248	27.8	4.74	5040762.6880000001	3428457.3280000002	2911236.3280000002	6221598.4689999996	3323771.781	5129700.6090000002	7.85761e+06	7.21339e+06	7.36917e+06	6.2216e+06	4.21857e+06	7.53099e+06	0.469296
P20339	Ras-related protein Rab-5A OS=Homo sapiens OX=9606 GN=RAB5A PE=1 SV=2	11	2	3	2	215	23.6	8.15	NA	NA	NA	NA	329518.03129999997	NA	8830.72	4604.88	7545.15	5750.55	418228	2874.59	0.472645
Q14061	Cytochrome c oxidase copper chaperone OS=Homo sapiens OX=9606 GN=COX17 PE=1 SV=2	27	1	1	1	63	6.9	7.24	NA	NA	NA	NA	307895.875	NA	8830.72	4604.88	7545.15	5750.55	390785	2874.59	0.476184
P48594	Serpin B4 OS=Homo sapiens OX=9606 GN=SERPINB4 PE=1 SV=2	16	7	18	1	390	44.8	6.21	292283.78129999997	92556.164059999996	83327.578129999994	478662.40629999997	NA	321465.90629999997	455616	194736	210926	478662	2805.83	471949	0.477399
Q13283	Ras GTPase-activating protein-binding protein 1 OS=Homo sapiens OX=9606 GN=G3BP1 PE=1 SV=1	2	1	2	1	466	52.1	5.52	119485.75780000001	NA	96476.132809999996	213416.76560000001	122417.72659999999	57470.296880000002	186256	4604.88	244209	213417	155374	84373	0.477874
P05141	ADP/ATP translocase 2 OS=Homo sapiens OX=9606 GN=SLC25A5 PE=1 SV=7	35	10	44	4	298	32.8	9.69	13549835.5	16998904.5	18981005.170000002	27350700.690000001	26039992.41	11263112.189999999	2.11217e+07	3.57653e+07	4.80463e+07	2.73507e+07	3.30502e+07	1.65355e+07	0.480494
P04908	Histone H2A type 1-B/E OS=Homo sapiens OX=9606 GN=H2AC4 PE=1 SV=2	22	2	9	2	130	14.1	11.05	6616228	2887833.25	2257447.75	4193147.75	3963941.75	5134003	1.03135e+07	6.07593e+06	5.71424e+06	4.19315e+06	5.03108e+06	7.53731e+06	0.480522
P28066	Proteasome subunit alpha type-5 OS=Homo sapiens OX=9606 GN=PSMA5 PE=1 SV=3	12	2	3	2	241	26.4	4.79	120212.16409999999	218506.32810000001	85883.679690000004	261588.6563	166204.89060000001	92681.765629999994	187388	459732	217396	261589	210949	136067	0.480759
P49862	Kallikrein-7 OS=Homo sapiens OX=9606 GN=KLK7 PE=1 SV=1	6	1	1	1	253	27.5	8.47	NA	NA	NA	NA	NA	260683.0938	8830.72	4604.88	7545.15	5750.55	2805.83	382713	0.481929
P26038	Moesin OS=Homo sapiens OX=9606 GN=MSN PE=1 SV=3	5	3	3	1	577	67.8	6.4	NA	57758.871090000001	77163.9375	NA	65774.867190000004	26352.916020000001	8830.72	121523	195324	5750.55	83482.2	38689.1	0.487438
P20930	Filaggrin OS=Homo sapiens OX=9606 GN=FLG PE=1 SV=3	6	12	33	12	4061	434.9	9.25	6070080.125	7136982.5630000001	3475511.3909999998	14996294.59	8139187.9380000001	11841171.529999999	9.46212e+06	1.5016e+07	8.79751e+06	1.49963e+07	1.03303e+07	1.73842e+07	0.488242
Q13835	Plakophilin-1 OS=Homo sapiens OX=9606 GN=PKP1 PE=1 SV=2	13	9	30	9	747	82.8	9.13	4020265.32	3847339.7889999999	1861608.6170000001	5168658.148	3285724.094	3689777.219	6.26684e+06	8.09471e+06	4.71226e+06	5.16866e+06	4.17028e+06	5.41702e+06	0.489092
P05166	Propionyl-CoA carboxylase beta chain, mitochondrial OS=Homo sapiens OX=9606 GN=PCCB PE=1 SV=3	63	28	300	28	539	58.2	7.64	333839477.5	1215742082	1118866707	676799377.5	1369690474	591619777.29999995	5.20394e+08	2.55789e+09	2.83217e+09	6.76799e+08	1.73843e+09	8.68566e+08	0.492098
P23284	Peptidyl-prolyl cis-trans isomerase B OS=Homo sapiens OX=9606 GN=PPIB PE=1 SV=2	28	6	15	6	216	23.7	9.41	246306.85159999999	3094171.5	5375706.1880000001	557498.80469999998	6416614.2189999996	359766.94530000002	383946	6.51006e+06	1.36074e+07	557499	8.14404e+06	528179	0.498232
P13645	Keratin, type I cytoskeletal 10 OS=Homo sapiens OX=9606 GN=KRT10 PE=1 SV=6	65	43	495	34	584	58.8	5.21	5029122909	3172911367	1655550999	5250528851	3262849471	3338626579	7.83947e+09	6.67573e+09	4.19067e+09	5.25053e+09	4.14124e+09	4.90149e+09	0.498815
O95969	Secretoglobin family 1D member 2 OS=Homo sapiens OX=9606 GN=SCGB1D2 PE=2 SV=1	10	1	2	1	90	9.9	8.25	637544.5	NA	NA	877859.0625	NA	1229098.5	993813	4604.88	7545.15	877859	2805.83	1.80446e+06	0.502493
P26373	Large ribosomal subunit protein eL13 OS=Homo sapiens OX=9606 GN=RPL13 PE=1 SV=4	20	4	6	4	211	24.2	11.65	1167033	NA	49201.921880000002	1478048.906	152680.7813	77910.179690000004	1.81919e+06	4604.88	124544	1.47805e+06	193784	114381	0.506273
O60911	Cathepsin L2 OS=Homo sapiens OX=9606 GN=CTSV PE=1 SV=2	2	1	1	1	334	37.3	8.76	NA	NA	NA	NA	NA	157943.10939999999	8830.72	4604.88	7545.15	5750.55	2805.83	231879	0.513368
P11233	Ras-related protein Ral-A OS=Homo sapiens OX=9606 GN=RALA PE=1 SV=1	15	3	5	3	206	23.6	7.11	371103.75780000002	902945.85939999996	1006858.4840000001	890204.60939999996	1933289.4380000001	3234352.781	578482	1.89978e+06	2.54865e+06	890205	2.45375e+06	4.7484e+06	0.514934
Q9H4I3	TraB domain-containing protein OS=Homo sapiens OX=9606 GN=TRABD PE=1 SV=1	4	1	1	1	376	42.3	8	NA	NA	NA	NA	165378.0938	NA	8830.72	4604.88	7545.15	5750.55	209900	2874.59	0.515284
Q3ZCW2	Galectin-related protein OS=Homo sapiens OX=9606 GN=LGALSL PE=1 SV=2	5	1	1	1	172	19	5.35	NA	NA	NA	NA	NA	136712.8438	8830.72	4604.88	7545.15	5750.55	2805.83	200710	0.524169
P02538	Keratin, type II cytoskeletal 6A OS=Homo sapiens OX=9606 GN=KRT6A PE=1 SV=3	65	45	295	3	564	60	8	71473231.049999997	101264294.2	85025697.219999999	250060708.19999999	122145084.59999999	190249320.69999999	1.11413e+08	2.13058e+08	2.15224e+08	2.50061e+08	1.55028e+08	2.79308e+08	0.528331
P10599	Thioredoxin OS=Homo sapiens OX=9606 GN=TXN PE=1 SV=3	30	3	10	3	105	11.7	4.92	6302432.25	3815679.375	1667236.125	3031470.25	2120472.75	9032261.5	9.82432e+06	8.0281e+06	4.22025e+06	3.03147e+06	2.69133e+06	1.32604e+07	0.530153
P00367	Glutamate dehydrogenase 1, mitochondrial OS=Homo sapiens OX=9606 GN=GLUD1 PE=1 SV=2	3	2	2	2	558	61.4	7.8	273943.84379999997	108812.69530000001	106624.22659999999	6106698	176283.20310000001	104813.6406	427027	228939	269896	6106698	223741	153878	0.530509
Q9NX40	OCIA domain-containing protein 1 OS=Homo sapiens OX=9606 GN=OCIAD1 PE=1 SV=1	4	1	1	1	245	27.6	7.49	NA	NA	NA	NA	125661.39840000001	NA	8830.72	4604.88	7545.15	5750.55	159491	2874.59	0.537502
Q15084	Protein disulfide-isomerase A6 OS=Homo sapiens OX=9606 GN=PDIA6 PE=1 SV=1	17	6	13	6	440	48.1	5.08	1802318.3910000001	746456.125	1569958.75	2379063.75	1748599	1077542.422	2.80948e+06	1.57053e+06	3.97401e+06	2.37906e+06	2.21934e+06	1.58196e+06	0.54231
Q04695	Keratin, type I cytoskeletal 17 OS=Homo sapiens OX=9606 GN=KRT17 PE=1 SV=2	66	33	230	14	432	48.1	5.02	13765151.91	21517127.329999998	20032737.129999999	81600976.530000001	14918875.810000001	64858648.590000004	2.14573e+07	4.52715e+07	5.07086e+07	8.1601e+07	1.89352e+07	9.522e+07	0.544834
P60866	Small ribosomal subunit protein uS10 OS=Homo sapiens OX=9606 GN=RPS20 PE=1 SV=1	16	2	7	2	119	13.4	9.94	4059444.625	605966.59380000003	404083.29690000002	4373483.625	775357.875	272288.65629999997	6.32792e+06	1.27494e+06	1.02285e+06	4.37348e+06	984092	399751	0.544919
P23396	Small ribosomal subunit protein uS3 OS=Homo sapiens OX=9606 GN=RPS3 PE=1 SV=2	23	5	14	5	243	26.7	9.66	4058614.875	476978.09769999998	328261.79690000002	4751308.3130000001	496225.17190000002	199590.67970000001	6.32662e+06	1.00355e+06	830924	4.75131e+06	629814	293022	0.545555
P0DOX7	Immunoglobulin kappa light chain OS=Homo sapiens OX=9606 PE=1 SV=1	9	1	2	1	214	23.4	7.17	285563.46879999997	106106.39840000001	100328.85159999999	468771.25	180983.60939999999	343479.03129999997	445140	223245	253961	468771	229706	504267	0.546397
P25705	ATP synthase subunit alpha, mitochondrial OS=Homo sapiens OX=9606 GN=ATP5F1A PE=1 SV=1	25	14	65	14	553	59.7	9.13	24341687.030000001	15085847.279999999	14469753.029999999	29337840.41	27241437.309999999	16695007.73	3.79442e+07	3.17403e+07	3.66271e+07	2.93378e+07	3.45751e+07	2.45102e+07	0.55223
Q07020	Large ribosomal subunit protein eL18 OS=Homo sapiens OX=9606 GN=RPL18 PE=1 SV=2	26	4	5	4	188	21.6	11.72	1056563.4380000001	75548.78125	52279.769529999998	1420435.031	250988.2188	NA	1.64699e+06	158953	132335	1.42044e+06	318557	2874.59	0.553188
P20674	Cytochrome c oxidase subunit 5A, mitochondrial OS=Homo sapiens OX=9606 GN=COX5A PE=1 SV=2	6	1	4	1	150	16.8	6.79	308286.53129999997	401469.90629999997	573439	847675.625	625094.3125	258969.875	480561	844683	1.45154e+06	847676	793376	380198	0.558975
P60900	Proteasome subunit alpha type-6 OS=Homo sapiens OX=9606 GN=PSMA6 PE=1 SV=1	13	3	6	3	246	27.4	6.76	484936.03129999997	291535.90629999997	227388.79689999999	457247.625	282762.35940000002	572374.28130000003	755925	613385	575586	457248	358885	840311	0.568803
P24539	ATP synthase F(0) complex subunit B1, mitochondrial OS=Homo sapiens OX=9606 GN=ATP5PB PE=1 SV=2	3	1	3	1	256	28.9	9.36	166316.0313	172343.85939999999	223046.01560000001	346158.4375	337323.34379999997	114627.28909999999	259256	362607	564593	346158	428134	168286	0.570332
Q9UBX7	Kallikrein-11 OS=Homo sapiens OX=9606 GN=KLK11 PE=1 SV=2	2	1	14	1	282	31	8.94	734402431.79999995	468617204.19999999	200495256.5	459928713.5	327129638.80000001	877681399	1.1448e+09	9.85959e+08	5.07511e+08	4.59929e+08	4.15196e+08	1.28854e+09	0.570527
P17174	Aspartate aminotransferase, cytoplasmic OS=Homo sapiens OX=9606 GN=GOT1 PE=1 SV=3	2	1	1	1	413	46.2	7.01	281799.8125	NA	NA	NA	NA	44386.613279999998	439273	4604.88	7545.15	5750.55	2805.83	65164.7	0.570528
P31151	Protein S100-A7 OS=Homo sapiens OX=9606 GN=S100A7 PE=1 SV=4	48	5	19	5	101	11.5	6.77	8138596.0310000004	4135215.375	3251525.406	15170360.83	3314271.531	31323139.879999999	1.26866e+07	8.70039e+06	8.23054e+06	1.51704e+07	4.20651e+06	4.5986e+07	0.575374
Q96QA5	Gasdermin-A OS=Homo sapiens OX=9606 GN=GSDMA PE=1 SV=4	13	5	18	5	445	49.3	5.29	5315528.2810000004	1782572	1802237.1880000001	4672513.2189999996	2090896.672	3839499.0630000001	8.28592e+06	3.75049e+06	4.56197e+06	4.67251e+06	2.65379e+06	5.63683e+06	0.577003
Q9UDW1	Cytochrome b-c1 complex subunit 9 OS=Homo sapiens OX=9606 GN=UQCR10 PE=1 SV=3	41	2	5	2	63	7.3	9.47	217090.0938	156326.4688	197182.125	600676.5	1303958.25	NA	338403	328907	499124	600676	1.655e+06	2874.59	0.579911
P01040	Cystatin-A OS=Homo sapiens OX=9606 GN=CSTA PE=1 SV=1	28	3	16	3	98	11	5.5	6654525.4380000001	3741133.25	5316918.125	6476145.125	4022776	10718127.25	1.03732e+07	7.87125e+06	1.34586e+07	6.47615e+06	5.10575e+06	1.57354e+07	0.581875
P05388	Large ribosomal subunit protein uL10 OS=Homo sapiens OX=9606 GN=RPLP0 PE=1 SV=1	23	6	11	6	317	34.3	5.97	3186218.4530000002	575168.72270000004	379216.14059999998	4204067.7189999996	624569.875	310686.85550000001	4.96672e+06	1.21014e+06	959904	4.20407e+06	792711	456124	0.582969
P47929	Galectin-7 OS=Homo sapiens OX=9606 GN=LGALS7 PE=1 SV=2	27	3	10	3	136	15.1	7.62	1517517.1880000001	1236719.7109999999	667526.29689999996	2671710.5	909259.32810000004	6573065.7189999996	2.36553e+06	2.60203e+06	1.6897e+06	2.67171e+06	1.15404e+06	9.65002e+06	0.583726
Q14525	Keratin, type I cuticular Ha3-II OS=Homo sapiens OX=9606 GN=KRT33B PE=1 SV=3	29	12	61	2	404	46.2	4.84	521329.0625	1961684.5630000001	133329.47659999999	812028	888829.46880000003	3544026.625	812655	4.12734e+06	337495	812028	1.12811e+06	5.20304e+06	0.587165
Q9Y6H1	Coiled-coil-helix-coiled-coil-helix domain-containing protein 2 OS=Homo sapiens OX=9606 GN=CHCHD2 PE=1 SV=1	15	2	5	2	151	15.5	9.22	114032.47659999999	157080.17189999999	212885.53909999999	625835.375	836275.5	NA	177755	330493	538874	625835	1.06141e+06	2874.59	0.589062
P46777	Large ribosomal subunit protein uL18 OS=Homo sapiens OX=9606 GN=RPL5 PE=1 SV=3	5	1	1	1	297	34.3	9.72	375833.6875	NA	NA	696488.1875	NA	203115.10939999999	585855	4604.88	7545.15	696488	2805.83	298196	0.589787
P62851	Small ribosomal subunit protein eS25 OS=Homo sapiens OX=9606 GN=RPS25 PE=1 SV=1	22	3	7	3	125	13.7	10.11	2826097	247413.5625	197230.24220000001	2037279.125	306136.875	242235.0625	4.40536e+06	520552	499246	2.03728e+06	388552	355629	0.591106
P59665	Neutrophil defensin 1 OS=Homo sapiens OX=9606 GN=DEFA1 PE=1 SV=1	19	2	8	2	94	10.2	6.99	2229214.8130000001	3623977.125	3663136.5	3865552.875	4823988.625	3584862.9380000001	3.47493e+06	7.62476e+06	9.27244e+06	3.86555e+06	6.12266e+06	5.26299e+06	0.591883
P62979	Ubiquitin-ribosomal protein eS31 fusion protein OS=Homo sapiens OX=9606 GN=RPS27A PE=1 SV=2	28	4	30	4	156	18	9.64	13089021.91	8673348.7970000003	6961616.25	17449105.309999999	16445857.779999999	21261455.129999999	2.04033e+07	1.82485e+07	1.76218e+07	1.74491e+07	2.08733e+07	3.12143e+07	0.592982
P43897	Elongation factor Ts, mitochondrial OS=Homo sapiens OX=9606 GN=TSFM PE=1 SV=2	9	3	5	3	325	35.4	8.38	153499.125	496152.95309999998	334995	353111.92190000002	641185.25	198040.49220000001	239277	1.04389e+06	847968	353112	813799	290746	0.594524
P13639	Elongation factor 2 OS=Homo sapiens OX=9606 GN=EEF2 PE=1 SV=4	5	4	11	4	858	95.3	6.83	744966.8125	501483.90629999997	472352.1875	584721.40630000003	683914.14060000004	1048449.406	1.16126e+06	1.05511e+06	1.19566e+06	584721	868031	1.53924e+06	0.595884
P09001	Large ribosomal subunit protein uL3m OS=Homo sapiens OX=9606 GN=MRPL3 PE=1 SV=1	3	1	1	1	348	38.6	9.48	181576.0938	NA	53625.308590000001	190652.70310000001	56451.566409999999	58952.65625	283043	4604.88	135741	190653	71648.9	86549.3	0.597421
P08708	Small ribosomal subunit protein eS17 OS=Homo sapiens OX=9606 GN=RPS17 PE=1 SV=2	15	2	5	2	135	15.5	9.85	2418862.156	NA	228229.3867	2767383.4380000001	466780.61719999998	90098.929690000004	3.77056e+06	4604.88	577713	2.76738e+06	592443	132276	0.602115
P06753	Tropomyosin alpha-3 chain OS=Homo sapiens OX=9606 GN=TPM3 PE=1 SV=2	15	4	10	4	285	32.9	4.72	1134922.7339999999	1645462.3589999999	340908.28909999999	1240343.6410000001	703530.375	1447902.578	1.76913e+06	3.46201e+06	862936	1.24034e+06	892928	2.12569e+06	0.604078
P68871	Hemoglobin subunit beta OS=Homo sapiens OX=9606 GN=HBB PE=1 SV=2	30	4	12	4	147	16	7.28	2617754.727	1217339.656	270305.25	1847938.8910000001	719989.15630000003	1150570.531	4.08059e+06	2.56125e+06	684219	1.84794e+06	913818	1.68917e+06	0.608221
P17900	Ganglioside GM2 activator OS=Homo sapiens OX=9606 GN=GM2A PE=1 SV=4	9	2	4	2	193	20.8	5.31	480255.40629999997	394051.61719999998	99353.390629999994	1140460.844	NA	1649834.4380000001	748629	829075	251492	1.14046e+06	2805.83	2.42215e+06	0.608841
P27824	Calnexin OS=Homo sapiens OX=9606 GN=CANX PE=1 SV=2	4	2	4	2	592	67.5	4.6	249609.375	NA	NA	330315.625	NA	172396.73439999999	389095	4604.88	7545.15	330316	2805.83	253098	0.613147
P29966	Myristoylated alanine-rich C-kinase substrate OS=Homo sapiens OX=9606 GN=MARCKS PE=1 SV=4	10	2	4	2	332	31.5	4.45	NA	223560.54689999999	257993.7813	181163.35939999999	329915.33590000001	166846.50779999999	8830.72	470366	653056	181163	418732	244950	0.617543
P08779	Keratin, type I cytoskeletal 16 OS=Homo sapiens OX=9606 GN=KRT16 PE=1 SV=4	65	33	288	17	473	51.2	5.05	31990677.710000001	52105879.950000003	69176405.719999999	181983486.19999999	46657865.939999998	140127966.5	4.98675e+07	1.0963e+08	1.75105e+08	1.81983e+08	5.92187e+07	2.05724e+08	0.621809
Q96P63	Serpin B12 OS=Homo sapiens OX=9606 GN=SERPINB12 PE=1 SV=1	21	7	19	7	405	46.2	5.53	7006766.6409999998	4585814.7340000002	2820334.1170000001	7336973.2810000004	3516607.969	8495243.8440000005	1.09222e+07	9.64844e+06	7.13907e+06	7.33697e+06	4.46332e+06	1.2472e+07	0.625564
Q08554	Desmocollin-1 OS=Homo sapiens OX=9606 GN=DSC1 PE=1 SV=2	14	10	33	10	894	99.9	5.43	12809962.640000001	10010891.640000001	4608938.9380000001	14134748.02	9582713.4059999995	11551148.029999999	1.99683e+07	2.10627e+07	1.16665e+07	1.41347e+07	1.21625e+07	1.69584e+07	0.626901
P14735	Insulin-degrading enzyme OS=Homo sapiens OX=9606 GN=IDE PE=1 SV=4	1	1	1	1	1019	117.9	6.61	108663.5156	NA	NA	136882.3125	NA	102311.8438	169386	4604.88	7545.15	136882	2805.83	150206	0.627069
Q00325	Solute carrier family 25 member 3 OS=Homo sapiens OX=9606 GN=SLC25A3 PE=1 SV=2	14	5	9	5	362	40.1	9.38	2190129.0159999998	3216465.125	2310310.469	5197861.9689999996	4069139.531	6033308.0310000004	3.414e+06	6.76737e+06	5.84805e+06	5.19786e+06	5.1646e+06	8.85759e+06	0.628237
P28074	Proteasome subunit beta type-5 OS=Homo sapiens OX=9606 GN=PSMB5 PE=1 SV=3	14	3	5	3	263	28.5	6.92	320081.58590000001	192436.88279999999	50956.074220000002	330408.78129999997	230383.57810000001	387712.48440000002	498948	404883	128984	330409	292405	569207	0.62833
P68363	Tubulin alpha-1B chain OS=Homo sapiens OX=9606 GN=TUBA1B PE=1 SV=1	17	7	24	7	451	50.1	5.06	1964507.0630000001	3285278.32	2117389.094	2428531.1719999998	4531592.0630000001	2950615.281	3.0623e+06	6.91215e+06	5.35971e+06	2.42853e+06	5.75154e+06	4.33184e+06	0.629282
O75947	ATP synthase subunit d, mitochondrial OS=Homo sapiens OX=9606 GN=ATP5PD PE=1 SV=3	6	1	2	1	161	18.5	5.3	135376.51560000001	123898.39840000001	138111.79689999999	181351.5313	271845.6875	120621.72659999999	211027	260679	349600	181352	345029	177087	0.631173
Q6ZVX7	F-box only protein 50 OS=Homo sapiens OX=9606 GN=NCCRP1 PE=1 SV=1	12	3	14	3	275	30.8	6.62	4417936.6880000001	3304266.281	1995053.078	4027282.3130000001	3446126.8130000001	5487228.1880000001	6.88674e+06	6.9521e+06	5.05005e+06	4.02728e+06	4.37386e+06	8.05588e+06	0.633008
Q8N1N4	Keratin, type II cytoskeletal 78 OS=Homo sapiens OX=9606 GN=KRT78 PE=1 SV=2	34	18	93	15	520	56.8	6.02	23580885.219999999	18264549.559999999	9558772.8910000008	23508997.59	17831267.940000001	26054358.809999999	3.67582e+07	3.84282e+07	2.4196e+07	2.3509e+07	2.26316e+07	3.82508e+07	0.633831
P22735	Protein-glutamine gamma-glutamyltransferase K OS=Homo sapiens OX=9606 GN=TGM1 PE=1 SV=4	14	11	39	11	817	89.7	6.04	6650463.2659999998	4954757.3279999997	3697016.4410000001	11332685.48	6555731.6799999997	12220405.970000001	1.03668e+07	1.04247e+07	9.3582e+06	1.13327e+07	8.3206e+06	1.7941e+07	0.637163
P62805	Histone H4 OS=Homo sapiens OX=9606 GN=H4C1 PE=1 SV=2	50	5	24	5	103	11.4	11.36	5210426.4689999996	3295012.5780000002	3849923.281	4910756.0630000001	4480574.1560000004	7729480.4060000004	8.12208e+06	6.93263e+06	9.74525e+06	4.91076e+06	5.68679e+06	1.13478e+07	0.638892
Q7Z3Y9	Keratin, type I cytoskeletal 26 OS=Homo sapiens OX=9606 GN=KRT26 PE=1 SV=2	6	3	37	1	468	51.9	4.92	NA	96650.617190000004	NA	268380.28129999997	NA	121489.55469999999	8830.72	203351	7545.15	268380	2805.83	178361	0.639746
P60468	Protein transport protein Sec61 subunit beta OS=Homo sapiens OX=9606 GN=SEC61B PE=1 SV=2	28	2	2	2	96	10	11.56	672482.375	123444.3438	118044.4375	705396.3125	212058.04689999999	123841.6563	1.04827e+06	259724	298804	705396	269146	181814	0.640553
P19338	Nucleolin OS=Homo sapiens OX=9606 GN=NCL PE=1 SV=3	5	4	11	4	710	76.6	4.7	1306493.047	440250.32809999998	269615.55469999998	1351062.75	826926.76560000004	301801.87890000001	2.03658e+06	926276	682474	1.35106e+06	1.04954e+06	443080	0.642303
Q14CN4	Keratin, type II cytoskeletal 72 OS=Homo sapiens OX=9606 GN=KRT72 PE=1 SV=2	13	9	64	3	511	55.8	6.89	7780283.6720000003	10785778.66	2827635.281	7649695.4380000001	6587796.4689999996	10892358.369999999	1.2128e+07	2.2693e+07	7.15755e+06	7.6497e+06	8.3613e+06	1.59912e+07	0.642843
P42357	Histidine ammonia-lyase OS=Homo sapiens OX=9606 GN=HAL PE=1 SV=1	6	3	4	3	657	72.7	6.95	408930.57030000002	450631.3125	71797.796879999994	376719.92190000002	488218.14840000001	733212.08589999995	637447	948117	181741	376720	619652	1.07644e+06	0.645344
P08727	Keratin, type I cytoskeletal 19 OS=Homo sapiens OX=9606 GN=KRT19 PE=1 SV=4	23	15	140	1	400	44.1	5.14	3222460.7340000002	3609370.1409999998	2131934.23	7519897.8130000001	6291963	3721804.406	5.02322e+06	7.59403e+06	5.39653e+06	7.5199e+06	7.98583e+06	5.46404e+06	0.647555
Q14532	Keratin, type I cuticular Ha2 OS=Homo sapiens OX=9606 GN=KRT32 PE=1 SV=3	15	7	41	2	448	50.3	4.84	NA	719038.625	NA	NA	286413.67969999998	NA	8830.72	1.51284e+06	7545.15	5750.55	363519	2874.59	0.649299
P06733	Alpha-enolase OS=Homo sapiens OX=9606 GN=ENO1 PE=1 SV=2	16	6	10	6	434	47.1	7.39	575637.84380000003	771705.35939999996	696410	1312917	826003.18359999999	2473338.781	897312	1.62365e+06	1.76281e+06	1312917	1.04837e+06	3.63115e+06	0.652019
P99999	Cytochrome c OS=Homo sapiens OX=9606 GN=CYCS PE=1 SV=2	28	3	5	3	105	11.7	9.57	707499.34380000003	356386.40629999997	456051.11719999998	1751689.453	1337267.344	402689.59379999997	1.10286e+06	749828	1.1544e+06	1.75169e+06	1.69727e+06	591195	0.654424
Q6KB66	Keratin, type II cytoskeletal 80 OS=Homo sapiens OX=9606 GN=KRT80 PE=1 SV=2	38	16	61	15	452	50.5	5.67	8975184.1089999992	6421229.7810000004	3147926.2030000002	9743392.3129999992	6047738.4299999997	8455480.5629999992	1.39906e+07	1.35101e+07	7.9683e+06	9.74339e+06	7.67585e+06	1.24136e+07	0.658228
P49411	Elongation factor Tu, mitochondrial OS=Homo sapiens OX=9606 GN=TUFM PE=1 SV=3	46	17	75	17	455	49.8	7.61	12382253.109999999	10753016.560000001	10935657.02	21821636.66	21033611.09	8672188.4450000003	1.93016e+07	2.26241e+07	2.76813e+07	2.18216e+07	2.66961e+07	1.27318e+07	0.661881
P12694	2-oxoisovalerate dehydrogenase subunit alpha, mitochondrial OS=Homo sapiens OX=9606 GN=BCKDHA PE=1 SV=2	14	5	6	5	445	50.4	8.27	1197311.031	NA	198116.89449999999	579839.85939999996	119152.0781	NA	1.86638e+06	4604.88	501490	579840	151229	2874.59	0.662199
Q9Y676	Small ribosomal subunit protein mS40 OS=Homo sapiens OX=9606 GN=MRPS18B PE=1 SV=1	4	1	2	1	258	29.4	9.38	236938.5625	NA	NA	460953.75	84500.296879999994	NA	369343	4604.88	7545.15	460954	107249	2874.59	0.663289
P62244	Small ribosomal subunit protein uS8 OS=Homo sapiens OX=9606 GN=RPS15A PE=1 SV=2	31	4	4	4	130	14.8	10.13	2680060.281	238071.44529999999	143305.625	2030685.594	329795.71879999997	184388.1875	4.17771e+06	500897	362747	2.03069e+06	418580	270703	0.665506
Q6PI48	Aspartate--tRNA ligase, mitochondrial OS=Homo sapiens OX=9606 GN=DARS2 PE=1 SV=1	2	1	1	1	645	73.5	8.02	NA	153428.73439999999	NA	304161.375	182423.8438	NA	8830.72	322810	7545.15	304161	231534	2874.59	0.669303
P08238	Heat shock protein HSP 90-beta OS=Homo sapiens OX=9606 GN=HSP90AB1 PE=1 SV=4	6	3	7	2	724	83.2	5.03	262319.15629999997	NA	NA	180561.14060000001	NA	NA	408907	4604.88	7545.15	180561	2805.83	2874.59	0.670161
Q96FQ6	Protein S100-A16 OS=Homo sapiens OX=9606 GN=S100A16 PE=1 SV=1	22	2	6	2	103	11.8	6.79	417834.65629999997	914502.875	348225	496035.78129999997	195311.92189999999	2215183.875	651326	1.92409e+06	881457	496036	247892	3.25214e+06	0.671324
P23490	Loricrin OS=Homo sapiens OX=9606 GN=LORICRIN PE=1 SV=2	7	3	14	3	312	25.7	8.09	4023550.4380000001	2156460.906	1037381.5	4446767	1593932.625	3221475.5630000001	6.27197e+06	4.53714e+06	2.62591e+06	4446767	2.02304e+06	4.7295e+06	0.675232
Q99623	Prohibitin-2 OS=Homo sapiens OX=9606 GN=PHB2 PE=1 SV=2	48	13	38	13	299	33.3	9.83	10873134.939999999	3689724.5469999998	4250509.2970000003	24749625	9655079.8589999992	5664291.7810000004	1.69492e+07	7.76309e+06	1.07592e+07	24749625	1.22543e+07	8.31583e+06	0.675636
Q15517	Corneodesmosin OS=Homo sapiens OX=9606 GN=CDSN PE=1 SV=3	5	2	5	2	529	51.5	8.35	1438376.6880000001	1438619.8130000001	656786.34380000003	1437531.875	1132166.8130000001	2220590.125	2.24216e+06	3.02682e+06	1.66251e+06	1.43753e+06	1.43696e+06	3.26008e+06	0.679514
P68431	Histone H3.1 OS=Homo sapiens OX=9606 GN=H3C1 PE=1 SV=2	5	1	3	1	136	15.4	11.12	1628396.25	532704.9375	538419.375	805701.875	1155337.25	1302879.75	2.53837e+06	1.1208e+06	1.36289e+06	805702	1.46637e+06	1.91278e+06	0.679999
P35527	Keratin, type I cytoskeletal 9 OS=Homo sapiens OX=9606 GN=KRT9 PE=1 SV=3	76	48	591	47	623	62	5.24	3107115990	2489006693	1308794202	3856500190	2379170030	3205641425	4.84341e+09	5.23681e+09	3.31293e+09	3.8565e+09	3.01967e+09	4.70625e+09	0.681009
Q9P0J0	NADH dehydrogenase [ubiquinone] 1 alpha subcomplex subunit 13 OS=Homo sapiens OX=9606 GN=NDUFA13 PE=1 SV=3	6	1	3	1	144	16.7	8.43	118135.4531	123685.5938	141483.1875	202028.8125	221405.2188	131960.01560000001	184151	260232	358134	202029	281010	193732	0.682233
P61247	Small ribosomal subunit protein eS1 OS=Homo sapiens OX=9606 GN=RPS3A PE=1 SV=2	14	4	5	4	264	29.9	9.73	2694465.3130000001	NA	214767.45310000001	3515598.1880000001	90262.109379999994	211938.76560000001	4.20017e+06	4604.88	543638	3.5156e+06	114562	311150	0.683169
P28070	Proteasome subunit beta type-4 OS=Homo sapiens OX=9606 GN=PSMB4 PE=1 SV=4	4	1	3	1	264	29.2	5.97	165988.92189999999	112450.14840000001	92666.195309999996	208336.42189999999	182593.01560000001	322088.8125	258746	236592	234564	208336	231749	472863	0.683897
O00483	Cytochrome c oxidase subunit NDUFA4 OS=Homo sapiens OX=9606 GN=NDUFA4 PE=1 SV=1	22	2	8	2	81	9.4	9.38	696645.64060000004	540764.59380000003	610277.96880000003	1392133.5630000001	1807101.3130000001	652113.78130000003	1.08594e+06	1.13776e+06	1.54479e+06	1.39213e+06	2.29359e+06	957378	0.686366
P62249	Small ribosomal subunit protein uS9 OS=Homo sapiens OX=9606 GN=RPS16 PE=1 SV=2	25	4	8	4	146	16.4	10.21	4384734.6880000001	83323.679690000004	172094.57810000001	4143262	144352.4688	84275.210940000004	6.83498e+06	175311	435620	4143262	183214	123726	0.686555
P09228	Cystatin-SA OS=Homo sapiens OX=9606 GN=CST2 PE=1 SV=1	26	3	8	1	141	16.4	4.93	NA	172963.42189999999	98297.914059999996	NA	82067.539059999996	155024.98439999999	8830.72	363911	248820	5750.55	104161	227595	0.688529
P07602	Prosaposin OS=Homo sapiens OX=9606 GN=PSAP PE=1 SV=2	5	3	7	3	524	58.1	5.17	531001.67189999996	245008.5313	254256.99220000001	591768.40630000003	184073.9063	732422.21880000003	827733	515492	643597	591768	233629	1.07528e+06	0.688594
Q96DV4	Large ribosomal subunit protein mL38 OS=Homo sapiens OX=9606 GN=MRPL38 PE=1 SV=2	2	1	1	1	380	44.6	7.53	166230.60939999999	NA	NA	181515.1875	NA	88395.21875	259123	4604.88	7545.15	181515	2805.83	129774	0.688777
P29508	Serpin B3 OS=Homo sapiens OX=9606 GN=SERPINB3 PE=1 SV=2	23	9	24	3	390	44.5	6.81	5210214.8590000002	2622130.2340000002	1402108.0630000001	7972813.6560000004	1774705.9839999999	13397141.189999999	8.12175e+06	5.5169e+06	3.54913e+06	7.97281e+06	2.25248e+06	1.96685e+07	0.690191
P04040	Catalase OS=Homo sapiens OX=9606 GN=CAT PE=1 SV=3	17	8	26	8	527	59.7	7.39	3418008.156	2942240.5630000001	923939.08589999995	3927045.625	2221541.344	2881433.281	5.32804e+06	6.1904e+06	2.33875e+06	3.92705e+06	2.8196e+06	4.23028e+06	0.691209
P13073	Cytochrome c oxidase subunit 4 isoform 1, mitochondrial OS=Homo sapiens OX=9606 GN=COX4I1 PE=1 SV=1	17	3	5	3	169	19.6	9.51	873010.28130000003	926328.67189999996	949093.53130000003	2148996.156	1825932.219	500139.5625	1.36086e+06	1.94897e+06	2.40243e+06	2.149e+06	2.31749e+06	734262	0.693618
O75390	Citrate synthase, mitochondrial OS=Homo sapiens OX=9606 GN=CS PE=1 SV=2	2	1	6	1	466	51.7	8.32	521180.375	170856.1875	193920.8438	500542.78129999997	360075.96879999997	707003.125	812423	359477	490869	500543	457012	1.03796e+06	0.698245
P62280	Small ribosomal subunit protein uS17 OS=Homo sapiens OX=9606 GN=RPS11 PE=1 SV=3	6	1	2	1	158	18.4	10.3	543349.5625	89127.289059999996	NA	322160.25	124627.4375	NA	846981	187522	7545.15	322160	158178	2874.59	0.69952
Q9H078	Mitochondrial disaggregase OS=Homo sapiens OX=9606 GN=CLPB PE=1 SV=1	17	10	21	10	707	78.7	9.01	16739755.98	12137962.859999999	10690251	23216091.809999999	15262807.279999999	18955100.059999999	2.60942e+07	2.5538e+07	2.70601e+07	2.32161e+07	1.93717e+07	2.78283e+07	0.700399
Q13405	Large ribosomal subunit protein mL49 OS=Homo sapiens OX=9606 GN=MRPL49 PE=1 SV=1	8	1	2	1	166	19.2	9.45	161249.9688	NA	NA	154014.8125	101448.77340000001	NA	251359	4604.88	7545.15	154015	128760	2874.59	0.700797
Q07065	Cytoskeleton-associated protein 4 OS=Homo sapiens OX=9606 GN=CKAP4 PE=1 SV=2	7	4	5	4	602	66	5.92	1083166.469	66119.742190000004	NA	1153987.2660000001	65733.421879999994	78308.5	1.68845e+06	139114	7545.15	1.15399e+06	83429.6	114966	0.701526
P62424	Large ribosomal subunit protein eL8 OS=Homo sapiens OX=9606 GN=RPL7A PE=1 SV=2	3	1	2	1	266	30	10.61	224464.95310000001	NA	NA	200793.64060000001	NA	NA	349899	4604.88	7545.15	200794	2805.83	2874.59	0.704169
P62917	Large ribosomal subunit protein uL2 OS=Homo sapiens OX=9606 GN=RPL8 PE=1 SV=2	11	2	5	2	257	28	11.03	2950375.844	940741.1875	204140.82029999999	2907297.8130000001	259293.23439999999	1267700.5	4.59909e+06	1.9793e+06	516738	2.9073e+06	329098	1.86113e+06	0.709017
P04075	Fructose-bisphosphate aldolase A OS=Homo sapiens OX=9606 GN=ALDOA PE=1 SV=2	8	3	7	3	364	39.4	8.09	933328.34380000003	499511.50390000001	379598.55080000003	1069954.5	500094.02340000001	960759.53130000003	1.45488e+06	1.05096e+06	960872	1.06995e+06	634725	1.41051e+06	0.709515
O94925	Glutaminase kidney isoform, mitochondrial OS=Homo sapiens OX=9606 GN=GLS PE=1 SV=1	5	2	2	2	669	73.4	7.77	NA	85807.617190000004	129046.72659999999	128287.85159999999	186769.70310000001	NA	8830.72	180537	326654	128288	237050	2874.59	0.709815
P02768	Albumin OS=Homo sapiens OX=9606 GN=ALB PE=1 SV=2	39	24	89	24	609	69.3	6.28	26839394.559999999	15352735.52	11780695.98	24249130.25	13959128.119999999	39120493.840000004	4.18376e+07	3.23018e+07	2.98203e+07	2.42491e+07	1.77171e+07	5.74334e+07	0.711824
Q9H1E1	Ribonuclease 7 OS=Homo sapiens OX=9606 GN=RNASE7 PE=1 SV=2	9	1	2	1	156	17.4	9.69	120565.5469	50038.433590000001	NA	NA	NA	785218.8125	187939	105280	7545.15	5750.55	2805.83	1.15279e+06	0.717014
P62263	Small ribosomal subunit protein uS11 OS=Homo sapiens OX=9606 GN=RPS14 PE=1 SV=3	16	2	5	2	151	16.3	10.05	1530488.9380000001	187640.1875	210382.41409999999	2090405.3130000001	369736.28129999997	142842.73439999999	2.38575e+06	394790	532538	2.09041e+06	469273	209710	0.720042
Q86Y46	Keratin, type II cytoskeletal 73 OS=Homo sapiens OX=9606 GN=KRT73 PE=1 SV=1	8	6	54	1	540	58.9	7.23	NA	NA	NA	137233.6563	NA	NA	8830.72	4604.88	7545.15	137234	2805.83	2874.59	0.720111
Q01469	Fatty acid-binding protein 5 OS=Homo sapiens OX=9606 GN=FABP5 PE=1 SV=3	31	4	12	4	135	15.2	7.01	5796873.25	3764376.5630000001	2796685.375	7323115.625	4666774.5	5667936.25	9.03625e+06	7.92016e+06	7.07921e+06	7.32312e+06	5.92312e+06	8.32118e+06	0.724261
P06576	ATP synthase subunit beta, mitochondrial OS=Homo sapiens OX=9606 GN=ATP5F1B PE=1 SV=3	29	11	31	11	529	56.5	5.4	4941875.2029999997	3314438.0819999999	4336438.898	6920747.7340000002	6436723.6560000004	5022593.1950000003	7.70346e+06	6.9735e+06	1.09768e+07	6.92075e+06	8.16956e+06	7.37374e+06	0.72476
P18754	Regulator of chromosome condensation OS=Homo sapiens OX=9606 GN=RCC1 PE=1 SV=1	5	1	1	1	421	44.9	7.52	NA	NA	337930.0625	NA	215286.0313	NA	8830.72	4604.88	855397	5750.55	273243	2874.59	0.725842
Q8WVV4	Protein POF1B OS=Homo sapiens OX=9606 GN=POF1B PE=1 SV=3	10	5	12	5	589	68	6.32	984070.66410000005	871903.57810000004	685905.99219999998	1398615.328	1673771.6880000001	1590732.656	1.53398e+06	1.83446e+06	1.73622e+06	1.39862e+06	2.12437e+06	2.33538e+06	0.727522
P00387	NADH-cytochrome b5 reductase 3 OS=Homo sapiens OX=9606 GN=CYB5R3 PE=1 SV=3	11	3	8	3	301	34.2	7.59	1852017.5859999999	938863	1031237.18	2155490.3130000001	3236441.906	1664873.281	2.88695e+06	1.97535e+06	2.61035e+06	2.15549e+06	4.10773e+06	2.44423e+06	0.730869
P23528	Cofilin-1 OS=Homo sapiens OX=9606 GN=CFL1 PE=1 SV=3	28	4	14	4	166	18.5	8.09	596636.75	1845486.75	2923745.1880000001	1853888.875	2575694.5	1570157.8130000001	930046	3.88286e+06	7.40083e+06	1.85389e+06	3.2691e+06	2.30517e+06	0.734067
Q9H7Z7	Prostaglandin E synthase 2 OS=Homo sapiens OX=9606 GN=PTGES2 PE=1 SV=1	3	1	1	1	377	41.9	9.16	245890.76560000001	290321.84379999997	NA	368017.90629999997	NA	174276.3125	383298	610830	7545.15	368018	2805.83	255858	0.73577
Q9Y3D9	Small ribosomal subunit protein mS23 OS=Homo sapiens OX=9606 GN=MRPS23 PE=1 SV=2	6	1	2	1	190	21.8	8.9	176729.32810000001	NA	NA	211881.2188	NA	NA	275488	4604.88	7545.15	211881	2805.83	2874.59	0.740096
Q9C075	Keratin, type I cytoskeletal 23 OS=Homo sapiens OX=9606 GN=KRT23 PE=1 SV=2	13	6	11	5	422	48.1	6.54	1373811.031	629396.46089999995	199826.46090000001	1134086.625	332199.625	1124364.4839999999	2.14152e+06	1.32424e+06	505818	1.13409e+06	421631	1.6507e+06	0.740113
P0DOY2	Immunoglobulin lambda constant 2 OS=Homo sapiens OX=9606 GN=IGLC2 PE=1 SV=1	24	2	9	2	106	11.3	7.24	1331600.406	443770.34379999997	1162939.0630000001	1635445.625	457745.0625	2226612.375	2.07572e+06	933682	2.94373e+06	1.63545e+06	580975	3.26892e+06	0.741419
Q8NBU5	Outer mitochondrial transmembrane helix translocase OS=Homo sapiens OX=9606 GN=ATAD1 PE=1 SV=1	19	6	14	6	361	40.7	6.9	1724811.844	2116231.1949999998	1707017.18	3532047.3130000001	4461095.2029999997	1121545.5	2.68866e+06	4.4525e+06	4.32095e+06	3.53205e+06	5.66207e+06	1.64656e+06	0.744059
Q02878	Large ribosomal subunit protein eL6 OS=Homo sapiens OX=9606 GN=RPL6 PE=1 SV=3	5	1	2	1	288	32.7	10.58	595702.75	NA	NA	588976	NA	98112.164059999996	928590	4604.88	7545.15	588976	2805.83	144040	0.748432
P84090	Enhancer of rudimentary homolog OS=Homo sapiens OX=9606 GN=ERH PE=1 SV=1	22	2	6	2	104	12.3	5.92	211990.42189999999	663523.8125	732942.1875	268008.46879999997	1486565.125	563558.875	330454	1.39604e+06	1.85529e+06	268008	1.88676e+06	827369	0.750304
P63173	Large ribosomal subunit protein eL38 OS=Homo sapiens OX=9606 GN=RPL38 PE=1 SV=2	14	1	2	1	70	8.2	10.1	651350.5625	NA	NA	551161.5625	NA	NA	1.01533e+06	4604.88	7545.15	551162	2805.83	2874.59	0.752684
P0DUB6	Alpha-amylase 1A OS=Homo sapiens OX=9606 GN=AMY1A PE=1 SV=1	8	4	10	4	511	57.7	6.93	177118.9688	2325809.9840000002	3199325.375	140067	2980846.656	3705345.25	276095	4.89345e+06	8.0984e+06	140067	3.78332e+06	5.43987e+06	0.753672
Q7Z3Y8	Keratin, type I cytoskeletal 27 OS=Homo sapiens OX=9606 GN=KRT27 PE=1 SV=2	14	8	74	3	459	49.8	5.05	549841.04689999996	1360867.9380000001	43780.683590000001	7151956	109834.50780000001	651204.64060000004	857100	2.86323e+06	110821	7151956	139403	956043	0.755199
Q3SXM5	Inactive hydroxysteroid dehydrogenase-like protein 1 OS=Homo sapiens OX=9606 GN=HSDL1 PE=1 SV=3	4	1	1	1	330	37	8.72	NA	125647.1563	NA	151257.7813	139489.60939999999	NA	8830.72	264359	7545.15	151258	177042	2874.59	0.758248
O14874	[3-methyl-2-oxobutanoate dehydrogenase [lipoamide]] kinase, mitochondrial OS=Homo sapiens OX=9606 GN=BCKDK PE=1 SV=2	10	3	4	3	412	46.3	8.82	875001.55469999998	NA	NA	706457.21880000003	NA	NA	1.36396e+06	4604.88	7545.15	706457	2805.83	2874.59	0.759082
Q14444	Caprin-1 OS=Homo sapiens OX=9606 GN=CAPRIN1 PE=1 SV=2	4	3	4	3	709	78.3	5.25	284220.25	91191.15625	105861.125	408702.9375	151442.3438	133719.64060000001	443046	191864	267965	408703	192212	196316	0.762277
Q9NZI8	Insulin-like growth factor 2 mRNA-binding protein 1 OS=Homo sapiens OX=9606 GN=IGF2BP1 PE=1 SV=2	5	3	4	3	577	63.4	9.2	788399.10939999996	NA	NA	680685.10939999996	NA	NA	1.22897e+06	4604.88	7545.15	680685	2805.83	2874.59	0.763559
P62847	Small ribosomal subunit protein eS24 OS=Homo sapiens OX=9606 GN=RPS24 PE=1 SV=1	6	1	2	1	133	15.4	10.78	285065.03129999997	NA	NA	339683.78129999997	NA	NA	444363	4604.88	7545.15	339684	2805.83	2874.59	0.764467
P83731	Large ribosomal subunit protein eL24 OS=Homo sapiens OX=9606 GN=RPL24 PE=1 SV=1	5	1	1	1	157	17.8	11.25	331228.875	NA	NA	381202.25	NA	NA	516324	4604.88	7545.15	381202	2805.83	2874.59	0.766221
P62241	Small ribosomal subunit protein eS8 OS=Homo sapiens OX=9606 GN=RPS8 PE=1 SV=2	6	1	2	1	208	24.2	10.32	901679.9375	NA	NA	770708.875	NA	NA	1.40555e+06	4604.88	7545.15	770709	2805.83	2874.59	0.767672
P34897	Serine hydroxymethyltransferase, mitochondrial OS=Homo sapiens OX=9606 GN=SHMT2 PE=1 SV=3	11	6	10	6	504	56	8.53	316126.10940000002	581393.09380000003	1606135.6410000001	537450.38280000002	1483003.594	895508.9375	492782	1.22324e+06	4.06559e+06	537450	1.88224e+06	1.31471e+06	0.770796
Q14574	Desmocollin-3 OS=Homo sapiens OX=9606 GN=DSC3 PE=1 SV=3	1	1	3	1	896	99.9	6.1	461435.46879999997	401569.15629999997	173143.5313	526584.9375	368394.71879999997	532343.0625	719292	844892	438276	526585	467570	781541	0.771977
P04844	Dolichyl-diphosphooligosaccharide--protein glycosyltransferase subunit 2 OS=Homo sapiens OX=9606 GN=RPN2 PE=1 SV=3	2	1	1	1	631	69.2	5.69	141364.9063	NA	NA	218232.64060000001	NA	NA	220362	4604.88	7545.15	218233	2805.83	2874.59	0.772308
Q9BVK6	Transmembrane emp24 domain-containing protein 9 OS=Homo sapiens OX=9606 GN=TMED9 PE=1 SV=2	5	1	3	1	235	27.3	8.02	102762.78909999999	135526.95310000001	175004.82810000001	226307.39060000001	175535.4688	192597.42189999999	160188	285145	442987	226307	222791	282755	0.772352
P18077	Large ribosomal subunit protein eL33 OS=Homo sapiens OX=9606 GN=RPL35A PE=1 SV=2	8	1	1	1	110	12.5	11.06	426801.625	NA	NA	NA	121441.5938	76965.625	665304	4604.88	7545.15	5750.55	154135	112994	0.773732
Q5T749	Keratinocyte proline-rich protein OS=Homo sapiens OX=9606 GN=KPRP PE=1 SV=1	30	12	80	12	579	64.1	8.27	30777988.190000001	30185722.5	11804127.439999999	45430159.880000003	27830296.91	28237277.559999999	4.79771e+07	6.351e+07	2.98796e+07	4.54302e+07	3.53225e+07	4.14556e+07	0.773927
P28072	Proteasome subunit beta type-6 OS=Homo sapiens OX=9606 GN=PSMB6 PE=1 SV=4	4	1	3	1	239	25.3	4.92	NA	223982.95310000001	140790.4375	NA	209208.1875	166274.20310000001	8830.72	471255	356381	5750.55	265529	244110	0.775618
Q8IW75	Serpin A12 OS=Homo sapiens OX=9606 GN=SERPINA12 PE=1 SV=1	8	4	9	4	414	47.1	9.29	577333.25	577526	455289.30080000003	1030988.563	475726.03129999997	993961.57810000004	899955	1.2151e+06	1.15247e+06	1.03099e+06	603797	1.45925e+06	0.777078
Q9Y2R9	Small ribosomal subunit protein uS7m OS=Homo sapiens OX=9606 GN=MRPS7 PE=1 SV=2	5	1	1	1	242	28.1	9.99	183026.4063	NA	NA	271444.9375	NA	NA	285304	4604.88	7545.15	271445	2805.83	2874.59	0.778458
P62750	Large ribosomal subunit protein uL23 OS=Homo sapiens OX=9606 GN=RPL23A PE=1 SV=1	21	3	4	3	156	17.7	10.45	1153483.219	524111.35940000002	295267.40629999997	2030248.625	463036.24219999998	559350	1.79807e+06	1.10272e+06	747406	2.03025e+06	587691	821190	0.781536
Q96EL3	Large ribosomal subunit protein mL53 OS=Homo sapiens OX=9606 GN=MRPL53 PE=1 SV=1	21	2	4	2	112	12.1	8.76	565563.5625	NA	NA	623739.59380000003	NA	NA	881608	4604.88	7545.15	623740	2805.83	2874.59	0.783019
P02545	Prelamin-A/C OS=Homo sapiens OX=9606 GN=LMNA PE=1 SV=1	4	3	8	3	664	74.1	7.02	266395.625	419974.60940000002	245441.83590000001	625515.07810000004	224489.28909999999	1462870.531	415261	883616	621283	625515	284924	2.14766e+06	0.783708
P18621	Large ribosomal subunit protein uL22 OS=Homo sapiens OX=9606 GN=RPL17 PE=1 SV=3	5	1	1	1	184	21.4	10.17	836310.0625	NA	NA	852567.25	NA	NA	1.30365e+06	4604.88	7545.15	852567	2805.83	2874.59	0.787425
P04264	Keratin, type II cytoskeletal 1 OS=Homo sapiens OX=9606 GN=KRT1 PE=1 SV=6	69	59	859	49	644	66	8.12	4594789565	3235553796	2029372589	5494902315	3775924260	4958278365	7.16242e+09	6.80753e+09	5.13692e+09	5.4949e+09	4.79244e+09	7.27932e+09	0.788773
Q02543	Large ribosomal subunit protein eL20 OS=Homo sapiens OX=9606 GN=RPL18A PE=1 SV=2	8	1	2	1	176	20.7	10.71	177906.76560000001	NA	NA	282959.9375	NA	NA	277323	4604.88	7545.15	282960	2805.83	2874.59	0.788842
P08670	Vimentin OS=Homo sapiens OX=9606 GN=VIM PE=1 SV=4	37	16	46	14	466	53.6	5.12	4910506.6409999998	4332329.25	4623133.9380000001	8197944.0939999996	10187246.779999999	3859825.875	7.65456e+06	9.11512e+06	1.17025e+07	8.19794e+06	1.29298e+07	5.66667e+06	0.789271
Q5T6V5	Queuosine 5'-phosphate N-glycosylase/hydrolase OS=Homo sapiens OX=9606 GN=QNG1 PE=1 SV=1	2	1	1	1	341	39	5.88	684760.0625	345871.875	NA	598018.3125	NA	435343.4375	1.06741e+06	727706	7545.15	598018	2805.83	639134	0.791069
P06702	Protein S100-A9 OS=Homo sapiens OX=9606 GN=S100A9 PE=1 SV=1	45	4	21	4	114	13.2	6.13	9453202.625	6734466.2189999996	4766266.1370000001	15530870.380000001	3205113.469	17340757.469999999	1.47358e+07	1.41692e+07	1.20648e+07	1.55309e+07	4.06796e+06	2.54582e+07	0.793538
Q9BXW7	Haloacid dehalogenase-like hydrolase domain-containing 5 OS=Homo sapiens OX=9606 GN=HDHD5 PE=1 SV=1	6	2	2	2	423	46.3	8.13	62879.570310000003	68061.914059999996	192243.41409999999	234619.30470000001	290455.27340000001	85423.5625	98017.5	143201	486623	234619	368649	125412	0.793795
Q7Z739	YTH domain-containing family protein 3 OS=Homo sapiens OX=9606 GN=YTHDF3 PE=1 SV=1	2	1	1	1	585	63.8	9.04	201810.2188	NA	NA	321608.34379999997	NA	NA	314585	4604.88	7545.15	321608	2805.83	2874.59	0.794868
P01833	Polymeric immunoglobulin receptor OS=Homo sapiens OX=9606 GN=PIGR PE=1 SV=4	5	5	10	5	764	83.2	5.74	397258.40629999997	878468.74609999999	722937.89060000004	889515.75	1272562.594	1443560.6089999999	619252	1.84828e+06	1.82996e+06	889516	1.61515e+06	2.11931e+06	0.800573
P15311	Ezrin OS=Homo sapiens OX=9606 GN=EZR PE=1 SV=4	4	3	3	1	586	69.4	6.27	460447.9375	221069.25	1466574.125	199230.95310000001	1260687.094	1336824.922	717753	465124	3.71232e+06	199231	1.60008e+06	1.96261e+06	0.800796
P49755	Transmembrane emp24 domain-containing protein 10 OS=Homo sapiens OX=9606 GN=TMED10 PE=1 SV=2	7	2	4	2	219	25	7.44	1094207.625	161861.375	873316.92189999996	746318.6875	915488.53130000003	641669.3125	1.70567e+06	340552	2.21061e+06	746319	1.16195e+06	942044	0.803945
O43790	Keratin, type II cuticular Hb6 OS=Homo sapiens OX=9606 GN=KRT86 PE=1 SV=1	52	23	54	10	486	53.5	5.66	10357416.630000001	22921358.789999999	2082480.9879999999	7044605.2189999996	6360987.7810000004	27031842.98	1.61453e+07	4.8226e+07	5.27135e+06	7.04461e+06	8.07343e+06	3.96859e+07	0.804159
P22531	Small proline-rich protein 2E OS=Homo sapiens OX=9606 GN=SPRR2E PE=2 SV=2	61	3	20	3	72	7.9	8.31	1583404.25	3587170.3130000001	1518611.5630000001	8001807.3279999997	1108744.156	7262090.125	2.46823e+06	7.54732e+06	3.84404e+06	8.00181e+06	1.40723e+06	1.06616e+07	0.804241
P55084	Trifunctional enzyme subunit beta, mitochondrial OS=Homo sapiens OX=9606 GN=HADHB PE=1 SV=3	15	7	9	7	474	51.3	9.41	1943220	107712.9688	223294.7188	3690290.8130000001	497534.36719999998	231383.52340000001	3.02912e+06	226625	565222	3.69029e+06	631476	339698	0.805698
P61353	Large ribosomal subunit protein eL27 OS=Homo sapiens OX=9606 GN=RPL27 PE=1 SV=2	21	3	4	3	136	15.8	10.56	1296621.8910000001	73560.703129999994	259461.80470000001	1324104.453	351544.95309999998	124842.8906	2.02119e+06	154770	656772	1.3241e+06	446185	183284	0.80814
P82650	Small ribosomal subunit protein mS22 OS=Homo sapiens OX=9606 GN=MRPS22 PE=1 SV=1	9	3	5	3	360	41.3	7.9	813179.90630000003	NA	NA	1003956.422	NA	NA	1.2676e+06	4604.88	7545.15	1.00396e+06	2805.83	2874.59	0.810773
P04792	Heat shock protein beta-1 OS=Homo sapiens OX=9606 GN=HSPB1 PE=1 SV=2	21	4	15	4	205	22.8	6.4	673152.25	3356837.125	1219152.703	2476694.25	1447506.297	5575256.75	1.04932e+06	7.0627e+06	3.08602e+06	2.47669e+06	1.83719e+06	8.18512e+06	0.816043
Q16222	UDP-N-acetylhexosamine pyrophosphorylase OS=Homo sapiens OX=9606 GN=UAP1 PE=1 SV=3	4	2	3	2	522	58.7	6.33	2405217.375	NA	NA	2372201.125	NA	NA	3.74929e+06	4604.88	7545.15	2.3722e+06	2805.83	2874.59	0.816533
P07339	Cathepsin D OS=Homo sapiens OX=9606 GN=CTSD PE=1 SV=1	13	6	11	6	412	44.5	6.54	3177617.531	3104683.3130000001	4178448.3909999998	5529240.25	5727167.0939999996	7601015.75	4.95331e+06	6.53218e+06	1.05768e+07	5.52924e+06	7.26898e+06	1.11592e+07	0.822173
P62701	Small ribosomal subunit protein eS4, X isoform OS=Homo sapiens OX=9606 GN=RPS4X PE=1 SV=2	24	6	10	6	263	29.6	10.15	2296971.375	56092.6875	133169.24609999999	2580009.906	175677.80470000001	357840.03909999999	3.58055e+06	118018	337089	2.58001e+06	222972	525350	0.824476
P40926	Malate dehydrogenase, mitochondrial OS=Homo sapiens OX=9606 GN=MDH2 PE=1 SV=3	20	7	17	7	338	35.5	8.68	1522072.2339999999	1335744.699	1872173.2660000001	2619928.781	3547644.875	1396315.6640000001	2.37263e+06	2.81037e+06	4.739e+06	2.61993e+06	4.50271e+06	2.04995e+06	0.826714
P15924	Desmoplakin OS=Homo sapiens OX=9606 GN=DSP PE=1 SV=3	30	88	296	88	2871	331.6	6.81	130671998.09999999	126505161.90000001	71274686.390000001	165421861.5	127966012.5	196133567.90000001	2.03693e+08	2.66164e+08	1.80417e+08	1.65422e+08	1.62416e+08	2.87947e+08	0.827026
P51398	Small ribosomal subunit protein mS29 OS=Homo sapiens OX=9606 GN=DAP3 PE=1 SV=1	3	1	2	1	398	45.5	8.88	385977.4375	NA	NA	262679.0625	NA	64197.386720000002	601667	4604.88	7545.15	262679	2805.83	94249.1	0.828401
O14556	Glyceraldehyde-3-phosphate dehydrogenase, testis-specific OS=Homo sapiens OX=9606 GN=GAPDHS PE=1 SV=2	4	2	48	2	408	44.5	8.19	8238585.9539999999	2011617.6170000001	1776757.8910000001	4785757.4380000001	2664968.5099999998	7306277.75	1.28424e+07	4.2324e+06	4.49748e+06	4.78576e+06	3.38241e+06	1.07265e+07	0.829829
Q96L46	Calpain small subunit 2 OS=Homo sapiens OX=9606 GN=CAPNS2 PE=1 SV=2	5	1	1	1	248	27.6	5.73	163025.51560000001	53535.820310000003	54241.675779999998	174002.0313	63014.363279999998	143818.5938	254126	112638	137301	174002	79978.5	211142	0.830492
P39019	Small ribosomal subunit protein eS19 OS=Homo sapiens OX=9606 GN=RPS19 PE=1 SV=2	32	5	11	5	145	16.1	10.32	3398076.625	798506.03910000005	236038.23439999999	4555481.625	778575.53130000003	482802.29690000002	5.29697e+06	1.68004e+06	597480	4.55548e+06	988176	708809	0.833058
P62906	Large ribosomal subunit protein uL1 OS=Homo sapiens OX=9606 GN=RPL10A PE=1 SV=2	13	2	3	2	217	24.8	9.94	360558.0625	NA	NA	289007.6875	58180.046880000002	NA	562043	4604.88	7545.15	289008	73842.7	2874.59	0.834629
Q9Y3U8	Large ribosomal subunit protein eL36 OS=Homo sapiens OX=9606 GN=RPL36 PE=1 SV=3	18	2	3	2	105	12.2	11.59	507461.57809999998	62847.582029999998	NA	802743.875	NA	74171.164059999996	791038	132230	7545.15	802744	2805.83	108892	0.83812
P11279	Lysosome-associated membrane glycoprotein 1 OS=Homo sapiens OX=9606 GN=LAMP1 PE=1 SV=3	4	2	7	2	417	44.9	8.75	565939.90630000003	478098.89059999998	NA	565903.65630000003	NA	744936.28130000003	882195	1.00591e+06	7545.15	565904	2805.83	1.09365e+06	0.838266
P62269	Small ribosomal subunit protein uS13 OS=Homo sapiens OX=9606 GN=RPS18 PE=1 SV=3	13	2	4	2	152	17.7	10.99	1199905.1880000001	NA	NA	1703815.0630000001	NA	NA	1.87043e+06	4604.88	7545.15	1.70382e+06	2805.83	2874.59	0.838805
Q6UB35	Monofunctional C1-tetrahydrofolate synthase, mitochondrial OS=Homo sapiens OX=9606 GN=MTHFD1L PE=1 SV=1	2	2	4	2	978	105.7	8.06	320279.96879999997	NA	NA	609619.54689999996	NA	NA	499257	4604.88	7545.15	609620	2805.83	2874.59	0.839083
Q92552	Small ribosomal subunit protein mS27 OS=Homo sapiens OX=9606 GN=MRPS27 PE=1 SV=3	7	3	6	3	414	47.6	6.18	530610.78130000003	60655.175779999998	118755.3633	933590.375	190713.45310000001	57751.246090000001	827123	127617	300604	933590	242056	84785.5	0.839516
P11684	Uteroglobin OS=Homo sapiens OX=9606 GN=SCGB1A1 PE=1 SV=1	11	1	3	1	91	10	5.06	NA	471400.0625	647079.75	NA	620284.75	624744	8830.72	991814	1.63794e+06	5750.55	787272	917196	0.843473
P01036	Cystatin-S OS=Homo sapiens OX=9606 GN=CST4 PE=1 SV=3	26	3	10	1	141	16.2	5.02	NA	1704158.844	1258730	NA	1236133.8130000001	1828183.078	8830.72	3.58551e+06	3.1862e+06	5750.55	1.56891e+06	2.68398e+06	0.847542
P01591	Immunoglobulin J chain OS=Homo sapiens OX=9606 GN=JCHAIN PE=1 SV=4	6	1	2	1	159	18.1	5.24	71437.9375	NA	205987.10939999999	NA	244889.07810000001	278339.59379999997	111358	4604.88	521412	5750.55	310816	408635	0.848133
P69905	Hemoglobin subunit alpha OS=Homo sapiens OX=9606 GN=HBA1 PE=1 SV=2	15	2	12	2	142	15.2	8.68	2945776.8280000002	188292.875	286774.625	2492800.719	583098.99609999999	755332.79689999996	4.59192e+06	396164	725908	2.4928e+06	740075	1.10892e+06	0.85168
P61604	10 kDa heat shock protein, mitochondrial OS=Homo sapiens OX=9606 GN=HSPE1 PE=1 SV=2	31	3	14	3	102	10.9	8.92	2132349.5	1636646	3513148.3130000001	4329082.5159999998	6473660.4380000001	2526241.0860000001	3.32394e+06	3.44346e+06	8.89278e+06	4.32908e+06	8.21644e+06	3.70881e+06	0.852639
P40939	Trifunctional enzyme subunit alpha, mitochondrial OS=Homo sapiens OX=9606 GN=HADHA PE=1 SV=2	11	8	23	8	763	82.9	9.04	2796589.781	736303.99609999999	540112.09380000003	3419318.8130000001	1091623.328	1749091.0859999999	4.35936e+06	1.54917e+06	1.36718e+06	3.41932e+06	1.3855e+06	2.56787e+06	0.854056
P46781	Small ribosomal subunit protein uS4 OS=Homo sapiens OX=9606 GN=RPS9 PE=1 SV=3	21	5	10	5	194	22.6	10.65	5937893.125	251573.79689999999	351865.46090000001	6018530.875	357833.23440000002	608361.42969999998	9.25607e+06	529305	890672	6.01853e+06	454166	893145	0.856886
O76009	Keratin, type I cuticular Ha3-I OS=Homo sapiens OX=9606 GN=KRT33A PE=2 SV=2	36	14	41	1	404	45.9	4.82	197371.60939999999	823892.125	NA	215414.8438	NA	1371324.625	307666	1.73345e+06	7545.15	215415	2805.83	2.01326e+06	0.857982
P09669	Cytochrome c oxidase subunit 6C OS=Homo sapiens OX=9606 GN=COX6C PE=1 SV=2	11	1	4	1	75	8.8	10.39	174030.60939999999	332658.21879999997	350004	667894.125	730803.4375	241473.0313	271281	699905	885960	667894	927543	354510	0.859773
P13804	Electron transfer flavoprotein subunit alpha, mitochondrial OS=Homo sapiens OX=9606 GN=ETFA PE=1 SV=1	4	1	1	1	333	35.1	8.38	NA	NA	83482.039059999996	NA	175907.3438	NA	8830.72	4604.88	211317	5750.55	223263	2874.59	0.860809
P46778	Large ribosomal subunit protein eL21 OS=Homo sapiens OX=9606 GN=RPL21 PE=1 SV=2	9	1	1	1	160	18.6	10.49	348224.53129999997	NA	NA	281355.3125	46514.121090000001	NA	542817	4604.88	7545.15	281355	59036.2	2874.59	0.863896
P63244	Small ribosomal subunit protein RACK1 OS=Homo sapiens OX=9606 GN=RACK1 PE=1 SV=3	33	9	29	9	317	35.1	7.69	5928067.7970000003	8213764.625	6238729.8090000004	5946405.3909999998	8769532.3910000008	19782572.989999998	9.24075e+06	1.72816e+07	1.5792e+07	5.94641e+06	1.11304e+07	2.90431e+07	0.865204
Q5T9A4	ATPase family AAA domain-containing protein 3B OS=Homo sapiens OX=9606 GN=ATAD3B PE=1 SV=1	3	2	4	1	648	72.5	9.2	310923.28129999997	NA	59430.238279999998	360064.34379999997	NA	90620.070309999996	484671	4604.88	150435	360064	2805.83	133041	0.866547
P04899	Guanine nucleotide-binding protein G(i) subunit alpha-2 OS=Homo sapiens OX=9606 GN=GNAI2 PE=1 SV=3	6	2	4	1	355	40.4	5.54	NA	NA	44704.863279999998	NA	111274.07030000001	NA	8830.72	4604.88	113161	5750.55	141230	2874.59	0.871029
Q13867	Bleomycin hydrolase OS=Homo sapiens OX=9606 GN=BLMH PE=1 SV=1	13	6	15	6	455	52.5	6.27	6245928.2029999997	3551986.8280000002	3931467.1880000001	5546298.9380000001	5853187.2189999996	9876646.9529999997	9.73624e+06	7.47329e+06	9.95166e+06	5.5463e+06	7.42893e+06	1.45001e+07	0.872452
Q6NUJ1	Proactivator polypeptide-like 1 OS=Homo sapiens OX=9606 GN=PSAPL1 PE=2 SV=2	4	2	2	2	521	56.6	7.27	689077.125	209013.45310000001	271806.25	893042.54689999996	312419.40629999997	507794.6875	1.07414e+06	439759	688019	893043	396526	745501	0.873178
P78386	Keratin, type II cuticular Hb5 OS=Homo sapiens OX=9606 GN=KRT85 PE=1 SV=1	36	19	46	6	507	55.8	6.55	1177951.1880000001	3309280.281	382999	1628618.344	892889.8125	3265409.75	1.83621e+06	6.96265e+06	969479	1.62862e+06	1.13327e+06	4.794e+06	0.873251
P60174	Triosephosphate isomerase OS=Homo sapiens OX=9606 GN=TPI1 PE=1 SV=4	17	4	8	4	249	26.7	6.9	630791.21880000003	403382.03129999997	419309.75780000002	817752.82810000004	411862.89059999998	1811136.5	983286	848706	1.06139e+06	817753	522741	2.65896e+06	0.874163
P07355	Annexin A2 OS=Homo sapiens OX=9606 GN=ANXA2 PE=1 SV=2	47	15	44	15	339	38.6	7.75	11069882.630000001	5512901.6880000001	2779750.3280000002	12825439.84	5306747.9060000004	13655382.41	1.72559e+07	1.1599e+07	7.03634e+06	1.28254e+07	6.73538e+06	2.00477e+07	0.883109
P19012	Keratin, type I cytoskeletal 15 OS=Homo sapiens OX=9606 GN=KRT15 PE=1 SV=3	21	14	118	1	456	49.2	4.77	365627.0625	NA	NA	92862.273440000004	NA	113051.6094	569944	4604.88	7545.15	92862.3	2805.83	165973	0.883452
Q96DR8	Mucin-like protein 1 OS=Homo sapiens OX=9606 GN=MUCL1 PE=1 SV=1	10	1	4	1	90	9	4.64	724446.375	767532.8125	127485.49219999999	826549.875	612185.9375	496810.375	1.12928e+06	1.61487e+06	322702	826550	776993	729375	0.884751
Q15323	Keratin, type I cuticular Ha1 OS=Homo sapiens OX=9606 GN=KRT31 PE=1 SV=3	42	17	68	3	416	47.2	4.88	2973831.7030000002	18119923.579999998	1636547.5	4106605.773	6233665.8200000003	22326320.190000001	4.63565e+06	3.81239e+07	4.14257e+06	4.10661e+06	7.91183e+06	3.27776e+07	0.887738
P62913	Large ribosomal subunit protein uL5 OS=Homo sapiens OX=9606 GN=RPL11 PE=1 SV=2	17	3	7	3	178	20.2	9.6	1388726.6880000001	118965.46090000001	92208.554690000004	1275458	216394.3438	174997.1563	2.16477e+06	250300	233406	1275458	274650	256916	0.893283
P05109	Protein S100-A8 OS=Homo sapiens OX=9606 GN=S100A8 PE=1 SV=1	55	4	33	4	93	10.8	7.03	18215153.059999999	12078397	8380189.75	22866542.809999999	8734880.6879999992	34021958.630000003	2.8394e+07	2.54127e+07	2.12126e+07	2.28665e+07	1.10864e+07	4.99481e+07	0.897682
Q5D862	Filaggrin-2 OS=Homo sapiens OX=9606 GN=FLG2 PE=1 SV=1	14	19	60	19	2391	247.9	8.31	33294713.02	15556933.970000001	12558681.23	34856966.810000002	18781631.59	52559128.840000004	5.19003e+07	3.27314e+07	3.17896e+07	3.4857e+07	2.38378e+07	7.71628e+07	0.898736
P62873	Guanine nucleotide-binding protein G(I)/G(S)/G(T) subunit beta-1 OS=Homo sapiens OX=9606 GN=GNB1 PE=1 SV=3	6	2	4	2	340	37.4	6	961568.25	638136.09380000003	1185809.8130000001	2012294.125	2286773.75	830229.76560000004	1.49891e+06	1.34262e+06	3.00162e+06	2.01229e+06	2.9024e+06	1.21887e+06	0.899533
P62277	Small ribosomal subunit protein uS15 OS=Homo sapiens OX=9606 GN=RPS13 PE=1 SV=2	15	2	2	2	151	17.2	10.54	1392412.1880000001	61049.492189999997	63619.179689999997	1831243.75	109999.47659999999	77369.242190000004	2.17051e+06	128447	161038	1.83124e+06	139613	113587	0.900281
P30048	Thioredoxin-dependent peroxide reductase, mitochondrial OS=Homo sapiens OX=9606 GN=PRDX3 PE=1 SV=3	18	4	19	4	256	27.7	7.78	1979248.078	3064397.656	2956848.406	6236065.5630000001	5143059.6880000001	2124835.2340000002	3.08528e+06	6.44742e+06	7.48462e+06	6.23607e+06	6.52763e+06	3.1195e+06	0.903709
P19013	Keratin, type II cytoskeletal 4 OS=Homo sapiens OX=9606 GN=KRT4 PE=1 SV=5	16	8	52	5	520	56.1	6.61	NA	3055368.625	2511719.4380000001	NA	2813645.719	4439117.523	8830.72	6.42842e+06	6.35788e+06	5750.55	3.57111e+06	6.51714e+06	0.905276
P09651	Heterogeneous nuclear ribonucleoprotein A1 OS=Homo sapiens OX=9606 GN=HNRNPA1 PE=1 SV=5	24	7	20	6	372	38.7	9.13	815763.27339999995	1282740.0630000001	2086434.156	1993353.1089999999	5502410.1880000001	695786.66410000005	1.27162e+06	2.69885e+06	5.28136e+06	1.99335e+06	6.98372e+06	1.02149e+06	0.905676
Q14956	Transmembrane glycoprotein NMB OS=Homo sapiens OX=9606 GN=GPNMB PE=1 SV=2	2	1	1	1	572	63.9	6.64	269131.8125	92230.515629999994	NA	205838.7188	NA	381344.125	419526	194051	7545.15	205839	2805.83	559857	0.90627
O75880	Protein SCO1 homolog, mitochondrial OS=Homo sapiens OX=9606 GN=SCO1 PE=1 SV=1	8	3	13	3	301	33.8	8.88	2798983.875	3321778.625	3230606.8130000001	7213387.5	6984601.375	3022566.3130000001	4.36309e+06	6.98894e+06	8.17758e+06	7.21339e+06	8.86493e+06	4.43748e+06	0.91149
P46783	Small ribosomal subunit protein eS10 OS=Homo sapiens OX=9606 GN=RPS10 PE=1 SV=1	14	2	3	2	165	18.9	10.15	1163705.375	138585.3125	664994.14060000004	987790.6875	1083010.344	546219.84380000003	1.814e+06	291580	1.68329e+06	987791	1.37457e+06	801914	0.913849
Q9UPN4	Centrosomal protein of 131 kDa OS=Homo sapiens OX=9606 GN=CEP131 PE=1 SV=3	1	1	3	1	1083	122.1	8.69	386719.28129999997	195638.51560000001	227174.76560000001	536272	188385.48439999999	650951.3125	602823	411619	575044	536272	239101	955671	0.91498
P00441	Superoxide dismutase [Cu-Zn] OS=Homo sapiens OX=9606 GN=SOD1 PE=1 SV=2	8	1	5	1	154	15.9	6.13	183611.3125	125597.7656	69454.234379999994	235679.4063	104176.7969	254217.57810000001	286216	264255	175808	235679	132222	373221	0.915565
Q08188	Protein-glutamine gamma-glutamyltransferase E OS=Homo sapiens OX=9606 GN=TGM3 PE=1 SV=4	18	11	38	11	693	76.6	5.86	7188141.875	6023637.0310000004	3094233.68	7707148.0939999996	7891542.2029999997	8803317.6879999992	1.1205e+07	1.26736e+07	7.83239e+06	7.70715e+06	1.0016e+07	1.29243e+07	0.917851
P46782	Small ribosomal subunit protein uS7 OS=Homo sapiens OX=9606 GN=RPS5 PE=1 SV=4	8	2	2	2	204	22.9	9.72	813352.5	81897.273440000004	63721.777340000001	1519299.625	96979.007809999996	95616.546879999994	1.26787e+06	172310	161298	1.5193e+06	123087	140376	0.920141
P14927	Cytochrome b-c1 complex subunit 7 OS=Homo sapiens OX=9606 GN=UQCRB PE=1 SV=2	7	1	1	1	111	13.5	8.78	NA	170781.45310000001	NA	490718.75	NA	19580.130860000001	8830.72	359320	7545.15	490719	2805.83	28745.9	0.923419
Q9BYJ1	Hydroperoxide isomerase ALOXE3 OS=Homo sapiens OX=9606 GN=ALOXE3 PE=1 SV=1	3	2	3	2	711	80.5	6.96	211779.4375	87265.804690000004	87686.132809999996	543725.4375	61772.007810000003	255853.58590000001	330125	183605	221959	543725	78401.7	375622	0.925479
Q13510	Acid ceramidase OS=Homo sapiens OX=9606 GN=ASAH1 PE=1 SV=5	6	3	10	3	395	44.6	7.62	1167171.75	565978.90630000003	353154.1875	1266845.844	622743.65630000003	1185392.406	1.8194e+06	1.19081e+06	893934	1.26685e+06	790393	1.74029e+06	0.930605
P10619	Lysosomal protective protein OS=Homo sapiens OX=9606 GN=CTSA PE=1 SV=2	5	2	3	2	480	54.4	6.61	141958.23439999999	NA	NA	NA	NA	212012.20310000001	221286	4604.88	7545.15	5750.55	2805.83	311258	0.933455
P38117	Electron transfer flavoprotein subunit beta OS=Homo sapiens OX=9606 GN=ETFB PE=1 SV=3	11	3	3	3	255	27.8	8.1	59019.714840000001	NA	48151.3125	125821.10159999999	79227.242190000004	NA	92000.7	4604.88	121885	125821	100556	2874.59	0.935667
P12236	ADP/ATP translocase 3 OS=Homo sapiens OX=9606 GN=SLC25A6 PE=1 SV=4	35	10	40	4	298	32.8	9.74	586702.40630000003	1550409.5	2011415.1640000001	2124110.875	3129728.3909999998	1064040.719	914560	3.26202e+06	5.09146e+06	2.12411e+06	3.97228e+06	1.56213e+06	0.936518
P13647	Keratin, type II cytoskeletal 5 OS=Homo sapiens OX=9606 GN=KRT5 PE=1 SV=3	58	47	339	25	590	62.3	7.74	389486304.10000002	304150115.89999998	153108408.80000001	617322870.29999995	306718307	465251989.39999998	6.07137e+08	6.39925e+08	3.87561e+08	6.17323e+08	3.8929e+08	6.83043e+08	0.937069
P13646	Keratin, type I cytoskeletal 13 OS=Homo sapiens OX=9606 GN=KRT13 PE=1 SV=4	33	17	122	6	458	49.6	4.96	129736.7344	3582038.875	3229719.125	231758.5	5329908.4060000004	3823836.625	202235	7.53652e+06	8.17534e+06	231758	6.76478e+06	5.61383e+06	0.937195
P25311	Zinc-alpha-2-glycoprotein OS=Homo sapiens OX=9606 GN=AZGP1 PE=1 SV=2	34	9	31	9	298	34.2	6.05	7691368.9380000001	5285787.5	2452925.0980000002	8995359.1410000008	4800189.3870000001	9376042.125	1.19894e+07	1.11212e+07	6.20905e+06	8.99536e+06	6.09245e+06	1.37651e+07	0.939397
P00403	Cytochrome c oxidase subunit 2 OS=Homo sapiens OX=9606 GN=MT-CO2 PE=1 SV=1	7	2	6	2	227	25.5	4.82	935299.25	1223292.594	1276263.3130000001	2125746.75	2987749.75	1122419	1.45796e+06	2.57378e+06	3.23059e+06	2.12575e+06	3.79208e+06	1.64784e+06	0.942765
P30050	Large ribosomal subunit protein uL11 OS=Homo sapiens OX=9606 GN=RPL12 PE=1 SV=1	24	3	7	3	165	17.8	9.42	171291.76560000001	NA	271163.6875	1214314.5	296950.6875	NA	267012	4604.88	686392	1.21431e+06	376893	2874.59	0.944687
P54819	Adenylate kinase 2, mitochondrial OS=Homo sapiens OX=9606 GN=AK2 PE=1 SV=2	10	2	6	2	239	26.5	7.81	1232806.203	89310.796879999994	151445.7813	435138.03129999997	664600.34380000003	221553.39060000001	1.92172e+06	187908	383352	435138	843518	325266	0.945262
P11142	Heat shock cognate 71 kDa protein OS=Homo sapiens OX=9606 GN=HSPA8 PE=1 SV=1	18	9	35	6	646	70.9	5.52	536485.51560000004	1905150.0630000001	1322216.8359999999	1850746.25	3462363.219	1060070.6089999999	836281	4.00839e+06	3.34691e+06	1.85075e+06	4.39447e+06	1.55631e+06	0.946478
P04406	Glyceraldehyde-3-phosphate dehydrogenase OS=Homo sapiens OX=9606 GN=GAPDH PE=1 SV=3	38	9	25	9	335	36	8.46	10583148.060000001	7027105.8279999997	3417133.1170000001	16232657.83	4774785.625	16141296.810000001	1.64972e+07	1.47849e+07	8.64974e+06	1.62327e+07	6.06021e+06	2.36973e+07	0.946758
Q96IX5	ATP synthase membrane subunit K, mitochondrial OS=Homo sapiens OX=9606 GN=ATP5MK PE=1 SV=1	28	1	3	1	58	6.5	9.76	NA	305640.96879999997	289436.8125	510362.1875	1482292.125	NA	8830.72	643061	732647	510362	1.88134e+06	2874.59	0.949926
Q06830	Peroxiredoxin-1 OS=Homo sapiens OX=9606 GN=PRDX1 PE=1 SV=1	38	8	23	6	199	22.1	8.13	5238107.2659999998	4473056.3909999998	2752374.875	6410282.625	5823980.625	8214981.4060000004	8.16523e+06	9.4112e+06	6.96704e+06	6.41028e+06	7.39186e+06	1.20605e+07	0.950786
O75874	Isocitrate dehydrogenase [NADP] cytoplasmic OS=Homo sapiens OX=9606 GN=IDH1 PE=1 SV=2	3	1	2	1	414	46.6	7.01	128105.0469	NA	103923.94530000001	213972.17189999999	NA	385940.21879999997	199692	4604.88	263061	213972	2805.83	566605	0.951237
P31944	Caspase-14 OS=Homo sapiens OX=9606 GN=CASP14 PE=1 SV=2	36	10	42	10	242	27.7	5.58	10407147.210000001	8808230.8589999992	10046248.85	20638929.940000001	9611276.4379999992	19497332.969999999	1.62228e+07	1.85323e+07	2.54299e+07	2.06389e+07	1.21987e+07	2.86243e+07	0.959625
O76011	Keratin, type I cuticular Ha4 OS=Homo sapiens OX=9606 GN=KRT34 PE=1 SV=3	30	12	37	4	394	44.7	4.78	615641.10939999996	2828389.469	268378.16409999999	777527	956495.10939999996	3165115.3590000002	959670	5.95086e+06	679341	777527	1.21399e+06	4.64675e+06	0.959916
P02533	Keratin, type I cytoskeletal 14 OS=Homo sapiens OX=9606 GN=KRT14 PE=1 SV=4	74	38	351	13	472	51.5	5.16	283989340.19999999	316680543.30000001	228335771.19999999	583752663.89999998	304119387.60000002	492356315.19999999	4.42686e+08	6.66288e+08	5.77983e+08	5.83753e+08	3.85992e+08	7.22836e+08	0.965979
Q9BYN8	Small ribosomal subunit protein mS26 OS=Homo sapiens OX=9606 GN=MRPS26 PE=1 SV=1	12	3	3	3	205	24.2	10.39	1640760.531	108537.35159999999	95001.835940000004	1791696.719	236621.375	161788.42189999999	2.55764e+06	228360	240477	1.7917e+06	300322	237524	0.973462
Q9Y305	Acyl-coenzyme A thioesterase 9, mitochondrial OS=Homo sapiens OX=9606 GN=ACOT9 PE=1 SV=2	2	1	1	1	439	49.9	8.6	2308081.25	863937.5625	960415.4375	3090366.5	1172621.125	2266414.5	3.59787e+06	1.8177e+06	2.43108e+06	3.09037e+06	1.4883e+06	3.32736e+06	0.975474
P32119	Peroxiredoxin-2 OS=Homo sapiens OX=9606 GN=PRDX2 PE=1 SV=5	14	3	14	2	198	21.9	5.97	1162464.5630000001	2904623.125	1076759.094	2781721.3130000001	2712457.281	2224507.0469999998	1.81207e+06	6.11126e+06	2.72558e+06	2.78172e+06	3.44268e+06	3.26583e+06	0.978402
Q9HCY8	Protein S100-A14 OS=Homo sapiens OX=9606 GN=S100A14 PE=1 SV=1	36	3	3	3	104	11.7	5.24	470100.6875	268234.71879999997	NA	825059.25	NA	791564.96880000003	732799	564359	7545.15	825059	2805.83	1.16211e+06	0.981894
O94905	Erlin-2 OS=Homo sapiens OX=9606 GN=ERLIN2 PE=1 SV=1	13	4	5	4	339	37.8	5.62	434390.1875	156344.7813	382074.45309999998	859931.625	477216.73440000002	274822.61719999998	677133	328946	967139	859932	605689	403471	0.985428
A8K2U0	Alpha-2-macroglobulin-like protein 1 OS=Homo sapiens OX=9606 GN=A2ML1 PE=1 SV=3	3	4	9	4	1454	161	5.73	1305157.547	595022.25	259271.375	1369572.531	695084.70310000004	958795.14060000004	2.0345e+06	1.25191e+06	656290	1.36957e+06	882209	1.40762e+06	0.989456
P0C7P4	Putative cytochrome b-c1 complex subunit Rieske-like protein 1 OS=Homo sapiens OX=9606 GN=UQCRFS1P1 PE=5 SV=1	3	1	5	1	283	30.8	8.87	227789.73439999999	199071.7813	224278.1875	542023.5625	366663.28129999997	229954.5313	355082	418842	567712	542024	465373	337600	0.993423
P39023	Large ribosomal subunit protein uL3 OS=Homo sapiens OX=9606 GN=RPL3 PE=1 SV=2	7	3	5	3	403	46.1	10.18	860756.125	159287.8438	99428.320309999996	759538.125	206061.9375	387541.5	1.34176e+06	335138	251681	759538	261536	568955	0.99941
