# Supplementary material for: STREMI: a dual-function upstream ORF-encoded regulator of mitochondrial cristae architecture
Source: EMBO Rep. 2026 May 2;27(12):3303–39. doi: 10.1038/s44319-026-00783-8 (PMC13303939; doi:10.1038/s44319-026-00783-8)
Supplement: Supplementary file 4 — Dataset EV3 [file 44319_2026_783_MOESM4_ESM.xlsx]

## Sheet: info
	Dataset EV3
	Untargeted LC–MS/MS metabolomics of mouse BAT from WT and STREMI KO mice under room temperature and cold stress conditions, with integrated analysis of positive- and negative-ion modes and inclusion of QC samples.
	Tab Metabolites Identified metabolites and quantitative peak areas from LC–MS-based metabolomics analysis.
	Index Unique metabolite identifier assigned in this study.
	Mode Ionization mode used for detection (positive or negative electrospray ionization).
	Compounds English name of the identified metabolite.
	Super.Class Secondary classification of the metabolite according to the Human Metabolome Database (HMDB).
	Class Tertiary classification of the metabolite according to HMDB.
	Sub.Class Quaternary classification of the metabolite according to HMDB.
	Formula Molecular formula of the metabolite.
	Q1 (Da) Mass-to-charge ratio (m/z) of the precursor ion (parent ion) detected after electrospray ionization.
	Molecular weight (Da) Theoretical molecular weight of the neutral compound.
	RT (min) Chromatographic retention time in minutes.
	Adduct Ion adduct form detected in the mass spectrometer.
	Mass error Deviation between the measured and theoretical Q1 m/z value for the metabolite.
	Level Metabolite identification confidence level:
	1a – High-confidence identification based on standard reference, MS1, RT, and MS2 matching.
	1b – Moderate-confidence identification based on standard reference, MS1, RT, and MS2 matching.
	2 – High-confidence identification based on MS1, RT, and MS2 matching.
	3 – Moderate-confidence identification based on MS1, RT, and MS2 matching.
	4 – Identification based on MS1 and RT matching only (not included in differential analysis).
	score Metabolite identification confidence score.
	LC mode Chromatographic separation mode; rp indicates reversed-phase chromatography.
	CAS Chemical Abstracts Service registry number.
	PubChem CID PubChem compound identifier.
	HMDB Human Metabolome Database identifier.
	Metlin METLIN database identifier.
	cpd_ID KEGG compound identifier.
	kegg_map KEGG pathway identifier associated with the metabolite.
	WT-Stress-1 to STREMI_KO-RT-3, QC01–QC03 Peak areas of the metabolite detected in each biological sample and quality control (QC) sample. Peak areas are used for relative quantitative comparison of the same metabolite across different samples or experimental groups.

## Sheet: Metabolites
Index	Mode	Compounds	Super.Class	Class	Sub.Class	Formula	Q1 (Da)	Molecular weight (Da)	RT (min)	Adduct	Mass error	Level	score	LC mode	CAS	PubChem CID	HMDB	Metlin	cpd_ID	WT-Stress-1	WT-Stress-2	WT-Stress-3	STREMI_KO-Stress-1	STREMI_KO-Stress-2	STREMI_KO-Stress-3	WT-RT-1	WT-RT-2	WT-RT-3	STREMI_KO-RT-1	STREMI_KO-RT-2	STREMI_KO-RT-3	QC01	QC02	QC03	kegg_map
mws0120	T3_positive	2-(((R)-2,3-Dihydroxypropyl)phosphoryloxy)-N,N,N-trimethylethanaminium	Lipids and lipid-like molecules	Glycerophospholipids	Glycerophosphocholines	C8H21NO6P	258.111	258.111	0.7936	[M+H]+	0.925	1a	0.9801	rp	28319-77-9	439285	HMDB0000086	370	C00670	2.49545e+08	2.65682e+08	4.97435e+08	4.07528e+08	3.1112e+08	3.7964e+08	4.53894e+08	5.21441e+08	3.25592e+08	6.05238e+08	5.25982e+08	3.57093e+08	4.29801e+08	4.28417e+08	4.29471e+08	ko00564,ko00565,ko05231
MW0193946	T3_positive	Tryptophan	Organoheterocyclic compounds	Indoles and derivatives	Indolyl carboxylic acids and derivatives	C11H12N2O2	205.098	204.09	2.4459	[M+H]+	1.55	1a	0.9784	rp	73-22-3	6305	HMDB0000929	5879	C00078	5.91403e+08	5.40742e+08	5.92506e+08	5.77496e+08	5.01423e+08	6.05601e+08	6.72364e+08	6.61293e+08	5.47278e+08	6.63468e+08	2.31308e+08	5.92678e+08	6.05247e+08	6.07156e+08	6.0788e+08	ko00260,ko00380,ko00400,ko00970,ko01100,ko01210,ko01230,ko01240,ko04726,ko04974,ko04978,ko05143,ko05230
MEDN0305	T3_positive	Creatine	Organic acids and derivatives	Carboxylic acids and derivatives	Amino acids, peptides, and analogues	C4H9N3O2	132.077	131.07	0.8079	[M+H]+	1.05	1a	0.9727	rp	57-00-1	586	HMDB0000064	7	C00300	4.28896e+09	5.24303e+09	3.77926e+09	4.80928e+09	3.27908e+09	3.20846e+09	5.25293e+09	5.7421e+09	5.1427e+09	4.50074e+09	2.74024e+09	5.51356e+09	4.48875e+09	4.48869e+09	4.49722e+09	ko00260,ko00330,ko01100
MW0194064	T3_positive	Acetyl-L-carnitine	Lipids and lipid-like molecules	Fatty Acyls	Fatty acid esters	C9H17NO4	204.123	203.116	1.1989	[M+H]+	0.35	1a	0.9727	rp	3040-38-8 | 14992-62-2	7045767	HMDB0000201	956	C02571	3.50995e+08	3.46764e+08	2.57214e+08	3.15223e+08	1.94911e+08	2.15376e+08	8.64664e+07	1.57495e+08	9.1483e+07	4.86942e+07	3.2289e+07	8.03601e+07	1.65623e+08	1.6532e+08	1.65362e+08	ko04931
MW0169369	T3_positive	Lysine	Organic acids and derivatives	Carboxylic acids and derivatives	Amino acids, peptides, and analogues	C6H14N2O2	147.113	146.106	0.7075	[M+H]+	0.675	1a	0.9717	rp	56-87-1	5962	HMDB0000182	5200	C00047	7.0573e+08	6.97283e+08	7.36947e+08	7.63816e+08	6.93757e+08	7.92927e+08	9.50338e+08	8.88333e+08	7.65713e+08	9.22433e+08	4.1265e+08	7.29104e+08	7.89542e+08	7.92431e+08	7.91914e+08	ko00310,ko00470,ko00780,ko00970,ko01100,ko01210,ko01230,ko02010,ko04974
MW0169549	T3_positive	Niacinamide	Organoheterocyclic compounds	Pyridines and derivatives	Pyridinecarboxylic acids and derivatives	C6H6N2O	123.056	122.048	0.9662	[M+H]+	0.725	1a	0.968	rp	98-92-0	936	HMDB0001406	1497	C00153	2.65756e+09	2.24103e+09	2.38236e+09	2.54611e+09	2.29074e+09	2.39454e+09	3.16141e+09	3.13896e+09	2.9398e+09	2.29213e+09	1.3575e+09	2.17059e+09	2.15364e+09	2.16342e+09	2.1346e+09	ko00760,ko01100,ko01240,ko04977
MW0169367	T3_positive	Proline	Organic acids and derivatives	Carboxylic acids and derivatives	Amino acids, peptides, and analogues	C5H9NO2	116.071	115.063	0.8079	[M+H]+	1.175	1a	0.9643	rp	147-85-3	145742	HMDB0000162	29	C00148	6.95936e+08	7.29984e+08	7.62836e+08	7.36813e+08	7.60123e+08	8.19708e+08	1.00684e+09	1.01297e+09	8.4209e+08	1.11836e+09	3.78543e+08	9.11405e+08	8.59283e+08	8.56569e+08	8.58267e+08	ko00330,ko00470,ko00970,ko01100,ko01230,ko02010,ko04974,ko04978,ko05230
ZINC1532766	T3_positive	Methionine	Organic acids and derivatives	Carboxylic acids and derivatives	Amino acids, peptides, and analogues	C5H11NO2S	150.059	149.051	1.2133	[M+H]+	0.625	1a	0.9638	rp	348-67-4	84815	HMDB0000696	-	C00855	6.04797e+08	6.57165e+08	7.71452e+08	7.03278e+08	6.19204e+08	7.0053e+08	1.00802e+09	9.25118e+08	7.66611e+08	8.53347e+08	3.42602e+08	7.85741e+08	7.21684e+08	7.21648e+08	7.24107e+08	ko00470,ko01100,ko02010
MW0168837	T3_positive	Betaine	Organic acids and derivatives	Carboxylic acids and derivatives	Amino acids, peptides, and analogues	C5H11NO2	118.087	117.079	0.8079	[M+H]+	1.3	1a	0.9637	rp	107-43-7	247	HMDB0000043	-	C00719	4.39894e+09	4.05359e+09	4.20156e+09	4.07018e+09	3.64524e+09	4.78893e+09	3.3906e+09	2.61485e+09	2.43834e+09	3.0975e+09	2.42456e+09	2.85946e+09	3.43807e+09	3.43111e+09	3.43201e+09	ko00260,ko01100,ko02010
MW0159863	T3_positive	Hypoxanthine	Organoheterocyclic compounds	Imidazopyrimidines	Purines and purine derivatives	C5H4N4O	137.046	136.038	1.2133	[M+H]+	0.725	1a	0.9619	rp	68-94-0 | 146469-94-5 | 146469-95-6 | 146445-70-7 | 51953-04-9 | 95121-06-5	135398638	HMDB0000157	-	C00262	2.03665e+09	2.54318e+09	1.46109e+09	2.26268e+09	1.88782e+09	2.30342e+09	3.58781e+09	3.72577e+09	6.62686e+09	4.31358e+09	2.3316e+09	3.34159e+09	2.78409e+09	2.80466e+09	2.79039e+09	ko00230,ko01100,ko01232
MEDP0125	T3_positive	Choline	Organic nitrogen compounds	Organonitrogen compounds	Quaternary ammonium salts	C5H14NO+	104.088	104.108	0.7793	[M+]+	1.4	1a	0.9618	rp	62-49-7	305	HMDB0000097	56	C00114	7.44405e+06	4.49862e+06	6.69302e+06	4.73156e+06	8.55508e+06	4.80831e+06	6.99546e+06	6.86427e+06	5.59454e+06	6.02735e+06	5.41903e+06	4.8884e+06	4.89405e+06	5.32983e+06	5.10127e+06	ko00260,ko00564,ko01100,ko02010,ko04725,ko04976,ko05231
MW0169004	T3_positive	Cytosine	Organoheterocyclic compounds	Diazines	Pyrimidines and pyrimidine derivatives	C4H5N3O	112.051	111.043	1.2133	[M+H]+	1.1	1a	0.961	rp	71-30-7	597	HMDB0000630	283	C00380	1.16125e+08	1.13402e+08	1.33384e+08	9.71312e+07	1.07489e+08	9.63497e+07	1.70549e+08	1.74433e+08	1.28945e+08	1.22336e+08	9.10747e+07	1.25401e+08	1.2209e+08	1.22098e+08	1.22496e+08	ko00240,ko01100,ko01232
MW0168692	T3_positive	Adenosine	Nucleosides, nucleotides, and analogues	Purine nucleosides	-	C10H13N5O4	268.104	267.097	1.9106	[M+H]+	0.125	1a	0.9583	rp	58-61-7	60961	HMDB0000050	86	C00212	4.85569e+07	7.68116e+07	6.9764e+07	7.31812e+07	5.92426e+07	7.51523e+07	3.75367e+07	5.73345e+07	4.65217e+07	5.90713e+07	4.04649e+07	4.63706e+07	6.96058e+07	6.92935e+07	6.87757e+07	ko00230,ko01100,ko01232,ko02010,ko04022,ko04024,ko04071,ko04080,ko04270,ko04923,ko04924,ko05012,ko05032,ko05034
MW0012998	T3_positive	LPC(18:0_0:0)	Lipids and lipid-like molecules	Glycerophospholipids	Glycerophosphocholines	C26H54NO7P	506.362	523.364	6.8269	[M+H-H2O]+	2.98207	1a	0.958	rp	19420-57-6	497299	HMDB0010384	-	C04230	4.13148e+06	8.35865e+06	1.317e+07	6.14625e+06	2.39544e+07	4.07798e+06	3.17368e+06	2.7827e+06	4.34912e+06	3.98973e+06	6.9199e+06	2.95034e+06	7.47017e+06	7.5457e+06	7.16665e+06	ko00564,ko04148,ko05231
MW0124723	T3_positive	Lumichrome	Organoheterocyclic compounds	Pteridines and derivatives	Alloxazines and isoalloxazines	C12H10N4O2	243.088	242.08	4.1657	[M+H]+	0.55	1a	0.9563	rp	1086-80-2	5326566	HMDB0254199	-	C01727	1.92512e+08	1.65019e+08	1.45745e+08	1.37116e+08	1.6825e+08	2.00324e+08	2.43731e+08	1.90105e+08	1.64595e+08	1.65572e+08	1.24895e+08	164798176	1.9514e+08	1.94383e+08	1.92918e+08	ko00740
MW0126805	T3_positive	Thymine	Organoheterocyclic compounds	Diazines	Pyrimidines and pyrimidine derivatives	C5H6N2O2	127.05	126.043	2.0495	[M+H]+	0.675	1a	0.9555	rp	65-71-4	1135	HMDB0000262	290	C00178	1.19064e+07	1.39133e+07	1.88388e+07	1.7484e+07	1.24805e+07	1.46652e+07	1.24379e+07	9.99006e+06	7.78175e+06	1.05024e+07	7.72243e+06	1.03519e+07	1.24676e+07	1.24038e+07	1.22321e+07	ko00240,ko01100,ko01232
MW0169283	T3_positive	2-Amino-1-phenylethanol	Organic nitrogen compounds	Organonitrogen compounds	Amines	C8H11NO	120.081	137.084	2.1915	[M+H-H2O]+	1.35	1a	0.9525	rp	7568-93-6	1000	HMDB0001065	-	C02735	3.68737e+08	2.9525e+08	3.64058e+08	3.76211e+08	3.44086e+08	3.64842e+08	4.70388e+08	4.92321e+08	3.48115e+08	7.30151e+06	3.86664e+06	4.50933e+07	3.88536e+08	3.84521e+08	3.81613e+08	-
MW0170020	T3_positive	Xanthosine	Nucleosides, nucleotides, and analogues	Purine nucleosides	-	C10H12N4O6	307.066	284.076	1.853	[M+Na]+	1.55	1a	0.9453	rp	146-80-5	64959	HMDB0000299	3408	C01762	2.07641e+07	1.82775e+07	2.21161e+07	2.12237e+07	1.79712e+07	2.15463e+07	1.4605e+07	1.76344e+07	1.24383e+07	1.15696e+07	7.51238e+06	1.33602e+07	1.6243e+07	1.66714e+07	1.6593e+07	ko00230,ko00232,ko01100,ko01232,ko02010
MW0109212	T3_positive	Phenylalanylserine	Organic acids and derivatives	Carboxylic acids and derivatives	Amino acids, peptides, and analogues	C12H16N2O4	253.118	252.111	1.7102	[M+H]+	0.025	1a	0.945	rp	16053-39-7	193508	HMDB0029004	-	-	5.97822e+06	5.68164e+06	7.06349e+06	6.19887e+06	5.10591e+06	6.06523e+06	9.20774e+06	8.18505e+06	6.9215e+06	6.46285e+06	3.9852e+06	6.89696e+06	8.40967e+06	8.37016e+06	8.39587e+06	-
MW0013266	T3_positive	Desoxycortone	Lipids and lipid-like molecules	Steroids and steroid derivatives	Hydroxysteroids	C21H30O3	331.227	330.219	6.282	[M+H]+	0.525	1a	0.9448	rp	64-85-7	6166	HMDB0000016	5089	C03205	2.63655e+06	1.13721e+06	1.3621e+06	2.99165e+06	102325	104426	4.95315e+06	1.02115e+06	1.76348e+06	456096	3.96662e+06	1.84644e+06	1.7208e+06	1.74668e+06	1.76573e+06	ko00140,ko01100,ko04925
MW0109211	T3_positive	Phe-Phe	Organic acids and derivatives	Carboxylic acids and derivatives	Amino acids, peptides, and analogues	C18H20N2O3	313.155	312.147	3.464	[M+H]+	0.775	1a	0.9436	rp	201023-39-4	65104	HMDB0013302	-	-	1.7469e+06	1.14535e+06	1.4287e+06	1.37051e+06	995192	646394	1.39717e+06	1.2067e+06	1.06148e+06	1.16082e+06	1.02101e+06	973634	1.7595e+06	1.72562e+06	1.72855e+06	-
MW0052998	T3_positive	gammLinolenic Acid	Lipids and lipid-like molecules	Fatty Acyls	Lineolic acids and derivatives	C18H30O2	279.232	278.225	8.104	[M+H]+	0.05	1a	0.9434	rp	506-26-3	5280933	HMDB0003073	386	C06426	1.56774e+07	1.50928e+07	1.17519e+07	1.17758e+07	1.35338e+07	1.37288e+07	1.4104e+07	1.52936e+07	1.25649e+07	1.84079e+07	6.42973e+06	1.32921e+07	1.41984e+07	1.38527e+07	1.38136e+07	ko00591,ko01040,ko01100
MEDN0682	T3_positive	Octadecanamide	Organic acids and derivatives	Carboximidic acids and derivatives	Carboximidic acids	C18H37NO	284.295	283.288	6.6501	[M+H]+	0.475	1a	0.9433	rp	124-26-5	31292	HMDB0034146	-	C13846	4.42844e+06	1.52752e+07	8.32518e+06	3.4661e+07	7.1178e+07	3.39412e+06	7.38381e+06	2.18254e+07	1.32232e+07	6.41086e+06	2.37362e+07	3.85567e+07	9.19656e+06	1.02108e+07	1.00119e+07	-
MEDP0513	T3_positive	Palmitic amide	Lipids and lipid-like molecules	Fatty Acyls	Fatty amides	C16H33NO	256.264	255.256	8.1332	[M+H]+	1.225	1a	0.9411	rp	629-54-9	69421	HMDB0012273	-	-	3.83534e+06	4.38786e+06	1.23375e+07	7.28657e+06	3.56496e+06	4.38711e+06	5.90582e+06	5.69515e+06	5.81238e+06	7.37492e+06	5.54093e+06	4.68991e+06	5.40907e+06	5.31178e+06	5.30456e+06	-
MW0169682	T3_positive	Piperidine	Organoheterocyclic compounds	Piperidines	-	C5H11N	86.0826	85.0891	1.2711	[M+H]+	1.875	1a	0.9374	rp	110-89-4	8082	HMDB0034301	-	C01746	1.56927e+06	1.90026e+06	1.35426e+06	1.16603e+06	631273	1.77612e+06	2.65651e+06	1.10985e+06	1.21179e+06	2.34102e+06	205935	184288	2.04488e+06	1.98093e+06	2.04304e+06	ko04974
MW0103665	T3_positive	Succinyladenosine	Nucleosides, nucleotides, and analogues	Purine nucleosides	-	C14H17N5O8	384.115	383.108	2.1174	[M+H]+	0.025	1a	0.9356	rp	4542-23-8	20849086	HMDB0000912	5867	-	4.97133e+07	8.82112e+07	4.24849e+07	3.19242e+07	3.80498e+07	6.71042e+07	3.7072e+07	3.11855e+07	2.93489e+07	7.96361e+07	5.68803e+07	4.0782e+07	5.20021e+07	5.18931e+07	5.1795e+07	-
MW0113863	T3_positive	2'-Adenylic acid	Organic oxygen compounds	Organooxygen compounds	Carbohydrates and carbohydrate conjugates	C10H14N5O7P	348.071	347.063	2.0139	[M+H]+	0.8	1a	0.9321	rp	130-49-4 | 81012-86-4	94136	HMDB0011617	-	C00946	1.62099e+07	1.34738e+07	1.11135e+07	1.39964e+07	1.0843e+07	5.31822e+06	1.7119e+07	1.54215e+07	1.6829e+07	1.52988e+07	8.17762e+06	1.54361e+07	1.48178e+07	1.48709e+07	1.49726e+07	-
MW0194063	T3_positive	Trp-glu	Organic acids and derivatives	Carboxylic acids and derivatives	Amino acids, peptides, and analogues	C16H19N3O5	334.14	333.132	2.3856	[M+H]+	0.575	1a	0.9294	rp	36099-95-3	7009663	HMDB0029082	-	-	6.22345e+06	4.23518e+06	4.46595e+06	5.04412e+06	4.76248e+06	4.41996e+06	6.76117e+06	5.45885e+06	5.17339e+06	4.24019e+06	3.99764e+06	4.10739e+06	5.00131e+06	4.95776e+06	4.92039e+06	-
MW0107537	T3_positive	Indole	Organoheterocyclic compounds	Indoles and derivatives	Indoles	C8H7N	117.058	117.058	2.4459	[M+]+	0.875	1a	0.9289	rp	120-72-9	798	HMDB0000738	286	C00463	8.78325e+07	7.69795e+07	7.88338e+07	8.27951e+07	7.48191e+07	8.4446e+07	9.00239e+07	9.50897e+07	7.67043e+07	8.83274e+07	4.30139e+07	8.00994e+07	8.14818e+07	8.12416e+07	8.18778e+07	ko00380,ko00400,ko01100,ko04974
MW0006930	T3_positive	Dopamine	Benzenoids	Phenols	Benzenediols	C8H11NO2	136.062	153.079	0.8509	[M+H-H2O]+	1.05	1a	0.9266	rp	62-31-7	681	HMDB0000073	64	C03758	70807414	7.9245e+07	7.19007e+07	8.74549e+07	7.63627e+07	9.57911e+07	7.03649e+07	7.87235e+07	6.98895e+07	7.82243e+07	7.38139e+07	6.22229e+07	7.68912e+07	7.69088e+07	7.67791e+07	ko00350,ko01100,ko04024,ko04080,ko04540,ko04721,ko04728,ko04917,ko04976,ko05012,ko05030,ko05031,ko05032,ko05034
MW0054524	T3_positive	LPC(16:0_0:0)	Lipids and lipid-like molecules	Glycerophospholipids	Glycerophosphocholines	C24H50NO7P	496.34	495.332	6.2504	[M+H]+	0.181327	1a	0.9196	rp	17364-16-8	460602	HMDB0010382	-	C04230	6.1826e+06	5.50595e+06	5.92914e+06	3.46741e+06	3.25946e+06	1.80486e+06	5.36874e+06	6.91297e+06	8.64478e+06	4.867e+06	8.91019e+06	875263	5.66412e+06	5.5042e+06	5.35876e+06	ko00564,ko04148,ko05231
MEDN0579	T3_positive	N-lactoyl-phenylalanine	Organic acids and derivatives	Carboxylic acids and derivatives	Amino acids, peptides, and analogues	C12H15NO4	238.108	237.1	3.6575	[M+H]+	1.725	1a	0.9195	rp	183241-73-8	11075454	HMDB0062175	-	-	1.14132e+06	1.65633e+06	3.11754e+06	4.59412e+06	700948	1.65392e+06	2.93782e+06	3.80011e+06	637905	3.63406e+06	653821	2.32432e+06	2.96822e+06	3.0238e+06	3.11985e+06	-
MW0106393	T3_positive	Glutamine	Organic acids and derivatives	Carboxylic acids and derivatives	Amino acids, peptides, and analogues	C5H10N2O3	147.077	146.069	0.7936	[M+H]+	0.65	1a	0.918	rp	5959-95-5	145815	HMDB0003423	6926	C00819	2.6844e+08	3.1902e+08	3.49761e+08	3.82424e+08	3.44404e+08	4.0504e+08	3.06464e+08	4.11414e+08	4.43041e+08	3.62402e+08	1.26938e+08	4.03637e+08	3.28586e+08	3.24357e+08	3.25034e+08	ko00470,ko01100
MEDL00377	T3_positive	Glu-Phe	Organic acids and derivatives	Carboxylic acids and derivatives	Amino acids, peptides, and analogues	C14H18N2O5	295.129	294.122	2.4607	[M+H]+	0.075	1a	0.9165	rp	20556-22-3	18653118	HMDB0029156	23756	-	1.87167e+06	1.64371e+06	1.73924e+06	3.26228e+06	1.70119e+06	2.64466e+06	3.51857e+06	1.85505e+06	2.52735e+06	1.49174e+06	219835	1.76368e+06	4.09841e+06	4.38191e+06	4.33562e+06	-
MEDP1639	T3_positive	Corticosterone	Lipids and lipid-like molecules	Steroids and steroid derivatives	Hydroxysteroids	C21H30O4	347.223	346.214	5.4879	[M+H]+	2.225	1a	0.9146	rp	50-22-6	5753	HMDB0001547	6314	C02140	1.76546e+07	4.88781e+06	2.24642e+06	2.10232e+06	1.53586e+06	1.29122e+06	3.45035e+06	9.91128e+06	7.77195e+06	3.53443e+06	8.6181e+06	8.458e+06	5.66652e+06	5.76933e+06	6.07656e+06	ko00140,ko01100,ko04923,ko04925,ko05020
MW0150573	T3_positive	Glyc-Pro	Organic acids and derivatives	Carboxylic acids and derivatives	Amino acids, peptides, and analogues	C7H12N2O3	173.093	172.085	0.835	[M+H]+	1.275	1a	0.911	rp	704-15-4	79101	HMDB0252876	-	-	2.65075e+07	2.4777e+07	3.30992e+07	3.84735e+07	2.58079e+07	3.64647e+07	4.30332e+07	4.32369e+07	3.02699e+07	2.96226e+07	4.96567e+06	3.20321e+07	3.09668e+07	3.10354e+07	3.17405e+07	-
MW0103469	T3_positive	Adenosine-5'-diphosphate	Nucleosides, nucleotides, and analogues	Purine nucleotides	Purine ribonucleotides	C10H15N5O10P2	428.037	427.029	1.9993	[M+H]+	0.28035	1a	0.905	rp	58-64-0	6022	HMDB0001341	6175	C00008	1.67432e+07	1.23958e+07	1.09455e+07	1.13583e+07	1.14017e+07	1.23795e+07	1.86049e+07	1.68278e+07	1.64319e+07	1.41933e+07	5.29779e+06	1.47219e+07	1.36574e+07	1.34867e+07	1.34778e+07	ko00190,ko00230,ko01100,ko01232,ko01240,ko04068,ko04080,ko04142,ko04152,ko04611,ko04714,ko04742,ko04924,ko05012,ko05014,ko05022
MW0110995	T3_positive	Diethanolamine	Organic nitrogen compounds	Organonitrogen compounds	Amines	C4H11NO2	70.066	105.079	0.8079	[M+H-2H2O]+	2.3	1a	0.9027	rp	111-42-2	8113	HMDB0004437	3239	C06772	1.67487e+08	1.92125e+08	1.80016e+08	1.94266e+08	1.88072e+08	1.91799e+08	2.55794e+08	2.44533e+08	2.06639e+08	2.42412e+08	7.0882e+07	2.23435e+08	2.06974e+08	2.05056e+08	2.06529e+08	ko00564
MW0150045	T3_positive	Glu-Leu	Organic acids and derivatives	Carboxylic acids and derivatives	Amino acids, peptides, and analogues	C11H20N2O5	261.145	260.137	2.2063	[M+H]+	1.2	1a	0.8989	rp	5969-52-8	9856500	HMDB0028823	44684	-	5.76855e+06	3.48486e+06	4.57349e+06	6.08007e+06	1.46984e+06	5.02469e+06	6.34449e+06	4.4397e+06	4.90185e+06	2.18942e+06	487985	3.30182e+06	5.95694e+06	5.89516e+06	5.8861e+06	-
MW0169988	T3_positive	Uracil	Organoheterocyclic compounds	Diazines	Pyrimidines and pyrimidine derivatives	C4H4N2O2	113.035	112.027	0.8652	[M+H]+	1.3	1a	0.8934	rp	66-22-8	1174	HMDB0000300	258	C00106	9.87085e+07	1.17886e+08	1.20881e+08	1.2136e+08	1.24092e+08	1.20146e+08	1.46204e+08	1.56754e+08	1.24726e+08	1.62154e+08	1.20394e+08	1.50637e+08	1.26313e+08	1.27067e+08	1.25998e+08	ko00240,ko00410,ko00770,ko01100,ko01232
ZINC5133329	T3_positive	Phenol	Benzenoids	Phenols	1-hydroxy-4-unsubstituted benzenoids	C6H6O	95.0499	94.0419	1.9917	[M+H]+	1.85	1a	0.886	rp	108-95-2	996	HMDB0000228	-	C00146	1.12116e+08	1.12391e+08	1.20649e+08	1.38433e+08	1.11901e+08	1.25753e+08	1.63092e+08	1.49628e+08	1.27495e+08	1.3876e+08	6.08153e+07	1.20466e+08	1.2447e+08	1.25287e+08	1.24446e+08	ko00350,ko01100,ko04974,ko05208
MW0114733	T3_positive	L-Gulose	Organic oxygen compounds	Organooxygen compounds	Carbohydrates and carbohydrate conjugates	C6H12O6	203.053	180.063	0.7793	[M+Na]+	0.525	1a	0.8781	rp	6027-89-0	10130220	HMDB0012326	-	C15923	3.09169e+08	2.24022e+08	2.68105e+08	2.92159e+08	2.6589e+08	2.69636e+08	8.96625e+08	6.84014e+08	5.65597e+08	9.69463e+08	9.34702e+08	7.32771e+08	5.6156e+08	5.58321e+08	5.57621e+08	ko00053
MW0110225	T3_positive	Tyrosyltyrosine	Organic acids and derivatives	Carboxylic acids and derivatives	Amino acids, peptides, and analogues	C18H20N2O5	345.145	344.137	2.2655	[M+H]+	0.7	1a	0.8724	rp	1050-28-8	70590	HMDB0029117	65164	-	957436	260417	775870	1.17565e+06	918295	796945	1.15583e+06	321007	1.01934e+06	713714	830506	856145	952019	974324	948525	-
MW0168601	T3_positive	4-Hydroxybenzaldehyde	Organic oxygen compounds	Organooxygen compounds	Carbonyl compounds	C7H6O2	123.045	122.037	0.8509	[M+H]+	1.3	1a	0.8526	rp	123-08-0	126	HMDB0011718	-	C00633	1.59223e+08	1.42112e+08	1.89027e+08	1.61861e+08	1.48972e+08	1.64984e+08	2.14166e+08	1.98972e+08	1.75933e+08	1.99101e+08	8.32421e+07	1.7879e+08	1.70164e+08	1.70772e+08	1.70326e+08	ko01100
MEDP1049	T3_positive	2-Phenoxyethanol	Benzenoids	Phenol ethers	-	C8H10O2	121.065	138.068	4.8416	[M+H-H2O]+	1.05	1a	0.8503	rp	122-99-6	31236	HMDB0041607	-	-	6.60742e+07	4.26598e+07	5.11577e+07	5.95622e+07	6.45733e+07	6.67282e+07	6.19749e+07	6.07291e+07	6.27577e+07	6.62332e+07	2.23008e+07	1.50126e+07	5.41188e+07	5.46431e+07	5.58511e+07	-
MW0054600	T3_positive	1-Hexadecanoyl-sn-glycero-3-phosphoethanolamine	Lipids and lipid-like molecules	Glycerophospholipids	Glycerophosphoethanolamines	C21H44NO7P	454.293	453.286	7.1845	[M+H]+	0.0880489	1a	0.8484	rp	53862-35-4	9547069	HMDB0011503	-	C04438	3.87279e+07	3.64116e+07	3.7663e+07	4.44257e+07	3.43215e+07	3.45137e+07	3.20138e+07	3.91883e+07	3.95673e+07	2.71353e+07	1.14824e+07	2.55744e+07	2.72283e+07	2.81532e+07	2.61798e+07	ko00564
MW0110047	T3_positive	Tropate	Organic acids and derivatives	Hydroxy acids and derivatives	Beta hydroxy acids and derivatives	C9H10O3	131.049	166.063	1.9847	[M+H-2H2O]+	0.775	1a	0.8475	rp	552-63-6	10726	HMDB0062590	-	C01456	8.04843e+07	8.43112e+07	8.67879e+07	9.36154e+07	8.42056e+07	9.14843e+07	1.27106e+08	1.11377e+08	1.03028e+08	1.01796e+08	3.76444e+07	9.25283e+07	8.90794e+07	8.90883e+07	8.89054e+07	-
MW0110084	T3_positive	Trp-Trp	Organic acids and derivatives	Carboxylic acids and derivatives	Amino acids, peptides, and analogues	C22H22N4O3	391.177	390.169	3.8816	[M+H]+	1.025	1a	0.8444	rp	20696-60-0	88656	HMDB0029094	65025	-	19100.1	19100.1	19131.9	19100.1	26947.6	20605.2	227075	213283	95287.2	103449	19100.1	98284.8	68504.4	68504.4	109086	-
MEDP1600	T3_positive	4-Propylphenol	Benzenoids	Benzene and substituted derivatives	Phenylpropanes	C9H12O	119.086	136.089	6.1186	[M+H-H2O]+	0.2	1a	0.8407	rp	645-56-7	12580	HMDB0032625	-	C14311	5.64272e+06	1.34933e+06	1.31803e+07	1.32123e+07	3.05696e+06	4.39204e+06	1.95142e+06	3.73622e+06	4.91969e+06	8.92318e+06	6.53594e+06	9.77277e+06	5.34138e+06	4.90142e+06	5.59348e+06	-
MEDP0401	T3_positive	5'-Deoxy-5'-(Methylthio) Adenosine	Nucleosides, nucleotides, and analogues	5'-deoxyribonucleosides	5'-deoxy-5'-thionucleosides	C11H15N5O3S	298.097	297.09	2.7612	[M+H]+	0.15	1a	0.8306	rp	2457-80-9	439176	HMDB0001173	3425	C00170	2.65153e+06	3.61414e+06	4.70106e+06	6.07723e+06	3.16415e+06	4.25122e+06	1.72743e+06	1.13554e+06	1.2228e+06	1.28737e+06	339967	871441	3.15694e+06	3.16053e+06	3.15087e+06	ko00270,ko01100
MW0152622	T3_positive	Leu-phe	Organic acids and derivatives	Carboxylic acids and derivatives	Amino acids, peptides, and analogues	C15H22N2O3	279.171	278.163	3.3004	[M+H]+	0.65	1a	0.8259	rp	3303-55-7	6992310	HMDB0013243	24020	-	1.32119e+07	1.28785e+07	1.77079e+07	1.45376e+07	1.34837e+07	1.22919e+07	1.21738e+07	1.28223e+07	1.0124e+07	9.9864e+06	9.07773e+06	8.87717e+06	1.44609e+07	1.44612e+07	1.43867e+07	-
MW0103660	T3_positive	S-adenosylmethionine	Nucleosides, nucleotides, and analogues	5'-deoxyribonucleosides	5'-deoxy-5'-thionucleosides	C15H22N6O5S	399.145	398.137	0.7766	[M+H]+	1.15	1a	0.8208	rp	29908-03-0 | 17176-17-9 | 485-80-3 | 78548-84-2 | 91279-78-6	34755	HMDB0001185	3289	C00019	7.61921e+06	6.3529e+06	523294	8.32498e+06	5.24132e+06	8.50082e+06	2.43845e+06	995607	1.99288e+06	542943	1.95604e+06	3.12721e+06	4.71801e+06	4.57522e+06	4.64068e+06	ko00270,ko00330,ko01100,ko01230,ko01240,ko04122,ko04148,ko05208
MEDP0777	T3_positive	Diethyl malonate	Organic acids and derivatives	Carboxylic acids and derivatives	Dicarboxylic acids and derivatives	C7H12O4	161.083	160.074	6.8122	[M+H]+	4.1	1a	0.8134	rp	105-53-3	7761	HMDB0029573	-	-	1.62656e+07	1.567e+07	1.35622e+07	1.85857e+07	3.49314e+07	1.0216e+07	9.51051e+06	4.16679e+07	1.34342e+07	7.53823e+06	2.49625e+07	1.68906e+07	1.09187e+07	1.04048e+07	8.92952e+06	-
MEDP1061	T3_positive	o-Tyrosine	Organic acids and derivatives	Carboxylic acids and derivatives	Amino acids, peptides, and analogues	C9H11NO3	182.082	181.074	0.8509	[M+H]+	0.775	1a	0.811	rp	2370-61-8	91482	HMDB0006050	-	-	4.31499e+08	4.19967e+08	4.15462e+08	4.37777e+08	3.96391e+08	4.27404e+08	5.55231e+08	5.01935e+08	4.62476e+08	5.09084e+08	1.98203e+08	4.79508e+08	4.42672e+08	4.42671e+08	4.45083e+08	-
MW0107116	T3_positive	Glycine	Organic acids and derivatives	Carboxylic acids and derivatives	Amino acids, peptides, and analogues	C2H5NO2	76.0402	75.032	1.1449	[M+H]+	2.175	1a	0.8095	rp	56-40-6	750	HMDB0000123	20	C00037	2.32293e+06	5.065e+06	6.56047e+06	5.96817e+06	2.70277e+06	5.4492e+06	2.85836e+06	5.89889e+06	1.24086e+07	6.06084e+06	5.94577e+06	6.10891e+06	9.00598e+06	8.24079e+06	8.58807e+06	ko00120,ko00230,ko00260,ko00310,ko00440,ko00470,ko00480,ko00630,ko00730,ko00785,ko00860,ko00970,ko01100,ko01200,ko01230,ko01240,ko02010,ko04080,ko04721,ko04974,ko04978,ko05230
MW0168753	T3_positive	Aniline	Benzenoids	Benzene and substituted derivatives	Aniline and substituted anilines	C6H7N	94.0658	93.0578	1.9993	[M+H]+	1.625	1a	0.8089	rp	62-53-3	6115	HMDB0003012	489	C00292	1.36229e+07	1.3238e+07	1.51438e+07	1.25418e+07	1.39972e+07	1.18037e+07	1.45481e+07	4.45133e+07	1.65746e+07	1.42168e+07	730797	1.46305e+07	1.35486e+07	1.34047e+07	1.32621e+07	-
MEDP0664	T3_positive	Tyrosine methylester	Organic acids and derivatives	Carboxylic acids and derivatives	Amino acids, peptides, and analogues	C10H13NO3	196.097	195.089	2.2506	[M+H]+	0.9	1a	0.8046	rp	1080-06-4	70652	HMDB0029217	-	C03404	1.29105e+06	2.42372e+06	2.6642e+06	3.17559e+06	2.39388e+06	2.75873e+06	2.49535e+06	2.63848e+06	1.90879e+06	2.7057e+06	2.25132e+06	2.91261e+06	2.73467e+06	2.93807e+06	2.92115e+06	-
MW0117239	T3_positive	1-Methylxanthine	Organoheterocyclic compounds	Imidazopyrimidines	Purines and purine derivatives	C6H6N4O2	167.056	166.049	4.1212	[M+H]+	1.2	1a	0.8017	rp	6136-37-4	80220	HMDB0010738	-	C16358	4.14396e+06	4.3158e+06	7.00499e+06	5.05574e+06	3.97151e+06	4.90112e+06	4.84539e+06	3.05905e+06	4.21364e+06	4.38889e+06	5.44604e+06	7.99829e+06	1.72068e+07	1.62853e+07	1.57132e+07	ko00232,ko01100
MW0055024	T3_positive	MG(18:2_0:0_0:0)	Lipids and lipid-like molecules	Fatty Acyls	Lineolic acids and derivatives	C21H38O4	337.274	354.277	8.8419	[M+H-H2O]+	0.725	1a	0.8015	rp	26545-74-4	5283469	HMDB0242115	-	C01885	5.16707e+06	5.28062e+06	7.3722e+06	6.1073e+06	8.29624e+06	6.39691e+06	1.04138e+07	9.96392e+06	7.62644e+06	1.00092e+07	5.5557e+06	6.06258e+06	9.30637e+06	8.92183e+06	9.35414e+06	ko00561,ko01100,ko04714,ko04923,ko04975,ko04977
MW0141784	T3_positive	1-Methylhistamine	Organic nitrogen compounds	Organonitrogen compounds	Amines	C6H11N3	126.103	125.095	0.6932	[M+H]+	1	1a	0.8008	rp	6481-48-7	3614	HMDB0000898	-	C05127	2.3285e+07	3.18279e+07	2.50656e+07	2.8609e+07	3.00023e+07	2.02263e+07	1.85292e+07	1.947e+07	2.16821e+07	1.65386e+07	2.27038e+06	1.50736e+07	2.03207e+07	1.99658e+07	1.99964e+07	ko00340,ko01100
MW0063386	T3_positive	Bovinic acid	Lipids and lipid-like molecules	Fatty Acyls	Lineolic acids and derivatives	C18H32O2	322.275	280.24	8.104	[M+CH3CN+H]+	1.425	1b	0.9996	rp	2540-56-9	5280644	HMDB0003797	-	C04056	2.04055e+06	1.64279e+06	270018	1.03853e+06	1.58517e+06	1.47472e+06	1.24777e+06	2.05559e+06	1.31482e+06	1.29205e+06	663170	1.3285e+06	1.5366e+06	1.52748e+06	1.46811e+06	ko00591
MW0194130	T3_positive	10-hydroxystearic acid	Lipids and lipid-like molecules	Fatty Acyls	Fatty acids and conjugates	C18H36O3	265.253	300.266	8.8419	[M+H-2H2O]+	1.625	1b	0.9953	rp	638-26-6	9561835	HMDB0037396	-	-	8.32656e+06	7.8986e+06	1.38902e+07	7.99448e+06	9.11321e+06	1.25923e+07	1.32964e+07	1.67646e+07	1.41463e+07	6.83708e+06	3.05233e+06	1.04733e+07	9.86527e+06	9.76699e+06	1.01245e+07	-
MW0169387	T3_positive	Carnitine	Organic nitrogen compounds	Organonitrogen compounds	Quaternary ammonium salts	C7H15NO3	203.14	161.105	0.8509	[M+CH3CN+H]+	1.775	1b	0.9894	rp	541-15-1	10917	HMDB0000062	52	C00318	3.92158e+06	4.689e+06	3.89029e+06	4.13057e+06	894039	4.95492e+06	7.68335e+06	6.61375e+06	303523	4.40061e+06	3.47396e+06	5.09238e+06	4.77083e+06	5.02395e+06	4.98844e+06	ko04714,ko04976,ko05415
MW0148361	T3_positive	L-Gulonolactone	Organoheterocyclic compounds	Lactones	Gamma butyrolactones	C6H10O6	247.043	178.048	1.1408	[M+Na+HCOOH]+	0.675	1b	0.9772	rp	1198-69-2	439994	HMDB0243497	-	-	3.45025e+07	2.57533e+07	2.5279e+07	3.3584e+07	2.30436e+07	2.59352e+07	2.66802e+07	3.08524e+06	1.19302e+07	8.36482e+06	3.00733e+06	1.45412e+07	2.03673e+07	2.03018e+07	2.09154e+07	-
MW0115511	T3_positive	Alphd-xylopyranose	Organic oxygen compounds	Organooxygen compounds	Carbohydrates and carbohydrate conjugates	C5H10O5	173.043	150.053	0.8079	[M+Na]+	1.2	1b	0.942	rp	6763-34-4 | 130550-15-1	6027	HMDB0000098	-	C00181	1.64819e+07	2.79957e+06	1.39445e+07	1.19717e+07	1.13966e+07	2.06538e+07	1.29486e+07	1.41545e+07	9.83902e+06	1.31255e+07	5.0803e+06	1.17324e+07	1.45666e+07	1.49076e+07	1.49359e+07	ko00040,ko00520,ko01100,ko02010
MW0106189	T3_positive	Creatinine	Organic acids and derivatives	Carboxylic acids and derivatives	Amino acids, peptides, and analogues	C4H7N3O	227.126	113.059	0.7363	[2M+H]+	1.95	1b	0.9321	rp	60-27-5	588	HMDB0000562	8	C00791	3.80546e+06	2.04195e+06	3.03027e+06	3.2911e+06	4.15456e+06	3.24921e+06	3.22055e+06	2.8629e+06	3.67055e+06	3.43871e+06	811240	2.56953e+06	3.10664e+06	3.13724e+06	3.13799e+06	ko00330,ko01100
MW0168643	T3_positive	5-Methylcytosine	Organoheterocyclic compounds	Diazines	Pyrimidines and pyrimidine derivatives	C5H7N3O	126.067	125.059	7.8387	[M+H]+	0.975	1b	0.9301	rp	554-01-8	65040	HMDB0002894	3247	C02376	1.02856e+07	7.48474e+06	6.37615e+06	7.12071e+06	9.23729e+06	9.12484e+06	1.12723e+07	7.46912e+06	8.41424e+06	1.01872e+07	9.20169e+06	3.72171e+06	1.0975e+07	1.25587e+07	1.26716e+07	ko00240,ko01100
pme2617	T3_positive	Methionine sulfoxide	Organic acids and derivatives	Carboxylic acids and derivatives	Amino acids, peptides, and analogues	C5H11NO3S	148.045	165.046	0.8652	[M+H-H2O]+	6.35	1b	0.8965	rp	3226-65-1	158980	HMDB0002005	6428	C02989	1.49537e+07	9.71727e+06	2.05426e+07	2.09214e+07	1.14709e+07	1.65341e+07	2.01647e+07	2.37923e+07	4.06034e+06	2.10029e+07	1.37084e+07	2.18611e+07	1.24286e+07	1.18413e+07	1.11677e+07	ko00270,ko01100
MW0108082	T3_positive	Lys-Tyr	Organic acids and derivatives	Carboxylic acids and derivatives	Amino acids, peptides, and analogues	C15H23N3O4	310.176	309.169	0.8509	[M+H]+	0.85	1b	0.8447	rp	35978-98-4	7021820	HMDB0028963	-	-	1.62039e+07	1.65473e+07	1.99262e+07	1.86809e+07	1.68481e+07	1.87618e+07	2.06304e+07	2.08115e+07	1.21238e+07	1.5168e+07	5.66554e+06	1.50448e+07	2.06693e+07	2.02529e+07	2.02087e+07	-
MW0012278	T3_positive	13,14-Dihydro-15-keto-pgf2alpha	Lipids and lipid-like molecules	Fatty Acyls	Eicosanoids	C20H34O5	377.23	354.241	6.221	[M+Na]+	0.95	1b	0.8321	rp	27376-76-7	5283039	HMDB0004685	-	-	2.96055e+06	2.26022e+06	1.75128e+06	2.09657e+06	2.71087e+06	3.56296e+06	3.98166e+06	678073	4.02301e+06	3.3546e+06	885177	3.32163e+06	3.16999e+06	3.17859e+06	3.02935e+06	-
MW0112171	T3_positive	2-Hydroxyacetophenone	Organic oxygen compounds	Organooxygen compounds	Carbonyl compounds	C8H8O2	137.06	136.052	9.7181	[M+H]+	0.675	1b	0.8018	rp	582-24-1	68490	HMDB0245150	-	C07189	5.27784e+07	3.98756e+07	4.42664e+07	6.42396e+07	1.19743e+07	5.1905e+07	4.61567e+07	4.59644e+07	5.57259e+07	5.68097e+07	5.10339e+07	6.3765e+07	4.25471e+07	4.2208e+07	4.05815e+07	-
MW0005058	T3_positive	4-Hydroxy-3-methoxybenzenemethanol	Benzenoids	Phenols	Methoxyphenols	C8H10O3	137.06	154.063	3.3226	[M+H-H2O]+	0.525	1b	0.7967	rp	498-00-0	62348	HMDB0032012	-	C06317	3.03662e+07	5.42799e+06	1.26812e+07	7.59297e+07	7.43652e+06	4.15725e+07	2.11275e+07	4.39396e+07	4.42055e+07	5.63971e+07	4.32536e+07	4.8629e+07	2.11947e+07	3.30792e+07	3.11591e+07	-
MEDN0739	T3_positive	4-Hydroxybenzyl alcohol	Benzenoids	Benzene and substituted derivatives	Benzyl alcohols	C7H8O2	107.05	124.052	1.9917	[M+H-H2O]+	1.675	1b	0.7952	rp	623-05-2	125	HMDB0011724	-	C17467	1.18639e+08	1.17138e+08	1.21537e+08	1.30926e+08	1.08371e+08	1.30397e+08	1.58069e+08	1.51608e+08	1.36754e+08	1.40058e+08	6.9435e+07	1.29432e+08	1.22853e+08	1.23584e+08	1.23261e+08	-
FDATN01262	T3_positive	Aminohippuric acid	Benzenoids	Benzene and substituted derivatives	Benzoic acids and derivatives	C9H10N2O3	159.055	194.069	2.1915	[M+H-2H2O]+	1.6	1b	0.7893	rp	61-78-9	2148	HMDB0001867	6359	-	1.66952e+07	1.8178e+07	1.69369e+07	1.82821e+07	1.72228e+07	1.61597e+07	2.64557e+07	2.50908e+07	1.68229e+07	2.35666e+07	2.41288e+07	2.63919e+07	2.16151e+07	2.19473e+07	2.18406e+07	-
MW0105168	T3_positive	Succinylacetone	Organic acids and derivatives	Keto acids and derivatives	Medium-chain keto acids and derivatives	C7H10O4	123.044	158.058	2.3405	[M+H-2H2O]+	0.475	1b	0.7883	rp	51568-18-4	5312	HMDB0000635	5608	-	9.09118e+06	5.21027e+06	8.60481e+06	4.48638e+06	8.42339e+06	1.41982e+07	1.02146e+07	5.84009e+06	2.67279e+07	1.39275e+07	3.33565e+07	1.48101e+07	1.05403e+07	1.12857e+07	1.12427e+07	-
MW0168785	T3_positive	Asparagine	Organic acids and derivatives	Carboxylic acids and derivatives	Amino acids, peptides, and analogues	C4H8N2O3	133.06	132.054	1.1989	[M+H]+	1.725	1b	0.785	rp	3130-87-8	6267	HMDB0000168	-	C00152	2.56469e+07	2.83934e+07	28597070	2.60822e+07	1.47847e+07	25202167	2.61802e+07	4.31887e+06	2.21742e+07	2.2968e+07	1.30434e+07	2.17377e+07	2.55965e+07	2.53214e+07	2.56007e+07	ko00250,ko00970,ko01100,ko01230,ko04974,ko04978,ko05230
MW0002155	T3_positive	2,3-Dihydrobenzofuran	Organoheterocyclic compounds	Coumarans	-	C8H8O	121.065	120.058	2.8365	[M+H]+	1.475	1b	0.784	rp	496-16-2	10329	HMDB0013815	-	-	6.0546e+07	5.54415e+07	5.50374e+07	5.57729e+07	56046334	5.86093e+07	5.0735e+07	5.54005e+07	5.38443e+07	4.99681e+07	5.79052e+07	5.21089e+07	8.57666e+07	8.09575e+07	6.41144e+07	-
MW0111333	T3_positive	Triethanolamine	Organic nitrogen compounds	Organonitrogen compounds	Amines	C6H15NO3	188.069	149.105	1.9847	[M+K]+	0.525	1b	0.7815	rp	102-71-6	7618	HMDB0032538	-	C06771	1.7428e+07	1.41782e+07	1.88356e+07	2.20781e+07	1.94957e+07	2.1279e+07	2.43458e+07	2.44033e+07	2.10137e+07	2.21815e+07	9.40664e+06	2.04682e+07	1.98353e+07	2.02158e+07	1.98037e+07	ko00564
MW0105167	T3_positive	FAPy-adenine	Organoheterocyclic compounds	Diazines	Pyrimidines and pyrimidine derivatives	C5H7N5O	136.062	153.065	2.382	[M+H-H2O]+	0.85	1b	0.7813	rp	5122-36-1	114926	HMDB0004816	7080	C06502	1.01887e+07	1.16496e+07	3.1711e+07	8.34059e+06	1.21363e+07	4.68098e+07	5.21551e+07	1.10788e+07	5.05421e+07	3.96993e+07	2.79785e+07	4.06808e+07	3.1349e+07	2.45684e+07	2.98785e+07	-
MEDN0745	T3_positive	Propylparaben	Benzenoids	Benzene and substituted derivatives	Benzoic acids and derivatives	C10H12O3	163.076	180.079	5.6048	[M+H-H2O]+	0.65	1b	0.7808	rp	94-13-3	7175	HMDB0032574	-	-	5.89079e+06	5.93764e+06	5.47673e+06	4.09019e+06	5.53512e+06	5.41646e+06	5.34179e+06	2.46396e+06	5.17442e+06	5.70759e+06	1.79014e+06	2.49998e+06	7.42688e+06	7.35002e+06	6.89743e+06	-
MW0161517	T3_positive	Dehydrocorticosterone	Lipids and lipid-like molecules	Steroids and steroid derivatives	Hydroxysteroids	C21H28O4	345.207	344.199	5.3128	[M+H]+	1.6	1b	0.7797	rp	72-23-1	13783449	HMDB0004029	7003	C05490	1.62626e+06	1.38304e+06	1.1455e+06	149360	915056	198435	607516	1.13235e+06	802688	1.13076e+06	1.45629e+06	798044	910998	828124	857520	ko00140
MW0106228	T3_positive	Cyclohexylamine	Organic nitrogen compounds	Organonitrogen compounds	Cyclohexylamines	C6H13N	122.097	99.1048	8.7909	[M+Na]+	7.25	1b	0.7762	rp	108-91-8	7965	HMDB0031404	-	C00571	4.98938e+06	5.67985e+06	2.32152e+06	5.04449e+06	4.93074e+06	4.97226e+06	4.37447e+06	5.12906e+06	4.87778e+06	5.60217e+06	4.12864e+06	6.93662e+06	5.61401e+06	5.61758e+06	5.33294e+06	-
MW0159907	T3_positive	p-Aminobenzoic acid	Benzenoids	Benzene and substituted derivatives	Benzoic acids and derivatives	C7H7NO2	137.046	137.047	1.7365	[M+]+	2.45	1b	0.7738	rp	150-13-0	978	HMDB0001392	-	C00568	3.5001e+07	2.007e+08	1.14108e+08	4.31079e+07	1.3676e+08	8.36626e+07	2.61905e+08	2.95549e+08	1.8474e+08	2.55585e+08	1.65537e+08	1.972e+08	2.28652e+08	2.35489e+08	2.36147e+08	ko00790,ko01100,ko01240
MW0193947	T3_positive	2-Phenylacetamide	Benzenoids	Benzene and substituted derivatives	Phenylacetamides	C8H9NO	118.066	135.068	1.9917	[M+H-H2O]+	1.475	1b	0.7686	rp	103-81-1	7680	HMDB0010715	-	C02505	6.56517e+07	6.52979e+07	7.53385e+07	8.00152e+07	6.5716e+07	7.60195e+07	1.0804e+08	9.99052e+07	8.71837e+07	9.10248e+07	3.25378e+07	7.9594e+07	7.60074e+07	7.61004e+07	7.61733e+07	ko00360,ko01100
MW0125928	T3_positive	1-Methyl-6-oxo-1,6-dihydropyridine-3-carboxamide	Organoheterocyclic compounds	Pyridines and derivatives	Pyridinecarboxylic acids and derivatives	C7H8N2O2	153.066	152.059	1.6349	[M+H]+	0.8	1b	0.7686	rp	701-44-0	69698	HMDB0004193	7025	C05842	9.955e+06	1.26272e+07	1.30158e+07	7.18092e+06	1.29256e+07	7.11321e+06	4.66597e+06	7.92918e+06	2.33915e+06	7.98349e+06	8.00361e+06	7.18745e+06	8.33453e+06	8.2769e+06	8.33623e+06	ko00760,ko01100
MW0107510	T3_positive	Ile-Ser	Organic acids and derivatives	Carboxylic acids and derivatives	Amino acids, peptides, and analogues	C9H18N2O4	219.134	218.127	1.9556	[M+H]+	0.6	1b	0.7607	rp	6403-14-1	7021816	HMDB0028916	23658	-	1.35229e+07	1.30874e+07	1.56416e+07	1.86634e+07	1.12824e+07	1.19507e+07	1.59994e+07	1.43642e+07	1.18402e+07	9.25363e+06	1.09574e+06	1.00887e+07	1.54104e+07	1.52757e+07	1.51441e+07	-
MEDTP01677	T3_positive	FFA(12:1)	Lipids and lipid-like molecules	Fatty Acyls	Fatty acids and conjugates	C12H22O2	163.148	198.162	5.2691	[M+H-2H2O]+	0.55	1b	0.7604	rp	2430-94-6	5312378	HMDB0000529	5514	-	2.99238e+06	3.12534e+06	3.41176e+06	3.48444e+06	3.32716e+06	3.05337e+06	2.86967e+06	3.16527e+06	3.0764e+06	3.32086e+06	2.96404e+06	3.11871e+06	3.71999e+06	3.71882e+06	3.72865e+06	-
MW0169982	T3_positive	Tyramine	Benzenoids	Benzene and substituted derivatives	Phenethylamines	C8H11NO	120.081	137.084	2.8216	[M+H-H2O]+	1.35	1b	0.7567	rp	51-67-2	5610	HMDB0000306	60	C00483	2.08552e+07	1.32285e+07	1.51202e+07	1.67146e+07	1.43235e+07	1.51091e+07	2.05555e+07	1.94197e+07	1.48005e+07	1.40076e+07	4.18259e+06	1.29558e+07	1.90494e+07	1.90531e+07	1.89099e+07	ko00350,ko01100,ko01240,ko04080,ko04974
MEDP0827	T3_positive	Isophorone	Organic oxygen compounds	Organooxygen compounds	Carbonyl compounds	C9H14O	138.103	138.105	7.4527	[M+]+	2.675	1b	0.7487	rp	78-59-1	6544	HMDB0031195	-	C14743	2.23349e+07	2.08738e+07	1.10321e+08	2.19102e+07	2.81594e+07	3.22485e+07	1.30487e+07	5.07946e+07	1.23266e+07	1.66454e+07	1.51762e+07	1.66342e+07	1.57557e+07	1.53395e+07	1.63101e+07	-
ZINC100009383	T3_positive	Glucose	Organic oxygen compounds	Organooxygen compounds	Carbohydrates and carbohydrate conjugates	C6H12O6	163.045	180.063	0.65	[M+H-H2O]+	9.275	1b	0.7479	rp	50-99-7 | 58367-01-4 | 8027-56-3 | 28823-03-2 | 19030-38-7 | 815-92-9	107526	HMDB0000122	-	-	4.73285e+06	4.98059e+06	7.77912e+06	6.06993e+06	6.43266e+06	3.10347e+06	3.09932e+06	3.06144e+06	2.59656e+06	3.47185e+06	3.03555e+06	4.55331e+06	2.90402e+06	2.38337e+06	3.00153e+06	-
MEDP1031	T3_positive	1-Phenylethanol	Benzenoids	Benzene and substituted derivatives	-	C8H10O	105.07	122.073	8.104	[M+H-H2O]+	1.575	1b	0.7477	rp	98-85-1	7409	HMDB0032619	-	C07112	3.08891e+07	9.73604e+07	2.23066e+07	1.18403e+07	1.7253e+07	2.55829e+07	3.5057e+07	4.06045e+07	3.13341e+07	3.24486e+07	3.17947e+07	3.61344e+07	2.67716e+07	2.91161e+07	2.87318e+07	-
MEDP0792	T3_positive	Pyrrolidine	Organoheterocyclic compounds	Pyrrolidines	-	C4H9N	72.0816	71.0735	0.8509	[M+H]+	2	1b	0.7468	rp	123-75-1	31268	HMDB0031641	-	-	6.98857e+08	6.75278e+08	7.50749e+08	7.35307e+08	7.38518e+08	8.07386e+08	1.01844e+09	9.8785e+08	8.5502e+08	9.20367e+08	3.32565e+08	8.46377e+08	8.15515e+08	8.06333e+08	8.14152e+08	-
MW0109251	T3_positive	Phosphocreatine	Organic acids and derivatives	Carboxylic acids and derivatives	Amino acids, peptides, and analogues	C4H10N3O5P	194.033	211.036	0.7506	[M+H-H2O]+	1.475	1b	0.7464	rp	24655	587	HMDB0001511	-	C02305	9.05368e+06	1.36306e+07	1.11955e+07	1.27503e+07	1.06621e+07	1.01428e+07	1.30429e+07	1.2576e+07	1.38903e+07	1.3282e+07	2.51388e+06	1.35796e+07	1.25642e+07	1.24616e+07	1.24286e+07	ko00330,ko01100
MEDP0603	T3_positive	Cuminaldehyde	Lipids and lipid-like molecules	Prenol lipids	Monoterpenoids	C10H12O	148.087	148.089	7.9646	[M+]+	3.05	1b	0.7414	rp	122-03-2	326	HMDB0002214	-	C06577	1.40895e+07	9.94711e+06	4.50307e+06	1.10638e+07	1.13553e+07	8.91114e+06	7.56898e+06	1.00532e+07	1.34957e+07	6.41625e+06	9.80004e+06	7.0539e+06	1.00278e+07	9.73934e+06	9.77288e+06	ko01100
MW0114604	T3_positive	Hydroxyacetone	Organic oxygen compounds	Organooxygen compounds	Carbonyl compounds	C3H6O2	75.0449	74.0368	0.1807	[M+H]+	2.05	1b	0.7402	rp	116-09-6	8299	HMDB0006961	-	C05235	1.34698e+07	1.29931e+07	1.88838e+07	1.83693e+07	1.61355e+07	1.74826e+07	1.02414e+07	3.62751e+06	2.17302e+06	1.8639e+06	3.29059e+06	3.14764e+06	6.05239e+06	7.34438e+06	7.16687e+06	ko00640,ko01100
MW0009415	T3_positive	Phenylacetic acid	Benzenoids	Benzene and substituted derivatives	-	C8H8O2	119.05	136.052	1.5047	[M+H-H2O]+	1.425	1b	0.7386	rp	103-82-2	999	HMDB0000209	129	C07086	701869	705469	1.01721e+06	596495	816480	574534	1.12357e+06	360532	203810	1.41032e+06	140826	753861	3.78984e+06	2.74784e+06	3.61123e+06	ko00360,ko01100
MW0119848	T3_positive	4-(2-Hydroxyethyl)-1-piperazine ethanesulfonic acid	Organoheterocyclic compounds	Diazinanes	Piperazines	C8H18N2O4S	239.105	238.099	1.5626	[M+H]+	1.825	1b	0.7382	rp	7365-45-9	23831	HMDB0062295	-	-	3.03917e+06	4.26404e+06	3.1749e+06	3.6439e+06	4.5697e+06	4.12121e+06	1.18811e+07	5.67802e+06	5.02589e+06	3.21693e+06	1.05506e+06	4.05191e+06	1.498e+07	1.49853e+07	1.48403e+07	-
MEDN0167	T3_positive	Purine	Organoheterocyclic compounds	Imidazopyrimidines	Purines and purine derivatives	C5H4N4	205.016	120.044	1.3435	[M+K+HCOOH]+	9.675	1b	0.7346	rp	120-73-0	1044	HMDB0001366	6193	C15587	286764	834688	909945	832560	253188	765651	921250	385561	582214	938462	393143	925809	2.67935e+06	2.29982e+06	1.9942e+06	-
MEDN1116	T3_positive	Aldosterone	Lipids and lipid-like molecules	Steroids and steroid derivatives	Hydroxysteroids	C21H28O5	360.192	360.194	3.0164	[M+]+	2.925	1b	0.7294	rp	52-39-1	5839	HMDB0000037	-	C01780	1.83877e+06	2.85734e+06	2.10757e+06	2.44751e+06	1.16569e+06	3.8487e+06	4.76216e+06	4.19985e+06	4.70144e+06	1.84683e+06	657002	2.81199e+06	2.65248e+06	2.60962e+06	2.62547e+06	ko00140,ko01100,ko04925,ko04960
MW0120328	T3_positive	4-Carboxypyrazole	Organoheterocyclic compounds	Azoles	Pyrazoles	C4H4N2O2	112.029	112.027	1.1042	[M+]+	4.8	1b	0.7266	rp	37718-11-9	3015937	HMDB0060760	-	-	7.5131e+07	5.19358e+07	4.9626e+07	6.36262e+07	4.67546e+07	1.45799e+07	3.93219e+07	6.73889e+07	2.40507e+07	3.97164e+07	3.58514e+06	2.89916e+07	2.14469e+07	2.69993e+07	2.91014e+07	-
MW0004671	T3_positive	4-Methoxybenzaldehyde	Benzenoids	Benzene and substituted derivatives	Benzoyl derivatives	C8H8O2	137.06	136.052	4.1339	[M+H]+	0.675	1b	0.726	rp	123-11-5	31244	HMDB0029686	-	C10761	3.49574e+07	3.48865e+07	5.85577e+06	4.04252e+07	1.54352e+07	2.5054e+07	2.34066e+07	2.45922e+07	2.37502e+07	5.20935e+07	2.63528e+07	2.63617e+07	2.02825e+07	2.4267e+07	2.37335e+07	-
MW0062070	T3_positive	Piperitone	Lipids and lipid-like molecules	Prenol lipids	Monoterpenoids	C10H16O	135.117	152.12	8.1042	[M+H-H2O]+	0.95	1b	0.7242	rp	89-81-6	6987	HMDB0034975	-	-	1.34141e+07	1.17301e+07	7.92641e+06	1.05131e+07	5.96417e+06	6.4144e+06	7.99058e+06	4.44365e+06	5.29482e+06	1.19607e+07	1.08583e+06	1.64275e+06	6.59642e+06	7.08342e+06	4.11871e+06	-
MW0112152	T3_positive	2-Hexenal	Organic oxygen compounds	Organooxygen compounds	Carbonyl compounds	C6H10O	98.0715	98.0732	5.5609	[M+]+	2.9	1b	0.7204	rp	6728-26-3	5281168	HMDB0031496	-	C08497	2.03313e+07	1.67544e+07	1.10098e+07	1.50815e+07	2.95867e+07	1.83562e+07	7.54449e+07	1.35113e+07	1.36768e+07	1.72151e+07	1.88863e+07	1.74273e+07	6.13956e+06	9.35822e+06	8.65421e+06	-
MW0061066	T3_positive	Perillartine	Lipids and lipid-like molecules	Prenol lipids	Monoterpenoids	C10H15NO	165.114	165.115	7.4003	[M+]+	2.4	1b	0.7193	rp	30950-27-7	5365782	HMDB0035652	-	-	1.89215e+07	1.85038e+07	1.59629e+07	1.73249e+07	1.95923e+07	1.85891e+07	1.02377e+07	8.89043e+06	2.22466e+07	3.73968e+06	5.16562e+06	3.88668e+06	8.57803e+06	8.21954e+06	6.00064e+06	-
MADN0498	T3_positive	Sulfanilic acid	Benzenoids	Benzene and substituted derivatives	Benzenesulfonic acids and derivatives	C6H7NO3S	174.022	173.015	2.5801	[M+H]+	0.85	1b	0.717	rp	121-57-3 | 129674-17-5 | 71949-32-1	8479	HMDB0258581	-	C06335	2.30567e+06	3.15494e+06	5.52136e+06	5.78098e+06	4.4701e+06	2514199	3.76075e+06	3.97026e+06	2.02802e+06	4.34242e+06	1.32068e+06	1.74007e+06	4.31388e+06	4.19429e+06	4.30462e+06	-
MEDP0151	T3_positive	2-Hydroxy-6-Aminopurine	Organoheterocyclic compounds	Imidazopyrimidines	Purines and purine derivatives	C5H5N5O	152.057	151.049	1.577	[M+H]+	0.475	1b	0.7168	rp	3373-53-3	76900	HMDB0000403	5392	-	2.57523e+07	3.08948e+07	3.12767e+07	2.87808e+07	2.11431e+07	2.71482e+07	3.70173e+07	3.25679e+07	2.99042e+07	3.515e+07	29605059	3.42005e+07	4.28661e+07	4.26797e+07	4.25615e+07	-
MW0169955	T3_positive	Trigonelline	Alkaloids and derivatives	-	-	C7H7NO2	137.046	137.048	2.4607	[M+]+	2.7	1b	0.7128	rp	535-83-1	5570	HMDB0000875	273	C01004	5.20143e+06	741596	2.11042e+06	887689	3.65041e+06	870267	7.72711e+06	6.71796e+06	1.13599e+07	1.31975e+07	5.77271e+06	1.00511e+07	6.83596e+06	7.45534e+06	7.71611e+06	-
MEDTP02578	T3_positive	2-Hydroxy-4-(methylthio)butyric acid	Lipids and lipid-like molecules	Fatty Acyls	Fatty acids and conjugates	C5H10O3S	133.032	150.035	1.2133	[M+H-H2O]+	0.6	1b	0.709	rp	120-91-2	11427	HMDB0037115	-	-	2.22828e+08	2.32855e+08	2.88755e+08	2.68092e+08	240632274	2.65621e+08	3.75766e+08	3.59897e+08	2.89962e+08	3.13112e+08	1.2796e+08	2.90651e+08	2.67271e+08	2.68597e+08	2.67753e+08	-
MW0102874	T3_positive	3-Hexenedioic acid	Lipids and lipid-like molecules	Fatty Acyls	Fatty acids and conjugates	C6H8O4	162.059	144.042	1.2133	[M+NH4]+	0.6	1b	0.696	rp	29311-53-3	5351896	HMDB0000393	5382	-	514060	3.97791e+06	4.22526e+06	3.29553e+06	264336	6.18487e+06	5.65661e+06	3.08838e+06	4.81051e+06	5.10139e+06	4.2847e+06	5.231e+06	5.16538e+06	5.14234e+06	4.58918e+06	-
MEDN0335	T3_positive	Methylmalonic Acid	Organic acids and derivatives	Carboxylic acids and derivatives	Dicarboxylic acids and derivatives	C4H6O4	101.009	118.027	0.65	[M+H-H2O]+	6.975	1b	0.6858	rp	516-05-2	487	HMDB0000202	3712	C02170	2.92295e+09	2.56792e+09	1.86685e+09	2.48359e+09	2.34248e+09	2.18955e+09	2.25514e+09	2.2186e+09	2.07721e+09	1.91359e+09	1.35371e+09	1.63796e+09	2.18119e+09	2.17554e+09	2.15614e+09	ko00240,ko00280,ko00640,ko01100
MW0123554	T3_positive	Erythrono-1,4-lactone	Organoheterocyclic compounds	Lactones	Gamma butyrolactones	C4H6O4	136.062	118.027	1.664	[M+NH4]+	3.725	1b	0.6838	rp	17675-99-9	5325915	HMDB0000349	5338	-	1.09083e+07	8.62417e+06	9.6851e+06	7.30054e+06	8.54164e+06	1.41318e+07	3.74269e+07	2.12462e+07	1.3494e+07	1.50565e+07	2.63372e+07	2.85875e+07	1.92403e+07	1.9343e+07	1.89488e+07	-
MW0113252	T3_positive	5-Methyl-2-furancarboxaldehyde	Organic oxygen compounds	Organooxygen compounds	Carbonyl compounds	C6H6O2	110.035	110.037	1.853	[M+]+	1.95	1b	0.6816	rp	620-02-0	12097	HMDB0033002	-	C11115	4.73983e+07	2.78908e+07	3.70498e+07	34157225	2.07642e+07	3.60768e+07	2.15397e+07	2.2967e+07	1.71075e+07	1.63e+07	8.35811e+06	1.54285e+07	1.53828e+07	1.80596e+07	1.76648e+07	-
ZINC1648266	T3_positive	Furfuryl alcohol	Organoheterocyclic compounds	Heteroaromatic compounds	-	C5H6O2	81.0343	98.0368	1.9847	[M+H-H2O]+	2.05	1b	0.6807	rp	98-00-0	7361	HMDB0013742	-	C20441	1.10567e+07	5.4968e+06	5.30575e+06	5.75728e+06	4.41547e+06	6.44775e+06	6.19399e+06	6.5397e+06	5.48287e+06	5.25725e+06	3.19792e+06	5815954	8.63782e+06	9.52917e+06	8.5267e+06	-
MEDP0843	T3_positive	Ethyl 2-methylpropanoate	Organic acids and derivatives	Carboxylic acids and derivatives	Carboxylic acid derivatives	C6H12O2	99.081	116.084	6.7679	[M+H-H2O]+	1.425	1b	0.6807	rp	97-62-1	7342	HMDB0031248	-	-	3.44246e+07	5.18673e+07	2.37946e+06	4.62416e+07	4.17948e+07	3.4661e+07	4.35383e+07	4.66536e+07	2.73105e+07	2.04188e+06	1.53907e+07	1.08354e+07	2.90268e+07	3.04956e+07	2.80226e+07	-
MW0007556	T3_positive	m-Cresol	Benzenoids	Phenols	Cresols	C7H8O	109.065	108.058	6.1331	[M+H]+	1.225	1b	0.6779	rp	108-39-4	342	HMDB0002048	-	C01467	1.43237e+07	1.27862e+07	1.36576e+07	1.45718e+07	1.40102e+07	1.53776e+07	1.3898e+07	1.29119e+07	1.33017e+07	1.64858e+07	1.32938e+07	4.63045e+07	1.31101e+07	1.31988e+07	1.32012e+07	-
MEDP0781	T3_positive	2-Undecanone	Organic oxygen compounds	Organooxygen compounds	Carbonyl compounds	C11H22O	193.159	170.167	8.104	[M+Na]+	6.575	1b	0.6765	rp	112-12-9	8163	HMDB0033713	-	C01875	8.68117e+06	8.70076e+06	7.12609e+06	6.92033e+06	1.14965e+07	7.59938e+06	8.05373e+06	1.0008e+07	7.53709e+06	9.94857e+06	3.42319e+06	7.40785e+06	7.95274e+06	7.85155e+06	7.95754e+06	-
MADP0489	T3_positive	Heptethylene glycol	Organic oxygen compounds	Organooxygen compounds	Ethers	C14H30O8	344.228	326.194	2.8216	[M+NH4]+	0.425	1b	0.6724	rp	5617-32-3	79718	HMDB0061835	-	-	1.30442e+06	1.55913e+06	719760	652542	690621	746926	568908	1.64999e+06	215563	588079	702150	1.10179e+06	963366	1.00989e+06	991648	-
MEDP1814	T3_positive	2,5-Dimethyl-3(2H)-furanone	Organoheterocyclic compounds	Dihydrofurans	Furanones	C6H8O2	95.0299	112.052	1.2278	[M+H-H2O]+	1.675	1b	0.6706	rp	14400-67-0	85730	HMDB0032233	-	-	1.82797e+06	2.70526e+06	644148	4.05584e+06	1.18307e+06	5.86745e+06	2.17087e+06	718041	3.07884e+06	2.29015e+06	2.36876e+06	8.13913e+06	2.23539e+06	2.04738e+06	2.14719e+06	-
MW0114712	T3_positive	Arabitol	Organic oxygen compounds	Organooxygen compounds	Carbohydrates and carbohydrate conjugates	C5H12O5	219.018	152.069	0.9226	[M-2H+3Na]+	9.425	1b	0.6699	rp	7643-75-6	439255	HMDB0001851	141	C00532	8.87998e+06	1.34859e+07	1.59097e+07	2.16963e+07	8.93731e+06	1.02498e+07	6.65038e+06	7.24307e+06	3.16243e+06	2.04033e+06	2.41079e+06	6.66451e+06	9.85686e+06	9.58678e+06	9.55062e+06	ko00040,ko01100
MEDN1113	T3_positive	12-Ketolithocholic acid	Lipids and lipid-like molecules	Steroids and steroid derivatives	Bile acids, alcohols and derivatives	C24H38O4	355.244	390.277	6.1331	[M+H-2H2O]+	1.975	1b	0.6698	rp	5130-29-0	3080612	HMDB0000328	5317	-	1.20318e+06	600595	1.39215e+06	727482	339205	791177	1.4385e+06	1.01443e+06	1.12789e+06	1.3322e+06	2.63919e+06	1.2011e+06	799615	792271	765191	-
MW0125860	T3_positive	N-Methyltryptamine	Organoheterocyclic compounds	Indoles and derivatives	Tryptamines and derivatives	C11H14N2	175.119	174.116	1.2278	[M+H]+	9.5	1b	0.6659	rp	61-49-4	6088	HMDB0004370	7057	C06213	5.99072e+06	7.36676e+06	9.96364e+06	8.22254e+06	6862203	5.83623e+06	1.10937e+07	8.65421e+06	7.18847e+06	864088	5.1475e+06	6.69123e+06	8.87755e+06	8.85129e+06	8.83914e+06	ko00380,ko01100
MEDP0711	T3_positive	4-Ethyl-2-methoxyphenol	Benzenoids	Phenols	Methoxyphenols	C9H12O2	152.082	152.084	6.8269	[M+]+	2.825	1b	0.664	rp	2785-89-9	62465	HMDB0040175	-	-	4.52579e+06	2.26509e+06	2.66769e+06	3.21652e+06	4.31325e+06	1.47831e+06	2.31847e+06	3.16601e+06	5.37187e+06	3.38164e+06	3.30083e+06	4.05305e+06	3.51223e+06	3.67237e+06	3.44418e+06	-
MW0110630	T3_positive	1-Phenylbiguanide	Organic nitrogen compounds	Organonitrogen compounds	Guanidines	C8H11N5	216.064	177.101	0.8079	[M+K]+	2.875	1b	0.6558	rp	102-02-3	4780	HMDB0256437	44226	-	2.29439e+07	1.83213e+07	4.19567e+07	2.55436e+07	2.9274e+07	2.94915e+07	1.49581e+07	1.82493e+07	1.93796e+07	2.36379e+07	3.34196e+07	1.97341e+07	2.47206e+07	2.42762e+07	2.44022e+07	-
MEDN0683	T3_positive	2-Naphthol	Benzenoids	Naphthalenes	Naphthols and derivatives	C10H8O	162.089	144.058	7.6094	[M+NH4]+	7.025	1b	0.651	rp	135-19-3	8663	HMDB0012322	-	C11713	1.5609e+07	2.18717e+07	1.32554e+07	1.36429e+07	3.25314e+07	1.27365e+07	1.21539e+07	1.17672e+07	9.20992e+06	9.2905e+06	1.39181e+07	1.28746e+07	5.88307e+06	7.48391e+06	6.80985e+06	ko00980
MW0169934	T3_positive	4-Hydroxyproline	Organic acids and derivatives	Carboxylic acids and derivatives	Amino acids, peptides, and analogues	C5H9NO3	96.0451	131.058	0.9518	[M+H-2H2O]+	1.9	1b	0.6487	rp	51-35-4	5810	HMDB0000725	257	C01157	2.9783e+07	2.85397e+07	2.78778e+07	3.21981e+07	2.65352e+07	2.48549e+07	3.56934e+07	4.00081e+07	3.09877e+07	3.34681e+07	1.87152e+07	2.59886e+07	2.67233e+07	2.63781e+07	2.67395e+07	ko00330,ko00470,ko01100,ko02010
MW0117999	T3_positive	2,5-Dimethylpyrazine	Organoheterocyclic compounds	Diazines	Pyrazines	C6H8N2	109.077	108.069	6.5831	[M+H]+	1.375	1b	0.6438	rp	123-32-0	31252	HMDB0035289	-	-	5.70614e+07	1.13622e+07	1.53563e+07	1.27388e+07	1.27293e+07	1.42698e+07	1.13553e+07	1.16919e+07	4.14831e+07	1.18762e+07	2.58719e+06	5.08516e+06	7.86162e+06	8.10586e+06	6.76761e+06	-
MW0124068	T3_positive	Etofylline	Organoheterocyclic compounds	Imidazopyrimidines	Purines and purine derivatives	C9H12N4O3	225.099	224.091	6.2967	[M+H]+	1.9	1b	0.6378	rp	519-37-9	1892	HMDB0252111	44525	-	8.03339e+06	6.3663e+06	7.76502e+06	6.75019e+06	6.67024e+06	8.2503e+06	7.69998e+06	8.30489e+06	6.89412e+06	6.88404e+06	1.27546e+06	4.9404e+06	7.36451e+06	7.34661e+06	7.15443e+06	-
MW0138954	T3_positive	Methyl cinnamate	Phenylpropanoids and polyketides	Cinnamic acids and derivatives	Cinnamic acid esters	C10H10O2	163.076	162.068	7.393	[M+H]+	0.55	1b	0.6347	rp	103-26-4 | 1754-62-7	637520	HMDB0303905	66385	C06358	7.77701e+06	7.02728e+06	3.48007e+06	8.9575e+06	7.81532e+06	9.33083e+06	3.03356e+06	5.48243e+06	6.24351e+06	5.30622e+06	9.19157e+06	1.61026e+06	6.57691e+06	6.1852e+06	4.88825e+06	-
MEDN0848	T3_positive	Indole 3-Ethanol	Organoheterocyclic compounds	Indoles and derivatives	Indoles	C10H11NO	161.083	161.084	7.7201	[M+]+	2.65	1b	0.6334	rp	526-55-6	10685	HMDB0003447	6932	C00955	2.62947e+07	8.19031e+07	4.0687e+07	2.10683e+07	2.69679e+07	2.67933e+07	2.40845e+07	1.63195e+07	1.3657e+08	2.37493e+07	4.86299e+07	3.83147e+07	2.68844e+07	2.70861e+07	2.5632e+07	ko00380
MEDN0441	T3_positive	3,4,5-Trimethoxybenzoic Acid	Benzenoids	Benzene and substituted derivatives	Benzoic acids and derivatives	C10H12O5	213.075	212.069	0.7363	[M+H]+	0.925	1b	0.6234	rp	118-41-2	8357	HMDB0033839	-	-	3.57902e+07	4.34033e+07	2.96936e+07	4.1587e+07	3.9692e+07	3.76617e+07	2.92949e+07	3.26913e+07	3.93825e+07	3.73678e+07	1.42974e+07	3.6861e+07	3.8703e+07	3.86839e+07	3.8806e+07	-
MEDP1817	T3_positive	2-Acetylpyrazine	Organic oxygen compounds	Organooxygen compounds	Carbonyl compounds	C6H6N2O	140.082	122.048	6.5461	[M+NH4]+	0.725	1b	0.6218	rp	22047-25-2	30914	HMDB0031861	-	-	1.37414e+07	1.45266e+07	1.23519e+07	1.80629e+07	4.69765e+07	1.81934e+07	2.06227e+07	2.29002e+07	1.24823e+08	1.45167e+07	2.8902e+07	2.53871e+07	1.81379e+07	1.78799e+07	1.79934e+07	-
MW0005229	T3_positive	4-Methylcatechol	Benzenoids	Phenols	Benzenediols	C7H8O2	107.05	124.052	1.2133	[M+H-H2O]+	1.675	1b	0.6166	rp	452-86-8	9958	HMDB0000873	5834	C06730	2.98061e+07	2.83804e+07	2.93133e+07	3.05603e+07	3.03481e+07	2.79717e+07	3.61704e+07	3.4101e+07	3.19195e+07	3.02015e+07	1.97342e+07	2.91833e+07	3.06682e+07	3.07796e+07	3.06668e+07	ko01100
ZINC2569925	T3_positive	2-Hydroxy-4-methylbenzaldehyde	Organic oxygen compounds	Organooxygen compounds	Carbonyl compounds	C8H8O2	137.06	136.052	7.9789	[M+H]+	0.675	1b	0.6082	rp	698-27-1	61200	HMDB0032603	-	-	4.84375e+07	5.00598e+07	4.68766e+07	4.82431e+07	5.4055e+07	3.71346e+07	3.49071e+07	4.88093e+07	5.458e+07	2.64183e+07	1.00126e+08	3.87001e+07	4.00691e+07	4.60001e+07	4.51275e+07	-
MW0063594	T3_positive	2,4-Hexadienoic acid	Lipids and lipid-like molecules	Fatty Acyls	Fatty acids and conjugates	C6H8O2	112.051	112.052	7.1542	[M+]+	2.075	1b	0.6045	rp	110-44-1	643460	HMDB0029581	-	-	5.4752e+06	1.28435e+07	7.47078e+06	8.74984e+06	6.47987e+06	8.31576e+06	8.48641e+06	7.52764e+06	7.78309e+06	4.95906e+06	1.02186e+07	4.92561e+06	6.35407e+06	5.99637e+06	6.78189e+06	-
MEDN1007	T3_positive	Diphenylamine	Benzenoids	Benzene and substituted derivatives	Aniline and substituted anilines	C12H11N	134.071	169.089	7.5787	[M+H-2H2O]+	9.375	1b	0.5994	rp	122-39-4	11487	HMDB0032562	-	C11016	1.05691e+07	8.20727e+06	5.1582e+06	9.59049e+06	8.45829e+06	7.89945e+06	9.84843e+06	7.40317e+06	9.2653e+06	4.14756e+06	1.28497e+07	2.59265e+07	1.4415e+07	1.64581e+07	1.74694e+07	-
MW0062218	T3_positive	prostaglandin B1	Lipids and lipid-like molecules	Fatty Acyls	Eicosanoids	C20H32O4	354.264	336.23	8.104	[M+NH4]+	0.4	1b	0.5891	rp	13345-51-2	5280388	HMDB0002982	408	C00959	836457	1.02192e+06	1.05846e+06	902497	2.12695e+06	1.1096e+06	784499	1.01321e+06	832375	1.04816e+06	1.10592e+06	1.42832e+06	1.10639e+06	816220	1.0872e+06	-
MW0005943	T3_positive	Phenyl acetate	Benzenoids	Phenol esters	-	C8H8O2	137.06	136.052	7.0353	[M+H]+	0.675	1b	0.5886	rp	122-79-2	31229	HMDB0040733	-	C00548	2.42728e+07	4.37883e+07	5.62815e+07	5.08672e+07	6.26804e+07	5.95175e+07	6.57273e+07	5.30384e+07	4.16155e+07	1.05434e+08	3.67032e+07	5.11175e+07	3.06541e+07	3.42772e+07	2.10805e+07	-
MEDN1317	T3_positive	3,3-Dimethylglutaric acid	Lipids and lipid-like molecules	Fatty Acyls	Fatty acids and conjugates	C7H12O4	199.04	160.074	4.8229	[M+K]+	6.85	1b	0.5882	rp	4839-46-7	20984	HMDB0002441	6683	-	2.05644e+07	2.00141e+07	2.92148e+07	2.2181e+07	2.40959e+07	2.29801e+07	2.06756e+07	2.25462e+07	1.51583e+08	2.54454e+07	2.91519e+07	2.1785e+06	1.45064e+07	1.41606e+07	9.07801e+06	-
MW0156251	T3_positive	Pyrimidine	Organoheterocyclic compounds	Diazines	Pyrimidines and pyrimidine derivatives	C4H4N2	81.0457	80.0374	5.2837	[M+H]+	2.375	1b	0.5855	rp	25247-63-6	9260	HMDB0003361	-	C00396	4.08554e+06	5.72861e+06	6.45687e+06	2.4131e+07	682826	3.20841e+06	2.04375e+06	778802	4.51995e+06	559627	8.32298e+06	1.07876e+07	5.53596e+06	4.93229e+06	5.6268e+06	-
MW0109685	T3_positive	Serylproline	Organic acids and derivatives	Carboxylic acids and derivatives	Amino acids, peptides, and analogues	C8H14N2O4	422.224	202.095	2.4881	[2M+NH4]+	1.23157	1b	0.5794	rp	23827-93-2	4369021	HMDB0029047	-	-	930183	474321	1.31472e+06	1.05607e+06	787378	295522	1.27981e+06	1.76203e+06	3.80095e+06	620950	843737	1.70857e+06	1.07944e+06	1.13318e+06	1.00931e+06	-
MW0169647	T3_positive	Phenylacetylglutamine	Organic acids and derivatives	Carboxylic acids and derivatives	Amino acids, peptides, and analogues	C13H16N2O4	303.077	264.111	0.65	[M+K]+	8.225	1b	0.5711	rp	28047-15-6	92258	HMDB0006344	-	C04148	1.67126e+07	1.22149e+07	5.64839e+06	1.24908e+07	1.22375e+07	8.96458e+06	9.04707e+06	7.96672e+06	8255115	8.10354e+06	3.79701e+06	6.92883e+06	8.4008e+06	8.49012e+06	8.38005e+06	ko00360
MW0055121	T3_positive	MG(18:1_0:0_0:0)	Lipids and lipid-like molecules	Glycerolipids	Monoradylglycerols	C21H40O4	339.29	356.293	5.7664	[M+H-H2O]+	1.85	1b	0.5679	rp	111-03-5	5283468	HMDB0011567	4251	C01885	7.84822e+07	3.02503e+07	2.94247e+07	5.64092e+07	9.10202e+06	2.89653e+07	1.66251e+08	19821349	2.78431e+07	9.39507e+06	2.29661e+07	1.12449e+07	2.33345e+07	2.10728e+07	2.31224e+07	ko00561,ko01100,ko04714,ko04923,ko04975,ko04977
MEDN1507	T3_positive	3-Methylpentanoic acid	Lipids and lipid-like molecules	Fatty Acyls	Fatty acids and conjugates	C6H12O2	139.074	116.084	7.7495	[M+Na]+	2.925	1b	0.5661	rp	105-43-1	7755	HMDB0033774	-	-	1.02607e+07	3.84939e+06	2.59295e+06	9.92297e+06	4.28197e+06	3.2978e+06	2.88559e+06	4.12192e+06	2.52056e+06	9.92228e+06	2.76559e+06	3.35712e+06	5.02288e+06	5.90544e+06	6.15479e+06	-
MW0003189	T3_positive	2-Methoxy-4-methylphenol	Benzenoids	Phenols	Methoxyphenols	C8H10O2	121.065	138.068	3.283	[M+H-H2O]+	1.55	1b	0.5603	rp	93-51-6	7144	HMDB0032136	-	-	5.71202e+07	6.19591e+07	5.96682e+07	4.89181e+07	5.88999e+07	5.53158e+07	5.42316e+07	5.5647e+07	5.57555e+07	5.38882e+07	6.18116e+07	5.16744e+07	5.6079e+07	5.61889e+07	5.58977e+07	-
MW0004447	T3_positive	4,4'-Methylenedianiline	Benzenoids	Benzene and substituted derivatives	Diphenylmethanes	C13H14N2	163.098	198.116	6.7605	[M+H-2H2O]+	9.5	1b	0.5499	rp	101-77-9	7577	HMDB0041808	-	C14288	1.30931e+07	1.00941e+07	9.07076e+06	6.78669e+06	1.38254e+07	7.76205e+06	9.19464e+06	8.91213e+06	1.04465e+07	3.74542e+06	1.07143e+07	1.10876e+07	8.43933e+06	8.53799e+06	8.88146e+06	-
ZINC13523661	T3_positive	Cinnamaldehyde	Phenylpropanoids and polyketides	Cinnamaldehydes	-	C9H8O	97.0455	132.058	1.2386	[M+H-2H2O]+	4.725	1b	0.5496	rp	57194-69-1	6428995	HMDB0032072	-	-	1.87021e+08	2.24859e+08	1.86894e+08	1.79614e+08	1.79019e+08	1.63081e+08	1.93884e+08	1.56214e+08	1.65139e+08	1.59422e+08	1.89826e+08	1.54133e+08	1.66155e+08	1.65776e+08	1.65705e+08	-
MEDP0675	T3_positive	2-Picoline	Organoheterocyclic compounds	Pyridines and derivatives	Methylpyridines	C6H7N	111.092	93.0578	6.6241	[M+NH4]+	1.375	1b	0.5415	rp	109-06-8	7975	HMDB0061888	-	C14447	130825933	2.13858e+07	1.37671e+07	1.81017e+07	4.60159e+07	1.13091e+07	3.51984e+07	4.63518e+07	1.71664e+07	1.98713e+07	1.14723e+08	2.21012e+07	2.86205e+07	2.89345e+07	2.72025e+07	-
MW0123535	T3_positive	deltHexanolactone	Organoheterocyclic compounds	Lactones	Delta valerolactones	C6H10O2	137.06	114.068	7.5418	[M+Na]+	6.55	1b	0.5286	rp	823-22-3	13204	HMDB0000453	5442	-	8.6873e+06	7.54318e+06	6.97848e+06	1.61852e+07	1.05546e+07	8.13149e+07	8.78007e+06	9.41829e+06	8.03827e+06	1.20148e+07	3.69095e+07	7.43557e+06	3.1519e+07	4.24626e+07	4.72001e+07	-
MEDP0686	T3_positive	2-Acetylfuran	Organic oxygen compounds	Organooxygen compounds	Carbonyl compounds	C6H6O2	110.035	110.037	0.8509	[M+]+	1.95	1b	0.5207	rp	1192-62-7	14505	HMDB0033127	-	-	8.418e+07	7.94771e+07	7.50457e+07	8.03267e+07	7.15119e+07	8.58617e+07	1.04225e+08	1.06963e+08	9.46373e+07	1.13262e+08	7.76291e+07	9.80377e+07	8.72558e+07	8.73959e+07	8.71536e+07	-
MW0169297	T3_positive	Indole-3-carbinol	Organoheterocyclic compounds	Indoles and derivatives	Indoles	C9H9NO	147.067	147.068	7.5381	[M+]+	3.025	1b	0.52	rp	700-06-1	3712	HMDB0005785	-	-	10711100	1.00826e+07	2.19723e+07	1.08904e+07	1.22662e+07	8.88686e+06	7.01616e+06	6.89446e+06	2.99294e+06	4.01775e+06	6.92572e+06	2.00891e+06	6947817	6602204	5.46455e+06	-
MW0054535	T3_positive	1-(9Z-octadecenoyl)-sn-glycero-3-phosphocholine	Lipids and lipid-like molecules	Glycerophospholipids	Glycerophosphocholines	C26H52NO7P	522.356	521.348	7.3634	[M+H]+	0.114864	2	0.9675	rp	19420-56-5	16081932	HMDB0002815	-	C04230	83037363	8.386e+07	6.69475e+07	8.18739e+07	6.77649e+07	7.99551e+07	1.44013e+08	1.08653e+08	1.03828e+08	1.08988e+08	1.08521e+08	1.15795e+08	1.08393e+08	1.07002e+08	1.06757e+08	ko00564,ko04148,ko05231
MEDP1315	T3_positive	Quinoline	Organoheterocyclic compounds	Quinolines and derivatives	-	C9H7N	130.066	129.058	2.4459	[M+H]+	1.125	2	0.9558	rp	91-22-5	7047	HMDB0033731	-	C06413	3.81863e+07	3.38678e+07	3.64747e+07	3.87223e+07	3.42538e+07	3.97065e+07	3.97043e+07	4.10481e+07	3.72724e+07	5.02839e+07	1.91493e+07	3.90331e+07	3.75122e+07	3.74988e+07	3.78666e+07	-
MW0194317	T3_positive	Malonylcarnitine	Lipids and lipid-like molecules	Fatty Acyls	Fatty acid esters	C10H17NO6	248.113	247.106	0.8223	[M+H]+	0.025	2	0.9519	rp	910825-21-7	91825606	HMDB0002095	6484	-	8.5719e+07	7.87632e+07	9.4185e+07	8.85086e+07	8.11414e+07	7.48079e+07	21001523	2.81671e+07	2.38393e+07	3.26169e+07	1.61385e+07	1.40767e+07	5.46406e+07	5.36966e+07	5.36268e+07	-
MW0126314	T3_positive	Pyridine	Organoheterocyclic compounds	Pyridines and derivatives	-	C5H5N	80.0503	79.0422	1.5531	[M+H]+	2	2	0.9514	rp	110-86-1	1049	HMDB0000926	5877	C00747	7.83017e+07	3.0099e+08	225285106	4.19634e+07	3.41272e+08	569367	3.37017e+08	3.36944e+08	8.50796e+07	1.65724e+08	1.43801e+08	1.53785e+08	2.37701e+08	2.50293e+08	2.32574e+08	-
MW0114049	T3_positive	Cathinone	Organic oxygen compounds	Organooxygen compounds	Carbonyl compounds	C9H11NO	132.081	149.084	2.4459	[M+H-H2O]+	1.1	2	0.9494	rp	71031-15-7	62258	HMDB0245024	63533	C08301	7.84126e+07	6.95402e+07	7.59988e+07	7.74049e+07	6.41283e+07	7.4359e+07	8.44545e+07	8.48675e+07	6.77996e+07	8.43563e+07	2.98872e+07	7.29819e+07	7.2987e+07	7.3102e+07	7.36543e+07	ko01100
MEDN0602	T3_positive	2'-Deoxyguanosine 5'-monophosphate	Nucleosides, nucleotides, and analogues	Purine nucleotides	Purine deoxyribonucleotides	C10H14N5O7P	348.07	347.063	1.2133	[M+H]+	0.2	2	0.9468	rp	902-04-5	135398597	HMDB0001044	-	C00362	1.50343e+08	2.02528e+08	1.58845e+08	1.92277e+08	1.63182e+08	2.40064e+08	1.25487e+08	1.77618e+08	1.37863e+08	1.58088e+08	1.89322e+08	113913111	1.73943e+08	1.73942e+08	1.73257e+08	ko00230,ko01100,ko01232
MW0102909	T3_positive	trans-Vaccenic acid	Lipids and lipid-like molecules	Fatty Acyls	Fatty acids and conjugates	C18H34O2	265.253	282.256	8.5321	[M+H-H2O]+	1.05	2	0.9454	rp	693-72-1	5281127	HMDB0003231	3407	C08367	35019440	3.18166e+07	2.59711e+07	2.58048e+07	3.04675e+07	3.0718e+07	5.25475e+07	5.00056e+07	3.88968e+07	4.03888e+07	8.80512e+06	3.35464e+07	3.05169e+07	3.12687e+07	3.04371e+07	-
MW0168516	T3_positive	2-Hydroxypyridine	Organoheterocyclic compounds	Pyridines and derivatives	Hydropyridines	C5H5NO	96.0451	95.0371	1.5482	[M+H]+	1.725	2	0.9428	rp	142-08-5	8871	HMDB0013751	-	C02502	2.49316e+08	2.91846e+08	2.80586e+08	2.59437e+08	2.70692e+08	2.58603e+08	3.30394e+08	3.38096e+08	2.54847e+08	2.34323e+08	1.3193e+08	2.59797e+08	258627825	2.57658e+08	2.57644e+08	-
MW0124275	T3_positive	Guanine	Organoheterocyclic compounds	Imidazopyrimidines	Purines and purine derivatives	C5H5N5O	152.057	151.049	0.8366	[M+H]+	0.225	2	0.9399	rp	73-40-5 | 66224-61-1 | 66224-63-3 | 66224-64-4 | 71660-31-6 | 71660-36-1	135398634	HMDB0000132	-	C00242	7.03218e+07	6.3275e+07	6.84305e+07	5.99613e+07	7.03379e+07	6.76804e+07	9.42396e+07	8.92206e+07	1.10479e+08	7.99309e+07	8.24005e+07	9.82838e+07	8.61076e+07	8.5616e+07	8.54111e+07	ko00230,ko01100,ko01232
MEDP0437	T3_positive	Ergothioneine	Organic acids and derivatives	Carboxylic acids and derivatives	Amino acids, peptides, and analogues	C9H15N3O2S	230.096	229.089	0.8366	[M+H]+	1.25	2	0.9388	rp	497-30-3	5351619	HMDB0003045	53	C05570	9.8718e+07	1.08891e+08	9.00431e+07	9.84125e+07	8.38876e+07	7.99763e+07	1.9182e+08	190142365	1.53746e+08	1.80516e+08	2.1347e+08	1.91489e+08	1.33548e+08	1.33656e+08	1.33655e+08	ko00340,ko01100
MW0008588	T3_positive	N,N-dimethylsphingosine	Organic nitrogen compounds	Organonitrogen compounds	Amines	C20H41NO2	310.31	327.314	5.9787	[M+H-H2O]+	0.175	2	0.938	rp	122314-67-4	5282309	HMDB0013645	-	C13914	2.89619e+06	1.67786e+07	9.61406e+06	7.90905e+06	1.04173e+07	4.52033e+06	4.26004e+06	4.53327e+06	7.72322e+06	3.75658e+06	4.96632e+06	6.27278e+06	2.9217e+06	3.5304e+06	3.31676e+06	-
MW0126947	T3_positive	Vidarabine	Nucleosides, nucleotides, and analogues	Purine nucleosides	-	C10H13N5O4	250.094	267.097	2.3095	[M+H-H2O]+	0.375	2	0.9315	rp	24356-66-9	21704	HMDB0014340	-	C00212	8.36474e+06	1.10133e+07	9.71596e+06	7.55137e+06	6.55257e+06	9.38289e+06	3.95065e+06	2.61569e+06	1.5792e+06	1.31281e+06	5.68695e+06	6.29189e+06	7.26265e+06	7.36941e+06	7.22239e+06	ko00230,ko01100,ko01232,ko02010,ko04022,ko04024,ko04071,ko04080,ko04270,ko04923,ko04924,ko05012,ko05032,ko05034
MW0054539	T3_positive	1-Eicosanoyl-sn-glycero-3-phosphocholine	Lipids and lipid-like molecules	Glycerophospholipids	Glycerophosphocholines	C28H58NO7P	552.403	551.395	7.3035	[M+H]+	0.380158	2	0.925	rp	108341-80-6	24779473	HMDB0010390	-	C00157	44726.7	79090.4	127051	171622	199838	353060	8944.91	8944.91	8923.87	8944.62	8957.14	9448.66	30697.6	47410.7	30697.6	ko00564,ko00590,ko00591,ko00592,ko01100,ko04723,ko05231
MW0168838	T3_positive	Betaine aldehyde	Organic nitrogen compounds	Organonitrogen compounds	Quaternary ammonium salts	C5H12NO	102.092	102.092	0.8079	[M+]+	1.525	2	0.9246	rp	7418-61-3	249	HMDB0001252	278	C00576	3.76403e+08	3.55861e+08	4.09513e+08	3.03271e+08	4.33161e+08	3.83738e+08	8.4598e+08	8.91302e+08	5.16926e+08	6.73121e+08	7.19194e+08	6.48224e+08	5.4628e+08	5.44322e+08	5.46079e+08	ko00260,ko01100
MW0157894	T3_positive	Thr-Leu	Organic acids and derivatives	Carboxylic acids and derivatives	Amino acids, peptides, and analogues	C10H20N2O4	233.15	232.142	2.0877	[M+H]+	1.225	2	0.9125	rp	50299-12-2	7021828	HMDB0029065	65228	-	9.04911e+06	7.42513e+06	1.04018e+07	1.02778e+07	6.18673e+06	8.35477e+06	1.1199e+07	9.94679e+06	7.35641e+06	5.16106e+06	832937	6.33806e+06	1.03989e+07	1.04883e+07	1.04828e+07	-
MW0012806	T3_positive	1-Heptadecanoyl-sn-glycero-3-phosphocholine	Lipids and lipid-like molecules	Glycerophospholipids	Glycerophosphocholines	C25H52NO7P	510.355	509.348	7.4896	[M+H]+	0.274319	2	0.9111	rp	50930-23-9	24779463	HMDB0012108	-	C04230	386134	1.14226e+06	748679	883331	578488	859060	2.02541e+06	1.30892e+06	771717	1.12589e+06	1.07907e+06	2.20352e+06	1.1712e+06	1.1193e+06	1.06854e+06	ko00564,ko04148,ko05231
MW0150659	T3_positive	Guanosine-3'-monophosphate	Nucleosides, nucleotides, and analogues	Ribonucleoside 3'-phosphates	-	C10H14N5O8P	364.065	363.058	0.8223	[M+H]+	0.5	2	0.9091	rp	117-68-0	135398727	HMDB0240587	-	C06193	5.89918e+07	5.43102e+07	5.02707e+07	5.4751e+07	5.57461e+07	5.32173e+07	6.3547e+07	5.63951e+07	9.14483e+07	5.6377e+07	5.96267e+07	8.01412e+07	6.33483e+07	6.27164e+07	6.28478e+07	ko00230,ko01100
MW0006078	T3_positive	Benzyl alcohol	Benzenoids	Benzene and substituted derivatives	Benzyl alcohols	C7H8O	91.055	108.058	2.4459	[M+H-H2O]+	1.975	2	0.9085	rp	100-51-6	244	HMDB0003119	-	C00556	1.17341e+08	1.15706e+08	1.16585e+08	1.06409e+08	1.10591e+08	1.16387e+08	1.0712e+08	1.16992e+08	1.07745e+08	1.07883e+08	9.64174e+06	1.00257e+08	1.1067e+08	1.10534e+08	1.09084e+08	ko01100
MW0103463	T3_positive	Adenosine-3'-5'-diphosphate	Nucleosides, nucleotides, and analogues	Purine nucleotides	Purine ribonucleotides	C10H15N5O10P2	428.037	427.029	0.8652	[M+H]+	0.420525	2	0.9056	rp	1053-73-2	159296	HMDB0000061	-	C00054	1.10123e+07	9.37006e+06	9.40907e+06	7.05509e+06	8.62072e+06	9.34154e+06	1.14842e+07	1.25228e+07	5.39759e+06	9.58662e+06	3.33577e+06	6.59074e+06	8.63614e+06	8.68503e+06	8.6813e+06	ko00230,ko00532,ko00534,ko00770,ko00920,ko01100
MW0012978	T3_positive	3-Palmitoyl-sn-glycerol	Lipids and lipid-like molecules	Glycerolipids	Monoradylglycerols	C19H38O4	313.274	330.277	8.1772	[M+H-H2O]+	0.725	2	0.8962	rp	5309-46-6 | 32899-41-5	11359451	HMDB0245964	-	C01885	1.36751e+07	1.00067e+07	8.29408e+06	1.02591e+07	1.13206e+07	8.54621e+06	1.43595e+07	1.58751e+07	1.04325e+07	1.04735e+07	1.16862e+07	1.32689e+07	1.3278e+07	1.32748e+07	1.31668e+07	ko00561,ko01100,ko04714,ko04923,ko04975,ko04977
MW0126755	T3_positive	Thiabendazole	Organoheterocyclic compounds	Benzimidazoles	-	C10H7N3S	184.034	201.036	4.3146	[M+H-H2O]+	1.825	2	0.8961	rp	148-79-8	5430	HMDB0014868	-	C07131	3.26291e+07	3.19459e+07	3.17813e+07	3.03741e+07	2.7453e+07	3.06404e+07	2.71871e+07	2.97688e+07	3.45039e+07	2.69845e+07	3.03377e+07	3.19063e+07	2.97376e+07	2.88703e+07	2.9458e+07	-
MW0007335	T3_positive	Phenylacetaldehyde	Benzenoids	Benzene and substituted derivatives	Phenylacetaldehydes	C8H8O	103.055	120.058	1.9946	[M+H-H2O]+	1.475	2	0.8906	rp	122-78-1	998	HMDB0006236	-	C00601	1.30334e+09	1.2735e+09	1.37208e+09	1.4565e+09	1.24717e+09	1.43556e+09	1.98893e+09	1.82687e+09	1.59787e+09	1.5743e+09	5.77072e+08	1.35356e+09	1.40232e+09	1.40972e+09	1.4009e+09	ko00360,ko01100
MW0153475	T3_positive	2,3-Butanediol	Organic oxygen compounds	Organooxygen compounds	Alcohols and polyols	C4H10O2	73.0656	90.0681	1.853	[M+H-H2O]+	2.05	2	0.8838	rp	5341-95-7	220010	HMDB0033007	-	C20657	6.73405e+07	1.05052e+08	5.2102e+07	1.04713e+08	2.01099e+07	3.39166e+07	3.36768e+08	1.59803e+08	1.37412e+08	1.5731e+08	9.57081e+07	8.22994e+07	1.22124e+08	1.30594e+08	9.75108e+07	ko00650
MW0153893	T3_positive	MG(18:0_0:0_0:0)	Lipids and lipid-like molecules	Glycerolipids	Monoradylglycerols	C21H42O4	341.305	358.308	6.4462	[M+H-H2O]+	0.225	2	0.8742	rp	22610-61-3	15560610	HMDB0011131	-	C01885	3.40156e+08	4.85812e+08	4.21133e+08	4.11616e+08	5.80973e+08	5.94732e+07	2.74736e+08	1.05952e+08	4.91908e+07	6.29364e+07	2.9486e+08	2.78854e+07	1.04024e+08	1.2341e+08	1.18765e+08	ko00561,ko01100,ko04714,ko04923,ko04975,ko04977
MEDP1685	T3_positive	Phytosphingosine	Organic nitrogen compounds	Organonitrogen compounds	Amines	C18H39NO3	318.301	317.293	5.8684	[M+H]+	1.775	2	0.8696	rp	554-62-1	122121	HMDB0004610	7066	C12144	3.27343e+08	2.34092e+08	2.11787e+08	3.13678e+08	3.55772e+08	3.2729e+08	2.90085e+08	3.05223e+08	1.79793e+08	2.67395e+08	3.07849e+08	3.65148e+08	3.2432e+08	3.22664e+08	3.24439e+08	ko00600,ko01100
MEDL02227	T3_positive	Phenyl salicylate	Phenylpropanoids and polyketides	Depsides and depsidones	-	C13H10O3	215.071	214.063	4.4479	[M+H]+	1.275	2	0.8658	rp	118-55-8	8361	HMDB0032018	-	C14163	8.70507e+06	7.99184e+06	8.10292e+06	7.87643e+06	7.85464e+06	8.88654e+06	7.30194e+06	7.44119e+06	7.45662e+06	8.19344e+06	8.55405e+06	8.21945e+06	8.58001e+06	8.67016e+06	8.68345e+06	-
MW0003286	T3_positive	2-Aminonaphthalene	Benzenoids	Naphthalenes	-	C10H9N	144.081	143.073	2.4459	[M+H]+	0.5	2	0.8479	rp	91-59-8	7057	HMDB0041802	-	C02227	2.45131e+08	2.23927e+08	236777796	2.39846e+08	2.02901e+08	2.48571e+08	2.79787e+08	2.82801e+08	2.2208e+08	2.81112e+08	9.41278e+07	2.27072e+08	2.415e+08	2.42993e+08	2.43752e+08	-
MW0168705	T3_positive	Alanine	Organic acids and derivatives	Carboxylic acids and derivatives	Amino acids, peptides, and analogues	C3H7NO2	90.0557	89.0477	0.7936	[M+H]+	1.8	2	0.8476	rp	302-72-7	602	HMDB0062251	-	C01401	3.1683e+08	3.58205e+08	3.58513e+08	3.73109e+08	3.32596e+08	2.99263e+08	3.31916e+08	3.58312e+08	3.46405e+08	3.43148e+08	2.00067e+08	3.79351e+08	3.28528e+08	3.24728e+08	3.23474e+08	ko01100
MEDP1180	T3_positive	LPC(14:0_0:0)	Lipids and lipid-like molecules	Glycerophospholipids	Glycerophosphocholines	C22H46NO7P	468.309	467.301	6.628	[M+H]+	1.94316	2	0.8429	rp	20559-16-4	460604	HMDB0010379	-	C04230	4.71711e+07	3.54971e+07	5.3408e+07	45888180	4.83258e+07	4.82745e+07	2.53383e+08	2.31299e+08	1.38693e+08	1.9001e+08	9.67535e+07	2.10638e+08	1.19912e+08	1.18519e+08	1.19215e+08	ko00564,ko04148,ko05231
MW0120952	T3_positive	Tetrahydropteridine	Organoheterocyclic compounds	Pteridines and derivatives	-	C6H8N4	137.079	136.075	1.2133	[M+H]+	7.75	2	0.8286	rp	10593-78-9	156	HMDB0001216	6086	C05650	4.41588e+07	4.52127e+07	5.25338e+07	5.02476e+07	4.1801e+07	4.77278e+07	6.3525e+07	6.66739e+07	5.07787e+07	5.4812e+07	1.65544e+07	54223308	5.3498e+07	5.41592e+07	5.41536e+07	-
MW0111276	T3_positive	Rimantadine	Organic nitrogen compounds	Organonitrogen compounds	Amines	C12H21N	180.175	179.167	5.2691	[M+H]+	0.5	2	0.8257	rp	13392-28-4	5071	HMDB0014621	-	C07236	8.454e+06	8.68544e+06	1.06004e+07	1.03684e+07	8.67161e+06	8.85503e+06	6.07506e+06	6.8539e+06	4.917e+06	3.22343e+06	9.40602e+06	6.70084e+06	8.61908e+06	7.97232e+06	7.48478e+06	-
MW0009286	T3_positive	2-Methylbenzoic acid	Benzenoids	Benzene and substituted derivatives	Benzoic acids and derivatives	C8H8O2	137.06	136.052	4.4479	[M+H]+	0.675	2	0.8243	rp	118-90-1	8373	HMDB0002340	-	C07215	2.7526e+07	5.54705e+07	2.31104e+07	2.42865e+07	2.34691e+07	2.21665e+07	3.27932e+07	3.3562e+07	3.5745e+07	3.82382e+07	2.63716e+07	2.77412e+07	3.16538e+07	3.97983e+07	3.81847e+07	ko01100
MW0054775	T3_positive	Mesterolone	Lipids and lipid-like molecules	Steroids and steroid derivatives	Androstane steroids	C20H32O2	305.248	304.24	7.9976	[M+H]+	0.675	2	0.8231	rp	1424-00-6	15020	HMDB0006036	-	-	7.94811e+06	1.6296e+07	1.69752e+07	1.08972e+07	1.58919e+07	1.91218e+07	3.39201e+07	2.56799e+07	1.92349e+07	1.97937e+07	7.72276e+06	2.22925e+07	2.05155e+07	1.99545e+07	2.03589e+07	-
MW0109296	T3_positive	Pregabalin	Organic acids and derivatives	Carboxylic acids and derivatives	Amino acids, peptides, and analogues	C8H17NO2	160.134	159.126	1.1187	[M+H]+	1.175	2	0.8223	rp	148553-50-8	5486971	HMDB0014375	-	-	1.82296e+07	2.44612e+07	1.27266e+08	1.52513e+07	1.3769e+08	1.47566e+07	1.36708e+07	566564	1.32362e+07	9.47305e+06	4.79526e+06	1.29407e+07	5.73834e+07	3.98626e+07	4.00878e+07	-
MW0113755	T3_positive	6-Methyl-5-hepten-2-one	Organic oxygen compounds	Organooxygen compounds	Carbonyl compounds	C8H14O	109.102	126.105	8.1042	[M+H-H2O]+	1.325	2	0.8094	rp	110-93-0	9862	HMDB0035915	-	C07287	2.67397e+07	2.34109e+07	1.12396e+07	1.71932e+07	2.02478e+07	2.43349e+07	1.9499e+07	1.34459e+07	1.44246e+07	3.32487e+07	3.07555e+06	2.1343e+07	2.38279e+07	2.31595e+07	2.28573e+07	-
MW0109794	T3_positive	4-Thi1-azabicyclo[3.2.0]heptane-2-carboxylic acid, 3-methyl-7-oxo-3-(1H-1,2,3-triazol-1-ylmethyl)-, 4,4-dioxide, (2S,3S,5R)-	Organoheterocyclic compounds	Lactams	Beta lactams	C10H12N4O5S	301.059	300.053	1.4022	[M+H]+	3.35	2	0.8052	rp	81546-15-8	4836	HMDB0015544	-	-	6.35136e+06	2.48216e+06	6.13927e+06	4.52753e+06	8.1675e+06	8.40076e+06	3.74842e+06	4.39065e+06	5.70356e+06	943150	3.52436e+06	6.51813e+06	4.24643e+06	4.24405e+06	4.14886e+06	-
MW0109888	T3_positive	Thr-Phe	Organic acids and derivatives	Carboxylic acids and derivatives	Amino acids, peptides, and analogues	C13H18N2O4	267.135	266.127	2.3697	[M+H]+	1.6	2	0.8049	rp	16875-27-7	7010580	HMDB0029068	24015	-	4.46172e+06	3.01294e+06	6.82603e+06	5.59909e+06	4.17132e+06	3.45367e+06	6.57285e+06	6.01002e+06	2.42852e+06	4.07684e+06	1.03837e+06	3.29008e+06	5.72922e+06	5.75555e+06	5.75503e+06	-
MW0006323	T3_positive	Benzylamine	Benzenoids	Benzene and substituted derivatives	Phenylmethylamines	C7H9N	107.072	107.073	1.1989	[M+]+	1.75	2	0.8013	rp	100-46-9	7504	HMDB0033871	-	C15562	1.60686e+07	1.89718e+07	1.80302e+07	1.98974e+07	1.67941e+07	1.69774e+07	1.5126e+07	1.36169e+07	1.63508e+07	1.69559e+07	2.37756e+07	1.54243e+07	1.61081e+07	1.61129e+07	1.58801e+07	-
MW0014489	T3_positive	4-Hydroxybutyric acid	Lipids and lipid-like molecules	Fatty Acyls	Fatty acids and conjugates	C4H8O3	105.055	104.047	1.2711	[M+H]+	1.65	3	0.9895	rp	591-81-1	10413	HMDB0000710	5678	C00989	4.62191e+06	2.82209e+06	2.30596e+06	2.18404e+06	1.19772e+06	1.53025e+06	917121	1.82516e+06	1.31909e+06	893014	1.01072e+06	1.51691e+06	1.08002e+06	907685	1.0458e+06	ko00650,ko01100,ko01200
MW0006140	T3_positive	Benzaldehyde	Benzenoids	Benzene and substituted derivatives	Benzoyl derivatives	C7H6O	89.0393	106.042	2.4459	[M+H-H2O]+	1.85	3	0.986	rp	100-52-7	240	HMDB0006115	-	C00261	8.04472e+06	7.78009e+06	8.11123e+06	7.82664e+06	7.53244e+06	8.41479e+06	7.82784e+06	9.52113e+06	7.51784e+06	8.17207e+06	2.84863e+06	6.99842e+06	6.56723e+06	6.5213e+06	6.80359e+06	ko01100
MW0015269	T3_positive	8(R)-Hydroperoxylinoleic acid	Lipids and lipid-like molecules	Fatty Acyls	Lineolic acids and derivatives	C18H32O4	313.238	312.23	6.3383	[M+H]+	0.85	3	0.9852	rp	143343-95-7	6438758	HMDB0004706	-	C14831	1.20372e+06	1.40388e+06	2.31212e+06	1.9269e+06	1.76933e+06	1.91191e+06	950842	1.04946e+06	1.69358e+06	1.3206e+06	1.21241e+06	1.832e+06	1.81707e+06	1.80058e+06	1.81775e+06	ko00591
MW0112755	T3_positive	3-Aminopropionaldehyde	Organic oxygen compounds	Organooxygen compounds	Carbonyl compounds	C3H7NO	147.113	73.0528	1.2064	[2M+H]+	1.45	3	0.9683	rp	352-92-1	75	HMDB0001106	6007	C05665	1.11964e+06	2.35775e+06	1.18375e+06	1.37171e+06	2.16585e+06	1.84633e+06	4.64807e+06	4.23666e+06	2.9263e+06	2.09263e+06	523458	1.90211e+06	3.05146e+06	3.16099e+06	3.22016e+06	ko00410,ko00770,ko01100,ko01240
MW0113901	T3_positive	alphD-Glucose 1,6-bisphosphate	Organic oxygen compounds	Organooxygen compounds	Carbohydrates and carbohydrate conjugates	C6H14O12P2	406.95	339.996	0.7075	[M-2H+3Na]+	1.35152	3	0.927	rp	10139-18-1	82400	HMDB0003514	-	C01231	816355	1.06775e+06	2.00521e+06	1.42599e+06	1.213e+06	1.03967e+06	1.70292e+06	2.33927e+06	881788	2.6372e+06	7.45598e+06	1.3687e+06	1.94906e+06	2.01446e+06	1.93148e+06	ko00500,ko01100
MW0111062	T3_positive	2-Methyl-1-propylamine	Organic nitrogen compounds	Organonitrogen compounds	Amines	C4H11N	112.051	73.0891	8.5687	[M+K]+	3.125	3	0.916	rp	78-81-9	6558	HMDB0034198	-	C02787	45423447	2.79597e+07	6.95206e+07	1.17966e+07	8.3535e+07	5.5017e+07	5.44546e+07	3.12669e+07	5.41176e+07	23558528	7.35038e+06	8.89219e+06	7.65041e+07	7.70479e+07	6.05235e+07	-
FDATN00789	T3_positive	2-Methylimidazole	Organoheterocyclic compounds	Azoles	Imidazoles	C4H6N2	83.0612	82.0531	7.9009	[M+H]+	2	3	0.8985	rp	103639-04-9 | 99614-01-4	12749	HMDB0245233	-	C19261	2.24334e+08	2.03947e+08	4.95104e+08	2.63235e+08	9.2005e+07	2.11459e+08	1.55957e+08	2.42884e+08	4.03805e+08	1.77716e+08	3.06958e+08	2.0279e+08	1.99326e+08	2.03735e+08	1.97888e+08	-
MEDL01889	T3_positive	4-Methylbenzaldehyde	Benzenoids	Benzene and substituted derivatives	Benzoyl derivatives	C8H8O	121.065	120.058	3.9997	[M+H]+	0.975	3	0.8924	rp	104-87-0	7725	HMDB0029638	-	C06758	2.36683e+08	2.41208e+08	2.47817e+08	2.42518e+08	2.56713e+08	2.45242e+08	2.26818e+08	2.3211e+08	2.7331e+08	2.24412e+08	2.37327e+08	2.41957e+08	2.3319e+08	2.42213e+08	2.29977e+08	ko01100
MW0115598	T3_positive	1,2-Dichloroethane	Organohalogen compounds	Organochlorides	-	C2H4Cl2	98.976	97.969	4.0616	[M+H]+	0.775	3	0.8866	rp	107-06-2	11	HMDB0029571	-	C06752	4.41109e+08	2.60042e+08	9.72899e+08	5.22267e+08	3.06672e+08	2.39819e+08	1.64869e+08	2.3566e+08	2.26047e+08	7.4018e+08	1.00286e+09	2.50189e+08	4.95818e+08	5.58263e+08	4.50751e+08	ko01100,ko05204
MW0112082	T3_positive	2-Aminoacetophenone	Organic oxygen compounds	Organooxygen compounds	Carbonyl compounds	C8H9NO	118.066	135.068	1.2133	[M+H-H2O]+	1.225	3	0.8709	rp	613-89-8	11952	HMDB0032628	-	-	2.41751e+07	2.30649e+07	2.86335e+07	2.68065e+07	2.43903e+07	2.37721e+07	3.44208e+07	3.26009e+07	2.8833e+07	3.14082e+07	1.37883e+07	2.72096e+07	2.79321e+07	2.81278e+07	2.81083e+07	-
MW0159883	T3_positive	Sulfate	Homogeneous non-metal compounds	Non-metal oxoanionic compounds	Non-metal sulfates	H2O4S	98.976	97.9674	0.5335	[M+H]+	3.3	3	0.8698	rp	14808-79-8	1118	HMDB0001448	3233	C00059	4.04823e+08	1.24404e+09	4.98377e+08	2.17921e+08	2.9317e+08	3.25602e+08	3.51886e+08	3.03144e+08	4.0727e+08	5.14922e+08	3.31547e+08	5.15165e+08	6.37425e+08	7.36469e+08	7.54745e+08	ko00230,ko00270,ko00920,ko01100,ko02010
MW0007525	T3_positive	L-ribulose	Lipids and lipid-like molecules	Fatty Acyls	Fatty alcohols	C5H10O5	115.037	150.053	0.8223	[M+H-2H2O]+	4.8	3	0.8524	rp	2042-27-5 | 488-84-6	644111	HMDB0003371	63110	-	3.85627e+08	2.7678e+08	3.43185e+08	2.97512e+08	3.43091e+08	4.38939e+08	4.76593e+08	4.0393e+08	2.71466e+08	2.88395e+08	1.19896e+08	2.49876e+08	3.22577e+08	3.18738e+08	3.20969e+08	-
MW0127445	T3_positive	Diethyl sulfide	Organosulfur compounds	Thioethers	Dialkylthioethers	C4H10S	91.0549	90.0503	3.6878	[M+H]+	6.8	3	0.8509	rp	352-93-2	9609	HMDB0031666	-	C02272	4.04608e+07	6.36658e+07	3.60506e+07	4.56559e+07	3.31412e+07	2.44056e+07	3.56415e+07	3.76866e+07	2.26669e+07	1.13904e+07	3.36175e+07	3.07746e+07	3.85007e+07	3.16662e+07	3.83878e+07	-
MW0127213	T3_positive	Isopropyl methyl sulfide	Organosulfur compounds	Thioethers	Dialkylthioethers	C4H10S	91.0549	90.0503	4.3735	[M+H]+	6.8	3	0.8461	rp	1551-21-9	15246	HMDB0040576	-	-	4.81165e+07	5.18048e+07	4.83146e+07	4.81999e+07	4.8806e+07	4.36701e+07	3.75366e+07	3.87611e+07	8.66875e+06	3.93155e+06	2.08119e+07	2.7224e+07	5.22544e+07	5.21962e+07	4.79396e+07	-
MW0125164	T3_positive	Methylpyrazine	Organoheterocyclic compounds	Diazines	Pyrazines	C5H6N2	95.061	94.0531	0.6788	[M+H]+	1.5	3	0.8384	rp	109-08-0	7976	HMDB0033112	-	-	7.43185e+07	5.63738e+07	5.35559e+07	8.60364e+07	8.78391e+07	6.5362e+07	7.96313e+07	5.79198e+07	7.88088e+07	7.88375e+07	3.91689e+07	7.44702e+07	7.13027e+07	7.11526e+07	7.11508e+07	-
MW0106249	T3_positive	Cys-Cys	Organic acids and derivatives	Carboxylic acids and derivatives	Amino acids, peptides, and analogues	C6H12N2O3S2	225.035	224.029	0.7506	[M+H]+	3.075	3	0.8281	rp	18048-87-8	152238	HMDB0028772	23996	-	2.34303e+07	4.58347e+06	9.01861e+06	9.42605e+06	6.31099e+06	5.0549e+06	2.1018e+07	8.8161e+06	1.6571e+07	3.86726e+07	1.13968e+08	3.07817e+07	2.18462e+07	2.20992e+07	2.19625e+07	-
MW0143400	T3_positive	4-Methylhistamine	Organic nitrogen compounds	Organonitrogen compounds	Amines	C6H11N3	126.103	125.095	6.5609	[M+H]+	1	3	0.8233	rp	36507-31-0	37463	HMDB0246510	-	C17929	6.76626e+07	3.748e+07	4.08792e+07	4.41884e+07	2.34349e+07	2.58347e+07	1.95038e+07	1.7066e+07	2.03055e+07	2.98714e+07	2.67541e+07	1.42767e+08	2.60614e+07	2.71197e+07	2.62175e+07	-
MW0001937	T3_positive	Tyrosol	Benzenoids	Phenols	Tyrosols and derivatives	C8H10O2	121.065	138.068	1.2133	[M+H-H2O]+	1.05	3	0.8177	rp	501-94-0	10393	HMDB0004284	7044	C06044	1.3972e+08	2.35544e+07	2.87266e+07	2.8545e+07	3.04022e+07	2.78969e+07	3.2065e+07	3.02684e+07	2.81557e+07	2.85238e+07	1.67453e+07	2.69542e+07	8.86724e+07	6.84474e+07	6.98288e+07	ko00350,ko01100
MW0007517	T3_positive	Loperamide	Benzenoids	Benzene and substituted derivatives	Diphenylmethanes	C29H33ClN2O2	477.23	476.223	6.2063	[M+H]+	0.963895	3	0.8108	rp	53179-11-6	3955	HMDB0004999	1016	C07080	1.90891e+07	2.10276e+08	1.80644e+07	2.3448e+07	4.2362e+07	1.03768e+07	7.59651e+07	8.5189e+07	3.09173e+07	2.02154e+07	1.24627e+07	3.84869e+06	1.5661e+07	1.70265e+07	1.68006e+07	-
MEDL01897	T3_positive	Isonicotinic acid	Organoheterocyclic compounds	Pyridines and derivatives	Pyridinecarboxylic acids and derivatives	C6H5NO2	146.019	123.032	9.896	[M+Na]+	4.575	3	0.8057	rp	55-22-1	5922	HMDB0060665	-	C07446	1.21229e+07	1.39417e+07	1.61241e+07	1.04184e+07	1.16216e+07	1.13304e+07	1.24731e+07	9.98551e+06	2.24069e+07	1.20877e+07	1.28219e+07	1.13332e+07	1.44457e+07	1.43085e+07	1.34596e+07	ko00983
MW0124738	T3_positive	Maleic hydrazide	Organoheterocyclic compounds	Diazines	Pyridazines and derivatives	C4H4N2O2	113.035	112.027	1.2278	[M+H]+	1.05	3	0.8038	rp	123-33-1 | 116595-47-2 | 129016-38-2	21954	HMDB0256963	-	C18474	1.09908e+08	1.35847e+08	1.36782e+08	1.3098e+08	1.33342e+08	1.27237e+08	172823449	1.98338e+08	1.58489e+08	1.74639e+08	1.16434e+08	1.72934e+08	1.58233e+08	1.56502e+08	1.56947e+08	-
MW0110701	T3_positive	20-HETE ethanolamide	Organic nitrogen compounds	Organonitrogen compounds	Amines	C22H37NO3	328.263	363.277	6.6206	[M+H-2H2O]+	0.1	3	0.8003	rp	942069-11-6	35027640	HMDB0013630	-	-	3.40227e+06	1.90339e+06	3.09513e+06	2.38387e+06	2.98709e+06	3.03702e+06	478961	86374.4	309610	116853	180196	193142	1.82173e+06	1.81529e+06	1.75845e+06	-
MW0002732	T3_positive	2-Methoxybenzaldehyde	Benzenoids	Benzene and substituted derivatives	Benzoyl derivatives	C8H8O2	137.06	136.052	5.2399	[M+H]+	0.675	3	0.7997	rp	135-02-4	8658	HMDB0033766	-	-	3.59337e+07	3.01627e+07	4.11163e+07	1.72808e+08	4.59965e+07	5.47521e+07	4.71793e+07	4.55729e+07	2.86799e+07	3.91477e+07	5.01403e+07	4.38761e+07	1.94665e+07	2.64321e+07	2.92839e+07	-
MW0055373	T3_positive	(8R,9R,10R,13S,14R,17R)-13-ethyl-17-ethynyl-17-hydroxy-1,2,6,7,8,9,10,11,12,14,15,16-dodecahydrocyclopenta[a]phenanthren-3-one	Lipids and lipid-like molecules	Steroids and steroid derivatives	Estrane steroids	C21H28O2	313.216	312.209	6.104	[M+H]+	0.175	3	0.7978	rp	6533-00-2	12598310	HMDB0014511	-	-	2.30507e+06	2.1692e+06	2.47244e+06	2.62506e+06	2.15598e+06	2.19511e+06	2.1224e+06	2.00864e+06	1.88449e+06	1.88309e+06	2.58856e+06	2.2507e+06	2.444e+06	2.39969e+06	2.44665e+06	-
MW0126253	T3_positive	Propionylpromazine	Organoheterocyclic compounds	Benzothiazines	Phenothiazines	C20H24N2OS	681.327	340.161	2.6864	[2M+H]+	3.61059	3	0.7968	rp	3568-24-9	24352	HMDB0256829	-	-	2.1257e+06	3.14292e+06	3.60043e+06	3.22453e+06	1.46792e+06	1.28044e+06	1.40407e+06	248318	1.03889e+06	504646	596875	1.0039e+06	1.34784e+06	1.38854e+06	1.31678e+06	-
MW0118044	T3_positive	2,6-Dimethylpyrazine	Organoheterocyclic compounds	Diazines	Pyrazines	C6H8N2	109.077	108.069	6.045	[M+H]+	1.375	3	0.7953	rp	108-50-9	7938	HMDB0035248	-	-	2.84297e+06	9.62695e+06	1.49387e+07	2.92106e+06	5.38694e+06	2.44218e+06	3.67651e+06	2.72554e+06	4.95483e+06	800833	4.24825e+06	5.17531e+06	3.83743e+06	3.15358e+06	3.63935e+06	-
MW0194333	T3_positive	3-Hydroxypalmitoylcarnitine	Lipids and lipid-like molecules	Fatty Acyls	Fatty acid esters	C23H45NO5	398.327	415.33	6.9307	[M+H-H2O]+	1.825	3	0.7951	rp	195207-76-2	126456228	HMDB0013336	-	-	6.45638e+06	3.14771e+06	1.4489e+06	1.33162e+06	3.8036e+06	2.17105e+06	1.24225e+06	1.89215e+06	1.08509e+06	956266	209092	1.05658e+06	1.39539e+06	1.51046e+06	1.24708e+06	-
MW0105415	T3_positive	Acetohydroxamic Acid	Organic acids and derivatives	Carboxylic acids and derivatives	Carboxylic acid derivatives	C2H5NO2	76.0402	75.032	0.7936	[M+H]+	2.175	3	0.794	rp	546-88-3	1990	HMDB0014691	-	C06808	2.59387e+07	2.16496e+07	2.48489e+07	2.47561e+07	2.34471e+07	2.67045e+07	2.73262e+07	2.7305e+07	3.06662e+07	3.2287e+07	2.05968e+07	29370292	2.64967e+07	2.59134e+07	2.60523e+07	-
MW0114855	T3_positive	Butanone	Organic oxygen compounds	Organooxygen compounds	Carbonyl compounds	C4H8O	73.0657	72.0575	4.1361	[M+H]+	2.225	3	0.7928	rp	78-93-3	6569	HMDB0000474	5461	C02845	4.22319e+07	3.57711e+07	4.31399e+07	4.5019e+07	4.82228e+07	2.41816e+07	61157061	3.56434e+07	8.95016e+07	1.12507e+08	1.86052e+08	4.60234e+07	4.82725e+07	4.76184e+07	4.40238e+07	-
MW0111721	T3_positive	1,5-Octadien-3-one	Organic oxygen compounds	Organooxygen compounds	Carbonyl compounds	C8H12O	124.088	124.089	4.3293	[M+]+	2.05	3	0.7914	rp	65213-86-7	5352874	HMDB0032447	-	-	1.1145e+06	6.92623e+06	1.8634e+07	2.52732e+06	5.72547e+07	3.63974e+07	6.3948e+07	2.86084e+07	3.25081e+07	5.70351e+07	7.36297e+07	5.69557e+07	1.82386e+07	2.08011e+07	1.95137e+07	-
MW0006171	T3_positive	Benzene	Benzenoids	Benzene and substituted derivatives	Aniline and substituted anilines	C6H6	79.0551	78.047	1.9847	[M+H]+	2.125	3	0.7913	rp	71-43-2	241	HMDB0001505	6285	C01407	7.17525e+07	6.94095e+07	7.31787e+07	7.12967e+07	6.22651e+07	7.47703e+07	8.38322e+07	2.24958e+08	7.871e+07	7.49258e+07	4.31138e+07	7.14908e+07	7.14962e+07	7.1742e+07	7.18165e+07	ko01100,ko05208
MW0103492	T3_positive	4-Allylphenol	Benzenoids	Phenols	1-hydroxy-2-unsubstituted benzenoids	C9H10O	135.081	134.073	6.2357	[M+H]+	1.1	3	0.7913	rp	501-92-8	68148	HMDB0034107	-	C16930	1.28119e+07	1.19409e+07	1.06905e+07	1.14186e+07	1.03397e+07	1.06998e+07	9.43412e+06	1.13836e+07	1.01439e+07	1.28024e+07	1.21933e+07	1.25745e+07	10885573	1.04631e+07	1.08174e+07	-
MW0063662	T3_positive	Stearoylcarnitine	Lipids and lipid-like molecules	Fatty Acyls	Fatty acid esters	C25H49NO4	428.374	427.366	7.1542	[M+H]+	1.49402	3	0.7883	rp	25597-09-5	52922056	HMDB0000848	5811	-	500309	7.93806e+06	7.82937e+06	2.34011e+06	7.30231e+06	3.77359e+06	1.78258e+06	1.99814e+06	171629	1.92664e+06	5.00636e+06	2.97682e+06	1.74906e+06	2.13695e+06	2.05447e+06	-
MW0118657	T3_positive	2-Isopropyl-5-methylfuran	Organoheterocyclic compounds	Heteroaromatic compounds	-	C8H12O	124.088	124.089	5.7365	[M+]+	2.05	3	0.788	rp	10504-05-9	10678230	HMDB0033238	-	-	2.5733e+08	1.80163e+08	3.17757e+08	2.23694e+08	2.31454e+08	4.84337e+08	2.1636e+08	2.24617e+08	2.34881e+08	4.46035e+08	5.53662e+08	1.73681e+08	1.6089e+08	1.66362e+08	1.69096e+08	-
MW0119844	T3_positive	4-(2-Furanyl)-3-buten-2-one	Organoheterocyclic compounds	Heteroaromatic compounds	-	C8H8O2	137.06	136.052	3.0615	[M+H]+	0.675	3	0.7873	rp	623-15-4	1549522	HMDB0033128	-	-	3.28454e+07	5.64657e+07	4.20678e+07	38206856	6.0335e+07	3.45382e+07	5.47774e+07	6.34652e+07	5.15608e+07	1.2524e+08	1.85279e+08	2.93581e+07	3.2111e+07	3.07989e+07	3.25902e+07	-
MW0108877	T3_positive	N-oleoylglycine	Organoheterocyclic compounds	Diazines	Pyrimidines and pyrimidine derivatives	C20H37NO3	340.285	339.277	8.5179	[M+H]+	1.65	3	0.7859	rp	2601-90-3	6436908	HMDB0013631	-	-	1.74606e+07	1.50137e+07	1.59487e+07	1.26609e+07	1.76255e+07	1.77109e+07	1.84273e+07	1.90197e+07	1.74819e+07	1.40288e+07	1.10557e+07	1.67749e+07	1.60012e+07	1.5822e+07	1.5705e+07	-
MW0127441	T3_positive	Dibutyl disulfide	Organosulfur compounds	Organic disulfides	Dialkyldisulfides	C8H18S2	179.093	178.085	6.4723	[M+H]+	2.275	3	0.7853	rp	629-45-8	12386	HMDB0029569	-	-	3.52822e+06	4.93064e+06	5.47813e+06	5.11672e+06	4.15783e+06	3.49383e+06	5.32254e+06	4.90228e+06	1.53662e+07	5.19635e+06	9.60667e+06	3.85378e+06	5.67382e+06	6.53907e+06	6.33536e+06	-
MW0107876	T3_positive	L-Homocysteic acid	Organic acids and derivatives	Carboxylic acids and derivatives	Amino acids, peptides, and analogues	C4H9NO5S	201.053	183.02	0.8366	[M+NH4]+	3.6	3	0.7848	rp	14857-77-3	177491	HMDB0002205	6545	C16511	2.59408e+07	2.58451e+07	3.07131e+07	1.46026e+07	3.11275e+07	4.04061e+07	4.46673e+07	4.17525e+07	1.86047e+07	2.41676e+07	2.58397e+07	2.41515e+07	2.63274e+07	2.63635e+07	2.67779e+07	ko04080
MW0054899	T3_positive	Methyl linoleate	Lipids and lipid-like molecules	Fatty Acyls	Lineolic acids and derivatives	C19H34O2	312.291	294.256	6.6648	[M+NH4]+	2.8	3	0.7841	rp	112-63-0	5284421	HMDB0034381	-	-	215302	186253	743109	639305	548193	622290	9.84335e+06	1.41941e+06	2.13725e+06	2.88491e+06	606009	709137	789240	814939	792483	-
MW0118357	T3_positive	2-Butylfuran	Organoheterocyclic compounds	Heteroaromatic compounds	-	C8H12O	124.087	124.089	5.1294	[M+]+	2.3	3	0.7834	rp	4466-24-4	20534	HMDB0040272	-	-	2.22545e+08	6.85632e+07	5.96504e+07	7.2031e+07	1.50103e+08	6.8087e+07	8.64476e+07	7.97934e+07	1.5065e+08	6.04444e+07	6.14722e+07	1.60191e+08	7.3107e+07	7.14024e+07	7.31398e+07	-
MW0114405	T3_positive	Erythritol	Organic oxygen compounds	Organooxygen compounds	Carbohydrates and carbohydrate conjugates	C4H10O4	87.0448	122.058	1.2711	[M+H-2H2O]+	1.975	3	0.7826	rp	149-32-6	222285	HMDB0002994	140	C00503	4.43161e+07	6.19722e+07	4.9048e+07	6.00177e+07	5.55692e+07	4.63967e+07	4.76091e+07	4.41819e+07	3.65708e+07	3.26797e+06	3.82906e+07	3.76719e+07	4.9998e+07	5.04077e+07	4.8717e+07	ko02010
MW0108975	T3_positive	Octanal	Organic oxygen compounds	Organooxygen compounds	Carbonyl compounds	C8H16O	128.119	128.12	6.4871	[M+]+	2.3	3	0.7808	rp	124-13-0	454	HMDB0001140	6033	C01545	6.05606e+06	3.91553e+07	8.23864e+06	1.12852e+07	8.40443e+06	5.54111e+06	1.079e+07	9647063	1.34336e+07	5.73463e+06	3.32862e+07	9.0758e+06	1.3968e+07	1.339e+07	1.36301e+07	-
MW0012743	T3_positive	19-Noretiocholanolone	Lipids and lipid-like molecules	Steroids and steroid derivatives	Estrane steroids	C18H28O2	277.217	276.209	5.3274	[M+H]+	1.175	3	0.78	rp	33036-33-8	14009228	HMDB0005886	-	-	7.79891e+06	4.44877e+06	5.93015e+06	4.63273e+06	5.84843e+06	1.04184e+07	9.90706e+06	4.3292e+06	5.61169e+06	7.75994e+06	7.76543e+06	6.56217e+06	7.47628e+06	7.36177e+06	7.4823e+06	-
ZINC19726	T3_positive	Benzothiazole	Organoheterocyclic compounds	Benzothiazoles	-	C7H5NS	136.022	135.014	7.4195	[M+H]+	0.575	3	0.779	rp	95-16-9	7222	HMDB0032930	-	-	6.09976e+07	6.02127e+07	4.11452e+07	1.02304e+08	5.59482e+07	6.36029e+07	9.79652e+07	6.44218e+07	6.85196e+07	6.85801e+07	6.47159e+07	6.93431e+07	6.51183e+07	6.42599e+07	6.43934e+07	-
MW0007238	T3_positive	Gentian violet cation	Benzenoids	Benzene and substituted derivatives	Diphenylmethanes	C25H30N3+	372.243	372.244	5.8244	[M+]+	2.425	3	0.7789	rp	14426-25-6	3468	HMDB0014550	-	-	532962	464177	111789	605106	513189	296089	1.00208e+06	672716	502041	631405	906498	1.09127e+06	914870	905570	954579	-
MW0122142	T3_positive	Ulifloxacin	Organoheterocyclic compounds	Quinolines and derivatives	Quinoline carboxylic acids	C16H16FN3O3S	314.076	349.09	2.9421	[M+H-2H2O]+	1.4	3	0.7773	rp	112984-60-8	124225	HMDB0259395	-	C14492	3.06104e+06	3.37281e+06	3.1964e+06	2.86733e+06	2.88166e+06	2.18785e+06	2.22628e+06	2.12523e+06	2.46418e+06	2.42301e+06	1.34056e+06	2.83396e+06	2.90489e+06	2.94832e+06	2.86373e+06	-
MW0113249	T3_positive	5-Methyl-5-hepten-2-one	Organic oxygen compounds	Organooxygen compounds	Carbonyl compounds	C8H14O	127.112	126.105	4.8122	[M+H]+	0.575	3	0.777	rp	10339-67-0	12663437	HMDB0031591	-	-	2.0183e+06	2.87868e+06	3.76908e+06	7.27119e+06	5.43187e+06	5.33225e+06	5.6513e+06	2.76375e+06	6.55876e+06	5.28294e+06	3.93297e+06	1.55035e+06	5.13414e+06	5.05473e+06	4.75813e+06	-
MW0123113	T3_positive	Biotin sulfone	Organoheterocyclic compounds	Thienoimidazolidines	-	C10H16N2O5S	276.076	276.078	2.1915	[M+]+	4.475	3	0.7764	rp	40720-05-6	83863	HMDB0004818	-	C20387	1.69556e+07	1.99592e+07	1.92623e+07	1.87615e+07	1.88259e+07	1.79461e+07	2.53969e+07	2.45363e+07	1.73979e+07	2.18094e+07	2.38436e+07	2.18615e+07	2.09388e+07	2.1134e+07	2.07771e+07	ko00780
MW0109460	T3_positive	Pyrogallol-2-O-sulphate	Organic acids and derivatives	Organic sulfuric acids and derivatives	Arylsulfates	C6H6O6S	206.996	205.988	0.9518	[M+H]+	0.525	3	0.7756	rp	845253-27-2	92013662	HMDB0060018	-	-	4.88933e+07	6.96019e+07	6.29536e+07	2.70673e+07	7.20726e+07	5.20772e+07	4.44244e+07	7.64293e+07	6.45159e+07	3.9548e+07	1.65834e+07	3.12237e+07	5.20929e+07	4.98027e+07	4.72855e+07	-
MW0124447	T3_positive	Isatin	Organoheterocyclic compounds	Indoles and derivatives	Indolines	C8H5NO2	147.031	147.032	4.1805	[M+]+	0.825	3	0.7753	rp	91-56-5	7054	HMDB0061933	-	C11129	6.73628e+06	5.5849e+06	2.37158e+06	4.80977e+06	4.39505e+06	4.42823e+06	2.78259e+06	7.96056e+06	5.84084e+06	2.63951e+07	1.73804e+07	1.66808e+07	5.75928e+06	5.69782e+06	5.25541e+06	-
MW0112095	T3_positive	Crotyl alcohol	Organic oxygen compounds	Organooxygen compounds	Alcohols and polyols	C4H8O	73.0657	72.0575	2.3631	[M+H]+	2.225	3	0.7735	rp	504-61-0 | 6117-91-5	637922	HMDB0033858	-	-	1.00675e+08	3.44328e+07	1.14319e+08	1.10064e+08	5.02938e+08	1.2226e+08	9.97505e+07	1.19379e+08	1.54253e+08	1.902e+08	1.26084e+08	9.2355e+07	9.94257e+07	9.52336e+07	8.20938e+07	-
MEDP1170	T3_positive	9-Octadecenal	Lipids and lipid-like molecules	Fatty Acyls	Fatty aldehydes	C18H34O	267.268	266.261	8.7981	[M+H]+	0.075	3	0.7725	rp	5090-41-5	5283381	HMDB0030965	-	-	2.98924e+07	1.48068e+07	1.90073e+07	2.77599e+07	6.59131e+06	3.2745e+06	1.16608e+07	2.56023e+07	1.70988e+07	9.27264e+06	3.4151e+06	1.68521e+07	1.17126e+07	1.05102e+07	7.8201e+06	-
MW0113116	T3_positive	4'-Methylacetophenone	Organic oxygen compounds	Organooxygen compounds	Carbonyl compounds	C9H10O	135.081	134.073	6.6944	[M+H]+	1.1	3	0.7718	rp	122-00-9	8500	HMDB0032608	-	-	6.25147e+06	2.8176e+06	6.51856e+06	3.48635e+06	3.1464e+06	4.46361e+06	5.28239e+06	5.37455e+06	6.57252e+06	8.53229e+06	6.15725e+06	3.44981e+06	7.15464e+06	7.11041e+06	7.26303e+06	-
MW0114628	T3_positive	Inositol 1,3-bisphosphate	Organic oxygen compounds	Organooxygen compounds	Alcohols and polyols	C6H14O12P2	322.993	339.996	1.0313	[M+H-H2O]+	0.625	3	0.7708	rp	103597-56-4	128419	HMDB0006234	45109	C04062	818022	950885	997475	880610	737341	371471	916756	2.47395e+06	2.4829e+06	2.47281e+06	5.69496e+06	436597	688677	645460	656479	ko00562,ko01100,ko04070
MW0111434	T3_positive	1-(4-Hydroxy-2,6,6-trimethyl-1-cyclohexen-1-yl)-2-buten-1-one	Organic oxygen compounds	Organooxygen compounds	Carbonyl compounds	C13H20O2	226.181	208.146	5.2691	[M+NH4]+	1.425	3	0.7708	rp	35734-61-3	6420999	HMDB0041636	-	-	4.099e+07	3.95943e+07	4.32023e+07	4.58931e+07	3.80191e+07	3.78414e+07	3.17986e+07	3.7032e+07	3.88921e+07	4.31238e+07	3.87868e+07	3.69826e+07	4.64213e+07	4.65205e+07	4.61681e+07	-
MW0009944	T3_positive	Toluene	Benzenoids	Benzene and substituted derivatives	Toluenes	C7H8	93.0675	92.0626	6.1071	[M+H]+	6	3	0.7703	rp	108-88-3	1140	HMDB0034168	-	C01455	1.82715e+06	2.1854e+06	1.54625e+06	2.03583e+06	1.64435e+06	1.99054e+06	1.9928e+06	1.57195e+06	1633083	1.42647e+06	1.8637e+06	1.44841e+06	2.00466e+06	1.95408e+06	1.98162e+06	ko01100
MW0127128	T3_positive	(E)-1-Propenyl 2-propenyl disulfide	Organosulfur compounds	Allyl sulfur compounds	-	C6H10S2	147.031	146.022	5.3638	[M+H]+	4.025	3	0.7693	rp	122156-02-9	5352907	HMDB0041393	-	-	3.06622e+07	8.66284e+07	4.05503e+07	3.52915e+07	3.409e+07	3.57614e+07	1.02846e+07	1.74003e+07	3.11187e+07	1.04091e+07	1.26711e+07	2.62668e+07	2.78733e+07	2.7966e+07	2.93652e+07	-
MW0154673	T3_positive	Obacunone	Lipids and lipid-like molecules	Prenol lipids	Triterpenoids	C26H30O7	437.194	454.199	6.6948	[M+H-H2O]+	3.31659	3	0.7685	rp	751-03-1	119041	HMDB0035858	-	C08775	3.29428e+06	247795	2.45747e+06	1.2739e+06	291970	3.11171e+06	2.12926e+06	372104	1.99581e+06	2.55306e+06	4.16205e+06	1.91178e+06	5.06827e+06	4.85762e+06	4.93553e+06	-
MW0114026	T3_positive	Butanal	Organic oxygen compounds	Organooxygen compounds	Carbonyl compounds	C4H8O	73.0657	72.0575	9.7626	[M+H]+	2.225	3	0.7685	rp	123-72-8	261	HMDB0003543	6947	C01412	2.11926e+07	7.64678e+07	1.34268e+08	7.70511e+07	181281399	1.10354e+08	9.76684e+07	1.54734e+08	1.6914e+08	1.07613e+08	1.00215e+09	3.00352e+08	7.31421e+07	1.13324e+08	1.01632e+08	ko00650,ko01100
MW0118529	T3_positive	2-Ethylpyrazine	Organoheterocyclic compounds	Diazines	Pyrazines	C6H8N2	109.077	108.069	6.835	[M+H]+	1.375	3	0.7672	rp	13925-00-3	26331	HMDB0031849	-	-	1.05777e+06	2.99916e+06	1.1056e+06	2.32578e+06	8.11415e+06	2.50992e+06	4.26254e+06	3.1991e+06	5.58286e+06	5.77589e+06	4.70617e+06	5.38383e+06	5.14414e+06	5.06345e+06	4.704e+06	-
MW0013048	T3_positive	2-(4-Methylphenyl)-1-propanol	Lipids and lipid-like molecules	Prenol lipids	Monoterpenoids	C10H14O	133.101	150.105	7.6752	[M+H-H2O]+	0.825	3	0.7665	rp	4371-50-0	95376	HMDB0034846	-	-	6.81411e+06	9.8168e+06	5.1406e+06	1.01456e+07	8.97821e+06	8.70079e+06	9.61368e+06	9.69392e+06	9.45823e+06	9.73458e+06	9.06782e+06	4.90777e+06	9.00884e+06	8.99277e+06	9.0452e+06	-
MW0124422	T3_positive	Indole-5,6-quinone	Organoheterocyclic compounds	Indoles and derivatives	-	C8H5NO2	147.031	147.032	6.0157	[M+]+	0.575	3	0.7648	rp	2126-37-6	440728	HMDB0006779	-	C05579	7.65787e+06	7.37e+06	6.45126e+06	3.87397e+07	9.77842e+06	2.11036e+07	8.58368e+06	7.11446e+06	8.40961e+06	6.30161e+06	4.16885e+06	3.80252e+07	1.89456e+07	2.66338e+07	2.39708e+07	ko00350,ko01100
MW0124371	T3_positive	Ifosfamide	Organoheterocyclic compounds	Oxazaphosphinanes	Isofamides	C7H15Cl2N2O2P	243.021	260.025	0.65	[M+H-H2O]+	2.3	3	0.7624	rp	3778-73-2	3690	HMDB0015312	-	C07047	1.8424e+08	1.60656e+08	9.05117e+07	1.24484e+08	1.46474e+08	1.05224e+08	2.05379e+06	1.15132e+08	1.22099e+08	1.02581e+08	5.37604e+07	8.17838e+07	8.43199e+07	9.02448e+07	7.70817e+07	ko00982
MW0113753	T3_positive	6-Methyl-3,5-heptadien-2-one	Organic oxygen compounds	Organooxygen compounds	Carbonyl compounds	C8H12O	124.088	124.089	5.4806	[M+]+	2.05	3	0.7617	rp	1604-28-0	12510894	HMDB0031582	-	-	9.56738e+07	5.91582e+07	5.73799e+07	7.98326e+07	1.14876e+08	1.3364e+08	1.57848e+08	1.29425e+08	1.17618e+08	1.57318e+08	79949997	2.38337e+08	1.40234e+08	1.91433e+08	1.90059e+08	-
MW0110908	T3_positive	2-((3-Aminopropyl)amino)ethanethiol	Organic nitrogen compounds	Organonitrogen compounds	Amines	C5H14N2S	135.098	134.088	2.4223	[M+H]+	7.075	3	0.7596	rp	31098-42-7	104807	HMDB0259903	-	C07651	1.08957e+07	6.85559e+06	1.03219e+07	7.99329e+06	1.11587e+07	7.13723e+06	8.0985e+06	9.66576e+06	5.50702e+06	4.04721e+06	1.60391e+07	4.71653e+06	1.00013e+07	1.01416e+07	1.01372e+07	-
MW0168758	T3_positive	2-Aminobenzoic acid	Benzenoids	Benzene and substituted derivatives	Benzoic acids and derivatives	C7H7NO2	102.034	137.048	9.4393	[M+H-2H2O]+	1.8	3	0.7555	rp	118-92-3	227	HMDB0001123	6018	C00108	4.53375e+07	3.82595e+07	3.46677e+07	4.24855e+07	3.6753e+07	3.567e+07	3.24319e+07	3.90424e+07	3.26169e+07	3.05459e+07	3.46151e+07	4.39442e+07	4.03154e+07	4.41551e+07	4.18282e+07	ko00380,ko00400,ko01100,ko01230
MW0146828	T3_positive	Bornyl acetate	Lipids and lipid-like molecules	Prenol lipids	Monoterpenoids	C12H20O2	214.181	196.146	5.4879	[M+NH4]+	1.175	3	0.755	rp	20347-65-3 | 5655-61-8	6950274	HMDB0040397	-	-	7.17726e+06	1.07371e+07	1.66745e+07	1.0356e+07	6.92584e+06	4.71814e+06	4.81667e+06	5.84275e+06	3.70462e+06	5.54287e+06	1.10422e+07	5.67812e+06	7.78686e+06	7.77623e+06	7.78979e+06	-
MW0169476	T3_positive	Metoclopramide	Benzenoids	Phenol ethers	Aminophenyl ethers	C14H22ClN3O2	300.149	299.14	5.2691	[M+H]+	3.875	3	0.7546	rp	364-62-5	4168	HMDB0015363	-	C07868	1.96904e+06	1.90319e+06	1.53808e+06	2.09063e+06	1.81312e+06	1.34108e+06	1.66669e+06	1.61983e+06	1.71347e+06	1.96498e+06	2.07643e+06	1.73463e+06	2.11257e+06	2.14804e+06	2.14372e+06	-
MW0003839	T3_positive	3-Methoxybenzaldehyde	Benzenoids	Benzene and substituted derivatives	Benzoyl derivatives	C8H8O2	137.06	136.052	3.7097	[M+H]+	0.675	3	0.7535	rp	591-31-1	11569	HMDB0031459	-	-	4.98169e+07	3.23471e+07	1.76385e+07	3.75748e+07	3.55518e+07	4.12837e+07	3.34307e+07	3.3608e+07	4.38218e+07	8.87807e+07	3.54216e+07	3.33618e+07	2.87917e+07	3.26675e+07	3.08025e+07	-
MW0142479	T3_positive	2-Methylhistamine	Organic nitrogen compounds	Organonitrogen compounds	Amines	C6H11N3	126.103	125.095	7.3377	[M+H]+	1	3	0.752	rp	34392-54-6	91613	HMDB0245231	-	C17928	1.28995e+07	3.61576e+07	3.82768e+07	2.14282e+07	3.72338e+07	2.26807e+07	7.26055e+07	4.42947e+07	2.79888e+07	1.4672e+07	1.55976e+07	1.49168e+07	2.43425e+07	2.75049e+07	2.7668e+07	-
MW0194033	T3_positive	Prostaglandin I2	Lipids and lipid-like molecules	Fatty Acyls	Eicosanoids	C20H32O5	353.233	352.225	4.7239	[M+H]+	1.575	3	0.7518	rp	35121-78-9	5282411	HMDB0001335	778	C01312	2.19536e+06	1.49771e+06	1.63196e+06	948949	2.21668e+06	1.97162e+06	4.21971e+06	3.04189e+06	1.6453e+06	3.65964e+06	412086	2.62127e+06	2.00472e+06	1.99865e+06	1.97003e+06	ko00590,ko01100,ko04024,ko04080,ko04270,ko04370,ko04611
MW0009461	T3_positive	Phytanic acid	Lipids and lipid-like molecules	Prenol lipids	Diterpenoids	C20H40O2	330.337	312.303	7.0353	[M+NH4]+	0.175	3	0.749	rp	14721-66-5	26840	HMDB0000801	5765	C01607	4.16817e+07	25692244	4.42386e+07	6.69137e+07	1.54189e+07	1.20293e+07	1.85273e+07	3.58914e+07	2.93872e+07	2.43354e+07	3.46896e+07	2.84444e+07	1.89572e+07	1.8915e+07	1.86338e+07	-
MW0010286	T3_positive	1,3-Butadiene	Hydrocarbons	Unsaturated hydrocarbons	Olefins	C4H6	72.0816	54.047	6.2063	[M+NH4]+	1.875	3	0.7461	rp	106-99-0	7845	HMDB0041792	-	C16450	5.00266e+06	3.57949e+06	4.91648e+06	4.15266e+06	4.9467e+06	5.12356e+06	4.69664e+06	3.57117e+06	1.91253e+06	1.27171e+06	2.70596e+06	1.35319e+06	3.72751e+06	3.65612e+06	3.9359e+06	-
MW0113853	T3_positive	Acetophenone	Organic oxygen compounds	Organooxygen compounds	Carbonyl compounds	C8H8O	121.065	120.058	2.4438	[M+H]+	1.475	3	0.7452	rp	98-86-2	7410	HMDB0033910	-	C07113	6.51883e+07	6.18681e+07	6.40878e+07	5.97508e+07	6.39108e+07	6.69871e+07	5.65131e+07	5.68029e+07	3.30581e+07	3.19005e+07	1.27421e+07	1.6176e+07	6.44367e+07	6.5714e+07	6.16355e+07	-
MW0118520	T3_positive	2-Ethyl-5-methylfuran	Organoheterocyclic compounds	Heteroaromatic compounds	-	C7H10O	110.072	110.073	5.5609	[M+]+	2.175	3	0.7452	rp	1703-52-2	74346	HMDB0029728	-	-	1.8153e+07	1.30771e+07	8.64674e+06	1.56142e+07	3.02719e+07	1.2332e+07	3.25588e+07	1.26466e+07	1.75001e+07	1.10418e+07	1.74087e+07	1.7697e+07	1.20021e+07	1.13401e+07	1.18035e+07	-
MW0009662	T3_positive	1,3-Benzenediol	Benzenoids	Phenols	Benzenediols	C6H6O2	110.035	110.037	1.5194	[M+]+	1.95	3	0.7441	rp	108-46-3	5054	HMDB0032037	-	C01751	4.08253e+07	3.70957e+07	3.80267e+07	3.76586e+07	2.88844e+07	4.51306e+07	4.6445e+07	5.21595e+07	4.23278e+07	4.849e+07	2.43798e+07	4.24626e+07	4.31289e+07	4.3097e+07	4.32095e+07	-
MW0119697	T3_positive	3-methyl-3H-imidazo[4,5-f]quinolin-2-amine	Organoheterocyclic compounds	Quinolines and derivatives	-	C11H10N4	199.1	198.09	2.9421	[M+H]+	5.875	3	0.7438	rp	76180-96-6	53462	HMDB0029706	-	C19180	4.18472e+07	5.01232e+07	2.60387e+07	3.56998e+07	4.88816e+07	3.73115e+07	4.35557e+07	4.02914e+07	4.0668e+07	3.68328e+07	5.0858e+07	3.95473e+07	4.0994e+07	4.20386e+07	4.21137e+07	ko05204
MW0005178	T3_positive	4-Methoxybenzyl alcohol	Benzenoids	Benzene and substituted derivatives	Benzyl alcohols	C8H10O2	121.065	138.068	5.1508	[M+H-H2O]+	1.05	3	0.7434	rp	105-13-5	7738	HMDB0034241	-	-	4.19634e+07	3.95527e+07	4.09605e+07	4.33895e+07	4.46784e+07	4.55432e+07	4.28133e+07	4.13149e+07	3.85326e+07	2.96752e+07	2.05966e+07	1.61274e+07	5.66645e+07	4.85916e+07	5.50395e+07	-
MW0115593	T3_positive	1,1,1-Trichloroethane	Organohalogen compounds	Organochlorides	-	C2H3Cl3	173.961	131.93	9.7329	[M+CH3CN+H]+	6.325	3	0.7433	rp	71-55-6	6278	HMDB0041791	-	C18246	1.02775e+07	1.00133e+07	8.74832e+06	4.9101e+07	8.83805e+06	1.76997e+07	3.49885e+07	2.75624e+07	5.56696e+06	5.39125e+06	6.07424e+06	7.0225e+06	9.14552e+06	8647031	9.23556e+06	-
MW0108286	T3_positive	Methyl sulfate	Organic acids and derivatives	Organic sulfuric acids and derivatives	Sulfuric acid esters	CH4O4S	111.985	111.983	1.0077	[M+]+	6.425	3	0.7428	rp	75-93-4	6412	HMDB0254614	-	C02704	9.2079e+06	3.31767e+07	2.30022e+07	1.85695e+07	1.20161e+07	1.15818e+07	2.02795e+07	2.34874e+07	2.09819e+07	2.30269e+07	3.33346e+07	2.11104e+07	2.65739e+07	2.37295e+07	2.74137e+07	-
MW0168800	T3_positive	Avocadyne	Lipids and lipid-like molecules	Fatty Acyls	Fatty alcohols	C17H32O3	285.243	284.235	6.4871	[M+H]+	0.9	3	0.7427	rp	129099-96-3	3015189	HMDB0035473	-	-	2.94498e+06	1.25251e+06	3.37951e+06	4.74583e+06	1.82803e+06	1.108e+06	5.09222e+06	3.83981e+06	3.50437e+06	4.64493e+06	1.82879e+07	1.58594e+07	2.55307e+06	2.37682e+06	2.76332e+06	-
MW0160266	T3_positive	Biotinyl-5'-AMP	Nucleosides, nucleotides, and analogues	Purine nucleotides	Purine ribonucleotides	C20H28N7O9PS	538.128	573.141	1.2133	[M+H-2H2O]+	1.5238	3	0.7425	rp	4130-20-5	440839	HMDB0004220	-	C05921	9.73154e+06	1.52952e+07	4.64192e+06	1.44892e+06	6.0127e+06	7.86758e+06	1.7011e+06	1.14117e+06	1.22352e+06	4.40519e+06	4.23988e+06	3.5312e+06	4.51898e+06	4.53314e+06	4.52144e+06	ko00780,ko01100
MW0013385	T3_positive	LPC(O-16:0_2:0)	Lipids and lipid-like molecules	Glycerophospholipids	Glycerophosphocholines	C26H54NO7P	524.373	523.364	7.0501	[M+H]+	3.07034	3	0.7409	rp	74389-68-7	108156	HMDB0062195	-	C04230	9.8606e+07	1.54399e+08	3.00156e+08	2.97743e+08	1.43158e+08	1.06361e+08	1.01424e+08	9.81389e+07	2.90568e+08	8.24612e+07	1.00622e+08	1.7274e+08	1.70768e+08	1.7719e+08	1.4939e+08	ko00564,ko04148,ko05231
MW0109790	T3_positive	Hydroxypropanedioic acid	Organic acids and derivatives	Carboxylic acids and derivatives	Dicarboxylic acids and derivatives	C3H4O5	103.007	120.006	0.65	[M+H-H2O]+	9.825	3	0.7378	rp	80-69-3	45	HMDB0035227	-	C02287	4.36672e+08	3.91754e+08	2.90205e+08	3.75383e+08	3.46861e+08	3.27071e+08	3.3772e+08	3.39096e+08	3.19174e+08	2.93761e+08	2.01344e+08	2.52562e+08	3.29715e+08	3.29832e+08	3.26369e+08	-
MW0003976	T3_positive	3-Ethyl-1,2-benzenediol	Benzenoids	Phenols	Benzenediols	C8H10O2	138.066	138.068	6.5314	[M+]+	4.95	3	0.7372	rp	933-99-3	70278	HMDB0040177	-	C06728	2.29676e+06	434371	2.16164e+06	432210	574912	451994	430886	432210	430579	432008	3.65576e+06	432208	1.4433e+06	1.4433e+06	2.1896e+06	ko01100
MW0013741	T3_positive	3,17-Androstanediol glucuronide	Benzenoids	Benzene and substituted derivatives	Benzophenones	C25H40O8	469.279	468.272	6.104	[M+H]+	1.96045	3	0.7365	rp	27195-25-1	3034755	HMDB0010321	-	-	5.09236e+06	2.97196e+06	4.83931e+06	5.65441e+06	3.89376e+06	3.04735e+06	4.77902e+06	4.79175e+06	4.64634e+06	5.04935e+06	4.77374e+06	4.80621e+06	4.9592e+06	4.96258e+06	4.89054e+06	-
MW0003021	T3_positive	2-Ethyl-5-methylphenol	Benzenoids	Phenols	Cresols	C9H12O	136.087	136.089	7.438	[M+]+	3.05	3	0.7354	rp	1687-61-2	15523	HMDB0038987	-	-	6.73021e+07	3.38294e+07	5.06952e+07	2.97363e+08	7.83028e+07	2.60382e+07	2.1441e+07	2.84884e+07	5.94174e+07	1.8095e+07	4.95125e+07	4.32916e+07	2.82159e+07	2.86137e+07	2.73711e+07	-
MW0119625	T3_positive	3-Hydroxycarbofuran	Organoheterocyclic compounds	Coumarans	-	C12H15NO4	220.094	237.1	6.309	[M+H-H2O]+	6.775	3	0.7332	rp	16655-82-6	27975	HMDB0032775	-	-	1.89764e+07	1.93176e+07	1.79736e+07	1.97166e+07	1.35159e+07	1.09126e+07	1.6511e+07	1.58243e+07	1.30089e+07	1.58361e+07	3.86174e+06	1.2709e+07	1.06541e+07	1.01224e+07	9.3503e+06	-
MW0016182	T3_positive	Bexarotene	Lipids and lipid-like molecules	Prenol lipids	Retinoids	C24H28O2	331.206	348.209	4.3883	[M+H-H2O]+	0.075	3	0.7322	rp	153559-49-0	82146	HMDB0014452	-	-	1.10393e+06	1.57616e+06	953290	1.18965e+06	1.1601e+06	957205	254607	1.05627e+06	1.08198e+06	767922	1.07651e+06	904557	1385565	1.36087e+06	1.36251e+06	-
MW0006368	T3_positive	Bis(2-ethylhexyl) phthalate	Benzenoids	Benzene and substituted derivatives	Benzoic acids and derivatives	C24H38O4	391.285	390.277	5.6779	[M+H]+	1.725	3	0.7315	rp	117-81-7 | 15495-94-0 | 8033-53-2 | 50885-87-5 | 82208-43-3	8343	HMDB0249243	263643	C03690	3.13365e+06	345569	316698	1.40125e+06	549774	747786	2.00103e+06	2.47333e+06	3.96362e+06	890181	1.33243e+06	3.96903e+06	1.29033e+06	1.26305e+06	1.29301e+06	ko05207
MW0111250	T3_positive	Pentanenitrile	Organic nitrogen compounds	Organonitrogen compounds	Organic cyanides	C5H9N	84.0815	83.0735	4.8156	[M+H]+	1.75	3	0.731	rp	110-59-8	8061	HMDB0040173	-	-	1.72742e+09	1.35908e+09	2.15992e+09	1.51093e+09	2.19772e+09	1.20573e+10	1.91762e+08	1.64892e+08	3.12737e+09	1.95917e+09	2.1023e+09	1.92459e+09	1.26325e+09	1.05809e+09	1.39425e+09	-
MW0016020	T3_positive	Avocadyne 4-acetate	Lipids and lipid-like molecules	Fatty Acyls	Fatty alcohols	C19H34O4	309.243	326.246	6.3571	[M+H-H2O]+	1.475	3	0.7298	rp	28884-46-0	45782986	HMDB0031049	-	-	2.4088e+06	2.79846e+06	2.48968e+06	2.04187e+06	2.15316e+06	1.92276e+06	980563	1.11144e+06	561804	237361	2.48323e+06	1.77283e+06	2.08449e+06	2.03398e+06	2.0887e+06	-
MW0127178	T3_positive	1,8-Octanedithiol	Organosulfur compounds	Thiols	Alkylthiols	C8H18S2	179.093	178.085	7.2289	[M+H]+	2.275	3	0.7277	rp	1191-62-4	14493	HMDB0040348	-	-	1.15378e+07	7.56658e+07	2.33807e+07	1.60643e+08	1.56454e+07	1.42592e+07	1.883e+07	1.64721e+07	1.56489e+07	1.89784e+07	2.2896e+07	1.51936e+07	1.72641e+07	1.81289e+07	1.80086e+07	-
MW0124481	T3_positive	Isoniazid	Organoheterocyclic compounds	Pyridines and derivatives	Pyridinecarboxylic acids and derivatives	C6H7N3O	137.06	137.059	2.2506	[M+]+	3.725	3	0.7271	rp	54-85-3	3767	HMDB0015086	-	C07054	6.91783e+07	5.4114e+06	1.17397e+07	6.51537e+06	3.32259e+07	1.0803e+08	7.11845e+07	1.03624e+08	6.63424e+07	1.35603e+08	1.31184e+08	2.06033e+08	4.29484e+07	4.95931e+07	4.72956e+07	ko00983
MW0010387	T3_positive	Cyclopentadiene	Hydrocarbons	Unsaturated hydrocarbons	Olefins	C5H6	84.0815	66.047	6.4723	[M+NH4]+	1.625	3	0.7239	rp	542-92-7	7612	HMDB0061878	-	-	6.43354e+08	9.62703e+08	8.60597e+08	1.82841e+09	1.8712e+09	1.37711e+09	1.50902e+09	1.24153e+09	1.01339e+09	6.69678e+08	3.36376e+08	3.83725e+08	6.5368e+08	6.23801e+08	4.01423e+08	-
MW0111087	T3_positive	Methacholine	Organic nitrogen compounds	Organonitrogen compounds	Quaternary ammonium salts	C8H18NO2+	160.134	160.134	0.8509	[M+]+	0.875	3	0.7239	rp	55-92-5	1993	HMDB0015654	-	C07471	4.02687e+09	5.34479e+09	4.65774e+09	3.86633e+09	4.54888e+09	4.01638e+09	3.47598e+09	2.07776e+08	3.85134e+09	3.25919e+09	1.42629e+09	4.20864e+09	3.55719e+09	3.55067e+09	3.5722e+09	-
MW0005933	T3_positive	Acetaminophen	Benzenoids	Phenols	1-hydroxy-2-unsubstituted benzenoids	C8H9NO2	174.051	151.063	1.2133	[M+Na]+	3.575	3	0.7223	rp	103-90-2	1983	HMDB0001859	6353	C06804	1.34294e+07	1.4339e+07	1.00654e+07	5.56693e+06	1.4736e+07	1.40202e+07	1.92507e+07	1.71341e+07	6.59331e+06	8.79923e+06	5.59055e+06	1.12115e+07	1.54862e+07	1.52684e+07	1.54208e+07	ko04976
MW0126293	T3_positive	Pyrazinamide	Organoheterocyclic compounds	Diazines	Pyrazines	C5H5N3O	124.048	123.043	1.2133	[M+H]+	6.9	3	0.722	rp	98-96-4	1046	HMDB0014483	-	C01956	2.67634e+07	2.42216e+07	2.67104e+07	2.36028e+07	2.09373e+07	2.37019e+07	3.22155e+07	3.10183e+07	5.22236e+07	2.63725e+07	1.2248e+07	4.78942e+07	2.35198e+07	2.36771e+07	2.36177e+07	-
MW0124328	T3_positive	Hydralazine	Organoheterocyclic compounds	Diazanaphthalenes	Benzodiazines	C8H8N4	161.083	160.075	6.5757	[M+H]+	0.75	3	0.7216	rp	86-54-4	3637	HMDB0015400	-	C07040	1.78044e+06	1.36615e+06	1.29581e+06	1.84609e+06	996055	792231	6.95543e+06	1.1552e+06	4.4817e+06	1.15464e+06	1.59707e+06	1.86222e+06	4.09009e+06	3.80098e+06	5.50224e+06	-
MW0124155	T3_positive	Fomepizole	Organoheterocyclic compounds	Azoles	Pyrazoles	C4H6N2	83.0612	82.0531	6.6427	[M+H]+	2	3	0.7173	rp	7554-65-6	3406	HMDB0015344	-	C07837	8.95192e+08	2.36217e+07	4.87952e+08	1.52702e+08	5.34048e+07	1.35264e+08	1.56094e+08	2.09835e+08	1.97251e+08	1.91504e+08	1.38675e+09	2.71419e+08	1.57218e+08	1.55931e+08	1.53924e+08	-
MW0127398	T3_positive	Allyl methyl sulfone	Organosulfur compounds	Sulfonyls	Sulfones	C4H8O2S	120.026	120.025	1.1263	[M+]+	4.5	3	0.7171	rp	16215-14-8	140048	HMDB0112255	-	-	1.33556e+07	1.20707e+07	1.27077e+07	1.28663e+07	1.23184e+07	1.16171e+07	1.05887e+07	1.19836e+07	6.79889e+06	6.72199e+06	4.38159e+06	8.36453e+06	9.98411e+06	9.85455e+06	9.90865e+06	-
MW0106670	T3_positive	Ethyl lactate	Organic acids and derivatives	Carboxylic acids and derivatives	Carboxylic acid derivatives	C5H10O3	119.069	118.063	2.4459	[M+H]+	3.475	3	0.7168	rp	97-64-3	7344	HMDB0040735	-	-	3.45022e+07	2.91957e+07	3.19413e+07	2.99031e+07	2.88196e+07	3.33123e+07	3.41673e+07	3.72641e+07	2.73324e+07	3.50075e+07	2.93058e+07	2.78866e+07	3.05208e+07	3.04632e+07	3.06592e+07	-
MW0106185	T3_positive	Coumarin	Phenylpropanoids and polyketides	Coumarins and derivatives	-	C9H6O2	111.021	146.037	4.8375	[M+H-2H2O]+	5.45	3	0.7145	rp	91-64-5	323	HMDB0001218	3525	C05851	5.42742e+07	8.15185e+07	4.62588e+07	7.76513e+07	7.67213e+07	5.32385e+07	9.1056e+07	2.58268e+08	5.42437e+07	2.18768e+08	8.3652e+07	1.90981e+08	7.18201e+07	6.97727e+07	6.75017e+07	-
MW0127154	T3_positive	1-(1-Propenylthio)propyl propyl disulfide	Organosulfur compounds	Organic disulfides	Dialkyldisulfides	C9H18S3	223.064	222.057	6.2724	[M+H]+	1.4	3	0.7132	rp	143193-11-7	5352790	HMDB0033041	-	-	4.7984e+07	1.44283e+08	9.91972e+07	6.95457e+07	9.88512e+07	8.75203e+07	99705875	1.10911e+08	1.17375e+08	1.07238e+08	6.78341e+07	7.08467e+07	5.91513e+07	6.15212e+07	6.59014e+07	-
MW0114558	T3_positive	Glucovanillin	Organic oxygen compounds	Organooxygen compounds	Carbohydrates and carbohydrate conjugates	C14H18O8	315.109	314.1	4.0467	[M+H]+	4.825	3	0.7127	rp	494-08-6	6452133	HMDB0029664	-	C19808	1.38868e+06	816233	641884	753802	1.41098e+06	646614	1.78129e+06	999531	1.3356e+06	1.35506e+06	1.76373e+06	944217	1.29294e+06	1.22834e+06	1.30732e+06	-
MW0127127	T3_positive	(E)-1-Propenyl 1-(propylthio)propyl disulfide	Organosulfur compounds	Organic disulfides	-	C9H18S3	223.064	222.057	6.9756	[M+H]+	1.15	3	0.7126	rp	137363-95-2	5352729	HMDB0033072	-	-	1.1333e+08	1.82225e+08	5.65725e+07	7.5051e+07	8.24721e+07	7.56673e+07	6.234e+07	4.90457e+07	4.70718e+07	1.04439e+07	6.84448e+06	1.78564e+07	8.25064e+07	8.36628e+07	8.15427e+07	-
MW0123657	T3_positive	Dihydro-4-mercapto-3(2H)-furanone	Organoheterocyclic compounds	Dihydrofurans	Furanones	C4H6O2S	119.019	118.009	0.65	[M+H]+	8.125	3	0.7118	rp	56078-98-9	131752727	HMDB0039786	-	-	3.49293e+09	3.08413e+09	2.36893e+09	3.15309e+09	2.94267e+09	2.68518e+09	2.6476e+09	2.69751e+09	2.51492e+09	2.28763e+09	1.49581e+09	2.0727e+09	2.68084e+09	2.66067e+09	2.64827e+09	-
MW0003351	T3_positive	2-Phenylpropanal	Benzenoids	Benzene and substituted derivatives	Phenylacetaldehydes	C9H10O	134.071	134.073	7.1616	[M+]+	2.9	3	0.7115	rp	93-53-8	7146	HMDB0031626	-	-	2.87227e+07	1.34319e+07	1.93312e+07	2.43608e+07	3.80823e+07	1.19539e+07	1.76299e+07	1.04963e+07	1.86981e+07	1.52701e+07	7.07832e+06	1.07706e+07	1.20982e+07	1.22872e+07	1.19704e+07	-
MW0193942	T3_positive	Methenamine	Organoheterocyclic compounds	Triazinanes	1,3,5-triazinanes	C6H12N4	141.114	140.106	8.8054	[M+H]+	0.25	3	0.7113	rp	100-97-0	4101	HMDB0029598	-	-	9.22645e+06	1.35755e+07	1.19384e+07	9.56512e+06	1.32565e+07	9.35282e+06	9.02521e+06	7.9129e+06	9.78245e+06	1.96738e+07	1.01681e+07	1.14699e+07	1.06334e+07	1.03243e+07	1.04808e+07	-
MW0005735	T3_positive	5-Sulfo-1,3-benzenedicarboxylic acid	Benzenoids	Benzene and substituted derivatives	Benzenesulfonic acids and derivatives	C8H6O7S	228.979	245.983	0.9226	[M+H-H2O]+	2.55	3	0.7088	rp	22326-31-4	80714	HMDB0032822	-	-	3.61566e+07	5.72907e+07	9.50281e+07	2.65963e+07	5.09745e+07	8.80381e+07	4.08988e+07	9.21762e+07	8.09866e+07	3.79552e+07	2.01836e+07	8.47357e+07	4.8362e+07	4.81716e+07	4.56574e+07	-
MEDP1152	T3_positive	4-Vinylguaiacol	Benzenoids	Phenols	Methoxyphenols	C9H10O2	115.055	150.068	2.4459	[M+H-2H2O]+	1.55	3	0.7074	rp	7786-61-0	332	HMDB0013744	-	C17883	5.38038e+07	4.75685e+07	4.98658e+07	5.20237e+07	4.30264e+07	5.1921e+07	5.74832e+07	6.00724e+07	5.2787e+07	6.07637e+07	24205881	5.21552e+07	4.93135e+07	4.96334e+07	4.98165e+07	-
MW0118912	T3_positive	2-Thiophenethiol	Organoheterocyclic compounds	Heteroaromatic compounds	-	C4H4S2	116.986	115.975	4.5877	[M+H]+	9.15	3	0.7073	rp	7774-74-5	522674	HMDB0029720	-	-	3.76263e+08	1.98234e+08	1.92353e+08	1.13259e+09	8.34045e+08	3.51453e+08	7.10847e+07	2.23293e+08	1.99371e+08	3.21023e+08	1.25462e+08	2.44422e+09	4.07318e+08	4.10013e+08	3.80753e+08	-
MW0139730	T3_positive	Sofalcone	Phenylpropanoids and polyketides	Linear 1,3-diarylpropanoids	-	C27H30O6	433.202	450.204	8.8127	[M+H-H2O]+	3.6011	3	0.7068	rp	64506-49-6	5282219	HMDB0042013	-	-	741628	410413	1.13492e+06	2.06718e+06	270736	1.08903e+06	5.02628e+06	4.71342e+06	2.13257e+06	4.66618e+06	1.30416e+06	1.25275e+06	2.82528e+06	2.79133e+06	2.78908e+06	-
MW0103302	T3_positive	(S)-5'-Deoxy-5'-(methylsulfinyl)adenosine	Nucleosides, nucleotides, and analogues	5'-deoxyribonucleosides	-	C11H15N5O4S	313.081	313.084	0.899	[M+]+	8.175	3	0.7057	rp	897-42-7	13342874	HMDB0033662	-	-	439157	2.10053e+06	3.28694e+06	1.55486e+06	2.73629e+06	2.9995e+06	1.17753e+06	1.70229e+06	883391	1.11899e+06	1.39052e+06	1.17022e+06	1.72049e+06	1.73262e+06	1.6936e+06	-
MW0007824	T3_positive	Mitoxantrone	Benzenoids	Anthracenes	Anthraquinones	C22H28N4O6	409.187	444.201	2.4459	[M+H-2H2O]+	0.0488774	3	0.7057	rp	65271-80-9	4212	HMDB0015335	-	C11195	1.81776e+06	999811	4.23794e+06	3.607e+06	1.37138e+06	3.1425e+06	2.8397e+06	3.9013e+06	2.47299e+06	3.31664e+06	1.67595e+06	3.30924e+06	2.32825e+06	2.14074e+06	1.97499e+06	-
MW0119007	T3_positive	3-(3-Furanyl)-2-methyl-2-propenal	Organoheterocyclic compounds	Heteroaromatic compounds	-	C8H8O2	137.06	136.052	1.8895	[M+H]+	0.675	3	0.7045	rp	28043-36-9	131258126	HMDB0040638	-	-	5.86442e+07	8.92492e+07	6.69447e+07	5.13418e+08	7.70496e+07	1.50655e+08	8.91391e+07	3.42868e+06	2.88413e+06	4.07347e+07	7.68242e+07	9.91446e+07	4.53113e+07	5.29599e+07	4.9351e+07	-
MW0009741	T3_positive	Sildenafil	Benzenoids	Benzene and substituted derivatives	Benzenesulfonamides	C22H30N6O4S	475.214	474.205	8.8127	[M+H]+	4.16656	3	0.7039	rp	139755-83-2	135398744	HMDB0005039	44407	C07259	1.25696e+07	1.41904e+07	9.46033e+06	1.05304e+07	1.7264e+07	1.52425e+07	2.05583e+07	1.97697e+07	1.41361e+07	1.63338e+07	9.05524e+06	1.32966e+07	1.64969e+07	1.61121e+07	1.64741e+07	-
MW0105414	T3_positive	Acetoacetic acid	Organic acids and derivatives	Keto acids and derivatives	Short-chain keto acids and derivatives	C4H6O3	102.034	102.032	1.3587	[M+]+	8.275	3	0.7037	rp	541-50-4	96	HMDB0000060	-	C00164	2.64553e+07	3.71739e+07	4.05453e+07	4.60213e+07	2.16755e+08	2.65844e+07	4.29333e+07	2.77751e+07	4.49473e+07	9.15821e+07	4.19513e+07	2.07195e+07	3.90722e+07	4.00848e+07	3.9195e+07	ko00280,ko00310,ko00350,ko00650,ko01100
MW0052401	T3_positive	Dimethyl adipate	Lipids and lipid-like molecules	Fatty Acyls	Fatty acid esters	C8H14O4	175.098	174.089	7.1258	[M+H]+	3.975	3	0.7012	rp	627-93-0	12329	HMDB0041606	-	C14570	1.13775e+07	1.12573e+07	9.01996e+06	9.86179e+06	5.59097e+06	5.16465e+06	9.13844e+06	5.47826e+06	9.2715e+06	867005	5.00902e+06	4.24577e+06	5.60735e+06	5.78783e+06	5.65933e+06	-
MW0120039	T3_positive	4,5-Dihydro-2-methylthiazole	Organoheterocyclic compounds	Azolines	Thiazolines	C4H7NS	102.034	101.03	1.6494	[M+H]+	6.8	3	0.7008	rp	2346-00-1	16867	HMDB0029555	-	-	2.24432e+07	1.30041e+07	2.0026e+07	1.35924e+07	1.61762e+07	2.91317e+07	2.13986e+07	2.68245e+07	1.36319e+07	8.85811e+06	6.83826e+06	8.82981e+06	1.48667e+07	1.55119e+07	1.54268e+07	-
MW0124186	T3_positive	Furazolidone	Organoheterocyclic compounds	Furans	Nitrofurans	C8H7N3O5	208.035	225.039	2.0728	[M+H-H2O]+	1.175	3	0.7008	rp	67-45-8	5323714	HMDB0014752	-	C07999	1.05437e+06	2.14284e+06	1.22612e+06	1.84442e+06	2.94649e+06	1.52053e+06	3.31978e+06	6.79378e+06	1.96847e+06	3.28334e+06	2.96586e+06	3.19302e+06	3.57566e+06	3.58505e+06	3.48524e+06	-
MW0111016	T3_positive	Docosahexaenoyl Ethanolamide	Organic nitrogen compounds	Organonitrogen compounds	Amines	C24H37NO2	354.279	371.282	6.8719	[M+H-H2O]+	0.675	3	0.7008	rp	162758-94-3	5283451	HMDB0013658	-	-	652362	304693	278254	878666	475150	2.48616e+06	1.30074e+06	528264	1.0683e+06	2.04991e+06	901067	1.13069e+06	999864	1.01462e+06	910708	-
MW0125204	T3_positive	Molsidomine	Organoheterocyclic compounds	Oxazinanes	Morpholines	C9H14N4O4	242.1	242.101	2.1915	[M+]+	2.275	3	0.7003	rp	25717-80-0	5353788	HMDB0245703	1332	-	4.71376e+07	5.19375e+07	4.39103e+07	5.45609e+07	5.02149e+07	4.71858e+07	7.52995e+07	7.75138e+07	5.08973e+07	5.76319e+07	6.204e+07	6.42396e+07	5.86399e+07	5.86251e+07	5.81679e+07	-
MW0007594	T3_positive	Mesitylene	Benzenoids	Benzene and substituted derivatives	Xylenes	C9H12	121.102	120.094	8.5321	[M+H]+	1	3	0.6992	rp	108-67-8	7947	HMDB0041924	-	C14508	9.77227e+06	1.4331e+07	1.32289e+07	1.68091e+07	1.4118e+07	1.66446e+07	9.83622e+06	3.18256e+07	1.89145e+07	1.85349e+07	1.55025e+07	1.33426e+07	1.22388e+07	1.18991e+07	1.18561e+07	-
MW0009108	T3_positive	Nitrobenzene	Benzenoids	Benzene and substituted derivatives	Nitrobenzenes	C6H5NO2	187.046	123.032	4.7717	[M+CH3CN+Na]+	3.825	3	0.6973	rp	98-95-3	7416	HMDB0041950	-	C06813	1.15736e+07	1.56099e+07	8.72756e+06	1.10446e+07	1.94085e+07	1.12638e+07	1.48318e+07	9.50577e+06	8.35185e+06	1.91487e+07	1.00866e+07	4.71413e+07	6.27686e+06	6.9064e+06	5.33113e+06	-
MW0052326	T3_positive	Dibutyl sebacate	Lipids and lipid-like molecules	Fatty Acyls	Fatty acid esters	C18H34O4	337.238	314.246	6.221	[M+Na]+	7.225	3	0.6957	rp	109-43-3	7986	HMDB0041220	-	-	695631	657571	1.11902e+06	891000	782996	842262	326175	294226	1.14956e+06	1.18249e+06	787701	1.26125e+06	793567	789692	820208	-
MW0126497	T3_positive	2-Methyl-3-thioacetoxy-4,5-dihydrofuran	Organoheterocyclic compounds	Dihydrofurans	-	C7H10O2S	181.029	158.04	3.464	[M+Na]+	1.625	3	0.6948	rp	26486-14-6	20831821	HMDB0037786	-	-	1.94437e+08	1.26268e+08	1.13578e+08	8.06008e+07	6.99387e+07	3.39527e+08	2.0604e+08	6.25764e+07	7.4864e+07	1.36109e+08	2.82184e+07	8.28877e+07	1.06487e+08	1.1211e+08	1.10483e+08	-
ZINC12358735	T3_positive	Anethole	Benzenoids	Phenol ethers	Anisoles	C10H12O	148.087	148.089	8.5325	[M+]+	3.05	3	0.6942	rp	4180-23-8	1549040	HMDB0030837	-	-	3.90212e+06	3.78972e+06	1.16561e+07	4.24017e+06	3.68345e+06	3.66052e+06	3.59351e+06	3.71877e+06	1.55053e+07	2.53639e+06	3.69379e+06	3.17895e+06	1.40127e+07	1.02778e+07	1.11675e+07	-
MW0126532	T3_positive	3-(2-Methylpropyl)-3a,4,5,6-tetrahydro-2-benzofuran-1(3h)-one	Organoheterocyclic compounds	Isobenzofurans	-	C12H18O2	212.165	194.131	4.8716	[M+NH4]+	1.3	3	0.6931	rp	66211-45-8	111213	HMDB0034450	-	-	6.29644e+06	6.27577e+06	3.95981e+06	6.05553e+06	2.54462e+06	5.57214e+06	4.33223e+06	4.81603e+06	5.32753e+06	5.42245e+06	2.25124e+06	3.08974e+06	2.60678e+06	3.82811e+06	3.48942e+06	-
MW0126749	T3_positive	Thalidomide	Organoheterocyclic compounds	Isoindoles and derivatives	Isoindolines	C13H10N2O4	258.065	258.064	2.1915	[M+]+	4.85	3	0.692	rp	50-35-1	5426	HMDB0015175	-	C07910	1.59472e+07	1.71285e+07	1.51495e+07	1.54574e+07	1.44594e+07	1.43241e+07	2.14359e+07	2.43846e+07	1.62637e+07	1.90811e+07	2.17664e+07	2.13437e+07	1.89342e+07	1.89238e+07	1.86939e+07	-
MW0127573	T3_positive	Thiodiglycol	Organosulfur compounds	Thioethers	Dialkylthioethers	C4H10O2S	123.044	122.04	3.2409	[M+H]+	9.625	3	0.6897	rp	111-48-8	5447	HMDB0042033	-	-	264633	264634	264239	264628	263734	2.95392e+06	285550	1.32317e+06	1.52815e+06	610315	2.2223e+06	419409	1.56813e+06	969554	969554	-
MW0003365	T3_positive	2-Propylphenol	Benzenoids	Benzene and substituted derivatives	Phenylpropanes	C9H12O	136.087	136.089	7.8976	[M+]+	3.05	3	0.6892	rp	644-35-9	12570	HMDB0032624	-	-	4.9268e+06	9.42194e+06	1.97048e+07	1.45343e+07	5.38553e+07	1.41731e+07	2.2315e+07	1.20719e+07	2.3282e+07	2.06612e+07	1.56054e+07	1.17944e+07	2.98316e+07	3.36392e+07	3.47716e+07	-
MW0123690	T3_positive	Diltiazem	Organoheterocyclic compounds	Benzothiazepines	-	C22H26N2O4S	437.154	414.161	2.0139	[M+Na]+	6.794	3	0.6881	rp	42399-41-7	39186	HMDB0014487	-	C06958	2.3345e+07	2.48971e+07	2.26063e+07	1.92739e+07	2.20211e+07	2.52036e+07	2.56492e+07	2.15595e+07	1.88654e+07	1.98919e+07	3.08576e+07	1.92202e+07	1.9829e+07	1.98844e+07	1.96019e+07	-
MEDL01797	T3_positive	2-Pentylfuran	Organoheterocyclic compounds	Heteroaromatic compounds	-	C9H14O	138.103	138.105	7.9124	[M+]+	2.675	3	0.6872	rp	3777-69-3	19602	HMDB0013824	-	-	4.25784e+06	4.05588e+06	4.97545e+06	3.94335e+06	6.18864e+06	2.90357e+06	3.15059e+06	3.2042e+06	4.58897e+06	1.30522e+06	1.56576e+06	2.99373e+06	8.50226e+06	7.79519e+06	6.82879e+06	-
MW0000335	T3_positive	Methylergonovine	Alkaloids and derivatives	Ergoline and derivatives	Lysergic acids and derivatives	C20H25N3O2	322.192	339.195	2.2655	[M+H-H2O]+	2.55	3	0.6869	rp	113-42-8	8226	HMDB0014497	-	-	177892	178796	119128	164189	290476	330572	4.03929e+06	1.01863e+06	4.91282e+06	1.19161e+06	4.06774e+06	6.23227e+06	2.25661e+06	2.24676e+06	2.26556e+06	-
MW0113038	T3_positive	4-Ethyl-2-hydroxy-3-methyl-2-cyclopenten-1-one	Organic oxygen compounds	Organooxygen compounds	Carbonyl compounds	C8H12O2	140.082	140.084	7.5713	[M+]+	2.575	3	0.6856	rp	71387-71-8	528704	HMDB0039673	-	-	1.91664e+07	2.89395e+07	2.06442e+07	9.40349e+06	1.19341e+07	24635861	1.37506e+07	8.34999e+06	1.64547e+07	1.7603e+07	1.09751e+07	1.02475e+07	2.82554e+07	3.46167e+07	3.99846e+07	-
MW0063235	T3_positive	Pulegone	Lipids and lipid-like molecules	Prenol lipids	Monoterpenoids	C10H16O	135.117	152.12	8.5321	[M+H-H2O]+	0.7	3	0.6854	rp	6894-43-5	442495	HMDB0035604	-	C09893	487366	1.5702e+06	1.49925e+06	1.61424e+06	1.85054e+06	1.12445e+06	5.74297e+06	5.11411e+06	3.38394e+06	4.99559e+06	916976	2.64668e+06	2.3561e+06	2.33051e+06	2.61281e+06	-
MEDP0541	T3_positive	δ-Valerolactam	Organoheterocyclic compounds	Piperidines	Piperidinones	C5H9NO	100.076	99.0684	9.7403	[M+H]+	1.475	3	0.685	rp	675-20-7	12665	HMDB0011749	-	-	4.07745e+07	7.48288e+07	1.77093e+07	1.03788e+08	1.00985e+08	9.42883e+07	9.6709e+07	3.77257e+07	146940372	1.69018e+08	6.56423e+07	6.70963e+07	6.83788e+07	6.26731e+07	4.50154e+07	-
MW0000434	T3_positive	Sampangine	Alkaloids and derivatives	1-azaoxoaporphines	-	C15H8N2O	233.07	232.064	2.3555	[M+H]+	2.65	3	0.6848	rp	116664-93-8	387195	HMDB0034291	-	-	4.25025e+06	5.24302e+06	6.50111e+06	4.0776e+06	4.04377e+06	4.10037e+06	3.53659e+06	3.41491e+06	3.43654e+06	3.48476e+06	3.96839e+06	3.67729e+06	3.93979e+06	3.90374e+06	4.01587e+06	-
MW0111947	T3_positive	2,3-Dimethyl-2-cyclohexen-1-one	Organic oxygen compounds	Organooxygen compounds	Carbonyl compounds	C8H12O	124.087	124.089	7.1468	[M+]+	2.3	3	0.6833	rp	1122-20-9	10887898	HMDB0031414	-	-	1.8007e+09	1.29759e+08	2.49793e+09	2.02974e+09	2.44115e+09	5.74579e+09	2.4271e+08	2087292875	2.2554e+09	1.36364e+09	2.01255e+09	1.76017e+09	1.66365e+09	1.65626e+09	1.57773e+09	-
MW0007803	T3_positive	Metoprolol	Benzenoids	Phenols	Tyrosols and derivatives	C15H25NO3	250.178	267.183	5.9424	[M+H-H2O]+	4.6	3	0.6792	rp	37350-58-6	4171	HMDB0001932	-	C07202	9.95247e+06	1.16991e+07	1.91104e+07	1.91693e+07	1.11581e+07	1.07203e+07	9.3042e+06	1.10095e+07	9.35024e+06	1.33912e+07	1.27768e+07	1.17996e+07	1.51469e+07	1.5366e+07	1.51348e+07	-
MW0114611	T3_positive	Antihelmycin	Organic oxygen compounds	Organooxygen compounds	Carbohydrates and carbohydrate conjugates	C20H37N3O13	566.196	527.233	0.8652	[M+K]+	0.282588	3	0.6747	rp	31282-04-9	56928061	HMDB0034229	44136	C01925	1.03338e+07	1.0509e+07	8.51725e+06	7.60775e+06	3.39785e+06	8.34338e+06	1.14828e+07	1.13668e+07	9.74809e+06	7.37189e+06	5.36001e+06	1.01389e+07	6.03991e+06	6.36893e+06	6.65228e+06	-
MW0110802	T3_positive	3-Methylhistamine	Organic nitrogen compounds	Organonitrogen compounds	Amines	C6H11N3	126.103	125.095	7.5864	[M+H]+	0.5	3	0.6731	rp	644-42-8	69520	HMDB0001861	6355	-	1.27611e+07	4.32272e+06	1.80692e+07	1.52581e+07	6.03782e+06	1.3579e+07	6375267	1.03998e+07	1.09198e+07	9.72712e+06	9.08497e+06	1.07852e+07	1.23899e+07	1.2316e+07	1.23752e+07	-
MW0125944	T3_positive	Octahydro-2,5,5,8tetramethyl-7H-1-benzopyran-7-one	Organoheterocyclic compounds	Benzopyrans	-	C13H22O2	228.196	210.162	5.9424	[M+NH4]+	1.05	3	0.6727	rp	5835-18-7	539850	HMDB0040232	-	-	3.57751e+07	4.33636e+07	6.7951e+07	6.72311e+07	4.3384e+07	3.62207e+07	2.88433e+07	4.07016e+07	3.35959e+07	4.85753e+07	4.95001e+07	3.43714e+07	5.3177e+07	5.2952e+07	5.31716e+07	-
MW0118684	T3_positive	Methoxypyrazine	Organoheterocyclic compounds	Diazines	Pyrazines	C5H6N2O	111.056	110.048	7.1915	[M+H]+	1.225	3	0.6727	rp	3149-28-8	18467	HMDB0033156	-	-	1.36073e+07	1.00295e+07	9.79146e+06	1.09177e+07	8.62797e+06	7.23727e+06	6.79462e+06	4.51665e+06	1.16854e+07	3.90074e+06	4.8209e+06	8.29399e+06	5.35204e+06	5.80128e+06	4.56766e+06	-
MW0125868	T3_positive	N-Nitroso-pyrrolidine	Organoheterocyclic compounds	Pyrrolidines	-	C4H8N2O	101.072	100.064	5.5902	[M+H]+	1.6	3	0.6721	rp	930-55-2	13591	HMDB0031642	-	C19285	9.84905e+06	6.36072e+06	3.78414e+06	1.08008e+07	1.28252e+07	9.71883e+06	1.06564e+07	9.66405e+06	7.26742e+06	6.22094e+06	8.84583e+06	8.47022e+06	9.7171e+06	9.45005e+06	9.69311e+06	-
MW0001632	T3_positive	1-Methoxy-2-methylbenzene	Benzenoids	Phenol ethers	Anisoles	C8H10O	123.068	122.073	1.5539	[M+H]+	0.425	3	0.6655	rp	578-58-5	33637	HMDB0032074	-	-	2.26879e+07	1.83115e+07	9.3221e+06	2.3904e+06	2.26821e+07	1.38855e+06	4.15198e+06	2.52555e+06	2.93514e+06	9.43495e+06	955410	1.18597e+07	7.06326e+06	9.05482e+06	8.32591e+06	-
MW0009682	T3_positive	Ritanserin	Benzenoids	Benzene and substituted derivatives	Diphenylmethanes	C27H25F2N3OS	477.172	477.169	6.6206	[M+]+	8.08939	3	0.6652	rp	87051-43-2	5074	HMDB0257243	44353	-	3.26345e+06	1.62075e+06	3.02032e+06	1.59975e+06	1.98866e+06	2.46264e+06	605289	659886	308134	247167	91343.7	141491	1.98413e+06	1.86321e+06	1.99292e+06	-
MEDP1904	T3_positive	LPE(18:2_0:0)	Lipids and lipid-like molecules	Fatty Acyls	Lineolic acids and derivatives	C23H44NO7P	478.293	477.286	6.8866	[M+H]+	0.5436	3	0.6642	rp	85046-18-0	52925130	HMDB0011507	-	C00350	2.00474e+08	1.90271e+08	1.50579e+08	2.00957e+08	1.65847e+08	1.60292e+08	1.13801e+08	2.12753e+08	1.52918e+08	9.10228e+07	7.73757e+07	1.20553e+08	1.65994e+08	1.70367e+08	1.7391e+08	ko00563,ko00564,ko01100,ko04136,ko04140,ko04723,ko05167
MW0103490	T3_positive	CDP-ethanolamine	Nucleosides, nucleotides, and analogues	Pyrimidine nucleotides	Pyrimidine ribonucleotides	C11H20N4O11P2	469.047	446.06	0.7936	[M+Na]+	5.07409	3	0.6628	rp	3036-18-8	123727	HMDB0001564	3538	C00570	2.14234e+06	1.35208e+06	2.33719e+06	2.62897e+06	2.13321e+06	700648	1.30886e+06	702154	2.07833e+06	4.48931e+06	1.21253e+06	3.23193e+06	3.24563e+06	3.10531e+06	2.57875e+06	ko00564,ko01100
MW0127263	T3_positive	2-Methyl-1-propanethiol	Organosulfur compounds	Thiols	Alkylthiols	C4H10S	91.0549	90.0503	8.5467	[M+H]+	6.8	3	0.6616	rp	513-44-0	10558	HMDB0031245	-	-	3.66589e+08	8.04015e+08	7.86813e+08	7.87999e+08	7.96685e+08	764956127	7.8359e+08	9.04559e+08	6.54549e+08	7.07222e+08	7.91527e+08	7.65239e+08	6.6066e+08	6.28043e+08	6.15724e+08	-
MW0010194	T3_positive	Amidosulfonic acid	Homogeneous non-metal compounds	Other non-metal organides	Other non-metal oxides	H3NO3S	97.992	96.9834	2.8365	[M+H]+	3.35	3	0.6605	rp	5329-14-6	5987	HMDB0034830	-	-	2.64148e+07	3.74738e+07	5.05196e+07	2.4452e+07	5.07568e+07	2.87287e+07	1.89807e+07	2.28946e+07	3.59829e+07	3.07882e+07	3.18279e+07	2.35859e+07	3.8155e+07	3.70171e+07	3.90782e+07	-
MW0005222	T3_positive	4-Methylbenzyl alcohol	Benzenoids	Benzene and substituted derivatives	Benzyl alcohols	C8H10O	122.071	122.073	7.2966	[M+]+	3.175	3	0.66	rp	589-18-4	11505	HMDB0041609	-	C06757	1.22749e+08	4.78497e+07	5.97398e+07	2.55437e+08	6.47811e+07	3.3328e+07	3.51405e+07	5.2803e+07	2.17671e+08	4.15158e+07	5.10619e+07	2.84692e+07	5.23775e+07	5.31278e+07	4.87044e+07	ko01100
MW0054561	T3_positive	LPC(O-18:0_0:0)	Lipids and lipid-like molecules	Glycerophospholipids	Glycerophosphocholines	C26H56NO6P	510.392	509.385	7.4457	[M+H]+	0.724933	3	0.6595	rp	74430-89-0	3985	HMDB0011149	43411	C04317	1.27645e+06	9.78133e+06	5.22178e+06	3.1222e+06	6.38444e+06	2.78035e+06	1.30651e+06	368266	2.44806e+06	2.3795e+06	6.95736e+06	4.36309e+06	1.96958e+06	2.28797e+06	2.1352e+06	ko00565,ko01100
MW0127140	T3_positive	(Z)-Methyl 3-(methylsulfinyl)-1-propenyl disulfide	Organosulfur compounds	Sulfoxides	-	C5H10OS3	200.024	181.989	0.6644	[M+NH4]+	0.55	3	0.6587	rp	104228-50-4	10214435	HMDB0032124	-	-	2.07577e+07	1.97284e+07	3.22238e+07	1.76718e+07	3.9197e+07	2.08243e+07	1.44879e+07	1.51811e+07	1.588e+07	2.66569e+07	3.54862e+07	1.55247e+07	2.23107e+07	2.21527e+07	2.05122e+07	-
MW0006245	T3_positive	Ethyl benzoate	Benzenoids	Benzene and substituted derivatives	Benzoic acids and derivatives	C9H10O2	115.051	150.068	7.5938	[M+H-2H2O]+	8.7	3	0.658	rp	93-89-0	7165	HMDB0033967	-	-	1.96673e+07	1.96153e+07	1.53913e+07	1.62844e+07	1.59232e+07	1.51513e+07	2.2981e+07	1.7855e+07	1.84611e+07	1.60589e+07	1.66828e+07	1.69606e+07	1.74416e+07	1.70402e+07	1.70726e+07	-
MW0122730	T3_positive	Acetylisoniazid	Organoheterocyclic compounds	Pyridines and derivatives	Pyridinecarboxylic acids and derivatives	C8H9N3O2	197.101	179.07	0.7363	[M+NH4]+	5.45	3	0.6578	rp	1078-38-2	71602	HMDB0041821	-	C07585	5.72753e+07	2.48566e+07	5.12022e+07	5.20621e+07	5.79417e+07	7.15036e+07	7.28219e+07	6.03998e+07	3.95162e+07	6.43794e+07	3.53388e+07	6.38134e+07	5.69368e+07	5.48383e+07	5.66819e+07	ko00983
MW0129654	T3_positive	Hydrobenzoin	Benzenoids	Benzene and substituted derivatives	Diphenylmethanes	C14H14O2	197.095	214.099	2.9421	[M+H-H2O]+	2.95	3	0.6576	rp	492-70-6 | 655-48-1	95447	HMDB0012111	-	-	2.25496e+07	1.6972e+07	7.99738e+06	2.10139e+07	2.1678e+07	1.76424e+07	2.00902e+07	1.87172e+07	1.92883e+07	2.08238e+07	2.27522e+07	2.10793e+07	2.13397e+07	2.14119e+07	2.11062e+07	-
MW0115243	T3_positive	Propylene glycol	Organic oxygen compounds	Organooxygen compounds	Alcohols and polyols	C3H8O2	115.012	76.0524	0.65	[M+K]+	9.325	3	0.6564	rp	4254-15-3	439846	HMDB0006213	3220	C02917	3.64685e+07	3.67429e+07	2.63775e+07	3.78546e+07	3.63269e+07	2.98169e+07	2.98057e+07	3.06461e+07	2.77843e+07	2.76155e+07	1.90902e+07	3.0125e+07	3.19323e+07	3.22521e+07	3.17302e+07	-
MW0169638	T3_positive	Pendimethalin	Benzenoids	Benzene and substituted derivatives	Aniline and substituted anilines	C13H19N3O4	281.139	281.138	6.6796	[M+]+	4.35	3	0.6552	rp	40487-42-1	38479	HMDB0256221	68776	C11019	1.91093e+06	783839	1.70251e+06	1.61255e+06	1.24856e+07	1.49422e+06	663731	192814	2.32972e+06	2.0122e+06	1.09982e+07	1.72699e+06	1.70717e+06	1.77739e+06	1.30444e+06	-
MW0117772	T3_positive	2,2-Dimethyloxirane	Organoheterocyclic compounds	Epoxides	-	C4H8O	73.0657	72.0575	6.243	[M+H]+	2.225	3	0.6547	rp	558-30-5	11208	HMDB0034431	-	-	1.48734e+07	4.63418e+07	4.31154e+07	5.75936e+07	5.04617e+07	7.22933e+07	6.4888e+07	1.72851e+08	6.58684e+07	1.02684e+07	1.45117e+07	5.61349e+06	3.49995e+07	3.83777e+07	26088870	-
MW0115448	T3_positive	Trichloroethanol glucuronide	Organic oxygen compounds	Organooxygen compounds	Carbohydrates and carbohydrate conjugates	C8H11Cl3O7	392.95	323.957	8.8127	[M+Na+HCOOH]+	4.075	3	0.6528	rp	97-25-6	3036914	HMDB0042049	-	C14869	5.11435e+06	4.31928e+06	5.14185e+06	5.52077e+06	4.70851e+06	4.61984e+06	6.03682e+06	4.84124e+06	4.24772e+06	5.11333e+06	5.90314e+06	6.84307e+06	6.87627e+06	6.84937e+06	6.61199e+06	ko00980
MW0118661	T3_positive	2-Isopropylfuran	Organoheterocyclic compounds	Heteroaromatic compounds	-	C7H10O	110.072	110.073	7.4077	[M+]+	2.175	3	0.6516	rp	10599-59-4	12200728	HMDB0040278	-	-	6.77895e+07	2.86682e+08	1.45517e+08	5.9342e+07	3.80212e+07	2.81028e+08	3.30083e+07	2.60518e+07	1.26994e+08	2.42134e+07	3.66577e+07	4.30922e+07	3.50738e+07	3.64155e+07	3.47612e+07	-
MW0105413	T3_positive	Acetic anhydride	Organic acids and derivatives	Carboxylic acids and derivatives	Dicarboxylic acids and derivatives	C4H6O3	102.034	102.032	2.0285	[M+]+	8.275	3	0.6516	rp	108-24-7	7918	HMDB0031646	-	-	6.90444e+07	3.88539e+07	3.91365e+07	7.65331e+07	1.18587e+08	4.81622e+07	5.16122e+07	2.72892e+07	2.30569e+07	9.19142e+07	7.54441e+06	7.58703e+07	2.50741e+07	2.59621e+07	1.94841e+07	-
MW0052343	T3_positive	Diethyl succinate	Lipids and lipid-like molecules	Fatty Acyls	Fatty acid esters	C8H14O4	175.098	174.089	7.4674	[M+H]+	3.975	3	0.6507	rp	123-25-1	31249	HMDB0033838	-	-	2.63814e+07	4.67173e+07	1.3996e+07	1.50421e+07	4.96927e+07	1.55144e+07	4.43105e+07	8.36917e+06	2.28162e+07	4.27732e+06	1.3336e+07	6.06077e+07	1.07091e+07	1.07377e+07	1.00582e+07	-
MW0169318	T3_positive	Isofraxidin	Phenylpropanoids and polyketides	Coumarins and derivatives	Hydroxycoumarins	C11H10O5	223.064	222.053	3.7545	[M+H]+	9.7	3	0.6485	rp	486-21-5	5318565	HMDB0253642	-	C17480	1.32815e+08	1.69786e+08	1.2301e+08	1.0343e+08	6.32999e+07	6.89608e+07	2.96783e+07	7.49709e+07	3.95995e+07	5.64292e+07	6.78807e+07	4.92209e+07	1.00548e+08	9.11784e+07	1.00018e+08	-
MW0144314	T3_positive	Ac-Ser-Asp-Lys-Pro	Organic acids and derivatives	Carboxylic acids and derivatives	Amino acids, peptides, and analogues	C20H33N5O9	488.236	487.228	2.5299	[M+H]+	0.962651	3	0.6472	rp	120081-14-3	65938	HMDB0062552	-	-	685351	129446	538593	250037	189886	315825	442766	509263	1.36381e+06	329595	390255	690754	644937	602101	562184	-
MW0112276	T3_positive	2-Propanoylthiazole	Organic oxygen compounds	Organooxygen compounds	Carbonyl compounds	C6H7NOS	142.035	141.025	0.9349	[M+H]+	7.175	3	0.6426	rp	43039-98-1	65288	HMDB0037168	-	-	1.28619e+08	9.40235e+07	8.59141e+07	1.1869e+08	2.2044e+07	8.80783e+07	3.00715e+07	57088259	1.02485e+08	78491436	1.05588e+08	5.24875e+07	4.33588e+07	4.43018e+07	5.72769e+07	-
MW0008584	T3_positive	N,N-Dimethylaniline N-oxide	Benzenoids	Benzene and substituted derivatives	-	C8H11NO	137.082	137.084	6.7974	[M+]+	2.9	3	0.6395	rp	874-52-2	950	HMDB0001466	-	C01183	5.73704e+06	6.84506e+06	6.2275e+06	1.31313e+07	7.4845e+06	5.39587e+06	5.00463e+06	8.69642e+06	7.86186e+06	4.40432e+06	7.38382e+06	6.71076e+06	6.39038e+06	6.997e+06	4.47164e+06	-
MW0124498	T3_positive	Isoquinoline	Organoheterocyclic compounds	Isoquinolines and derivatives	-	C9H7N	94.0457	129.058	4.8302	[M+H-2H2O]+	4.375	3	0.6366	rp	119-65-3	8405	HMDB0034244	-	C06323	1.64338e+07	2.29483e+07	1.62856e+07	1.41166e+07	1.35372e+07	1.61757e+07	3.60847e+07	6.62698e+07	2.32875e+07	7.02522e+07	3.74809e+07	1.76799e+07	2.71696e+07	1.88602e+07	2.57457e+07	-
MW0113858	T3_positive	2,4-Pentanedione	Organic oxygen compounds	Organooxygen compounds	Carbonyl compounds	C5H8O2	123.045	100.052	8.1811	[M+Na]+	7.425	3	0.6362	rp	123-54-6	31261	HMDB0031648	-	C15499	5.72466e+06	5.35277e+06	3.51008e+06	5.39916e+06	4.10169e+06	7.489e+06	7.70062e+06	6.0394e+06	3.46999e+07	4.28222e+06	4.87296e+06	3.85193e+06	5.10878e+06	5.23462e+06	4.5824e+06	-
MW0117835	T3_positive	5-propionyl-2,3-dihydro-1H-pyrrolizine	Organoheterocyclic compounds	Pyrrolizines	-	C10H13NO	163.098	163.1	7.3114	[M+]+	3.275	3	0.636	rp	80933-76-2	6428844	HMDB0040022	-	-	4.97072e+07	2.61152e+07	5.6855e+07	2.37165e+08	2.18677e+07	2.3559e+07	1.65647e+07	3.35756e+07	7.91658e+07	1.55301e+08	3.29022e+07	1.18095e+07	2.04426e+07	2.05133e+07	1.98109e+07	-
MW0127497	T3_positive	Isobutyl isothiocyanate	Organosulfur compounds	Isothiocyanates	-	C5H9NS	154.005	115.046	4.4181	[M+K]+	9.175	3	0.6347	rp	591-82-2	68960	HMDB0032345	-	-	2.11137e+07	1.4347e+07	1.08601e+07	8.14012e+06	1.12169e+07	6.65314e+06	6.87269e+06	6.78075e+06	6.56623e+06	13533228	1.58614e+07	1.01937e+06	7.08321e+06	6.34539e+06	4.09203e+06	-
MW0127132	T3_positive	(E,E)-D1-propenyl disulfide	Organosulfur compounds	Organic disulfides	-	C6H10S2	147.031	146.022	8.8865	[M+H]+	3.775	3	0.6322	rp	23838-23-5	6428451	HMDB0041390	-	-	1.35956e+08	3.53474e+07	7.76514e+07	6.57008e+07	3.36434e+07	2.54337e+07	7.16017e+07	1.01912e+08	1.04968e+08	1.0896e+08	1.29846e+08	1.13161e+08	8.61448e+07	8.29023e+07	7.75752e+07	-
MW0009037	T3_positive	Desmethylselegiline	Benzenoids	Benzene and substituted derivatives	Phenethylamines	C12H15N	138.108	173.12	0.65	[M+H-2H2O]+	2.875	3	0.6297	rp	18913-84-3	200718	HMDB0251060	-	-	1.80877e+07	1.64005e+07	1.58622e+07	1.78166e+07	1.69435e+07	1.52183e+07	1.60462e+07	1.00642e+07	1.1189e+07	3.36698e+06	1.06956e+07	1.03518e+07	1.47864e+07	1.43641e+07	1.48263e+07	-
MW0112209	T3_positive	Isoprenyl alcohol	Organic oxygen compounds	Organooxygen compounds	Alcohols and polyols	C5H10O	87.0808	86.0732	0.8079	[M+H]+	0.85	3	0.6296	rp	115-18-4	8257	HMDB0033854	-	C21402	1.6279e+07	5.92215e+06	1.19118e+07	1.056e+07	1.399e+07	1.29377e+07	5.7752e+06	1.60704e+07	1.14496e+07	1.97204e+07	2.51171e+07	1.40429e+07	1.08919e+07	1.02161e+07	8.86527e+06	-
MW0117235	T3_positive	1-Methylpyrrole	Organoheterocyclic compounds	Pyrroles	Substituted pyrroles	C5H7N	82.0659	81.0578	5.2108	[M+H]+	1.875	3	0.6294	rp	96-54-8	7304	HMDB0033113	-	-	2.07271e+08	1.65431e+08	1.7157e+08	2.14431e+08	1.41087e+08	1.48679e+08	1.7396e+08	9.17212e+07	1.3713e+08	1.07065e+08	9.6648e+07	2.7742e+07	9.36494e+07	8.69932e+07	7.94382e+07	-
MW0111031	T3_positive	Ethyl nitrite	Organic nitrogen compounds	Organonitrogen compounds	Organic nitroso compounds	C2H5NO2	76.0401	75.032	6.2063	[M+H]+	1.925	3	0.6283	rp	109-95-5	8026	HMDB0031239	-	-	1.30186e+07	1.40544e+07	3.35945e+07	8.56013e+06	5.53822e+06	7.06182e+06	1.79727e+07	1.6692e+07	1.85283e+07	1.6607e+07	1.4305e+07	1.55302e+07	9.17311e+06	1.12994e+07	1.09701e+07	-
MW0139212	T3_positive	Oroxylin A glucoronide	Phenylpropanoids and polyketides	Flavonoids	Flavonoid glycosides	C22H20O11	483.087	460.101	2.6408	[M+Na]+	4.88522	3	0.6281	rp	36948-76-2	14655552	HMDB0246212	-	-	1.3273e+06	1.14877e+06	413651	1.01282e+06	1.09957e+06	793172	1.11383e+06	1.14882e+06	1.28025e+06	1.00852e+06	4.08175e+06	220192	1.01713e+06	979167	1.01465e+06	-
MW0169046	T3_positive	Deethylatrazine	Organoheterocyclic compounds	Triazines	Aminotriazines	C6H10ClN5	187.065	187.062	4.6104	[M+]+	8.575	3	0.6249	rp	6190-65-4	22563	HMDB0033249	-	C06559	6.1211e+06	6.45531e+06	6.3159e+06	5.55169e+06	5.25419e+06	5.89031e+06	5.23179e+06	5.20258e+06	5.49446e+06	4.5477e+06	6.95811e+06	6.09278e+06	5.7583e+06	5.67891e+06	5.67121e+06	-
MW0112049	T3_positive	2-Acetyl-3-methylpyrazine	Organic oxygen compounds	Organooxygen compounds	Carbonyl compounds	C7H8N2O	119.061	136.064	7.2897	[M+H-H2O]+	1.1	3	0.6247	rp	23787-80-6	32093	HMDB0030001	-	-	4.64001e+06	4.34551e+06	8.53676e+06	5.37241e+06	7.25502e+06	2.54107e+06	5.52526e+06	4.30595e+06	3.57804e+06	4.16881e+06	1.36835e+06	3.35634e+06	3.78111e+06	3.82066e+06	3.26503e+06	-
MW0110785	T3_positive	3-Butenenitrile	Organic nitrogen compounds	Organonitrogen compounds	Organic cyanides	C4H5N	85.0769	67.0422	6.1339	[M+NH4]+	2	3	0.6244	rp	109-75-1	8009	HMDB0031323	-	-	1.11144e+08	5.85724e+07	5.56894e+07	1.96385e+07	1.75034e+07	7.8248e+07	8.35586e+07	6.86122e+07	9.74068e+07	1.30419e+08	7.02594e+07	8.67732e+07	5.34728e+07	5.43392e+07	5.56374e+07	-
MW0112315	T3_positive	3-(3-Ethyloxiranyl)-2-propenal	Organic oxygen compounds	Organooxygen compounds	Carbonyl compounds	C7H10O2	126.067	126.068	7.2289	[M+]+	2.45	3	0.6212	rp	78307-41-2	6444055	HMDB0034835	-	-	1.01854e+07	1.46866e+07	1.3764e+07	1.06156e+08	1.1665e+07	1.2806e+07	1.02038e+07	1.61465e+07	1.56194e+07	882999	1.37956e+07	1.32229e+07	1.0023e+07	9.98857e+06	9.65603e+06	-
MW0115365	T3_positive	Tiaprofenic acid	Organic oxygen compounds	Organooxygen compounds	Carbonyl compounds	C14H12O3S	299.016	260.051	4.1064	[M+K]+	5.95	3	0.6202	rp	33005-95-7	5468	HMDB0015538	-	-	2.52628e+07	2.63161e+07	2.64558e+07	2.46133e+07	2.57187e+07	2.32097e+07	1.921e+07	2.20584e+07	2.19441e+07	2.20919e+07	2.0148e+07	2.01365e+07	2.25216e+07	2.23558e+07	2.23282e+07	-
MW0113113	T3_positive	4-Methyl-3-penten-2-one, 9CI	Organic oxygen compounds	Organooxygen compounds	Carbonyl compounds	C6H10O	99.081	98.0732	7.3183	[M+H]+	1.35	3	0.6169	rp	141-79-7	8858	HMDB0031563	-	-	9.77572e+06	6.0317e+07	6.414e+06	8.65095e+06	6.14196e+06	2.52058e+07	65067842	8.84953e+07	9.18014e+07	77195677	5.39538e+07	1.87581e+07	2.50708e+07	2.86786e+07	3.11491e+07	-
MW0151811	T3_positive	Isocoproporphyrin	Organoheterocyclic compounds	Tetrapyrroles and derivatives	Porphyrins	C36H38N4O8	637.265	654.269	8.7981	[M+H-H2O]+	0.251073	3	0.6166	rp	36548-09-1	169785	HMDB0000697	-	-	5.86452e+06	4.62308e+06	1.37452e+06	2.58697e+06	3.22054e+06	3.47914e+06	2.56257e+06	3.56304e+06	2.10961e+06	287233	1.51203e+06	3.12826e+06	3.64002e+06	3.5925e+06	3.61234e+06	-
MW0013538	T3_positive	2-Hydroxyvaleric acid	Lipids and lipid-like molecules	Fatty Acyls	Fatty acids and conjugates	C5H10O3	119.073	118.063	1.9847	[M+H]+	7.775	3	0.616	rp	617-31-2	98009	HMDB0001863	-	-	4.38942e+07	4.06831e+07	5.14516e+07	4.86244e+07	4.17968e+07	5.01471e+07	6.62264e+07	5.91534e+07	5.34145e+07	5.04578e+07	7.20423e+06	4.4135e+07	4.58904e+07	4.58898e+07	4.57703e+07	-
MW0009132	T3_positive	N-Methyl-aminoisobutyric acid	Organic acids and derivatives	Carboxylic acids and derivatives	Amino acids, peptides, and analogues	C5H11NO2	100.076	117.079	7.7201	[M+H-H2O]+	1.55	3	0.6152	rp	2566-34-9	75725	HMDB0002141	6508	-	4.94701e+07	1.12683e+07	1.66231e+07	7.65371e+08	5.69801e+07	4.98655e+07	5.12378e+07	1.93933e+08	5.84519e+07	9.23299e+07	3.48275e+07	4.47253e+07	3.50272e+07	4.45146e+07	4.65745e+07	-
MW0137862	T3_positive	Daidzin	Phenylpropanoids and polyketides	Isoflavonoids	Isoflavonoid O-glycosides	C21H20O9	439.103	416.111	0.8939	[M+Na]+	5.62514	3	0.6138	rp	552-66-9	107971	HMDB0033991	-	C10216	1.90449e+07	1.50629e+07	1.4501e+07	1.41115e+07	1.52524e+07	1.65997e+07	1.97408e+07	1.79343e+07	1.79441e+07	1.76801e+07	1.48566e+07	1.6498e+07	1.66149e+07	1.6853e+07	1.68141e+07	ko01100
MW0139427	T3_positive	Propoxyphene	Phenylpropanoids and polyketides	Stilbenes	-	C22H29NO2	339.221	339.22	8.8273	[M+]+	5.175	3	0.6094	rp	469-62-5 | 2621-61-6	10100	HMDB0014785	2161	C07406	1.09084e+07	7.90347e+06	1.00305e+07	7.76917e+06	7.48255e+06	9.34849e+06	1.61213e+07	1.2743e+07	1.04396e+07	9.93739e+06	3.10001e+06	1.00588e+07	1.02043e+07	1.00193e+07	9.91391e+06	-
MW0102881	T3_positive	trans-2-trans-4-Heptadien-1-ol	Lipids and lipid-like molecules	Fatty Acyls	Fatty alcohols	C7H12O	112.088	112.089	5.7145	[M+]+	2.05	3	0.6084	rp	33467-79-7	5367391	HMDB0032301	-	-	8.19026e+06	6.36625e+06	4.68328e+06	4.95357e+06	8.20972e+06	8.69883e+06	6.97101e+06	7.51953e+06	7.57166e+06	8.39119e+06	9.08644e+06	1.29588e+07	6.22873e+06	7.25531e+06	7.26826e+06	-
MW0112705	T3_positive	3,4-Dimethyl-1,2-cyclopentanedione	Organic oxygen compounds	Organooxygen compounds	Carbonyl compounds	C7H10O2	126.067	126.068	6.8196	[M+]+	2.7	3	0.6071	rp	13494-06-9	61633	HMDB0037026	-	-	2.41648e+06	2.84258e+06	1.73709e+06	2.66383e+06	966992	1.88464e+06	1.87273e+06	2.78781e+06	4.81513e+06	4.97691e+06	4.9112e+06	6.64788e+06	3.01651e+06	3.42086e+06	3.24717e+06	-
MW0009345	T3_positive	p-Cresol	Benzenoids	Phenols	Cresols	C7H8O	108.056	108.058	7.438	[M+]+	2.275	3	0.6043	rp	106-44-5	2879	HMDB0001858	4236	C01468	4.02369e+07	2.42135e+07	2.81471e+07	2.82521e+07	2.83373e+07	1.48715e+07	1.41054e+07	6.92815e+06	1.56573e+08	1.2366e+07	1.93423e+07	9.4023e+07	1.79777e+07	1.8124e+07	1.70045e+07	ko01100,ko04974
MW0113110	T3_positive	4-Methylpent-2-enal	Organic oxygen compounds	Organooxygen compounds	Carbonyl compounds	C6H10O	98.0717	98.0732	6.0409	[M+]+	2.4	3	0.6005	rp	5362-56-1	5354998	HMDB0031196	-	-	1.51803e+07	1.08644e+07	7.11988e+06	1.11209e+07	2.67807e+07	1.4261e+07	1.65729e+07	9.82979e+06	9.71071e+06	1.18341e+07	1.02077e+07	1.47088e+07	1.63741e+07	1.85878e+07	1.83411e+07	-
MW0104300	T3_positive	1-Phenyl-1-propanone	Organic oxygen compounds	Organooxygen compounds	Carbonyl compounds	C9H10O	99.0559	134.073	6.0742	[M+H-2H2O]+	8.4	3	0.5995	rp	93-55-0	7148	HMDB0032623	-	-	6.52012e+07	2.19248e+07	1.08956e+07	2.29373e+07	1.63005e+07	2.61138e+07	3.5193e+07	1.96529e+07	2.41778e+07	2.21905e+07	2.78983e+07	2.48188e+07	3.72578e+07	3.08967e+07	3.89574e+07	-
MW0006473	T3_positive	Capillene	Benzenoids	Benzene and substituted derivatives	Styrenes	C12H10	119.061	154.078	7.6094	[M+H-2H2O]+	8.875	3	0.5976	rp	28282-25-9	3083613	HMDB0034968	-	C16927	9.57386e+06	7.18506e+06	6.94227e+06	9.48412e+06	1.25063e+07	6.49293e+06	6.22204e+06	7.71357e+06	7.09842e+06	8.01004e+06	6.15382e+06	7.57131e+06	1.01886e+07	8.91072e+06	1.02415e+07	-
MW0113248	T3_positive	5-Methyl-3-hexen-2-one	Organic oxygen compounds	Organooxygen compounds	Carbonyl compounds	C7H12O	112.088	112.089	6.177	[M+]+	2.05	3	0.5968	rp	5166-53-0	27796011	HMDB0031550	-	-	2.27059e+07	1.0068e+07	2.70656e+07	7.98255e+06	9.77456e+06	1.55289e+07	1.27941e+07	1.07226e+07	1.16754e+07	1.32574e+07	9.16475e+06	9.44101e+06	1.38704e+07	1.26625e+07	1.36306e+07	-
MW0104405	T3_positive	Sorbyl acetate	Organic acids and derivatives	Carboxylic acids and derivatives	Carboxylic acid derivatives	C8H12O2	140.082	140.084	7.0944	[M+]+	2.575	3	0.596	rp	1516-17-2	5363491	HMDB0032311	-	-	3.25442e+07	2.30254e+07	4.17056e+07	5.73759e+07	3.10549e+07	3.00995e+07	3.6664e+07	2.81707e+07	3.31983e+07	2.28758e+07	3.06744e+07	2.64161e+07	2.72767e+07	2.68467e+07	2.60144e+07	-
MW0009416	T3_positive	Benzeneacetonitrile	Benzenoids	Benzene and substituted derivatives	Benzyl cyanides	C8H7N	164.074	117.058	2.0285	[M+HCOO+2H]+	9.5	3	0.5927	rp	140-29-4	8794	HMDB0034171	-	C16074	1.61067e+06	1.62488e+06	1.68626e+06	1.47302e+06	1.69136e+06	2.35327e+06	3.30958e+06	2.16426e+06	694004	1.88423e+06	1.15244e+06	1.97727e+06	1.84776e+06	2.17455e+06	2.24706e+06	ko01100
MW0108972	T3_positive	o-Cresol	Benzenoids	Phenols	Cresols	C7H8O	108.056	108.058	7.824	[M+]+	2.275	3	0.5915	rp	95-48-7	335	HMDB0002055	-	C01542	8.67883e+06	2.35478e+07	1.33788e+07	5.84365e+06	1.35214e+07	8.53132e+06	9.33007e+06	2.90672e+07	1.10077e+07	9.57711e+06	5.48845e+06	8.57114e+06	1.58851e+07	1.38285e+07	1.56857e+07	ko01100
ZINC968102	T3_positive	Carvone	Lipids and lipid-like molecules	Prenol lipids	Monoterpenoids	C10H14O	150.103	150.105	7.9349	[M+]+	2.925	3	0.5909	rp	2244-16-8	16724	HMDB0004487	-	C11383	1.27863e+07	1.3736e+07	1.49861e+07	1.16222e+07	1.61961e+07	1.22526e+07	1.6533e+07	2.40699e+07	3.29655e+07	1.77715e+07	1.69645e+07	2.14394e+07	1.79889e+07	1.80887e+07	1.70508e+07	-
MW0125832	T3_positive	Nitrofurantoin	Organoheterocyclic compounds	Azolidines	Imidazolidines	C8H6N4O5	221.034	238.034	0.9082	[M+H-H2O]+	8.45	3	0.5901	rp	67-20-9 | 178170-37-1	6604200	HMDB0014836	1576	C07268	2.70217e+07	3.39933e+07	3.00827e+07	4.43949e+07	3.34941e+07	2.60371e+07	2.24016e+07	2.52259e+07	1.61603e+07	1.51202e+07	1.02493e+07	2.36274e+07	2.33303e+07	2.36173e+07	2.37058e+07	-
MW0117930	T3_positive	2,4-Dimethylfuran	Organoheterocyclic compounds	Heteroaromatic compounds	-	C6H8O	96.0563	96.0575	7.1542	[M+]+	1.775	3	0.5899	rp	3710-43-8	19462	HMDB0032965	-	-	1.42407e+07	1.89066e+07	1.38313e+07	2.12311e+07	1.232e+07	1.05289e+07	1.45168e+07	7.10439e+06	1.37274e+07	3.43913e+07	1.47562e+07	1.1147e+07	1.14501e+07	1.10775e+07	1.09456e+07	-
MW0112043	T3_positive	2-Acetyl-3,5-dimethylfuran	Organic oxygen compounds	Organooxygen compounds	Carbonyl compounds	C8H10O2	139.074	138.068	8.6351	[M+H]+	2.95	3	0.5824	rp	22940-86-9	579675	HMDB0032159	-	-	2.53273e+07	8.86955e+07	6.74196e+06	4.50588e+07	9.26823e+06	3.75068e+07	2.84056e+07	7.65119e+07	5.37411e+06	7.70042e+06	6.97039e+06	1.0864e+07	1.19924e+07	1.05611e+07	1.11302e+07	-
MW0112969	T3_positive	4-(Methylsulfanyl)butan-2-ol	Organic oxygen compounds	Organooxygen compounds	Alcohols and polyols	C5H12OS	103.055	120.061	1.2133	[M+H-H2O]+	6.975	3	0.582	rp	13296-23-6	12659797	HMDB0041476	-	-	2.00245e+07	1.90427e+07	2.18774e+07	1.91619e+07	1.85202e+07	2.05061e+07	2.70364e+07	2.36717e+07	2.01021e+07	2.18148e+07	9.59645e+06	1.88227e+07	1.95759e+07	1.97442e+07	1.96786e+07	-
MW0123319	T3_positive	Chromone	Organoheterocyclic compounds	Benzopyrans	1-benzopyrans	C9H6O2	111.021	146.037	5.4441	[M+H-2H2O]+	5.45	3	0.5806	rp	491-38-3	10286	HMDB0032938	-	-	3.0845e+07	4.00644e+07	4.87222e+07	4.50924e+07	4.29631e+07	2.96374e+07	4.34757e+07	3.49495e+07	3.38327e+07	9.20639e+06	4.59047e+07	1.1651e+08	5.11956e+07	5.05352e+07	4.72651e+07	-
MW0006750	T3_positive	Dexmedetomidine	Benzenoids	Benzene and substituted derivatives	Xylenes	C13H16N2	165.114	200.131	7.1098	[M+H-2H2O]+	9.125	3	0.5787	rp	113775-47-6	5311068	HMDB0014771	-	C07450	5.99587e+06	2.82665e+06	7.37518e+06	3.54964e+06	5.52556e+06	4.43309e+06	3.1748e+06	2.23574e+06	2.55613e+06	1.65265e+06	2.73268e+06	1.97104e+06	3.59432e+06	3.30993e+06	3.02124e+06	-
MW0112219	T3_positive	2-Methyl-4-pentenal	Organic oxygen compounds	Organic oxides	-	C6H10O	98.0718	98.0732	8.2073	[M+]+	2.15	3	0.576	rp	5187-71-3	521355	HMDB0030332	-	-	6.92603e+07	7.28469e+07	6.71907e+07	7.45859e+07	9.72891e+07	1.14079e+08	7.7069e+07	2.22415e+08	8.72398e+07	1.26876e+08	4.99408e+07	1.00155e+08	8.81586e+07	8.9569e+07	8.86029e+07	-
MW0112041	T3_positive	2-Acetyl-1-ethylpyrrole	Organic oxygen compounds	Organooxygen compounds	Carbonyl compounds	C8H11NO	137.082	137.084	7.7649	[M+]+	2.9	3	0.5745	rp	39741-41-8	61988	HMDB0029759	-	-	5.33617e+06	4.53636e+06	4.87004e+06	4.46695e+06	7.89869e+06	6.21797e+06	5.43909e+06	5.48797e+06	6.95276e+06	4.8333e+06	8.36203e+06	5.53593e+06	1.3385e+07	1.28698e+07	1.11434e+07	-
MW0006487	T3_positive	Carbanilide	Benzenoids	Benzene and substituted derivatives	-	C13H12N2O	177.077	212.095	8.5761	[M+H-2H2O]+	9.15	3	0.5684	rp	102-07-8	7595	HMDB0032066	-	-	5.32769e+06	2.1205e+07	4.1615e+06	4.54593e+06	1.59069e+07	1.24988e+07	4.76692e+06	9.01158e+06	8.7519e+06	7.25367e+06	1.0541e+07	9.7162e+06	1.15472e+07	1.04701e+07	1.17571e+07	-
MW0054107	T3_positive	12-Methyltridecanoic acid	Lipids and lipid-like molecules	Fatty Acyls	Fatty acids and conjugates	C14H28O2	246.243	228.209	5.108	[M+NH4]+	0.175	3	0.5682	rp	2724-57-4	520298	HMDB0031072	-	-	2.84254e+06	2.60547e+06	3.18728e+06	2.17572e+06	2.94708e+06	3.46258e+06	3.76478e+06	3.15226e+06	2.82037e+06	2.56471e+06	3.35943e+06	776976	4.14766e+06	4.17497e+06	4.08479e+06	-
MW0009425	T3_positive	Phenylmethanethiol	Benzenoids	Benzene and substituted derivatives	-	C7H8S	125.04	124.035	1.2404	[M+H]+	4.675	3	0.5673	rp	100-53-8	7509	HMDB0029633	-	-	3.17297e+08	4.13249e+08	3.31455e+08	3.3093e+08	3.21694e+08	2.89556e+08	3.61407e+08	2.84689e+08	3.01347e+08	2.75213e+08	3.42607e+08	2.88101e+08	3.03091e+08	3.02871e+08	3.02622e+08	-
MW0009302	T3_positive	Oxprenolol	Benzenoids	Phenol ethers	-	C15H23NO3	304.133	265.168	2.0651	[M+K]+	4.775	3	0.5645	rp	6452-71-7	4631	HMDB0015520	-	-	1.54496e+06	2.32072e+06	1.96389e+06	1717142	2.72528e+06	2.81582e+06	3.44917e+06	2.53167e+06	4.02662e+06	901942	634724	3.37108e+06	2.72353e+06	2.71423e+06	2.63177e+06	-
MW0125729	T3_positive	Desmethylclomipramine	Organoheterocyclic compounds	Benzazepines	Dibenzazepines	C18H21ClN2	301.144	300.139	1.2856	[M+H]+	7.075	3	0.5633	rp	303-48-0	622606	HMDB0060947	-	-	1.97689e+07	1.38103e+07	2.11723e+07	1.85374e+07	8.93236e+06	1.99122e+07	2.51941e+07	2.88804e+07	2.81331e+07	2.00237e+07	4.36835e+06	1.73755e+07	1.49775e+07	1.53986e+07	1.62734e+07	-
MW0011518	T3_positive	(E)-3-Decenol	Lipids and lipid-like molecules	Fatty Acyls	Fatty alcohols	C10H20O	139.146	156.151	1.2566	[M+H-H2O]+	4.8	3	0.5599	rp	10339-60-3 | 69093-74-9	5352493	HMDB0013810	-	-	8.20899e+08	6.52575e+08	6.5322e+08	6.31611e+08	6.03351e+08	5.61925e+08	5.61075e+08	5.85936e+08	6.00423e+08	5.61277e+08	7.02308e+08	6.37716e+08	6.19123e+08	6.158e+08	6.22694e+08	-
MW0010114	T3_positive	Styrene	Benzenoids	Benzene and substituted derivatives	Styrenes	C8H8	104.058	104.063	1.9847	[M+]+	9.5	3	0.5588	rp	100-42-5	7501	HMDB0034240	-	C07083	1.08942e+08	1.06617e+08	1.17146e+08	1.19815e+08	1.05907e+08	1.22904e+08	1.71204e+08	1.557e+08	1.31152e+08	1.35053e+08	5.08825e+07	1.16492e+08	1.20122e+08	1.20083e+08	120263858	ko01100
MW0005730	T3_positive	5-Phenyl-1,3-pentadiyne	Benzenoids	Benzene and substituted derivatives	Styrenes	C11H8	105.045	140.063	7.9124	[M+H-2H2O]+	8.5	3	0.5562	rp	41268-41-1	587245	HMDB0032948	-	C17717	4.62592e+06	3.75454e+06	5.14124e+06	7.69579e+06	6.60306e+06	2.79282e+06	2.71342e+06	6.28917e+06	6.1136e+06	1.93741e+06	3399039	2.49577e+06	7.97393e+06	6.83261e+06	7.36018e+06	-
MW0009583	T3_positive	Pseudoisoeugenol 2-methylbutanoate	Benzenoids	Phenol esters	-	C15H20O3	266.173	248.141	5.2691	[M+NH4]+	5.85	3	0.5543	rp	58989-20-1	14056365	HMDB0035503	-	-	1.52061e+07	1.42982e+07	1.46661e+07	1.67834e+07	1.44811e+07	1.56322e+06	7.79708e+06	1.23012e+07	5.39041e+06	9.69883e+06	4.65578e+06	2.65243e+06	4.41093e+06	4.84638e+06	3.57202e+06	-
MW0119713	T3_positive	3-Methylpyridine	Organoheterocyclic compounds	Pyridines and derivatives	Methylpyridines	C6H7N	111.092	93.0578	5.342	[M+NH4]+	1.375	3	0.5528	rp	108-99-6	7970	HMDB0061887	-	-	4.83575e+06	4.7343e+06	3.99079e+06	3.98016e+06	1.75139e+06	1.96561e+06	3.02264e+06	8.79725e+06	3.53489e+06	9.70262e+06	3.34169e+06	4.3189e+06	9.06284e+06	6.91627e+06	8.90174e+06	-
MW0137676	T3_positive	Cinnamyl alcohol	Phenylpropanoids and polyketides	Cinnamyl alcohols	-	C9H10O	134.071	134.073	8.222	[M+]+	2.9	3	0.5483	rp	4407-36-7	5315892	HMDB0029698	-	C02394	5.6592e+06	1.72254e+07	8.76754e+06	2.30707e+07	1.72985e+07	1.09519e+07	1.02246e+07	1.64328e+07	1.17676e+07	1.19623e+07	2.7565e+07	1.11838e+07	1.34252e+07	1.26992e+07	1.23493e+07	-
MW0063400	T3_positive	S-Acetyl dihydroasparagusic acid	Lipids and lipid-like molecules	Fatty Acyls	Fatty acids and conjugates	C6H10O3S2	177.008	194.007	1.9114	[M+H-H2O]+	9.4	3	0.5441	rp	38146-83-7	85798858	HMDB0035717	-	-	1.46302e+07	3.0391e+07	1.88336e+07	1.28033e+08	3.26604e+07	3.62654e+07	2.89877e+07	1.22316e+08	2.30438e+07	3.40535e+07	4.75849e+07	8.82664e+06	2.5003e+07	2.24679e+07	1.4565e+07	-
MW0010456	T3_positive	(7R*,8R*)-3-Methoxy-3',4,7,9,9'-pentahydroxy-8,4'-oxyneolignan 4-xyloside	Lignans, neolignans and related compounds	Lignan glycosides	-	C24H32O11	497.198	496.195	6.916	[M+H]+	7.56232	3	0.5424	rp	62223-56-7	131752793	HMDB0040325	-	-	1.43863e+06	1.34744e+06	1.54097e+06	1.66053e+06	2.22995e+06	1.6179e+06	1.40605e+06	825712	1.45734e+06	627589	1.53248e+06	1.21048e+06	1.41031e+06	1.39448e+06	1.38363e+06	-
MW0004633	T3_positive	4-Aminobiphenyl	Benzenoids	Benzene and substituted derivatives	Biphenyls and derivatives	C12H11N	152.082	169.089	8.3107	[M+H-H2O]+	9.625	3	0.5421	rp	92-67-1	7102	HMDB0013195	-	C10998	5.37291e+07	6.41321e+06	8.26598e+06	6.22302e+06	5.90987e+06	3.3873e+06	4.56633e+06	4.85689e+06	5.41711e+06	5.94949e+06	6.64033e+06	7.79679e+06	8.48782e+06	8.19206e+06	8134441	ko05204,ko05208
MW0006054	T3_positive	Anisole	Benzenoids	Phenol ethers	Anisoles	C7H8O	108.053	108.058	1.9847	[M+]+	9.525	3	0.5394	rp	100-66-3	7519	HMDB0033895	-	C01403	7.45657e+06	1.56823e+07	9.03631e+06	8.91627e+06	7.71788e+06	9.01514e+06	1.03759e+07	9.97085e+06	9.44734e+06	1.06502e+07	5.54131e+06	8.23895e+06	8.53354e+06	8.6567e+06	8.62663e+06	-
MW0001296	T3_positive	1,2-Dimethoxybenzene	Benzenoids	Benzene and substituted derivatives	Methoxybenzenes	C8H10O2	139.074	138.068	8.2073	[M+H]+	2.95	3	0.5393	rp	91-16-7	7043	HMDB0032139	-	-	7.6506e+06	6.82508e+06	6.96984e+06	3960097	7.44921e+06	6.23629e+06	5.11535e+06	6.81466e+06	7.55348e+06	1.00881e+07	2.52052e+07	8.26251e+06	7.58331e+06	7.59464e+06	7.36233e+06	-
MW0014625	T3_positive	5,5-Dimethyl-2(5H)-furanone	Organoheterocyclic compounds	Dihydrofurans	Furanones	C6H8O2	112.051	112.052	7.7649	[M+]+	2.075	3	0.5392	rp	20019-64-1	29909	HMDB0040260	-	-	2.09882e+07	4.32656e+07	2.75646e+07	1.67662e+08	1.90786e+07	2.24068e+07	2.67304e+07	5.33045e+07	2.09689e+07	3.06041e+07	2.63398e+07	3.72317e+06	1.71959e+07	1.50608e+07	1.76043e+07	-
MW0123757	T3_positive	Dorzolamide	Organoheterocyclic compounds	Thiophenes	2,3,5-trisubstituted thiophenes	C10H16N2O4S3	342.062	324.027	6.3054	[M+NH4]+	2.7	3	0.5367	rp	120279-96-1	5284549	HMDB0015007	-	C06969	1.04893e+06	1.18348e+06	1.10985e+06	1.15411e+06	1.25303e+06	1.36472e+06	1.35754e+06	1.13814e+06	1.40882e+06	1.31979e+06	1.20044e+06	1.40922e+06	1.20003e+06	1.18618e+06	1.21267e+06	-
MW0113071	T3_positive	4-Hydroxy-4-methyl-5-hexenoic acid gamma lactone	Organoheterocyclic compounds	Lactones	Gamma butyrolactones	C7H10O2	126.067	126.068	7.6015	[M+]+	2.45	3	0.5359	rp	1073-11-6	102550	HMDB0032333	-	-	7.07927e+06	7.66487e+06	1.87452e+07	1.80555e+07	9.35456e+06	1.68646e+07	2.48525e+07	1.77763e+07	2.13737e+07	1.79912e+07	1.36425e+07	1.80087e+07	8.05469e+06	1.03517e+07	9.79647e+06	-
MW0113238	T3_positive	5-Isopropylbicyclo[3.1.0]hexan-2-one	Organic oxygen compounds	Organooxygen compounds	Carbonyl compounds	C9H14O	138.103	138.105	8.6055	[M+]+	2.675	3	0.5339	rp	513-20-2	92784	HMDB0035229	-	-	1.90323e+07	2.68529e+07	3.28285e+07	1.56113e+07	9119910	6.12986e+07	1.16101e+07	6.40276e+07	2.97913e+07	1.48933e+07	1.14883e+07	5.31056e+06	2.23252e+07	1.60508e+07	1.99915e+07	-
MW0109832	T3_positive	Ethanethioic acid	Organic acids and derivatives	Carbothioic S-acids	-	C2H4OS	77.0092	75.9983	0.65	[M+H]+	9.025	3	0.5319	rp	507-09-5	10484	HMDB0031188	-	C01857	3.97556e+07	3.25791e+07	2.7052e+07	3.55812e+07	3.41582e+07	3.54044e+07	3.28604e+07	3.03854e+07	2.97178e+07	2.83492e+07	1.66944e+07	2.45501e+07	3.04126e+07	3.04834e+07	2.96494e+07	-
MW0123715	T3_positive	Dimetridazole	Organoheterocyclic compounds	Azoles	Imidazoles	C5H7N3O2	124.051	141.054	6.8423	[M+H-H2O]+	1.425	3	0.5294	rp	551-92-8	3090	HMDB0251409	-	-	1.49004e+07	1.79874e+07	9.13245e+06	2.60725e+07	1.27986e+07	8.25376e+06	5813423	8.02005e+06	8.21871e+06	1.15505e+07	1.2121e+07	2.77902e+06	6.69611e+06	7.35849e+06	5.88651e+06	-
MW0006679	T3_positive	Cyclopentolate	Benzenoids	Benzene and substituted derivatives	-	C17H25NO3	274.184	291.183	5.2982	[M+H-H2O]+	9.15	3	0.5272	rp	512-15-2	2905	HMDB0015114	-	C06932	4.68564e+06	3.919e+06	2.66793e+06	652272	3.90868e+06	1.41186e+06	6.91838e+06	6.01064e+06	3.95588e+06	2.97474e+06	8.28668e+06	3.52996e+06	4.11023e+06	4.25106e+06	3.63776e+06	-
MW0112231	T3_positive	2-Methylpropanal	Organic oxygen compounds	Organooxygen compounds	Carbonyl compounds	C4H8O	73.0657	72.0575	7.2289	[M+H]+	2.225	3	0.5239	rp	78-84-2	6561	HMDB0031243	-	C22919	6.67585e+07	1.04509e+08	8.09272e+07	7.31601e+07	6.67894e+07	1.69278e+08	2.02724e+08	1.48908e+08	3.06839e+08	1.79797e+08	4.15363e+08	1.33606e+08	8.30675e+07	9.81682e+07	9.03478e+07	-
MW0109524	T3_positive	Ramipril	Organic acids and derivatives	Carboxylic acids and derivatives	Amino acids, peptides, and analogues	C23H32N2O5	417.235	416.231	2.1025	[M+H]+	8.91577	3	0.5164	rp	87333-19-5	5362129	HMDB0014324	-	-	853666	244172	573671	793623	519798	1.65981e+06	2.89662e+06	1.49383e+06	1.86994e+06	726175	1.40273e+06	1.15315e+06	854526	762662	525817	-
MW0119158	T3_positive	Bis(2-methyl-4,5-dihydro-3-furyl) disulfide	Organoheterocyclic compounds	Dihydrofurans	-	C10H14O2S2	248.081	230.043	1.2856	[M+NH4]+	7.95	3	0.5135	rp	85196-66-3	526180	HMDB0039670	-	-	1.74178e+07	1.27574e+07	1.56575e+07	1.70017e+07	1.48333e+07	1.74956e+07	1.80625e+07	2.03512e+07	1.88024e+07	1.60104e+07	6.95571e+06	1.73137e+07	1.65346e+07	1.67361e+07	1.67337e+07	-
MW0049071	T3_positive	Cucurbitacin I 2-glucoside	Lipids and lipid-like molecules	Steroids and steroid derivatives	Steroidal glycosides	C36H52O12	659.342	676.346	2.7164	[M+H-H2O]+	1.183	3	0.5124	rp	29803-94-9	14287249	HMDB0035701	-	-	1.5236e+06	2.92347e+06	1.95316e+06	2.51128e+06	1.41085e+06	3.50892e+06	1.38945e+06	4.85321e+06	2.79978e+06	4.12863e+06	2.31466e+06	2.38213e+06	1.92823e+06	1.71176e+06	1.9836e+06	-
MW0009652	T3_positive	Ranolazine	Benzenoids	Phenol ethers	Anisoles	C24H33N3O4	428.25	427.247	2.4903	[M+H]+	9.36359	3	0.5088	rp	95635-55-5 | 142387-99-3 | 110445-25-5	56959	HMDB0014388	-	-	2.31357e+06	3.9016e+06	7.00134e+06	9.43641e+06	5.81784e+06	1.02527e+07	1.21596e+07	6.38216e+06	1.13658e+07	2.90056e+06	2.25828e+06	1.00862e+07	6.16282e+06	5.83913e+06	5.90026e+06	-
MW0121588	T3_positive	5-Methoxy-2-methylthiazole	Organoheterocyclic compounds	Azoles	Thiazoles	C5H7NOS	112.019	129.025	4.9247	[M+H-H2O]+	7.575	3	0.5078	rp	38205-64-0	61976	HMDB0037178	-	-	4.96633e+06	5.83764e+06	5.09086e+06	3.97984e+06	5.4813e+06	5.46559e+06	5.31343e+06	5.49806e+06	3.66044e+06	4.54904e+07	5.7037e+06	4.05396e+06	1.43891e+07	1.83561e+07	1.47374e+07	-
MW0004175	T3_positive	3-Phenylpropanal	Benzenoids	Benzene and substituted derivatives	-	C9H10O	134.071	134.073	7.8682	[M+]+	2.9	3	0.5027	rp	104-53-0	7707	HMDB0033716	-	-	4.32401e+06	9.04033e+06	1.29993e+07	1.36698e+07	1.09203e+07	1.18638e+07	9.24309e+06	2.64347e+07	1.2666e+07	1.29802e+07	6.28187e+06	8.5597e+06	1.75323e+07	1.98384e+07	2.01976e+07	-
MW0122746	T3_positive	Acyclovir	Organoheterocyclic compounds	Imidazopyrimidines	Purines and purine derivatives	C8H11N5O3	264.048	225.086	4.3146	[M+K]+	0.47325	4	0.9883	rp	59277-89-3 | 141294-79-3	135398513	HMDB0014925	789	C06810	1.28853e+07	1.23062e+07	1.20964e+07	9.63939e+06	1.23669e+07	5.95165e+06	1.24719e+07	221872	5.03897e+06	1.45074e+07	6.71312e+06	1.02711e+07	9.2374e+06	8.37646e+06	7.02367e+06	ko04976
MW0127467	T3_positive	Ethane-1,1-dithiol	Organosulfur compounds	Thiols	Alkylthiols	C2H6S2	116.986	93.9911	9.1521	[M+Na]+	0.479025	4	0.9882	rp	69382-62-3	33645	HMDB0032253	-	-	2.08705e+08	2.75016e+08	5.02683e+08	2.5169e+08	2.9278e+08	1.05546e+09	3.30275e+08	3.36391e+08	2.22856e+08	1.80168e+08	2.48189e+08	2.71504e+08	3.77515e+08	3.98298e+08	3.41564e+08	-
MW0117989	T3_positive	2,5-Dimethyl-3-(methyldithio)furan	Organoheterocyclic compounds	Heteroaromatic compounds	-	C7H10OS2	197.001	174.017	9.1897	[M+Na]+	0.766	4	0.9812	rp	61197-06-6	20313888	HMDB0040200	-	-	1.54398e+08	1.81494e+08	6.09618e+08	1.29204e+08	4.75366e+08	2.50525e+08	5.03789e+08	4.37336e+08	1.38155e+08	2.71538e+08	1.64801e+08	3.0718e+08	7.65949e+08	6.79621e+08	7.12508e+08	-
pmp001273	T3_positive	LPC(0:0_18:2)	Lipids and lipid-like molecules	Glycerophospholipids	Glycerophosphocholines	C26H50NO7P	520.341	519.332	6.9612	[M+H]+	0.981644	4	0.9761	rp	27304-12-7	71768169	HMDB0061700	-	C04230	3.16897e+08	2.74032e+08	3.63224e+08	3.15355e+08	5.91491e+08	3.51986e+08	5.02843e+08	5.09607e+08	4.10745e+08	4.86031e+08	3.51417e+08	4.49411e+08	5.17892e+08	5.16885e+08	5.0412e+08	ko00564,ko04148,ko05231
MW0054528	T3_positive	2-Octadecanoyl-sn-glycero-3-phosphocholine	Lipids and lipid-like molecules	Glycerophospholipids	Glycerophosphocholines	C26H54NO7P	524.373	523.364	6.7826	[M+H]+	2.31139	4	0.9454	rp	4421-58-3	24779491	HMDB0011128	-	C04230	1.12029e+09	5.87375e+08	1.90102e+09	1.45949e+09	3.41321e+09	1.07618e+09	7.44078e+08	7.15191e+08	9.5234e+08	6.02723e+08	1.24971e+09	5.83608e+08	1.13078e+09	1.13765e+09	1.102e+09	ko00564,ko04148,ko05231
MW0127402	T3_positive	Azathioprine	Organosulfur compounds	Thioethers	Aryl thioethers	C9H7N7O2S	316.002	277.038	8.8127	[M+K]+	2.983	4	0.9307	rp	446-86-6	2265	HMDB0015128	-	C06837	2.53455e+07	2.66128e+07	3.4066e+07	5.88071e+07	2.76222e+07	3.1762e+07	5.58629e+07	2.44955e+07	4.10643e+07	2.68666e+07	2.98004e+07	3.96015e+07	4.23802e+07	4.31994e+07	4.53861e+07	ko00983
MW0120829	T3_positive	5-(4-Chloro-3-hydroxy-1-butynyl)-2,2'-bithiophene	Organoheterocyclic compounds	Bi- and oligothiophenes	-	C12H9ClOS2	268.999	267.978	0.7363	[M+H]+	9.16475	4	0.8162	rp	1020-03-7	85528914	HMDB0033269	-	-	2.55442e+07	1.1335e+08	2.35208e+08	4.975e+07	7.16839e+07	1.37106e+08	2.55466e+08	1.13106e+08	1.73357e+08	1.85478e+08	4.08214e+08	1.82616e+08	9.03916e+07	7.77266e+07	9.21389e+07	-
ZINC70556176	T3_positive	trans-10-Octadecenoic acid	Lipids and lipid-like molecules	Fatty Acyls	Fatty acids and conjugates	C18H34O2	321.211	282.256	8.8273	[M+K]+	9.70125	4	0.8078	rp	3386-63-8 | 5684-82-2 | 67701-11-5 | 67701-08-0	5282760	HMDB0302289	-	-	2.80585e+07	2.13663e+07	2.18333e+07	1.87343e+07	2.13456e+07	2.38887e+07	4.11582e+07	3.01828e+07	2.33264e+07	2.34089e+07	1.06451e+07	2.2001e+07	2.4625e+07	2.42733e+07	2.39824e+07	-
MW0127565	T3_positive	s-methylisothiourea	Organosulfur compounds	Isothioureas	-	C2H6N2S	108.056	90.0252	8.4882	[M+NH4]+	0.077725	4	0.7481	rp	2986-19-8 | 867-44-7	5142	HMDB0257408	64870	-	1.37214e+08	3.59041e+07	3.79348e+07	1.28231e+07	1.42073e+07	2.15738e+07	6.69106e+06	2.27891e+07	4.10964e+07	2.04131e+07	8.76384e+06	1.08972e+07	2.74392e+07	1.80647e+07	2.56868e+07	-
MW0153284	T3_positive	Lys-Val	Organic acids and derivatives	Carboxylic acids and derivatives	Amino acids, peptides, and analogues	C11H23N3O3	268.164	245.174	0.7219	[M+Na]+	0.14575	4	0.7464	rp	20556-11-0	6992341	HMDB0028964	23853	-	6.05925e+06	4.82132e+06	5487256	5.15304e+06	4.30823e+06	6.68241e+06	9.0254e+06	7.72889e+06	7.02766e+06	9.58323e+06	4.38069e+06	6.7806e+06	6.79469e+06	6.96968e+06	7.03595e+06	-
MW0125184	T3_positive	Miglustat	Organoheterocyclic compounds	Piperidines	-	C10H21NO4	237.181	219.147	0.7936	[M+NH4]+	0.14575	4	0.7464	rp	72599-27-0	51634	HMDB0014563	-	-	5.3709e+06	2.96347e+06	8.05393e+06	3.79504e+06	6.43568e+06	6.15741e+06	2.28387e+06	7.57049e+06	4.06282e+06	1.31455e+07	1.0367e+07	9.49988e+06	9.6475e+06	9.86807e+06	9.86618e+06	-
MW0007843	T3_positive	Monomethyl phenylphosphonate	Benzenoids	Benzene and substituted derivatives	-	C7H9O3P	173.03	172.029	1.0966	[M+H]+	0.172	4	0.7457	rp	10088-45-6	24913	HMDB0031868	-	-	1.03056e+07	6.19874e+06	7.33245e+06	7.27321e+06	8.536e+06	4.43234e+06	1.90093e+06	3.92448e+06	4.55354e+06	2.04723e+06	2.82437e+06	4.52632e+06	5.12874e+06	4.83937e+06	5.07618e+06	-
MW0127442	T3_positive	Dibutyl sulfide	Organosulfur compounds	Thioethers	Dialkylthioethers	C8H18S	147.116	146.113	6.1048	[M+H]+	0.19675	4	0.7451	rp	544-40-1	11002	HMDB0031660	-	-	2.50233e+06	2.96158e+06	2.76861e+06	4.95122e+06	2.72299e+06	2.65742e+06	2.45133e+06	2.12598e+06	2.16199e+06	1.18427e+06	2.58901e+06	2.84055e+06	3.64061e+06	3.3556e+06	3.52177e+06	-
MW0127063	T3_positive	Dimethylarsinic acid	Organic oxygen compounds	Organooxygen compounds	Alcohols and polyols	C2H7AsO2	155.974	137.966	8.8492	[M+NH4]+	0.49675	4	0.7377	rp	75-60-5	2513	HMDB0011625	-	C07308	5.14736e+08	6.94996e+08	4.94217e+08	5.40641e+08	6.53212e+08	6.85069e+08	7.37326e+08	7.15477e+08	6.67593e+08	7.16016e+08	7.7311e+08	2.93556e+08	6.30469e+08	5.9501e+08	5.64102e+08	ko05208
MW0168997	T3_positive	Cys-Gly	Organic acids and derivatives	Carboxylic acids and derivatives	Amino acids, peptides, and analogues	C5H10N2O3S	196.082	178.041	0.65	[M+NH4]+	0.53225	4	0.7369	rp	19246-18-5	439498	HMDB0000078	5134	C01419	2.48128e+06	8.16045e+06	983531	4.06464e+06	7887110	3.80809e+06	5.2217e+06	7.32154e+06	6157541	5.75151e+06	3.88745e+06	3.72732e+06	4.79908e+06	4.72339e+06	4.73486e+06	ko00480,ko01100
MW0118757	T3_positive	2-Methyl-5-vinylpyrazine	Organoheterocyclic compounds	Diazines	Pyrazines	C7H8N2	121.077	120.069	8.2995	[M+H]+	0.62925	4	0.7345	rp	13925-08-1	26335	HMDB0037282	-	-	2.98091e+06	4.10811e+06	3.87529e+06	4.87801e+06	2.96983e+06	3.08801e+06	4.18981e+06	4.52435e+06	3.70482e+06	2.29728e+06	5.97958e+06	2.8568e+06	6.2095e+06	5.67529e+06	6.10541e+06	-
MW0193988	T3_positive	3-Dehydroquinic acid	Organic acids and derivatives	Hydroxy acids and derivatives	Alpha hydroxy acids and derivatives	C7H10O6	229.019	190.048	1.1772	[M+K]+	0.65475	4	0.7339	rp	10534-44-8	439351	HMDB0012710	-	C00944	7.0814e+06	2.36778e+06	3.75244e+06	3.13511e+06	3.97915e+06	2.30036e+06	3.49378e+06	1.09466e+07	3.60356e+06	2.37273e+06	4.50244e+06	4.03862e+06	3.92498e+06	3.63453e+06	3.97068e+06	ko00400,ko01100,ko01230
MW0119717	T3_positive	3-Methylthiophene	Organoheterocyclic compounds	Heteroaromatic compounds	-	C5H6S	121.017	98.019	0.65	[M+Na]+	15.1977	4	0.7339	rp	616-44-4	12024	HMDB0033119	-	-	5.12624e+08	4.67096e+08	3.47438e+08	4.59641e+08	4.42463e+08	3.97281e+08	4.04337e+08	4.0824e+08	3.79748e+08	3.44076e+08	2.23193e+08	3.17946e+08	4.04076e+08	4.01732e+08	4.0045e+08	-
MW0127438	T3_positive	Diallyl sulfide	Organosulfur compounds	Allyl sulfur compounds	-	C6H10S	115.051	114.05	0.8509	[M+H]+	0.80275	4	0.7303	rp	592-88-1	11617	HMDB0036491	-	C08370	2.43329e+06	7.63648e+06	3.36992e+06	2.4028e+06	3.18096e+06	2.6459e+06	5.64119e+06	3.57663e+06	1.49337e+06	2.62216e+06	1.82686e+06	3.81684e+06	4.61563e+06	4.09761e+06	4.51443e+06	-
MW0168564	T3_positive	3-Aminobenzamide	Benzenoids	Benzene and substituted derivatives	Aniline and substituted anilines	C7H8N2O	159.05	136.064	9.6736	[M+Na]+	0.84275	4	0.7294	rp	3544-24-9	1645	HMDB0245814	44363	-	2.82719e+06	5.22384e+06	799349	2.1215e+06	1.19842e+06	3.95964e+06	2.39082e+06	3.71248e+06	1.93786e+06	2.36475e+06	1.89806e+06	3.08592e+06	2.71034e+06	3.98573e+06	3.50101e+06	-
MW0127068	T3_positive	Dimethyl selenide	Organic oxygen compounds	Organooxygen compounds	Ethers	C2H6Se	127.99	109.963	8.8419	[M+NH4]+	1.176	4	0.7214	rp	593-79-3	11648	HMDB0033212	-	C02535	6.61069e+06	4.25938e+06	6.26069e+06	3.30679e+06	5.83914e+06	3830521	7.06005e+06	4.67506e+06	4.90976e+06	1.21947e+07	6.97465e+06	5.78319e+06	2.75572e+06	2.92401e+06	2.99984e+06	ko00450
MW0012261	T3_positive	12-Tridecene-4,6,8,10-tetraynal	Lipids and lipid-like molecules	Fatty Acyls	Fatty aldehydes	C13H8O	198.085	180.058	0.7793	[M+NH4]+	1.21275	4	0.7206	rp	28789-45-9	85775343	HMDB0038915	-	-	1.48239e+07	1.75921e+07	1.94635e+07	1.65979e+07	2.59259e+07	1.76259e+07	2.872e+07	1.96394e+07	1.75553e+07	1.91088e+07	1.79385e+07	2.02142e+07	1.28644e+07	1.20909e+07	1.37925e+07	-
MW0117775	T3_positive	2,2'-Dithenyl sulfide	Organoheterocyclic compounds	Heteroaromatic compounds	-	C10H10S3	227.007	225.994	0.65	[M+H]+	1.34375	4	0.7175	rp	15832-01-6	54210762	HMDB0032982	-	-	2.61988e+06	1.50114e+06	1.21396e+06	2.87287e+06	4.48376e+06	4.3142e+06	2.64324e+06	1.33539e+06	4.85585e+06	2.63531e+06	1.04408e+06	688103	3.38517e+06	3.25637e+06	3.40178e+06	-
MW0112984	T3_positive	4,4'-Thiobis-2-butanone	Organic oxygen compounds	Organooxygen compounds	Carbonyl compounds	C8H14O2S	175.079	174.071	2.8819	[M+H]+	1.37375	4	0.7168	rp	40790-04-3	61989	HMDB0037155	-	-	1.16622e+06	1.341e+06	454621	212666	854830	172518	1.54119e+06	1.62987e+06	1.1908e+06	1.63687e+06	1.94758e+06	919875	988436	953737	969269	-
MW0169263	T3_positive	Hexylamine	Organic nitrogen compounds	Organonitrogen compounds	Amines	C6H15N	124.099	101.12	8.6351	[M+Na]+	1.37625	4	0.7168	rp	111-26-2	8102	HMDB0032323	-	C08306	9.76793e+06	5.5518e+06	4.83584e+06	1.88406e+07	4.60951e+06	8.51359e+06	3.44032e+06	4.79343e+06	4.71252e+06	4.77609e+06	3.34522e+06	4.71068e+06	5.50341e+06	5.36243e+06	5.30633e+06	-
MW0107871	T3_positive	L-Hexahydro-3-imino-1,2,4-oxadiazepine-3-carboxylic acid	Organic acids and derivatives	Carboxylic acids and derivatives	Amino acids, peptides, and analogues	C5H9N3O3	160.076	159.064	5.2831	[M+H]+	1.522	4	0.7134	rp	21539-44-6	86205608	HMDB0030402	-	-	4.45812e+06	2.39357e+06	1.91816e+06	3.40578e+06	2.66544e+06	9.36498e+06	7.78421e+06	7.73695e+06	6.35583e+06	5.10743e+06	495633	4.1139e+06	4.80501e+06	4.8049e+06	4.54204e+06	-
MW0127311	T3_positive	3-Methylcyclohexanethiol	Organosulfur compounds	Thiols	Alkylthiols	C7H14S	169.047	130.082	1.7611	[M+K]+	1.553	4	0.7126	rp	38699-50-2	21259899	HMDB0031537	-	-	188173	1.98182e+06	1.45451e+06	2.49365e+06	1.69493e+06	2.30902e+06	2.80899e+06	3.5774e+06	1.20868e+06	2.93654e+06	5.30075e+06	5.7796e+06	1.42664e+06	1.51322e+06	933858	-
MW0127488	T3_positive	Heptane-1-thiol	Organosulfur compounds	Thiols	Alkylthiols	C7H16S	150.136	132.097	6.1186	[M+NH4]+	1.82175	4	0.7065	rp	1639-09-4	15422	HMDB0032304	-	-	1.08253e+06	1.15733e+06	1.07273e+06	925692	959322	1.07615e+06	312883	466837	906481	448133	1.44064e+06	1.33982e+06	1.22705e+06	1.23532e+06	1.23617e+06	-
MW0127121	T3_positive	3-((2-Methyl-3-furyl)thio)-2-butanone	Organosulfur compounds	Thioethers	Aryl thioethers	C9H12O2S	202.093	184.056	0.65	[M+NH4]+	2.001	4	0.7024	rp	61295-44-1	12980878	HMDB0032401	-	-	1.54808e+07	1.56834e+07	8.58922e+06	1.68111e+07	1.62605e+07	9.67549e+06	1.39509e+07	1.29174e+07	1.41877e+07	1.46901e+07	8.08537e+06	7.03667e+06	1.28044e+07	1.29491e+07	1.28937e+07	-
MW0106465	T3_positive	Dimethyl trisulfide	Organosulfur compounds	Organic trisulfides	-	C2H6S3	143.995	125.963	8.8127	[M+NH4]+	2.09425	4	0.7003	rp	3658-80-8	19310	HMDB0013780	-	C08372	2.5497e+07	2.51876e+07	2.9885e+07	4.44296e+07	2.7728e+07	2.85944e+07	3.58615e+07	2.31696e+07	3.58893e+07	3.02988e+07	2.97197e+07	3.73692e+07	3.50431e+07	3.52982e+07	3.57523e+07	-
MW0124168	T3_positive	Frovatriptan	Organoheterocyclic compounds	Indoles and derivatives	Carbazoles	C14H17N3O	244.139	243.137	4.9908	[M+H]+	2.0945	4	0.7003	rp	158747-02-5	77992	HMDB0015133	-	-	2.57525e+06	1.84695e+06	1.89763e+06	2.19387e+06	2.21283e+06	2.97445e+06	2.27512e+06	1.99894e+06	1.78388e+06	2.43024e+06	1.56501e+06	2.05532e+06	1.96548e+06	1.91572e+06	1.83936e+06	-
MW0006542	T3_positive	Chlorobenzene	Benzenoids	Benzene and substituted derivatives	Halobenzenes	C6H5Cl	134.997	112.008	1.0096	[M+Na]+	2.44475	4	0.6925	rp	108-90-7	7964	HMDB0041855	-	C06990	5.78685e+07	6.73188e+07	6.3598e+07	5.81647e+07	3.05084e+07	6.27562e+07	6.32928e+07	5.70857e+07	6.89583e+07	4.29668e+07	5.74684e+07	5.27947e+07	6.36689e+07	6.4456e+07	6.4232e+07	-
MW0126205	T3_positive	Pomalidomide	Organoheterocyclic compounds	Isoindoles and derivatives	Isoindolines	C13H11N3O4	296.066	273.075	2.9421	[M+Na]+	2.61025	4	0.6888	rp	19171-19-8	134780	HMDB0256694	-	-	1.30256e+06	1.61126e+06	1.56607e+06	1.59119e+06	1.50163e+06	1.48248e+06	1.28023e+06	1.15532e+06	1.10953e+06	1.65012e+06	1.64315e+06	1.10795e+06	1.66922e+06	1.65962e+06	1.58915e+06	-
MW0010303	T3_positive	1-Tridecene-3,5,7,9,11-pentayne	Hydrocarbons	Unsaturated hydrocarbons	Enynes	C13H6	163.061	162.047	4.1339	[M+H]+	2.6245	4	0.6885	rp	81900-91-6	441552	HMDB0035400	-	C08464	304448	429896	85575.6	54046.8	287975	285556	195957	50277.1	112907	317504	340909	321757	1.02873e+06	1.0089e+06	935562	-
MW0153256	T3_positive	LPC(20:4_0:0)	Lipids and lipid-like molecules	Glycerophospholipids	Glycerophosphocholines	C28H50NO7P	566.323	543.332	6.9307	[M+Na]+	2.77877	4	0.6851	rp	60701-99-7	53480469	HMDB0010396	-	C04230	729259	1.02314e+06	518789	620993	654143	167140	1.09239e+06	882012	108497	713513	822535	1.12454e+06	877884	905557	879189	ko00564,ko04148,ko05231
MW0105227	T3_positive	(2S,4S)-2-amino-5-(carbamoylamino)-4-hydroxypentanoic acid	Organic acids and derivatives	Carboxylic acids and derivatives	Amino acids, peptides, and analogues	C6H13N3O4	192.096	191.091	2.4311	[M+H]+	4.015	4	0.6591	rp	3618-90-4	101413035	HMDB0029384	-	-	7.11216e+08	6.60101e+08	6.76273e+08	6.99474e+08	6.24382e+08	6.39042e+08	5.57651e+08	5.61996e+08	5.75283e+08	5.72034e+08	6.65822e+08	6.14993e+08	6.17579e+08	6.15962e+08	6.19115e+08	-
MW0125843	T3_positive	N-Methyl-1H-indole-3-propanamide	Organoheterocyclic compounds	Indoles and derivatives	Tryptamines and derivatives	C12H14N2O	241.072	202.111	6.2944	[M+K]+	4.03275	4	0.6587	rp	69397-85-9	7661699	HMDB0032756	-	-	5.55628e+06	4.67884e+06	3.96717e+06	3.30146e+06	4.52229e+06	5.46744e+06	4.12413e+06	3.39336e+06	3.76596e+06	4.19453e+06	3.75833e+06	3.84505e+06	3.10648e+06	2.86111e+06	2.66035e+06	-
MW0127460	T3_positive	Dipropyl sulfide	Organosulfur compounds	Thioethers	Dialkylthioethers	C6H14S	141.07	118.082	6.1056	[M+Na]+	4.053	4	0.6583	rp	111-47-7	8118	HMDB0031431	-	-	4.43701e+06	3.05482e+06	3.32538e+06	4.04054e+06	3.70117e+06	3.05931e+06	3.42413e+06	3.43452e+06	2.73069e+06	3.07901e+06	4.05681e+06	3.49639e+06	3.5344e+06	3.57065e+06	3.57828e+06	-
MW0115326	T3_positive	Sulcotrione	Organic oxygen compounds	Organooxygen compounds	Carbonyl compounds	C14H13ClO5S	366.975	328.017	0.7363	[M+K]+	23.055	4	0.6579	rp	99105-77-8 | 123174-48-1 | 114680-61-4	91760	HMDB0258570	-	-	2.40707e+07	1.66535e+07	2.63517e+07	2.30527e+07	2.79194e+07	2.41093e+07	1.97179e+07	1.97009e+07	2.09991e+07	2.11198e+07	3.67414e+07	2.10796e+07	2.40438e+07	2.36383e+07	2.36136e+07	-
MW0127428	T3_positive	Cyclopentanethiol	Organosulfur compounds	Thiols	Alkylthiols	C5H10S	103.055	102.05	6.1048	[M+H]+	4.19725	4	0.6553	rp	1679-07-8	15510	HMDB0039771	-	-	9.02974e+06	2.34834e+06	2.32819e+06	2.02286e+06	2.4642e+06	2.31573e+06	2.09731e+06	562574	2.68453e+06	1.85957e+06	2.54697e+06	2.51462e+06	2.4237e+06	2.48162e+06	2.45819e+06	-
MW0111078	T3_positive	Linoleoyl ethanolamide	Organic nitrogen compounds	Organonitrogen compounds	Amines	C20H37NO2	362.237	323.282	8.8127	[M+K]+	23.574	4	0.6538	rp	68171-52-8	5283446	HMDB0012252	-	-	2.00353e+07	1.70671e+07	1.29387e+07	1.56624e+07	1.59253e+07	1.65392e+07	2.23107e+07	1.61869e+07	1.56171e+07	1.60837e+07	599621	1.56034e+07	1.64603e+07	1.58187e+07	15696594	-
ZINC2581442	T3_positive	Ethyl methyl disulfide	Organosulfur compounds	Organic disulfides	Dialkyldisulfides	C3H8S2	131.002	108.007	9.1971	[M+Na]+	4.35425	4	0.6522	rp	20333-39-5	123388	HMDB0032912	-	-	1.7685e+06	3.72797e+06	3032138	3.2596e+06	2.84061e+06	2.0485e+06	2.32244e+06	1.9025e+06	2.4692e+06	3.0304e+06	2.19939e+06	5.05534e+06	3.39174e+06	3.97863e+06	4.18346e+06	-
FDATP01621	T3_positive	Benzamidine	Benzenoids	Benzene and substituted derivatives	-	C7H8N2	121.077	120.069	8.5834	[M+H]+	4.37	4	0.6519	rp	1670-14-0 | 477904-89-5	2332	HMDB0248970	-	C01784	1.24475e+06	1.11038e+07	2.92748e+06	2.50667e+06	3.05112e+06	3.39732e+06	2.89829e+06	1.39284e+06	2.26439e+06	1.95706e+06	3.02653e+06	2.02489e+06	4.66045e+06	3.52192e+06	5.11052e+06	-
MW0111612	T3_positive	2-(n-Heptanoyl)thiophene	Organic oxygen compounds	Organooxygen compounds	Carbonyl compounds	C11H16OS	235.057	196.092	0.7363	[M+K]+	4.53525	4	0.6486	rp	30711-40-1	141581	HMDB0040241	-	-	2.28308e+07	2.60025e+07	2.13685e+07	2.72471e+07	2.67769e+07	2.39039e+07	2.04099e+07	1.89498e+07	2.75064e+07	2.86334e+07	2.32979e+07	2.58028e+07	2.62467e+07	2.61715e+07	2.62475e+07	-
MW0126152	T3_positive	Piperazine	Organoheterocyclic compounds	Diazinanes	Piperazines	C4H10N2	87.0925	86.0844	8.7689	[M+H]+	4.75412	4	0.6442	rp	110-85-0	4837	HMDB0014730	-	C07973	925903	235351	554309	2.74135e+06	1.41714e+06	1.45821e+06	1.49784e+06	896848	4.1725e+06	2.5064e+06	1.45067e+06	1.10601e+06	3.97391e+06	4.40857e+06	4.10145e+06	-
MW0146971	T3_positive	Calcipotriol	Lipids and lipid-like molecules	Steroids and steroid derivatives	Vitamin D and derivatives	C27H40O3	430.346	412.298	6.1079	[M+NH4]+	24.8715	4	0.6442	rp	112965-21-6	5288783	HMDB0015567	-	-	6.52458e+07	6.2804e+07	6.73217e+07	8.67301e+07	7.17363e+07	6.63068e+07	6.47468e+07	7.22786e+07	7.72361e+07	6.37575e+07	7.25591e+07	6.55936e+07	6.93025e+07	6.92329e+07	7.04043e+07	-
MW0169446	T3_positive	Malonic acid	Organic acids and derivatives	Carboxylic acids and derivatives	Dicarboxylic acids and derivatives	C3H4O4	105.021	104.011	1.1408	[M+H]+	4.89675	4	0.6414	rp	141-82-2	867	HMDB0000691	3237	C00383	1.60605e+06	568047	1.50482e+06	1.72214e+06	372777	242458	1.95388e+06	2.07044e+06	2.0038e+06	2.48561e+06	4.26734e+06	856692	742523	822359	769961	ko00061,ko00240,ko00410,ko01100,ko01212
MW0111926	T3_positive	2,2-Dihydroperoxypropane	Organic oxygen compounds	Organic hydroperoxides	-	C3H8O4	146.997	108.042	1.1408	[M+K]+	25.647	4	0.6387	rp	2614-76-8	15908632	HMDB0034260	-	-	2.67391e+07	3.13755e+07	3.82565e+07	3.95013e+07	2.64187e+07	2.77474e+07	1.89709e+07	1.86481e+07	1.31002e+07	1.40945e+07	1.2896e+07	2.12109e+07	2.2643e+07	2.28906e+07	2.25608e+07	-
MW0156540	T3_positive	Sarin	Organic acids and derivatives	Organic phosphonic acids and derivatives	Phosphonic acid esters	C4H10FO2P	163.027	140.04	0.65	[M+Na]+	5.612	4	0.6277	rp	107-44-8	7871	HMDB0257497	-	C11764	1.21666e+08	1.1254e+08	8.12032e+07	1.02053e+08	9.76027e+07	9.04358e+07	9.60421e+07	9.34772e+07	9.0886e+07	7.44913e+07	5.70555e+07	7.5091e+07	9.25592e+07	9.11131e+07	9.06429e+07	-
FDATN00662	T3_positive	Efaproxiral	Benzenoids	Benzene and substituted derivatives	Phenoxyacetic acid derivatives	C20H23NO4	342.17	341.163	1.2856	[M+H]+	5.7275	4	0.6255	rp	170787-99-2	122335	HMDB0251711	-	-	1.96186e+06	2.01646e+06	2.90406e+06	2.16463e+06	2.08781e+06	3.03752e+06	3121326	3.6827e+06	3.58511e+06	2.20384e+06	1.55173e+06	2.91262e+06	2.84419e+06	2.98973e+06	2.98377e+06	-
MW0109018	T3_positive	Oxalic acid	Organic acids and derivatives	Carboxylic acids and derivatives	Dicarboxylic acids and derivatives	C2H2O4	108.039	89.9953	9.1076	[M+NH4]+	5.72853	4	0.6255	rp	144-62-7	971	HMDB0002329	113	C00209	1.88532e+06	3.74045e+06	4.0869e+06	2.69407e+06	3116853	6.55555e+06	3.20427e+06	4.7791e+06	2.68947e+06	3.51528e+07	3.38861e+06	2.05665e+06	4.36261e+06	4.97829e+06	5.17492e+06	ko00230,ko00630,ko01100
MW0127451	T3_positive	Dimercaprol	Organosulfur compounds	Thiols	Alkylthiols	C3H8OS2	146.997	124.002	0.9226	[M+Na]+	5.85925	4	0.623	rp	59-52-9	3080	HMDB0015677	-	C02924	1.02399e+07	1.13521e+07	9.57079e+06	1.48867e+07	9.59097e+06	6.76428e+06	4.48471e+06	6.73434e+06	3.10467e+06	3.25461e+06	2.84696e+06	4.64955e+06	7.5554e+06	7.43975e+06	6.82958e+06	-
MW0114590	T3_positive	Hexaethylene glycol	Organic oxygen compounds	Organooxygen compounds	Ethers	C12H26O7	283.173	282.168	5.6413	[M+H]+	7.13325	4	0.6	rp	2615-15-8	17472	HMDB0061822	-	-	753202	1.15667e+06	105898	123360	582569	508674	310419	901018	453266	1.57345e+06	1.59413e+06	201463	730281	773861	712721	-
MW0105562	T3_positive	Ala-Ser	Organic acids and derivatives	Carboxylic acids and derivatives	Amino acids, peptides, and analogues	C6H12N2O4	159.077	176.08	0.7936	[M+H-H2O]+	0.975	1b	0.7154	rp	3303-41-1	1549433	HMDB0028696	65141	-	2.21873e+07	3.06229e+07	2.53224e+07	2.6318e+07	3.65174e+07	2.40984e+07	2.29241e+07	2.21763e+07	2.75415e+07	2.88705e+07	12515429	2.83189e+07	2.74712e+07	2.76249e+07	2.76343e+07	-
MW0016248	T3_positive	Busulfan	Organic acids and derivatives	Organic sulfonic acids and derivatives	Organosulfonic acids and derivatives	C6H14O6S2	264.055	246.023	1.9847	[M+NH4]+	5.45	3	0.7071	rp	55-98-1	2478	HMDB0015143	-	C06862	3.53158e+07	3.90433e+07	4.07406e+07	4.17267e+07	3.69795e+07	3.87679e+07	4.67616e+07	4.1247e+07	3.95822e+07	4.0302e+07	22483800	3.78864e+07	3.84969e+07	3.84134e+07	3.79096e+07	-
FDATN01120	T3_positive	Marimastat	Organic oxygen compounds	Organooxygen compounds	Alcohols and polyols	C15H29N3O5	314.208	331.211	2.5201	[M+H-H2O]+	0.45	3	0.6441	rp	154039-60-8	119031	HMDB0014924	-	-	1.95913e+06	1.62408e+06	1.78951e+06	1.2923e+06	1.37144e+06	2.26125e+06	1.38641e+06	2.00962e+06	2.19426e+06	1.79654e+06	1.86107e+06	1.13311e+06	1.8921e+06	1.94982e+06	1.88406e+06	-
MW0103791	T3_positive	Stattic	Organic 1,3-dipolar compounds	Allyl-type 1,3-dipolar organic compounds	Organic nitro compounds	C8H5NO4S	212.008	210.994	1.1554	[M+H]+	2.321	4	0.6952	rp	19983-44-9	2779853	HMDB0258488	-	-	771868	1.27756e+06	864121	707355	906812	1.16622e+06	347469	117659	2.403e+06	1.37111e+06	1.00143e+06	641194	990878	997416	1.02504e+06	-
MW0006405	T3_positive	Bopindolol	Benzenoids	Benzene and substituted derivatives	Benzoic acids and derivatives	C23H28N2O3	398.24	380.21	2.7314	[M+NH4]+	4.98225	4	0.6397	rp	69010-88-4	44112	HMDB0015696	-	-	756167	869612	617197	1.38795e+06	583252	1.0507e+06	789714	847986	1.10624e+06	1.06091e+06	592041	1.21157e+06	751829	711261	794697	-
MW0169990	T3_positive	Uric acid	Organoheterocyclic compounds	Imidazopyrimidines	Purines and purine derivatives	C5H4N4O3	169.036	168.028	0.8652	[M+H]+	1.15	1a	0.9702	rp	-	1175	HMDB0000289	-	C00366	4.59665e+08	4.61246e+08	5.32883e+08	4.16145e+08	5.18976e+08	4.22859e+08	3.56565e+08	4.01223e+08	3.27015e+08	3.72571e+08	6.30598e+08	4.0996e+08	4.16366e+08	4.17241e+08	4.17996e+08	ko00230,ko01100,ko04976
MW0160983	T3_positive	tyrosine	Organic acids and derivatives	Carboxylic acids and derivatives	Amino acids, peptides, and analogues	C9H11NO3	182.081	181.074	1.2133	[M+H]+	0.525	1a	0.9602	rp	-	6057	HMDB0000158	-	C00082	8.29804e+08	8.55346e+08	9.3262e+08	8.85529e+08	8.19346e+08	9.06937e+08	1.15134e+09	1.14883e+09	9.7964e+08	1.0762e+09	4.35925e+08	9.45328e+08	9.40419e+08	9.40515e+08	9.35445e+08	ko00130,ko00350,ko00360,ko00400,ko00730,ko00970,ko01100,ko01210,ko01230,ko01240,ko04728,ko04916,ko04917,ko04974,ko05012,ko05030,ko05031,ko05034,ko05230
MW0109329	T3_positive	Pro-Phe	Organic acids and derivatives	Carboxylic acids and derivatives	Amino acids, peptides, and analogues	C14H18N2O3	263.142	262.132	2.6108	[M+H]+	8.15	1a	0.9438	rp	-	6351946	HMDB0011179	-	-	3.14879e+06	941427	7.33981e+06	3.61929e+06	1.36619e+06	2.46685e+06	4.19161e+06	4.31891e+06	5.35036e+06	2.78715e+06	1.31168e+06	4.48977e+06	4.19035e+06	4.19246e+06	4.12136e+06	-
MW0106505	T3_positive	Glutamic acid	Organic acids and derivatives	Carboxylic acids and derivatives	Amino acids, peptides, and analogues	C5H9NO4	148.061	147.053	0.8079	[M+H]+	0.35	1a	0.9414	rp	-	611	HMDB0060475	-	C00302	2.8065e+08	3.43188e+08	4.09995e+08	4.31743e+08	4.51476e+08	4.70201e+08	3.58684e+08	5.13518e+08	5.59837e+08	5.40844e+08	3.34692e+08	4.96508e+08	4.53107e+08	4.48553e+08	4.48725e+08	ko01100
MW0111256	T3_positive	Phosphocholine	Organic nitrogen compounds	Organonitrogen compounds	Quaternary ammonium salts	C5H15NO4P+	184.074	184.074	0.7936	[M+]+	1.075	1a	0.9274	rp	-	1014	HMDB0001565	6326	C00588	6.37987e+07	8.40626e+07	6.3311e+07	6.27884e+07	7.65289e+07	7.70285e+07	1.94715e+08	2.36584e+08	2.49075e+08	3.15695e+08	1.53868e+08	2.42918e+08	1.52796e+08	1.52474e+08	1.52997e+08	ko00564,ko01100,ko05231
MW0107807	T3_positive	Leucylvaline	Organic acids and derivatives	Carboxylic acids and derivatives	Amino acids, peptides, and analogues	C11H22N2O3	231.171	230.163	2.5029	[M+H]+	0.9	1a	0.921	rp	-	352038	HMDB0028942	-	-	7.21279e+06	6.29418e+06	7.72237e+06	9.08959e+06	6.0755e+06	7.74371e+06	1.01857e+07	6.61294e+06	8.21876e+06	9.16141e+06	845454	5.16952e+06	9.69064e+06	9.42738e+06	9.47896e+06	-
MW0107939	T3_positive	Phe-Pro	Organic acids and derivatives	Carboxylic acids and derivatives	Amino acids, peptides, and analogues	C14H18N2O3	263.14	262.132	2.8819	[M+H]+	1.65	1a	0.9207	rp	-	44369313	HMDB0011177	-	-	8.26825e+06	1.19733e+06	5.7597e+06	7.16591e+06	5.37858e+06	9.99182e+06	8.33887e+06	8.52519e+06	7.98662e+06	5.78206e+06	593044	5.055e+06	6.40118e+06	6.20787e+06	6.42263e+06	-
MW0109216	T3_positive	Phe-Val	Organic acids and derivatives	Carboxylic acids and derivatives	Amino acids, peptides, and analogues	C14H20N2O3	265.155	264.147	2.7768	[M+H]+	0.525	1a	0.9191	rp	-	7359122	HMDB0029008	24030	-	3.86566e+06	3.08053e+06	6.10589e+06	4.6787e+06	4.61237e+06	4.26732e+06	3.88818e+06	1.94299e+06	1.84873e+06	2359377	3.1717e+06	786002	3.41288e+06	3.16899e+06	3.25255e+06	-
MW0168290	T3_positive	Ile-Leu	Organic acids and derivatives	Carboxylic acids and derivatives	Amino acids, peptides, and analogues	C12H24N2O3	245.186	244.179	2.9986	[M+H]+	1.275	1a	0.9032	rp	-	13817313	HMDB0028911	-	-	4.39256e+06	6.34656e+06	8868963	6.48121e+06	3.4588e+06	7.32995e+06	7.66912e+06	7.3098e+06	5.70634e+06	4.93805e+06	1.01199e+06	4.80973e+06	9.08198e+06	9.10589e+06	9.6895e+06	-
MW0110137	T3_positive	Trp-Thr	Organic acids and derivatives	Carboxylic acids and derivatives	Amino acids, peptides, and analogues	C15H19N3O4	306.145	305.138	2.255	[M+H]+	0.35	1a	0.8436	rp	-	17773480	HMDB0029093	23712	-	976.04	976.04	975.96	974.1	22313.3	4879.75	27590.3	982.3	29501.2	988.02	976.04	1016.59	34075.8	33769.8	32737.7	-
MW0160977	T3_positive	Pipecolic acid	Organic acids and derivatives	Carboxylic acids and derivatives	Amino acids, peptides, and analogues	C6H11NO2	130.087	129.079	0.7075	[M+H]+	1.05	1b	0.9917	rp	-	439227	HMDB0000716	-	C00408	5.20057e+08	4.85109e+08	5.54723e+08	5.66629e+08	5.09216e+08	5.76682e+08	7.07044e+08	6.49249e+08	5.76524e+08	6.7329e+08	3.12185e+08	5.56015e+08	5.80644e+08	5.80938e+08	5.8337e+08	ko00310,ko01100
MEDP0366	T3_positive	N,N-Dimethylformamide	Organic acids and derivatives	Carboxylic acids and derivatives	Carboxylic acid derivatives	C3H7NO	74.0609	73.0528	9.0926	[M+H]+	2.1	1b	0.9751	rp	-	6228	HMDB0001888	-	C03134	1.92344e+08	8.22055e+07	1.10522e+08	1.42627e+08	1.37629e+08	8.6376e+07	1.0604e+08	78358001	9.29441e+07	6.42554e+07	8.89449e+07	8.89325e+07	7.6963e+07	7.69158e+07	7.65828e+07	-
MW0162724	T3_positive	2-Ammonioethanesulfinate	Organic acids and derivatives	Sulfinic acids and derivatives	Sulfinic acids	C2H7NO2S	132.009	109.02	0.7721	[M+Na]+	0.875	1b	0.962	rp	-	107812	HMDB0000965	-	C00519	1.16291e+07	1.3625e+07	9.37036e+06	1.30156e+07	8.98761e+06	6.716e+06	2.30009e+07	8.95352e+06	1.17401e+07	1.3222e+07	1.30285e+07	1.48947e+07	3.86135e+06	3.47878e+06	3.60731e+06	ko00430,ko01100
MW0194305	T3_positive	LPE(18:1_0:0)	Lipids and lipid-like molecules	Glycerophospholipids	Glycerophosphoethanolamines	C23H46NO7P	480.31	479.301	8.8273	[M+H]+	2.31101	1b	0.9027	rp	-	58177709	HMDB0011506	-	C04438	3.71819e+07	3.95659e+07	3.17155e+07	2.08762e+07	4.08898e+07	4.18439e+07	4.49024e+07	4.79523e+07	3.51171e+07	3.52916e+07	1.5488e+07	2.62973e+07	3.74255e+07	3.75441e+07	3.59201e+07	ko00564
MW0169366	T3_positive	Kynurenine	Organic oxygen compounds	Organooxygen compounds	Carbonyl compounds	C10H12N2O3	231.073	208.085	1.4245	[M+Na]+	3.225	1b	0.8523	rp	-	846	HMDB0250769	-	C01718	4.10679e+07	4.20556e+07	3.55858e+07	2.34415e+07	4.55701e+07	5.23934e+07	5.07949e+07	4.40585e+07	2.38492e+07	3.3676e+07	2.01568e+07	3.49191e+07	4.3464e+07	4.3253e+07	4.34121e+07	-
MW0160766	T3_positive	6-Hydroxyhexanoic acid	Organic acids and derivatives	Hydroxy acids and derivatives	Medium-chain hydroxy acids and derivatives	C6H12O3	217.05	132.079	8.7981	[M+K+HCOOH]+	7.075	1b	0.8185	rp	-	14490	HMDB0012843	-	C06103	4.72632e+06	4.12171e+06	685251	6.01136e+06	4.88113e+06	3.52031e+06	4.27449e+06	3.00794e+06	2860391	3.23116e+06	5.44801e+06	4.20452e+06	4.99984e+06	4.44306e+06	4.87918e+06	-
MW0160550	T3_positive	β-Alanine	Organic acids and derivatives	Carboxylic acids and derivatives	Amino acids, peptides, and analogues	C3H7NO2	217.057	89.0477	1.2133	[2M+K]+	3.65	1b	0.8149	rp	-	239	HMDB0000056	-	C00099	4.64627e+06	6.50333e+06	3.74118e+06	1.84888e+06	5.22614e+06	5.19653e+06	7.24517e+06	5.82675e+06	3.43666e+06	3.31452e+06	1.76618e+06	1.6849e+06	8.19548e+06	7.75315e+06	8.33796e+06	ko00240,ko00410,ko00640,ko00770,ko01100,ko01240,ko04080,ko04974
MW0103996	T3_positive	4-Amino-3-hydroxybutyrate	Organic acids and derivatives	Carboxylic acids and derivatives	Amino acids, peptides, and analogues	C4H9NO3	120.066	119.058	0.7936	[M+H]+	1.15	1b	0.7961	rp	-	2149	HMDB0061877	-	C03678	1.86542e+08	1.92106e+08	2.11894e+08	2.11239e+08	1.99342e+08	2.09359e+08	2.20619e+08	2.31807e+08	2.59169e+08	3.07247e+08	1.25468e+08	2.60396e+08	2.27482e+08	2.2622e+08	2.26383e+08	-
MW0107145	T3_positive	Glycyl-L-phenylalanine	Organic acids and derivatives	Carboxylic acids and derivatives	Amino acids, peptides, and analogues	C11H14N2O3	223.108	222.1	2.1915	[M+H]+	0.65	1b	0.7939	rp	-	92953	HMDB0028848	23966	-	2.93425e+07	1.61012e+07	2.71039e+07	4.06191e+07	1.7946e+07	2.90361e+07	3.88242e+07	3.45867e+07	3.37024e+07	9.95996e+06	3.214e+06	1.69257e+07	2.74321e+07	2.7442e+07	2.71077e+07	-
MW0004104	T3_positive	3-methoxybenzene-1,2-diol	Benzenoids	Phenols	Methoxyphenols	C7H8O3	105.034	140.047	3.0467	[M+H-2H2O]+	1.9	1b	0.7929	rp	-	13622	HMDB0125538	-	-	7.61734e+06	1.41306e+07	1.2071e+07	7.69369e+06	6.62976e+06	7.50121e+06	3.83951e+06	3.97487e+06	4.30091e+06	5.99569e+06	6.98733e+06	6.30036e+06	7.4023e+06	7.34482e+06	7.39984e+06	-
pmp001281	T3_positive	LysoPC 18:1	Lipids and lipid-like molecules	Glycerophospholipids	Glycerophosphocholines	C26H52NO7P	544.342	521.348	6.9307	[M+Na]+	6.55834	1b	0.7897	rp	-	53480465	HMDB0010385	-	C04230	1.23806e+08	9.99663e+07	1.11517e+08	1.1152e+08	1.05353e+08	1.02929e+08	1.38621e+08	1.32898e+08	1.23504e+08	1.65473e+08	2.15582e+08	1.38815e+08	1.28548e+08	1.29e+08	1.30678e+08	ko00564,ko04148,ko05231
MW0015058	T3_positive	(R)-Sulcatol	Lipids and lipid-like molecules	Fatty Acyls	Fatty alcohols	C8H16O	128.119	128.12	6.1989	[M+]+	2.55	1b	0.7857	rp	-	20745	HMDB0030030	-	C07288	7.76961e+06	7.04972e+06	7.9308e+06	2.62866e+06	8.31368e+06	5.71576e+06	7.50617e+06	5.72304e+06	8.01719e+06	1.91726e+07	7.74048e+06	7.48119e+06	6.59543e+06	6.11776e+06	7.15421e+06	-
MW0109200	T3_positive	Phe-Asp	Organic acids and derivatives	Carboxylic acids and derivatives	Amino acids, peptides, and analogues	C13H16N2O5	281.113	280.106	2.4903	[M+H]+	0.7	1b	0.7854	rp	-	335051	HMDB0028991	-	-	5.86116e+06	1.61121e+06	4.41346e+06	6.38739e+06	2.88249e+06	1.13478e+07	5.64046e+06	4.09153e+06	968339	2.02422e+06	351086	1.71849e+06	6.12021e+06	6.07523e+06	6.07381e+06	-
MEDN1366	T3_positive	3,5-Dihydroxybenzoic acid	Benzenoids	Benzene and substituted derivatives	Benzoic acids and derivatives	C7H6O4	154.025	154.027	1.853	[M+]+	2.525	1b	0.7793	rp	-	7424	HMDB0013677	-	-	2.32876e+07	1.82077e+07	2.34948e+07	2.14454e+07	1.79931e+07	2.34397e+07	1.35148e+07	9.76776e+06	5.33048e+06	964501	722733	9.16459e+06	1.08429e+07	1.22281e+07	1.15633e+07	-
MW0109734	T3_positive	(2R)-2-azaniumyl-3-(methylsulfanyl)propanoate	Organic acids and derivatives	Carboxylic acids and derivatives	Amino acids, peptides, and analogues	C4H9NO2S	118.035	135.035	0.65	[M+H-H2O]+	8.5	1b	0.7736	rp	-	24417	HMDB0302211	-	C22040	6.49774e+07	5.99044e+07	4.64616e+07	5.83364e+07	5.50877e+07	5.00514e+07	5.48127e+07	5.54149e+07	5.02886e+07	4.57219e+07	2.59521e+07	4.85665e+07	5.40866e+07	5.44631e+07	5.42903e+07	ko02010
MW0115054	T3_positive	3,6,9,12,15,18,21-Heptaoxatricosane-1,23-diol	Organic oxygen compounds	Organooxygen compounds	Ethers	C16H34O9	388.254	370.22	2.9718	[M+NH4]+	0.55	1b	0.746	rp	-	78798	HMDB0094680	-	-	1.86743e+06	3.95049e+06	1.15986e+06	1.45706e+06	1.9139e+06	2.11474e+06	1.68102e+06	4.26984e+06	1.92843e+06	2.31035e+06	1.70629e+06	2.15543e+06	1.75217e+06	1.71994e+06	1.81215e+06	-
MW0109380	T3_positive	Pro-ala	Organic acids and derivatives	Carboxylic acids and derivatives	Amino acids, peptides, and analogues	C8H14N2O3	187.108	186.1	0.8223	[M+H]+	0.9	1b	0.746	rp	-	44369241	HMDB0029010	-	-	1.81271e+07	1.32581e+07	2.04536e+07	2.28262e+07	1.47518e+07	2.65925e+07	3.50272e+07	3.25368e+07	2.16664e+07	2.065e+07	1.03782e+07	2.02526e+07	2.33208e+07	2.29575e+07	2.2933e+07	-
MW0168295	T3_positive	Pro-Trp	Organic acids and derivatives	Carboxylic acids and derivatives	Amino acids, peptides, and analogues	C16H19N3O3	603.298	301.143	2.7463	[2M+H]+	9.14979	1b	0.743	rp	-	18218238	HMDB0029028	-	-	235364	557355	683172	1.22501e+06	771094	679812	2.71391e+06	1.84042e+06	2.03147e+06	267423	626839	1.83658e+06	1.02654e+06	1.06218e+06	1.00311e+06	-
MW0106328	T3_positive	Cys-Phe	Organic acids and derivatives	Carboxylic acids and derivatives	Amino acids, peptides, and analogues	C12H16N2O3S	307.053	268.088	3.0015	[M+K]+	3.1	1b	0.734	rp	-	18218198	HMDB0028782	23839	-	1.33267e+06	1.06641e+06	1.47472e+06	1.16302e+06	1.11107e+06	1.5547e+06	956631	843414	894265	303820	1.44601e+06	1.02126e+06	1.21184e+06	1.20932e+06	1.22784e+06	-
MADP0515	T3_positive	6-Aminonicotinamide	Organoheterocyclic compounds	Pyridines and derivatives	Pyridinecarboxylic acids and derivatives	C6H7N3O	137.06	137.059	2.7463	[M+]+	3.975	1b	0.7104	rp	-	9500	HMDB0247034	-	-	5.92015e+07	1.13611e+08	3.05762e+07	3.83666e+07	4.00482e+07	6.03392e+07	4.31892e+07	4.74186e+07	4.53279e+07	5.40123e+07	4.12862e+07	2.79562e+07	3.53923e+07	3.78665e+07	3.62935e+07	-
MW0106527	T3_positive	L-Propargylglycine	Organic acids and derivatives	Carboxylic acids and derivatives	Amino acids, peptides, and analogues	C5H7NO2	78.0345	113.048	1.5482	[M+H-2H2O]+	1.8	1b	0.7069	rp	-	95575	HMDB0251529	-	-	4.12443e+07	4.4331e+07	4.3167e+07	4.27485e+07	4.10622e+07	4.34246e+07	5.00528e+07	4.94209e+07	3.93281e+07	3.58781e+07	2.23374e+07	3.98089e+07	4.11888e+07	4.10231e+07	4.05035e+07	-
MW0153223	T3_positive	Lys-His	Organic acids and derivatives	Carboxylic acids and derivatives	Amino acids, peptides, and analogues	C12H21N5O3	248.15	283.164	0.8509	[M+H-2H2O]+	2.35	1b	0.7066	rp	-	14208651	HMDB0028953	-	-	7.85262e+07	1.0582e+08	6.34035e+07	7.73299e+07	7.86186e+07	8.51566e+07	7.39918e+07	1.12709e+08	9.07996e+07	5.23005e+07	5.47859e+07	5.38111e+07	7.73497e+07	7.71429e+07	7.70844e+07	-
MW0110437	T3_positive	(S)-4-Amino-2-((S)-2-amino-3-methylbutanamido)-4-oxobutanoic acid	Organic acids and derivatives	Carboxylic acids and derivatives	Amino acids, peptides, and analogues	C9H17N3O4	249.156	231.122	0.7936	[M+NH4]+	0.275	1b	0.6624	rp	-	22419519	HMDB0029122	-	-	2.24808e+07	1.87028e+07	1.23099e+07	2.0308e+07	9.21013e+06	1.16225e+07	1.09572e+07	1.27687e+07	5.71293e+06	1.62344e+07	1.09176e+07	4.19269e+06	1.40652e+07	1.42258e+07	1.38615e+07	-
ZINC2077814	T3_positive	Methyl dihydrojasmonate	Lipids and lipid-like molecules	Fatty Acyls	Lineolic acids and derivatives	C13H22O3	244.191	226.157	5.2691	[M+NH4]+	0.775	1b	0.6594	rp	-	1738122	HMDB0303901	-	-	1.65278e+07	1.60182e+07	1.74741e+07	1.8735e+07	1.57347e+07	1.54725e+07	1.27487e+07	1.42736e+07	1.5479e+07	1.81928e+07	1.56947e+07	1.5662e+06	1.91004e+07	1.89454e+07	1.89356e+07	-
MW0148112	T3_positive	Cys-Trp	Organic acids and derivatives	Carboxylic acids and derivatives	Amino acids, peptides, and analogues	C14H17N3O3S	307.097	307.099	5.8098	[M+]+	3.4	1b	0.6331	rp	-	20380880	HMDB0028786	-	-	8.78129e+06	7.4733e+06	8.58769e+06	7.498e+06	7.34958e+06	8.58268e+06	7.87189e+06	7.99316e+06	7.84691e+06	8.56274e+06	7.97399e+06	9.44702e+06	8.93673e+06	8.86839e+06	9.06916e+06	-
MW0194162	T3_positive	Terephthalic acid	Benzenoids	Benzene and substituted derivatives	Benzoic acids and derivatives	C8H6O4	166.023	166.027	4.3146	[M+]+	8.275	1b	0.6225	rp	-	7489	HMDB0002428	-	C06337	1.07094e+07	9.75945e+06	9.3178e+06	9.59508e+06	7.63844e+06	9.53003e+06	8.38995e+06	8.81143e+06	1.03714e+07	8.43943e+06	9.3841e+06	9.60645e+06	8.86958e+06	8.72093e+06	8.5995e+06	ko01100
MW0141708	T3_positive	1-Cyclohexene-1-carboxylic acid	Organic acids and derivatives	Carboxylic acids and derivatives	Carboxylic acids	C7H10O2	126.067	126.068	8.1479	[M+]+	2.45	1b	0.6204	rp	-	69470	HMDB0243852	-	C12101	1.5243e+07	1.22347e+07	7.44297e+06	6.57634e+06	1.29159e+07	1.18896e+07	9.76546e+06	9.47335e+06	1.66944e+07	8.42251e+06	9.5977e+06	8.82762e+06	7.53614e+06	1.00636e+07	1.06143e+07	-
MW0120224	T3_positive	4-Amino-7-chloroquinoline	Organoheterocyclic compounds	Quinolines and derivatives	Aminoquinolines and derivatives	C9H7ClN2	179.041	178.03	0.65	[M+H]+	8.55	1b	0.6019	rp	-	94711	HMDB0247242	-	-	2.0512e+08	1.88892e+08	1.34759e+08	1.66441e+08	1.68969e+08	1.60807e+08	1.58624e+08	1.6383e+08	1.51188e+08	1.32386e+08	8.60421e+07	1.25349e+08	1.65674e+08	1.65878e+08	1.62552e+08	-
MEDP1574	T3_positive	3-Methyloxindole	Organoheterocyclic compounds	Indoles and derivatives	Indolines	C9H9NO	147.067	147.068	8.222	[M+]+	3.025	1b	0.5701	rp	-	150923	HMDB0304943	-	C02366	1.46064e+07	2.21244e+07	1.11385e+07	9.85886e+06	1.05227e+07	1.03516e+07	6.88843e+06	9.72901e+06	9.02076e+06	2.61409e+06	1.43577e+07	2.49123e+06	8.56454e+06	7.88659e+06	7.27871e+06	-
MEDP1799	T3_positive	Quinaldic acid	Organoheterocyclic compounds	Quinolines and derivatives	Quinoline carboxylic acids	C10H7NO2	156.041	173.048	1.4318	[M+H-H2O]+	9.2	1b	0.5605	rp	-	7124	HMDB0000842	5805	C06325	3.37478e+07	3.44789e+07	3.0871e+07	2.13269e+07	4.06354e+07	4.75057e+07	4.38755e+07	3.978e+07	2.23304e+07	3.26364e+07	1.81315e+07	3.3541e+07	4.02166e+07	3.96009e+07	4.00292e+07	-
MW0107384	T3_positive	Hydroxybutyrylcarnitine	Lipids and lipid-like molecules	Fatty Acyls	Fatty acid esters	C11H21NO5	248.15	247.142	1.2133	[M+H]+	0.825	2	0.9658	rp	-	53481617	HMDB0013127	-	-	1.57387e+07	7.40811e+07	3.83178e+07	2.3786e+07	5.05983e+07	4.89533e+07	6.95964e+06	6.27239e+07	4.61885e+07	4.78513e+07	2.52201e+07	2.66041e+07	3.47324e+07	3.24299e+07	2.96018e+07	-
MW0161098	T3_positive	Leucine	Organic acids and derivatives	Carboxylic acids and derivatives	Amino acids, peptides, and analogues	C6H13NO2	132.102	131.095	1.2711	[M+H]+	0.425	2	0.9648	rp	-	6106	HMDB0000687	-	C00123	3.57306e+09	4.11939e+09	4.69151e+09	4.72663e+09	3.43593e+09	4.80718e+09	5.12491e+09	5.06256e+09	4.28384e+09	3.97067e+09	1.39269e+09	3.86514e+09	4.19728e+09	4.26511e+09	4.19427e+09	ko00280,ko00290,ko00970,ko01100,ko01210,ko01230,ko02010,ko04150,ko04974,ko04978,ko05230
ZINC5356858	T3_positive	Pantothenic acid	Organic acids and derivatives	Peptidomimetics	Hybrid peptides	C9H17NO5	202.108	219.111	2.1915	[M+H-H2O]+	1.075	2	0.9558	rp	-	5748353	HMDB0000210	-	-	5.17553e+07	6.22519e+07	5.42239e+07	5.86459e+07	5.38406e+07	5.57677e+07	9.23033e+07	9.56025e+07	5.63251e+07	7.79168e+07	7.92538e+07	8.45118e+07	6.85655e+07	6.90794e+07	6.85052e+07	-
MW0168453	T3_positive	17-Octadecynoic acid	Lipids and lipid-like molecules	Fatty Acyls	Fatty acids and conjugates	C18H32O2	263.237	280.24	7.824	[M+H-H2O]+	0.425	2	0.9526	rp	-	1449	HMDB0244776	-	-	7.47866e+06	6.78988e+06	1.02992e+07	1.10186e+07	7.94383e+06	1.04027e+07	1.10177e+07	1.04777e+07	6.46986e+06	5.82294e+06	1.63658e+06	2.65318e+06	7.71522e+06	8.29447e+06	7.33114e+06	-
MW0113273	T3_positive	Melibiose	Organic oxygen compounds	Organooxygen compounds	Carbohydrates and carbohydrate conjugates	C12H22O11	365.106	342.116	0.7793	[M+Na]+	0.475	2	0.9477	rp	-	872	HMDB0248216	-	-	9.30915e+06	1.12074e+07	1.17817e+07	1.37188e+07	1.84404e+07	1.37938e+07	9.01787e+06	4.18524e+06	4.72028e+06	9.52673e+06	1.5065e+06	3.43854e+06	1.92383e+07	1.93152e+07	1.76438e+07	-
MW0109203	T3_positive	Phe-Glu	Organic acids and derivatives	Carboxylic acids and derivatives	Amino acids, peptides, and analogues	C14H18N2O5	295.129	294.122	2.0139	[M+H]+	0.325	2	0.9439	rp	-	4422358	HMDB0028994	-	-	9.10929e+06	8.40107e+06	9.24794e+06	1.41182e+07	5.27971e+06	9.26964e+06	1.10131e+07	1.01443e+07	1.19706e+07	4.82323e+06	6.29155e+06	7.05517e+06	6.58313e+06	6.05904e+06	5.21318e+06	-
MW0169330	T3_positive	isopentenyl adenosine	Nucleosides, nucleotides, and analogues	Purine nucleosides	-	C15H21N5O4	336.167	335.159	4.0467	[M+H]+	1.125	2	0.9417	rp	-	24405	HMDB0304396	-	C16427	2.06043e+06	1.5666e+06	1.38473e+06	1.37135e+06	2.34697e+06	999260	2.51966e+06	3.25869e+06	4.71644e+06	3.70071e+06	762014	2.34112e+06	2.61513e+06	2.61719e+06	2.59342e+06	-
MEDP1895	T3_positive	Tyr-Phe	Organic acids and derivatives	Carboxylic acids and derivatives	Amino acids, peptides, and analogues	C18H20N2O4	329.15	328.142	2.9569	[M+H]+	0.025	2	0.9336	rp	-	3421919	HMDB0029112	-	-	3.81769e+06	3.52597e+06	4.48589e+06	3.96102e+06	2.75791e+06	3.89971e+06	3.24908e+06	3.59777e+06	3.11071e+06	1.7472e+06	567277	2.01354e+06	3.99746e+06	4.02371e+06	3.94775e+06	-
MW0054970	T3_positive	2-Linoleoylglycerol	Lipids and lipid-like molecules	Fatty Acyls	Lineolic acids and derivatives	C21H38O4	337.274	354.277	6.1477	[M+H-H2O]+	1.725	2	0.9252	rp	-	5365676	HMDB0011538	-	C01885	7.10779e+07	6.55142e+07	1.34154e+08	3.14434e+07	1.44128e+07	1.88227e+07	1.03969e+08	86923508	5.25871e+07	1.27606e+08	1.02611e+08	1.76682e+07	3.77429e+07	3.82476e+07	3.52984e+07	ko00561,ko01100,ko04714,ko04923,ko04975,ko04977
MW0169966	T3_positive	Tris(2-chloroethyl) phosphate	Organic acids and derivatives	Organic phosphoric acids and derivatives	Phosphate esters	C6H12Cl3O4P	284.961	283.954	5.5481	[M+H]+	0.3	2	0.913	rp	-	8295	HMDB0259276	-	C14445	1.31089e+07	1.40412e+07	1.29779e+07	1.38432e+07	1.27497e+07	1.34044e+07	1.44607e+07	1.1009e+07	1.12642e+07	1.14133e+07	1.27713e+07	1.1772e+07	1.32904e+07	1.29349e+07	1.28924e+07	-
MW0141803	T3_positive	PC(18:1(9Z)e/2:0)	Lipids and lipid-like molecules	Glycerophospholipids	Glycerophosphocholines	C28H56NO7P	572.372	549.379	7.3035	[M+Na]+	4.99678	2	0.9104	rp	-	16759362	HMDB0011148	43412	-	2.40833e+06	2.15382e+06	732081	2.72825e+06	1.6786e+06	2.45793e+06	2.2507e+06	2.18625e+06	2.08841e+06	647599	3.22819e+06	909483	1.95966e+06	1.86365e+06	1.85738e+06	-
MW0055185	T3_positive	Myristoylcarnitine	Lipids and lipid-like molecules	Fatty Acyls	Fatty acid esters	C21H41NO4	372.312	371.304	6.7679	[M+H]+	2.35	2	0.901	rp	-	6426854	HMDB0254979	-	-	1.0609e+06	1.17459e+06	390050	1.06741e+06	1.55338e+06	1.2326e+06	833154	1.02825e+06	1.79441e+06	2.35786e+06	568696	1.63097e+06	1.71973e+06	1.67905e+06	1.73424e+06	-
MEDP1520	T3_positive	Carnitine C16:2-OH	Lipids and lipid-like molecules	Fatty Acyls	Fatty acid esters	C23H41NO5	412.306	411.298	6.0742	[M+H]+	0.169777	2	0.8966	rp	-	71464484	HMDB0240762	-	C02301	2.61592e+07	16168365	9.65303e+06	1.96143e+06	4.94864e+06	4.49678e+06	857180	4.04666e+06	210813	206125	5.29669e+06	1.06564e+06	6.08972e+06	6.17501e+06	6.0419e+06	ko04714
MW0104215	T3_positive	12-Hydroxy-12-octadecanoylcarnitine	Lipids and lipid-like molecules	Fatty Acyls	Fatty acid esters	C25H49NO5	424.343	443.361	7.0404	[M+H-H2O]+	2.30946	2	0.8934	rp	-	53481632	HMDB0013154	-	-	3.74478e+07	4.57333e+07	2.76118e+07	2.69793e+07	3.78904e+07	3.0643e+07	1.5624e+07	2.15811e+07	7.04999e+06	7.73555e+06	1.21891e+07	7.0121e+06	2.75883e+07	2.7713e+07	2.77632e+07	-
MW0169628	T3_positive	L-Palmitoylcarnitine	Lipids and lipid-like molecules	Fatty Acyls	Fatty acid esters	C23H45NO4	422.327	399.335	6.9608	[M+Na]+	6.48791	2	0.8883	rp	-	461	HMDB0240783	-	-	2.67854e+06	3.16459e+06	1.80493e+06	1.5024e+06	2.00479e+06	755890	1.47521e+06	1.71487e+06	388054	315380	80345	1.95202e+06	1.63448e+06	1.56857e+06	1.60906e+06	-
MW0008102	T3_positive	N-(3-(Aminomethyl)benzyl)acetamidine	Benzenoids	Benzene and substituted derivatives	Phenylmethylamines	C10H15N3	178.134	177.127	2.5801	[M+H]+	0.75	2	0.8883	rp	-	1433	HMDB0254998	-	-	6.06014e+06	1.32446e+07	5.43066e+06	2.0777e+06	4.96915e+06	5.82601e+06	7.60988e+06	7.71591e+06	5.63373e+06	3.37628e+06	4.15058e+06	6.69326e+06	6.33548e+06	6.33434e+06	6.31262e+06	-
MW0161030	T3_positive	1-Aminocyclopropane-1-carboxylic acid	Organic acids and derivatives	Carboxylic acids and derivatives	Amino acids, peptides, and analogues	C4H7NO2	102.055	101.048	1.2064	[M+H]+	1.3	2	0.8338	rp	-	535	HMDB0036458	-	C01234	2.03216e+07	2.18746e+07	2.78571e+07	2.58442e+07	2.16838e+07	2.70061e+07	2.51255e+07	2.84194e+07	2.44535e+07	2.34437e+07	1.56697e+07	2.34001e+07	2.30866e+07	2.31542e+07	2.30859e+07	ko00270,ko01100
MW0110917	T3_positive	N-(2-hydroxyethyl)icosanamide	Organic nitrogen compounds	Organonitrogen compounds	Amines	C22H45NO2	356.352	355.345	7.169	[M+H]+	0.175	2	0.8207	rp	-	3787294	HMDB0248559	-	-	407111	347764	770884	1.6547e+06	445703	559942	513282	685911	920125	1.08024e+06	962066	714623	751528	772324	773912	-
MW0014108	T3_positive	3-Hydroxyoctanoylcarnitine	Lipids and lipid-like molecules	Fatty Acyls	Fatty acid esters	C15H29NO5	304.212	303.205	3.6873	[M+H]+	0.575	2	0.8159	rp	-	86583357	HMDB0061634	-	-	1.33617e+07	1.40129e+07	3.87094e+06	1.07815e+06	8.52108e+06	1.55953e+06	1.14618e+06	3.13704e+06	2.80693e+06	2.96183e+06	1.78093e+06	323953	4.23965e+06	4.42809e+06	4.1653e+06	-
MW0158728	T3_positive	Tyrosylserine	Organic acids and derivatives	Carboxylic acids and derivatives	Amino acids, peptides, and analogues	C12H16N2O5	269.113	268.106	1.4025	[M+H]+	0.45	2	0.8077	rp	-	18218253	HMDB0029114	-	-	5.12766e+06	5.16751e+06	6.57222e+06	5.97871e+06	3.14241e+06	4.28839e+06	8.79893e+06	9.05854e+06	6.05818e+06	7.11845e+06	1.95785e+06	7.14838e+06	8.45446e+06	8.38195e+06	8.38423e+06	-
MW0152665	T3_positive	l-Histidinol phosphate	Organic acids and derivatives	Organic phosphoric acids and derivatives	Phosphate esters	C6H12N3O4P	186.043	221.056	0.65	[M+H-2H2O]+	1.4	3	0.9969	rp	-	439398	HMDB0304403	-	C01100	1.68261e+08	1.47587e+08	1.04542e+08	1.29038e+08	1.45074e+08	1.28221e+08	1.29439e+08	1.25544e+08	1.30789e+08	1.09269e+08	6.7874e+07	1.03909e+08	1.31131e+08	1.3e+08	128209834	ko00340,ko01100,ko01230
MW0114085	T3_positive	cis-3-Chloroallyl aldehyde	Organic oxygen compounds	Organooxygen compounds	Carbonyl compounds	C3H3ClO	128.951	89.9872	8.8419	[M+K]+	1.65	3	0.988	rp	-	9543055	HMDB0060458	-	C16348	6.29793e+07	7.51176e+07	5.01137e+07	4.99874e+07	6.6233e+07	3.34753e+07	6.08923e+07	3.22304e+07	3.24786e+07	5.12307e+07	6.25579e+07	5.4084e+07	5.77624e+07	5.60913e+07	5.68916e+07	ko01100
MW0147450	T3_positive	Choline sulfate	Organic acids and derivatives	Organic sulfuric acids and derivatives	Sulfuric acid esters	C5H13NO4S	184.046	183.056	0.65	[M+H]+	0.925	3	0.9877	rp	-	485	HMDB0250194	-	C00919	1.14367e+09	1.00543e+09	7.18591e+08	9.32394e+08	9.6471e+08	8.42518e+08	8.29018e+08	8.64129e+08	8.3386e+08	7.13906e+08	465535421	7.10961e+08	8.83914e+08	8.84971e+08	8.66896e+08	ko02010
MW0111411	T3_positive	(2R)-2-Hydroxy-2-methylbutanenitrile	Organic oxygen compounds	Organooxygen compounds	Alcohols and polyols	C5H9NO	82.0659	99.0684	9.4204	[M+H-H2O]+	1.975	3	0.9819	rp	-	12650900	HMDB0060309	-	C18796	6.82168e+07	6.47163e+07	6.91652e+07	6.49315e+07	5.66626e+07	6.20119e+07	5.27701e+07	6.93463e+07	4.82535e+07	5.54635e+07	8.4492e+07	6.2885e+07	6.15514e+07	6.09828e+07	6.13675e+07	-
MW0141049	T3_positive	1,1-Dichloroethane	Organohalogen compounds	Organochlorides	-	C2H4Cl2	98.976	97.969	8.8127	[M+H]+	0.775	3	0.9336	rp	-	6365	HMDB0244020	-	C18247	1.59694e+09	1.46518e+09	1.50162e+09	1.95931e+09	1.49448e+09	1.4161e+09	2.27356e+09	1.36151e+09	2.08633e+09	1.58742e+09	1.63407e+09	2.22634e+09	1.88857e+09	1.90039e+09	1.95442e+09	-
MW0164158	T3_positive	(2S)-4-(acetylamino)-2-aminobutanoic acid	Organic acids and derivatives	Carboxylic acids and derivatives	Amino acids, peptides, and analogues	C6H12N2O3	125.071	160.085	8.5467	[M+H-2H2O]+	0.775	3	0.9283	rp	-	441021	HMDB0031411	-	C06442	1.32122e+08	2.34277e+08	4.51759e+07	2.16526e+08	2.049e+08	1.60236e+08	1.79958e+08	2.51216e+08	1.50978e+08	2.86864e+07	2.50669e+08	4.29733e+07	1.07235e+08	7.74962e+07	1.05152e+08	ko00260,ko01100
MW0054969	T3_positive	2-Monoolein	Lipids and lipid-like molecules	Glycerolipids	Monoradylglycerols	C21H40O4	339.29	356.293	8.8273	[M+H-H2O]+	1.85	3	0.9273	rp	-	5319879	HMDB0011537	-	C01885	1.55875e+07	1.52411e+07	1.09725e+07	1.17587e+07	1.19236e+07	1.26192e+07	1.44226e+07	1.67114e+07	1.15348e+07	11324350	1.16491e+07	1.1466e+07	1.47241e+07	1.41928e+07	1.43169e+07	ko00561,ko01100,ko04714,ko04923,ko04975,ko04977
MW0004909	T3_positive	4-Chlorophenylacetic acid	Benzenoids	Benzene and substituted derivatives	Halobenzenes	C8H7ClO2	153.01	170.013	8.8273	[M+H-H2O]+	0.9	3	0.9266	rp	-	15880	HMDB0246401	-	C03077	1.25851e+07	6.50466e+06	7.66298e+06	8.72636e+06	8.02165e+06	9.96164e+06	7.36797e+06	9.12698e+06	8.12455e+06	7.77488e+06	9.16894e+06	1.22857e+07	8.84929e+06	8.85242e+06	8.7655e+06	ko00350
MW0112779	T3_positive	3-Chloroacrolein	Organic oxygen compounds	Organooxygen compounds	Carbonyl compounds	C3H3ClO	128.951	89.9872	9.8812	[M+K]+	1.9	3	0.9207	rp	-	5280971	HMDB0060516	-	C06613	2.04448e+07	2.28264e+07	2.00929e+07	1.88078e+07	1.57277e+07	4.41681e+07	1.74281e+07	1.02071e+07	1.55607e+07	1.5936e+07	2.26922e+07	9.48643e+06	1.96452e+07	1.89997e+07	1.83698e+07	ko01100
MW0105423	T3_positive	Acetylhydrazine	Organic acids and derivatives	Carboxylic acids and derivatives	Carboxylic acid derivatives	C2H6N2O	119.019	74.048	9.4358	[M-H+2Na]+	0.225	3	0.9149	rp	-	14039	HMDB0060428	-	C07447	1.13959e+08	2.22125e+07	8.6165e+07	4.58337e+06	1.36723e+07	1.09595e+07	1.13628e+08	1.15102e+08	1.08193e+07	1.34044e+07	1.85671e+07	1.70247e+07	1.69206e+07	1.73749e+07	1.65859e+07	ko00983
MW0160206	T3_positive	6-Methylthioinosine	Nucleosides, nucleotides, and analogues	Purine nucleosides	-	C11H14N4O4S	299.082	298.074	2.0139	[M+H]+	2.55	3	0.9017	rp	-	237358	HMDB0242752	-	-	1.37299e+07	2.91538e+07	1.92517e+07	9.5753e+06	1.31862e+07	1.68526e+07	1.53349e+07	7.52265e+06	1.11611e+07	9.47939e+06	4.03109e+07	2.0151e+07	1.63631e+07	1.63615e+07	1.61259e+07	-
MW0111155	T3_positive	n,n,n-Trimethylethenaminium	Organic nitrogen compounds	Organonitrogen compounds	Quaternary ammonium salts	C5H12N+	86.0972	86.097	0.8795	[M+]+	1.825	3	0.8968	rp	-	10043	HMDB0059961	-	-	3.31398e+08	3.0843e+08	3.67901e+08	3.88449e+08	3.2759e+08	3.92638e+08	5.83145e+08	4.82613e+08	4.45714e+08	4.85239e+08	1.60467e+08	4.24185e+08	3.70279e+08	3.72398e+08	3.7084e+08	-
MW0194193	T3_positive	Se-Adenosyl-L-selenohomocysteine	Nucleosides, nucleotides, and analogues	Purine nucleotides	Purine ribonucleotides	C14H20N6O5Se	415.062	432.066	2.0728	[M+H-H2O]+	1.95151	3	0.8947	rp	-	49787002	HMDB0062526	-	C05692	327512	1.68613e+06	1.6632e+06	1250851	1.09631e+06	1.27801e+06	1.57373e+06	2.16884e+06	1.65254e+06	1.46616e+06	1.46188e+06	1.63711e+06	1.31122e+06	1.28347e+06	1.37013e+06	-
MW0011468	T3_positive	10-nitro-9E-octadecenoic acid	Lipids and lipid-like molecules	Fatty Acyls	Fatty acids and conjugates	C18H33NO4	310.238	327.241	8.104	[M+H-H2O]+	1.35	3	0.8812	rp	-	24836820	HMDB0062737	-	-	3.2072e+07	2.6361e+07	1.98587e+07	1.86658e+07	2.51438e+07	2.82274e+07	2.88577e+07	3.612e+07	2.18335e+07	3.80607e+07	8.39704e+06	2.40617e+07	2.71796e+07	2.62386e+07	2.7294e+07	-
MW0006004	T3_positive	alphMethylstyrene	Benzenoids	Benzene and substituted derivatives	Cumenes	C9H10	119.086	118.078	5.2545	[M+H]+	1.125	3	0.8783	rp	-	7407	HMDB0059899	-	C14395	1.73966e+07	1.6149e+07	4.11587e+07	5.74848e+07	6.11972e+07	1.54566e+07	1.5376e+07	1.61724e+07	1.5099e+07	1.73056e+07	1.81909e+07	1.63014e+07	1.57529e+07	1.5701e+07	1.57042e+07	-
MW0007372	T3_positive	Indane	Hydrocarbons	Unsaturated hydrocarbons	Olefins	C9H10	119.086	118.078	6.6944	[M+H]+	0.625	3	0.8705	rp	-	10326	HMDB0059837	-	-	2.43589e+07	1.09645e+07	1.97428e+07	1.82035e+07	1.06337e+07	1.86925e+07	2.32277e+07	2.09649e+07	2.30512e+07	2.99603e+07	2.62401e+07	2.10179e+07	3.2021e+07	3.16693e+07	3.23427e+07	-
MW0145242	T3_positive	Benzene oxide	Organoheterocyclic compounds	Epoxides	-	C6H6O	95.0498	94.0419	0.8509	[M+H]+	1.6	3	0.8652	rp	-	104944	HMDB0248977	-	C01782	7.24657e+07	7.16245e+07	8.25774e+07	7.88464e+07	7.0885e+07	7.32511e+07	9.45367e+07	9.09705e+07	8.64023e+07	9.77438e+07	4.77934e+07	8.84023e+07	8.268e+07	8.31946e+07	8.27702e+07	ko05208
MW0117236	T3_positive	1-Methylpyrrolinium	Organoheterocyclic compounds	Pyrrolines	-	C5H10N+	123.041	84.0813	0.65	[M+K]+	8.8	3	0.8554	rp	-	440932	HMDB0060253	-	C06178	1.333e+08	1.34742e+08	4.72796e+07	1.33848e+08	1.44276e+08	1.20195e+08	1.14048e+08	1.12512e+08	1.08553e+08	9.3759e+07	6.28539e+07	1.18312e+08	1.20604e+08	1.22603e+08	1.2139e+08	ko00760,ko01100
MW0147943	T3_positive	2-Cyclohexen-1-one	Organic oxygen compounds	Organooxygen compounds	Carbonyl compounds	C6H8O	181.029	96.0575	8.8127	[M+K+HCOOH]+	6.65	3	0.8521	rp	-	13594	HMDB0245089	-	C02395	6.97511e+08	7.58576e+08	7.91968e+08	1.19962e+09	8.94353e+08	8.22552e+08	7.81008e+08	6.52867e+08	1.00426e+09	7.96761e+08	7.8089e+08	9.31244e+08	7.79533e+08	7.96767e+08	7.77584e+08	-
MW0115713	T3_positive	3-Chloroallyl alcohol	Organohalogen compounds	Vinyl halides	Vinyl chlorides	C3H5ClO	139.018	92.0029	9.1153	[M+HCOO+2H]+	6.4	3	0.8441	rp	-	287955	HMDB0060514	-	C06611	4.89801e+07	2.27911e+07	1.64266e+07	1.01649e+07	1.262e+07	2.71566e+07	1.47404e+07	1.399e+07	1.55121e+07	2.86021e+07	1.32083e+07	6.55927e+07	1.77956e+07	1.6967e+07	1.66049e+07	ko01100
MW0142732	T3_positive	3,5-Cyclohexadiene-1,2-diol, 3,6-dichloro-	Organohalogen compounds	Halohydrins	Chlorohydrins	C6H6Cl2O2	180.979	179.975	8.7981	[M+H]+	7.2	3	0.8427	rp	-	441228	HMDB0304009	-	C07093	7.0064e+07	6.87899e+07	7.29911e+07	9.75986e+07	7.01245e+07	6.67926e+07	1.05739e+08	7.04146e+07	9.70379e+07	6.12351e+07	8.55677e+07	9.78596e+07	9.44917e+07	9.48409e+07	9.76638e+07	ko01100
MW0112744	T3_positive	Acetamidopropanal	Organic oxygen compounds	Organooxygen compounds	Carbonyl compounds	C5H9NO2	154.025	115.063	1.2133	[M+K]+	3.825	3	0.8371	rp	-	5460495	HMDB0012880	-	C18170	2.66388e+07	3.4328e+07	3.08722e+07	5.44471e+07	2.61492e+07	3.54207e+07	4.56251e+07	7.08081e+07	3.36019e+07	4.4973e+07	3.15219e+07	3.65028e+07	3.48691e+07	3.50978e+07	3.49568e+07	-
MW0006002	T3_positive	1,1,6-Trimethyltetralin	Lipids and lipid-like molecules	Prenol lipids	Sesquiterpenoids	C13H18	175.148	174.141	5.9424	[M+H]+	0.625	3	0.8284	rp	-	68057	HMDB0059826	-	-	4.27211e+06	4.71091e+06	7.40487e+06	7.80257e+06	4.93583e+06	4.32264e+06	3.64972e+06	4.85539e+06	4.12394e+06	5.19181e+06	5.75454e+06	3.74014e+06	6.20027e+06	6.10828e+06	6.1882e+06	-
MW0062211	T3_positive	prostaglandin A1	Lipids and lipid-like molecules	Fatty Acyls	Eicosanoids	C20H32O4	319.227	336.23	6.221	[M+H-H2O]+	0.15	3	0.8156	rp	-	53378878	HMDB0002656	-	-	4.07091e+06	2.63175e+06	2.47794e+06	2.71758e+06	1.91318e+06	5.52331e+06	5.87574e+06	2.79831e+06	3.07537e+06	4.90223e+06	3.43583e+06	6.20285e+06	3.30197e+06	3.11382e+06	2.96387e+06	-
MW0103412	T3_positive	6-Hydroxy-fad	Organoheterocyclic compounds	Imidazopyrimidines	Purines and purine derivatives	C27H33N9O16P2	784.148	801.152	2.5201	[M+H-H2O]+	0.573871	3	0.8128	rp	-	4369241	HMDB0011612	-	-	1.18279e+06	1.33089e+06	831276	1.06803e+06	1.03251e+06	2.20073e+06	2.22751e+06	1.31224e+06	793868	1.34284e+06	758961	1.1761e+06	1.39276e+06	1.46506e+06	1.35904e+06	-
MW0149239	T3_positive	Fluorobenzene	Benzenoids	Benzene and substituted derivatives	Halobenzenes	C6H5F	172.956	96.0375	8.8419	[M-H+2K]+	1.075	3	0.8099	rp	-	10008	HMDB0252370	-	C11272	2.07118e+07	1.93531e+07	1.46898e+07	1.61562e+07	1.73616e+07	1.29641e+07	1.68047e+07	1.4358e+07	1.15448e+07	1.5006e+07	1.33302e+07	4.62329e+07	1.90699e+07	1.80117e+07	1.89344e+07	-
MW0158084	T3_positive	Tropolone	Hydrocarbon derivatives	Tropones	Tropolones	C7H6O2	123.043	122.037	3.8813	[M+H]+	2.2	3	0.802	rp	-	10789	HMDB0259299	-	C15474	488385	488290	487465	487853	487142	3.08352e+06	515230	2.79371e+06	3.38455e+06	1.15336e+06	1.635e+07	770819	1.53611e+06	1.19028e+06	1.19028e+06	-
MW0016016	T3_positive	(2S,4S)-1-Acetoxy-16-heptadecene-2,4-diol	Lipids and lipid-like molecules	Fatty Acyls	Fatty alcohols	C19H36O4	311.258	328.261	6.6944	[M+H-H2O]+	0.6	3	0.7953	rp	-	25107527	HMDB0031043	-	-	2.16922e+07	4.02415e+06	2.02025e+07	1.50248e+07	8.95015e+06	1.77512e+07	5.00069e+07	3.82113e+07	3.60083e+07	2.96821e+07	6.77729e+07	6.65242e+07	3.71367e+07	3.75304e+07	3.72352e+07	-
MW0144242	T3_positive	Acetone oxime	Organic nitrogen compounds	Organonitrogen compounds	Oximes	C3H7NO	140.002	73.0528	9.0926	[M-2H+3Na]+	9.65	3	0.7914	rp	-	67180	HMDB0247913	-	C01995	3.32967e+08	3.17143e+08	3.13511e+08	2.68305e+08	4.55558e+08	3.42162e+08	3.40479e+08	5.69928e+08	3.27135e+08	4.55297e+08	3.48443e+08	1.16468e+09	3.68883e+08	3.49255e+08	3.46376e+08	-
MW0150587	T3_positive	Glyoxal	Organic oxygen compounds	Organooxygen compounds	Carbonyl compounds	C2H2O2	122.02	58.0055	8.9304	[M+CH3CN+Na]+	4.2	3	0.7863	rp	-	7860	HMDB0303107	-	C14448	2.70788e+07	6.41196e+07	6.10428e+07	5.46165e+07	1.93791e+07	1.38452e+07	8.09445e+06	5.17205e+07	4.68604e+07	1.27893e+07	4.92896e+07	1.09155e+07	4.22834e+07	4.5441e+07	4.61526e+07	-
MW0118784	T3_positive	(±)-2-Methylthiazolidine	Organoheterocyclic compounds	Azolidines	Thiazolidines	C4H9NS	104.053	103.046	0.8652	[M+H]+	1.325	3	0.7777	rp	-	32196	HMDB0031682	-	-	3.17704e+07	3.27065e+07	4.6659e+07	4.40087e+07	3.45265e+07	3.89755e+07	4.91735e+07	5.07145e+07	3.99326e+07	4.69613e+07	1.6783e+07	4.57562e+07	3.8856e+07	3.88689e+07	3.85073e+07	-
MW0015472	T3_positive	9-nitro-9E-octadecenoic acid	Lipids and lipid-like molecules	Fatty Acyls	Fatty acids and conjugates	C18H33NO4	350.233	327.241	7.824	[M+Na]+	5.6	3	0.7759	rp	-	11645581	HMDB0062738	-	-	1.66685e+06	1.27509e+06	1.00441e+06	1.39831e+06	1.21486e+06	896863	1.51343e+06	1.00145e+06	230619	971345	875351	1.21703e+06	1.04091e+06	1.01959e+06	1.04686e+06	-
MEDP0638	T3_positive	LPE(16:1_0:0)	Lipids and lipid-like molecules	Glycerophospholipids	Glycerophosphoethanolamines	C21H42NO7P	452.278	451.27	6.7826	[M+H]+	1.12763	3	0.7736	rp	-	52925129	HMDB0011504	-	C00350	4.44586e+07	2.19212e+07	2.87965e+07	2.46883e+07	2.71472e+07	5.33745e+07	1.09658e+08	1.25985e+08	5.74897e+07	9.72767e+07	2.5359e+07	1.1765e+08	6.10902e+07	6.42951e+07	6.39044e+07	ko00563,ko00564,ko01100,ko04136,ko04140,ko04723,ko05167
ZINC5998163	T3_positive	(5R)-5-methoxypyrrolidin-2-one	Organoheterocyclic compounds	Pyrrolidines	Pyrrolidones	C5H9NO2	116.071	115.063	2.3706	[M+H]+	1.175	3	0.7731	rp	-	643445	HMDB0034208	-	-	7.89407e+06	6.06698e+06	7.53908e+06	1.34197e+07	6.75593e+06	1.42206e+07	1.81793e+07	1.00373e+07	8.79936e+06	6.2717e+06	2.59255e+06	5.78996e+06	9.21945e+06	9.71519e+06	9.48545e+06	-
MW0118290	T3_positive	2-Aminonicotinic acid	Organoheterocyclic compounds	Pyridines and derivatives	Pyridinecarboxylic acids and derivatives	C6H6N2O2	177.007	138.043	0.6788	[M+K]+	3.425	3	0.7703	rp	-	72930	HMDB0061680	-	-	1.30401e+07	1.81918e+07	1.91486e+07	3.04843e+06	1.30573e+07	1.26675e+07	7.48437e+06	1.09474e+07	8.79101e+06	1.39813e+07	1.47352e+07	1.2972e+07	1.70271e+07	1.7978e+07	1.66842e+07	-
MW0141098	T3_positive	1,2-Dichloropropane	Organohalogen compounds	Organochlorides	-	C3H6Cl2	111.985	111.985	3.0625	[M+]+	2.35	3	0.759	rp	-	6564	HMDB0244069	-	C19034	8.77846e+06	7.32152e+06	5.77054e+06	5.35042e+06	1.77595e+06	5.84118e+06	4.42472e+06	1.41161e+06	1.96854e+06	2.06363e+06	2.02895e+07	699246	9.06305e+06	8.95514e+06	8.14437e+06	-
MW0110909	T3_positive	Aminoguanidine	Organic nitrogen compounds	Organonitrogen compounds	Guanidines	CH6N4	74.0609	74.0592	0.8079	[M+]+	5.375	3	0.7576	rp	-	2146	HMDB0248318	-	-	6.1718e+07	6.33819e+07	9.2135e+06	1.36652e+07	1.9333e+06	4.15264e+06	1.59985e+07	7.76084e+07	8.02194e+07	9.31059e+07	4.86411e+07	8.66657e+07	7.71843e+07	7.9207e+07	7.92405e+07	-
MW0008782	T3_positive	Didox	Benzenoids	Benzene and substituted derivatives	Benzoic acids and derivatives	C7H7NO4	169.036	169.037	1.2133	[M+]+	2.275	3	0.7548	rp	-	3045	HMDB0251226	-	-	3.93724e+08	4.25698e+08	5.05028e+08	3.80844e+08	4.41114e+08	3.53296e+08	2.65679e+08	3.11691e+08	2.51895e+08	2.87521e+08	4.76771e+08	3.25117e+08	3.55804e+08	3.57075e+08	3.57897e+08	-
MW0103090	T3_positive	VERBENONE	Lipids and lipid-like molecules	Prenol lipids	Monoterpenoids	C10H14O	133.101	150.105	8.104	[M+H-H2O]+	0.825	3	0.7541	rp	-	29025	HMDB0259787	-	C09913	1.00718e+07	1.53407e+07	9.88065e+06	9.22205e+06	9.69653e+06	6.12546e+06	1.0893e+07	1.30091e+07	9.66107e+06	1.26072e+07	4.1885e+06	9.80553e+06	9.83858e+06	9.80507e+06	9.80292e+06	-
MW0110529	T3_positive	2-Mercaptoethylguanidine	Organic nitrogen compounds	Organonitrogen compounds	Guanidines	C3H9N3S	119.036	119.052	0.8509	[M+]+	2.425	3	0.7527	rp	-	4070	HMDB0245191	-	-	7.17874e+07	6.61082e+07	6.3066e+07	6.34219e+07	6.4107e+07	6.51142e+07	7.96498e+07	8.74411e+07	77877271	8.44815e+07	5.524e+07	7.96417e+07	7.19386e+07	7.16261e+07	7.20128e+07	-
MW0115228	T3_positive	Ribose-1-arsenate	Organic oxygen compounds	Organooxygen compounds	Carbohydrates and carbohydrate conjugates	C5H11AsO8	274.976	273.967	9.8812	[M+H]+	3.525	3	0.7524	rp	-	25201247	HMDB0012285	-	-	1.75734e+07	1.10507e+08	1.23688e+07	2.31287e+07	9.55565e+07	1.54048e+07	2.19402e+07	1.58684e+07	2.60714e+07	1.45152e+07	1.87302e+07	1.58224e+07	1.86636e+07	1.90144e+07	1.85826e+07	-
MW0110006	T3_positive	3-Chloroacrylic acid	Organic acids and derivatives	Carboxylic acids and derivatives	Acrylic acids and derivatives	C3H3ClO2	250.931	105.982	8.8171	[2M+K]+	8.45	3	0.7521	rp	-	638124	HMDB0060515	-	C06614	2.32548e+06	2.89142e+06	2.62975e+06	2.28413e+06	3.73968e+06	1.57117e+06	1.62118e+06	1.23589e+06	799146	1.66754e+06	1.59009e+06	2.13425e+06	2.64002e+06	2.56245e+06	2.26667e+06	ko01100
MW0009771	T3_positive	Styrene Oxide	Benzenoids	Benzene and substituted derivatives	-	C8H8O	103.055	120.058	2.8216	[M+H-H2O]+	1.475	3	0.7506	rp	-	7276	HMDB0062765	-	C02083	4.28772e+06	5.1541e+06	3.85174e+06	4.15747e+06	3.65186e+06	4.84036e+06	4.93753e+06	4.92291e+06	3.66668e+06	3.61955e+06	2.83079e+06	3.3976e+06	4.83035e+06	4.88009e+06	4826044	-
MW0003979	T3_positive	3-Ethylphenol	Benzenoids	Phenols	1-hydroxy-4-unsubstituted benzenoids	C8H10O	122.071	122.073	6.7605	[M+]+	3.425	3	0.7497	rp	-	12101	HMDB0059873	-	C14386	2.01356e+07	1.79213e+07	4.63565e+06	8.39995e+06	1.89725e+07	6.47105e+06	5.68029e+06	7.13953e+06	7.18617e+06	4.96222e+06	1.40444e+07	8.17827e+06	2.57705e+07	2.17461e+07	2.91856e+07	-
MW0117211	T3_positive	1-Methyl-4-nitroimidazole	Organoheterocyclic compounds	Azoles	Imidazoles	C4H5N3O2	110.035	127.038	1.2133	[M+H-H2O]+	1.55	3	0.7448	rp	-	18209	HMDB0060659	-	C16621	9.24242e+07	1.16231e+08	1.069e+08	1.14369e+08	9.1876e+07	1.13183e+08	1.50727e+08	1.57536e+08	1.17e+08	1.57894e+08	1.03621e+08	1.26136e+08	1.19749e+08	1.20246e+08	1.20421e+08	ko00983
MW0124254	T3_positive	Glycidol	Organoheterocyclic compounds	Epoxides	-	C3H6O2	75.0449	74.0368	0.8223	[M+H]+	2.05	3	0.7332	rp	-	11164	HMDB0252861	-	C10920	3.23255e+07	2.68789e+07	2.43852e+07	1.99562e+07	2.80946e+07	2.12532e+07	1.62965e+07	3.33608e+07	2.37429e+07	1.57038e+07	1.9771e+07	2.01507e+07	2.20048e+07	2.27701e+07	2.12752e+07	-
MW0000127	T3_positive	Anatoxin A	Alkaloids and derivatives	Anatoxins	-	C10H15NO	165.114	165.115	8.6762	[M+]+	2.4	3	0.7307	rp	-	431734	HMDB0248385	-	C10841	2.39595e+07	3.31181e+06	1.68404e+06	6.46168e+06	1.69153e+06	1.74482e+07	2.23553e+06	3.20994e+06	1.52233e+07	3.1119e+06	2.39792e+06	3.97353e+06	6.95071e+06	5.93055e+06	6.90698e+06	-
MW0141156	T3_positive	1,3-Dichloro-2-propanol	Organohalogen compounds	Halohydrins	Chlorohydrins	C3H6Cl2O	128.986	127.98	1.1408	[M+H]+	1.425	3	0.7293	rp	-	7289	HMDB0244163	-	C14399	5.6028e+07	6.25049e+07	7.31951e+07	8.00048e+07	5.54014e+07	5.5565e+07	4.00604e+07	4.05021e+07	2.64027e+07	2.94622e+07	2.93188e+07	4.13588e+07	4.66711e+07	4.69495e+07	4.64255e+07	-
MW0146677	T3_positive	Betaine aldehyde hydrate	Organic nitrogen compounds	Organonitrogen compounds	Quaternary ammonium salts	C5H14NO2+	138.139	120.103	1.2566	[M+NH4]+	7.875	3	0.7282	rp	-	6395359	HMDB0304272	-	C07345	1.25406e+07	1.09306e+07	1.03795e+07	1.17481e+07	9.05692e+06	9.68677e+06	7.86473e+06	9.07749e+06	1.16909e+07	9.42821e+06	1.39291e+07	1.07488e+07	1.04302e+07	1.02288e+07	1.03527e+07	-
MW0153744	T3_positive	METALDEHYDE	Organic oxygen compounds	Organooxygen compounds	Ethers	C8H16O4	177.114	176.105	7.631	[M+H]+	4.1	3	0.7245	rp	-	61021	HMDB0254499	-	C18744	2.20371e+06	4.16646e+06	2.1249e+06	1.96277e+06	2.4737e+06	4.62958e+06	2.92195e+06	1.48823e+06	2.63046e+06	1.27925e+06	1.18986e+06	3.27617e+06	5.99242e+06	4.93325e+06	6.7905e+06	-
MW0001271	T3_positive	Hemimellitene	Benzenoids	Benzene and substituted derivatives	Xylenes	C9H12	121.102	120.094	8.104	[M+H]+	1	3	0.724	rp	-	10686	HMDB0059901	-	C14518	8.46271e+06	7.66165e+06	3.69853e+06	7.08044e+06	7.08828e+06	6.40659e+06	5.28664e+06	1.00712e+07	6.3752e+06	8.69176e+06	1.53573e+06	560746	9.41483e+06	9.35648e+06	8.92362e+06	-
MW0005714	T3_positive	5-Nitro-2-(3-phenylpropylamino)benzoic acid	Benzenoids	Benzene and substituted derivatives	Benzoic acids and derivatives	C16H16N2O4	301.12	300.111	2.7768	[M+H]+	4.225	3	0.7166	rp	-	4549	HMDB0255766	-	C13705	1.07547e+06	1.51692e+06	1.903e+06	1.19436e+06	1.31591e+06	1.71068e+06	2.06842e+06	1.76682e+06	1.03826e+06	1.32711e+06	277940	2.0014e+06	2.19177e+06	2.22028e+06	2.18312e+06	-
MW0111223	T3_positive	N-Nitrosodibutylamine	Organic nitrogen compounds	Organonitrogen compounds	Organic nitroso compounds	C8H18N2O	197.104	158.142	8.4147	[M+K]+	3.525	3	0.7107	rp	-	13542	HMDB0255202	-	C19277	7.81682e+06	1.16849e+08	4.6823e+07	5.5096e+07	3.04939e+07	2.06054e+07	6.29696e+07	7.33828e+06	5.812e+07	4.05367e+07	1.25962e+08	5.53395e+07	2.06952e+07	1.76913e+07	1.77245e+07	-
MW0142342	T3_positive	2-Ethylphenol	Benzenoids	Phenols	1-hydroxy-4-unsubstituted benzenoids	C8H10O	123.079	122.073	7.6163	[M+H]+	3.425	3	0.7044	rp	-	6997	HMDB0302562	-	C14385	1.53043e+07	1.01388e+07	6.15184e+06	1.04672e+07	9.74819e+06	1.32846e+07	9.10839e+06	2.95083e+07	2.21293e+07	1.35398e+07	3.78502e+06	1.455e+07	1.14189e+07	1.16339e+07	10529867	-
MW0163755	T3_positive	Tetrahydrocortisol	Lipids and lipid-like molecules	Steroids and steroid derivatives	Hydroxysteroids	C21H34O5	349.237	366.241	4.8594	[M+H-H2O]+	0.55	3	0.6999	rp	-	5864	HMDB0000949	-	-	1.2201e+07	1.12855e+07	2.0545e+06	404940	1.66994e+06	107502	3.86702e+06	6.19685e+06	5.28487e+06	2.632e+06	1.45967e+06	4.60841e+06	4.6544e+06	4.6944e+06	4.57794e+06	-
MW0012923	T3_positive	(R)-1-Octen-3-ol	Lipids and lipid-like molecules	Fatty Acyls	Fatty alcohols	C8H16O	128.119	128.12	7.0051	[M+]+	2.55	3	0.6984	rp	-	18827	HMDB0031299	-	C14272	1.34102e+07	5.04492e+06	3.27494e+06	5.46518e+06	7.05146e+06	3.01298e+06	1.01363e+07	4.80409e+06	8.44681e+06	4.79975e+06	5.02095e+06	4.27371e+06	4.92099e+06	4.80971e+06	4.41581e+06	-
MW0009708	T3_positive	2-Hydroxybenzyl alcohol	Benzenoids	Benzene and substituted derivatives	Benzyl alcohols	C7H8O2	107.05	124.052	0.8509	[M+H-H2O]+	1.675	3	0.6932	rp	-	5146	HMDB0059709	-	C02323	1.2657e+07	1.7004e+07	9.96036e+06	1.6185e+07	9.81535e+06	1.00275e+07	1.2874e+07	1.48637e+07	1.35624e+07	1.9388e+07	1.4928e+07	1.22202e+07	2.38286e+07	2.37513e+07	2.18399e+07	-
MW0114853	T3_positive	Methyl alphD-galactopyranoside	Organic oxygen compounds	Organooxygen compounds	Carbohydrates and carbohydrate conjugates	C7H14O6	177.077	194.079	7.1915	[M+H-H2O]+	4.4	3	0.6926	rp	-	2108	HMDB0246173	-	-	5.30071e+06	1.15996e+07	5.12301e+06	8.00723e+06	6.07959e+06	1.66016e+06	3.21981e+06	6.09788e+06	4.60676e+06	6.12251e+06	4.32893e+06	4.35863e+06	4.42969e+06	4.24917e+06	4.35047e+06	-
MW0055517	T3_positive	o-Xylene	Benzenoids	Benzene and substituted derivatives	Xylenes	C8H10	106.078	106.078	6.8417	[M+]+	1.125	3	0.6921	rp	-	7237	HMDB0059851	-	C07212	6.5606e+06	7.58293e+06	1.76184e+07	4.88541e+06	6.45586e+06	2.98748e+06	4.89198e+06	4.69573e+06	1.02947e+06	1.93255e+06	6.95422e+06	8.13095e+06	5.42309e+06	5.44226e+06	5.24847e+06	ko01100
MW0119374	T3_positive	3alpha,4,7,7alphTetrahydro-4-hydroxy-1H-isoindole-1,3(2H)-dione	Organoheterocyclic compounds	Isoindoles and derivatives	Isoindolines	C8H9NO3	150.059	167.058	1.4754	[M+H-H2O]+	9.4	3	0.6889	rp	-	86242667	HMDB0034889	-	-	2.62403e+07	3.47233e+07	2.32038e+07	1.9987e+07	2.55146e+07	2.67726e+07	3.62122e+07	1.72267e+07	3.60362e+06	5.01752e+06	1.52375e+07	2.10081e+06	2.36558e+07	2.40845e+07	2.19038e+07	-
MW0154523	T3_positive	Nitroethane	Organic 1,3-dipolar compounds	Allyl-type 1,3-dipolar organic compounds	Organic nitro compounds	C2H5NO2	76.0402	75.032	5.5317	[M+H]+	2.175	3	0.6886	rp	-	6587	HMDB0255646	-	C01837	9.48028e+06	6.48155e+06	4.82544e+06	5.84389e+06	1.5798e+07	6.61473e+06	8.16387e+06	1.72456e+07	6.28066e+06	9.61477e+06	6.65541e+06	8.20797e+06	6.76677e+06	6.98802e+06	7.41792e+06	-
MW0143606	T3_positive	5-Diazouracil	Organoheterocyclic compounds	Diazines	Pyrimidines and pyrimidine derivatives	C4H2N4O2	139.027	138.018	0.65	[M+H]+	5.55	3	0.6847	rp	-	73266	HMDB0246780	-	C14480	3.34797e+07	3.11791e+07	2.59268e+07	2.96273e+07	2.88189e+07	2.91446e+07	2.85557e+07	2.80787e+07	2.91879e+07	2.20252e+07	1.51239e+07	2.10306e+07	2.87388e+07	2.84978e+07	2.84777e+07	-
MW0124758	T3_positive	Marbofloxacin	Organoheterocyclic compounds	Quinolines and derivatives	Quinoline carboxylic acids	C17H19FN4O4	385.128	362.139	0.8581	[M+Na]+	1.575	3	0.6808	rp	-	60651	HMDB0254332	-	-	5.46303e+06	5.89929e+06	5.35172e+06	6.04024e+06	6.07778e+06	8.10947e+06	1.30367e+07	8.21346e+06	8.81381e+06	1.64218e+07	5.32018e+06	6.5079e+06	8.26136e+06	8043935	8.32258e+06	-
MW0161031	T3_positive	(R)-3-Amino-2-methylpropanoic acid	Organic acids and derivatives	Carboxylic acids and derivatives	Amino acids, peptides, and analogues	C4H9NO2	170.013	103.063	1.1408	[M-2H+3Na]+	9.325	3	0.6735	rp	-	5459822	HMDB0002299	-	C01205	2.42733e+07	2.38567e+07	2.59395e+07	2.7895e+07	2.07991e+07	2.04089e+07	1.62033e+07	1.86063e+07	1.2585e+07	1.39521e+07	1.32918e+07	1.85177e+07	1.98929e+07	1.94053e+07	1.99333e+07	ko00240,ko00280,ko01100
MW0006489	T3_positive	Carbaryl	Benzenoids	Naphthalenes	-	C12H11NO2	202.083	201.079	6.309	[M+H]+	6.95	3	0.673	rp	-	6129	HMDB0249612	-	C07491	1.14755e+07	9.91597e+06	9.67092e+06	8.25485e+06	8.97258e+06	1.54149e+07	9.73065e+06	5.54425e+06	9.54399e+06	1.0676e+07	1.07314e+07	1.01509e+07	1.00676e+07	9.81536e+06	1.02489e+07	-
MW0125867	T3_positive	N-Nitrosopiperidine	Organoheterocyclic compounds	Piperidines	Nitrosopiperidines	C5H10N2O	97.0768	114.079	5.3201	[M+H-H2O]+	1.975	3	0.673	rp	-	7526	HMDB0243970	-	C19284	4.27609e+06	7.7144e+06	4.79524e+06	7.31528e+06	542544	2.74626e+06	5.80011e+06	6.4067e+06	6.6865e+06	3.64749e+06	5.91403e+06	8.9761e+06	5.26357e+06	5.22063e+06	5.32293e+06	-
MW0147416	T3_positive	Chloroethane	Organohalogen compounds	Organochlorides	-	C2H5Cl	106.04	64.008	8.1847	[M+CH3CN+H]+	3.2	3	0.6729	rp	-	6337	HMDB0250113	-	C18248	6.80615e+06	4.90379e+06	6.94433e+06	3.12474e+06	4.11798e+06	4.04132e+06	1.16053e+06	3.32851e+06	5.09628e+06	4.72519e+06	3.71455e+06	3.49914e+06	4.5509e+06	4.5778e+06	4.44076e+06	-
MW0054503	T3_positive	LPA(22:4_0:0)	Lipids and lipid-like molecules	Glycerophospholipids	Glycerophosphates	C25H43O7P	487.281	486.275	6.7679	[M+H]+	2.54473	3	0.6694	rp	-	87978099	HMDB0114752	-	C00681	1.99557e+06	4.01529e+06	7.10051e+06	5.73845e+06	3545444	6.70611e+06	1.97463e+06	2.95217e+06	6.2243e+06	2.38905e+06	2.00694e+06	336412	2.96885e+06	2.76513e+06	2.0445e+06	ko00561,ko00564,ko01100,ko04072,ko04080,ko04540,ko04810,ko04975,ko04977,ko05200
MW0158817	T3_positive	1,1-Bis(4-chlorophenyl)ethylene	Benzenoids	Benzene and substituted derivatives	Diphenylmethanes	C14H10Cl2	286.976	248.016	8.8128	[M+K]+	9.15	3	0.6665	rp	-	94775	HMDB0250898	-	C06642	1.84255e+07	1.41508e+07	1.32221e+07	1.58135e+07	1.4772e+07	1.41869e+07	1.8359e+07	1.08123e+07	1.52187e+07	1.2655e+07	1.58587e+07	1.7184e+07	1.42054e+07	1.45154e+07	1.40385e+07	-
MW0002404	T3_positive	2,6-Dimethoxyphenol	Benzenoids	Phenols	Methoxyphenols	C8H10O3	137.06	154.063	6.3684	[M+H-H2O]+	0.775	3	0.6652	rp	-	7041	HMDB0034158	-	C10787	6.48386e+06	4.35139e+07	2.50913e+07	2.45685e+07	1.57708e+07	4.55633e+07	8.89002e+06	1.23028e+07	8.5354e+06	2.49643e+07	3.80642e+07	2.31047e+07	2.34169e+07	2.18179e+07	2.79346e+07	-
MW0124469	T3_positive	Isoguvacine	Organoheterocyclic compounds	Pyridines and derivatives	Hydropyridines	C6H9NO2	150.05	127.063	2.1915	[M+Na]+	7.075	3	0.6636	rp	-	3765	HMDB0253644	-	C13694	9.72225e+06	1.06567e+07	8.011e+06	1.0588e+07	8.96827e+06	9.86168e+06	1.71038e+07	1.53367e+07	1.09565e+07	1.3252e+07	1.27588e+07	1.47987e+07	1.26239e+07	1.27279e+07	1.26492e+07	-
MW0121880	T3_positive	2-Acetyl-1,4,5,6-tetrahydropyridine	Organoheterocyclic compounds	Pyridines and derivatives	Hydropyridines	C7H11NO	126.094	125.084	7.8534	[M+H]+	6.6	3	0.6597	rp	-	520194	HMDB0303846	-	-	4.71851e+06	3.66302e+06	4.20685e+06	2.64898e+06	6.96861e+06	8.26369e+06	4.76408e+06	5.83096e+06	3.66745e+06	3.63479e+06	2.41686e+07	6.63374e+06	7.32445e+06	6.88078e+06	8.43756e+06	-
MW0115754	T3_positive	(+)-2,3-Dihydro-3-methyl-1H-pyrrole	Organoheterocyclic compounds	Pyrrolines	-	C5H9N	84.0815	83.0735	5.0421	[M+H]+	1.75	3	0.6587	rp	-	22419314	HMDB0033529	-	-	2.31783e+08	1.0616e+09	2.51735e+08	4.35479e+08	6.80515e+08	7.30372e+08	7.18566e+08	5.96726e+08	3.0317e+08	1.78726e+08	3.18357e+08	3.59041e+08	5.17956e+08	5.36703e+08	4.85721e+08	-
MW0122047	T3_positive	6-Chloro-1,3,5-triazine-2,4-diamine	Organoheterocyclic compounds	Triazines	1,3,5-triazines	C3H4ClN5	146.019	145.016	9.5099	[M+H]+	8.3	3	0.6553	rp	-	18831	HMDB0246174	-	C06560	1.601e+07	2.75514e+07	1.71737e+07	1.50284e+07	1.54102e+07	2.87578e+07	2.96388e+07	1.67997e+07	1.24983e+07	1.12858e+07	9.36661e+06	1.48969e+07	2.10973e+07	2.17216e+07	2.09846e+07	-
MW0146599	T3_positive	Benzoyl chloride	Benzenoids	Benzene and substituted derivatives	Benzoic acids and derivatives	C7H5ClO	140.002	140.003	2.4311	[M+]+	0.725	3	0.6544	rp	-	7412	HMDB0249038	-	C19168	1.34889e+08	8.20931e+07	4.3088e+08	7.35563e+07	1.11061e+08	7.6733e+07	6.83152e+07	1.05644e+08	7.16141e+07	1.13367e+08	1.22234e+08	2.47686e+08	2.20358e+08	1.90434e+08	2.23549e+08	-
MW0014091	T3_positive	Carnitine C16-OH	Lipids and lipid-like molecules	Fatty Acyls	Fatty acid esters	C23H45NO5	416.337	415.33	6.7238	[M+H]+	1.12889	3	0.6519	rp	-	71464553	HMDB0061642	-	-	3.78858e+07	2.91501e+07	1.53032e+07	8.0752e+06	1.57393e+07	1.51248e+07	701106	185970	1.89556e+06	5.382e+06	1.17449e+06	4.71055e+06	1.20782e+07	1.15921e+07	1.14697e+07	-
MW0052517	T3_positive	Elaidic carnitine	Lipids and lipid-like molecules	Fatty Acyls	Fatty acid esters	C25H47NO4	426.359	425.351	6.2357	[M+H]+	2.08745	3	0.6487	rp	-	53477837	HMDB0006464	-	-	4.75709e+06	3.61396e+07	8.04532e+06	2.84649e+06	4.07091e+06	4.0436e+06	3.31906e+06	1.33478e+06	1.92963e+06	578114	155683	5.14471e+06	5.39502e+06	4.93169e+06	5.07743e+06	-
MW0148111	T3_positive	Cystine	Organic acids and derivatives	Carboxylic acids and derivatives	Amino acids, peptides, and analogues	C6H12N2O4S2	241.032	240.024	4.3293	[M+H]+	2.125	3	0.6486	rp	-	595	HMDB0250712	-	C01420	8.2469e+06	9.78873e+06	6.42616e+06	6.45791e+06	5.98784e+06	5.72498e+06	4.25468e+06	3.62998e+06	1.91045e+06	1.91869e+06	4.74709e+06	5.39765e+06	8.35551e+06	8.6884e+06	7.17926e+06	-
MW0002284	T3_positive	2,4-Dimethylphenol	Benzenoids	Benzene and substituted derivatives	Xylenes	C8H10O	123.079	122.073	8.5689	[M+H]+	3.675	3	0.6452	rp	-	7771	HMDB0245456	-	C14582	3.69684e+07	3.14334e+07	6.08516e+06	9.17965e+06	4.82162e+07	8.36414e+06	4.69827e+06	17716381	8.2257e+06	4.99315e+07	1.01949e+08	2.20843e+07	47798839	4.50351e+07	5.15506e+07	-
MW0007395	T3_positive	Irsogladine	Benzenoids	Benzene and substituted derivatives	Halobenzenes	C9H7Cl2N5	256.017	255.008	0.8223	[M+H]+	3.375	3	0.644	rp	-	3752	HMDB0253587	-	-	5.13619e+07	5.44638e+07	5.83231e+07	6.09492e+07	4.78525e+07	4.70927e+07	32571708	3.97668e+07	3.54576e+07	3.51753e+07	22386833	3.97819e+07	3.90366e+07	39212850	3.90432e+07	-
ZINC29466069	T3_positive	Sulforaphene	Organic oxygen compounds	Organooxygen compounds	Carbonyl compounds	C6H9NOS2	158.013	175.013	6.2504	[M+H-H2O]+	8.85	3	0.6418	rp	-	90479303	HMDB0031573	-	-	5.46071e+07	1.15893e+08	6.70983e+07	5.69676e+07	7.79412e+07	6.50735e+07	5.88112e+07	6.69453e+07	5.50727e+07	1.96855e+07	1.38988e+08	7.41184e+06	9.56838e+07	9.48912e+07	8.59354e+07	-
MW0118189	T3_positive	2-Acetyl-3-ethylidene-3,4,5,6-tetrahydropyridine	Organoheterocyclic compounds	Pyridines and derivatives	Hydropyridines	C9H13NO	151.098	151.1	7.4044	[M+]+	2.775	3	0.6409	rp	-	6429125	HMDB0040039	-	-	7.64004e+06	6.89565e+06	5.76009e+06	7.12925e+06	5.80535e+06	1.08157e+07	9.76984e+06	4.14647e+06	9.14282e+06	3037070	8.74766e+06	1.1916e+07	1.34401e+07	1.39474e+07	1.17743e+07	-
MW0116668	T3_positive	m-Xylene	Benzenoids	Benzene and substituted derivatives	Xylenes	C8H10	106.078	106.078	8.104	[M+]+	1.125	3	0.6372	rp	-	7929	HMDB0059810	-	C07208	1.30236e+07	1.71637e+07	1.47081e+07	1.70601e+07	1.39388e+07	1.2199e+07	1.03892e+07	8.1682e+06	7.77298e+06	1.06277e+07	4.07824e+07	4.52847e+07	1.57429e+07	1.53831e+07	1.66934e+07	ko01100
MW0009501	T3_positive	p-Phenetidine	Benzenoids	Phenol ethers	Aminophenyl ethers	C8H11NO	137.082	137.084	7.2437	[M+]+	3.15	3	0.6318	rp	-	9076	HMDB0246417	-	-	4.84449e+06	1.0881e+07	9.84342e+06	8.65939e+06	7.36974e+06	1.89635e+07	5.11723e+06	5.76318e+06	1.86633e+07	5.2769e+06	6.29175e+06	5.51114e+06	1.12153e+07	1.19569e+07	9.96072e+06	-
MW0009424	T3_positive	Phenylhydrazine	Benzenoids	Benzene and substituted derivatives	Phenylhydrazines	C6H8N2	126.103	108.069	5.5774	[M+NH4]+	0.875	3	0.6257	rp	-	7516	HMDB0256439	-	C02304	7.71084e+06	3.11629e+06	687080	3.91387e+06	3.49187e+06	4.43108e+06	3.80677e+06	3.85606e+06	1.70453e+07	6.58814e+06	3.66637e+06	4.95834e+06	6.74642e+06	5.70982e+06	6.24832e+06	-
MW0111077	T3_positive	Histidinol	Organic nitrogen compounds	Organonitrogen compounds	Amines	C6H11N3O	124.087	141.09	6.2292	[M+H-H2O]+	1.225	3	0.6246	rp	-	776	HMDB0253185	-	-	3.79586e+08	2.1689e+08	6.98217e+08	6.51988e+07	3.97594e+08	2.54418e+08	9.56734e+08	6.00458e+08	3.64102e+08	3.0002e+08	4.42352e+08	4.00862e+08	3.98979e+08	3.58622e+08	3.8133e+08	-
MW0160242	T3_positive	(E)-indol-3-ylacetaldoxime	Organoheterocyclic compounds	Indoles and derivatives	Indoles	C10H10N2O	243.071	174.079	4.3146	[M+Na+HCOOH]+	8.5	3	0.6244	rp	-	439854	HMDB0303989	-	-	7.03451e+06	6.75825e+06	7.06635e+06	5.88351e+06	7.03967e+06	5.80835e+06	3.81577e+06	5.89074e+06	2.00715e+06	1601490	6.46728e+06	6.08361e+06	5.36591e+06	5.15305e+06	5.40026e+06	-
MW0108413	T3_positive	N-Phenethylacetamide	Organic acids and derivatives	Carboxylic acids and derivatives	Carboxylic acid derivatives	C10H13NO	163.098	163.1	8.5175	[M+]+	3.275	3	0.6223	rp	-	70143	HMDB0255222	-	C06746	3.31082e+08	1.96783e+08	3.52863e+07	3.02695e+08	5.4225e+07	2.02961e+08	2.10834e+07	5.36638e+07	1.53175e+08	1.83274e+08	3.34268e+07	1.88586e+08	1.2363e+08	8.45261e+07	1.11108e+08	-
MW0015704	T3_positive	alphIonone	Lipids and lipid-like molecules	Prenol lipids	Sesquiterpenoids	C13H20O	193.159	192.151	5.9424	[M+H]+	0.95	3	0.62	rp	-	5282108	HMDB0059883	-	C12286	4.12564e+06	5.52247e+06	6.89297e+06	7.26163e+06	5.46609e+06	4.65052e+06	3.65519e+06	4.56574e+06	4.38484e+06	4.98923e+06	4.87461e+06	3.83891e+06	7.68207e+06	7.2764e+06	7.69881e+06	-
MW0009952	T3_positive	Ultram	Benzenoids	Phenol ethers	Anisoles	C16H25NO2	246.182	263.188	0.7363	[M+H-H2O]+	8.825	3	0.62	rp	-	5523	HMDB0259401	-	-	6.38907e+07	6.40783e+07	5.22369e+07	5.97509e+07	5.49113e+07	5.56823e+07	1.02019e+08	9.68711e+07	7.74085e+07	8.07253e+07	3.42057e+07	8.52942e+07	7.28247e+07	7.28257e+07	7.29512e+07	-
MW0007123	T3_positive	Fenofibric acid	Benzenoids	Benzene and substituted derivatives	Benzophenones	C17H15ClO4	341.057	318.066	4.1657	[M+Na]+	3.275	3	0.6186	rp	-	64929	HMDB0252207	-	-	676844	1.61526e+06	1.47398e+06	1.49987e+06	1.69537e+06	2.11918e+06	2.33333e+06	1.31881e+06	1.73436e+06	2.13506e+06	1.30337e+06	2.07201e+06	2.12274e+06	2.09998e+06	2.08772e+06	-
MW0007345	T3_positive	Hydroxybuprenorphine	Benzenoids	Phenanthrenes and derivatives	-	C29H41NO5	522.259	483.298	6.624	[M+K]+	4.72943	3	0.617	rp	-	134819270	HMDB0060547	-	-	1.0389e+07	797396	8.1562e+06	5.59712e+06	5.04649e+06	9.4741e+06	2.04805e+06	1.15103e+06	1.48214e+06	1.19881e+06	2.49049e+06	1.91282e+06	4.1751e+06	3.87329e+06	3.67825e+06	-
MW0168416	T3_positive	Nicotine	Organoheterocyclic compounds	Pyridines and derivatives	Pyrrolidinylpyridines	C10H14N2	239.034	162.116	1.5626	[M-H+2K]+	1.75	3	0.6165	rp	-	89594	HMDB0001934	1526	C00745	1.99104e+07	2.5224e+07	2.03706e+07	2.11477e+07	2.31933e+07	1.71614e+07	2.17109e+07	2.15166e+07	2.04919e+07	1.8096e+07	3.47993e+06	1.76441e+07	1.88287e+07	1.88292e+07	1.84679e+07	ko00760,ko00980,ko01100,ko04714,ko05033,ko05207
MW0127405	T3_positive	BetMercaptoethanol	Organosulfur compounds	Thiols	Alkylthiols	C2H6OS	79.0187	78.0139	5.5773	[M+H]+	6.35	3	0.6162	rp	-	1567	HMDB0245190	-	C00928	8.31021e+07	1.0568e+08	1.2453e+07	7.28465e+07	6.56493e+07	6.78974e+07	7.26024e+07	6.16981e+07	5.43932e+07	3.15758e+07	6.88111e+07	5.7849e+07	7.95228e+07	7.9822e+07	7.69458e+07	-
MW0013155	T3_positive	Hept2,5-dien-1-ol	Lipids and lipid-like molecules	Fatty Acyls	Fatty alcohols	C7H12O	112.088	112.089	5.3638	[M+]+	2.05	3	0.6145	rp	-	56638459	HMDB0040339	-	-	1.19108e+06	4.99635e+06	7.593e+06	7.31544e+06	6.25392e+06	6.83325e+06	6.9461e+06	1.07134e+07	1.18546e+07	1.08229e+07	6.68951e+06	2.13873e+07	4.50029e+06	5.09315e+06	5.57511e+06	-
MW0052405	T3_positive	2,2-Dimethylbutyric acid	Lipids and lipid-like molecules	Fatty Acyls	Fatty acids and conjugates	C6H12O2	99.081	116.084	9.0779	[M+H-H2O]+	1.425	3	0.6073	rp	-	11684	HMDB0245333	-	-	2.74431e+07	2.8731e+07	1.52159e+07	2.92285e+07	3.82383e+07	2.36683e+07	2.59411e+07	2.13109e+07	2.19157e+07	1.16196e+07	7.46217e+06	2.58792e+07	3.1933e+07	3.4301e+07	3.39517e+07	-
MW0113202	T3_positive	5-Aminopentanal	Organic oxygen compounds	Organooxygen compounds	Carbonyl compounds	C5H11NO	84.0815	101.084	2.9569	[M+H-H2O]+	1.85	3	0.6038	rp	-	443849	HMDB0012815	-	C12455	4.31999e+08	1.0571e+09	1.56978e+08	5.35664e+08	1.29037e+09	2.36239e+09	1.04891e+09	1.02885e+09	6.73574e+08	8.73545e+08	9.88289e+08	1.73817e+08	7.16294e+08	6.65149e+08	5.10866e+08	ko00310,ko01100
MW0012363	T3_positive	5,8,11-Eicosatrienoic acid, 14,15-dihydroxy-, -	Lipids and lipid-like molecules	Fatty Acyls	Eicosanoids	C20H34O4	356.28	338.246	8.5321	[M+NH4]+	0.225	3	0.603	rp	-	11782734	HMDB0002265	-	-	333328	622058	560794	146233	865099	274506	240420	778141	448476	806657	827811	480779	749373	752745	721840	-
MW0138422	T3_positive	Hymecromone	Phenylpropanoids and polyketides	Coumarins and derivatives	Hydroxycoumarins	C10H8O3	199.039	176.047	6.1477	[M+Na]+	6.9	3	0.6008	rp	-	5280567	HMDB0059622	-	C03081	3.45906e+07	1.64555e+07	2.56815e+07	1.9864e+07	2.37869e+08	2.05186e+07	2.06518e+07	1.747e+07	1.56359e+08	1.48224e+07	6.02196e+07	3.63827e+07	2.46329e+07	2.42482e+07	2.3114e+07	-
MW0013655	T3_positive	2-Propyl-2,4-pentadienoic acid	Lipids and lipid-like molecules	Fatty Acyls	Fatty acids and conjugates	C8H12O2	140.082	140.084	7.9426	[M+]+	2.575	3	0.5989	rp	-	6441809	HMDB0060682	-	C16656	6.51236e+07	4.82894e+07	6.15412e+07	3.42404e+07	4.10488e+07	4.8643e+07	5.97282e+07	4.75761e+07	3.43121e+08	4.12141e+07	3.59372e+07	7.36294e+07	3.17851e+07	3.23332e+07	2.9963e+07	ko00982
MW0149236	T3_positive	Fluoroacetamide	Organic acids and derivatives	Carboximidic acids and derivatives	Carboximidic acids	C2H4FNO	95.061	77.0277	6.104	[M+NH4]+	1.475	3	0.5921	rp	-	12542	HMDB0252368	-	C18675	9.36139e+06	842068	2.56031e+07	5.30672e+06	7.58894e+06	3.63554e+06	1.23158e+07	1.10722e+07	9.47194e+06	1.04226e+07	8.15e+06	8.16382e+06	5.04377e+06	5.61299e+06	5.51222e+06	-
MW0106047	T3_positive	Biuret	Organic acids and derivatives	Carboximidic acids and derivatives	Carboximidic acids	C2H5N3O2	207.08	103.038	1.2422	[2M+H]+	8.4	3	0.5745	rp	-	7913	HMDB0249282	-	C06555	1.74791e+06	1.48956e+06	2.0821e+06	2.48383e+06	639461	1.53022e+06	1.50996e+06	3.21469e+06	2.35904e+06	1.40245e+06	404732	2.64127e+06	2.34507e+06	2.07122e+06	2.28871e+06	ko01100
MW0138355	T3_positive	Salipurposid	Phenylpropanoids and polyketides	Flavonoids	Flavonoid glycosides	C21H22O10	457.112	434.121	2.7314	[M+Na]+	3.93778	3	0.5682	rp	-	5321085	HMDB0033739	-	-	1.30169e+07	11140317	1.14825e+07	9.95625e+06	1.22791e+07	1.05152e+07	1.80734e+07	1.52728e+07	1.14898e+07	1.49496e+07	8.43215e+06	1.33048e+07	1.76456e+07	1.76479e+07	1.75397e+07	-
ZINC2567938	T3_positive	2,4-heptadienal	Organic oxygen compounds	Organooxygen compounds	Carbonyl compounds	C7H10O	93.0672	110.073	2.4311	[M+H-H2O]+	6.675	3	0.5677	rp	-	5283321	HMDB0303844	-	-	1.25896e+06	809272	1.16257e+06	1.08758e+06	1.1315e+06	1.36268e+06	488726	1.01711e+06	857774	298997	893106	230476	1.01264e+06	1.10225e+06	1.09605e+06	-
MW0106102	T3_positive	Captopril	Organic acids and derivatives	Carboxylic acids and derivatives	Amino acids, peptides, and analogues	C9H15NO3S	182.067	217.077	0.65	[M+H-2H2O]+	8.6	3	0.5651	rp	-	2550	HMDB0247169	-	-	2.054e+08	2.32324e+08	2.05747e+08	2.78783e+08	2.22643e+08	2.16427e+08	2.2154e+08	1.9587e+08	1.77146e+08	1.79992e+08	1.38674e+08	1.84765e+08	1.96401e+08	1.9717e+08	2.02962e+08	-
MW0113852	T3_positive	Acetone cyanohydrin	Organic oxygen compounds	Organooxygen compounds	Alcohols and polyols	C4H7NO	103.087	85.0528	5.6852	[M+NH4]+	1.35	3	0.5597	rp	-	6406	HMDB0060427	-	C02659	6.04091e+06	2.3284e+06	4.99162e+06	4.83711e+06	2.78085e+06	5.558e+06	665356	1.24213e+06	5.24681e+06	4.9939e+06	1.05095e+06	6.38072e+06	3.86676e+06	3.67534e+06	3.61808e+06	ko01100
MW0118487	T3_positive	2-Cyanopyrimidine	Organoheterocyclic compounds	Diazines	Pyrimidines and pyrimidine derivatives	C5H3N3	128.018	105.033	0.8079	[M+Na]+	10	3	0.5481	rp	-	2757979	HMDB0245088	-	-	5.84684e+07	4.98377e+07	5.34858e+07	4.85832e+07	4.09385e+07	5.09138e+07	3.99492e+07	4.0203e+07	3.69796e+07	3.68191e+07	2.99321e+07	3.63121e+07	3.93318e+07	3.85246e+07	3.85861e+07	-
MW0006242	T3_positive	Benzocaine	Benzenoids	Benzene and substituted derivatives	Benzoic acids and derivatives	C9H11NO2	188.067	165.079	1.4318	[M+Na]+	2.95	3	0.5433	rp	-	2337	HMDB0004992	3934	C07527	3.00069e+07	3.4369e+07	2.80915e+07	1.90723e+07	2.93142e+07	3.45887e+07	4.08542e+07	3.60298e+07	2.044e+07	2.77976e+07	1.6912e+07	3.01042e+07	2.58532e+07	2.35978e+07	2.58955e+07	-
MW0105181	T3_positive	4-Acetyl-1-methylcyclohexene	Organic oxygen compounds	Organooxygen compounds	Carbonyl compounds	C9H14O	138.103	138.105	8.2811	[M+]+	2.675	3	0.5423	rp	-	93019	HMDB0033434	-	-	7.81462e+06	9.1245e+06	6.17963e+06	1.21566e+07	1.0982e+07	6.23938e+06	6.93382e+06	5.19939e+06	5.08201e+06	8.29129e+06	2.25092e+07	6.38375e+06	8.16316e+06	8.48416e+06	8.45339e+06	-
MW0007457	T3_positive	4-(3-Butoxy-4-methoxybenzyl)-2-imidazolidinone	Benzenoids	Phenol ethers	Anisoles	C15H22N2O3	317.125	278.163	5.9863	[M+K]+	4.1	3	0.5418	rp	-	5087	HMDB0062483	-	-	754026	746607	436469	789934	626805	766040	1.23914e+06	473021	130131	691242	308895	712728	765011	762655	756460	-
MW0126266	T3_positive	Protoanemonin	Organoheterocyclic compounds	Dihydrofurans	Furanones	C5H4O2	79.0187	96.0211	6.8417	[M+H-H2O]+	2.175	3	0.5174	rp	-	66948	HMDB0060503	-	C07090	1.21456e+06	1.2923e+06	907378	755993	1.6348e+06	146315	3.88407e+06	1.63675e+06	2.03002e+06	5.05544e+06	3.50142e+06	1.93854e+06	1.56024e+06	1.47302e+06	1.57316e+06	-
MW0126978	T3_positive	x3,5-Dimethyl-2(5H)-furanone	Organoheterocyclic compounds	Dihydrofurans	Furanones	C6H8O2	112.051	112.052	8.222	[M+]+	2.075	3	0.5101	rp	-	318158	HMDB0039778	-	-	1.91422e+07	4.42138e+07	1.98651e+07	1.57682e+07	4.45108e+06	1.21665e+07	1.77127e+07	1.76981e+07	1.30626e+07	1.23096e+07	1.23652e+07	4.26595e+06	2.09874e+07	20160394	2.10993e+07	-
MW0157298	T3_positive	Mustard gas	Organosulfur compounds	Thioethers	Sulfur mustard compounds	C4H8Cl2S	157.976	157.972	2.4903	[M+]+	9.3	3	0.5002	rp	-	10461	HMDB0254958	-	C19164	5.45616e+06	2.28743e+06	6.79747e+06	7.7596e+06	6.78784e+06	4.6767e+06	2.10107e+06	2.06321e+06	3.38427e+06	3.32723e+06	2.61972e+06	6.06008e+06	5.51298e+06	5.58288e+06	4.81648e+06	ko05204
MW0161055	T3_positive	3-(Methylthio)propionic acid	Lipids and lipid-like molecules	Fatty Acyls	Fatty acids and conjugates	C4H7O2S-	137.046	119.017	1.5276	[M+NH4]+	0.812	4	0.9801	rp	-	6992044	HMDB0304155	-	-	2.81573e+09	2.62378e+09	5.46203e+09	2.71295e+09	2.16923e+09	3.51113e+09	3.30771e+09	3.59486e+09	3.03508e+09	3.42947e+09	1.58672e+09	2.98114e+09	3.08248e+09	3.0867e+09	3.09228e+09	-
MW0124384	T3_positive	Imidazo[1,2-b]pyridazine	Organoheterocyclic compounds	Diazines	Pyridazines and derivatives	C6H5N3	158.013	119.048	9.0926	[M+K]+	0.868	4	0.9788	rp	-	136599	HMDB0253415	-	-	1.53993e+08	1.28857e+08	1.33182e+08	1.56444e+08	1.88174e+08	1.52291e+08	1.00215e+08	1.50634e+08	1.07294e+08	1.70654e+08	1.2299e+08	4.62304e+08	1.49924e+08	149726376	1.45218e+08	-
MW0054614	T3_positive	LPE(20:4_0:0)	Lipids and lipid-like molecules	Glycerophospholipids	Glycerophosphoethanolamines	C25H44NO7P	524.276	501.286	6.916	[M+Na]+	0.91764	4	0.9776	rp	-	53480952	HMDB0011518	-	C04438	1.07809e+07	5.35035e+06	6.62666e+06	4.9233e+06	5.05426e+06	5.75579e+06	3.6993e+06	3.71961e+06	3.88116e+06	3.16811e+06	3.75111e+06	3.76437e+06	4.93896e+06	4.99544e+06	5.10384e+06	ko00564
MW0153257	T3_positive	LPC(20:5_0:0)	Lipids and lipid-like molecules	Glycerophospholipids	Glycerophosphocholines	C28H48NO7P	564.306	541.317	6.6501	[M+Na]+	2.14273	4	0.9492	rp	-	134757531	HMDB0010397	-	C04230	4.53256e+06	2.08274e+06	4.28313e+06	2.77214e+06	1.20563e+06	538490	1.35316e+06	423090	299435	317483	1.09061e+06	948600	582027	900094	882978	ko00564,ko04148,ko05231
ZINC59704678	T3_positive	S-Propenylcysteine	Organic acids and derivatives	Carboxylic acids and derivatives	Amino acids, peptides, and analogues	C6H11NO2S	200.024	161.051	4.2554	[M+K]+	2.37675	4	0.944	rp	-	11989381	HMDB0302212	-	-	2.82869e+07	1.57936e+07	1.27726e+07	2.41638e+07	1.95703e+07	2.13527e+07	1.63209e+07	2.1904e+07	1.12517e+07	1.83398e+07	4.28465e+07	2.37727e+07	1.43371e+07	1.59013e+07	1.73984e+07	-
MW0060801	T3_positive	PE-NMe2(22:2_18:1)	Lipids and lipid-like molecules	Glycerophospholipids	Glycerophosphoethanolamines	C47H88NO8P	826.64	825.625	6.104	[M+H]+	5.1402	4	0.8867	rp	-	131821580	HMDB0114473	-	C04308	2.49418e+07	2.4164e+07	1.82924e+07	4.26389e+07	2.19502e+07	2.33505e+07	2.61688e+07	3.13153e+07	3.05601e+07	2.71675e+07	3.05825e+07	3.12238e+07	2.88547e+07	2.92249e+07	2.94865e+07	ko00564,ko01100
FDATN01125	T3_positive	Osimertinib	Organoheterocyclic compounds	Indoles and derivatives	N-alkylindoles	C28H33N7O2	500.277	499.27	6.6206	[M+H]+	5.15436	4	0.8864	rp	-	71496458	HMDB0248778	-	-	2.52112e+08	1.3056e+08	1.96402e+08	1.66182e+08	2.05239e+08	2.06527e+08	4.46035e+07	3.77793e+07	3.47808e+07	2.65177e+07	2.55239e+07	3.87788e+07	1.11903e+08	1.0939e+08	1.09598e+08	-
MW0161513	T3_positive	Ethylsulfenate	Organic acids and derivatives	Organosulfenic acids and derivatives	Organosulfenic acids	C2H6OS	116.972	78.0139	8.8273	[M+K]+	12.6611	4	0.7655	rp	-	13710589	HMDB0304349	-	-	2.95201e+07	2.00029e+07	2.15131e+07	2.56608e+07	2.27644e+07	2.45329e+07	2.12518e+07	2.07812e+07	2.37113e+07	1.97918e+07	2.67375e+07	2.23019e+07	3.23296e+07	3.0817e+07	2.99099e+07	-
MW0120785	T3_positive	Biotin hydrazide HCl	Organoheterocyclic compounds	Biotin and derivatives	-	C10H18N4O2S	276.156	258.115	0.7434	[M+NH4]+	0.1165	4	0.7471	rp	-	2832898	HMDB0249227	-	-	1.22714e+07	1.50514e+06	5.00373e+06	8.67331e+06	6.28692e+06	6.7717e+06	1.69424e+07	1.23723e+07	8.40167e+06	2.32981e+07	3.16912e+06	3.25782e+06	4.12904e+06	5.26401e+06	5.54319e+06	-
ZINC1841344	T3_positive	Isopropyl isothiocyanate	Organosulfur compounds	Isothiocyanates	-	C4H7NS	139.988	101.03	6.0596	[M+K]+	0.20025	4	0.745	rp	-	75263	HMDB0303243	-	-	2.37206e+07	2.34893e+07	3.45569e+07	2.76192e+07	1.12914e+07	3.2594e+07	4.78067e+07	2.6312e+07	2.98501e+07	2.949e+07	5.68729e+07	3.15404e+07	1.4352e+07	1.71623e+07	1.57696e+07	-
MW0145024	T3_positive	Ammonioacetaldehyde	Organic nitrogen compounds	Organonitrogen compounds	Amines	C2H5NO	82.023	59.0371	8.8127	[M+Na]+	14.2845	4	0.7448	rp	-	363	HMDB0248308	-	C06735	5.07432e+07	4.54052e+07	5.03826e+07	4.64734e+07	5.06669e+07	4.89682e+07	4.83735e+07	4.17705e+07	4.81478e+07	5.85715e+07	4.44698e+07	4.84887e+07	4.49846e+07	4.50542e+07	4.40751e+07	ko00430
MW0111126	T3_positive	N,N-Diphenyl-p-phenylenediamine	Organic nitrogen compounds	Organonitrogen compounds	Amines	C18H16N2	278.161	260.131	2.2063	[M+NH4]+	0.8715	4	0.7287	rp	-	75371	HMDB0243487	-	-	3.33606e+06	1.60178e+06	3.27086e+06	2.21911e+06	2.516e+06	1.6477e+06	1.16549e+06	1.42987e+06	1.79595e+06	803808	2.15261e+06	1.58901e+06	1.32213e+06	1.45258e+06	1.38251e+06	-
MW0152130	T3_positive	Arogenic acid	Organic acids and derivatives	Carboxylic acids and derivatives	Amino acids, peptides, and analogues	C10H13NO5	266.036	227.079	4.3293	[M+K]+	0.9315	4	0.7272	rp	-	439319	HMDB0304809	-	C00826	493128	2.66822e+06	668818	371092	971347	2.13347e+06	890350	738972	606374	623090	763944	538696	653480	666543	666023	ko00400,ko01100,ko01230
MW0124797	T3_positive	Metamitron	Organoheterocyclic compounds	Triazines	1,2,4-triazines	C10H10N4O	225.072	202.085	0.65	[M+Na]+	1.1525	4	0.722	rp	-	38854	HMDB0254501	-	C10930	4.42996e+07	3.38134e+07	2.53381e+07	2.99751e+07	3.55854e+07	3.44291e+07	2.63498e+07	3.21612e+07	3.08644e+07	2.89701e+07	2.06145e+07	2.73267e+07	4.18739e+07	4.15643e+07	3.93633e+07	-
MW0127570	T3_positive	Carbamodithioic acid	Organosulfur compounds	-	-	CH3NS2	115.965	92.9707	9.5763	[M+Na]+	1.27372	4	0.7191	rp	-	3001860	HMDB0061934	-	-	2.98866e+06	4.68626e+06	4.71986e+06	6.12447e+06	3.50879e+06	5.53632e+06	2.46758e+06	3.45962e+06	1.26739e+07	3.73781e+06	6.02895e+06	4.45736e+06	8.06942e+06	6.60956e+06	7.81233e+06	-
MW0125721	T3_positive	Norfludiazepam	Organoheterocyclic compounds	Benzodiazepines	1,4-benzodiazepines	C15H10ClFN2O	289.054	288.047	0.7219	[M+H]+	1.42225	4	0.7157	rp	-	4540	HMDB0061161	-	-	2.20433e+06	3.03448e+06	3.65183e+06	1.08789e+06	2.20483e+06	2.72128e+06	727137	3.49926e+06	3.25648e+06	1.85996e+06	2.28432e+06	1.15412e+06	2.809e+06	2.89055e+06	2.76557e+06	-
MW0144899	T3_positive	Allyl chloride	Organohalogen compounds	Organochlorides	-	C3H5Cl	114.966	76.008	9.1595	[M+K]+	1.44475	4	0.7152	rp	-	7850	HMDB0248163	-	C19316	1.39744e+07	1.29371e+07	9.10142e+06	2.7417e+07	1.48694e+07	4.78297e+06	1.78621e+07	1.51525e+07	7.47057e+06	3.58876e+06	1.69334e+07	6.99725e+06	2.00462e+07	1.54338e+07	2.06114e+07	-
MW0061319	T3_positive	PG(13:0_25:0)	Lipids and lipid-like molecules	Glycerophospholipids	Glycerophosphoglycerols	C44H87O10P	807.623	806.604	6.104	[M+H]+	1.62868	4	0.7109	rp	-	131823310	HMDB0116677	-	C00344	6.09202e+06	5.11925e+06	5.68327e+06	8.95785e+06	5.15769e+06	5950745	5.18943e+06	5.56996e+06	5.82091e+06	4.53849e+06	5.72326e+06	6.94396e+06	5.69711e+06	5.56405e+06	5.6543e+06	ko00564,ko01100
MW0126977	T3_positive	x2-Methyl-1,3-oxathiane	Organoheterocyclic compounds	Oxathianes	-	C5H10OS	157.017	118.045	1.2133	[M+K]+	1.91075	4	0.7044	rp	-	542685	HMDB0039826	-	-	979379	5.95805e+06	1.12944e+07	6.14188e+06	3.9832e+06	4.43791e+06	5.2449e+06	5.99185e+06	3.37614e+06	7.92437e+06	7.15352e+06	8.19038e+06	4.00035e+06	6.3825e+06	6.67156e+06	-
MW0161955	T3_positive	Ureidoglycolic acid	Organic acids and derivatives	Carboxylic acids and derivatives	Amino acids, peptides, and analogues	C3H5N2O4-	156.01	133.025	9.2713	[M+Na]+	2.32925	4	0.695	rp	-	23615273	HMDB0304474	-	-	1.05228e+06	1.75623e+06	1.00876e+06	452528	1.38175e+06	1.12964e+06	790378	3.42471e+06	2.05551e+06	1.11711e+06	1.46449e+06	3.18174e+06	615424	619662	582858	-
MW0116536	T3_positive	1,1-Dichloroethylene epoxide	Organoheterocyclic compounds	Epoxides	-	C2H2Cl2O	112.956	111.948	9.1079	[M+H]+	3.17525	4	0.6766	rp	-	119521	HMDB0060333	-	C14857	50042.4	380269	50042.5	391028	49780.8	49614.1	437836	707690	887650	112216	253362	84960.2	208701	147798	147798	ko00980
MW0106141	T3_positive	Chloroacetic acid	Organic acids and derivatives	Carboxylic acids and derivatives	Alpha-halocarboxylic acids and derivatives	C2H3ClO2	112.019	93.9822	0.0638	[M+NH4]+	4.35728	4	0.6521	rp	-	300	HMDB0031331	-	C06755	1.2397e+06	1.31634e+06	3.59117e+06	2.1329e+06	1.97134e+06	3.63746e+06	540695	940558	2.09108e+06	2.54921e+06	3.73307e+06	3.5896e+06	1.52847e+06	1.97793e+06	1.83149e+06	ko00980,ko01100
MW0159360	T3_positive	Vinylidene fluoride	Organic oxygen compounds	Organooxygen compounds	Ketene acetals	C2H2F2	102.969	64.0125	9.5099	[M+K]+	4.39128	4	0.6514	rp	-	6369	HMDB0259828	-	C19547	1.73872e+07	1.66803e+07	1.58763e+07	2.02449e+07	1.35105e+07	5.15927e+07	1.34433e+07	1.19173e+07	1.90219e+07	1.59162e+07	3.31097e+07	1.92544e+07	1.33827e+07	1.32804e+07	1.33096e+07	-
MW0124724	T3_positive	Luminol	Organoheterocyclic compounds	Diazanaphthalenes	Benzodiazines	C8H7N3O2	216.015	177.054	0.7363	[M+K]+	4.56625	4	0.6479	rp	-	10638	HMDB0254204	-	-	1.05799e+07	1.16659e+07	1.46335e+07	1.38958e+07	1.43326e+07	1.06248e+07	1.35617e+07	1.37148e+07	1.75165e+07	1.82057e+07	1.05534e+07	1.66903e+07	1.3597e+07	1.35802e+07	1.38317e+07	-
MW0143401	T3_positive	4-Methylimidazole	Organoheterocyclic compounds	Azoles	Imidazoles	C4H6N2	105.045	82.0531	8.5834	[M+Na]+	4.75448	4	0.6442	rp	-	13195	HMDB0246511	-	C19262	3.21866e+06	4.90504e+06	1387177	2.30151e+06	3.55064e+06	1.58335e+06	1.64955e+06	1.78141e+06	9.35694e+06	1.99578e+06	2.23717e+06	2.7599e+06	7.93693e+06	5.48035e+06	7.22558e+06	-
ZINC5820551	T3_positive	[(3R)-non-1-en-3-yl] acetate	Organic acids and derivatives	Carboxylic acids and derivatives	Carboxylic acid derivatives	C11H20O2	207.134	184.146	4.9908	[M+Na]+	5.825	4	0.6237	rp	-	92281382	HMDB0037106	-	-	8.65024e+06	1.51575e+07	7.68099e+06	7.82171e+06	7.2084e+06	8.3957e+06	7.57694e+06	1.14931e+07	8.12663e+06	8.07987e+06	9.2338e+06	8.13303e+06	6.19568e+06	6.28025e+06	5.2342e+06	-
MW0170027	T3_positive	Aminocaproic acid	Lipids and lipid-like molecules	Fatty Acyls	Fatty acids and conjugates	C6H13NO2	170.062	131.095	0.9062	[M+K]+	5.92825	4	0.6217	rp	-	564	HMDB0001901	-	C02378	8.97756e+06	6.65496e+06	1.98741e+07	3.16948e+07	2.64107e+07	2.97738e+07	1.06982e+07	2.03742e+07	1.54607e+07	2.3989e+07	2.49005e+07	3.08938e+07	1.40619e+07	1.91328e+07	1.72991e+07	ko01100
MW0108932	T3_positive	N-Undecanoylglycine	Organic acids and derivatives	Carboxylic acids and derivatives	Amino acids, peptides, and analogues	C13H25NO3	282.139	243.183	5.2691	[M+K]+	6.1095	4	0.6184	rp	-	454092	HMDB0013286	-	-	1.94614e+06	1.19665e+06	1.59213e+06	2.55171e+06	2.06484e+06	2.25842e+06	1.78221e+06	2.32819e+06	2.92552e+06	2.49842e+06	2.7725e+06	2.10474e+06	2.43087e+06	2.38008e+06	2.17948e+06	-
MW0147429	T3_positive	Chloroprene	Organohalogen compounds	Vinyl halides	Vinyl chlorides	C4H5Cl	126.956	88.008	8.8711	[M+K]+	6.19475	4	0.6168	rp	-	31369	HMDB0250123	-	C19208	1.86116e+06	2.521e+06	1.36939e+06	1.79264e+06	5.32154e+06	1.98215e+06	266707	1.19869e+06	1.40384e+06	2813982	660703	1.92621e+06	1.65281e+06	1.27886e+06	1.58507e+06	-
MW0120971	T3_positive	AMT	Organoheterocyclic compounds	Thiazines	1,3-thiazines	C5H10N2S	131.071	130.056	1.3435	[M+H]+	6.32725	4	0.6144	rp	-	1534	HMDB0244999	-	-	107033	599255	695290	905751	123985	21295.5	23456.5	21406.6	21406.8	44516.1	23061.4	33471.6	82515.8	60018.9	60018.9	-
ZINC2034403	T3_positive	1-Penten-3-ol	Organic oxygen compounds	Organooxygen compounds	Alcohols and polyols	C5H10O	104.108	86.0732	8.7836	[M+NH4]+	6.41245	4	0.6128	rp	-	6999774	HMDB0031605	-	-	1.76589e+07	1.92434e+07	1.99617e+07	2.25686e+07	2.17282e+07	2.38497e+07	3.23168e+07	2.39339e+07	3.23607e+07	2.92071e+07	4.89041e+06	3.63235e+07	2.82957e+07	2.91462e+07	2.92363e+07	-
MW0165289	T3_positive	2-Amino-3-oxobutanoic acid	Organic acids and derivatives	Carboxylic acids and derivatives	Amino acids, peptides, and analogues	C4H7NO3	118.047	117.043	8.8127	[M+H]+	6.48275	4	0.6116	rp	-	440033	HMDB0006454	-	C03508	5.57508e+06	4.89053e+06	5.73931e+06	3.06017e+06	7.42874e+06	6.40163e+06	2.62261e+06	2.83905e+06	8.01532e+06	6.04749e+06	4.76161e+06	5.75026e+06	5.28721e+06	4.80555e+06	4.96188e+06	ko00260,ko01100
MW0141938	T3_positive	beta-Fructofuranosidase	Organic oxygen compounds	Organooxygen compounds	Alcohols and polyols	C5H10Br2O2	262.907	261.903	0.7363	[M+H]+	6.80975	4	0.6057	rp	-	18692	HMDB0303734	-	C19199	6.28261e+07	4.81318e+07	5.54348e+07	5.42372e+07	5.92233e+07	2.70803e+07	6.82385e+07	6.32502e+07	5.1965e+07	4.45217e+07	4.43996e+07	5.3133e+07	5.67303e+07	5.63149e+07	5.63027e+07	-
MW0127339	T3_positive	Thiocyanic acid, p-aminophenyl ester	Organosulfur compounds	Thioethers	Aryl thioethers	C7H6N2S	151.039	150.025	1.1408	[M+H]+	7.07775	4	0.601	rp	-	76336	HMDB0245754	-	-	1.92246e+06	678796	2.58755e+06	2.16596e+06	1.53122e+06	1.40901e+06	1.50321e+06	1.23258e+06	750532	924712	152221	874086	1.55229e+06	1.57557e+06	1.55082e+06	-
MW0161075	T3_positive	(6S)-2-methyl-3,4,5,6-tetrahydropyrimidin-1-ium-6-carboxylate	Organic acids and derivatives	Carboxylic acids and derivatives	Amino acids, peptides, and analogues	C6H10N2O2	107.061	142.074	8.5761	[M+H-2H2O]+	1.675	1b	0.8764	rp	-	126041	HMDB0240650	-	C06231	1.26197e+07	2.89806e+07	2.40957e+07	6.76531e+06	6.18632e+06	3.02997e+07	6.6749e+06	3.85515e+06	2.58665e+07	1.2011e+07	1.58366e+07	3.20066e+07	2.1839e+07	1.34922e+07	2.23181e+07	ko00260,ko01100
MW0012120	T3_positive	11-HpODE	Lipids and lipid-like molecules	Fatty Acyls	Lineolic acids and derivatives	C18H32O4	277.217	312.23	5.7878	[M+H-2H2O]+	1.35	3	0.849	rp	-	5281026	HMDB0062281	-	C07338	5.8307e+06	4.13684e+06	5.84527e+06	1.10109e+06	2.62427e+06	5.68985e+06	5.88609e+06	3.52794e+06	3.03768e+06	4.136e+06	2.17449e+06	1.65624e+07	2.02751e+06	2.30764e+06	2.39751e+06	ko00591
MW0109587	T3_positive	Sdccgsb0051046.P002	Organic acids and derivatives	Hydroxy acids and derivatives	Beta hydroxy acids and derivatives	C17H21NO4	303.145	303.147	1.693	[M+]+	2.9	3	0.7086	rp	-	2723877	HMDB0003573	-	-	1.15547e+06	1.47274e+06	295259	1.66577e+06	1.26496e+06	1.95033e+06	3.15901e+06	781056	1.77486e+06	1.52335e+06	1.62982e+06	2.07077e+06	1.12488e+06	1.52595e+06	1.42576e+06	-
MW0005997	T3_positive	Tyrphostin AG 126	Benzenoids	Phenols	Nitrophenols	C10H5N3O3	216.032	215.033	1.0077	[M+H]+	5.22775	4	0.635	rp	-	2046	HMDB0248049	-	-	159699	342732	295887	564584	617847	573407	1.45578e+06	981307	1.78125e+06	1.66306e+06	2.45319e+06	1902607	1.90601e+06	2.02307e+06	1.92988e+06	-
MW0141380	T3_positive	13-Docosenamide	Lipids and lipid-like molecules	Fatty Acyls	Fatty amides	C22H43NO	338.342	337.334	8.4736	[M+H]+	0.075	1a	0.9425	rp	3061-72-1	5365369	-	85041	-	4.38427e+06	4.19647e+06	4.78246e+06	7.00995e+06	8.14353e+06	3.92402e+06	2.88005e+06	5.19754e+06	4.51336e+06	3.7458e+06	3.37272e+06	3.45436e+06	5.33556e+06	5.11335e+06	5.26044e+06	-
MEDP1836	T3_positive	Nootkatone	Lipids and lipid-like molecules	Prenol lipids	Sesquiterpenoids	C15H22O	219.175	218.167	6.8355	[M+H]+	1.575	1a	0.9127	rp	4674-50-4 | 28834-25-5	1268142	-	-	C17914	5.45943e+06	4.57191e+06	4.353e+06	5.18752e+06	5.26836e+06	5.71699e+06	4.48429e+06	9.7021e+06	6.56794e+06	5.59246e+06	5.60299e+06	5.97858e+06	5.49056e+06	5.47746e+06	5.57044e+06	-
MW0163786	T3_positive	Dephospho-CoA	Lipids and lipid-like molecules	Fatty Acyls	Fatty acyl thioesters	C21H33N7O13P2S-2	688.158	685.133	0.8652	[M+H]+	2.2088	1a	0.8388	rp	3633-59-8	45266562	-	-	-	6.92356e+06	4.37267e+06	5.55318e+06	5.66972e+06	6.71262e+06	3.71889e+06	1.01605e+07	7.46979e+06	1.14394e+07	7.41251e+06	3.30752e+06	1.02482e+07	7.01371e+06	7.59041e+06	6.22423e+06	-
ZINC39090	T3_positive	Epinephrine	Benzenoids	Phenols	Benzenediols	C9H13NO3	184.097	183.089	2.1915	[M+H]+	0.9	1a	0.8172	rp	150-05-0	247704	-	-	-	3.07299e+07	3.7394e+07	3.06096e+07	3.64766e+07	3.18339e+07	3.26443e+07	5.72417e+07	5.59256e+07	3.45203e+07	4.65678e+07	4.5986e+07	4.79694e+07	41891020	4.16262e+07	4.16159e+07	-
MW0169339	T3_positive	Isosteviol	Lipids and lipid-like molecules	Prenol lipids	Diterpenoids	C20H30O3	336.253	318.219	7.824	[M+NH4]+	0.725	1a	0.8147	rp	27975-19-5	99514	-	84972	-	7.56953e+06	5.16929e+06	4.49108e+06	6.37204e+06	6.68957e+06	4910871	6.65485e+06	6.15104e+06	4.68477e+06	5.09723e+06	2.10629e+06	1.54764e+06	5.50091e+06	5.36465e+06	5.45717e+06	-
MW0125367	T3_positive	N-(3-Hydroxypropyl)phthalimide	Organoheterocyclic compounds	Isoindoles and derivatives	Isoindolines	C11H11NO3	206.081	205.074	3.8966	[M+H]+	0.025	1a	0.8115	rp	883-44-3	70160	-	85158	-	5.72728e+06	6.10773e+06	4.6624e+06	5.61082e+06	3.80162e+06	4.68443e+06	2.57053e+06	2.33343e+06	1.6054e+06	3.16581e+06	1.89851e+06	2.41277e+06	3.70862e+06	3.76564e+06	3.71347e+06	-
MW0015395	T3_positive	9-Hydroxy-10,12,15-octadecatrienoic acid	Lipids and lipid-like molecules	Fatty Acyls	Lineolic acids and derivatives	C18H30O3	295.227	294.219	6.3383	[M+H]+	0.275	1a	0.806	rp	89886-42-0	6439873	-	-	C16326	7.65969e+06	7.03059e+06	7.51343e+06	6.68063e+06	6.81932e+06	1.14301e+07	7.01408e+06	6.51449e+06	6.60424e+06	6.44703e+06	1.04813e+07	7.25857e+06	6.60825e+06	6.63025e+06	6.60861e+06	ko00592
MW0169676	T3_positive	Pinolenic acid	Lipids and lipid-like molecules	Fatty Acyls	Lineolic acids and derivatives	C18H30O2	279.232	278.225	7.824	[M+H]+	0.3	1a	0.8017	rp	16833-54-8	5312495	-	35008	-	1.71815e+07	2.0704e+07	1.57876e+07	1.68808e+07	1.92629e+07	1.84953e+07	16470264	1.71583e+07	1.40959e+07	1.854e+07	8.70448e+06	1.49714e+07	1.72678e+07	1.67031e+07	1.63758e+07	-
MW0062278	T3_positive	Prostaglandin K1	Lipids and lipid-like molecules	Fatty Acyls	Eicosanoids	C20H32O5	335.219	352.225	6.4274	[M+H-H2O]+	5.675	1a	0.8011	rp	69413-73-6	16061102	-	36217	-	3.42145e+06	1.25909e+06	773454	2.19089e+06	4.10143e+06	917533	5704007	5.79374e+06	1.75286e+06	3.70403e+06	3.35603e+06	4.59634e+06	2.97744e+06	3.29979e+06	3.2232e+06	-
MW0169274	T3_positive	L-Homoserine	Organic acids and derivatives	Carboxylic acids and derivatives	Amino acids, peptides, and analogues	C4H9NO3	84.0451	119.058	0.7936	[M+H-2H2O]+	1.9	1b	0.9871	rp	1927-25-9 | 498-19-1	779	-	288	-	2.32374e+08	2.84672e+08	3.23282e+08	3.26454e+08	3.37369e+08	3.33465e+08	2.41021e+08	3.08647e+08	3.36682e+08	3.36439e+08	1.54293e+08	3.45134e+08	3.20789e+08	3.19294e+08	3.19812e+08	-
ZINC16889851	T3_positive	Trehalose	Organic oxygen compounds	Organooxygen compounds	Carbohydrates and carbohydrate conjugates	C12H22O11	381.08	342.116	0.7793	[M+K]+	1.725	1b	0.9855	rp	499-23-0	10783457	-	-	-	6.99849e+06	6.86078e+06	5.62186e+06	6.77339e+06	172129	8.54114e+06	2.51883e+06	3.67251e+06	2.79447e+06	3.2525e+06	749853	3.48302e+06	6.59251e+06	5.87087e+06	6.23648e+06	-
MW0106357	T3_positive	Alloisoleucine	Organic acids and derivatives	Carboxylic acids and derivatives	Amino acids, peptides, and analogues	C6H13NO2	96.0815	131.095	8.6351	[M+H-2H2O]+	1.925	1b	0.8807	rp	1509-35-9 | 3107-04-8	94206	-	-	C21092	5.14377e+06	3.38523e+06	2.37437e+06	4.38656e+06	2.75345e+06	2.8773e+06	3.08531e+06	4.71861e+06	6.01333e+06	6.73076e+06	7.55991e+06	8.67172e+06	5.59296e+06	5.43468e+06	5.8641e+06	-
ZINC1843030	T3_positive	Allantoin	Organoheterocyclic compounds	Azolidines	Imidazolidines	C4H6N4O3	234.961	158.044	8.8127	[M-H+2K]+	6.225	1b	0.8761	rp	7303-80-2	439713	-	-	C02348	2.32547e+07	2.0372e+07	2.51602e+07	2.26165e+07	2.59394e+07	2.3136e+07	2.40501e+07	2.13865e+07	2.13946e+07	1.99555e+07	2.34737e+07	2.22433e+07	2.21347e+07	2.22251e+07	2.24515e+07	ko00230,ko01100
MW0140599	T3_positive	5,6-dihydrothymine	Organoheterocyclic compounds	Diazines	Pyrimidines and pyrimidine derivatives	C5H8N2O2	93.0455	128.059	7.824	[M+H-2H2O]+	2.05	1b	0.8638	rp	86387-01-1	676415	-	-	C21028	2.52967e+06	3.71386e+06	3.89528e+06	3.35471e+06	4.0551e+06	3.91284e+06	2.62567e+06	8.4966e+06	3.54793e+06	2.1995e+06	3.26291e+06	2.27076e+06	6.19024e+06	6.02899e+06	6.00949e+06	ko00240,ko01100
MW0151663	T3_positive	Ile-Ala	Organic acids and derivatives	Carboxylic acids and derivatives	Amino acids, peptides, and analogues	C9H18N2O3	203.14	202.132	2.0916	[M+H]+	1.9	1b	0.8351	rp	24787-73-3	7009577	-	64994	-	7.36734e+06	7.36036e+06	8.27761e+06	9.47153e+06	5.91881e+06	7.24815e+06	9.01621e+06	8.46641e+06	6.71596e+06	6.71469e+06	1.22576e+06	6.71389e+06	9.04518e+06	9.07654e+06	9.04479e+06	-
MW0161624	T3_positive	Thiamine-Monophosphate	Organoheterocyclic compounds	Diazines	Pyrimidines and pyrimidine derivatives	C12H16N4O4PS-	345.079	343.063	0.7793	[M+H]+	0.975	1b	0.8347	rp	532-40-1	15942892	-	-	-	1.21807e+06	1.44238e+06	2.31464e+06	2.12325e+06	734920	3.28608e+06	6.78575e+06	4.46302e+06	5.46292e+06	6.84826e+06	1.29858e+06	9.43951e+06	3.99029e+06	3.11975e+06	3.71909e+06	-
MW0106541	T3_positive	Docosahexaenoyl glycine	Organic acids and derivatives	Carboxylic acids and derivatives	Amino acids, peptides, and analogues	C24H35NO3	386.27	385.262	7.8788	[M+H]+	1.525	1b	0.8201	rp	132850-40-9	9908158	-	62993	-	2.50613e+06	2576637	2.21734e+06	2.82641e+06	2.13948e+06	2.39912e+06	2.21089e+06	1.05305e+06	1.58486e+06	2.40631e+06	2.03952e+06	1.58952e+06	2.43936e+06	2.40535e+06	2.47107e+06	-
MW0002167	T3_positive	2,3-Dimethoxyphenol	Benzenoids	Phenols	Methoxyphenols	C8H10O3	137.06	154.063	4.7131	[M+H-H2O]+	0.775	1b	0.7931	rp	5150-42-5 | 25155-26-4	78828	-	-	-	5.46843e+07	5.37088e+07	2.01606e+07	9.22273e+07	3.36677e+07	5.75683e+07	6.44733e+07	4.02816e+07	5.00173e+07	1.21957e+08	1.37621e+08	6.9094e+07	2.93947e+07	3.19462e+07	3.05831e+07	-
MW0140149	T3_positive	11-Hydroxyicosa-12,14-dienoic acid	Lipids and lipid-like molecules	Fatty Acyls	Fatty acids and conjugates	C20H36O3	307.264	324.266	8.2146	[M+H-H2O]+	1.125	1b	0.7885	rp	5598-37-8	53394270	-	-	-	830928	824696	101127	783269	776918	816590	1.64261e+06	3.13074e+06	293018	934045	838898	1.22667e+06	1.21489e+06	1.30091e+06	1.17045e+06	-
MW0103521	T3_positive	cytidine monophosphate N-acetylneuraminic acid	Nucleosides, nucleotides, and analogues	Pyrimidine nucleotides	Pyrimidine nucleotide sugars	C20H31N4O16P	653.112	614.147	1.6785	[M+K]+	2.95509	1b	0.7778	rp	3063-71-6	18292	-	434	-	39711	39662.8	39657.1	39660.3	39660.3	39660.3	541359	39660.3	39542.3	39653.6	920215	245483	96658.5	124742	96658.5	-
MW0143601	T3_positive	5'-Chloro-5'-deoxyadenosine	Nucleosides, nucleotides, and analogues	5'-deoxyribonucleosides	-	C10H12ClN5O3	303.098	285.063	2.3254	[M+NH4]+	2.825	1b	0.7759	rp	892-48-8	5327118	-	-	C19768	909528	201975	396665	604327	531697	682468	1.26394e+06	1.19409e+06	675499	978711	179150	354620	470729	435908	410047	-
MW0104236	T3_positive	1-Aminocyclobutanecarboxylic acid	Organic acids and derivatives	Carboxylic acids and derivatives	Amino acids, peptides, and analogues	C5H9NO2	116.071	115.063	1.2099	[M+H]+	1.175	1b	0.7698	rp	22264-50-2 | 22264-16-0 | 117259-24-2	89643	-	44305	-	5.33864e+06	3.25084e+06	3.57147e+06	3.17174e+07	4.13794e+06	3.89775e+06	5.79112e+06	6.03074e+06	931254	1.75988e+06	1.99363e+06	7.96737e+06	7.89206e+06	7.74143e+06	6.99316e+06	-
MW0125468	T3_positive	N-(Hydroxymethyl)nicotinamide	Organoheterocyclic compounds	Pyridines and derivatives	Pyridinecarboxylic acids and derivatives	C7H8N2O2	191.023	152.059	0.959	[M+K]+	3.55	1b	0.7695	rp	3569-99-1	77116	-	44230	-	1.31933e+08	1.26453e+08	1.23933e+08	4.37645e+07	5.6706e+07	4.40165e+07	1.47811e+08	1.47024e+08	4.5203e+07	1.21536e+08	9.08619e+07	7.48373e+07	5.52626e+07	5.42232e+07	4.95609e+07	-
MW0118873	T3_positive	Picolinamidoxime	Organoheterocyclic compounds	Pyridines and derivatives	-	C6H7N3O	102.047	137.059	1.9984	[M+H-2H2O]+	4.975	1b	0.7432	rp	1772-01-6 | 849833-60-9	120564	-	45425	-	8.78059e+07	8.00327e+07	9.48694e+07	9.39801e+07	8.22634e+07	9.68889e+07	1.32137e+08	1.19317e+08	1.02253e+08	1.05647e+08	3.97065e+07	8.31197e+07	9.17182e+07	9.10072e+07	9.09547e+07	-
MEDN0722	T3_positive	Orcinol	Benzenoids	Phenols	Benzenediols	C7H8O2	125.061	124.052	1.5482	[M+H]+	2.925	1b	0.7413	rp	504-15-4	10436	-	-	C00727	8.95264e+07	9.01236e+07	8.63321e+07	8.78887e+07	8.77795e+07	8.41293e+07	1.03339e+08	1.01785e+08	8.82381e+07	8.09253e+07	4.77512e+07	8.81498e+07	8.46875e+07	8.45639e+07	83927112	-
MW0103330	T3_positive	2-Chloroadenosine	Nucleosides, nucleotides, and analogues	Purine nucleosides	-	C10H12ClN5O4	301.059	301.058	1.0096	[M+]+	3.3	1b	0.7404	rp	146-77-0 | 103090-47-7	8974	-	43196	-	6.97618e+06	6.82341e+06	6.03801e+06	1.04255e+07	9.53843e+06	6.55913e+06	7.67327e+06	7.15117e+06	9.70025e+06	1.21112e+07	1.07838e+07	1.10661e+07	8.13354e+06	7.65091e+06	8.0694e+06	-
MW0148691	T3_positive	Rhamnose	Organic oxygen compounds	Organooxygen compounds	Carbohydrates and carbohydrate conjugates	C6H12O5	165.077	164.069	8.691	[M+H]+	4.075	1b	0.7368	rp	634-74-2	5460029	-	-	-	3.7092e+06	9.95121e+06	2.87906e+06	6.38472e+06	5.37688e+06	6.4574e+06	3.58282e+06	4.16244e+06	6.65494e+06	3.22867e+06	9.90898e+06	1.76035e+06	4.38061e+06	4.19203e+06	3.9943e+06	-
MW0142439	T3_positive	2-Indanone oxime	Benzenoids	Indanes	-	C9H9NO	147.067	147.068	7.9196	[M+]+	3.025	1b	0.7331	rp	3349-63-1	76875	-	-	C14639	9.04518e+06	2.25844e+07	1.14686e+07	3.61411e+07	1.83229e+07	1.08614e+07	1.01126e+07	1.47419e+07	1.13245e+07	5.74523e+06	5.99099e+06	4.43613e+06	8.0118e+06	8.45556e+06	7.81151e+06	-
MW0154595	T3_positive	Norbinaltorphimine	Alkaloids and derivatives	Morphinans	-	C40H43N3O6	662.316	661.315	3.0164	[M+H]+	9.64787	1b	0.7265	rp	105618-26-6	5480230	-	-	C18130	287308	284415	170356	206278	525685	36143.2	34051.8	34051.8	270569	34051.8	34051.8	34051.8	100126	100126	141052	-
MEDP1101	T3_positive	(R)-(-)-3-Hydroxybutyric-acid-methyl-ester	Organic acids and derivatives	Hydroxy acids and derivatives	Beta hydroxy acids and derivatives	C5H10O3	101.06	118.063	0.8509	[M+H-H2O]+	1.775	1b	0.725	rp	3976-69-0	2724279	-	-	-	4.27448e+07	6.23285e+07	5.49786e+07	4.20432e+07	4.74863e+07	4.46209e+07	4.3579e+07	9.90249e+06	4.12626e+07	3.41106e+07	3.37836e+07	4.25223e+07	3.8327e+07	3.78509e+07	3.79024e+07	-
MW0127313	T3_positive	3-Methylthiopropylamine	Organosulfur compounds	Thioethers	Dialkylthioethers	C4H11NS	211.133	105.061	8.1186	[2M+H]+	8.15	1b	0.7229	rp	4104-45-4	77743	-	-	C03354	1.66893e+06	717460	614796	964148	2188275	2.20325e+06	1.52127e+06	1.95685e+06	1.37197e+06	1.10384e+06	896560	1.75066e+06	2.27734e+06	2.27696e+06	2.21922e+06	-
MW0146999	T3_positive	Calcium pantothenate	Lipids and lipid-like molecules	Fatty Acyls	Fatty acids and conjugates	C18H32CaN2O10	477.177	476.168	2.1915	[M+H]+	2.95489	1b	0.684	rp	137-08-6	443753	-	-	C12276	1.90798e+07	1.54768e+07	2.04138e+07	2.43942e+07	1.9665e+07	1.56029e+07	3.95138e+07	3.98474e+07	1.73967e+07	3.48282e+07	2.36164e+07	2.99737e+07	2.35345e+07	2.25666e+07	2.28e+07	-
ZINC12410372	T3_positive	3-Hydroxycinnamic acid	Phenylpropanoids and polyketides	Cinnamic acids and derivatives	Hydroxycinnamic acids and derivatives	C9H8O3	147.044	164.047	0.8509	[M+H-H2O]+	0.65	1b	0.6792	rp	25429-38-3	5316112	-	-	-	6.57805e+07	6.1306e+07	6.17397e+07	6.18591e+07	5.71427e+07	5.92411e+07	8.35092e+07	7.66627e+07	6.95166e+07	7.97986e+07	3.26423e+07	7.21794e+07	6.52272e+07	6.51887e+07	6.58082e+07	-
MW0143934	T3_positive	7alpha,12alphDihydroxycholest-4-en-3-one	Lipids and lipid-like molecules	Steroids and steroid derivatives	Cholestane steroids	C27H44O3	417.337	416.329	7.8829	[M+H]+	1.5575	1b	0.6776	rp	1254-03-1	3081958	-	-	C17339	2.18337e+06	1.25302e+06	1.98454e+06	756117	500431	737285	3.76363e+06	2.4302e+06	2.88634e+06	1.06248e+06	4.67113e+06	1.23548e+06	1.38293e+06	1.21625e+06	1.28455e+06	ko00120,ko01100
MEDP1501	T3_positive	Isocytosine	Organoheterocyclic compounds	Diazines	Pyrimidines and pyrimidine derivatives	C4H5N3O	112.051	111.043	0.8366	[M+H]+	1.1	1b	0.6621	rp	108-53-2 | 100643-25-2 | 674-97-5 | 155831-94-0 | 107646-85-5 | 107646-87-7 | 155831-92-8 | 155831-93-9 | 176773-00-5 | 176773-01-6 | 176773-02-7 | 145358-63-0	66950	-	-	-	2.46759e+08	2.17763e+08	2.44913e+08	1.92651e+08	2.44828e+08	1.85104e+08	2.87217e+08	3.11259e+08	2.85561e+08	2.57087e+08	2.40108e+08	2.89347e+08	2.54222e+08	2.52178e+08	2.52239e+08	-
MEDL00543	T3_positive	3-Methyladipic acid	Lipids and lipid-like molecules	Fatty Acyls	Fatty acids and conjugates	C7H12O4	183.063	160.074	0.65	[M+Na]+	0.85	1b	0.6618	rp	3058-01-3 | 61898-58-6	12292	-	-	-	8.0891e+07	8.08688e+07	6.10095e+07	7.88357e+07	8.33485e+07	7.30934e+07	7.22671e+07	6.81086e+07	7.16259e+07	5.77803e+07	4.29584e+07	7.0698e+07	6.95732e+07	6.97969e+07	7.06538e+07	-
MW0006079	T3_positive	Arvanil	Benzenoids	Phenols	Methoxyphenols	C28H41NO3	462.298	439.309	7.1394	[M+Na]+	1.21134	1b	0.6583	rp	128007-31-8	6449767	-	64918	-	509991	991608	618415	309099	793269	200836	1.26716e+06	3.18793e+06	1.7237e+06	2.74663e+06	201644	1.41159e+06	2.01489e+06	2.06832e+06	2.06581e+06	-
MEDP2112	T3_positive	2-Phenylbutyramide	Benzenoids	Benzene and substituted derivatives	Phenylacetamides	C10H13NO	163.098	163.1	7.8608	[M+]+	3.275	1b	0.6571	rp	90-26-6	7011	-	43876	-	5.22404e+07	2.14318e+07	1.43279e+08	4.19783e+07	8.38189e+07	2.9734e+07	2.2343e+07	4.28354e+07	2.62229e+07	2.44678e+07	6.64736e+07	2.08241e+07	3.29253e+07	3.44673e+07	3.35821e+07	-
MW0052505	T3_positive	Ecdysone	Lipids and lipid-like molecules	Steroids and steroid derivatives	Bile acids, alcohols and derivatives	C27H44O6	464.315	464.314	5.634	[M+]+	3.03674	1b	0.6546	rp	3604-87-3	19212	-	-	C00477	3.53507e+06	2.18946e+07	1.49406e+07	2.33841e+07	1.21715e+07	4.85226e+06	4.65039e+06	7.40365e+06	1.33628e+07	6.68117e+06	9.64484e+06	1.50247e+06	4451022	4.19793e+06	4.64808e+06	-
MW0014532	T3_positive	4-Methylhexanoic acid	Lipids and lipid-like molecules	Fatty Acyls	Fatty acids and conjugates	C7H14O2	95.0862	130.099	8.104	[M+H-2H2O]+	1.8	1b	0.6468	rp	1561-11-1	15271	-	4482	-	3.32495e+07	3.44608e+07	2.79678e+07	3.28996e+07	3.13781e+07	2.94563e+07	3.05907e+07	2.02666e+07	2.25542e+07	4.03326e+07	4.70997e+06	4.93987e+06	2.90537e+07	2.9707e+07	2.91083e+07	-
MW0143914	T3_positive	7,8-dichloro-4-oxo-1H-quinoline-3-carboxylic Acid	Organoheterocyclic compounds	Quinolines and derivatives	Quinoline carboxylic acids	C10H5Cl2NO3	256.965	256.965	8.7981	[M+]+	1.125	1b	0.6257	rp	300675-28-9 | 144061-33-6	693139	-	45323	-	1.65484e+08	1.44261e+08	1.80814e+08	2.96944e+08	1.45385e+08	1.5058e+08	332940359	1.4022e+08	1.93384e+08	1.47995e+08	1.64092e+08	1.98889e+08	2.66235e+08	3.00422e+08	2.94177e+08	-
MW0005975	T3_positive	Aklomide	Benzenoids	Benzene and substituted derivatives	Benzoic acids and derivatives	C7H5ClN2O3	201.007	199.999	1.1408	[M+H]+	2.825	1b	0.6167	rp	3011-89-0	2075	-	44323	-	2.16768e+07	2.42038e+07	2.75957e+07	3.49337e+07	1.73493e+07	2.08668e+07	1.10074e+07	1.39807e+07	2.29739e+06	7.05977e+06	5.97336e+06	1.03019e+07	1.5651e+07	1.57794e+07	1.55439e+07	-
MW0111775	T3_positive	1-Amino-3,3-diethoxypropane	Organic oxygen compounds	Organooxygen compounds	Ethers	C7H17NO2	112.113	147.126	0.6356	[M+H-2H2O]+	1.675	1b	0.6145	rp	41365-75-7	521029	-	85016	-	5.13442e+07	4.8665e+07	4.82921e+07	6.47618e+07	4.68117e+07	4.66763e+07	3.24306e+07	3.23917e+07	2.92998e+07	2.88381e+07	1.85692e+07	2.84565e+07	3.68457e+07	3.6839e+07	3.65893e+07	-
MW0143425	T3_positive	4-Pentylphenol	Benzenoids	Phenols	1-hydroxy-2-unsubstituted benzenoids	C11H16O	164.124	164.12	2.4311	[M+]+	9.7	1b	0.607	rp	14938-35-3 | 1438-35-3	26975	-	-	C14466	3.84653e+07	4.08222e+07	3.81272e+07	5.13117e+07	3.72603e+07	3.41571e+07	3.49821e+07	2.86316e+07	2.68044e+07	3.40954e+07	3.79154e+07	4.11265e+07	1.53072e+07	2.17047e+07	2.10168e+07	-
MW0148795	T3_positive	tert-Butyl-tyrosinate	Organic acids and derivatives	Carboxylic acids and derivatives	Amino acids, peptides, and analogues	C13H19NO3	220.137	237.137	3.9713	[M+H-H2O]+	9.525	1b	0.5482	rp	87553-74-0	86078	-	-	-	2.02176e+06	2.81491e+06	661519	685396	2.6599e+06	965089	2.99712e+06	2.79864e+06	2.39632e+06	3.01054e+06	5.86436e+06	3.24639e+06	2.62858e+06	2.60675e+06	2.62424e+06	-
MW0009949	T3_positive	Tosyl-L-lysine chloromethyl ketone	Benzenoids	Benzene and substituted derivatives	Toluenes	C14H21ClN2O3S	355.083	332.096	0.7147	[M+Na]+	5.85	1b	0.5372	rp	2364-87-6	73094	-	45451	C00896	3.19806e+06	1.62032e+06	5.51515e+06	3.88444e+06	4.0948e+06	5.23331e+06	4.75374e+06	4.94814e+06	4.21526e+06	4.48389e+06	8.47961e+06	4.27359e+06	4.88694e+06	4.72102e+06	4.85717e+06	-
MW0011852	T3_positive	1,2-Didecanoyl-sn-glycero-3-phosphocholine	Lipids and lipid-like molecules	Glycerophospholipids	Glycerophosphocholines	C28H56NO8P	548.372	565.374	7.4044	[M+H-H2O]+	2.26124	2	0.9543	rp	3436-44-0	16219892	-	45204	C00157	2.40164e+06	2.15888e+06	1.80543e+06	1.92469e+06	1.00491e+06	893488	4.44214e+06	3.61832e+06	2.82833e+06	4.01439e+06	1.1664e+07	4.48638e+06	4.07768e+06	4.04578e+06	4.05146e+06	ko00564,ko00590,ko00591,ko00592,ko01100,ko04723,ko05231
MW0015475	T3_positive	9-Octadecynoic acid	Lipids and lipid-like molecules	Fatty Acyls	Fatty acids and conjugates	C18H32O2	245.227	280.24	8.104	[M+H-2H2O]+	0.675	2	0.954	rp	506-24-1	68167	-	24104	C08459	3.23194e+07	32309118	2.02257e+07	2.17348e+07	2.77432e+07	2.48528e+07	2.62624e+07	3.40353e+07	2.31436e+07	3.56892e+07	8.30994e+06	2.4355e+07	2.84615e+07	2.789e+07	2.85024e+07	-
MW0062160	T3_positive	Pregnanetriol	Lipids and lipid-like molecules	Steroids and steroid derivatives	Pregnane steroids	C21H36O3	337.274	336.266	6.8866	[M+H]+	1.625	2	0.9378	rp	1098-45-9 | 13933-75-0	101967	-	-	C14680	1.10381e+08	1.22402e+08	1.12661e+08	1.12395e+08	1.14133e+08	1.24132e+08	9.03005e+07	1.05473e+08	8.33082e+07	6.70423e+07	6.4035e+07	9.36672e+07	1.00472e+08	1.00468e+08	1.00676e+08	-
MW0109045	T3_positive	4-Chloro-L-phenylalanine	Organic acids and derivatives	Carboxylic acids and derivatives	Amino acids, peptides, and analogues	C9H10ClNO2	200.048	199.04	2.4903	[M+H]+	1.225	2	0.9355	rp	14173-39-8	736190	-	-	-	2.77345e+08	2.9032e+08	2.88809e+08	2.55869e+08	2.62152e+08	2.63595e+08	2.49018e+08	2.45417e+08	2.57364e+08	2.43896e+08	2.86185e+08	2.42202e+08	2.57245e+08	2.56193e+08	2.56128e+08	-
MW0150470	T3_positive	Gly-Pro-Phe	Organic acids and derivatives	Carboxylic acids and derivatives	Amino acids, peptides, and analogues	C16H21N3O4	320.161	319.153	2.8968	[M+H]+	1.225	2	0.9268	rp	70393-97-4	10403659	-	22242	-	5.7783e+06	6.81206e+06	5.49666e+06	5.65843e+06	6.74157e+06	6.70079e+06	1.15025e+07	9.67473e+06	9.08311e+06	1.07476e+07	1.06268e+06	9.04107e+06	7.77659e+06	7.69898e+06	7.70342e+06	-
MEDP1132	T3_positive	3-Carboxypropyltrimethylammonium	Lipids and lipid-like molecules	Fatty Acyls	Fatty acids and conjugates	C7H15NO2	146.118	145.11	0.8079	[M+H]+	0.55	2	0.9093	rp	6249-56-5	22620	-	-	-	236132572	2.9008e+08	2.20255e+08	2.97096e+08	2.45605e+08	2.92193e+08	4.42654e+07	8.61853e+07	4.94584e+07	3.32524e+07	2.56486e+07	3.57435e+07	1.59958e+08	1.60768e+08	1.59776e+08	-
MW0120420	T3_positive	4-Cyanopyridine	Organoheterocyclic compounds	Pyridines and derivatives	-	C6H4N2	105.045	104.037	1.5482	[M+H]+	1.375	2	0.9066	rp	100-48-1	7506	-	-	C02234	4.39486e+07	5.22632e+07	4.46857e+07	4.2738e+07	4.55538e+07	4.15336e+07	5.96443e+07	6.146e+07	4.24256e+07	3.70312e+07	2.37178e+07	4.7838e+07	4.35148e+07	4.35151e+07	4.34748e+07	-
MW0004126	T3_positive	3-Methyl-4-phenylbutan-2-one	Benzenoids	Benzene and substituted derivatives	Phenylpropanes	C11H14O	145.101	162.105	6.104	[M+H-H2O]+	0.325	2	0.9011	rp	2550-27-8	102847	-	-	-	6.72963e+06	5.76278e+06	6.24032e+06	6.33254e+06	7.12316e+06	6.47613e+06	7.31295e+06	6.32493e+06	5.32792e+06	5.62586e+06	6.18865e+06	6594079	7.49876e+06	7.44473e+06	7.39174e+06	-
MEDP1982	T3_positive	2-Methyl-1-pyrroline	Organoheterocyclic compounds	Pyrrolines	-	C5H9N	84.0815	83.0735	0.6932	[M+H]+	1.75	2	0.9005	rp	872-32-2	70103	-	-	C20808	1.24852e+09	1.13226e+09	1.22551e+09	1.26321e+09	1.24371e+09	3.70956e+07	1.38207e+09	1.4166e+09	9.1402e+08	1.51211e+09	5.43246e+07	8.99608e+08	1.11224e+09	1.08528e+09	1.04994e+09	-
MW0133679	T3_positive	4-Hydroxycoumarin	Phenylpropanoids and polyketides	Coumarins and derivatives	Hydroxycoumarins	C9H6O3	163.039	162.032	5.4587	[M+H]+	0.275	2	0.8776	rp	1076-38-6 | 22105-09-5	54682930	-	103474	C20414	4.61112e+07	4.21168e+07	4.37051e+07	4.2625e+07	4.6964e+07	4.45885e+07	4.36121e+07	4.17878e+07	3.83652e+07	4.11089e+07	4.43358e+07	4.58157e+07	4.89738e+07	4.7964e+07	4.86258e+07	-
MW0107459	T3_positive	Ile-Pro-Ile	Organic acids and derivatives	Carboxylic acids and derivatives	Amino acids, peptides, and analogues	C17H31N3O4	342.24	341.231	3.3524	[M+H]+	1.85	2	0.8737	rp	90614-48-5	94701	-	17467	-	2.36438e+06	2.44506e+06	3.48142e+06	2.75765e+06	3.03731e+06	2505911	3.70294e+06	3.37131e+06	2.54858e+06	2.2323e+06	549649	3.28763e+06	2.86522e+06	2.89299e+06	2.85433e+06	-
MEDP1230	T3_positive	Glycidyl oleate	Lipids and lipid-like molecules	Fatty Acyls	Fatty acid esters	C21H38O3	339.29	338.282	7.3183	[M+H]+	1.75	2	0.8713	rp	5431-33-4	5354568	-	-	C19426	1.22111e+07	1.05398e+07	9.61638e+06	9.86572e+06	1.02728e+07	9.75318e+06	9.31126e+06	8.46684e+06	1.01217e+07	6.67499e+06	6.66696e+06	8.21921e+06	5.44829e+06	6.22624e+06	6.24118e+06	-
MW0003799	T3_positive	3-Amino-2-naphthoic acid	Benzenoids	Naphthalenes	Naphthalenecarboxylic acids and derivatives	C11H9NO2	170.06	187.063	2.4459	[M+H-H2O]+	1.175	2	0.8448	rp	5959-52-4	22244	-	34509	-	9.16843e+07	8.16595e+07	8.23329e+07	8.37336e+07	7.16045e+07	8.76991e+07	9.91203e+07	1.02504e+08	7.93487e+07	9.85281e+07	3.32734e+07	7.84338e+07	8.45806e+07	8.45973e+07	8.52051e+07	-
MW0116858	T3_positive	1-Acetylindole	Organoheterocyclic compounds	Indoles and derivatives	Indoles	C10H9NO	160.076	159.068	2.4459	[M+H]+	0.725	2	0.8403	rp	576-15-8	68470	-	34502	-	2.37163e+07	21407076	2.21725e+07	2.11426e+07	1.89681e+07	2.16707e+07	2.50102e+07	2.4628e+07	1.9008e+07	2.3139e+07	1.04044e+07	1.99287e+07	2.13356e+07	2.10317e+07	2.10714e+07	-
MW0107737	T3_positive	Leu-Leu-Gly	Organic acids and derivatives	Carboxylic acids and derivatives	Amino acids, peptides, and analogues	C14H27N3O4	302.208	301.2	2.8521	[M+H]+	1.35	2	0.8112	rp	4464-36-2	7019089	-	17297	-	940703	796709	757228	477913	525220	498973	1.193e+06	1.1336e+06	981694	334906	968384	384189	901072	793003	891745	-
MW0012451	T3_positive	15-HPETE	Lipids and lipid-like molecules	Fatty Acyls	Eicosanoids	C20H32O4	301.217	336.23	5.8537	[M+H-2H2O]+	1.35	2	0.8047	rp	126873-50-5	10042663	-	-	-	7.21176e+06	5.0753e+06	6.38669e+06	6.23147e+06	5.29302e+06	9.78049e+06	1.36491e+07	7.16715e+06	1.06305e+07	1.13371e+07	5.59538e+06	1.06659e+07	6.87833e+06	7.13384e+06	7.38798e+06	-
MEDL00359	T3_positive	Gly-Pro-Leu	Organic acids and derivatives	Carboxylic acids and derivatives	Amino acids, peptides, and analogues	C13H23N3O4	286.176	285.169	2.5895	[M+H]+	0.1	2	0.8005	rp	47066-32-0	9900499	-	19134	-	1.22501e+07	8.09985e+06	7.30436e+06	1.59764e+07	8.19312e+06	9.10222e+06	1.52823e+07	1.45716e+07	1.16368e+07	8.91983e+06	1.80618e+06	9.53115e+06	9.49406e+06	9.46483e+06	9.46337e+06	-
MW0161041	T3_positive	2,4-Diaminobutyric acid	Organic acids and derivatives	Carboxylic acids and derivatives	Amino acids, peptides, and analogues	C4H11N2O2+	101.072	119.082	6.1186	[M+H-H2O]+	1.675	3	0.991	rp	1758-80-1	6971272	-	-	-	1.23045e+07	1.03912e+07	1.59897e+07	4.91715e+06	5.152e+06	1.01834e+07	1.38327e+07	9.72155e+06	9.06036e+06	2.12436e+07	9.61119e+06	1.03068e+07	1.36101e+07	1.28377e+07	1.35009e+07	-
MW0154588	T3_positive	Nonane-4,6-dione	Organic oxygen compounds	Organooxygen compounds	Carbonyl compounds	C9H16O2	198.149	156.115	8.5288	[M+CH3CN+H]+	1.425	3	0.9867	rp	14090-88-1	26454	-	-	C02445	482160	742111	1.62677e+06	979192	1.32237e+06	1.61636e+06	2.53984e+06	2.15547e+06	1.38259e+06	1.05503e+06	216481	1.6903e+06	1.6374e+06	1.56758e+06	1.64571e+06	-
MW0155489	T3_positive	Phenylboronic acid	Benzenoids	Benzene and substituted derivatives	Benzyl alcohols	C6H7BO2	189.007	122.054	8.8273	[M-2H+3Na]+	0.175	3	0.9776	rp	98-80-6	66827	-	-	C16200	3.19801e+06	2.81765e+06	3.05056e+06	2.49426e+06	2.68031e+06	2.78105e+06	3.02954e+06	3.55049e+06	8.52235e+06	855304	3.31249e+06	2.62651e+06	4.15547e+06	4.0692e+06	3.72026e+06	-
MW0158330	T3_positive	Tulipalin B	Organoheterocyclic compounds	Lactones	Gamma butyrolactones	C5H6O3	79.0187	114.032	8.8127	[M+H-2H2O]+	2.275	3	0.9752	rp	38965-80-9	162351	-	-	C21187	3.26616e+08	3.22591e+08	3.51957e+08	3.08772e+08	3.01838e+08	3.07012e+08	3.25498e+08	3.29767e+08	4.47293e+08	4.06212e+08	3.26494e+08	4.60407e+08	3.14474e+08	3.14334e+08	3.1165e+08	-
MW0142483	T3_positive	2-Methylpropanal O-methyloxime	Organic nitrogen compounds	Organonitrogen compounds	Oximes	C5H11NO	84.0815	101.084	6.909	[M+H-H2O]+	1.85	3	0.9578	rp	72705-01-2	9548566	-	-	C03982	6.70857e+08	4.37967e+09	1.22055e+09	1.26714e+09	1.63255e+09	1.69725e+09	2.22694e+09	1.82855e+09	2.76804e+07	2.09458e+09	1.4261e+09	4.01895e+08	1.23585e+09	1.36585e+09	1.00762e+09	-
MW0111305	T3_positive	Tetramethylammonium	Organic nitrogen compounds	Organonitrogen compounds	Quaternary ammonium salts	C4H12N+	141.04	74.097	0.65	[M-2H+3Na]+	2.325	3	0.9542	rp	51-92-3 | 19269-48-8 | 12386-10-6	6380	-	-	C20292	2.55075e+08	2.48528e+08	2.02638e+08	2.77703e+08	2.15209e+08	2.09143e+08	2.31581e+08	1.95605e+08	1.83224e+08	1.78007e+08	1.57077e+08	1.59746e+08	2.0002e+08	2.04995e+08	2.04645e+08	-
MW0148201	T3_positive	Dehydro-D-arabinono-1,4-lactone	Organoheterocyclic compounds	Dihydrofurans	Furanones	C5H6O5	230.991	146.022	1.1408	[M+K+HCOOH]+	1.625	3	0.9347	rp	138760-70-0	54675775	-	-	C06316	2.45325e+06	3.12636e+06	295411	2.80601e+06	997466	521714	2.92353e+06	2.85917e+06	3.52378e+06	1.98687e+06	5.40588e+06	357438	634474	580477	605003	ko00053,ko01100
MW0140672	T3_positive	3-hydroxy-2-butanone	Organic oxygen compounds	Organooxygen compounds	Carbonyl compounds	C4H8O2	130.087	88.0524	1.1989	[M+CH3CN+H]+	1.175	3	0.9341	rp	78183-56-9	447765	-	-	C01769	5.68302e+06	7.08976e+06	7.55251e+06	6.48479e+06	5.5596e+06	5.77372e+06	9.07428e+06	8.42223e+06	5.84861e+06	8.18621e+06	4.28641e+06	7.12334e+06	7.4976e+06	7.49653e+06	7.54318e+06	ko00650
MW0161690	T3_positive	-Methyladenosine-5'-monophosphate	Nucleosides, nucleotides, and analogues	Purine nucleotides	Purine ribonucleotides	C11H16N5O7P	362.086	361.079	1.3879	[M+H]+	0.175	3	0.9248	rp	4229-50-9	16760025	-	-	-	6.70252e+06	8.71536e+06	1.41234e+07	1.18266e+07	4.96138e+06	1.40122e+07	1.63374e+07	1.65913e+07	1.0804e+07	1.86515e+07	5.55386e+06	1.1425e+07	1.71631e+07	1.74357e+07	1.763e+07	-
MW0144927	T3_positive	2-Aminopropanenitrile	Organic nitrogen compounds	Organonitrogen compounds	Organic cyanides	C3H6N2	112.088	70.0531	7.1098	[M+CH3CN+H]+	1.5	3	0.9134	rp	2134-48-7 | 51806-98-5	411840	-	-	C05714	1.59421e+07	2.20836e+07	1.63951e+07	2.30464e+07	2.02545e+07	2.22292e+07	1.39665e+07	1.24975e+07	9.81299e+06	1.23048e+07	1.03598e+07	1.0831e+07	1.42751e+07	1.65546e+07	1.72292e+07	ko01100
MW0147946	T3_positive	Cyclohexanol	Organic oxygen compounds	Organooxygen compounds	Alcohols and polyols	C6H12O	177.008	100.089	2.3856	[M-H+2K]+	0.8	3	0.9131	rp	108-93-0	7966	-	-	C00854	1.81223e+07	2.26616e+07	1.77431e+07	2.09592e+07	2.04966e+07	1.92975e+07	2.5784e+07	1.3616e+07	1.53838e+07	7.98984e+07	1.1008e+07	1.32512e+07	1.82699e+07	1.82057e+07	1.75504e+07	-
MW0161547	T3_positive	4-(Hydroxymethyl)-2-methylphenol	Benzenoids	Benzene and substituted derivatives	Benzyl alcohols	C8H10O2	214.988	138.068	2.8521	[M-H+2K]+	2.3	3	0.9033	rp	18299-15-5	14251856	-	-	-	1.28163e+07	1.3001e+07	1.92279e+07	1.50078e+07	1.57564e+07	1.3563e+07	1.05741e+07	7.45942e+06	1.16794e+07	2.01104e+07	1.03062e+07	6.74759e+06	1.00831e+07	9.31796e+06	7.87913e+06	-
MW0193976	T3_positive	4-(1-Hydroxyethyl)phenol	Benzenoids	Phenols	1-hydroxy-2-unsubstituted benzenoids	C8H10O2	214.988	138.068	8.8493	[M-H+2K]+	2.05	3	0.9009	rp	2380-91-8	102803	-	-	C13638	4.21532e+06	6.65651e+06	5.72579e+06	3.50459e+06	6.7528e+06	6.15027e+06	1.25954e+07	7.32975e+06	5.6686e+06	5.33236e+06	5.29496e+06	7.35501e+06	1.12414e+07	1.0805e+07	8.71737e+06	-
MW0142857	T3_positive	3-Buten-1-amine	Organic nitrogen compounds	Organonitrogen compounds	Amines	C4H9N	72.0816	71.0735	1.0675	[M+H]+	2	3	0.8937	rp	2524-49-4 | 783295-28-3	443732	-	-	C12244	2.63583e+08	2.50751e+08	2.73661e+08	2.80488e+08	2.88988e+08	2.94867e+08	6.91084e+07	3.93376e+08	3.09412e+08	3.13252e+08	1.12577e+08	3.26977e+08	2.86528e+08	2.9056e+08	2.88722e+08	-
MW0107086	T3_positive	N-(N-Glycyl-3-phenyl-L-alanyl)-3-phenyl-L-alanine	Organic acids and derivatives	Carboxylic acids and derivatives	Amino acids, peptides, and analogues	C20H23N3O4	352.166	369.169	3.6277	[M+H-H2O]+	2.1	3	0.887	rp	13116-21-7	83153	-	15750	-	914477	1.44597e+06	2.29939e+06	1.06771e+06	1.0936e+06	1.48779e+06	1.56204e+06	2.19468e+06	1.78842e+06	949159	115341	686675	1.86711e+06	1.72948e+06	1.79843e+06	-
MW0143277	T3_positive	4'-Chloroacetophenone	Organic oxygen compounds	Organooxygen compounds	Carbonyl compounds	C8H7ClO	177.008	154.018	8.9687	[M+Na]+	0.6	3	0.8857	rp	99-91-2 | 238399-91-2	7467	-	-	C06647	2.40212e+07	1.27916e+07	1.68504e+07	1.66423e+07	1.53737e+07	1.06571e+07	1.3012e+07	1.88251e+07	1.92097e+07	1.1554e+07	2.41443e+07	8.80942e+06	1.51e+07	1.41106e+07	1.43591e+07	-
MW0144094	T3_positive	Prostaglandin E2 isopropyl ester	Lipids and lipid-like molecules	Fatty Acyls	Eicosanoids	C23H38O5	359.258	394.272	6.6206	[M+H-2H2O]+	0.2	3	0.8826	rp	330589-21-4	35021850	-	44811	-	1.12398e+08	6.02102e+07	9.46801e+07	7.73312e+07	9.07184e+07	9.25869e+07	2.20427e+07	2.11077e+07	1.72838e+07	1.42743e+07	1.26234e+07	1.89246e+07	5.5928e+07	5.52979e+07	5.57627e+07	-
ZINC599985	T3_positive	4-Aminopyridine	Organoheterocyclic compounds	Pyridines and derivatives	Aminopyridines and derivatives	C5H6N2	95.061	94.0531	8.5581	[M+H]+	1.5	3	0.8773	rp	504-24-5 | 916979-36-7	1727	-	43478	C13728	5.00466e+08	3.00576e+08	2.40647e+08	2.89987e+08	3.19495e+08	3.96419e+08	5.8043e+07	6.55026e+07	2.88424e+08	2.55e+08	1.13798e+08	2.74802e+08	2.02083e+08	1.3343e+08	2.18321e+08	-
MW0141812	T3_positive	1-Oleoyl lysophosphatidic acid sodium salt	Lipids and lipid-like molecules	Glycerophospholipids	Glycerophosphates	C21H41O7P	454.293	436.259	8.8359	[M+NH4]+	0.0220122	3	0.8746	rp	325465-93-8 | 22556-62-3	5311263	-	5432	-	7.77364e+06	3.30272e+06	5.96574e+06	4.84057e+06	4.11315e+06	5.0275e+06	8.18094e+06	1.24118e+07	955133	5.4426e+06	4.83163e+06	4.70646e+06	5.41262e+06	5.36364e+06	5.51624e+06	-
MW0156490	T3_positive	S-acetylcysteamine	Organic acids and derivatives	Thiocarboxylic acids and derivatives	Thioesters	C4H9NOS	166.052	119.04	8.7981	[M+HCOO+2H]+	2.575	3	0.8729	rp	6197-31-5	28643	-	-	C03537	6.75877e+06	8.59335e+06	8.34846e+06	1.1658e+07	1.27921e+07	9.3059e+06	8.66806e+06	8.19649e+06	1.23889e+07	8.20104e+06	8.03805e+06	1.11581e+07	9.24881e+06	9.25234e+06	9.04981e+06	-
MW0142413	T3_positive	2-Hydroxycyclohexan-1-one	Organic oxygen compounds	Organooxygen compounds	Alcohols and polyols	C6H10O2	183.062	114.068	8.7922	[M+Na+HCOOH]+	2.175	3	0.8621	rp	533-60-8 | 30282-14-5	10785	-	-	C01147	6.77398e+06	7.90892e+06	8.11103e+06	9.90557e+06	1.05129e+07	9.63397e+06	7.34199e+06	7.20657e+06	1.16823e+07	8.43952e+06	8.55684e+06	8.98505e+06	8.84035e+06	8.8138e+06	8.5552e+06	-
MW0108984	T3_positive	Oleoyl ethylamide	Lipids and lipid-like molecules	Fatty Acyls	Fatty amides	C20H39NO	310.31	309.303	5.5755	[M+H]+	0.4	3	0.8619	rp	85075-82-7	53394482	-	44905	-	817843	1.03235e+07	6.53037e+06	6.77583e+06	3.46382e+07	4.02511e+06	967524	1.84743e+06	6.69198e+06	1.32564e+06	1.76745e+06	3.52709e+06	2.00346e+06	2.54011e+06	2.63073e+06	-
MW0154106	T3_positive	Tetramethylammonium chloride	Organic nitrogen compounds	Organonitrogen compounds	Quaternary ammonium salts	C4H12ClN	110.072	109.066	7.8825	[M+H]+	3.325	3	0.8563	rp	75-57-0 | 9050-97-9	6379	-	-	C11335	1.51283e+07	1.41155e+07	1.27159e+07	3.13036e+07	1.73114e+07	1.57755e+07	1.27211e+07	1.94748e+07	1.38412e+07	7.07321e+06	7.61884e+06	9.39904e+06	2.3036e+07	2.67249e+07	2.79615e+07	-
MW0117598	T3_positive	Dubinidine	Organoheterocyclic compounds	Quinolines and derivatives	Dihydrofuranoquinolines	C15H17NO4	240.103	275.116	2.0728	[M+H-2H2O]+	1.85	3	0.8523	rp	22964-77-8	442897	-	-	C10662	3.86806e+07	3.96364e+07	3.62812e+07	3.32748e+07	2.91228e+07	3.12249e+07	8.53902e+06	1.77876e+07	8.72319e+06	7.5645e+06	4.04324e+06	1.11544e+07	2.26916e+07	2.25402e+07	2.26884e+07	-
MW0168407	T3_positive	(3aR,4S,5R,6aS)-5-Hydroxy-4-(hydroxymethyl)hexahydro-2H-cyclopenta[b]furan-2-one	Organoheterocyclic compounds	Lactones	Gamma butyrolactones	C8H12O4	173.079	172.074	2.4301	[M+H]+	4.15	3	0.8513	rp	32233-40-2 | 54423-47-1	2724453	-	63035	-	1.30077e+07	1.36307e+07	1.04584e+07	1.19772e+07	1.75533e+07	1.37717e+07	1.30756e+07	1.19732e+07	1.02339e+07	1.23863e+07	9.09313e+06	9.14385e+06	1.59309e+07	18827432	1.9802e+07	-
MW0052470	T3_positive	12-[(Cyclohexylcarbamoyl)amino]dodecanoic acid	Lipids and lipid-like molecules	Fatty Acyls	Fatty acids and conjugates	C19H36N2O3	323.267	340.273	6.1048	[M+H-H2O]+	4.475	3	0.8479	rp	479413-68-8	22978774	-	44975	-	4.83331e+06	4.19997e+06	4.47411e+06	5.13768e+06	4.85861e+06	1.37967e+06	4.12779e+06	4.45296e+06	4.18735e+06	3.76964e+06	4.08002e+06	3.68845e+06	4.40803e+06	4.41619e+06	4.48465e+06	-
MW0143423	T3_positive	4-Nitrosobiphenyl	Benzenoids	Benzene and substituted derivatives	Biphenyls and derivatives	C12H9NO	184.074	183.068	6.6353	[M+H]+	5.275	3	0.8429	rp	10125-76-5	24971	-	-	C20316	5.57419e+07	8.2384e+07	3.46627e+07	3.51296e+07	3.58935e+07	3.91373e+07	6.77687e+07	1.05405e+08	2.15889e+07	4.65423e+07	7.68394e+07	7.25978e+07	3.12896e+07	3.36352e+07	3.43139e+07	ko05208
MW0004103	T3_positive	3-Methoxybenzyl alcohol	Benzenoids	Benzene and substituted derivatives	Benzyl alcohols	C8H10O2	121.065	138.068	3.6943	[M+H-H2O]+	0.8	3	0.8411	rp	6971-51-3	81437	-	-	C03352	1.20071e+07	2.32418e+07	6.95306e+06	1.23696e+07	2.354e+07	4.93459e+07	2.67422e+07	3.15536e+07	2.99929e+07	7.68131e+06	1.92263e+07	2.90856e+07	2.35053e+07	3.46608e+07	3.22161e+07	-
MW0146768	T3_positive	4,4'-Dichlorodiphenylmethane	Benzenoids	Benzene and substituted derivatives	Diphenylmethanes	C13H10Cl2	274.976	236.016	8.8127	[M+K]+	8.65	3	0.8394	rp	101-76-8 | 25249-39-2	7576	-	-	C06641	1.47893e+08	9.8642e+07	1.05507e+08	1.92244e+08	9.35947e+07	9.32355e+07	2.13512e+08	9.28686e+07	1.49168e+08	8.84955e+07	1.11893e+08	1.47803e+08	1.68737e+08	1.88357e+08	1.84695e+08	-
MW0003969	T3_positive	3-Vinylphenol	Benzenoids	Benzene and substituted derivatives	Styrenes	C8H8O	121.065	120.058	5.7218	[M+H]+	1.225	3	0.8353	rp	620-18-8	3013921	-	-	-	2.79409e+07	2.66335e+07	2.90492e+07	2.51014e+07	2.73265e+07	3.03221e+07	2.74889e+07	2.17363e+07	2.52704e+07	2.44014e+07	2.49282e+07	2.20594e+07	2.92167e+07	2.87707e+07	2.91932e+07	-
MW0159982	T3_positive	Dichloroacetic acid	Organic acids and derivatives	Carboxylic acids and derivatives	Alpha-halocarboxylic acids and derivatives	C2HCl2O2-	128.951	126.935	9.2414	[M+H]+	1.55	3	0.8352	rp	13425-80-4	25975	-	-	-	1.8582e+07	1.94064e+07	2.5459e+07	6.08837e+07	2.15964e+07	2.94703e+07	2.01871e+07	7.13332e+07	1.83457e+07	1.77318e+07	2.6281e+07	2.35512e+07	7.04708e+07	7.18669e+07	7.12246e+07	-
MW0003993	T3_positive	3-Fluorobenzoic acid	Benzenoids	Benzene and substituted derivatives	Benzoic acids and derivatives	C7H5FO2	216.95	140.027	9.0191	[M-H+2K]+	8.35	3	0.8323	rp	455-38-9	9968	-	-	C02364	2.62264e+07	1.08172e+07	2.88932e+07	2.43032e+07	2.9416e+07	1.13456e+07	1.31395e+07	9.93893e+06	1.30846e+07	1.64674e+07	2.09387e+07	1.1821e+07	1.73193e+07	1.5894e+07	1.69053e+07	ko01100
MW0169778	T3_positive	Methyl ricinoleate	Lipids and lipid-like molecules	Fatty Acyls	Fatty alcohols	C19H36O3	335.259	312.266	6.5904	[M+Na]+	7.625	3	0.8288	rp	141-24-2 | 41989-07-5	5354133	-	45190	-	3.37429e+07	1.86167e+07	2.22578e+07	2.18551e+07	2.72842e+07	2.38859e+07	1.60847e+07	1.94976e+07	1.54117e+07	1.20487e+07	1.27065e+07	1.67997e+07	2.11747e+07	2.09649e+07	2.09572e+07	-
MW0141133	T3_positive	1,2-Epoxybutane	Organoheterocyclic compounds	Epoxides	-	C4H8O	73.0657	72.0575	3.6127	[M+H]+	2.225	3	0.8199	rp	106-88-7 | 24969-07-1	7834	-	-	C19237	9.5915e+07	9.34934e+07	9.14401e+07	9.13534e+07	1.03396e+08	9.77886e+07	6.96491e+07	1.2665e+08	9.14611e+07	9.40261e+07	1.12354e+08	4.96007e+07	6.0011e+07	6.55557e+07	5.42068e+07	-
MW0106072	T3_positive	Butanoic acid, 4-((1,2-dioxohexadecyl)amino)-, ethyl ester	Lipids and lipid-like molecules	Fatty Acyls	Fatty acid esters	C22H41NO4	384.309	383.304	5.905	[M+H]+	5.15	3	0.8189	rp	873079-69-7	15950454	-	64840	-	513311	582967	901241	769971	542646	802066	819328	1.04217e+06	621387	951151	984282	1.39608e+06	1.15255e+06	1.09631e+06	1161801	-
MEDN1206	T3_positive	3-Sulfocatechol	Benzenoids	Benzene and substituted derivatives	Benzenesulfonic acids and derivatives	C6H6O5S	172.988	189.994	8.8127	[M+H-H2O]+	4.725	3	0.8036	rp	6917-79-9 | 35857-70-6	440983	-	-	C06336	4.29993e+06	2.57393e+06	2.70572e+06	3.17758e+06	3.47372e+06	3.65006e+06	2.86029e+06	3.04486e+06	2.16806e+06	2.71809e+06	2.48031e+06	1.84118e+06	4.20142e+06	4.03374e+06	3.88797e+06	-
MW0053733	T3_positive	Glycerophospho-N-Oleoyl Ethanolamine	Lipids and lipid-like molecules	Glycerophospholipids	Glycerophosphoglycerols	C23H46NO7P	480.309	479.301	7.3183	[M+H]+	1.89462	3	0.7983	rp	201738-24-1	16123469	-	45335	C04438	4.3305e+07	4.50874e+07	3.3154e+07	3.73965e+07	4.09351e+07	3.67972e+07	3.43663e+07	2.97781e+07	3.49252e+07	2.45824e+07	2.05372e+07	2.94363e+07	3.37176e+07	3.42428e+07	3.35563e+07	ko00564
MW0160706	T3_positive	Anthranilate	Benzenoids	Benzene and substituted derivatives	Benzoic acids and derivatives	C7H6NO2-	102.034	136.04	3.0837	[M+H-2H2O]+	1.8	3	0.7973	rp	9031-59-8	5459842	-	-	-	1.21077e+08	5.7467e+07	3.4932e+08	6.18075e+07	7.7259e+07	3.76694e+07	9.1014e+07	5.3139e+07	4.32674e+07	5.67984e+07	2.03079e+08	4.22058e+07	6.70394e+07	6.45153e+07	6.7935e+07	-
MW0105602	T3_positive	Amastatin	Organic acids and derivatives	Peptidomimetics	Hybrid peptides	C21H38N4O8	457.268	474.269	2.7612	[M+H-H2O]+	4.4613	3	0.7953	rp	67655-94-1	439518	-	-	C01552	1.75703e+06	1.01614e+06	2.13853e+06	2.31711e+06	1.39073e+06	2.39181e+06	3.14966e+06	2.1122e+06	2.64701e+06	1.47019e+06	127986	1.84287e+06	1.83944e+06	1.82255e+06	1.79794e+06	-
MW0137530	T3_positive	brefeldin A	Phenylpropanoids and polyketides	Macrolides and analogues	-	C16H24O4	245.154	280.168	6.104	[M+H-2H2O]+	0.85	3	0.7933	rp	20350-15-6 | 60132-23-2 | 11006-23-8	5287620	-	85101	-	6.48192e+06	6.42635e+06	3.98088e+06	7.21263e+06	6.53117e+06	4.44926e+06	5.87587e+06	5.21288e+06	1.33628e+06	4.38871e+06	2.27915e+06	5.92306e+06	6.66775e+06	6.6531e+06	6.70377e+06	-
MW0118228	T3_positive	2-Amino-4-chloro-6-methylpyrimidine	Organoheterocyclic compounds	Diazines	Pyrimidines and pyrimidine derivatives	C5H6ClN3	126.022	143.025	1.329	[M+H-H2O]+	1.45	3	0.7924	rp	5600-21-5	21810	-	302	-	1.06384e+07	1.0806e+07	8.71661e+06	8.56259e+06	1.18198e+07	5.17773e+06	7.76386e+06	6.21739e+06	6.36996e+06	5.23196e+06	1.10203e+06	7.71536e+06	9.26846e+06	8.91997e+06	8.9516e+06	-
MW0111099	T3_positive	Minoxidil	Organic nitrogen compounds	Organonitrogen compounds	Amines	C9H15N5O	192.124	209.128	0.765	[M+H-H2O]+	2.15	3	0.7922	rp	38304-91-5	4201	-	1315	-	8.13745e+07	7.96545e+07	1.3251e+08	6.39081e+07	1.27146e+08	1.09238e+08	2.5113e+08	2.55608e+08	1.17382e+08	2.54092e+08	1.85355e+08	1.56391e+08	1.69594e+08	1.68686e+08	1.68802e+08	-
MW0153822	T3_positive	Dimethyl oxalate	Organic acids and derivatives	Carboxylic acids and derivatives	Dicarboxylic acids and derivatives	C4H6O4	119.036	118.027	1.5276	[M+H]+	4.725	3	0.7907	rp	553-90-2	11120	-	-	C10900	5.50759e+07	5.25229e+07	4.79834e+07	4.66654e+07	3.82034e+07	5.94033e+07	6.31127e+07	6.97236e+07	5.27636e+07	6.14326e+07	2.60672e+07	5.46699e+07	5.64831e+07	5.68592e+07	5.71776e+07	-
MW0159862	T3_positive	OmegFormyl Histamine	Organic nitrogen compounds	Organonitrogen compounds	Amines	C6H9N3O	162.067	139.075	0.65	[M+Na]+	7.85	3	0.7864	rp	23784-33-0	775	-	-	-	2.88781e+06	1.84937e+07	8.62605e+06	2.0431e+07	1.74067e+07	1.54005e+07	1.47682e+07	15582043	1.63126e+07	17504121	1.1165e+07	1.66237e+07	9.70218e+06	7.29908e+06	8.91357e+06	-
MW0108927	T3_positive	N-Tris(hydroxymethyl)methyl-2-aminoethanesulfonic acid	Organic acids and derivatives	Organic sulfonic acids and derivatives	Organosulfonic acids and derivatives	C6H15NO6S	230.07	229.062	1.2856	[M+H]+	1.975	3	0.7841	rp	7365-44-8	81831	-	-	C05353	3.86425e+07	3.56981e+07	4.04802e+07	4.16679e+07	3.36639e+07	4.33107e+07	5.20912e+07	5.15743e+07	5.12579e+07	4.21232e+07	2.18877e+07	4.44694e+07	4.32994e+07	4.25146e+07	4.35079e+07	-
MW0108921	T3_positive	N-tetradecanoyl-L-Homoserine Lactone	Organic acids and derivatives	Carboxylic acids and derivatives	Amino acids, peptides, and analogues	C18H33NO3	312.254	311.246	8.5321	[M+H]+	1.4	3	0.7811	rp	202284-87-5	58122267	-	64716	-	9.5811e+06	7.98689e+06	7.31999e+06	3.90036e+06	7.3135e+06	7.09349e+06	1.30748e+07	1.18213e+07	1.14675e+07	1.07437e+07	835295	7.36623e+06	7.86691e+06	7.86806e+06	7.68245e+06	-
MW0146629	T3_positive	betAlanine amide	Organic acids and derivatives	Carboxylic acids and derivatives	Amino acids, peptides, and analogues	C3H8N2O	152.082	88.0637	8.5908	[M+CH3CN+Na]+	6.35	3	0.7794	rp	4726-85-6	192802	-	-	C19779	1.23803e+07	2.95939e+07	2.49414e+07	6.07334e+06	9.91298e+06	4.21324e+07	7.53636e+06	7.45417e+06	1.31863e+07	8.67171e+06	1.29865e+07	9.09061e+06	1.16605e+07	1.03247e+07	1.19785e+07	-
MW0142250	T3_positive	2-Aminomethylpyrimidine	Organic nitrogen compounds	Organonitrogen compounds	Amines	C5H7N3	110.072	109.064	0.7075	[M+H]+	1.25	3	0.7783	rp	372118-67-7	4658047	-	44990	-	2.05814e+08	2.11284e+08	2.30573e+08	2.98588e+08	2.01774e+08	2.27026e+08	2.66911e+08	2.89031e+08	2.91256e+08	3.0894e+08	1.54485e+08	3.21925e+08	2.36692e+08	2.37403e+08	2.36699e+08	-
MW0154276	T3_positive	1,8-Naphthalic anhydride	Benzenoids	Naphthalenes	Naphthalenecarboxylic acids and derivatives	C12H6O3	199.039	198.032	5.4293	[M+H]+	1.025	3	0.777	rp	81-84-5 | 34314-32-4	6693	-	-	C19125	2.00126e+07	2.35844e+07	1.82805e+07	2.30678e+07	2.29649e+07	2.19496e+07	4.67375e+07	2.79079e+07	1.9678e+07	1.30505e+07	8.79312e+07	2.9106e+07	2.11948e+07	21385090	2.22509e+07	-
MW0011525	T3_positive	(E)-4-Amino-2-butenoic acid	Lipids and lipid-like molecules	Fatty Acyls	Fatty acids and conjugates	C4H7NO2	102.056	101.048	0.8064	[M+H]+	1.55	3	0.7723	rp	38090-53-8 | 25747-40-4	5310987	-	44303	-	8.51356e+07	9.31196e+07	1.09738e+08	1.02618e+08	1.03278e+08	1.04469e+08	1.01065e+08	1.07475e+08	1.18765e+08	1.18821e+08	4.93313e+07	1.18771e+08	1.08116e+08	1.08612e+08	1.06811e+08	-
MW0154159	T3_positive	N-3-oxo-hexadec-11(Z)-enoyl-L-Homoserine lactone	Organic acids and derivatives	Peptidomimetics	Depsipeptides	C20H33NO4	352.248	351.241	8.104	[M+H]+	0.4	3	0.7721	rp	1269663-80-0	91886142	-	45315	-	2.94472e+06	3.28491e+06	2.60624e+06	3.30134e+06	4.63787e+06	3.57002e+06	1.64732e+06	3.5211e+06	475626	2.50636e+06	1.04049e+06	2.72319e+06	3.50556e+06	3.50579e+06	3.5205e+06	-
MW0153843	T3_positive	Methylmercury chloride	Organohalogen compounds	Alkyl halides	Halomethanes	CH3ClHg	234.961	251.962	9.0705	[M+H-H2O]+	5.45	3	0.7694	rp	115-09-3	409301	-	-	C11146	1.44904e+07	2.50932e+07	3.57343e+07	2.54662e+07	1.87809e+07	1.12845e+07	3.89251e+07	3.45262e+07	1.208e+07	1.85341e+07	1.44362e+07	3.50665e+07	1.66694e+07	1.89433e+07	1.86654e+07	-
MW0140418	T3_positive	(3R,4R)-3,4-Dihydroxycyclohex1,5-diene-1-carboxylic acid	Organic oxygen compounds	Organooxygen compounds	Alcohols and polyols	C7H8O4	195.006	156.042	9.7477	[M+K]+	0.85	3	0.7651	rp	108646-25-9	53873839	-	-	C20710	11309435	1.79156e+07	1.14542e+07	8.35643e+06	6.42307e+06	7966046	9.63695e+06	5.51534e+06	1.00808e+07	8.29325e+06	7.7994e+06	5.611e+06	7.86005e+06	7.98518e+06	8.39709e+06	ko00400
MW0007240	T3_positive	Gentisyl alcohol	Benzenoids	Phenols	Benzenediols	C7H8O3	123.044	140.047	2.9266	[M+H-H2O]+	0.35	3	0.7637	rp	495-08-9	188287	-	-	C10792	722898	722935	722935	722913	714786	3.61694e+06	774610	9.29113e+06	4.71463e+06	1.36448e+06	1.26137e+07	1.12044e+06	2.27383e+06	1.76191e+06	1.76191e+06	-
MW0002702	T3_positive	2-Aminoanthraquinone	Benzenoids	Anthracenes	Anthraquinones	C14H9NO2	223.064	223.063	6.5757	[M+]+	2.425	3	0.7606	rp	117-79-3	8341	-	-	C14444	1.98428e+07	6.6106e+07	6.97401e+07	4.67221e+07	3.91706e+07	3.43339e+07	4.0869e+07	3.12688e+07	2.37552e+07	1.95063e+07	1.19003e+07	9.76664e+06	3.39031e+07	3.81864e+07	3.96328e+07	-
MW0148861	T3_positive	Echinopsine	Organoheterocyclic compounds	Quinolines and derivatives	Quinolones and derivatives	C10H9NO	160.075	159.068	7.6089	[M+H]+	3.025	3	0.7579	rp	83-54-5	6748	-	-	C10663	1.36082e+07	1.50536e+07	1.63032e+07	1.4524e+07	3.09171e+07	1.96326e+07	1.5657e+07	1.21136e+07	1.61313e+07	1.06173e+07	9.61794e+06	1.45829e+07	1.28948e+07	1.26042e+07	12875497	-
MW0115063	T3_positive	Bardoxolone methyl	Organic oxygen compounds	Organooxygen compounds	Carbonyl compounds	C32H43NO4	528.31	505.319	7.1542	[M+Na]+	3.19889	3	0.7572	rp	218600-53-4	400769	-	-	-	1.09249e+07	9.45385e+06	1.71024e+07	1.44412e+07	2.23849e+07	1.67741e+07	1.23285e+07	1.82204e+07	1.60317e+07	1.43841e+07	8.32857e+06	2.355e+07	1.2283e+07	1.25029e+07	1.11687e+07	-
MW0118291	T3_positive	2-Aminopyrazine	Organoheterocyclic compounds	Diazines	Pyrazines	C4H5N3	96.0532	95.0483	1.9993	[M+H]+	6.125	3	0.7481	rp	5049-61-6	78747	-	44987	-	7.60257e+06	7.36777e+06	8.08148e+06	9.73541e+06	8.13478e+06	8.70593e+06	1.16278e+07	9.64522e+06	9.3669e+06	9.29756e+06	3.18191e+06	7.72565e+06	7.38644e+06	7.43906e+06	7.3757e+06	-
MW0012936	T3_positive	1-Oleoyl-2-acetyl-sn-glycerol	Lipids and lipid-like molecules	Glycerolipids	Diradylglycerols	C23H42O5	381.298	398.303	8.7836	[M+H-H2O]+	5.05	3	0.7479	rp	86390-77-4 | 92282-11-6	6437055	-	424	C00641	3.09944e+08	1.59432e+08	2.02835e+08	2.76824e+08	1.07234e+08	1.45559e+08	1.93149e+08	2.38697e+08	1.63873e+08	5.57366e+07	1.69291e+08	1.19824e+08	1.62935e+08	1.59291e+08	1.58824e+08	ko00561,ko00562,ko00564,ko01100,ko04070,ko04730
MW0168273	T3_positive	PC(8:0_8:0)	Lipids and lipid-like molecules	Glycerophospholipids	Glycerophosphocholines	C24H48NO8P	492.31	509.312	6.5019	[M+H-H2O]+	3.75781	3	0.7445	rp	111466-75-2 | 41017-85-0	620428	-	-	C00157	3.35e+06	3.82191e+06	2.03199e+06	2.02814e+06	2.46954e+06	1.80204e+06	4.9225e+06	4.89034e+06	1.16188e+06	3.71222e+06	3.57444e+06	1.66629e+06	4.30213e+06	4.3582e+06	4.23685e+06	ko00564,ko00590,ko00591,ko00592,ko01100,ko04723,ko05231
MW0146624	T3_positive	Phosphomethylphosphonic acid adenylate ester	Organic acids and derivatives	Carboxylic acids and derivatives	Amino acids, peptides, and analogues	C11H18N5O12P3	523.048	505.017	0.7936	[M+NH4]+	4.35904	3	0.7436	rp	3469-78-1	91532	-	-	C13741	5.27466e+06	6.51756e+07	4.8698e+07	5.72726e+07	4.76808e+07	4.06311e+07	1.94364e+07	2.9049e+07	3.99746e+07	2.8518e+07	7.91353e+06	3.28361e+07	3.97734e+07	3.92679e+07	3.96429e+07	-
ZINC5225107	T3_positive	Farnesol	Lipids and lipid-like molecules	Prenol lipids	Sesquiterpenoids	C15H26O	240.232	222.198	5.8348	[M+NH4]+	0.575	3	0.7422	rp	3879-60-5 | 4602-84-0	1549109	-	-	-	8.2795e+07	8.38478e+07	8.4272e+07	7.72482e+07	7.38004e+07	7.55141e+07	7.25847e+07	7.726e+07	8.30219e+07	7.18891e+07	6.90578e+07	7.49047e+07	8.15767e+07	8.16215e+07	8.05198e+07	-
MW0115330	T3_positive	Sweroside	Organic oxygen compounds	Organooxygen compounds	Carbohydrates and carbohydrate conjugates	C16H22O9	359.136	358.126	3.5829	[M+H]+	5.3	3	0.7416	rp	14215-86-2	161036	-	-	C17071	1.12293e+07	9.75605e+06	8.11491e+06	4.95888e+06	1.01014e+07	1.20814e+07	1.28459e+07	1.11113e+07	5.46075e+06	8.54378e+06	2.78529e+06	9.00953e+06	1.2677e+07	1.26897e+07	1.24636e+07	-
MW0153741	T3_positive	4-Methoxy-2-methylaniline	Benzenoids	Phenol ethers	Aminophenyl ethers	C8H11NO	120.081	137.084	3.3004	[M+H-H2O]+	1.35	3	0.7377	rp	102-50-1	7610	-	-	C19376	8.33579e+06	7.16235e+06	1.20424e+07	9.11454e+06	7.62526e+06	7.81662e+06	1.05296e+07	9.18042e+06	9.53155e+06	7.03831e+06	7.78937e+06	7.05817e+06	9.70613e+06	9.71586e+06	9.69659e+06	-
MW0013442	T3_positive	D-lyxo-Hexose, 2-deoxy-	Lipids and lipid-like molecules	Fatty Acyls	Fatty alcohols	C6H12O5	165.077	164.069	8.3068	[M+H]+	4.075	3	0.7358	rp	1949-89-9	102191	-	-	-	9.00637e+06	8.81738e+06	7.85032e+06	5.7102e+07	6.65878e+06	6.37254e+06	5.9834e+06	6.11163e+06	6.1146e+06	4.77495e+06	5.2567e+06	3.38022e+06	5.47258e+06	5.67061e+06	4.69925e+06	-
MEDP1670	T3_positive	Gly-Gly-Phe	Organic acids and derivatives	Carboxylic acids and derivatives	Amino acids, peptides, and analogues	C13H17N3O4	262.119	279.122	2.6835	[M+H-H2O]+	0.225	3	0.7348	rp	6234-26-0	6993373	-	21681	-	467829	591362	423101	729551	269875	574586	819263	328266	326544	1.4106e+06	700155	922116	605948	634696	532692	-
MW0145223	T3_positive	Anandamide	Lipids and lipid-like molecules	Fatty Acyls	Fatty amides	C22H37NO2	330.279	351.308	6.916	[M+H-H2O]+	0.575	3	0.734	rp	946524-40-9	24762159	-	96417	-	5.22581e+06	5.14436e+06	4.83531e+06	4.33444e+06	6.08539e+06	5.0583e+06	3.2104e+06	2.47919e+06	1.51671e+06	2.9699e+06	2.72408e+06	3.94522e+06	4.55988e+06	4.70673e+06	4.57826e+06	-
MW0157398	T3_positive	Terpendole E	Organoheterocyclic compounds	Naphthopyrans	-	C28H39NO3	438.299	437.293	7.3634	[M+H]+	2.94319	3	0.7338	rp	167427-23-8	10094631	-	-	C20536	8.32261e+06	9.72895e+06	8.05113e+06	2.71598e+06	8.76398e+06	7.89074e+06	1.35067e+07	1.50141e+07	1.13063e+07	1.39761e+07	6.93422e+06	1.29348e+07	1.22431e+07	1.24483e+07	1.22289e+07	-
MW0012825	T3_positive	PC(O-16:0_0:0)	Lipids and lipid-like molecules	Glycerophospholipids	Glycerophosphocholines	C24H52NO6P	482.362	481.353	7.438	[M+H]+	2.42557	3	0.7334	rp	52691-62-0 | 97288-09-0	162126	-	-	C13903	1.08472e+07	1.22356e+07	6.51589e+06	1.06086e+07	8.05484e+06	1.2042e+07	5.30588e+06	4.04676e+06	2.20586e+06	1.52239e+06	637198	2.78145e+06	6.19306e+06	6.18608e+06	6.07401e+06	-
MW0163915	T3_positive	(2R,4S)-2,4-diaminopentanoic acid	Organic acids and derivatives	Carboxylic acids and derivatives	Amino acids, peptides, and analogues	C5H13N2O2+	133.101	133.098	6.104	[M+H]+	9.55	3	0.7331	rp	126253-36-9 | 24317-81-5	45479466	-	-	-	6.18132e+06	6.45741e+06	6.58535e+06	6.79067e+06	6.3545e+06	7.06442e+06	4.06662e+07	5.37316e+06	7.1473e+06	5.05341e+06	4.9589e+06	6.37906e+06	6.84851e+06	6.84774e+06	6.81319e+06	-
MW0111648	T3_positive	4-Hydroxyacetophenone	Organic oxygen compounds	Organooxygen compounds	Carbonyl compounds	C8H8O2	137.06	136.052	5.9283	[M+H]+	0.675	3	0.7322	rp	99-93-4	7469	-	-	C10700	2.98718e+07	2.27285e+07	2.6651e+07	5.12041e+07	2.58868e+07	1.89831e+07	2.62304e+07	2.0186e+07	1.23842e+07	2.67471e+07	1.60627e+08	6.7509e+06	2.6433e+07	2.72866e+07	2.55727e+07	ko01100
MW0003586	T3_positive	3,4,5-Trimethoxyphenol	Benzenoids	Phenols	Methoxyphenols	C9H12O4	202.109	184.074	8.6203	[M+NH4]+	4.35	3	0.7303	rp	642-71-7	69505	-	68560	C10765	3.89111e+07	6.2722e+06	8.11294e+06	1.07671e+07	4.41674e+07	3.12292e+07	5.84943e+06	2.41135e+07	4.81524e+07	7.13964e+06	6.6763e+06	6.29069e+06	1.10026e+07	8.73735e+06	1.00371e+07	-
MW0000195	T3_positive	Corydaline	Alkaloids and derivatives	Protoberberine alkaloids and derivatives	-	C22H27NO4	369.195	369.194	5.3274	[M+]+	3.225	3	0.727	rp	518-69-4 | 6018-35-5	101301	-	-	C15530	7.07866e+06	3.8402e+06	5.20817e+06	3.03619e+06	4.62701e+06	8.65324e+06	8.11488e+06	4.23815e+06	4.1161e+06	7.4175e+06	6.60497e+06	5.72902e+06	6.61733e+06	6.49196e+06	6.5941e+06	-
MW0007415	T3_positive	Isofenphos-methyl	Benzenoids	Benzene and substituted derivatives	Benzoic acids and derivatives	C14H22NO4PS	354.091	331.101	5.6926	[M+Na]+	3.45	3	0.727	rp	99675-03-3 | 83542-84-1	127394	-	263523	-	965275	225919	1.96888e+06	1.13344e+06	1.24851e+06	1.05288e+06	514817	215812	1.32581e+06	1.27775e+06	1.03765e+06	1.05588e+06	981842	950192	985359	-
MW0146996	T3_positive	Calcium l-aspartate	Organic acids and derivatives	Carboxylic acids and derivatives	Amino acids, peptides, and analogues	C4H5CaNO4	171.99	170.984	9.2864	[M+H]+	4.875	3	0.7251	rp	10389-09-0 | 21059-46-1	30465	-	-	C13058	2.95994e+07	2.20232e+08	4.42467e+07	2.77307e+07	1.81343e+08	5.82408e+07	2.01154e+08	1.92556e+08	4.83113e+07	1.86372e+08	2.09043e+07	1.96303e+08	1.39331e+08	1.26114e+08	9.37617e+07	-
MW0141981	T3_positive	2,3,6-Trihydroxypyridine	Organoheterocyclic compounds	Pyridines and derivatives	Hydropyridines	C5H5NO3	128.032	127.027	0.765	[M+H]+	5.1	3	0.7247	rp	39954-19-3	440020	-	-	C03458	1.62513e+07	1.04858e+07	1.84371e+07	1.30583e+07	1.5579e+07	1.02178e+07	2.61071e+07	2.35578e+07	1.91207e+07	2.39503e+07	1.0905e+07	1.69238e+07	1.80948e+07	1.80511e+07	1.81369e+07	ko00760
MW0109127	T3_positive	Phenylalanyl-phenylalanyl-phenylalanine	Organic acids and derivatives	Carboxylic acids and derivatives	Amino acids, peptides, and analogues	C27H29N3O4	477.253	459.216	3.5086	[M+NH4]+	7.94134	3	0.7238	rp	2578-81-6	75739	-	16469	-	1.63418e+06	835682	1.33566e+06	2.08074e+06	2.24962e+06	3.93106e+06	5.71098e+06	3.07893e+06	1.13724e+06	245953	1.59739e+06	2.07716e+06	1.91077e+06	1.83995e+06	1.59686e+06	-
MW0140582	T3_positive	(R)-2-Methylpyrrolidine	Organoheterocyclic compounds	Pyrrolidines	-	C5H11N	86.0972	85.0891	1.9702	[M+H]+	1.875	3	0.7236	rp	41720-98-3	641544	-	-	C20809	391100	1.15973e+06	634813	4.85847e+06	1.28626e+06	1.1253e+07	3.72161e+07	7.19602e+06	9.14035e+06	7.93361e+06	2.78965e+06	3.89306e+06	8.31099e+06	7.20844e+06	7.19556e+06	-
MW0124602	T3_positive	1-Pentyl-3-(2-methylphenylacetyl)indole	Organoheterocyclic compounds	Indoles and derivatives	Phenylacetylindoles	C22H25NO	319.195	319.194	8.9304	[M+]+	3.725	3	0.722	rp	864445-39-6	11616723	-	64769	-	8.8664e+06	4.61671e+06	4.15781e+06	4.3666e+06	7.7951e+06	5.39374e+06	1.08613e+07	5.55018e+06	5.61152e+06	1.36233e+07	2.72795e+06	3.93907e+06	7.06315e+06	6.76725e+06	7.06861e+06	-
MW0006626	T3_positive	Clopamide	Benzenoids	Benzene and substituted derivatives	Benzenesulfonamides	C14H20ClN3O3S	345.088	345.091	4.8285	[M+]+	7.975	3	0.717	rp	636-54-4	12492	-	1895	-	7.87425e+06	7.56638e+06	6.95816e+06	6.16748e+06	1.43761e+07	5.96818e+06	8.1861e+06	6.70838e+06	7.29204e+06	7.63967e+06	6.57446e+06	8.53918e+06	7.67394e+06	7.52455e+06	7.51145e+06	-
MW0162863	T3_positive	3-(Imidazol-4-yl)-2-oxopropyl phosphate	Organoheterocyclic compounds	Azoles	Imidazoles	C6H7N2O5P-2	221.034	218.009	1.1263	[M+H]+	3.975	3	0.7169	rp	99979-59-6	25244516	-	-	-	2.59924e+07	1.80059e+07	2.44936e+07	2.2296e+07	1.39025e+07	2.66812e+07	2.38269e+07	2.59866e+07	1.57613e+07	1.35873e+07	5.40085e+06	1.41245e+07	1.66807e+07	1.70717e+07	1.7043e+07	-
MW0150726	T3_positive	Heliotridine	Alkaloids and derivatives	-	-	C8H13NO2	120.081	155.095	1.8239	[M+H-2H2O]+	1.425	3	0.7156	rp	520-63-8	442736	-	-	C10321	2.78184e+07	1.90278e+07	2.23897e+07	2.97646e+07	5.39705e+07	2.67932e+07	4.40826e+07	4.01494e+07	4.24834e+07	4.71318e+07	1.6218e+07	3.06005e+07	2.18729e+07	2.1941e+07	2.25156e+07	-
MW0141999	T3_positive	2-(4-Hydroxyphenyl)-5,6,7,8-tetramethoxy-2,3-dihydro-4H-chromen-4-one	Phenylpropanoids and polyketides	Flavonoids	O-methylated flavonoids	C19H20O7	360.119	360.121	3.8816	[M+]+	3.5	3	0.715	rp	70460-59-2	248583	-	-	C14940	693522	696607	496974	322259	522606	654404	675994	651656	584363	566635	172134	850550	477082	357767	342991	-
MW0155976	T3_positive	Pro-Pro-Gly	Organic acids and derivatives	Carboxylic acids and derivatives	Amino acids, peptides, and analogues	C12H19N3O4	308.097	269.138	2.4156	[M+K]+	9.9	3	0.7134	rp	16875-10-8	152199	-	16287	-	5.90637e+06	7.6377e+06	6.27503e+06	5.60124e+06	3.41841e+06	3.45117e+06	2.05607e+06	3.0428e+06	2.07209e+06	3.91798e+06	1.2715e+06	4.64989e+06	2.28842e+06	2.35161e+06	2.0165e+06	-
FDATP01719	T3_positive	2-Amino-6-methylheptan	Organic nitrogen compounds	Organonitrogen compounds	Amines	C8H19N	130.159	129.152	2.9117	[M+H]+	0.875	3	0.7124	rp	543-82-8	10982	-	-	-	4.36126e+06	3.23937e+06	2.63594e+06	2.87994e+06	3.71823e+06	3.29194e+06	2.8704e+06	3.73764e+06	1.8925e+06	2.46603e+06	2.81506e+06	2.43874e+06	3.98053e+06	3.96453e+06	3.7216e+06	-
MW0143358	T3_positive	4-Hydroxyhexan-3-one	Organic oxygen compounds	Organooxygen compounds	Carbonyl compounds	C6H12O2	99.081	116.084	9.7922	[M+H-H2O]+	1.425	3	0.7115	rp	4984-85-4 | 11046-98-3	95609	-	-	C02948	6.62993e+07	1.40489e+08	6.01268e+07	4.1194e+07	5.91219e+07	7.83969e+07	6.32903e+07	3.05244e+07	7.52024e+07	4.38951e+07	1.81612e+07	8.23252e+07	8.69269e+07	9.25327e+07	9.56054e+07	-
MW0127079	T3_positive	Methylarsonate	Mixed metal/non-metal compounds	Alkali metal oxoanionic compounds	Alkali metal phosphates	CH3AsO3-2	140.952	137.93	9.4433	[M+H]+	2.9	3	0.7095	rp	51952-65-9	114800	-	-	-	4.19044e+07	6.59075e+07	1.74931e+07	2.9835e+07	3.2323e+07	2.9717e+07	4.35774e+07	2.62119e+07	5.69944e+07	4.39706e+07	3.83217e+07	4.49964e+07	1.7267e+07	2.28875e+07	2.53734e+07	-
MW0126740	T3_positive	Tetrahydrothiophene-2-carboxylic acid	Organoheterocyclic compounds	Thiolanes	-	C5H8O2S	133.032	132.024	0.8652	[M+H]+	0.5	3	0.7077	rp	19418-11-2	443066	-	-	C11074	1.5711e+08	1.5875e+08	1.64766e+08	1.70356e+08	1.55501e+08	2.43969e+08	2.32167e+08	215739306	2.0028e+08	2.16734e+08	8.48321e+07	2.06445e+08	1.77356e+08	1.78351e+08	178200980	-
MW0053831	T3_positive	Hecogenin	Lipids and lipid-like molecules	Prenol lipids	Triterpenoids	C27H42O4	448.343	430.308	7.0205	[M+NH4]+	2.65422	3	0.7045	rp	467-55-0	91453	-	43920	C08902	1.7753e+06	207843	1.57524e+06	908936	1.18553e+06	4.76694e+06	336199	677512	607413	651565	694276	653470	984654	1.59674e+06	1.78928e+06	-
MW0110550	T3_positive	(R)-(-)-2-Phenylglycinol	Organic nitrogen compounds	Organonitrogen compounds	Amines	C8H11NO	120.081	137.084	3.6412	[M+H-H2O]+	1.35	3	0.6982	rp	56613-80-0	2724025	-	45040	-	8.56903e+06	1.07412e+07	1.34277e+07	1.08841e+07	1.08526e+07	9.94735e+06	1.71143e+07	1.90855e+07	8.07897e+06	1.30039e+07	3.17915e+06	1.11259e+07	1.53055e+07	1.49894e+07	1.60065e+07	-
MW0003258	T3_positive	2-Methylbenzyl alcohol	Benzenoids	Benzene and substituted derivatives	Benzyl alcohols	C8H10O	105.058	122.073	1.9984	[M+H-H2O]+	1.575	3	0.6919	rp	89-95-2	6994	-	-	C07213	5.00171e+06	1.12133e+06	3.67117e+06	4.34156e+06	2.47464e+06	4.65322e+06	5.38563e+06	6.07624e+06	4.3018e+06	3.80668e+06	3.11424e+06	3.49814e+06	4.5869e+06	4.58753e+06	4.45606e+06	ko01100
MW0002352	T3_positive	2,5-Dimethylbenzaldehyde	Benzenoids	Benzene and substituted derivatives	Benzoyl derivatives	C9H10O	135.08	134.073	7.9272	[M+H]+	1.9	3	0.6904	rp	5779-94-2	22015	-	265044	-	1.74291e+07	1.49275e+07	1.36132e+08	1.23606e+07	1.51575e+07	1.47795e+07	8.56791e+06	1.408e+07	1.52769e+07	1.26071e+07	2.07537e+07	1.25209e+07	9.15707e+06	8.47097e+06	7.5039e+06	-
ZINC4831363	T3_positive	D-Digitoxose	Organic oxygen compounds	Organooxygen compounds	Carbohydrates and carbohydrate conjugates	C6H12O4	149.079	148.074	2.4311	[M+H]+	3.9	3	0.6892	rp	45742-39-0	444061	-	-	-	6.79118e+06	38023992	4.30669e+07	4.3135e+07	3.74966e+07	3.65396e+07	3.11537e+07	3.35632e+07	3.63031e+07	3.55748e+07	3.93613e+07	3.64493e+07	2.42226e+07	2.5883e+07	2.80263e+07	-
MW0142280	T3_positive	4-Amino-6-chloro-1,3,5-triazin-2-ol	Organoheterocyclic compounds	Triazines	Triazinones	C3H3ClN4O	164.03	146	8.9304	[M+NH4]+	8.6	3	0.687	rp	38862-29-2	135438601	-	-	C08735	2.04837e+08	1.42336e+08	2.16678e+08	1.70077e+08	1.32453e+08	1.86602e+08	1.79136e+08	2.20806e+08	1.84823e+08	1.78229e+08	2.07309e+08	1.85544e+08	1.65042e+08	1.54553e+08	1.48972e+08	-
MW0116980	T3_positive	Veliparib	Organoheterocyclic compounds	Benzimidazoles	-	C13H16N4O	262.165	244.132	1.6059	[M+NH4]+	2.775	3	0.6846	rp	912444-00-9	11960529	-	-	-	1.04325e+08	1.57147e+08	1.26019e+08	1.32755e+08	1.08611e+08	1.17225e+08	1.41377e+07	3.94194e+07	1.83831e+07	8.23755e+06	4.76142e+06	1.48714e+07	7.19537e+07	7.19283e+07	7.12336e+07	-
FDATN00024	T3_positive	Belinostat	Phenylpropanoids and polyketides	Cinnamic acids and derivatives	-	C15H14N2O4S	357.028	318.067	4.1657	[M+K]+	6.075	3	0.6827	rp	414864-00-9 | 866323-14-0	6918638	-	-	-	1.13811e+06	1.16213e+06	849491	772566	1.11858e+06	991972	471043	1.12378e+06	898630	657200	792833	787828	1.43062e+06	1.44487e+06	1.35316e+06	-
MW0144224	T3_positive	3-(betD-glucopyranosyloxy)-1,2,3,6-tetrahydro-2-hydroxy-4-methoxy-1-methyl-6-oxo-3-pyridinecarbonitrile	Organic oxygen compounds	Organooxygen compounds	Carbohydrates and carbohydrate conjugates	C14H20N2O9	383.105	360.117	0.7936	[M+Na]+	2.7	3	0.6826	rp	81861-72-5	49787014	-	-	C08324	1.1917e+07	3.56415e+06	8.07976e+06	5.95105e+06	8.06242e+06	1.87913e+07	8.68611e+06	6.69396e+06	6.01261e+06	8.22671e+06	6.46196e+06	6.02441e+06	7.13143e+06	5.83309e+06	7381805	-
MW0142065	T3_positive	2,4-Hexadienal	Organic oxygen compounds	Organooxygen compounds	Carbonyl compounds	C6H8O	96.0563	96.0575	6.6722	[M+]+	1.775	3	0.6785	rp	142-83-6 | 80466-34-8 | 73506-81-7 | 20432-44-4	637564	-	-	C19249	7.45751e+06	8.92797e+06	5.99116e+06	1.92856e+07	1.3652e+07	6.23109e+06	6.01331e+06	1.72912e+07	8.63645e+06	4.91467e+06	8.51451e+06	7.66659e+06	5.78793e+06	5.70345e+06	5.70876e+06	-
MW0143363	T3_positive	3,4-Dihydroxybenzyl alcohol	Benzenoids	Phenols	Benzenediols	C7H8O3	123.044	140.047	9.7107	[M+H-H2O]+	1.15	3	0.6767	rp	3897-89-0	100733	-	-	C14110	5.74228e+06	1.02792e+07	5.93573e+06	7.09026e+06	5.66871e+06	8.55606e+06	7.50062e+06	7.72282e+06	6.68546e+07	9.91071e+06	8.51367e+06	1.02632e+07	8.32363e+06	7.93094e+06	8.31486e+06	-
MW0147529	T3_positive	1,3-Dichloropropene	Organohalogen compounds	Vinyl halides	Vinyl chlorides	C3H4Cl2	110.976	109.969	0.9082	[M+H]+	1.275	3	0.6718	rp	10061-01-5	5280970	-	-	C06610	2.10787e+07	1.31259e+07	2.02875e+07	3.27668e+07	1.83221e+07	1.94503e+07	7.44084e+06	8.06854e+06	7005995	8.60381e+06	1.07236e+07	1.03276e+07	1.28665e+07	1.36932e+07	1.36706e+07	ko01100
MW0103487	T3_positive	Bucladesine	Nucleosides, nucleotides, and analogues	Purine nucleotides	Cyclic purine nucleotides	C18H24N5O8P	492.125	469.136	1.9409	[M+Na]+	0.711201	3	0.6687	rp	362-74-3	9687	-	44324	-	33297.6	33297.6	33329	33297.6	43121.8	35165.9	33297.6	228305	33227	194666	1.01534e+06	535671	81151.6	81151.6	104730	-
MW0115331	T3_positive	Swertiamarin	Organic oxygen compounds	Organooxygen compounds	Carbohydrates and carbohydrate conjugates	C16H22O10	375.131	374.121	3.2228	[M+H]+	5.75	3	0.6685	rp	17388-39-5	442435	-	-	C09800	1.343e+07	1.29368e+07	1.1364e+07	9.61416e+06	1.46927e+07	1.29172e+07	1.81519e+07	1.78729e+07	1.29435e+07	1.49829e+07	1.15001e+07	1.43363e+07	1.45024e+07	1.43358e+07	1.43465e+07	-
MW0150562	T3_positive	Glycidyl stearate	Lipids and lipid-like molecules	Fatty Acyls	Fatty acid esters	C21H40O3	341.305	340.298	8.8127	[M+H]+	0.375	3	0.6651	rp	7460-84-6	62642	-	-	C19427	1.15717e+08	4.75102e+07	6.20962e+07	1.03576e+08	3.27096e+07	3.20129e+07	4.08484e+07	6.78806e+07	3.95316e+07	3.61221e+07	3.81048e+07	3.78423e+07	3.41758e+07	3.34224e+07	3.30288e+07	-
MW0007802	T3_positive	Metolcarb	Benzenoids	Benzene and substituted derivatives	Phenyl methylcarbamates	C9H11NO2	165.077	165.079	7.9348	[M+]+	2.7	3	0.6635	rp	1129-41-5	14322	-	-	C18747	2.96294e+06	2.08204e+06	2.60562e+06	3.82577e+06	3.96195e+06	1.95329e+06	1.94795e+06	3.43942e+06	2.59933e+06	1.54841e+06	4.94253e+06	2.36276e+06	4.69777e+06	4.73728e+06	4.39641e+06	-
MW0169545	T3_positive	N-[(3S)-Tetrahydro-2-oxo-3-furanyl]hexadecanamide	Organic acids and derivatives	Carboxylic acids and derivatives	Amino acids, peptides, and analogues	C20H37NO3	340.285	339.277	5.883	[M+H]+	0.65	3	0.6625	rp	87206-01-7	11609787	-	45449	-	8.95223e+06	5.28316e+06	6.56367e+06	7.59431e+06	8.09588e+06	6.58319e+06	7.7382e+06	8.9498e+06	3.82621e+06	9.51184e+06	7.8696e+06	1.00852e+07	5.74232e+06	5.72174e+06	5.13347e+06	-
MW0009629	T3_positive	2-Amino-3-chloro-1,4-naphthoquinone	Benzenoids	Naphthalenes	Naphthoquinones	C10H6ClNO2	225.043	207.009	5.6926	[M+NH4]+	1.225	3	0.6621	rp	2797-51-5	17748	-	-	C18584	1.99967e+07	2.55753e+07	2.08531e+07	2.52129e+07	2.67024e+07	2.20751e+07	2.53855e+07	4.40125e+07	3.54295e+07	1.70043e+07	8.36732e+06	2.62894e+07	2.92079e+07	2.88563e+07	2.91977e+07	-
MW0110515	T3_positive	Trifluoromethanesulfonic acid	Organic acids and derivatives	Organic sulfonic acids and derivatives	Organosulfonic acids and derivatives	CHF3O3S	150.969	149.96	9.316	[M+H]+	4.875	3	0.6588	rp	1493-13-6	62406	-	-	-	8.36314e+07	3.18587e+07	1.51664e+07	8.51985e+06	2.27517e+07	1.89993e+07	1.22544e+07	8.05233e+07	1.40936e+07	2.78374e+07	5.63083e+07	1.29322e+07	5.72551e+07	5.14928e+07	3.86284e+07	-
MW0111224	T3_positive	N-nitrosodiethylamine	Organic nitrogen compounds	Organonitrogen compounds	Organic nitroso compounds	C4H10N2O	103.087	102.079	6.4164	[M+H]+	1.725	3	0.6558	rp	55-18-5	5921	-	-	C14422	1.19378e+06	6.86311e+06	3.0607e+06	3.76633e+06	3.00484e+06	361598	1.24426e+06	2.16358e+06	2.15469e+06	4.18027e+06	2.8419e+06	3081442	7.87798e+06	1.06722e+07	8.08438e+06	-
MW0160402	T3_positive	Perillaldehyde	Lipids and lipid-like molecules	Prenol lipids	Monoterpenoids	C10H14O	150.103	150.105	8.591	[M+]+	2.925	3	0.6538	rp	18031-40-8	2724159	-	-	-	1.34589e+07	6.73855e+07	7.58153e+07	1.75222e+07	1.09685e+08	1.18736e+08	9.03704e+07	1.30076e+07	8.58878e+07	5.0653e+07	1.48826e+07	1.60916e+07	6.47041e+07	4.76414e+07	5.84235e+07	-
MW0144093	T3_positive	8,15-Dihete	Lipids and lipid-like molecules	Fatty Acyls	Eicosanoids	C20H32O4	319.227	336.23	5.8537	[M+H-H2O]+	0.15	3	0.6537	rp	80234-66-8	16759355	-	36302	-	5.43861e+06	1.91257e+06	5.4467e+06	3.84862e+06	3.02094e+06	7.96748e+06	8.88695e+06	4.87793e+06	5.96176e+06	7.61782e+06	3.62958e+06	7.27647e+06	5.84372e+06	5.70066e+06	5.85543e+06	-
MW0150782	T3_positive	Hexadecasphinganine	Organic nitrogen compounds	Organonitrogen compounds	Amines	C16H35NO2	256.264	273.267	5.8684	[M+H-H2O]+	1.55	3	0.6524	rp	28457-97-8	656816	-	-	C13915	1.80133e+07	1.2934e+07	1.1877e+07	1.7468e+07	1.87664e+07	1.69237e+07	1.55972e+07	1.63042e+07	1.04783e+07	1.50647e+07	1.77272e+07	2.09417e+07	1.78553e+07	1.7793e+07	1.79143e+07	-
MW0155485	T3_positive	Phenylacetone	Benzenoids	Benzene and substituted derivatives	Phenylpropanes	C9H10O	134.071	134.073	8.5982	[M+]+	2.9	3	0.6513	rp	103-79-7 | 136675-26-8	7678	-	-	C15512	2.24315e+08	1.14685e+08	9.12635e+07	3.17616e+07	3.02554e+07	1.63106e+08	2.64976e+07	1.49278e+07	1.04403e+08	1.21287e+07	4.71843e+07	4.278e+07	2.23366e+07	2.21211e+07	2.32925e+07	-
MW0053741	T3_positive	Glyceryl monostearate	Lipids and lipid-like molecules	Glycerolipids	Monoradylglycerols	C21H42O4	359.316	358.308	4.8375	[M+H]+	1.725	3	0.6455	rp	123-94-4 | 31566-31-1 | 22610-63-5 | 83138-62-9 | 85666-92-8 | 342394-34-7	24699	-	-	C01885	3.3496e+06	9.06188e+06	1.58705e+06	4.95988e+06	5.09004e+06	2.12247e+06	1.29638e+06	1.18617e+06	3.15474e+06	1.68361e+06	1.07386e+06	655695	1.90513e+06	1.99348e+06	1.57206e+06	ko00561,ko01100,ko04714,ko04923,ko04975,ko04977
MW0122241	T3_positive	6-Methoxyquinoline	Organoheterocyclic compounds	Quinolines and derivatives	-	C10H9NO	160.075	159.068	7.2289	[M+H]+	2.775	3	0.6443	rp	5263-87-6	14860	-	34519	-	8.25403e+06	1.14761e+07	5.95778e+06	3.2616e+06	5.50428e+06	3.02515e+06	3.9299e+06	6.71703e+06	5.15504e+06	4.6794e+06	9.57081e+06	4.9204e+06	6.64113e+06	6.59489e+06	6.19171e+06	-
MW0142247	T3_positive	2-Aminoethylarsonic acid	Organic acids and derivatives	Organic phosphonic acids and derivatives	Organic phosphonic acids	C2H8AsNO3	169.978	168.972	9.1079	[M+H]+	3.775	3	0.6336	rp	121769-90-2	129501	-	-	C07279	2.02372e+07	8.75884e+06	4.885e+06	3.56515e+06	5.60051e+06	7.50619e+06	6.61119e+06	1.04542e+07	1.73306e+07	9.08819e+06	1.32773e+07	1.89085e+07	1.57224e+07	1.73022e+07	1.68647e+07	-
MW0152144	T3_positive	Lathyrine	Organic acids and derivatives	Carboxylic acids and derivatives	Amino acids, peptides, and analogues	C7H10N4O2	183.085	182.08	1.2133	[M+H]+	7.2	3	0.6313	rp	13089-99-1	166766	-	-	C08290	8.38112e+07	8.38648e+07	9.61205e+07	9.05224e+07	8.67868e+07	9.18915e+07	1.15718e+08	1.15538e+08	1.06251e+08	1.06084e+08	4.40717e+07	9.36032e+07	9.78726e+07	9.85338e+07	9.7778e+07	-
MW0157962	T3_positive	Trachelanthamidine	Organoheterocyclic compounds	Pyrrolizidines	-	C8H15NO	124.112	141.115	7.6457	[M+H-H2O]+	0.6	3	0.6303	rp	526-64-7	188288	-	-	C12440	5.12738e+06	9.0887e+06	1.22282e+07	3.48063e+06	4.74354e+06	8.11168e+06	8.94914e+06	4.33342e+06	4.70666e+06	2.15623e+07	2.32062e+07	5.85352e+06	7.14374e+06	8.15284e+06	4.52889e+06	-
MW0143451	T3_positive	5-(4-Piperidyl)isoxazol-3-ol	Organic nitrogen compounds	Organonitrogen compounds	Amines	C8H12N2O2	191.077	168.09	0.7219	[M+Na]+	5.2	3	0.6286	rp	132033-91-1	125520	-	-	C13710	102070579	1.23004e+07	1.08038e+08	9.73819e+07	7.85082e+07	9.24369e+07	1.33198e+08	1.04641e+08	1.03228e+08	1.65754e+08	1.54811e+07	1.64317e+07	6.62869e+07	6.31784e+07	4.28404e+07	-
MW0110958	T3_positive	N-(2-Hydroxyethyl)-N-methylguanidine	Organic nitrogen compounds	Organonitrogen compounds	Guanidines	C4H11N3O	135.121	117.09	0.8079	[M+NH4]+	7.025	3	0.626	rp	13429-32-8	83440	-	-	-	7.33953e+07	6.59604e+07	3.34081e+07	8.96018e+06	9.26303e+07	7.31088e+07	2.06272e+08	1.96795e+08	1.21187e+08	1.51633e+08	1.59926e+08	1.57625e+08	1.26598e+08	1.26471e+08	1.27407e+08	-
MW0155664	T3_positive	Portulacaxanthin I	Organic acids and derivatives	Carboxylic acids and derivatives	Amino acids, peptides, and analogues	C14H16N2O7	325.1	324.096	2.3555	[M+H]+	6.875	3	0.6254	rp	11042-69-6	6325831	-	-	C08564	2.55784e+06	3.85845e+06	4.34004e+06	2566119	2.78686e+06	3.19718e+06	2.08959e+06	2.10097e+06	1.3047e+06	1.61488e+06	966738	1.619e+06	2.77287e+06	2.77237e+06	2.79284e+06	-
MW0001300	T3_positive	1,2-Diphenylhydrazine	Benzenoids	Benzene and substituted derivatives	Phenylhydrazines	C12H12N2	167.093	184.1	7.5271	[M+H-H2O]+	9.375	3	0.6242	rp	122-66-7 | 38622-18-3	31222	-	85156	-	1.21644e+07	5.28878e+06	3.24061e+06	8194011	6.90924e+06	4.60347e+06	5.37682e+06	5.02236e+06	1.61728e+07	5.1837e+06	5.71834e+06	4.74935e+06	5.9686e+06	5.95221e+06	6.04979e+06	-
MW0143046	T3_positive	3-Methylbenzyl alcohol	Benzenoids	Benzene and substituted derivatives	Benzyl alcohols	C8H10O	122.071	122.073	7.9124	[M+]+	3.175	3	0.6228	rp	587-03-1	11476	-	-	C07216	3.53951e+07	2.70478e+07	2.74718e+07	2.1534e+07	2.35002e+07	2.06037e+07	2.38525e+07	1.82578e+07	5.2642e+07	1.77422e+07	2.70001e+07	1.71402e+07	4.83616e+07	5.40224e+07	5.04e+07	ko01100
MW0152404	T3_positive	Leu-Leu-Phe	Organic acids and derivatives	Carboxylic acids and derivatives	Amino acids, peptides, and analogues	C21H33N3O4	414.235	391.247	2.3706	[M+Na]+	2.43822	3	0.6221	rp	74479-02-0	7408573	-	15658	-	1.65762e+06	755957	704125	998303	863773	977799	2.12835e+06	1.15745e+06	1.36072e+06	927281	635983	1.46464e+06	1.0128e+06	748817	954233	-
MW0142814	T3_positive	(R)-3-Amino-1,2-propanediol	Organic nitrogen compounds	Organonitrogen compounds	Amines	C3H9NO2	74.0609	91.0633	8.6646	[M+H-H2O]+	2.175	3	0.6206	rp	66211-46-9	6994409	-	-	-	1.45714e+08	1.7987e+08	1.8714e+08	1.18391e+08	1.34996e+08	1.15123e+08	1.14243e+08	1.31098e+08	1.30749e+08	2.02959e+08	1.5252e+08	1.56521e+08	1.82115e+08	1.42076e+08	1.71672e+08	-
MW0147346	T3_positive	Benzyl cetraxate	Benzenoids	Phenol esters	-	C24H29NO4	378.209	395.21	8.8419	[M+H-H2O]+	7.85	3	0.6185	rp	83544-74-5	439959	-	-	C03256	2.15592e+06	401209	1.17044e+06	1.14218e+06	994931	1.43387e+06	2.94932e+06	1.48689e+06	198514	1.31705e+06	1.21802e+06	1.82357e+06	2.48225e+06	2.41223e+06	2.33192e+06	-
MW0141979	T3_positive	2,3,6-Trichlorobiphenyl	Benzenoids	Benzene and substituted derivatives	Biphenyls and derivatives	C12H7Cl3	256.965	255.961	9.3611	[M+H]+	9.825	3	0.6156	rp	55702-45-9	41540	-	-	C14359	2.70792e+07	2.86692e+07	2.09589e+07	3.60703e+07	1.83828e+07	5.18828e+07	1.7216e+07	1.60668e+07	1.27243e+08	2.86399e+07	5.27004e+07	3.08923e+07	2.42995e+07	2.38237e+07	2.38598e+07	-
MW0053857	T3_positive	Chimyl alcohol	Lipids and lipid-like molecules	Glycerolipids	Monoradylglycerols	C19H40O3	339.29	316.298	5.3562	[M+Na]+	7.625	3	0.6136	rp	6145-69-3 | 53584-29-5	72733	-	24090	C13859	2.24001e+06	1.13224e+07	2.1964e+06	5.58675e+06	3.31284e+06	4.46451e+06	2.85522e+06	3.0685e+06	2.03015e+06	4.03111e+06	3.8595e+06	7.12816e+06	3.54308e+06	4.3353e+06	4.80274e+06	-
MW0054026	T3_positive	1-O-Acetylbritannilactone	Lipids and lipid-like molecules	Prenol lipids	Terpene lactones	C17H24O5	326.198	308.162	1.2711	[M+NH4]+	4.575	3	0.6114	rp	33627-41-7	75528891	-	-	-	5.11658e+06	4.30336e+06	1.88084e+06	5.55755e+06	5.05675e+06	5.34024e+06	4.65891e+06	5.72835e+06	6.27223e+06	3.32715e+06	3.46396e+06	2.14611e+06	4.25147e+06	4.31933e+06	4.38063e+06	-
MW0157977	T3_positive	trans-4-Methoxy-4'-nitrostilbene oxide	Phenylpropanoids and polyketides	Stilbenes	-	C15H13NO4	272.09	271.084	1.0966	[M+H]+	4.4	3	0.6042	rp	14985-27-4	248989	-	-	C15457	2.56122e+07	2.39794e+06	3.41805e+06	2.50089e+06	1.30706e+06	5.50356e+06	1.58346e+06	5.91144e+06	2.43856e+06	8.23685e+06	2.06842e+06	6.51477e+07	2.12751e+06	2.09394e+06	1.71508e+06	-
MW0164346	T3_positive	2-Hydroxy-2-methylbutanenitrile	Organic oxygen compounds	Organooxygen compounds	Alcohols and polyols	C5H9NO	82.0659	99.0684	4.8448	[M+H-H2O]+	1.975	3	0.604	rp	174849-22-0	49859714	-	-	-	1.44319e+08	1.38931e+08	1.42531e+08	1.17088e+08	1.3865e+08	1.1344e+08	8.0971e+07	2.42408e+07	1.43658e+08	4.76261e+07	2.82778e+08	1.42265e+08	1.06841e+08	9.81464e+07	1.03107e+08	-
MW0147873	T3_positive	Cucurbitine	Organic acids and derivatives	Carboxylic acids and derivatives	Amino acids, peptides, and analogues	C5H10N2O2	113.071	130.074	8.1849	[M+H-H2O]+	1.175	3	0.6009	rp	6807-92-7	442634	-	-	C10140	7.1932e+07	5.77142e+07	3.84786e+07	7.97856e+07	5.78957e+07	7.36175e+07	4.4629e+07	4.31203e+07	4.73815e+07	3.19031e+07	9.32956e+07	8.39582e+06	6.51274e+07	6.00498e+07	3.7923e+07	-
MW0005934	T3_positive	Acetarsol	Benzenoids	Benzene and substituted derivatives	Anilides	C8H10AsNO5	274.976	274.978	4.7244	[M+]+	3.225	3	0.6005	rp	97-44-9	1985	-	43583	-	2.41461e+07	2.84701e+07	2.83027e+07	1.52449e+07	3.22363e+07	2.05023e+07	3.30865e+07	3.61266e+07	3.1884e+07	3.3847e+07	3.59642e+07	3.681e+07	3.55995e+07	3.48565e+07	3.51734e+07	-
MW0122493	T3_positive	7-Hydroxyprochlorperazine	Organoheterocyclic compounds	Benzothiazines	Phenothiazines	C20H24ClN3OS	389.132	389.133	0.8042	[M+]+	1.15	3	0.5998	rp	52172-19-7	12333094	-	2116	-	2.72915e+07	3.18131e+07	2.71789e+07	2.5971e+07	2.56857e+07	2.04165e+07	867548	3.43057e+06	9.22602e+06	6.91677e+06	2.24811e+06	7.69313e+06	1.61575e+07	1.60761e+07	1.60699e+07	-
MW0146597	T3_positive	Benzonitrile	Benzenoids	Benzene and substituted derivatives	Benzonitriles	C7H5N	104.053	103.042	1.2133	[M+H]+	9.75	3	0.5998	rp	100-47-0	7505	-	-	C09814	5.19674e+07	5.5966e+07	6.43371e+07	5.90379e+07	5.21011e+07	5.64101e+07	7.87331e+07	8.18472e+07	6.69918e+07	7.08969e+07	2.8094e+07	6.3335e+07	6.2128e+07	6.2431e+07	6.26258e+07	-
MW0142870	T3_positive	3-Chloro-2-methylpropene	Organohalogen compounds	Organochlorides	-	C4H7Cl	128.986	90.0236	0.9226	[M+K]+	1.075	3	0.5909	rp	563-47-3	11241	-	-	C19363	1.29237e+07	1.3497e+07	1.86793e+07	2.93254e+07	1.46217e+07	1.81268e+07	1.07881e+07	9.70656e+06	7.75903e+06	8.71683e+06	9.58789e+06	7.73733e+06	1.71456e+07	1.73109e+07	1.71393e+07	-
MW0003411	T3_positive	3-(2-Aminopropyl)phenol	Benzenoids	Benzene and substituted derivatives	Phenethylamines	C9H13NO	151.098	151.1	8.2811	[M+]+	2.775	3	0.5826	rp	1075-61-2	102551	-	-	C11776	9.78287e+06	1.2043e+07	1.16951e+07	1.16786e+07	9.92386e+06	1.229e+07	1.05784e+07	6.75713e+06	7.27114e+06	4.96973e+06	1.18308e+07	1.78296e+06	8.95055e+06	8.85468e+06	8.13658e+06	-
MW0153745	T3_positive	Metam-sodium	Organic salts	Organic metal salts	Organic alkali metal salts	C2H4NNaS2	111.969	128.968	9.1374	[M+H-H2O]+	9.8	3	0.5824	rp	137-42-8 | 6734-80-1	5366415	-	-	C18424	1.30779e+08	1.16955e+08	1.18311e+08	2.70506e+07	1.52009e+07	6.59201e+07	2.13818e+07	4.33092e+07	9.68989e+07	5.94927e+07	2.05552e+07	1.88349e+07	3.36432e+07	3.41153e+07	2.94776e+07	-
MW0154563	T3_positive	N-Nitrosomethylvinylamine	Organic nitrogen compounds	Organonitrogen compounds	Organic nitroso compounds	C3H6N2O	87.0561	86.048	5.6779	[M+H]+	1.975	3	0.5725	rp	4549-40-0	20678	-	-	C19282	6.50059e+06	4.05319e+06	3.7558e+06	3.94731e+06	6.7212e+06	4.54971e+06	3921754	6.5306e+06	5.52315e+06	2.40647e+06	5.17945e+06	7.42722e+06	4.06803e+06	5.25918e+06	5.15671e+06	-
MW0013116	T3_positive	(Z)-5-[(1R,2R,3S,5S)-3,5-dihydroxy-2-[(E,3S)-3-hydroxyoct-1-enyl]cyclopentyl]pent-3-enoic acid	Lipids and lipid-like molecules	Fatty Acyls	Eicosanoids	C18H30O5	309.204	326.209	0.7363	[M+H-H2O]+	5.55	3	0.5687	rp	240405-20-3	5283032	-	-	-	2.34942e+06	2.42568e+06	2.55267e+06	2.31143e+06	3.48936e+06	4.00628e+06	3.81388e+06	3.06818e+06	2.66263e+06	2.24673e+06	3.32852e+06	2.3234e+06	2.59794e+06	2.49964e+06	2.6102e+06	-
MW0133346	T3_positive	4-Dimethylaminocinnamaldehyde	Phenylpropanoids and polyketides	Cinnamaldehydes	-	C11H13NO	175.098	175.1	8.4736	[M+]+	2.775	3	0.5641	rp	6203-18-5 | 20432-35-3	5284506	-	85013	-	5.31071e+07	5.00575e+06	4.03321e+06	7.51831e+06	7.77579e+06	3.3297e+07	7.77571e+06	2.6159e+07	4.76137e+06	3.17194e+06	6.32432e+06	8.16911e+06	1.60723e+07	1.18079e+07	1.49824e+07	-
ZINC2558705	T3_positive	Erysolin	Organic acids and derivatives	Organic sulfonic acids and derivatives	Organosulfonic acids and derivatives	C6H11NO2S2	158.013	193.023	5.3493	[M+H-2H2O]+	8.95	3	0.5608	rp	504-84-7	3080557	-	43501	-	5.92965e+07	1.61581e+08	5.30023e+08	1.08228e+08	1.20354e+08	8.23882e+07	1.12685e+08	1.25166e+08	9.65434e+07	1.05924e+08	1.365e+08	1.0056e+08	1.44807e+08	1.41256e+08	1.44365e+08	-
MW0106037	T3_positive	betN-Methylamino-L-alanine	Organic acids and derivatives	Carboxylic acids and derivatives	Amino acids, peptides, and analogues	C4H10N2O2	136.106	118.074	2.4311	[M+NH4]+	4.825	3	0.5569	rp	15920-93-1 | 741643-07-2	105089	-	-	C08291	1.53251e+07	2.31604e+07	2.42234e+07	1.45462e+07	5.70019e+06	9.61897e+06	2.1246e+07	1.90956e+07	1.46883e+07	2.04827e+07	2.37204e+07	1.91429e+07	1.82613e+07	1.85532e+07	1.9388e+07	-
MW0160004	T3_positive	Nateglinide	Organic acids and derivatives	Carboxylic acids and derivatives	Amino acids, peptides, and analogues	C19H27NO3	300.199	317.199	5.6436	[M+H-H2O]+	9.025	3	0.5469	rp	105816-05-5	60026	-	-	-	3.08847e+06	4.72822e+06	938300	1.11729e+06	3.25126e+06	1.04103e+06	1.40574e+06	2.67872e+06	2.45108e+06	2.04124e+06	1.35239e+06	1.99992e+06	3.37334e+06	3.3761e+06	3.16495e+06	-
MW0007855	T3_positive	Methyl 3-methylbenzoate	Benzenoids	Benzene and substituted derivatives	Benzoic acids and derivatives	C9H10O2	115.051	150.068	8.6576	[M+H-2H2O]+	8.45	3	0.5412	rp	99-36-5	7435	-	265045	-	3.01299e+07	2.86767e+07	2.14352e+07	3.02164e+07	1.50112e+08	7.70442e+07	1.32198e+08	6.02306e+07	7.18457e+07	8.11013e+07	1.59673e+07	1.60856e+08	6.05459e+07	5.64574e+07	4.45026e+07	-
MW0012567	T3_positive	16-phenoxy tetranor Prostaglandin A2	Lipids and lipid-like molecules	Fatty Acyls	Eicosanoids	C22H26O5	335.167	370.178	8.945	[M+H-2H2O]+	6.95	3	0.5113	rp	51639-10-2	12767333	-	45407	-	4.60951e+06	2.76374e+06	2.53772e+06	2.47259e+06	3.71909e+06	2.09359e+06	2.47085e+06	2.13942e+06	2.69488e+06	2.4112e+06	1.74627e+06	2.3372e+06	2.37088e+06	2.35002e+06	2.37019e+06	-
MW0108842	T3_positive	N-Methyl-L-histidine	Organic acids and derivatives	Carboxylic acids and derivatives	Amino acids, peptides, and analogues	C7H11N3O2	152.082	169.085	7.1767	[M+H-H2O]+	0.925	3	0.5096	rp	24886-03-1	90638	-	-	C03298	1.41916e+07	1.41539e+07	1.1118e+07	1.07982e+07	1.04575e+07	1.00538e+07	7.03654e+06	6.77023e+06	1.06086e+07	1.0926e+07	1.21285e+07	8.56277e+06	7.72405e+06	7.92503e+06	7.74291e+06	-
MW0102919	T3_positive	Triamcinolone acetonide	Lipids and lipid-like molecules	Steroids and steroid derivatives	Hydroxysteroids	C24H31FO6	457.204	434.211	8.8127	[M+Na]+	8.15836	3	0.501	rp	76-25-5	6436	-	2903	C08183	591588	398990	676910	180152	382893	1.50727e+06	1.57923e+06	1.27532e+06	288124	168641	253383	383475	1.01128e+06	874281	943330	-
MW0004319	T3_positive	4-(4-Fluorophenyl)cyclohexanone	Organic oxygen compounds	Organooxygen compounds	Carbonyl compounds	C12H13FO	193.103	192.095	2.4311	[M+H]+	0.10825	4	0.9973	rp	40503-86-4	12834322	-	-	-	3.08792e+08	2.85526e+08	2.86412e+08	3.06194e+08	2.6928e+08	2.7568e+08	2.46418e+08	2.49466e+08	2.51139e+08	2.48453e+08	2.84181e+08	2.62267e+08	2.65769e+08	2.65488e+08	2.67185e+08	-
MW0154688	T3_positive	O-Carbamoyl-L-serine	Organic acids and derivatives	Carboxylic acids and derivatives	Amino acids, peptides, and analogues	C4H8N2O4	166.074	148.048	1.9993	[M+NH4]+	1.017	4	0.9752	rp	2105-23-9	439881	-	-	C03015	1.31582e+07	1.3787e+07	1.36103e+07	1.50273e+07	2.84072e+07	3.11453e+07	4.27723e+07	1.34486e+07	1.63222e+07	1.9927e+07	1.69241e+07	2.06648e+07	1.18704e+07	1.08638e+07	9.47761e+06	-
MW0133018	T3_positive	3-Cyano-8-methoxycoumarin	Phenylpropanoids and polyketides	Coumarins and derivatives	Hydroxycoumarins	C11H7NO3	202.056	201.043	0.65	[M+H]+	1.01725	4	0.9752	rp	13229-91-9	4565666	-	-	-	2.66055e+08	2.35447e+08	1.76049e+08	2.14043e+08	2.28756e+08	1.98425e+08	1.99843e+08	2.04039e+08	1.91475e+08	1.76822e+08	1.09755e+08	1.76025e+08	2.11807e+08	2.08368e+08	2.07617e+08	-
MW0003543	T3_positive	3-Methoxycarbonylphenylboronic acid	Benzenoids	Benzene and substituted derivatives	Benzoic acids and derivatives	C8H9BO4	219.018	180.06	1.1408	[M+K]+	1.366	4	0.967	rp	99769-19-4	2734714	-	-	-	3.84226e+07	4.52616e+07	5.27729e+07	6.1273e+07	3.74256e+07	4.05388e+07	2.31065e+07	2.66418e+07	1.31622e+07	1.59486e+07	1.5133e+07	2.23682e+07	3.326e+07	3.32527e+07	3.30116e+07	-
MW0130263	T3_positive	2-(4-Chlorobenzyl)succinic acid	Benzenoids	Benzene and substituted derivatives	Phenoxyacetic acid derivatives	C11H11ClO4	280.988	242.035	4.1361	[M+K]+	1.4665	4	0.9646	rp	56416-13-8	277937	-	-	-	6.97746e+06	5.08026e+06	5.29587e+06	5.46463e+06	4.58558e+06	6.72548e+06	1.11905e+07	5.5332e+06	5.56403e+06	6.05872e+06	8.58719e+06	9.13546e+06	3.44118e+06	2.96207e+06	3.17841e+06	-
MW0121889	T3_positive	6-Amino-1,3-dimethyl-5-nitrosouracil	Organoheterocyclic compounds	Diazines	Pyrimidines and pyrimidine derivatives	C6H8N4O3	207.049	184.06	4.3146	[M+Na]+	1.6005	4	0.9615	rp	6632-68-4 | 58537-55-6	81133	-	-	-	1.77484e+07	1.71202e+07	1.52663e+07	1.55578e+07	1.88051e+07	1.47136e+07	1.65046e+07	1.4553e+07	1.69658e+07	1.61973e+07	1.66685e+07	1.61322e+07	1.60543e+07	1.5824e+07	1.58099e+07	-
MW0121463	T3_positive	5-Fluoro-2,3-dihydrobenzo[d]isothiazole 1,1-dioxide	Organoheterocyclic compounds	Thiadiazines	Benzothiadiazines	C7H6FNO2S	188.024	187.01	1.1408	[M+H]+	1.6815	4	0.9597	rp	845644-47-5	12128378	-	-	-	2.13422e+07	2.63897e+07	2.93131e+07	3.00381e+07	2.23874e+07	2.43922e+07	1.73687e+07	1.62901e+07	1.42154e+07	1.49558e+07	1.39621e+07	1.7594e+07	1.949e+07	1.92417e+07	1.89261e+07	-
ZINC5273916	T3_positive	deltTocopherol	Lipids and lipid-like molecules	Prenol lipids	Quinone and hydroquinone lipids	C27H46O2	403.361	402.35	8.8127	[M+H]+	1.94085	4	0.9538	rp	119-13-1	92094	-	-	-	2.33742e+07	1.64534e+07	1.79828e+07	1.68035e+07	1.40378e+07	1.50765e+07	1.44637e+07	1.1453e+07	1.32474e+07	1.27933e+07	1.36333e+07	1.46395e+07	1.84581e+07	1.75092e+07	1.75262e+07	-
MW0120665	T3_positive	4-phenyl-2,4-dihydro-3H-1,2,4-triazol-3-one	Organoheterocyclic compounds	Azoles	Triazoles	C8H7N3O	200.024	161.059	1.5194	[M+K]+	2.27975	4	0.9461	rp	1008-30-6	261419	-	-	-	2.53336e+07	1.33181e+08	2.43015e+07	7.35477e+07	1.83609e+08	5.90651e+07	1.75528e+07	7.20493e+07	1.03015e+07	1.55705e+07	2.32279e+08	2.40793e+08	1.05536e+08	1.06664e+08	9.9377e+07	-
MW0136804	T3_positive	2H-1-Benzopyran-2-one, 7-(ethylamino)-6-methyl-4-(trifluoromethyl)-	Phenylpropanoids and polyketides	Coumarins and derivatives	Hydroxycoumarins	C13H12F3NO2	294.072	271.082	0.765	[M+Na]+	2.46675	4	0.942	rp	55804-70-1	72817	-	-	-	5.47426e+06	5.94225e+06	7.27605e+06	2.22562e+06	1.12791e+07	1.14618e+07	2.27924e+07	1.58657e+07	1.19547e+07	2.57876e+07	4.18232e+07	1.99309e+07	1.1277e+07	9.74284e+06	1.09805e+07	-
MW0116573	T3_positive	1,2,4,5-Tetraazaspiro[5.5]undecane-3-thione	Organoheterocyclic compounds	Azoles	Triazoles	C7H14N4S	225.06	186.094	4.3146	[M+K]+	2.707	4	0.9367	rp	18801-59-7	959250	-	-	-	6.6483e+07	3.88178e+07	3.77735e+07	3.48673e+07	3.70346e+07	3.31943e+07	3.73583e+07	3.38109e+07	3.78746e+07	3.6624e+07	3.83343e+07	3.81102e+07	3.74576e+07	3.71598e+07	3.70778e+07	-
MW0120928	T3_positive	6,11-dihydro-5H-benzo[a]carbazole	Organoheterocyclic compounds	Indoles and derivatives	Carbazoles	C16H13N	220.107	219.105	2.1915	[M+H]+	3.00125	4	0.9303	rp	21064-49-3	297591	-	-	-	2.11648e+06	3.61412e+06	2.07297e+06	1.522e+06	3.63951e+06	3.74699e+06	7.55503e+06	1.07152e+06	4.67375e+06	6.36268e+06	7.56434e+06	1.36594e+06	3.78882e+06	3.96855e+06	3.30025e+06	-
MW0152070	T3_positive	L-5-Carboxymethylhydantoin	Organoheterocyclic compounds	Azolidines	Imidazolidines	C5H6N2O4	197.001	158.033	9.8367	[M+K]+	3.10825	4	0.928	rp	26184-53-2	440092	-	-	C03703	2.05041e+08	1.23961e+08	9.84349e+07	1.17564e+08	1.31368e+08	1.01765e+08	1.18809e+08	1.17158e+08	1.08931e+08	1.26047e+08	1.61701e+08	1.14947e+08	1.04421e+08	1.028e+08	1.05687e+08	-
MW0120221	T3_positive	4-Amino-6-chloropyrimidine-5-carbaldehyde	Organoheterocyclic compounds	Diazines	Pyrimidines and pyrimidine derivatives	C5H4ClN3O	158.013	157.004	8.8127	[M+H]+	4.27625	4	0.9037	rp	14160-93-1	84230	-	-	-	4.93317e+08	4.65135e+08	4.954e+08	6.45609e+08	4.93446e+08	4.87556e+08	6.35302e+08	4.49605e+08	5.50231e+08	4.75839e+08	5.02562e+08	5.60359e+08	5.12552e+08	5.18221e+08	5.11399e+08	-
MW0127338	T3_positive	1-Aminobutane-3-thiol	Organic nitrogen compounds	Organonitrogen compounds	Amines	C4H11NS	144.02	105.061	0.65	[M+K]+	4.44975	4	0.9003	rp	870-65-5	22325875	-	-	-	3.81882e+07	3.44199e+07	2.27277e+07	3.05501e+07	2.84716e+07	2.38198e+07	2.52976e+07	2.98122e+07	2.6292e+07	2.59411e+07	1.46735e+07	1.98438e+07	2.57632e+07	2.46566e+07	2.43918e+07	-
MW0106739	T3_positive	Furan-2-Sulfonamide	Benzenoids	Benzene and substituted derivatives	Benzenesulfonamides	C4H5NO3S	169.986	146.999	0.7793	[M+Na]+	5.0345	4	0.8887	rp	55673-71-7	13668256	-	-	-	4.09909e+08	2.87829e+08	3.80049e+08	3.59979e+08	9.0705e+06	4.45494e+08	4.38927e+08	3.68985e+08	2.85176e+08	2.65663e+08	1.97354e+08	2.83567e+08	3.52116e+08	3.50924e+08	3.51878e+08	-
MW0153327	T3_positive	Makisterone B	Lipids and lipid-like molecules	Steroids and steroid derivatives	Bile acids, alcohols and derivatives	C28H46O7	495.329	494.324	6.7238	[M+H]+	6.78506	4	0.8562	rp	20512-31-6	441830	-	-	C08829	1.09166e+07	3.40985e+06	2.11561e+06	3.30336e+06	2.8274e+06	4.68124e+06	8.62586e+07	5.25788e+07	3.89524e+07	3.21462e+07	5.45096e+07	5.60407e+07	1.3257e+07	2.23403e+07	1.97427e+07	-
MW0120650	T3_positive	2-Mercapto-4-hydroxy-5-cyanopyrimidine	Organoheterocyclic compounds	Diazines	Pyrimidines and pyrimidine derivatives	C5H3N3OS	175.986	153	0.0638	[M+Na]+	8.294	4	0.8303	rp	23945-49-5	819918	-	-	-	2.36111e+07	2.45401e+07	2.79849e+07	5.51424e+07	3.77944e+07	2.28989e+07	2.74456e+07	1.89331e+07	2.13979e+07	2.24226e+07	2.09083e+07	2.21135e+07	46075035	4.13809e+07	3.90309e+07	-
MW0144030	T3_positive	8'-apo-betCarotenol	Lipids and lipid-like molecules	Prenol lipids	Triterpenoids	C30H42O	457.283	418.324	8.7952	[M+K]+	10.9154	4	0.7897	rp	43126-13-2	5280991	-	-	C06733	5.02278e+07	2.28493e+07	3.33167e+07	6.17075e+07	1.08002e+07	4.11296e+06	3.25805e+07	3.66498e+07	1.48276e+07	8.67545e+06	4.3417e+06	2.17387e+07	3.00267e+07	2.91034e+07	2.8585e+07	-
MW0146872	T3_positive	Bromobenzene	Benzenoids	Benzene and substituted derivatives	Halobenzenes	C6H5Br	173.985	155.958	8.8419	[M+NH4]+	11.1533	4	0.7863	rp	108-86-1	7961	-	-	C11036	1.24782e+08	1.21158e+08	1.38779e+08	1.50726e+08	1.37501e+08	1.7822e+08	1.3299e+08	1.69955e+08	1.77398e+08	4.88749e+07	1.60469e+08	1.05621e+07	1.79258e+08	1.78453e+08	1.74021e+08	ko00980
MW0120881	T3_positive	2,4(1h,3h)-Pyrimidinedione, 5-(cyclohexylamino)-	Organoheterocyclic compounds	Diazines	Pyrimidines and pyrimidine derivatives	C10H15N3O2	248.076	209.116	4.3146	[M+K]+	13.567	4	0.7537	rp	5177-53-7	255373	-	-	-	1.54394e+07	1.75028e+07	1.54914e+07	1.43717e+07	1.7044e+07	1.32293e+07	1.48071e+07	7.08089e+06	1.4651e+07	3.79564e+06	1.52084e+07	1.59052e+07	1.23657e+07	1.29906e+07	1.17153e+07	-
MW0160431	T3_positive	5-Hydroxybenzimidazole	Organoheterocyclic compounds	Benzimidazoles	-	C7H6N2O	157.035	134.048	1.1408	[M+Na]+	0.032	4	0.7492	rp	41292-65-3 | 149471-91-0	3082533	-	-	C21764	849296	1.3632e+06	1.71253e+06	1.80417e+06	969518	1.32589e+06	657367	859018	394078	155594	250239	541616	803277	866902	826810	ko00860,ko01100
MW0122543	T3_positive	8-(4-Chloro-phenyl)-1,3-dimethyl-3,7-dihydro-purine-2,6-dione	Organoheterocyclic compounds	Imidazopyrimidines	Purines and purine derivatives	C13H11ClN4O2	291.065	290.057	1.1989	[M+H]+	0.1335	4	0.7467	rp	29064-02-6	323305	-	-	-	1.44999e+06	2.82908e+06	2.47509e+06	2.71744e+06	2.81251e+06	1.6024e+06	1.80002e+06	1.25341e+06	1.22733e+06	1.08444e+06	767741	976901	1.88231e+06	1.74358e+06	1.94193e+06	-
MW0002868	T3_positive	2-Chloro-4-formyl-6-methoxyphenyl acetate	Benzenoids	Benzene and substituted derivatives	Benzoyl derivatives	C10H9ClO4	251.009	228.019	1.2133	[M+Na]+	0.1585	4	0.7461	rp	63055-10-7	889376	-	-	-	4.56896e+06	5.37033e+06	4.92967e+06	5.6024e+06	2.32246e+06	2.53301e+06	5.03793e+06	4.72073e+06	6.71132e+06	5.26181e+06	3.3478e+06	7.61493e+06	5.55287e+06	5.73583e+06	5.5089e+06	-
MW0127562	T3_positive	S-Isopropyl-isothiourea	Organic nitrogen compounds	Organonitrogen compounds	Guanidines	C4H10N2S	157.018	118.056	0.6644	[M+K]+	0.2	4	0.745	rp	6913-17-3	445319	-	64869	-	1.02246e+06	7.87457e+06	9.77509e+06	8.68065e+06	5.32106e+06	5.9481e+06	3.41902e+06	3.80982e+06	4.30217e+06	2.81023e+06	1.05914e+07	7.93061e+06	7.24116e+06	6.70749e+06	7.14695e+06	-
MW0103937	T3_positive	2-Undecyl-thiazolidine-4-carboxylic acid	Organic acids and derivatives	Carboxylic acids and derivatives	Amino acids, peptides, and analogues	C15H29NO2S	288.203	287.192	0.8509	[M+H]+	0.25	4	0.7438	rp	298186-80-8	2727678	-	44894	-	1.63532e+07	4.31376e+06	2.64651e+06	1.76255e+07	1.48233e+07	1.60225e+07	2.158e+07	1.78796e+07	1.62378e+07	1.39325e+07	8.02985e+06	1.58996e+07	1.0196e+07	9.55059e+06	1.06876e+07	-
MW0004409	T3_positive	4-(Trifluoromethyl)benzyl alcohol	Benzenoids	Benzene and substituted derivatives	Trifluoromethylbenzenes	C8H7F3O	177.044	176.045	8.8127	[M+H]+	0.25125	4	0.7438	rp	349-95-1	67684	-	-	-	2.12939e+06	2.2966e+06	3.90475e+06	3.18033e+06	2.77574e+06	2.57501e+06	3.40758e+06	1.93297e+06	1.63865e+06	759335	3.23841e+06	4.75081e+06	2.87655e+06	2.90107e+06	2731695	-
MW0119971	T3_positive	4-(Chloromethyl)-2-(4-ethylphenyl)-1,3-thiazole	Organoheterocyclic compounds	Azoles	Thiazoles	C12H12ClNS	276.002	237.038	0.7637	[M+K]+	0.2555	4	0.7437	rp	900641-46-5	2466774	-	-	-	1.27564e+07	1.06314e+07	1.53848e+07	14995491	1.22311e+07	1.19112e+07	6.92215e+06	4.71786e+06	8.89914e+06	1.33376e+07	1.26191e+07	6.38311e+06	1.14365e+07	1.12819e+07	1.13871e+07	-
MW0141090	T3_positive	1,2-Bis(chloromethoxy)ethane	Organic oxygen compounds	Organooxygen compounds	Ethers	C4H8Cl2O2	176.023	157.99	9.7329	[M+NH4]+	0.3375	4	0.7416	rp	13483-18-6	61632	-	-	C19348	4.00967e+06	2.01526e+06	3.16727e+06	2.26942e+07	2.3044e+06	2.88763e+06	3.42414e+06	1.84951e+06	2.02309e+06	2.16381e+06	1.55541e+06	1.5769e+06	4.25339e+06	4.21609e+06	3.83143e+06	-
MW0005477	T3_positive	5-[(2,4-Difluorophenoxy)methyl]furan-2-carbaldehyde	Benzenoids	Benzene and substituted derivatives	Benzoyl derivatives	C12H8F2O3	277.009	238.044	0.6636	[M+K]+	0.3765	4	0.7407	rp	438222-04-9	3424864	-	-	-	1.34496e+06	6.35945e+06	3.20287e+06	9.28111e+06	4.80246e+06	4.8819e+06	3.43022e+06	3.68272e+06	1.44105e+06	1.32046e+06	1.77806e+06	3.65641e+06	4.74091e+06	4.65571e+06	4.38051e+06	-
ZINC70455625	T3_positive	Cyclopropaneoctanoic acid, 2-octyl-, methyl ester, (1R,2S)-	Lipids and lipid-like molecules	Fatty Acyls	Fatty acid esters	C20H38O2	311.295	310.287	8.8054	[M+H]+	0.4515	4	0.7388	rp	678186-52-2	11381345	-	-	-	1.31511e+06	598392	1.75738e+06	1.33671e+06	1.78323e+06	1.98195e+06	1.07849e+06	3.10768e+06	3.31669e+06	101055	1.59629e+06	1.39234e+06	2.31197e+06	2.45142e+06	2.19068e+06	-
MW0147672	T3_positive	Clitidine	Organic oxygen compounds	Organooxygen compounds	Carbohydrates and carbohydrate conjugates	C11H14N2O6	293.072	270.085	1.1408	[M+Na]+	0.46575	4	0.7385	rp	63592-84-7	182378	-	-	C19977	822153	1.53441e+06	1.07573e+06	2.03648e+06	799359	1.19764e+06	983515	669733	1.02925e+06	1.00488e+06	137253	364939	671484	686505	616981	-
MW0004625	T3_positive	4-amino-5-(4-fluorobenzyl)-4H-1,2,4-triazole-3-thiol	Benzenoids	Benzene and substituted derivatives	Halobenzenes	C9H9FN4S	242.087	224.053	1.1263	[M+NH4]+	0.488	4	0.7379	rp	151297-84-6	2526775	-	-	-	4.13954e+06	5.46659e+06	2.68777e+06	6.30906e+06	3.6001e+06	4.0952e+06	2.45441e+06	472962	2.79499e+06	855420	218578	1.42846e+06	2.78543e+06	2.86758e+06	2.8687e+06	-
MW0111090	T3_positive	Isopropyl-methyl-prop-2-ynyl-amine	Organic nitrogen compounds	Organonitrogen compounds	Amines	C7H13N	129.139	111.105	0.6356	[M+NH4]+	0.50125	4	0.7376	rp	143346-98-9	10057463	-	-	-	4.33751e+07	4.31094e+07	3.89339e+07	5.16775e+07	42670461	3.83407e+07	2.72941e+07	2.60681e+07	2.2845e+07	2.16546e+07	1.16567e+07	2.36245e+07	3.026e+07	3.02655e+07	3.02701e+07	-
MW0122097	T3_positive	6-Chloroimidazo[2,1-b][1,3]thiazole-5-carbonitrile	Organoheterocyclic compounds	Diazines	Pyrazines	C6H2ClN3S	183.976	182.966	9.5692	[M+H]+	0.51125	4	0.7374	rp	23576-90-1	333028	-	-	-	1.591e+06	1.22467e+06	418848	1.18898e+06	1.26866e+06	2.10304e+06	3.13301e+06	1.70611e+06	1.47769e+06	1.06242e+06	2.31771e+06	2.56475e+06	1.51981e+06	1.40279e+06	1.60866e+06	-
MW0127070	T3_positive	Dodecamethylcyclohexasiloxane	Organosulfur compounds	Organic disulfides	Dialkyldisulfides	C12H36O6Si6	467.103	444.113	0.7363	[M+Na]+	0.559317	4	0.7362	rp	540-97-6	10911	-	-	-	4.65661e+06	2.8999e+06	4.98503e+06	2.16227e+06	1.83375e+06	4.73011e+06	3.8382e+06	3.94106e+06	5.87219e+06	5.34226e+06	3.35547e+06	3.64822e+06	4.53464e+06	4.49945e+06	4.71204e+06	-
MW0122252	T3_positive	2,4(1H,3H)-Pyrimidinedithione, 6-methyl-	Organoheterocyclic compounds	Diazines	Pyrimidines and pyrimidine derivatives	C5H6N2S2	158.997	157.997	1.5044	[M+H]+	0.599	4	0.7352	rp	6308-38-9	816944	-	-	-	2.44002e+07	2.45334e+08	1.81871e+07	1.88018e+08	1.97357e+08	1.99396e+07	2.01782e+08	2.05857e+07	2.1894e+07	2.0549e+07	2.14964e+08	1.79877e+07	1.79388e+08	1.85176e+08	1.82186e+08	-
MW0115986	T3_positive	(5-Fluoro-1H-benzo[d]imidazol-2-yl)methanol	Organoheterocyclic compounds	Diazanaphthalenes	Benzodiazines	C8H7FN2O	189.044	166.054	1.3435	[M+Na]+	0.60275	4	0.7352	rp	39811-07-9	16767387	-	-	-	2.91329e+06	5.69596e+06	6.24583e+06	5.97409e+06	3.22881e+06	6.75697e+06	8.56878e+06	5.81964e+06	4.44101e+06	6.36836e+06	4.93403e+06	8.24203e+06	8.83101e+06	8.01573e+06	9.28146e+06	-
MW0140284	T3_positive	(2R)-2-amino-5-[[(2R)-1-[[(2R,3R)-3-methoxy-2-methyl-4-oxo-1-sulfoazetidin-3-yl]amino]-1-oxopropan-2-yl]amino]-5-oxopentanoic acid	Organic acids and derivatives	Carboxylic acids and derivatives	Amino acids, peptides, and analogues	C13H22N4O9S	449.078	410.111	0.7506	[M+K]+	0.611786	4	0.7349	rp	113784-28-4	92042785	-	-	C20928	4.52807e+06	4.92839e+06	5.01091e+06	5.67623e+06	3.28142e+06	3.47318e+06	2.78373e+06	5565245	5.42061e+06	3.72047e+06	2.49506e+06	4.27167e+06	6.89325e+06	7.04201e+06	6.86852e+06	-
MW0142481	T3_positive	2-Methylnaphthalene	Benzenoids	Naphthalenes	Naphthols and derivatives	C11H10	143.086	142.078	5.8391	[M+H]+	0.626	4	0.7346	rp	91-57-6 | 7419-61-6	7055	-	-	C14098	392320	163737	359820	352383	510753	1.42875e+06	1.12882e+06	938614	374627	1.44957e+06	894220	1.09028e+06	567837	554258	601579	-
MW0142567	T3_positive	2-Pyridinemethanamine	Organoheterocyclic compounds	Pyridines and derivatives	2-pyridylmethylamines	C6H8N2	109.077	108.069	0.6932	[M+H]+	0.62925	4	0.7345	rp	3731-51-9	19509	-	-	C17926	1.93258e+07	2.74152e+07	1.98557e+07	2.69626e+07	2.43884e+07	1.52877e+07	1.27952e+07	1.59322e+07	1.76943e+07	1.28942e+07	1.32619e+07	1.19641e+07	1.90682e+07	1.90678e+07	1.91177e+07	-
MW0125689	T3_positive	2-chloro-1-(3,4-dihydroquinolin-1(2H)-yl)ethanone	Benzenoids	Benzene and substituted derivatives	Anilides	C11H12ClNO	248.026	209.061	4.3146	[M+K]+	0.6455	4	0.7341	rp	28668-58-8	240137	-	-	-	729674	722520	837538	841994	879559	843683	730955	756735	827885	539810	972415	784262	893838	924664	928076	-
MW0007342	T3_positive	[Hydroxy(tosyloxy)iodo]benzene	Benzenoids	Benzene and substituted derivatives	Toluenes	C13H13IO4S	414.954	391.958	8.8127	[M+Na]+	15.1807	4	0.7341	rp	27126-76-7	325434	-	-	-	4.15103e+07	3.61947e+07	3.40799e+07	9.26206e+07	4.77302e+07	2.95478e+07	3.02154e+07	3.47165e+07	5.42951e+07	4.34393e+07	5.03549e+07	5.46519e+07	3.15917e+07	3.54238e+07	2.91884e+07	-
MW0122421	T3_positive	7-Chloro-4-(4-methylpiperazin-1-yl)quinoline	Organoheterocyclic compounds	Diazinanes	Piperazines	C14H16ClN3	262.105	261.103	6.309	[M+H]+	0.68825	4	0.7331	rp	84594-63-8	7275193	-	-	-	1.70732e+06	1.13741e+06	1.61746e+06	1.2666e+06	1.33212e+06	1.72047e+06	1.09018e+06	1.41409e+06	1.2606e+06	1.78016e+06	1.03656e+06	1.24539e+06	1.42066e+06	1.42296e+06	1.38854e+06	-
MW0126771	T3_positive	Thiazole-4,5-dicarboxylic acid	Organoheterocyclic compounds	Pyridines and derivatives	Pyridinecarboxylic acids and derivatives	C5H3NO4S	211.941	172.978	1.0096	[M+K]+	0.69575	4	0.7329	rp	22358-80-1	193584	-	-	-	2.30628e+06	1.88963e+06	1.39712e+06	1.16261e+06	3.39223e+06	1.8293e+06	1.003e+06	1.3909e+06	2.70854e+06	1.58357e+06	2.45816e+06	1.64209e+06	2.89497e+06	2.81986e+06	2.50204e+06	-
MW0014462	T3_positive	4-Hydroxynonenal	Lipids and lipid-like molecules	Fatty Acyls	Fatty alcohols	C9H16O2	198.087	159.134	2.9421	[M+K]+	15.35	4	0.7321	rp	148706-06-3	10034884	-	96566	-	1.99174e+06	4.33362e+06	2.40758e+06	1.03526e+07	4.72443e+06	5.65587e+06	4.07836e+06	3.87103e+06	8.48505e+06	8.21231e+06	4.1232e+06	3.71279e+06	4.6572e+06	4.63605e+06	4.43233e+06	-
ZINC103537615	T3_positive	1,7-Diphenyl-5-hydroxy-4,6-hepten-3-one	Phenylpropanoids and polyketides	Diarylheptanoids	Linear diarylheptanoids	C19H18O2	279.138	278.131	2.7768	[M+H]+	0.80025	4	0.7304	rp	87095-77-0	126592759	-	-	-	473791	357623	441698	787496	773982	825145	921724	724275	180187	245495	617744	853705	1.25427e+06	1.23618e+06	1.22383e+06	-
MW0120359	T3_positive	4-Chloro-5,6-dimethylpyrimidin-2-amine	Organoheterocyclic compounds	Diazines	Pyrimidines and pyrimidine derivatives	C6H8ClN3	158.049	157.041	8.8127	[M+H]+	0.8125	4	0.7301	rp	14394-61-7	248655	-	-	-	2.63755e+06	2.88047e+06	3.73552e+06	4.38174e+06	1.83667e+06	3.58208e+06	3.7213e+06	2.59102e+06	3.6373e+06	2.96883e+06	2.87364e+06	2.94165e+06	2.35956e+06	2.0683e+06	2.29518e+06	-
MW0112162	T3_positive	2-Hydroxy-3-nitropropanoic acid	Organic acids and derivatives	Hydroxy acids and derivatives	Beta hydroxy acids and derivatives	C3H5NO5	173.985	135.017	1.0096	[M+K]+	15.5692	4	0.7296	rp	36629-54-6	3325078	-	-	-	1.93097e+08	1.80303e+08	1.70824e+08	1.47735e+08	1.9396e+08	1.61809e+08	1.28069e+08	1.41907e+08	1.39832e+08	1.57308e+08	1.88866e+08	1.60056e+08	2.37474e+08	2.26208e+08	2.22432e+08	-
MW0146824	T3_positive	Bombykol	Lipids and lipid-like molecules	Fatty Acyls	Fatty alcohols	C16H30O	239.237	238.23	8.1775	[M+H]+	0.83575	4	0.7295	rp	765-17-3 | 1002-94-4	445128	-	-	C16873	1.10612e+06	488661	617482	1.05487e+06	669133	808885	492773	803990	991102	1443016	1.46448e+06	1.15502e+06	906755	977708	1.00025e+06	-
MW0000871	T3_positive	2-[(4-Chlorophenyl)Sulfonyl]Acetic Acid	Benzenoids	Benzene and substituted derivatives	Benzenesulfonyl compounds	C8H7ClO4S	272.937	233.975	8.8127	[M+K]+	0.893	4	0.7282	rp	3405-89-8	55680	-	-	-	1.2908e+07	1.26064e+07	1.0637e+07	1.17397e+07	9.52953e+06	1.1851e+07	1.51097e+07	1.02262e+07	1.66467e+07	1.13462e+07	1.28793e+07	1.26672e+07	1.59582e+07	1.57405e+07	1.60592e+07	-
MW0110670	T3_positive	2,2',2'',2'''-(Benzene-1,2-diyldinitrilo)tetraethanol	Organic nitrogen compounds	Organonitrogen compounds	Amines	C14H24N2O4	307.164	284.174	2.8216	[M+Na]+	0.9815	4	0.7261	rp	22745-71-7	258224	-	-	-	888206	865700	664794	609091	859420	904762	374464	1.02478e+06	945888	843937	703873	979092	770296	747892	740543	-
MW0157092	T3_positive	Sodium (2R,3R,4S)-2,3,4,6-tetrahydroxy-5-oxohexyl phosphate	Organic oxygen compounds	Organooxygen compounds	Carbohydrates and carbohydrate conjugates	C6H11Na2O9P	342.958	303.994	0.7219	[M+K]+	0.98875	4	0.7259	rp	26177-86-6	22812950	-	-	-	2.15625e+06	4.49547e+06	3.95821e+06	5.06016e+06	768991	5.91292e+06	4.28359e+06	4.07061e+06	6.74622e+06	6.19042e+06	7.66838e+06	6.30416e+06	4.98372e+06	4.99581e+06	5.04052e+06	-
MW0115595	T3_positive	1,1,1-Trifluoro-3-methylbutan-2-amine	Organic nitrogen compounds	Organonitrogen compounds	Amines	C5H10F3N	159.117	141.077	6.104	[M+NH4]+	1.165	4	0.7217	rp	1582-18-9	44717389	-	-	-	4.73965e+06	4.10588e+06	4.72844e+06	5.16359e+06	5.21338e+06	4.5998e+06	4.55468e+06	7.28949e+06	4.87227e+06	3.97042e+06	4.43948e+06	4.17987e+06	4.17033e+06	4.19573e+06	4.2815e+06	-
MW0106106	T3_positive	2-chloroethyl N-carbamoylcarbamate	Organic acids and derivatives	Organic carbonic acids and derivatives	Ureas	C4H7ClN2O3	189.007	166.014	1.4754	[M+Na]+	1.20025	4	0.7209	rp	88795-43-1	3027860	-	-	-	8.98764e+06	9.67908e+06	4.38218e+06	1.22627e+07	2.58489e+06	2.92272e+06	1.44737e+06	821710	5.2956e+06	4.77122e+06	4.50983e+06	4.39923e+06	3.90517e+06	4.79314e+06	5.08481e+06	-
MW0153285	T3_positive	Lythidathion	Organoheterocyclic compounds	Azoles	Thiadiazoles	C7H13N2O4PS3	354.941	315.978	8.7981	[M+K]+	1.23475	4	0.7201	rp	2669-32-1	17580	-	-	C19004	1.3152e+07	1.40721e+07	1.31059e+07	1.56937e+07	1.46361e+07	1.33196e+07	1.77736e+07	1.10028e+07	1.67903e+07	1.16084e+07	1.4612e+07	1.53575e+07	1.7478e+07	1.72818e+07	1.7269e+07	-
MW0120756	T3_positive	5-(2-Chloro-benzyl)-thiazol-2-ylamine	Benzenoids	Benzene and substituted derivatives	Halobenzenes	C10H9ClN2S	247.004	224.018	0.7075	[M+Na]+	1.24175	4	0.7199	rp	207463-32-9	727745	-	-	-	1.21843e+07	7.77278e+06	5.45919e+06	9.47253e+06	9.8513e+06	9.33479e+06	8.42307e+06	7.71702e+06	7313388	6.66422e+06	7.18472e+06	7.36045e+06	8.95319e+06	8.84246e+06	8.83406e+06	-
ZINC5996726	T3_positive	methyl (E)-5-(2-thienyl)pent-2-en-4-ynoate	Lipids and lipid-like molecules	Fatty Acyls	Fatty acid esters	C10H8O2S	193.029	192.024	1.1263	[M+H]+	1.2495	4	0.7197	rp	90920-85-7	5319788	-	-	-	2.41932e+06	2.34138e+06	3.63302e+06	4.08431e+06	2.21136e+06	2.71928e+06	445120	1.5142e+06	458133	549747	1.13914e+06	1.26986e+06	1.84913e+06	1.84733e+06	1.82249e+06	-
MW0122137	T3_positive	6-fluoro-1H-indazole-3-carboxylic Acid	Organoheterocyclic compounds	Benzopyrazoles	Indazoles	C8H5FN2O2	203.023	180.034	1.4318	[M+Na]+	1.26425	4	0.7194	rp	129295-30-3	10821228	-	-	-	1.16088e+07	1.79036e+07	9.44612e+06	8.05708e+06	9.18037e+06	9.62063e+06	2.14025e+07	1.48627e+07	1.0957e+07	1.15393e+07	9.649e+06	9.16687e+06	1.1798e+07	1.16096e+07	1.17892e+07	-
ZINC14817795	T3_positive	4-(3,4,5-Trimethoxyphenyl)butan-2-one	Benzenoids	Benzene and substituted derivatives	Methoxybenzenes	C13H18O4	239.128	238.12	5.6779	[M+H]+	1.273	4	0.7192	rp	57507-14-9	12236661	-	-	-	937081	1.33241e+06	839721	1.00167e+06	1.04676e+06	150097	1.128e+06	906091	769821	1.47092e+06	906288	1.0618e+06	813332	836813	810318	-
ZINC2510346	T3_positive	Methyltartronic acid	Organic acids and derivatives	Carboxylic acids and derivatives	Dicarboxylic acids and derivatives	C4H6O5	157.018	134.022	9.5995	[M+Na]+	1.3085	4	0.7183	rp	595-48-2 | 595-98-2	136386	-	-	-	3.27474e+06	3.53374e+06	4.55815e+06	1.17858e+07	5.06217e+06	2.2323e+07	4.02351e+06	6.24887e+06	2562532	2.97086e+06	3.72315e+06	2.89094e+07	7.48317e+06	8.59778e+06	1.07528e+07	-
MW0149028	T3_positive	Ethiolate	Organosulfur compounds	Thiocarbonyl compounds	Thiocarbamic acid derivatives	C7H15NOS	184.074	161.087	8.8127	[M+Na]+	1.41275	4	0.7159	rp	2941-55-1	18055	-	-	C19095	2.17741e+06	819239	220307	1.11214e+06	351042	1.07565e+06	3.43026e+06	4.1691e+06	2.35197e+06	4.18559e+06	1.04962e+06	2.72242e+06	2.68681e+06	2.62924e+06	2.60822e+06	-
MW0140401	T3_positive	(3Z,6Z,9Z)-dodecatrienol	Lipids and lipid-like molecules	Fatty Acyls	Fatty alcohols	C12H20O	181.159	180.151	5.2691	[M+H]+	1.46175	4	0.7148	rp	81345-02-0	5281129	-	-	C08375	1.8015e+06	2.11621e+06	2.52272e+06	2.14319e+06	1.78798e+06	1.67256e+06	1.85962e+06	2.0959e+06	2.21782e+06	2.12795e+06	1.87493e+06	1.87574e+06	2.61834e+06	2.57539e+06	2.57238e+06	-
ZINC39084983	T3_positive	1,7-Bis(4-hydroxyphenyl)hept4,6-dien-3-one	Phenylpropanoids and polyketides	Diarylheptanoids	Linear diarylheptanoids	C19H18O3	333.092	294.126	2.0139	[M+K]+	1.48625	4	0.7142	rp	332371-82-1	10613719	-	-	-	1.17975e+07	1.68881e+07	5.67565e+06	1.01965e+07	9.17149e+06	1.35147e+07	1.20093e+07	1.26956e+07	2.01197e+06	1.10888e+07	1.81925e+07	1.24629e+07	1.30912e+07	1.32985e+07	1.33213e+07	-
MW0122166	T3_positive	6-Fluoronicotinic acid	Organoheterocyclic compounds	Pyridines and derivatives	Pyridinecarboxylic acids and derivatives	C6H4FNO2	164.008	141.023	0.765	[M+Na]+	1.5165	4	0.7135	rp	403-45-2	242819	-	-	-	2.1202e+06	587519	687158	1.43847e+06	1.69172e+06	2.15927e+06	2.87098e+06	8.29939e+06	1.00225e+07	6.06749e+06	1.3502e+07	6.51392e+06	4.91447e+06	5.08171e+06	5.09881e+06	-
MW0151790	T3_positive	Isobergaptol	Phenylpropanoids and polyketides	Coumarins and derivatives	Furanocoumarins	C11H6O4	203.04	202.027	0.65	[M+H]+	1.52175	4	0.7134	rp	21339-45-7	10198122	-	-	C18084	1.34104e+07	1.26976e+07	8.82019e+06	8.65507e+06	1.22186e+07	9.31079e+06	5.85708e+06	9.2356e+06	3.42257e+06	8.07054e+06	3.55119e+06	7.13616e+06	1.03123e+07	1.01149e+07	9.84839e+06	-
MW0110820	T3_positive	2,6-Diamino-4,5,6,7-tetrahydrobenzothiazole	Organic nitrogen compounds	Organonitrogen compounds	Amines	C7H11N3S	187.098	169.067	2.0716	[M+NH4]+	1.57975	4	0.712	rp	104617-49-4 | 106006-83-1	10329721	-	-	-	1.03585e+06	545413	1.35002e+06	771967	436164	1.08027e+06	887576	512958	605514	599924	311660	635142	892606	880070	863293	-
MW0121688	T3_positive	5-Oxo-2-(trichloromethyl)tetrahydrofuran-3-carboxylic acid	Organic acids and derivatives	Carboxylic acids and derivatives	Tricarboxylic acids and derivatives	C6H5Cl3O4	246.934	245.925	0.7363	[M+H]+	1.64525	4	0.7105	rp	1464842	343852	-	-	-	2.7345e+07	1.16156e+07	2.16208e+07	1.80553e+07	2.32508e+07	2.78969e+07	2.72081e+07	2.16457e+07	1.83425e+07	1.91922e+07	2.94652e+07	1.808e+07	2.19649e+07	2.14218e+07	2.19174e+07	-
MW0116658	T3_positive	1,3-Dimethyl-1H-pyrazol-5-ol	Organoheterocyclic compounds	Azoles	Pyrazoles	C5H8N2O	151.025	112.064	7.4719	[M+K]+	1.65725	4	0.7102	rp	5203-77-0	2766847	-	-	-	1.20989e+06	733235	860719	931370	454582	922588	116768	95374.9	154189	725652	280704	258287	1.18268e+06	1.08733e+06	1.00563e+06	-
MW0143335	T3_positive	4-Hydroxybut-2-ynal	Organic oxygen compounds	Organooxygen compounds	Carbonyl compounds	C4H4O2	85.0292	84.0211	1.2064	[M+H]+	1.6765	4	0.7098	rp	50560-69-5	439778	-	-	C02648	2.52092e+07	1.74066e+07	2.79655e+07	1.76268e+07	1.1743e+07	1.30378e+07	9.64994e+06	1.07419e+07	8.7992e+06	6.31495e+06	6.44742e+06	8.13805e+06	1.21401e+07	1.20915e+07	1.2053e+07	-
MW0128340	T3_positive	4,4'-Diamino-2,2'-stilbenedisulfonic acid	Benzenoids	Benzene and substituted derivatives	Benzenesulfonic acids and derivatives	C14H14N2O6S2	408.993	370.029	0.8223	[M+K]+	1.68075	4	0.7097	rp	81-11-8 | 28096-93-7	5284378	-	-	-	1.29254e+07	1.8676e+07	1.53111e+07	1.13947e+07	1.72908e+07	6.89685e+06	3.26596e+07	3.17147e+07	1.36712e+07	9.42911e+06	4.05069e+06	1.70463e+07	1.17515e+07	9.95388e+06	1.20218e+07	-
MW0121397	T3_positive	5-Chloropyrimidine-4-carboxylic acid	Organoheterocyclic compounds	Diazines	Pyrimidines and pyrimidine derivatives	C5H3ClN2O2	158.997	157.988	8.8127	[M+H]+	1.73725	4	0.7084	rp	64224-65-3	20029396	-	-	-	2.51931e+07	2.55217e+07	2.63074e+07	2.61145e+07	1.90585e+07	2.03065e+07	2.44001e+07	2.2744e+07	2.97059e+07	2.58657e+07	2.51201e+07	2.78276e+07	2.61728e+07	2.64067e+07	2.58049e+07	-
MW0117299	T3_positive	Pyrrolidine-1-carboximidamide	Organic nitrogen compounds	Organonitrogen compounds	Guanidines	C5H11N3	114.103	113.095	0.7434	[M+H]+	1.7565	4	0.708	rp	13932-58-6	2794597	-	-	-	3.585e+06	3.6581e+06	3.86313e+06	4.49327e+06	3.43799e+06	4.16547e+06	4.35297e+06	3.69821e+06	5.33116e+06	3.36065e+06	571131	5.53727e+06	4.08819e+06	4.19263e+06	4.23877e+06	-
MW0110856	T3_positive	5-[(2-Methoxyethyl)amino]-1,3,4-thiadiazole-2-thiol	Organic nitrogen compounds	Organonitrogen compounds	Amines	C5H9N3OS2	229.981	191.019	0.7506	[M+K]+	1.7585	4	0.7079	rp	731776-65-1	2443193	-	-	-	2.07871e+06	859047	1.35345e+06	703542	2.82313e+06	3.36102e+06	6.27545e+06	3.37186e+06	6.00162e+06	4.01531e+06	1.68689e+06	6.2037e+06	4.19551e+06	4.41046e+06	4.12782e+06	-
MW0159715	T3_positive	Piperazine phosphate	Organic nitrogen compounds	Organonitrogen compounds	Amines	C4H13N2O4P	223.025	184.061	0.7267	[M+K]+	1.765	4	0.7078	rp	18534-18-4	64733	-	-	C12839	4.29934e+06	1.00883e+07	6.3531e+06	6.91286e+06	6.67337e+06	4.23657e+06	7.89513e+07	5.41977e+06	9.20324e+06	7.16168e+06	4.75293e+06	8.56525e+06	5.99494e+06	5.87562e+06	5.85873e+06	-
MW0110721	T3_positive	2-Chloro-N-(6-methyl-4,5,6,7-tetrahydro-benzothiazol-2-yl)-acetamide	Benzenoids	Benzene and substituted derivatives	Anilides	C10H13ClN2OS	267.037	244.044	0.65	[M+Na]+	1.77875	4	0.7075	rp	650592-73-7	3368326	-	-	-	7.70807e+06	9.58708e+06	5.78365e+06	7.42569e+06	9.60798e+06	3.10375e+06	5.80073e+06	6.85769e+06	7.11013e+06	5.29673e+06	4.41265e+06	5.65947e+06	5.86e+06	5.85399e+06	5.95312e+06	-
MW0116516	T3_positive	1-(4-Fluorophenyl)piperazine	Organoheterocyclic compounds	Diazinanes	Piperazines	C10H13FN2	203.077	180.106	0.65	[M+Na]+	1.80825	4	0.7068	rp	2252-63-3	75260	-	-	-	9.30896e+07	8.46917e+07	6.11644e+07	8.27057e+07	6.93859e+07	7.96615e+07	7.57897e+07	7.12213e+07	6.25172e+07	6.33104e+07	3.54684e+07	5.05671e+07	6.58346e+07	6.57808e+07	6.42075e+07	-
MW0122255	T3_positive	6-methyl-2-thioxotetrahydropyrimidin-4(1H)-one	Organoheterocyclic compounds	Diazines	Pyrimidines and pyrimidine derivatives	C5H8N2OS	145.035	144.036	1.0893	[M+H]+	1.834	4	0.7062	rp	6300-93-2	3431792	-	-	-	5.12546e+06	3.64247e+06	7.38112e+06	7.59479e+06	3.71404e+06	3.68752e+06	3.74601e+06	3.48267e+06	2.35443e+06	2.45668e+06	3.90487e+06	3.78213e+06	2.63752e+06	2.02141e+06	2.40914e+06	-
MW0001169	T3_positive	(4-Fluorophenyl)acetone	Benzenoids	Benzene and substituted derivatives	Phenylpropanes	C9H9FO	175.046	152.064	0.8635	[M+Na]+	1.858	4	0.7056	rp	459-03-0	521187	-	-	-	1.5308e+07	1.37314e+07	1.19013e+07	1.0991e+07	1.6953e+07	1.61321e+07	1.74053e+07	1.91976e+07	1.49642e+07	2.45461e+07	9.1601e+06	2.25203e+07	1.90047e+07	2.03318e+07	1.97028e+07	-
MW0111138	T3_positive	2-Acetamido-5-bromopyridine	Benzenoids	Benzene and substituted derivatives	Anilides	C7H7BrN2O	214.988	213.974	9.7774	[M+H]+	2.065	4	0.701	rp	7169-97-3	293097	-	-	-	9.98687e+06	2.30958e+07	2.04554e+07	1.47817e+07	4.86798e+07	6.19502e+07	1.98553e+07	9.3046e+07	9.55809e+06	1.3261e+07	1.60753e+07	7.5382e+06	3.30453e+07	3.55018e+07	3.83997e+07	-
MW0120337	T3_positive	4-Chloro-1-methylpiperidine	Organoheterocyclic compounds	Pyrrolidines	N-alkylpyrrolidines	C6H12ClN	151.098	133.066	8.6055	[M+NH4]+	2.06775	4	0.7009	rp	5570-77-4	79342	-	-	-	1.74464e+07	5.05012e+07	1.60772e+07	4.22261e+07	2.15349e+07	2.39834e+07	1.27241e+07	1.29653e+07	3.84811e+07	1.3023e+07	1.1867e+07	1.4187e+07	2.0542e+07	1.97311e+07	1.93197e+07	-
MW0120580	T3_positive	2,1,3-Benzothiadiazo4-yl isothiocyanate	Organosulfur compounds	Thioethers	Aryl thioethers	C7H3N3S2	193.983	192.977	0.7506	[M+H]+	2.09625	4	0.7002	rp	109029-21-2	2776285	-	-	-	1.08752e+07	1.27093e+07	1.2956e+07	8.76494e+06	1.3945e+07	11734424	1.29452e+07	1.37495e+07	1.2921e+07	1.45696e+07	3.81014e+06	1.18487e+07	1.13766e+07	1.10496e+07	1.11533e+07	-
MW0120411	T3_positive	4-Chloropyridine N-oxide	Organoheterocyclic compounds	Pyridines and derivatives	Pyridinium derivatives	C5H4ClNO	167.964	128.998	9.6884	[M+K]+	2.14625	4	0.6991	rp	1121-76-2	70724	-	-	-	5.18788e+06	4.58354e+06	4.40286e+06	5.08677e+06	9.36024e+06	1.83198e+07	4.93528e+06	3.72307e+06	4.3199e+06	3.63648e+06	4.55307e+06	4.88996e+06	5.14956e+06	5.07189e+06	5.15531e+06	-
MW0119206	T3_positive	3,4-Dicyanothiophene	Organic nitrogen compounds	Organonitrogen compounds	Organic cyanides	C6H2N2S	134.997	133.994	5.957	[M+H]+	2.172	4	0.6985	rp	18853-32-2	140435	-	-	-	8.40382e+07	6.52984e+07	3.43227e+07	3.1803e+08	5.37924e+07	1.45331e+08	3.63109e+07	2.93305e+07	5.02606e+07	3.38901e+07	6.65578e+07	3.19726e+07	4.56341e+07	4.43237e+07	4.54828e+07	-
MW0117746	T3_positive	(6E)-6-[(5Z)-5-(6-oxocyclohex2,4-dien-1-ylidene)-1,2,4-triazolidin-3-ylidene]cyclohex2,4-dien-1-one	Organoheterocyclic compounds	Azoles	Triazoles	C14H11N3O2	292.048	253.085	2.1915	[M+K]+	2.18325	4	0.6983	rp	74619-50-4	389407	-	-	-	1.29076e+06	1.15289e+06	898092	830415	744919	1.01449e+06	360663	1.98689e+06	1.01422e+06	511718	512454	708667	1.54463e+06	965363	1.71755e+06	-
MW0002657	T3_positive	2-Amino-4'-bromobenzophenone	Benzenoids	Benzene and substituted derivatives	Benzophenones	C13H10BrNO	297.992	274.995	8.7981	[M+Na]+	18.5622	4	0.6976	rp	1140-17-6	5243931	-	-	-	9.61568e+07	9.83376e+07	1.25686e+08	2.34792e+08	1.17616e+08	1.18144e+08	2.42054e+08	8.88572e+07	1.64464e+08	1.06607e+08	1.1017e+08	1.55007e+08	1.81579e+08	1.98317e+08	1.99313e+08	-
MW0112979	T3_positive	4,4,4-Trifluoro-1-(5-methylthiophen-2-yl)butane-1,3-dione	Organic oxygen compounds	Organooxygen compounds	Carbonyl compounds	C9H7F3O2S	258.998	236.012	8.7981	[M+Na]+	2.21225	4	0.6976	rp	326-72-7	255120	-	-	-	3.61553e+06	2.87863e+06	6.3945e+06	1.0565e+07	2.02369e+06	3.92113e+06	2.11323e+06	3.26238e+06	9.33308e+06	3.1259e+06	3.52131e+06	4.57921e+06	8.50798e+06	1.00351e+07	9.86824e+06	-
MW0153870	T3_positive	Metominostrobin	Benzenoids	Benzene and substituted derivatives	Diphenylethers	C16H16N2O3	285.124	284.116	3.0763	[M+H]+	2.26875	4	0.6964	rp	133408-50-1	5483872	-	-	C18559	47294.8	46710.9	46713.7	293989	46706.5	46678.7	387362	262220	46602.9	46707.8	46700.5	47013.2	113842	146919	113842	-
MW0154830	T3_positive	p,p'-Methoxychlor olefin	Benzenoids	Benzene and substituted derivatives	Diphenylmethanes	C16H14Cl2O2	346.997	308.037	1.1408	[M+K]+	2.287	4	0.696	rp	2132-70-9	75048	-	-	C14250	1.02622e+06	1.66046e+06	2.03647e+06	1.67963e+06	1.47467e+06	1.0684e+06	822487	1.02217e+06	626323	751063	661651	677400	1.20556e+06	1.1841e+06	1.27064e+06	-
MW0143071	T3_positive	N-Nitrosothiazolidine	Organoheterocyclic compounds	Azolidines	Thiazolidines	C3H6N2OS	156.977	118.02	1.6204	[M+K]+	2.29125	4	0.6959	rp	73870-33-4	52687	-	-	C11119	9.69421e+06	1.7801e+07	6.3193e+06	6.22066e+06	1.34702e+07	1.19396e+07	1.0749e+07	1.86119e+07	1.11659e+07	1.33214e+07	1.59733e+07	1.40083e+07	1.83881e+07	1.59102e+07	1.90345e+07	-
MW0108394	T3_positive	Bromofosfamide	Organic acids and derivatives	Organic phosphoric acids and derivatives	Organic phosphoramides	C7H15BrClN2O2P	324.012	305.972	4.3293	[M+NH4]+	2.31375	4	0.6954	rp	104149-14-6 | 146452-36-0	128500	-	-	-	2.47868e+06	2.8204e+06	2.03357e+06	1.69526e+06	2461920	2.44874e+06	2.13882e+06	2.37761e+06	2.66816e+06	2.1102e+06	2.66528e+06	1.35578e+06	1.89763e+06	1.79901e+06	1.69968e+06	-
MW0147724	T3_positive	Coformycin	Organic oxygen compounds	Organooxygen compounds	Carbohydrates and carbohydrate conjugates	C11H16N4O5	285.12	284.112	6.2992	[M+H]+	2.32575	4	0.6951	rp	11033-22-0	25447	-	-	C01677	1.72075e+06	1.39933e+06	2.2163e+06	1.76868e+06	2.0044e+06	2.25037e+06	1.97767e+06	1.86691e+06	916784	2.12407e+06	1.77288e+06	185012	1.75374e+06	1.76018e+06	1.69292e+06	-
MW0119220	T3_positive	3,5-bis(difluoromethyl)-1H-pyrazole	Organoheterocyclic compounds	Azoles	Pyrazoles	C5H4F4N2	191.023	168.031	8.7981	[M+Na]+	2.3475	4	0.6946	rp	77614-79-0	7019433	-	-	-	4.49765e+06	5.32455e+06	5.69779e+06	8.50488e+06	4.73736e+06	3.83529e+06	8.29946e+06	3.79143e+06	6.49869e+06	4.48877e+06	5.61638e+06	6.27239e+06	6.46014e+06	6.64139e+06	6.64525e+06	-
MW0142654	T3_positive	3,3-Difluoroandrostane-17-ol acetate	Lipids and lipid-like molecules	Steroids and steroid derivatives	Steroid esters	C21H32F2O2	372.275	354.237	5.8451	[M+NH4]+	2.408	4	0.6933	rp	1827-75-4	243754	-	-	C14477	1.26382e+06	572936	981525	1.00675e+06	718591	1.31914e+06	1.76477e+06	1.44893e+06	2.00135e+06	1.89719e+06	1.96002e+06	1.71018e+06	1.18569e+06	1.08622e+06	1.11628e+06	-
MW0118387	T3_positive	2-Chloro-3-(difluoromethyl)pyridine	Organoheterocyclic compounds	Pyridines and derivatives	Halopyridines	C6H4ClF2N	185.991	163	0.7506	[M+Na]+	2.41675	4	0.6931	rp	865663-96-3	23160362	-	-	-	4.32233e+06	4.54905e+06	3.25716e+06	3.99792e+06	3.53757e+06	3.24095e+06	7.38149e+06	4.03363e+06	4.68902e+06	4.26441e+06	9.40015e+06	6.17614e+06	3.26978e+06	3.32791e+06	2.76876e+06	-
MW0145158	T3_positive	Flavylium	Phenylpropanoids and polyketides	Flavonoids	Anthocyanidins	C15H11O+	246.043	207.081	1.2856	[M+K]+	2.475	4	0.6918	rp	11029-12-2 | 14051-53-7	145858	-	-	C22578	6.23799e+06	3.45099e+06	5.17557e+06	5.86669e+06	3.66731e+06	5.1525e+06	5.50623e+06	5.68707e+06	5.74093e+06	5.58321e+06	1.36928e+06	5.09892e+06	8.80609e+06	7.95326e+06	8.86979e+06	-
ZINC2560567	T3_positive	Allyl isopropyl sulfide	Organosulfur compounds	Thioethers	Dialkylthioethers	C6H12S	117.07	116.066	6.104	[M+H]+	2.57225	4	0.6897	rp	50996-72-0	521309	-	-	-	3.70609e+06	3.60135e+06	1.4146e+07	7.37772e+06	1.34629e+07	2.87213e+06	1.92943e+06	1.3955e+06	2.56076e+06	3.36947e+06	4.39739e+06	3.60801e+06	4.19908e+06	4.11142e+06	4.29637e+06	-
MW0001182	T3_positive	1-(4-iodobenzyl)-1H-imidazole	Organoheterocyclic compounds	Azoles	Imidazoles	C10H9IN2	306.975	283.981	4.3146	[M+Na]+	2.61575	4	0.6887	rp	906478-69-1	15984072	-	-	-	1.16682e+06	1.62622e+06	1.22284e+06	1.54077e+06	1.10121e+06	1.24054e+06	1015184	953364	965237	1.04199e+06	1.28543e+06	1.54345e+06	994496	957165	965104	-
MW0116767	T3_positive	1-[(5-Chlorothien-2-yl)sulfonyl]piperazine	Benzenoids	Benzene and substituted derivatives	Benzenesulfonamides	C8H11ClN2O2S2	288.984	265.995	0.7936	[M+Na]+	2.617	4	0.6887	rp	750607-94-4	3863656	-	-	-	1.8331e+07	2.30294e+07	1.91327e+07	2.22492e+07	2.07242e+07	2.0031e+07	1.02871e+07	1.28272e+07	1.63665e+07	1.37171e+07	3.89403e+06	1.34501e+07	1.60505e+07	1.62783e+07	1.60689e+07	-
MW0154157	T3_positive	3-Hydroxy-N-[(3S)-tetrahydro-2-oxo-3-furanyl]-octanamide	Organic acids and derivatives	Carboxylic acids and derivatives	Amino acids, peptides, and analogues	C12H21NO4	244.148	243.147	6.104	[M+H]+	2.64575	4	0.688	rp	192883-14-0	66769741	-	-	C21200	2.00223e+06	1.85909e+06	2.26981e+06	1.80694e+06	1.76101e+06	1.77306e+06	1.8912e+06	1.66822e+06	1.81631e+06	1.86881e+06	1.20386e+06	1.88759e+06	2.06748e+06	2.03375e+06	2.02049e+06	-
MW0002475	T3_positive	3-Methoxy-phenylthioacetic acid	Organosulfur compounds	Thioethers	Aryl thioethers	C9H10O3S	221.024	198.035	1.5531	[M+Na]+	2.66225	4	0.6877	rp	3996-32-5	820084	-	-	-	1.594e+07	1.86308e+07	1.6906e+07	1.62642e+07	1.70964e+07	1.5948e+07	1.90649e+07	2.07055e+07	1.69891e+07	1.52266e+07	1.06879e+07	1.56346e+07	1.6325e+07	16522571	1.64067e+07	-
MW0159767	T3_positive	Hyponitrite	Homogeneous non-metal compounds	Other non-metal organides	Other non-metal oxides	H2N2O2	100.957	62.0116	8.8273	[M+K]+	2.68167	4	0.6873	rp	14448-38-5	135398676	-	-	C01818	1.31181e+06	340610	1.10286e+06	2.94173e+06	1494780	2.14646e+06	2.08868e+06	932810	1.44379e+06	1.77674e+06	1.34091e+06	2.21874e+06	1.89816e+06	1.99305e+06	1.98163e+06	-
MW0150352	T3_positive	Gly-Glu-Gly	Organic acids and derivatives	Carboxylic acids and derivatives	Amino acids, peptides, and analogues	C9H15N3O6	284.082	261.096	1.3435	[M+Na]+	2.71325	4	0.6866	rp	50997-16-5	7020057	-	19128	-	3.18486e+06	2.63906e+06	2.33803e+06	3.77593e+06	2.28649e+06	3.69964e+06	5.60816e+06	4.13473e+06	2.99007e+06	4.56199e+06	863051	3.50844e+06	3.53424e+06	3.53526e+06	3.50178e+06	-
MW0122352	T3_positive	7-Aminoflunitrazepam	Organoheterocyclic compounds	Benzodiazepines	1,4-benzodiazepines	C16H14FN3O	322.078	283.112	8.7164	[M+K]+	2.72575	4	0.6863	rp	34084-50-9	92294	-	-	-	2.29672e+06	2.16628e+06	2.28218e+06	1.57931e+06	1.53072e+06	1.49174e+06	707946	829659	365677	542670	308578	1.16362e+06	1.44748e+06	1.33975e+06	1.42859e+06	-
MW0122292	T3_positive	6-Phenyl-1,2,4-triazin-3-amine	Organoheterocyclic compounds	Azoles	Triazoles	C9H8N4	190.109	172.075	8.5614	[M+NH4]+	2.75925	4	0.6856	rp	942-72-3	120468	-	-	-	5.73853e+06	4.06508e+06	4.89081e+06	7.74724e+06	1.21437e+07	6.11489e+06	3.96172e+06	4.90944e+06	2.75446e+06	4.3536e+06	4.17459e+06	5.17303e+06	6.5374e+06	6.93555e+06	5.2906e+06	-
MW0005630	T3_positive	5-Chloro-2-hydroxybenzonitrile	Benzenoids	Benzene and substituted derivatives	Halobenzenes	C7H4ClNO	154.005	152.998	4.8302	[M+H]+	2.85375	4	0.6835	rp	13589-72-5	2777420	-	-	-	3.57991e+07	3.19473e+07	2.17909e+07	1.66517e+07	2.67591e+07	1.53604e+07	5.59448e+07	2.04955e+07	1.93503e+07	2.70597e+07	4.64071e+06	1.89381e+07	1.12775e+07	1.02049e+07	7.81122e+06	-
MW0001059	T3_positive	N-(2,4-Dinitroanilino)maleimide	Benzenoids	Benzene and substituted derivatives	Benzoic acids and derivatives	C10H6N4O6	279.039	278.029	1.1408	[M+H]+	3.165	4	0.6768	rp	20970-35-8	152320	-	-	-	4.71677e+06	4.10272e+06	5.01497e+06	6.15502e+06	4.52987e+06	6.54218e+06	3.62552e+06	3.43716e+06	3.02822e+06	1.23804e+06	2.59886e+06	4.38625e+06	4.02828e+06	4.07292e+06	3.97538e+06	-
MW0161603	T3_positive	2-Hydroxy-3-methylbut-2-enoic acid	Lipids and lipid-like molecules	Fatty Acyls	Fatty acids and conjugates	C5H8O3	139.039	116.047	1.1481	[M+Na]+	3.3605	4	0.6727	rp	104092-72-0	15642160	-	-	-	269111	1.10022e+06	3.29172e+06	2.23748e+06	229373	1.06606e+06	1.32267e+06	1.29208e+06	1.43102e+06	1.1013e+06	661135	314749	1.35399e+06	1.37573e+06	1.35586e+06	-
MW0118036	T3_positive	2,6-Difluoropyridine	Organoheterocyclic compounds	Pyridines and derivatives	Halopyridines	C5H3F2N	138.018	115.023	1.5044	[M+Na]+	3.38875	4	0.6721	rp	1513-65-1	73934	-	-	-	623232	370473	631130	304932	395562	526657	975611	910741	1.41421e+06	579864	1.10035e+06	739024	1.2638e+06	1.35535e+06	1.28819e+06	-
MW0117536	T3_positive	2-(3-phenyl-1H-1,2,4-triazol-5-yl)pyridine	Organoheterocyclic compounds	Azoles	Triazoles	C13H10N4	261.058	222.09	0.8652	[M+K]+	3.634	4	0.6669	rp	25433-29-8	2501092	-	-	-	1.68027e+07	1.40211e+07	1.32143e+07	1.37065e+07	1.54975e+07	1.72055e+07	1.32478e+07	2.11455e+06	8.74988e+06	3.59576e+06	301313	5.73078e+06	1.30473e+07	1.30133e+07	1.32697e+07	-
MW0002323	T3_positive	2-(2,5-Dichlorophenyl)acetic acid	Benzenoids	Benzene and substituted derivatives	Halobenzenes	C8H6Cl2O2	204.98	203.975	1.1118	[M+H]+	3.71225	4	0.6653	rp	5398-79-8	94788	-	-	-	5.0873e+06	4.97235e+06	3.73301e+06	7.95653e+06	2.93662e+06	5.18266e+06	2.83787e+06	2.88487e+06	1.89461e+06	1.63252e+06	1.55249e+06	1.5433e+06	5.00153e+06	5.1934e+06	4.25226e+06	-
MW0108871	T3_positive	N-(2-Oxotetrahydrofuran-3-YL)octanamide	Organic acids and derivatives	Carboxylic acids and derivatives	Amino acids, peptides, and analogues	C12H21NO3	266.126	227.152	6.2944	[M+K]+	22.141	4	0.6653	rp	147852-84-4	6914579	-	-	C21199	1.08614e+07	6.47678e+06	1.96798e+06	1.08699e+07	9.63145e+06	1.28339e+07	1.20166e+07	1.09813e+07	6.66487e+06	3.25845e+06	1.28874e+07	8.63425e+06	8.42312e+06	9.01128e+06	8.81901e+06	-
MW0005880	T3_positive	7-Oxo-7H-benzo[e]perimidine-4-carboxylic acid	Organoheterocyclic compounds	Diazanaphthalenes	Benzodiazines	C16H8N2O3	315.015	276.053	1.664	[M+K]+	3.7305	4	0.6649	rp	65359-16-2	72574	-	-	-	1.44759e+06	448935	2179342	1.06452e+06	1.60052e+06	2.1962e+06	4.75536e+06	4.21689e+06	165666	2267788	636811	1.60725e+06	1.89141e+06	2.04082e+06	1.93095e+06	-
MW0143672	T3_positive	2-Methoxy-5-nitroaniline	Benzenoids	Benzene and substituted derivatives	Nitrobenzenes	C7H8N2O3	207.015	168.054	0.765	[M+K]+	3.7305	4	0.6649	rp	99-59-2	7447	-	-	C19469	1.35838e+07	1.60844e+07	1.92986e+07	1.93833e+07	1.76144e+07	2.27969e+07	2.35177e+07	2.33568e+07	2.19613e+07	1.60554e+07	5.29558e+06	2.06456e+07	1.74226e+07	1.74334e+07	1.72007e+07	-
MW0118667	T3_positive	2-Mercaptonicotinonitrile	Organoheterocyclic compounds	Pyridines and derivatives	Hydropyridines	C6H4N2S	137.016	136.01	2.4866	[M+H]+	3.797	4	0.6635	rp	52505-45-0	4386419	-	-	-	817441	2.21619e+06	1.61434e+06	970820	2.43096e+06	4.0227e+06	1.22557e+06	1.9405e+06	4.12515e+06	3.92286e+06	4.5021e+06	4.13387e+06	2.7056e+06	2.16143e+06	2.53578e+06	-
MW0002900	T3_positive	2-Chloro-6-fluorophenol	Benzenoids	Benzene and substituted derivatives	Halobenzenes	C6H4ClFO	168.983	145.994	8.9304	[M+Na]+	3.82325	4	0.663	rp	2040-90-6 | 20651-57-4	2773710	-	-	-	3.56563e+06	1.42347e+07	7.48948e+06	3.46559e+06	4.20545e+06	2.53754e+06	5.60935e+06	2.56972e+06	2.64149e+06	3212077	5.3476e+06	4.35173e+06	7.90866e+06	6.51349e+06	7.88845e+06	-
MW0116338	T3_positive	1-(2-Hydroxyethyl)-2-imidazolidinethione	Organoheterocyclic compounds	Azolidines	Imidazolidines	C5H10N2OS	164.082	146.051	1.7075	[M+NH4]+	4.04075	4	0.6585	rp	932-49-0	2801741	-	-	-	143500	423643	100509	629237	357674	380671	2.61598e+06	2.69956e+06	165417	510253	343496	1.25896e+06	664524	642048	648034	-
MW0159927	T3_positive	3-Chlorotoluene	Benzenoids	Benzene and substituted derivatives	Halobenzenes	C7H7Cl	149.012	126.024	0.9154	[M+Na]+	4.07	4	0.6579	rp	108-41-8	7931	-	-	-	1.33693e+07	1.19155e+07	6.90291e+06	1.68488e+07	1.37275e+07	1.14284e+07	7.21294e+06	1.45997e+07	6.50719e+06	6.73343e+06	4.31735e+06	2.86303e+06	9.26302e+06	9.2342e+06	1.04121e+07	-
MW0103936	T3_positive	(4-Oxo-thiazolidin-3-yl)-acetic acid	Organic acids and derivatives	Carboxylic acids and derivatives	Amino acids, peptides, and analogues	C5H7NO3S	199.976	161.015	8.8711	[M+K]+	4.1595	4	0.6561	rp	106562-27-0	5147257	-	-	-	2.03673e+06	1.90707e+06	1.80163e+06	2.08146e+06	2.53558e+06	2.65524e+06	1.75142e+06	1.71138e+06	1.72505e+06	2.39144e+06	2.113e+06	2.22929e+06	2.57115e+06	2.45344e+06	2.50591e+06	-
MW0122281	T3_positive	6-Nitro-benzooxazole-2-thiol	Benzenoids	Phenols	Nitrophenols	C7H4N2O3S	197.001	195.994	9.5383	[M+H]+	4.34325	4	0.6524	rp	14541-93-6	2064157	-	-	-	2.54734e+08	259058768	2.07026e+08	2.40439e+08	1.9582e+08	5.40046e+08	1.40978e+08	2.34099e+08	2.77018e+08	2.79997e+08	2.6937e+08	6.35532e+08	2.41981e+08	2.28745e+08	2.31391e+08	-
MW0121130	T3_positive	[1,2,4]Triazolo[1,5-a][1,3,5]triazin-7-amine	Organoheterocyclic compounds	Imidazopyrimidines	Purines and purine derivatives	C4H4N6	159.033	136.05	9.5692	[M+Na]+	4.3605	4	0.6521	rp	1489-04-9	258108	-	-	-	1.63204e+06	2.03371e+06	2.18575e+06	1.63316e+06	2.28353e+06	9.44387e+06	4.94103e+06	1.27918e+06	1.36911e+06	1.69234e+06	1.79534e+06	3.34173e+06	4.14189e+06	6.07635e+06	5.63632e+06	-
MW0005540	T3_positive	5-Amino-2,4-dichlorophenol	Benzenoids	Phenols	Halophenols	C6H5Cl2NO	177.981	176.975	9.8219	[M+H]+	4.548	4	0.6483	rp	39489-79-7	101471	-	-	-	1.01537e+07	4.52574e+06	8.90165e+06	5.98319e+06	4.2322e+06	3.65335e+06	6.92008e+06	5.43998e+06	4.10541e+06	9.36073e+06	8.46185e+06	4.47544e+06	6.42899e+06	6.54168e+06	4.97476e+06	-
[truncated: 1,498 more rows]
