# Supplementary material for: STREMI: a dual-function upstream ORF-encoded regulator of mitochondrial cristae architecture
Source: EMBO Rep. 2026 May 2;27(12):3303–39. doi: 10.1038/s44319-026-00783-8 (PMC13303939; doi:10.1038/s44319-026-00783-8)
Supplement: Supplementary file 7 — Dataset EV6 [file 44319_2026_783_MOESM7_ESM.xlsx]

## Sheet: info
	Dataset EV6
	Homology searches were performed to identify conserved counterparts of the seven bicistronic gene pairs across selected species. Sequence similarity information, including homolog identifiers, alignment significance, and sequence identity, was compiled to support evolutionary conservation analyses.
	Tab Homologs List of homologous sequences identified for the seven bicistronic gene pairs across species.
	Pair Bicistronic gene pair designation indicating the paired gene context used for homology searches.
	Gene Specific gene within the bicistronic pair corresponding to the tblastn query sequence.
	Scientific.Name Scientific name of the species containing the detected homologous sequence.
	Description Annotation of the matched transcript or genomic locus retrieved from the database.
	Max.Score Maximum alignment score obtained from the tblastn search.
	Total.Score Sum of alignment scores across all high-scoring segment pairs (HSPs).
	Query.Cover Percentage of the query sequence covered by the tblastn alignment.
	E.value Expectation value indicating the statistical significance of the tblastn match.
	Per..ident Percentage sequence identity between the query protein and the matched genomic region.
	Acc..Len Length of the matched accession sequence.
	Accession Accession identifier of the matched sequence in the NCBI database.
	Trans_seq Nucleotide sequence of the matched transcript or genomic region derived from the tblastn hit.
	Trans_length Length of the matched transcript sequence.
	Gene_ID Gene identifier associated with the matched locus in genome annotation.
	Annotation Genome annotation details including chromosome assignment and annotation source.
	Chromosome Chromosomal location of the transcript
	RefSeq_genomic_accession RefSeq genomic sequence accession representing the chromosome or scaffold containing the tblastn alignment hit.
	Genome_loc Genomic coordinate range corresponding to the tblastn alignment hit.

## Sheet: Homologs 
Pair	Gene	Scientific.Name	Description	Max.Score	Total.Score	Query.Cover	E.value	Per..ident	Acc..Len	Accession	Trans_seq	Trans_length	Gene_ID	Annotation	Chromosome	RefSeq_genomic_accession	Genome_loc
STREMI-SLC35A4	STREMI	Accipiter_gentilis	PREDICTED: Accipiter gentilis solute carrier family 35 member A4 (SLC35A4), mRNA	152	152	86%	9e-43	82.02	1060	XM_049829698.1	GCTCCCGCTGACTCTGCGGAGCTCGGTACCGGCCTCGGCCTCCGCAGCCGGGCCGGACCTCAGGAGGGAAGCGACGACCCCACCGTCATGGCGGCAGCCACCCCGTCACCCCCCGCCGCGTCTCAAAATGGTGCCTGGCGGGCCGGCGGCGGGGGTGCGTCAGGGATCACGTGCATCCCCGCGGCCCAATCCGCGGCGGGCGACGACTGCGCGGCGGGCAGCGCCTGCGCTAAGATGGCGGACGATAAGGACCCTCTGCCCAAGCTGAAGGACCTCGCCTTCTTGAAGGACCAGCTGGAGAGCCTGCAGCGCAGGGTGGAGGACGAGGTGCACGCTGGCGTGGGGCAGGATGGCTCTCTACTGGCCTCACCCTTTCTCAAAGGCTTCCTGGCAGGCTAC…	1060	126051044	Chromosome: 26 Annotation: Chromosome 26 NC_064905.1 (1127475..1128839) ID: 126051044	26	NC_064905.1	1127475..1128839
STREMI-SLC35A4	STREMI	Accipiter_gentilis	PREDICTED: Accipiter gentilis probable UDP-sugar transporter protein SLC35A4 (LOC126051043), mRNA	61.6	61.6	33%	1e-08	74.29	1958	XM_049829697.1	TGGGATTTGTGGCTGGGACCTGCACAGGAATATACGCTGCTCAGAACTACGCCATTCCCAATGTTGAAAAGACAGTCCGGGACTATTTCAGTTCACTGAAAAAAGGGTGCGAGTCTGTCTGGCCTCTCTGCACTGATAGCAGCTCGCCCTTGCTGGCTACCGCCTGAAAATGGTAATGTTTGGTAATGCTGCTGGCTCTGCAAACTGGGTGCTCCGGAGGGGACTGTGGGGACTGATGCTGGTCTTGTCTGTAGCCATATATGGCTCTCATGCTCCCCTCCTGACCCAGTGCAAGGTGGACGGGATAATCCCCTTCAGCTCCACATCTGTCGTGGTTCTTGTTGAGCTGACGAAGCTGGTGTTCTCCCTCCTGTTCCTGCTGACCTGGGACCGGGAGCT…	1958	126051043	Chromosome: 26 Annotation: Chromosome 26 NC_064905.1 (1128210..1130700) ID: 126051043	26	NC_064905.1	1128210..1130700
STREMI-SLC35A4	STREMI	Amblyraja_radiata	PREDICTED: Amblyraja radiata SLC35A4 upstream open reading frame protein-like (LOC116978553), mRNA	131	131	85%	3e-34	73.86	1220	XM_033029778.1	CGGCCTCCAGCGCCACGGGAAGTCTGAGCATGCGCCGCTAGATAGGATCTTTGGGGCAGAGAGAGCGAGTGCGCAGGCGCGAGTAAGATGGCGGACGACAAGGACACACTCGGTAAGCTGAAGGACCTCGCACACCTGAAGGGGCAACTAGAGAGCATCCAGAGGAAGGTGGAGGAGGAAGTGCAAATGGGATTGCCCAATGGTGGCTCCTTGCTGGCCTCGCCGTTCCTGAAGGGCTTCCTCGCGGGCTACGTGGTGGCCAAACTGCGGGCATCAGCCGTGCTCGGCGTGCTAGTGGGCACTGCCACCGGCATCTACGCCGCCCAGAACTACAACGTTCCCAACGTAGAAAACACCATCAAAGACTATCTCAGCTCTCTGAAGAAAGGGCCCAAATAA…	1220	116978553	Chromosome: 11 Annotation: Chromosome 11 NC_045966.1 (40127510..40131148) ID: 116978553	11	NC_045966.1	40127510..40131148
STREMI-SLC35A4	STREMI	Anas_platyrhynchos	PREDICTED: Anas platyrhynchos SLC35A4 upstream open reading frame protein-like (LOC113845171), mRNA	152	152	86%	2e-43	84.27	867	XM_027468547.2	CCGCCCCGCCTCAAGATGGCGCCCGGCCGGCTCCGCGCCGCCCCGCCTCAAAATGGCGGCGGTCGGGGCCGGGCTCTCACCGCCCTCAGGGGGGGCGGCGCCTGCGGCAGCATGGCGGACGATAAGGACCCGCTGCCCAAGCTGAAGGACCTCGCCTTCCTGAAGGGGCAGCTGGAGAGCCTGCAGCGGCGGGTGGAGGACGAGGTGCACGCCGGTGTGGGGCAGAATGGCTCCCTGCTGGCTTCTCCTTTCCTCAAGGGCTTCCTGGCCGGCTACCTCGTAGCGAAACTCCGCTTCTCGGCGGTCCTGGGTTTCGTGGTGGGGACCTGCACGGGTGTCTACGCAGCGCAGAACTACGCCGTGCCCAACGTGGAGAAGACGGTCCGGGACTACCTGAGC…	867	113845171	Chromosome: 14 Annotation: Chromosome 14 NC_051785.1 (12364206..12365232) ID: 113845171	14	NC_051785.1	12364206..12365232
STREMI-SLC35A4	STREMI	Bos_taurus	PREDICTED: Bos taurus SLC35A4 upstream open reading frame protein (LOC112447523), mRNA	167	167	86%	6e-46	92.13	2616	XM_059888755.1	AACAAGTTCTGCAGGGAAGATGGCGGATGACAAGGATTCTCTTCCCAAGCTTAAGGACCTGGCTTTTCTCAAGAACCAGCTGGAACGCCTGCAGCAGCGTGTGGAAGATGAAGTCAACAGTGGTGTAGGCCAGGATGCCTCATTCTTGTCCTCTCCATTCCTCAAGGGCTTCCTGGCTGGCTATGTGGTGGCCAAACTGAGGGCATCAGCAGTATTGGGCTTTGCCGTGGGCACCTGCACTGGCATATATGTAGCTCAGGCATATGCTGTGCCCAATGTGGAGAAGACATTGAGGGACTATCTTCGATCACTGCGCAAAGGGCCCGACTAGCTCTGGATTCCATGAGGGAGGCAGGATGAGCAGCTGGGGGCAGCAGGTGGAGGCCTTCAGCCACAGAT…	2616	112447523	Chromosome: 7 Annotation: Chromosome 7 NC_037334.1 (51738211..51743135) ID: 112447523	7	NC_037334.1	51738211..51743135
STREMI-SLC35A4	STREMI	Bufo_bufo	PREDICTED: Bufo bufo SLC35A4 upstream open reading frame protein-like (LOC121009029), mRNA	148	148	86%	4e-42	79.78	829	XM_040441920.1	TCGATTCGCGAGCAGTGTGACCGTCAGTGCGCCTGCGCTGGCCGGACAAGATGGCGGATGACAAGGGCTCCCCAAGTCTTAAGGACCTAGCCTTTCTGAAAGGTCAGCTAGAAGGCCTGCAGCGTAAACTGGAGACAGAAGTACAGGCTGGAGTGTCTCAGGACGGCAGTCTTCTGAGCTCTCCGTTTCTCAAGGGATTCCTAGCTGGCTATATTGTTTCCAAACTCAGGGCTTCTGCGTTCCTTGGCTTTGTGGTAGGAGCTTGCACAGGAATTTATGCTGCCCAAGCCTATGCAGTACCCAATGTTGAGAAGACGATCAAGGACTACCTTGGTTCCTTAAAGAAAGGGCCGGATTAGACTGGATGGAAAGTGCTGACACTCCATTAACCGCTCCCTC…	829	121009029	Chromosome: 1 Annotation: Chromosome 1 NC_053389.1 (319945482..319958270, complement) ID: 121009029	1	NC_053389.1	319945482..319958270, complement
STREMI-SLC35A4	STREMI	Canis_lupus	PREDICTED: Canis lupus familiaris probable UDP-sugar transporter protein SLC35A4 (LOC607049), transcript variant X3, mRNA	93.6	160	86%	7e-20	55.45	2653	XM_038530344.1	CTACAAGTTCGCCGGGGAAGATGGCGGATGACAAGGATTCTCTGCCCAAGCTTAAGGACCTGGCATTTCTCAAGAACCAGCTGGAACGCCTGCAGCAGCGTGTGGAAGAAGAAGTCAGCAGTGGTGTGAGCCAGGTAAAGATGGCTCGCTCTTGTCCTCCCCATTCCTCAAGGGCTTCTTAGCCGGCTATGTGGTGGCCAAACTGAGGGCATCAGCAGTATTGGGCTTTGCCTGTGGGTACCTGCACTGGCATCTACGCAGCTCAGGCATATGCCGTGCCCAATGTGGAGAAGACATTGAGGGACTATCTTCGGTCATTGCGAAAGGGGCCTGACTAGCTCTGGATCCCATGGGGGAGAAAGGATGAGCACCTCTGGCCTGCAGGTAGAGGCCTTTCAA…	2653	607049	Chromosome: 2 Annotation: Chromosome 2 NC_051806.1 (36213613..36216161) ID: 607049	2	NC_051806.1	36213613..36216161
STREMI-SLC35A4	STREMI	Canis_lupus	PREDICTED: Canis lupus familiaris SLC35A4 upstream open reading frame protein-like (LOC111094282), transcript variant X1, mRNA	153	153	86%	2e-44	87.64	732	XM_022414848.2	GCCGGGGAAGATGGTGGATGACAAGGATTCTCTGCCCAAGCTTAAGGACCTGTCATTCCTCAAGAACCAGCTGGAACACCTGCAGCAGTGTGTGGAAGAAGTCAGCAGCGGGATGTGCCAGGATGGCTCGCTCTTGTCCTCCCCATTCCTCAAGGGCTTCTTAGCCGGCTATGTGGTGGCCAAACTGAGGGCATCAGCAGTATTGGGCTTTGCTGTGGGTACCTGCACTGGCATCTATGCAGCCCAGGCATATGCCGTGCCCAATGTGAAGAAGACATTGAGGGACTATCTTCAGTCATTGCAAAAGGGGCCTGACTAGCTCTGGATCCCATGGGGGAGAAAGGATGAGCACCGCTGGCCTGCAGGTAGAGGCCTTTCAACCACAGACACCATATTTGG…	732	111094282	Chromosome: 2 Annotation: Chromosome 2 NC_051806.1 (69317521..69318252) ID: 111094282	2	NC_051806.1	69317521..69318252
STREMI-SLC35A4	STREMI	Canis_lupus	PREDICTED: Canis lupus familiaris probable UDP-sugar transporter protein SLC35A4 (LOC607049), transcript variant X2, mRNA	101	171	86%	9e-34	89.47	2977	XM_038530343.1	GCTCCGGGAAAAGCGCAAAGAAGCCAACGCACCAGCTGACCTCATGGCGCAACTGTGAGCTCATCGAGGGGCGGACGACCAGCCAGACGAACGTGCACAGCACGCATATGCGTACAAATGAGCTCATCGCGCCCAGTTCGTATGCGCTCGCGGACACTCATCTCGTGTCCTGCCGGAGGGGTCACGTGGAAGTACCCGAGCGGAAACCGCCGCGCTCGGCAGTCAGGGGGAGCACCTCCACCCTTTCCAAAAAATGTCCCGGAAATGCCTTCGCCCTCAGTAAAGATGGCCGCTGCACTTGGCGCGAGGAAGGCGGGGTTGCGCCTGCGCTACAAGTTCGCCGGGGAAGATGGCGGATGACAAGGATTCTCTGCCCAAGCTTAAGGACCTGGCATTTCT…	2977	607049	Chromosome: 2 Annotation: Chromosome 2 NC_051806.1 (36213613..36216161) ID: 607049	2	NC_051806.1	36213613..36216161
STREMI-SLC35A4	STREMI	Canis_lupus	PREDICTED: Canis lupus familiaris probable UDP-sugar transporter protein SLC35A4 (LOC607049), transcript variant X1, mRNA	166	166	86%	2e-48	92.13	994	XM_843612.4	GCTCCGGGAAAAGCGCAAAGAAGCCAACGCACCAGCTGACCTCATGGCGCAACTGTGAGCTCATCGAGGGGCGGACGACCAGCCAGACGAACGTGCACAGCACGCATATGCGTACAAATGAGCTCATCGCGCCCAGTTCGTATGCGCTCGCGGACACTCATCTCGTGTCCTGCCGGAGGGGTCACGTGGAAGTACCCGAGCGGAAACCGCCGCGCTCGGCAGTCAGGGGGAGCACCTCCACCCTTTCCAAAAAATGTCCCGGAAATGCCTTCGCCCTCAGTAAAGATGGCCGCTGCACTTGGCGCGAGGAAGGCGGGGTTGCGCCTGCGCTACAAGTTCGCCGGGGAAGATGGCGGATGACAAGGATTCTCTGCCCAAGCTTAAGGACCTGGCATTTCT…	994	607049	Chromosome: 2 Annotation: Chromosome 2 NC_051806.1 (36213613..36216161) ID: 607049	2	NC_051806.1	36213613..36216161
STREMI-SLC35A4	STREMI	Canis_lupus	PREDICTED: Canis lupus familiaris probable UDP-sugar transporter protein SLC35A4 (LOC607049), transcript variant X1, mRNA	166	166	86%	2e-48	92.13	994	XM_038658638.1	GCTCCGGGAAAAGCGCAAAGAAGCCAACGCACCAGCTGACCTCATGGCGCAACTGTGAGCTCATCGAGGGGCGGACGACCAGCCAGACGAACGTGCACAGCACGCATATGCGTACAAATGAGCTCATCGCGCCCAGTTCGTATGCGCTCGCGGACACTCATCTCGTGTCCTGCCGGAGGGGTCACGTGGAAGTACCCGAGCGGAAACCGCCGCGCTCGGCAGTCAGGGGGAGCACCTCCACCCTTTCCAAAAAATGTCCCGGAAATGCCTTCGCCCTCAGTAAAGATGGCCGCTGCACTTGGCGCGAGGAAGGCGGGGTTGCGCCTGCGCTACAAGTTCGCCGGGGAAGATGGCGGATGACAAGGATTCTCTGCCCAAGCTTAAGGACCTGGCATTTCT…	994	607049	Chromosome: 2 Annotation: Chromosome 2 NC_051806.1 (36213613..36216161) ID: 607049	2	NC_051806.1	36213613..36216161
STREMI-SLC35A4	STREMI	Canis_lupus	PREDICTED: Canis lupus familiaris SLC35A4 upstream open reading frame protein-like (LOC111094282), transcript variant X1, mRNA	148	148	84%	1e-42	87.36	701	XM_038531224.1	GCCGGGGAAGATGGTGGATGACAAGGATTCTCTGCCCAAGCTTAAGGACCTGTCATTCCTCAAGAACCAGCTGGAACACCTGCAGCAGTGTGTGGAAGAAGTCAGCAGCGGGATGTGCCAGGATGGCTCGCTCTTGTCCTCCCCATTCCTCAAGGGCTTCTTAGCCGGCTATGTGGTGGCCAAACTGAGGGCATCAGCAGTATTGGGCTTTGCTGTGGGTACCTGCACTGGCATCTATGCAGCCCAGGCATATGCCGTGCCCAATGTGAAGAAGACATTGAGGGACTATCTTCAGTCATTGCAAAAGGGGCTGACTAGCTCTGGATCCCATGGGGGAGAAAGGATGAGCACCGCTGGCCTGCAGGTAGAGGCCTTTCAACCACAGACACCATATTTGGC…	701	111094282	Chromosome: 2 Annotation: Chromosome 2 NC_051806.1 (69317521..69318252) ID: 111094282	2	NC_051806.1	69317521..69318252
STREMI-SLC35A4	STREMI	Canis_lupus	PREDICTED: Canis lupus familiaris SLC35A4 upstream open reading frame protein-like (LOC111094282), transcript variant X1, mRNA	153	153	86%	2e-44	87.64	732	XM_038659529.1	GCCGGGGAAGATGGTGGATGACAAGGATTCTCTGCCCAAGCTTAAGGACCTGTCATTCCTCAAGAACCAGCTGGAACACCTGCAGCAGTGTGTGGAAGAAGTCAGCAGCGGGATGTGCCAGGATGGCTCGCTCTTGTCCTCCCCATTCCTCAAGGGCTTCTTAGCCGGCTATGTGGTGGCCAAACTGAGGGCATCAGCAGTATTGGGCTTTGCTGTGGGTACCTGCACTGGCATCTATGCAGCCCAGGCATATGCCGTGCCCAATGTGAAGAAGACATTGAGGGACTATCTTCAGTCATTGCAAAAGGGGCCTGACTAGCTCTGGATCCCATGGGGGAGAAAGGATGAGCACCGCTGGCCTGCAGGTAGAGGCCTTTCAACCACAGACACCATATTTGG…	732	111094282	Chromosome: 2 Annotation: Chromosome 2 NC_051806.1 (69317521..69318252) ID: 111094282	2	NC_051806.1	69317521..69318252
STREMI-SLC35A4	STREMI	Canis_lupus	PREDICTED: Canis lupus familiaris probable UDP-sugar transporter protein SLC35A4 (LOC607049), transcript variant X4, mRNA	70.1	134	79%	9e-23	88.89	2602	XM_038530345.1	TCTGAGATTGTGTGATCAGGACCCCTAGATTCTTTTTCTGCCTCCAGAATCTTAAAAATCTTTGGAGAGAATACTACAGCTTTCCAGAGATGGCTCGCTCTTGTCCTCCCCATTCCTCAAGGGCTTCTTAGCCGGCTATGTGGTGGCCAAACTGAGGGCATCAGCAGTATTGGGCTTTGCCTGTGGGTACCTGCACTGGCATCTACGCAGCTCAGGCATATGCCGTGCCCAATGTGGAGAAGACATTGAGGGACTATCTTCGGTCATTGCGAAAGGGGCCTGACTAGCTCTGGATCCCATGGGGGAGAAAGGATGAGCACCTCTGGCCTGCAGGTAGAGGCCTTTCAACCACAGACACCATATTTGGCTTCCCTACCTATCACCCTTTTGCTATCTCCA…	2602	607049	Chromosome: 2 Annotation: Chromosome 2 NC_051806.1 (36213613..36216161) ID: 607049	2	NC_051806.1	36213613..36216161
STREMI-SLC35A4	STREMI	Canis_lupus	PREDICTED: Canis lupus familiaris SLC35A4 upstream open reading frame protein-like (LOC119877260), mRNA	145	145	77%	5e-43	92.5	342	XM_038564497.1	ATGGCAGATGACAAGGATTCTCTGCCCAAGCTTAAGGACCTGGTATTTCTCAAGAACCAGCTGGAAAAAAAAAAAAAAAAACAAAAGAACCAGCTGGAATGCCTGCAGCAGCGTGTGGAAGAAGTCAGCAGTGGTGTGAGCCAGGAGGGCTCGCTCTTGTCCTCCCCATTCCTCAAGGGCTTCTTAGCCGGCTATGTGGTGGCCAAACTGAGGGCATCAGCAGTATTAGGCTTTGCTGTGGGTACCTGCACTGGCATCTATGCAGCTCAGGCATATGCTGTGCCGAATGTGGAGAAGACATTGAGGGACTATCTTCAGTCATTGCGAAAGGGGCCTGACTAG	342	119877260	Chromosome: 18 ID: 119877260	18
STREMI-SLC35A4	STREMI	Chelonia_mydas	PREDICTED: Chelonia mydas solute carrier family 35 member A4 (SLC35A4), mRNA	157	157	86%	3e-42	84.27	4978	XM_027821646.3	AGGGCTCCGCCCACGGGCCTGGAGGGGACAGACATGGAGGGTCATCATGCTGTGGGCAGCTGACGTGGCGCGGATCCCGTGATGAGACGGGTACGCGGGACGTGCCGGCCGGAACCTCCCCCCGCAACCTCTGGTGCCACGCATCACCCCTCACGCTGCGGTTGGGGGGCGGGGTAGCGGCTCTGGTCTATGGTTTCCGGCAGGGACAGGAAGCGTTTCAGCCCTGTTTAAAGATGGCGACTACTTTGCCTTCATTCCTTTCCCTTGATCTGGCAGCGTCACGTGACGCTCTGTGCCCAATACGCCTTTCTCAGCTGTCAACGCGCCTGCTTGGGCCATATGGCGCCCGGACCTGGGATGCTGTGTGGAGTGCGCATGTGCGAACGGAGGGCCGGGCCT…	4978	114019357	Chromosome: 8 Annotation: Chromosome 8 NC_057854.1 (36485694..36492207) ID: 114019357	8	NC_057854.1	36485694..36492207
STREMI-SLC35A4	STREMI	Choloepus_didactylus	PREDICTED: Choloepus didactylus solute carrier family 35 member A4 (SLC35A4), mRNA	169	169	86%	2e-46	93.26	3004	XM_037801151.1	TAAACAGGCGGCTGGATCCCCAAGTGGGTGCGTGTTTCGTGCGCGGGGTCGGCATAGGCTCTCACACTCCTGCAGACTCGCGGACACCACGACGCAAATATGAGATCACCAGGCAGCGGAAGGCCAGCCCAGAGGGAACGTGCACTGCGCGCGTATACGCACGAGTGAAATCATCGCGCCCACGTCGCAGGCGCGCGCGCACATGCAGCCTGGGGACCCTGCGGGAGGGGTGACGTAGGAGTTTCTGCGAAGACCAGAATTGTCAGGGCTTGGCGGCCAGGAAAGCACCTTACCCTTTTCAAAAATGTCCCGGAAGTGCCTCTGCCCTTAATGAAGATAGTCATCACTGTGGCATGAGGGAGGCAGGGCTGCGCCTGCGCAATAAGTTCGGCGGGGAAG…	3004	119507884	Chromosome: 13 Annotation: Chromosome 13 NC_051319.1 (84676892..84681578) ID: 119507884	13	NC_051319.1	84676892..84681578
STREMI-SLC35A4	STREMI	Columba_livia	PREDICTED: Columba livia SLC35A4 upstream open reading frame protein (LOC110359571), mRNA	149	149	86%	2e-39	82.02	2777	XM_021289181.2	ACGGTCCGCCGCCCAATCAGCGGTGGGCGGCGCTGCGCGGGGAAGATGGCGGACGATAAGGACCCGCTGCCCAAGCTGAAGGACCTCGCGTTCCTGAAGGACCAGCTGGAGAGCCTGCAGCGCCGCGTGGAGGGCGAGGTGCAGGCGGGCGTGGGGCAGGACGGCTCCCTGCTCGCCTCCCCCTTCCTCAAGGGCTTCCTGGCCGGGTACCTCGTGGCCAAACTTCGCTTCTCTGCTGTCCTGGGCTTTGTGGTTGGCACCTGCACGGGGATCTACGCTGCTCAGAACTACGCTGTGCCCAACATTGAAAAGACAGTCCGGGACTATGTCAGCTCGCTGAAAAAAGGCCGGGACTAGCGCGGGGCCCTTCGACAGCGGTGACTAGAGCAGTTACTCCTT…	2777	110359571	Chromosome: 14 Annotation: Chromosome 14 NC_088615.1 (17356530..17360693) ID: 110359571	14	NC_088615.1	17356530..17360693
STREMI-SLC35A4	STREMI	Crocodylus_porosus	PREDICTED: Crocodylus porosus solute carrier family 35 member A4 (SLC35A4), mRNA	158	158	86%	1e-42	82.02	4414	XM_019534801.1	CGTGATCCCTGCGGGCCAATGCGCGTCCGCGCTGCCGCGGAGGGGGCGGGGCGGCCGTGGCTGGAAGATGGCGGATGATAAGGACTCGCTACCAAAGCTGAAGGATCTAGCTTTTTTGAAGAATCAGTTGGAAAGCTTACAGCAGAGAGTTGAAGATGAAGTGCATGCTGGAGTGGGACAGAATGGATCTTTGCTGGCATCTCCATTTCTCAAAGGCTTCCTGGCAGGTTACGTTGTAGCCAAACTCCGCTCTTCTGCCGTCCTTGGATTTGTGGTTGGGACTTGCACTGGAATATACACAGCTCAAAACTATGCTATTCCCAATGTTGAAAAGACAATTCGAGACTATATCAGCTCGATGAAGAAAGGACCAGATTAAAGGGCAAGCCTTTGGGCAGA…	4414	109309914	Chromosome: Un Annotation: NW_017728914.1 (2415635..2422503) ID: 109309914		NW_017728914.1	2415635..2422503
STREMI-SLC35A4	STREMI	Cygnus_olor	PREDICTED: Cygnus olor SLC35A4 upstream open reading frame protein (LOC121077884), mRNA	156	156	86%	5e-42	86.52	3747	XM_040573502.1	TCTCTTTGAATTCAATGGTAAGTTCCATCTTCATGTCCCAAAGGCCAGCTCACCAGCTCTCTGTTCCCAGCAAGGGCTATAGGATCACCCATGGAATTGTCATGGGGTCTGCAGAGCCACCATGTGGACTTGCCACAGGGGGCTGCAGGGCCACCACAGGAACCCCCACGGGGGCTGCAGTGCCACCCACGGCTCACAGCGTTGGGTGAGGGGCACTGCCAGGCTGGGCAGAGTGCAGAGGCCCCAGGGACCCCTCTACAGAGGTTCCAGCCCAGGTCCCTCTGAGCAGTGGGCTGAGAGCCCGGCCTGGTCCGGTGGTCTACTCCCAGGCAGCTCAGTGGAGTGTTTTTTGCATTGGGTGCAGGAACAGAGCCACATCCCATCCTGGCCATCCTCCCC…	3747	121077884	Chromosome: 14 Annotation: Chromosome 14 NC_049182.1 (11956548..11960439) ID: 121077884	14	NC_049182.1	11956548..11960439
STREMI-SLC35A4	STREMI	Danio_rerio	PREDICTED: Danio rerio solute carrier family 35 member A4 (slc35a4), transcript variant X1, mRNA	121	121	83%	1e-29	67.44	3396	XM_017359031.3	GTGTCTTATTGAAGACTTACCCGAAGGAGCGCAGGATCGGTCCAAGTCTAGTCGAATTTGTCAGCACACCGGCGGGATCCAGTGACCAAACTGAAGGATCTTGTTCATCTCAAAGACCAGCTGGAGGAGATCCAGAAGAAGGTGGAGAATGAGGTTCAAGCTGGAGTCCCACAGGGTGGCTCATTATTAGCATCTCCATTTCTGAAAGGTTTTCTGGCCGGGTATGTGGTGTCCAGACTGCGCTCTTCTGCTGTCCTCGGAGTGGCTTTGGGGACGCTGAGTGGGATATTCGCCGCTCAAAACTATCAGGTGCCCAACATCGAGGCCACTCTACGGGACATCCTGAACTCTCTTAAGAAAAGACCTGGAGAATAACAGCAGACCAAAGAGGAGGAGGAA…	3396	777628	Chromosome: 14 Annotation: Chromosome 14 NC_007125.7 (3062608..3071623, complement) ID: 777628	14	NC_007125.7	3062608..3071623, complement
STREMI-SLC35A4	STREMI	Danio_rerio	PREDICTED: Danio rerio solute carrier family 35 member A4 (slc35a4), transcript variant X2, mRNA	121	121	83%	2e-32	67.44	585	XM_068213252.1	GTCATTTCTGCAGTATGGCGGAGGACAAGGATCCAGTGACCAAACTGAAGGATCTTGTTCATCTCAAAGACCAGCTGGAGGAGATCCAGAAGAAGGTGGAGAATGAGGTTCAAGCTGGAGTCCCACAGGGTGGCTCATTATTAGCATCTCCATTTCTGAAAGGTTTTCTGGCCGGGTATGTGGTGTCCAGACTGCGCTCTTCTGCTGTCCTCGGAGTGGCTTTGGGGACGCTGAGTGGGATATTCGCCGCTCAAAACTATCAGGTGCCCAACATCGAGGCCACTCTACGGGACATCCTGAACTCTCTTAAGAAAAGACCTGGAGAATAACAGCAGACCAAAGAGGAGGAGGAAACGCATCATCACCGCTGGCGTTTGTGTTATTGCCACTCCTTCCCTC…	585	777628	Chromosome: 14 Annotation: Chromosome 14 NC_007125.7 (3062608..3071623, complement) ID: 777628	14	NC_007125.7	3062608..3071623, complement
STREMI-SLC35A4	STREMI	Danio_rerio	Danio rerio SLC35A4 upstream open reading frame protein-like (LOC101885612), mRNA	124	124	83%	1e-32	66.28	867	NM_001386395.1	AGAGTTCAGGGTTTAGCAGATGGTAAGTTAACCCAGCTTTCTGGAATACCCCCCAGGTTGCTCAATCGATCTCAGACAATTTGATCCCACTGATGCAGACATGGCGGACAAGGATCCGTTCAGGCAGCTGAAAGATCTGTCTCTGCTGAAAGACCAGCTCGAGGACATTCAGCGGCGTGTTGAGGGAGAAGTTGGTGTTGGCATCCCACAGGGTGGAAGTGTGCTCAGTTCTCCCTTCCTCAAAGGTTTTCTGGCTGGTTATGTGGTGGCGAAGCTCCGTTCCTCCGCCATTCTGGGAGTTCTTATAGGGACCTGCACAGGCATCTACGCCGCTCAGAGCTATCAAGTGCCTAACATCGAGAACACCATTAAAAACTACTTCAGCTCATTCAAGAAAAG…	867	101885612	Chromosome: 21 Annotation: Chromosome 21 NC_007132.7 (33465273..33477985, complement) ID: 101885612	21	NC_007132.7	33465273..33477985, complement
STREMI-SLC35A4	STREMI	Danio_rerio	Danio rerio solute carrier family 35 member A4 (slc35a4), transcript variant 1, mRNA	121	121	83%	1e-29	67.44	3495	NM_001256043.2	GTCAGCACACCGGCGGGTAAGCCGCGGGATCCACCACCCGGGTCATGTGTGTGCGAGGAGTGAGAGTTGAGCCGGTGTTTTAGCGTGTGTTTCCCGCAGAATAGTGCGGTAAAATGGCGGAGGAGAGATCAGATGAACGACTGGAGGCCCAATGAGAGTTTGATCCACGAATGAGATCCAGTGACCAAACTGAAGGATCTTGTTCATCTCAAAGACCAGCTGGAGGAGATCCAGAAGAAGGTGGAGAATGAGGTTCAAGCTGGAGTCCCACAGGGTGGCTCATTATTAGCATCTCCATTTCTGAAAGGTTTTCTGGCCGGGTATGTGGTGTCCAGACTGCGCTCTTCTGCTGTCCTCGGAGTGGCTTTGGGGACGCTGAGTGGGATATTCGCCGCTCAA…	3495	777628	Chromosome: 14 Annotation: Chromosome 14 NC_007125.7 (3062608..3071623, complement) ID: 777628	14	NC_007125.7	3062608..3071623, complement
STREMI-SLC35A4	STREMI	Equus_caballus	Equus caballus SLC35A4 upstream open reading frame protein (LOC111767793), mRNA	174	174	86%	2e-48	96.63	2754	NM_001433656.1	AAGTTCAGCGGGGAAAATGGCGGATGACAAGGATTCTCTGCCCAAGCTTAAGGACTTGGCGTTTCTCAAGGACCAGCTGGAGAGCCTGCAGCGGCGTGTGGAAGATGAAGTCAACAGTGGTGTGGGCCAGGATGGCTCGCTGTTGTCCTCCCCATTCCTCAAGGGCTTCCTGGCTGGCTATGTGGTGGCGAAACTGAGGGCATCAGCAGTATTGGGCTTTGCCGTGGGCACCTGCACTGGCATCTACGCAGCTCAGGCATATGCTGTGCCCAATGTGGAGAAGACATTAAGGGACTATCTGCGGTCACTGCGCAAAGGGCCTGACTAGCTCTGGATGCCATGGGGGAGGCAGGATGAGCACCTGGGGCCTGCAGGTGGAGGTCTTTCGAGCACAGACAC…	2754	111767793	Chromosome: 14 Annotation: Chromosome 14 NC_009157.3 (35597016..35599565, complement) ID: 111767793	14	NC_009157.3	35597016..35599565, complement
STREMI-SLC35A4	STREMI	Gallus_gallus	PREDICTED: Gallus gallus solute carrier family 35 member A4 (SLC35A4), transcript variant X1, mRNA	149	149	84%	2e-39	85.06	2380	XM_015293543.3	GGGCGAGGCGGCGGCAGCATGGCGGACGATAAGGACTCGCTGCCCAAGCTGAAGGACCTGGCTCTGCTGAAGGGGCAGCTGGAGAGCCTGCAGCGGCGCGTGGAGGACGAGGTGCACGCCGGCGTGGGGCAGGGCGGCTCGCTGCTGGCCTCCCCCTTCCTGAAGGGCTTCCTGGCCGGGTACCTGGTGGCCAAGCTGCGCTTCTCGGCCGTGCTGGGCTTCGCCGTGGGGACGTGCACCGGCATCTACGCCGCGCAGAACTACGCCGTGCCCGACGTGGAGAAGACGGTGCGGGACTACCTGAGCGCGCTGCGGAAAGGAGGGGAGTAGCGGGGCTGCCCGGTGCGAGCAGCGGCTCCTGGGACGCTCACGCGCTGTCCGTGCCCGGTGTGTTTGGGC…	2380	416136	Chromosome: 13 Annotation: Chromosome 13 NC_052544.1 (834099..836619) ID: 416136	13	NC_052544.1	834099..836619
STREMI-SLC35A4	STREMI	Gallus_gallus	PREDICTED: Gallus gallus solute carrier family 35 member A4 (SLC35A4), transcript variant X1, mRNA	149	149	84%	2e-39	85.06	2380	XM_040682818.2	GGGCGAGGCGGCGGCAGCATGGCGGACGATAAGGACTCGCTGCCCAAGCTGAAGGACCTGGCTCTGCTGAAGGGGCAGCTGGAGAGCCTGCAGCGGCGCGTGGAGGACGAGGTGCACGCCGGCGTGGGGCAGGGCGGCTCGCTGCTGGCCTCCCCCTTCCTGAAGGGCTTCCTGGCCGGGTACCTGGTGGCCAAGCTGCGCTTCTCGGCCGTGCTGGGCTTCGCCGTGGGGACGTGCACCGGCATCTACGCCGCGCAGAACTACGCCGTGCCCGACGTGGAGAAGACGGTGCGGGACTACCTGAGCGCGCTGCGGAAAGGAGGGGAGTAGCGGGGCTGCCCGGTGCGAGCAGCGGCTCCTGGGACGCTCACGCGCTGTCCGTGCCCGGTGTGTTTGGGC…	2380	416136	Chromosome: 13 Annotation: Chromosome 13 NC_052544.1 (834099..836619) ID: 416136	13	NC_052544.1	834099..836619
STREMI-SLC35A4	STREMI	Gorilla_gorilla	PREDICTED: Gorilla gorilla gorilla SLC35A4 upstream open reading frame protein (LOC101143588), mRNA	177	177	86%	2e-49	98.88	2762	XM_004042636.5	CACCTCCCCCTTTCCAAAAATGCTCCGGAAGTGCCTTCGCCATCCGTAAAGATGGCCGGGGCAGTCGGCATGAGGGAGGCGGGGATGCGCCTGCGCAACAAGTTCGGCGGGGGAAGATGGCGGATGACAAGGATTCTCTGCCTAAGCTTAAGGACCTGGCATTTCTCAAGAACCAGCTGGAAAGCCTGCAGCGGCGTGTAGAAGACGAAGTCAACAGTGGAGTAGGCCAGGATGGCTCGCTGTTGTCCTCCCCGTTCCTCAAGGGATTCCTGGCTGGCTATGTGGTGGCCAAACTGAGGGCATCAGCAGTATTGGGCTTTGCTGTGGGCACCTGCACTGGCATCTATGCGGCTCAGGCATATGCTGTGCCCAACGTGGAGAAGACATTAAGGGACTATT…	2762	101143588	Chromosome: 4 Annotation: Chromosome 4 NC_073228.2 (144416383..144420755) ID: 101143588	4	NC_073228.2	144416383..144420755
STREMI-SLC35A4	STREMI	Homo_sapiens	Homo sapiens solute carrier family 35 member A4 (SLC35A4), transcript variant 1, mRNA	180	180	86%	1e-50	100	2666	NM_080670.4	AAGTTCGGCGGGGAAGATGGCGGATGACAAGGATTCTCTGCCTAAGCTTAAGGACCTGGCATTTCTCAAGAACCAGCTGGAAAGCCTGCAGCGGCGTGTAGAAGACGAAGTCAACAGTGGAGTGGGCCAGGATGGCTCGCTGTTGTCCTCCCCGTTCCTCAAGGGATTCCTGGCTGGCTATGTGGTGGCCAAACTGAGGGCATCAGCAGTATTGGGCTTTGCTGTGGGCACCTGCACTGGCATCTATGCGGCTCAGGCATATGCTGTGCCCAACGTGGAGAAGACATTAAGGGACTATTTGCAGTTGCTACGCAAGGGGCCCGACTAGCTCTAGGTGCCATGGAAGAGGCAGGATGAGCAGCTCAGCCTTCAGGTGGAGACACTTTATCTGGATTCCCC…	2666	113829	Chromosome: 5; Location: 5q31.3 Annotation: Chromosome 5 NC_000005.10 (140564828..140569100) MIM: 620297 ID: 113829	5	NC_000005.10	140564828..140569100
STREMI-SLC35A4	STREMI	Labeo_rohita	PREDICTED: Labeo rohita solute carrier family 35 member A4 (slc35a4), mRNA	65.9	65.9	38%	3e-10	75	1390	XM_051127689.1	TGTTAGCGTCTCCTTTCCTGAAAGGATTCCTGGCCGGGTTTGTGATTTCCAAACTCCGTTCCTCAGCCATCCTGGGAGTGGCTTTGGGAACCCTGACAGGAATCTACGCTGCTCAGAGCTATGAGAAGCAGCTGTTGCTGACAGACGGAGATCATGATTGTGATAGATAATGTTGGTTCACCTGAAGCAGAACCTCCTCACAGAACACGCTGGCTTTGTCTCCTGCTTCTCCTGGTTCTCATTTACGGTTCCCACGCTCCTCTCATCTCCCTCACCAAAGTTGACGGCCGGGTTCCCTTCAGCCCGTCGTCATGCGTGCTTATGATCGAATTCACAAAACTGGTGGTTTCCTTCGCAGCTCTTTTGGCATCGGAAAATCCATCCGGCCTCAAGATATCA…	1390	127176176	Chromosome: 14 Annotation: Chromosome 14 NC_066882.1 (26525644..26528406, complement) ID: 127176176	14	NC_066882.1	26525644..26528406, complement
STREMI-SLC35A4	STREMI	Labeo_rohita	PREDICTED: Labeo rohita SLC35A4 upstream open reading frame protein-like (LOC127176179), mRNA	127	127	86%	2e-32	64.04	1372	XM_051127696.1	TAACTAAATATAATAAAAATAGATAAAATACGAGCGGTCAGACGTGAGTTGTGGTGTTCGAGCGAGTCGTCATGATTCAGACCAGATGAGTCGAGCGCAGATTGAATCGTTTGTCATTTGTGCAGTATGGCGGAGGACAAGGATCCGGTGACCCGACTGAAGGATCTGGCTCAGCTCAAAGACCAACTGGAGGAGATCCAGAAGAAGGTGGAGAATGAGGTTCAAGCTGGAATCCCACAGGGTGGCTCATTGTTAGCGTCTCCTTTCCTGAAAGGATTCCTGGCCGGGTTTGTGATTTCCAAACTCCGTTCCTCAGCCATCCTGGGAGTGGCTTTGGGAACCCTGACAGGAATCTACGCTGCTCAGAGCTATGAGGTGCCTAACATTGAGACGAGCATA…	1372	127176179	Chromosome: 14 Annotation: Chromosome 14 NC_066882.1 (26527285..26531429, complement) ID: 127176179	14	NC_066882.1	26527285..26531429, complement
STREMI-SLC35A4	STREMI	Labeo_rohita	PREDICTED: Labeo rohita SLC35A4 upstream open reading frame protein (LOC127151952), transcript variant X2, mRNA	126	126	83%	2e-33	69.77	849	XM_051092311.1	GGTTGCTCAATCGAGCTCAGGATCTCTGATCTCACGCAAGCAGACATGGCGGACAAGGATCCATTTAGGCAGCTGAAAGACCTGTCTCTCCTTAAAGACCAGCTCGATAACATTCAGCGTCGGGTGGAGGATGAAGTCGGAGTTGGGGTTCCACAGGGTGGAAGTGTGCTCAGTTCTCCCTTCCTCAAAGGCTTTTTGGCTGGCTATGTGGTGGCAAAGTTCCGTTCCTCTGCAGTCCTGGGAGTTCTTGTAGGAACCTGCACAGGCATTTATGCCGCTCAGAGCTATCAAGTGCCTAACGTTGAGCAGACCATAAAAAGTTACTTCAGCTCATTCAAGAAGAGATAGAGGGAGCCAGTGTAACATCTCAGAAATGGTGCCTTATCCGGGAACTTAATC…	849	127151952	Chromosome: 21 Annotation: Chromosome 21 NC_066889.1 (9590758..9593726) ID: 127151952	21	NC_066889.1	9590758..9593726
STREMI-SLC35A4	STREMI	Labeo_rohita	PREDICTED: Labeo rohita SLC35A4 upstream open reading frame protein (LOC127151952), transcript variant X1, mRNA	126	126	83%	1e-33	69.77	807	XM_051092309.1	ATGTTTTCTGATCAGGATCCATTTAGGCAGCTGAAAGACCTGTCTCTCCTTAAAGACCAGCTCGATAACATTCAGCGTCGGGTGGAGGATGAAGTCGGAGTTGGGGTTCCACAGGGTGGAAGTGTGCTCAGTTCTCCCTTCCTCAAAGGCTTTTTGGCTGGCTATGTGGTGGCAAAGTTCCGTTCCTCTGCAGTCCTGGGAGTTCTTGTAGGAACCTGCACAGGCATTTATGCCGCTCAGAGCTATCAAGTGCCTAACGTTGAGCAGACCATAAAAAGTTACTTCAGCTCATTCAAGAAGAGATAGAGGGAGCCAGTGTAACATCTCAGAAATGGTGCCTTATCCGGGAACTTAATCTTGTACCTCAACTGAGGTGCCAGTCATCAGACCACATAGAAT…	807	127151952	Chromosome: 21 Annotation: Chromosome 21 NC_066889.1 (9590758..9593726) ID: 127151952	21	NC_066889.1	9590758..9593726
STREMI-SLC35A4	STREMI	Lacerta_agilis	PREDICTED: Lacerta agilis SLC35A4 upstream open reading frame protein (LOC117049487), mRNA	150	150	86%	9e-43	79.78	895	XM_033154203.1	GCGGGGAAGGCCGGGTCCGGAAAGGAGGGCGGCGCGTGCGGAGGGCGGAGCCGCGAGGAAGATGGCGGACGACAAGGACTCTCTGCCAAAGCTGAAAGATCTTGCTTTTTTGAAGGATCAATTGGAAAGCTTGAAACGAAGAGTTGAAAATGAGGTACAGGCTGGAGTAGGACAGGAAGGCTCTTTGCTGGCATCCCCATTTCTCAAAGGGTTTCTTGCTGGCTATGTTGTAGCCAAACTCAGATCGTCAGCAGTCCTTGGATTTTTAGTGGGGACTTGTACTGGTGTGTATGCTGCTCAAACCTATGCAGTTCCTGATGTGGAAAAGACAGTCAAAGACTATTTCAGTTCATTCAGGAAAGGACCAGACTAGAATATAGTATCTCATGTAGCAATACA…	895	117049487	Chromosome: 7 Annotation: Chromosome 7 NC_046318.1 (4237295..4239581) ID: 117049487	7	NC_046318.1	4237295..4239581
STREMI-SLC35A4	STREMI	Mus_musculus	Mus musculus solute carrier family 35, member A4 (Slc35a4), transcript variant 2, mRNA	159	159	85%	3e-43	88.64	2367	NM_001083317.2	GTGCGCAACAAGTTCGGCGGGGAAAGATGGCGGATGACAAGGATTCTCTGCCCAAGCTTAAGGACCTGACATTTCTCAAGAACCAGCTGGAGCGCCTACAGCAGCGTGTGGAAGGTGAAGTCAACAGTGGCGTAGGCCAGGATGGCTCCCTCTTGTCCTCCCCATTCTTCAAGGGCTTCCTGGCAGGATACGTGGTGGCCAAACTGAGGGCATCAGCAGTATTGGGCTTTGCGGTGGGCACTTGCACTGGCATCTATGCAGCTCAGGCATATGCCGTACCCAACGTGGAGAAGGCACTGAAGAACTACTTTAGGTCACTACGGAAGGGGCCTGACTAGACCCTTTGGGGAAAGCAGGACGAGCATGTTGGGCCTGCAGAGAGTGGACAGTGCTTTGTCA…	2367	67843	Chromosome: 18; Location: 18 19.46 cM Annotation: Chromosome 18 NC_000084.7 (36812268..36816915) ID: 67843	18	NC_000084.7	36812268..36816915
STREMI-SLC35A4	STREMI	Mus_musculus	Mus musculus SLC35A4 upstream open reading frame protein-like (LOC136856708), transcript variant 1, mRNA	159	159	85%	4e-43	88.64	2475	NM_001432771.1	GTGCGCAACAAGTTCGGCGGGGAAAGATGGCGGATGACAAGGATTCTCTGCCCAAGCTTAAGGACCTGACATTTCTCAAGAACCAGCTGGAGCGCCTACAGCAGCGTGTGGAAGGTGAAGTCAACAGTGGCGTAGGCCAGGATGGCTCCCTCTTGTCCTCCCCATTCTTCAAGGGCTTCCTGGCAGGATACGTGGTGGCCAAACTGAGGGCATCAGCAGTATTGGGCTTTGCGGTGGGCACTTGCACTGGCATCTATGCAGCTCAGGCATATGCCGTACCCAACGTGGAGAAGGCACTGAAGAACTACTTTAGGTCACTACGGAAGGGGCCTGACTAGACCCTTTGGGGAAAGCAGGACGAGCATGTTGGGCCTGCAGGTAGAGCCCTTTCTATCACAG…	2475	136856708	Chromosome: 18 ID: 136856708	18
STREMI-SLC35A4	STREMI	Mus_musculus	Mus musculus solute carrier family 35, member A4 (Slc35a4), transcript variant 3, mRNA	159	159	85%	3e-43	88.64	2455	NM_001360989.2	GTGCGCAACAAGTTCGGCGGGGAAAGATGGCGGATGACAAGCTCACCTAGTTCCTAGCCACTGATAAAAAATTGAACAGGGCATGGGACTGGGTCAAGTCTGCTGGAGCCAGCCTCTCCCTTGTCCTAGGATTCTCTGCCCAAGCTTAAGGACCTGACATTTCTCAAGAACCAGCTGGAGCGCCTACAGCAGCGTGTGGAAGGTGAAGTCAACAGTGGCGTAGGCCAGGATGGCTCCCTCTTGTCCTCCCCATTCTTCAAGGGCTTCCTGGCAGGATACGTGGTGGCCAAACTGAGGGCATCAGCAGTATTGGGCTTTGCGGTGGGCACTTGCACTGGCATCTATGCAGCTCAGGCATATGCCGTACCCAACGTGGAGAAGGCACTGAAGAACTACTTT…	2455	67843	Chromosome: 18; Location: 18 19.46 cM Annotation: Chromosome 18 NC_000084.7 (36812268..36816915) ID: 67843	18	NC_000084.7	36812268..36816915
STREMI-SLC35A4	STREMI	Myxocyprinus_asiaticus	PREDICTED: Myxocyprinus asiaticus SLC35A4 upstream open reading frame protein-like (LOC127430400), mRNA	116	116	84%	5e-28	64.37	1983	XM_051680126.1	GTTAACGCGTTCCCATTCACTTTAATAGAAGTGGTCAGTCTCTGCTAAATATTATCTGGATTTAGGGCAGTCATGCGTTTCAGGTTGAAAAATCGAGCTCAGAAATTCTGATCGCGCTCAAGCGGACATGGCGGACAACAAGGATCCGTTCAGGCAGCTGAAAGATCTGTCTCTGCTTAAAGATCAGCTTGAAGACATTCAGCATCGGATGGAGAATGAAGTTCAGGCTGGAAGTGTTTTCAGCTCTCCATTCCTCAAGGGCTTTTTGGCTGGGTATGTGGTGGCAAAGCTGCGCTCCTCTGCCGTCCTGGGAGTTCTTGTAGGGACCTGCACAGGCATCTATGCCGCTCAGAACTATCAAGTGCCAAATATTGAGCAGACCATGAAAAACTACTTCAG…	1983	127430400	Chromosome: 40 Annotation: Chromosome 40 NC_059383.1 (23328780..23331258, complement) ID: 127430400	40	NC_059383.1	23328780..23331258, complement
STREMI-SLC35A4	STREMI	Myxocyprinus_asiaticus	PREDICTED: Myxocyprinus asiaticus SLC35A4 upstream open reading frame protein (LOC127429410), mRNA	128	128	84%	2e-33	67.82	1056	XM_051678442.1	TTCAGAATCTCTGATCGTGCACAAGCGGACATGGCGGACAACAAGGATCCGTTCAGGCAGCTGAAAGATCTGTCCTTGCTTAAAGATCAGCTTGAAGACATTCAGCGTCGGATGGAGAATGAAGTTCAGCTTGGAATTCCACAGGGTGGGAGTGTACTCAGTTCTCCTTTCCTCAAGGGCTTTTTGGCTGGGTATGTGGTGGCAAAGCTGCGCTCCTCTGCGGTCCTGGGAGTTCTTGTAGGGACCTGCACAGGCATCTACGCCGCTCAGAGCTATCAAGTGCCAAATATTGAGCAGACCATGAAAAACTACTTCAACTCATTTAAGAAGGGGAGATAGAGGGAGCCATATAACACCGTCTCAGAGAAATGGTGCCTGATCCAACTTGAACACGTTTCC…	1056	127429410	Chromosome: 38 Annotation: Chromosome 38 NC_059381.1 (26023201..26024746, complement) ID: 127429410	38	NC_059381.1	26023201..26024746, complement
STREMI-SLC35A4	STREMI	Myxocyprinus_asiaticus	PREDICTED: Myxocyprinus asiaticus SLC35A4 upstream open reading frame protein-like (LOC127413395), mRNA	124	124	83%	2e-32	65.12	935	XM_051650532.1	TCAGACCAGATGAGTCGAGCACAGATCGAATCGTTTGTCATAACTGCAGTATGGCGGATGACAAGGATCCAGTGACACGGCTGAAGGATCTGGTGCAGCTGAAAGACCAGCTAGAGGAGATCCAGAAGAAGGTGGAGAATGAGGTTCAGGCTGGAATCCCGCAGGGTGGATCACTATTAGCTTCTCCGTTTCTGAAAGGGTTCCTGGCGGGGTATGTGGTGTCCAGACTTCGTTCTTCTGCCATCTTGGGAGTCGCATTGGGAACGCTCACTGGAATCTACGCTGCTCAGAACTATCAGGTGCCCAACATTGAGACGTCCATACAAGACTTCCTGAACTCTCTGAAGAAAGGACCCAGTAATTAACAGAATTATCAGAATTCGAGGAGAACCGACGTCG…	935	127413395	Chromosome: 22 Annotation: Chromosome 22 NC_059365.1 (1843774..1848367) ID: 127413395	22	NC_059365.1	1843774..1848367
STREMI-SLC35A4	STREMI	Oryctolagus_cuniculus	PREDICTED: Oryctolagus cuniculus SLC35A4 upstream open reading frame protein (LOC127482780), mRNA	165	165	86%	1e-49	91.01	646	XM_051844301.1	GACGCCGGACGGCCTGCTGACGCCACAACGCAACTATGAGTTCATCAGGAGGCGGGAGACCGCCCAGGCCTTCGTGCAGGCGGAGGTTTGCGCATGAATGAGAACATGGCGCCCGGGTCGTGTGCGCGCACACGTTCAGCCTGGGACGCGACGGGAGGGGTCACACGGAAGTATCTGTGAGGAAACCGCCGGCCCCGCCGGCCCCCAGCATCCCAGAAAGCGCTCCACCCTCTCCAGAAATGCCCCGGAAGTGCTTCTGCCCTCAGTAAAGATGGCCACAGCGCTGGCTATGAGGAGGCGGGGCTGCGTCTGCGCAACAAGTTAGGCGGAGAAGATGGCGGATGACAAGGATTCTGTATCCAAGCTTAAGGACCTGACATTCCTCAAAAACCAGCTGGA…	646	127482780	Chromosome: 3 Annotation: Chromosome 3 NC_067376.1 (22644558..22647771) ID: 127482780	3	NC_067376.1	22644558..22647771
STREMI-SLC35A4	STREMI	Papio_anubis	PREDICTED: Papio anubis solute carrier family 35 member A4 (SLC35A4), transcript variant X3, mRNA	130	130	64%	7e-33	96.97	3023	XM_031666480.1	GGAAGTATCTGGGAGAGGCGGGCTCGGCCACTAGGAAAGCGCCTCACCCGTTCCAAAAATGCTCCGGAAGTGCCTTCGCCCTCAGTAAAGATGGCCGGGGCAGTCTGCATGAGGGAGGCGGGGATGCGCCTGCGCAACAAGTTCGGCTGGGAAGATGGCGGATGACAAGGATGGCTCGCTGTTGTCTTCTCCGTTCCTCAAGGGATTCCTGGCTGGCTATGTGGTGGCCAAACTGAGGGCATCAGCAGTATTGGGCTTTGCTGTGGGCACCTGCACTGGCATCTATGCGGCTCAGGCATATGCTGTGCCCAACGTGGAGAAGACATTAAGGGACTATTTGCAGTCACTACGCAAGGGGCCGGACTAGCTCTAGGTGCCATGGAAGAGGCAGGATGAGCA…	3023	101008513	Chromosome: 5 Annotation: Chromosome 5 NC_044980.1 (133246351..133251065) ID: 101008513	5	NC_044980.1	133246351..133251065
STREMI-SLC35A4	STREMI	Papio_anubis	PREDICTED: Papio anubis solute carrier family 35 member A4 (SLC35A4), transcript variant X1, mRNA	175	175	86%	1e-48	97.75	3122	XM_031666478.1	GGAAGTATCTGGGAGAGGCGGGCTCGGCCACTAGGAAAGCGCCTCACCCGTTCCAAAAATGCTCCGGAAGTGCCTTCGCCCTCAGTAAAGATGGCCGGGGCAGTCTGCATGAGGGAGGCGGGGATGCGCCTGCGCAACAAGTTCGGCTGGGAAGATGGCGGATGACAAGGATTCTCTGCCTAAGCTTAAGGACCTGGCATTTCTCAAGAACCAGCTGGAACGCCTGCAGCGGCGTGTGGAAGACGAAGTCAACAGTGGAGTGGGCCAGGATGGCTCGCTGTTGTCTTCTCCGTTCCTCAAGGGATTCCTGGCTGGCTATGTGGTGGCCAAACTGAGGGCATCAGCAGTATTGGGCTTTGCTGTGGGCACCTGCACTGGCATCTATGCGGCTCAGGCATA…	3122	101008513	Chromosome: 5 Annotation: Chromosome 5 NC_044980.1 (133246351..133251065) ID: 101008513	5	NC_044980.1	133246351..133251065
STREMI-SLC35A4	STREMI	Papio_anubis	PREDICTED: Papio anubis solute carrier family 35 member A4 (SLC35A4), transcript variant X2, mRNA	175	175	86%	1e-48	97.75	3185	XM_031666479.1	GGAAGTATCTGGGAGAGGCGGGCTCGGCCACTAGGAAAGCGCCTCACCCGTTCCAAAAATGCTCCGGAAGTGCCTTCGCCCTCAGTAAAGATGGCCGGGGCAGTCTGCATGAGGGAGGCGGGGATGCGCCTGCGCAACAAGTTCGGCTGGGAAGATGGCGGATGACAAGCTTCTGATGGAATTGAGCAAGGGGTGGGGCTGAGTCAGACTGCTGGAGTCTCGCTTGTCCTAGGATTCTCTGCCTAAGCTTAAGGACCTGGCATTTCTCAAGAACCAGCTGGAACGCCTGCAGCGGCGTGTGGAAGACGAAGTCAACAGTGGAGTGGGCCAGGATGGCTCGCTGTTGTCTTCTCCGTTCCTCAAGGGATTCCTGGCTGGCTATGTGGTGGCCAAACTGAG…	3185	101008513	Chromosome: 5 Annotation: Chromosome 5 NC_044980.1 (133246351..133251065) ID: 101008513	5	NC_044980.1	133246351..133251065
STREMI-SLC35A4	STREMI	Passer_domesticus	PREDICTED: Passer domesticus SLC35A4 upstream open reading frame protein (LOC135280118), mRNA	148	148	83%	4e-42	83.72	807	XM_064387869.1	TGCCCCCCCGCCAGCCAATCGGCGTGCGGCGGCGGCGGCGCCAAGATGGCGGACGATAAGGACTCGCTGCCGAAGCTGAAGGACCTCGCCTTCCTGAAGGGGCAGCTGGAGAGCCTGCAGCGCCGGGTGGAGGACGAGGTGCAGGCCGGCGTGGGGCAGGACGGGTCGCTGCTGGCGTCGCCCTTCCTCAAAGGCTTCCTGGCGGGATACCTGGTAGCCAAGCTCCGCTTCTCCGCCGTCCTGGGCTTCGTGGCCGGCACCTGCACCGGGATTTACGCTGCCCAGAACTACGCCGTGCCCAACGTTGAGAAGACGATCCGGGACTATGTGAACTCGCTGAAGAAAGGTCGGGACTAGCGAGGAGGAGCCCGGAGGCAGCAGGGACTGCAGGAACCGTGC…	807	135280118	Chromosome: 13 Annotation: Chromosome 13 NC_087486.1 (14871007..14872085, complement) ID: 135280118	13	NC_087486.1	14871007..14872085, complement
STREMI-SLC35A4	STREMI	Petromyzon_marinus	PREDICTED: Petromyzon marinus SLC35A4 upstream open reading frame protein-like (LOC116958356), transcript variant X2, mRNA	63.5	63.5	82%	2e-09	45.88	1184	XM_032980917.1	ACTTTCCGCTAAACATATGTTAATATATGCTAATTTATGCGCGCCCCGAACCTTCCCCCCGCCCCCTCGTGTGACGCCACGCGCGAGACAGGAAGTGGGGGGCGGGGCGGCAGGAAGCGATGGCGGACGAGAAGGATTCCCTGCGGAAGCTTCGAGACCTCGCGGAGCTGAAGGAGCGGCTGAGGGGGCTGCAGCAGCAGCTGGAGGAGAGCGGAGGGGCAGCTGCGGCGGGGGGCTCCGTGCTCAGCTCCCCGCTGCTGAAGGGCTTCGCCCTGGGCTTCGTGTTCGCCAGGCTGCGCGTGGCCGGCCTGGCCGGGGCGCTGGTGGGCGTTGTGGCCGGCGCCTACGCCGCCCAGAGCTACGAGCTCCCCGACGTGGGCCTCACGCTCGCCTCGTACC…	1184	116958356	Chromosome: 76 Annotation: NW_022638177.1 (323407..344473, complement) ID: 116958356	76	NW_022638177.1	323407..344473, complement
STREMI-SLC35A4	STREMI	Petromyzon_marinus	PREDICTED: Petromyzon marinus SLC35A4 upstream open reading frame protein-like (LOC116958356), transcript variant X1, mRNA	63.9	63.9	82%	1e-09	45.88	1507	XM_032980916.1	CAACTTAGTTTGTAGACACCAGGGTACTGTATGTCCGGAATCACATCTTTTACAGATGGAACCAGATCACGGATTTCATGTAATGCGTTGAATCAGACCTGGATCTTGTGTTTATGCAAGATTTTGTAGATCTTTTTTGCGATCCCTGTTTTATATTTTTTTATTATTTTATTGTTTCCCTTCTACGTGGTGGTGACTTTACCGAAAGAACCAAGAATATGAATCCCTGCAGTCACGAAAGCTTTAAATAAAGAAAAGTTAATTGTGAAAACTTTCCGCTAAACATATGTTAATATATGCTAATTTATGCGCGCCCCGAACCTTCCCCCCGCCCCCTCGTGTGACGCCACGCGCGAGACAGGAAGTGGGGGGCGGGGCGGCAGGAAGCGATGGCGGACG…	1507	116958356	Chromosome: 76 Annotation: NW_022638177.1 (323407..344473, complement) ID: 116958356	76	NW_022638177.1	323407..344473, complement
STREMI-SLC35A4	STREMI	Pongo_pygmaeus	PREDICTED: Pongo pygmaeus SLC35A4 upstream open reading frame protein (LOC129037277), mRNA	175	175	86%	1e-48	97.75	2766	XM_054489244.2	AGCGCCTCCCCCTTTCCAAAAATGCTCCGGAAGTGCCTTCGCCCTCAGTAAAGATGGCCGGGGCAGTCCGCATGAGAGAGACGGGGATGCGCCTGCGCAACAAGTTCGGCGGGGAAGATGGCGGATGACAAGGATTCTCTGCCTAAGCTTAAGGACCTGGCATTTCTCAAGAACCAGCTGGAACGCCTGCAGCGGCGTGTAGAAGACGAAGTCAACAGTGGAGTGGGCCAGGATGGCTCGCTGTTGTCCTCCCCGTTCCTCAAGGGATTCCTGGCTGGCTATGTGGTGGCCAAACTGAGGGCATCAGCAGTATTGGGCTTTGCTGTGGGCACCTGCACTGGCATCTATGCGGCTCAGGCATATGCTGTGCCCAACGTGGAGAAGACATTAAGGGACTAT…	2766	129037277	Chromosome: 4 Annotation: Chromosome 4 NC_072377.2 (145075820..145080194) ID: 129037277	4	NC_072377.2	145075820..145080194
STREMI-SLC35A4	STREMI	Sapajus_apella	PREDICTED: Sapajus apella solute carrier family 35 member A4 (SLC35A4), transcript variant X3, mRNA	175	175	86%	2e-48	96.63	3207	XM_032250446.1	AAGCCCAGCCTCTCTGCACCGAAGGCTGCCGGGCCAGCTGGCACCGCACAAATACTGGGCGGGACATGGGCCGGTCCTGGGGGCGGTCCTGAGCTGCACCGCCCGCCGAGGGGTGGTGCGTCTAAACAGGCGTCTGGAAGCCCGAATGGCTGCGTGTTGCAGTGTGTGAGTCCGGGGGAGGCGCAAGAACGCCAGCGAACGCGCTGACACCACCGCGCAACTATGAGCTCATCAGGCCCCGAAGACTGCCAAGACGAACATGCATCGCGCGCTCGAGTGAGATCATCGCGCTCGGGTAGAGAATCAGCTCACGCGTAGCCGGGGACTCGATGGACGGAGTCACGTGGAAGTATCACGTGGAAGTATCTGGGCGAGGCGGGCTTGGTTGTTAGGAATGCA…	3207	116531568	Chromosome: Un Annotation: NW_022437011.1 (10355464..10360263) ID: 116531568		NW_022437011.1	10355464..10360263
STREMI-SLC35A4	STREMI	Sapajus_apella	PREDICTED: Sapajus apella solute carrier family 35 member A4 (SLC35A4), transcript variant X4, mRNA	174	174	86%	2e-48	96.63	3236	XM_032250447.1	AAGCCCAGCCTCTCTGCACCGAAGGCTGCCGGGCCAGCTGGCACCGCACAAATACTGGGCGGGACATGGGCCGGTCCTGGGGGCGGTCCTGAGCTGCACCGCCCGCCGAGGGGTGGTGCGTCTAAACAGGCGTCTGGAAGCCCGAATGGCTGCGTGTTGCAGTGTGTGAGTCCGGGGGAGGCGCAAGAACGCCAGCGAACGCGCTGACACCACCGCGCAACTATGAGCTCATCAGGCCCCGAAGACTGCCAAGACGAACATGCATCGCGCGCTCGAGTGAGATCATCGCGCTCGGGTAGAGAATCAGCTCACGCGTAGCCGGGGACTCGATGGACGGAGTCACGTGGAAGTATCACGTGGAAGTATCTGGGCGAGGCGGGCTTGGTTGTTAGGAATGCA…	3236	116531568	Chromosome: Un Annotation: NW_022437011.1 (10355464..10360263) ID: 116531568		NW_022437011.1	10355464..10360263
STREMI-SLC35A4	STREMI	Sapajus_apella	PREDICTED: Sapajus apella solute carrier family 35 member A4 (SLC35A4), transcript variant X1, mRNA	174	174	86%	3e-48	96.63	3167	XM_032250444.1	AAGCCCAGCCTCTCTGCACCGAAGGCTGCCGGGCCAGCTGGCACCGCACAAATACTGGGCGGGACATGGGCCGGTCCTGGGGGCGGTCCTGAGCTGCACCGCCCGCCGAGGGGTGGTGCGTCTAAACAGGCGTCTGGAAGCCCGAATGGCTGCGTGTTGCAGTGTGTGAGTCCGGGGGAGGCGCAAGAACGCCAGCGAACGCGCTGACACCACCGCGCAACTATGAGCTCATCAGGCCCCGAAGACTGCCAAGACGAACATGCATCGCGCGCTCGAGTGAGATCATCGCGCTCGGGTAGAGAATCAGCTCACGCGTAGCCGGGGACTCGATGGACGGAGTCACGTGGAAGTATCACGTGGAAGTATCTGGGCGAGGCGGGCTTGGTTGTTAGGAATGCA…	3167	116531568	Chromosome: Un Annotation: NW_022437011.1 (10355464..10360263) ID: 116531568		NW_022437011.1	10355464..10360263
STREMI-SLC35A4	STREMI	Sapajus_apella	PREDICTED: Sapajus apella solute carrier family 35 member A4 (SLC35A4), transcript variant X2, mRNA	174	174	86%	2e-48	96.63	3292	XM_032250445.1	AAGCCCAGCCTCTCTGCACCGAAGGCTGCCGGGCCAGCTGGCACCGCACAAATACTGGGCGGGACATGGGCCGGTCCTGGGGGCGGTCCTGAGCTGCACCGCCCGCCGAGGGGTGGTGCGTCTAAACAGGCGTCTGGAAGCCCGAATGGCTGCGTGTTGCAGTGTGTGAGTCCGGGGGAGGCGCAAGAACGCCAGCGAACGCGCTGACACCACCGCGCAACTATGAGCTCATCAGGCCCCGAAGACTGCCAAGACGAACATGCATCGCGCGCTCGAGTGAGATCATCGCGCTCGGGTAGAGAATCAGCTCACGCGTAGCCGGGGACTCGATGGACGGAGTCACGTGGAAGTATCACGTGGAAGTATCTGGGCGAGGCGGGCTTGGTTGTTAGGAATGCA…	3292	116531568	Chromosome: Un Annotation: NW_022437011.1 (10355464..10360263) ID: 116531568		NW_022437011.1	10355464..10360263
STREMI-SLC35A4	SLC35A4	Accipiter_gentilis	PREDICTED: Accipiter gentilis probable UDP-sugar transporter protein SLC35A4 (LOC126051043), mRNA	178	178	82%	3e-47	41.57	1958	XM_049829697.1	TGGGATTTGTGGCTGGGACCTGCACAGGAATATACGCTGCTCAGAACTACGCCATTCCCAATGTTGAAAAGACAGTCCGGGACTATTTCAGTTCACTGAAAAAAGGGTGCGAGTCTGTCTGGCCTCTCTGCACTGATAGCAGCTCGCCCTTGCTGGCTACCGCCTGAAAATGGTAATGTTTGGTAATGCTGCTGGCTCTGCAAACTGGGTGCTCCGGAGGGGACTGTGGGGACTGATGCTGGTCTTGTCTGTAGCCATATATGGCTCTCATGCTCCCCTCCTGACCCAGTGCAAGGTGGACGGGATAATCCCCTTCAGCTCCACATCTGTCGTGGTTCTTGTTGAGCTGACGAAGCTGGTGTTCTCCCTCCTGTTCCTGCTGACCTGGGACCGGGAGCT…	1958	126051043	Chromosome: 26 Annotation: Chromosome 26 NC_064905.1 (1128210..1130700) ID: 126051043	26	NC_064905.1	1128210..1130700
STREMI-SLC35A4	SLC35A4	Amblyraja_radiata	PREDICTED: Amblyraja radiata solute carrier family 35 member A4 (slc35a4), mRNA	149	149	85%	6e-38	37.32	1191	XM_033029777.1	TGAGTGAATCTTCGGACGGGGGGGGGGATGTTGTTGCAGGAAGAGGGAGGATCTCCTGGTGTTTTGGCAGCGAGGATGCGGATGAGGGAGAGACTGCGGTGGGGGCTGCTAATGCTACTCTCGGTGTTTGCCTACGGCTCCCACGCGCCACTGTTGGCGCTGTGCCGTGTGGATGGAGAGCTGCCCTTCGCCACCTCCTCCGTGGTGCTGGCGACCGAGCTGACCAAGCTGGGTGCGTCCGCCGCGCTGCTACTGGGGCGCGACTGGCCCTCGCTGCCCCCCTCCGCCCCGCCGCTCTCCGCTGTGCTCCCCTTTGCCCTCCCGGCCGCCCTCTACGCCCTCAACAACAACCTGGCGGTTCACATGCAGGGCTCGATGGATCCTGTCACCTTCCAGGTG…	1191	116978552	Chromosome: 11 Annotation: Chromosome 11 NC_045966.1 (40131276..40132466) ID: 116978552	11	NC_045966.1	40131276..40132466
STREMI-SLC35A4	SLC35A4	Anas_platyrhynchos	PREDICTED: Anas platyrhynchos solute carrier family 35 member A4 (SLC35A4), mRNA	174	174	82%	5e-46	42.44	1808	XM_005009969.4	GCTGGTAGCAGCTCATCCCTGCTGGCTGCCTCCTGGAAATGGGTACGTTTGGTAAAGCCACTGCTGCTCTGCTCAGCCCTGTGCCCAGGGTGTCACAGCGGGGGCTGTGGGGACTGATGCTGCTCTTGTCTGTGGCTGTGTACGGCTCCCACGCTCCCCTCCTGACCCTGTGCAAGGTGGATGGCACAATCCCATTCAGCTCTTCATCCGTCGTGGTTCTCGTCGAGCTGACAAAGCTGGTGCTCTCCCTCTTCTTCCTGCTGACCTGGGACCGGCAGCTGCTGGGAGTTGCTGTGTCCTGGCACCACGTCGTTCCCTTTGCCCTTTCTGCCCTGCTCTATGCTGCAAACAACAATCTGGTGGTTCACATGCAGCTCTTCATGGATCCCAGCACCTACC…	1808	101794911	Chromosome: 14 Annotation: Chromosome 14 NC_051785.1 (12365272..12367079) ID: 101794911	14	NC_051785.1	12365272..12367079
STREMI-SLC35A4	SLC35A4	Bos_taurus	Bos taurus solute carrier family 35 member A4 (SLC35A4), mRNA	301	301	100%	5e-94	55.56	1913	NM_001079612.1	GTCTAGTTTGGGCATGAGTGTAGAGGACGGGGGTGTGCCAGGCCTGGGCCGTCCCAGGAAGGCCCGCTGGACCCTGATGCTGCTCCTGTCCACTGCTATGTACGGTGCCCATGCCCCATTGCTGGCACTGTGCCACGTGGACGGCCGTGTGCCCTTCCGACCCTCCTCGGCTGTACTGCTGACTGAACTGACCAAGCTGTTGCTCTGCGCCCTCTCCCTCTTGGTGGGCTGGCAAGCATGGCCCCAGGGGACCCCACCCTGGCGCCAGGCTGCCCCGTTTGCACTGTCAGCCCTGCTATACGGCGCCAACAACAACCTGGTGATCTACCTGCAACGTTACATGGACCCCAGCACCTACCAGGTGCTGAGCAATCTCAAGATTGGAAGCACAGCCCTGTT…	1913	539354	Chromosome: 7 Annotation: Chromosome 7 NC_037334.1 (51741252..51743127) ID: 539354	7	NC_037334.1	51741252..51743127
STREMI-SLC35A4	SLC35A4	Bos_taurus	PREDICTED: Bos taurus SLC35A4 upstream open reading frame protein (LOC112447523), mRNA	301	301	100%	7e-92	55.56	2616	XM_059888755.1	AACAAGTTCTGCAGGGAAGATGGCGGATGACAAGGATTCTCTTCCCAAGCTTAAGGACCTGGCTTTTCTCAAGAACCAGCTGGAACGCCTGCAGCAGCGTGTGGAAGATGAAGTCAACAGTGGTGTAGGCCAGGATGCCTCATTCTTGTCCTCTCCATTCCTCAAGGGCTTCCTGGCTGGCTATGTGGTGGCCAAACTGAGGGCATCAGCAGTATTGGGCTTTGCCGTGGGCACCTGCACTGGCATATATGTAGCTCAGGCATATGCTGTGCCCAATGTGGAGAAGACATTGAGGGACTATCTTCGATCACTGCGCAAAGGGCCCGACTAGCTCTGGATTCCATGAGGGAGGCAGGATGAGCAGCTGGGGGCAGCAGGTGGAGGCCTTCAGCCACAGAT…	2616	112447523	Chromosome: 7 Annotation: Chromosome 7 NC_037334.1 (51738211..51743135) ID: 112447523	7	NC_037334.1	51738211..51743135
STREMI-SLC35A4	SLC35A4	Branchiostoma_belcheri	PREDICTED: Branchiostoma belcheri probable UDP-sugar transporter protein SLC35A4 (LOC109480762), transcript variant X1, mRNA	122	122	83%	2e-27	30.96	1620	XM_019783055.1	AATAAATGTATTAAAATTGCCTTAAAATGCGAGAAAATTTAATGTCGTTGAATAGGGGCGTGCCTCGTATGCGGCACTTCTTCCAAAATGGCGGCGATTTCAAGAGAGAAGCTTCCACTGTACTTGAATGAGAGACATGGCGATACGAGACAACCCAACAGTCTGAAGTGGGCCATTATGCTGGTATCTGGTGTTCTAATCTACGGGTCTCACTCTGTACTACTGAACCTGTGTAAGGTGGATGGCAAGATTCCCTTCAACTCAGCATCAGTTGTTCTGATGATAGAACTGACAAAGCTGTTGTTCTCATTAACAATGCGTCGTCTGGAGCTGGGTATAAGAGTTGGCAGCGGCAGGCTGGGGTTACCCAGGTTGAAGTACTGGGTCCCGTTTAGTGTC…	1620	109480762	Chromosome: Un Annotation: NW_017804154.1 (1333910..1340220, complement) ID: 109480762		NW_017804154.1	1333910..1340220, complement
STREMI-SLC35A4	SLC35A4	Branchiostoma_belcheri	PREDICTED: Branchiostoma belcheri probable UDP-sugar transporter protein SLC35A4 (LOC109480762), transcript variant X2, mRNA	122	122	83%	2e-27	30.96	1609	XM_019783056.1	CTGGTCAGAAGGCCATGGAGGACACACAGACAGAGGACCACACCCACAATCCCTACAGTGACATTTCCTATCCCTGTGGTAGCAGAGCATTACTGAAAAGCTTCCACTGTACTTGAATGAGAGACATGGCGATACGAGACAACCCAACAGTCTGAAGTGGGCCATTATGCTGGTATCTGGTGTTCTAATCTACGGGTCTCACTCTGTACTACTGAACCTGTGTAAGGTGGATGGCAAGATTCCCTTCAACTCAGCATCAGTTGTTCTGATGATAGAACTGACAAAGCTGTTGTTCTCATTAACAATGCGTCGTCTGGAGCTGGGTATAAGAGTTGGCAGCGGCAGGCTGGGGTTACCCAGGTTGAAGTACTGGGTCCCGTTTAGTGTCCCTGCCCTACT…	1609	109480762	Chromosome: Un Annotation: NW_017804154.1 (1333910..1340220, complement) ID: 109480762		NW_017804154.1	1333910..1340220, complement
STREMI-SLC35A4	SLC35A4	Bufo_bufo	PREDICTED: Bufo bufo solute carrier family 35 member A4 (SLC35A4), mRNA	164	164	82%	1e-43	35.96	1174	XM_040441906.1	TTTTTATATAGTACTGCCGATACATCGGGGATGTTGGTTGTGAACATGGGACCAGAGGAATCCTTCCATTCCTCCACCAGTAAGATGCTCAGGGGTGCACTATGGGCACTGATGCTAGGGGTATCAGTGGTCATTTATGGCTCCCATGCTCCTCTGATATCTTTGTGCAGAATTGATGGACGAATCCCCTTCAGTTCCTCTTCTGTTGTCCTCCTCATTGAATTTTTCAAGTGGATGATGTCGGTGGTGATGCTTCTGCTCTGGGATTGGAGAACTGTGCAGCTACAAGTCTCGTGGCGACTGGCCATTCCTTATGCTTTGCCTGCTATCCTGTATGGTGCCAATAACAATTTAGTGGTTCACATGCAGCACTTTATGGACCCAAGCAGCTTCCAAGTA…	1174	121009023	Chromosome: 1 Annotation: Chromosome 1 NC_053389.1 (319944281..319945454, complement) ID: 121009023	1	NC_053389.1	319944281..319945454, complement
STREMI-SLC35A4	SLC35A4	Canis_lupus	PREDICTED: Canis lupus familiaris probable UDP-sugar transporter protein SLC35A4 (LOC607049), transcript variant X2, mRNA	318	318	100%	2e-97	56.17	2977	XM_038530343.1	GCTCCGGGAAAAGCGCAAAGAAGCCAACGCACCAGCTGACCTCATGGCGCAACTGTGAGCTCATCGAGGGGCGGACGACCAGCCAGACGAACGTGCACAGCACGCATATGCGTACAAATGAGCTCATCGCGCCCAGTTCGTATGCGCTCGCGGACACTCATCTCGTGTCCTGCCGGAGGGGTCACGTGGAAGTACCCGAGCGGAAACCGCCGCGCTCGGCAGTCAGGGGGAGCACCTCCACCCTTTCCAAAAAATGTCCCGGAAATGCCTTCGCCCTCAGTAAAGATGGCCGCTGCACTTGGCGCGAGGAAGGCGGGGTTGCGCCTGCGCTACAAGTTCGCCGGGGAAGATGGCGGATGACAAGGATTCTCTGCCCAAGCTTAAGGACCTGGCATTTCT…	2977	607049	Chromosome: 2 Annotation: Chromosome 2 NC_051806.1 (36213613..36216161) ID: 607049	2	NC_051806.1	36213613..36216161
STREMI-SLC35A4	SLC35A4	Canis_lupus	PREDICTED: Canis lupus familiaris solute carrier family 35 member A4 (SLC35A4), mRNA	319	319	100%	7e-101	56.17	1911	XM_005617284.4	AAGCCACCCAGGGTCTGGTTTGGGCATGAGTGTAGAGGACGGGGGTATGCCAGGCCTGGGCCGTCCCAGGCAGGCCCGCTGGACCCTGATGCTACTCTTATCCACTGCCATATATGGTGCCCATGCCCCATTACTGGCACTGTGCCATGTGAACGGCAAAGTGCCCTTCCGGCCCTCCTCAGCTGTGCTGCTGACCGAGTTGACCAAGCTACTGTTGTGCGCCTTCTCCCTCTTGGTGGGCTGGCAGGCATGGCCCCAGGGGGCCCCACCATGGCGCCAGGCTGCCCCATTTGCACTATCAGCCCTACTCTACGGAGCTAACAACAACCTAGTCATCTATCTTCAACGCTATATGGACCCCAGCACCTACCAGGTGCTGAGCAATCTCAAGATTGGAAG…	1911	487305	Chromosome: 2 Annotation: Chromosome 2 NC_051806.1 (36216233..36218143) ID: 487305	2	NC_051806.1	36216233..36218143
STREMI-SLC35A4	SLC35A4	Canis_lupus	PREDICTED: Canis lupus familiaris probable UDP-sugar transporter protein SLC35A4 (LOC607049), transcript variant X4, mRNA	318	318	100%	2e-98	56.17	2602	XM_038530345.1	TCTGAGATTGTGTGATCAGGACCCCTAGATTCTTTTTCTGCCTCCAGAATCTTAAAAATCTTTGGAGAGAATACTACAGCTTTCCAGAGATGGCTCGCTCTTGTCCTCCCCATTCCTCAAGGGCTTCTTAGCCGGCTATGTGGTGGCCAAACTGAGGGCATCAGCAGTATTGGGCTTTGCCTGTGGGTACCTGCACTGGCATCTACGCAGCTCAGGCATATGCCGTGCCCAATGTGGAGAAGACATTGAGGGACTATCTTCGGTCATTGCGAAAGGGGCCTGACTAGCTCTGGATCCCATGGGGGAGAAAGGATGAGCACCTCTGGCCTGCAGGTAGAGGCCTTTCAACCACAGACACCATATTTGGCTTCCCTACCTATCACCCTTTTGCTATCTCCA…	2602	607049	Chromosome: 2 Annotation: Chromosome 2 NC_051806.1 (36213613..36216161) ID: 607049	2	NC_051806.1	36213613..36216161
STREMI-SLC35A4	SLC35A4	Canis_lupus	PREDICTED: Canis lupus familiaris solute carrier family 35 member A4 (SLC35A4), mRNA	319	319	100%	7e-101	56.17	1911	XM_038658636.1	AAGCCACCCAGGGTCTGGTTTGGGCATGAGTGTAGAGGACGGGGGTATGCCAGGCCTGGGCCGTCCCAGGCAGGCCCGCTGGACCCTGATGCTACTCTTATCCACTGCCATATATGGTGCCCATGCCCCATTACTGGCACTGTGCCATGTGAACGGCAAAGTGCCCTTCCGGCCCTCCTCAGCTGTGCTGCTGACCGAGTTGACCAAGCTACTGTTGTGCGCCTTCTCCCTCTTGGTGGGCTGGCAGGCATGGCCCCAGGGGGCCCCACCATGGCGCCAGGCTGCCCCATTTGCACTATCAGCCCTACTCTACGGAGCTAACAACAACCTAGTCATCTATCTTCAACGCTATATGGACCCCAGCACCTACCAGGTGCTGAGCAATCTCAAGATTGGAAG…	1911	487305	Chromosome: 2 Annotation: Chromosome 2 NC_051806.1 (36216233..36218143) ID: 487305	2	NC_051806.1	36216233..36218143
STREMI-SLC35A4	SLC35A4	Canis_lupus	PREDICTED: Canis lupus familiaris probable UDP-sugar transporter protein SLC35A4 (LOC607049), transcript variant X3, mRNA	318	318	100%	2e-98	56.17	2653	XM_038530344.1	CTACAAGTTCGCCGGGGAAGATGGCGGATGACAAGGATTCTCTGCCCAAGCTTAAGGACCTGGCATTTCTCAAGAACCAGCTGGAACGCCTGCAGCAGCGTGTGGAAGAAGAAGTCAGCAGTGGTGTGAGCCAGGTAAAGATGGCTCGCTCTTGTCCTCCCCATTCCTCAAGGGCTTCTTAGCCGGCTATGTGGTGGCCAAACTGAGGGCATCAGCAGTATTGGGCTTTGCCTGTGGGTACCTGCACTGGCATCTACGCAGCTCAGGCATATGCCGTGCCCAATGTGGAGAAGACATTGAGGGACTATCTTCGGTCATTGCGAAAGGGGCCTGACTAGCTCTGGATCCCATGGGGGAGAAAGGATGAGCACCTCTGGCCTGCAGGTAGAGGCCTTTCAA…	2653	607049	Chromosome: 2 Annotation: Chromosome 2 NC_051806.1 (36213613..36216161) ID: 607049	2	NC_051806.1	36213613..36216161
STREMI-SLC35A4	SLC35A4	Chelonia_mydas	PREDICTED: Chelonia mydas probable UDP-sugar transporter protein SLC35A4 (LOC102930559), mRNA	179	179	82%	1e-46	40.45	3592	XM_027821643.3	ATGGGAATAATTACTGCGAATGGTAGTGCTGCTGGCTCACTGCTCAGCCCTGCCACCAGGGGGCTCAAGAGAGTGCTGTGGGCACTGATGCTAGTCACGTCTGTTACTATCTATGGCTCTCATGCTCCCCTCCTGACTCTGTGTAAAGTGGATGGAAAGATCCCATTCAGCGCCTCATCTGTTGTGGTTCTTACTGAGCTGACCAAGCTGGTGCTCTCCTTCATTTCCCTGCTGATCTGGGACCGGAGGCAGCTGGGAGTCTCACTGTCATGGCGCCATGCTGCCCCCTTTGCCCTATCTGCACTGCTCTATGCTGCCAACAATAACCTGGTGGTTCACATGCAGCTGTTCATGGATCCTAGCACCTACCAGGTCCTGAGTAACCTGAAGATTGGCAGT…	3592	102930559	Chromosome: 8 Annotation: Chromosome 8 NC_057854.1 (36488616..36492207) ID: 102930559	8	NC_057854.1	36488616..36492207
STREMI-SLC35A4	SLC35A4	Chelonia_mydas	PREDICTED: Chelonia mydas solute carrier family 35 member A4 (SLC35A4), mRNA	179	179	82%	1e-46	40.45	4978	XM_027821646.3	AGGGCTCCGCCCACGGGCCTGGAGGGGACAGACATGGAGGGTCATCATGCTGTGGGCAGCTGACGTGGCGCGGATCCCGTGATGAGACGGGTACGCGGGACGTGCCGGCCGGAACCTCCCCCCGCAACCTCTGGTGCCACGCATCACCCCTCACGCTGCGGTTGGGGGGCGGGGTAGCGGCTCTGGTCTATGGTTTCCGGCAGGGACAGGAAGCGTTTCAGCCCTGTTTAAAGATGGCGACTACTTTGCCTTCATTCCTTTCCCTTGATCTGGCAGCGTCACGTGACGCTCTGTGCCCAATACGCCTTTCTCAGCTGTCAACGCGCCTGCTTGGGCCATATGGCGCCCGGACCTGGGATGCTGTGTGGAGTGCGCATGTGCGAACGGAGGGCCGGGCCT…	4978	114019357	Chromosome: 8 Annotation: Chromosome 8 NC_057854.1 (36485694..36492207) ID: 114019357	8	NC_057854.1	36485694..36492207
STREMI-SLC35A4	SLC35A4	Choloepus_didactylus	PREDICTED: Choloepus didactylus solute carrier family 35 member A4 (SLC35A4), mRNA	305	305	86%	3e-92	60.85	3004	XM_037801151.1	TAAACAGGCGGCTGGATCCCCAAGTGGGTGCGTGTTTCGTGCGCGGGGTCGGCATAGGCTCTCACACTCCTGCAGACTCGCGGACACCACGACGCAAATATGAGATCACCAGGCAGCGGAAGGCCAGCCCAGAGGGAACGTGCACTGCGCGCGTATACGCACGAGTGAAATCATCGCGCCCACGTCGCAGGCGCGCGCGCACATGCAGCCTGGGGACCCTGCGGGAGGGGTGACGTAGGAGTTTCTGCGAAGACCAGAATTGTCAGGGCTTGGCGGCCAGGAAAGCACCTTACCCTTTTCAAAAATGTCCCGGAAGTGCCTCTGCCCTTAATGAAGATAGTCATCACTGTGGCATGAGGGAGGCAGGGCTGCGCCTGCGCAATAAGTTCGGCGGGGAAG…	3004	119507884	Chromosome: 13 Annotation: Chromosome 13 NC_051319.1 (84676892..84681578) ID: 119507884	13	NC_051319.1	84676892..84681578
STREMI-SLC35A4	SLC35A4	Columba_livia	PREDICTED: Columba livia solute carrier family 35 member A4 (SLC35A4), mRNA	177	177	82%	3e-47	42.32	1837	XM_005516042.4	ATGGTGACACTTGGTAACGCCGCTGGCCCCGCACGGCGGGTGCTCCGCAGGGGGCTCTGGGGGCTGATGCTGCTCCTGTCTGTAGCCATATACGGCTCTCACGCTCCCCTCCTCACCCTCTGCAAGGTGGATGGGACGATCCCCTTCAGCTCCGCGTCCGTCGTGGTTCTTGTCGAGCTGACAAAACTGCTGCTCTCCCTCCTCTTCCTGCTGACCTGCAACCGGGACCTGCTGCGTGTGGCTGTGTCGTGGCGCCACATCATCCCCTTCGCCCTCTCTGCTCTGCTCTATGCTGCCAACAACAACCTGGTGGTCCACATGCAGCTCTTCATGGATCCCAGCACCTACCAGGTGCTGAGCAACCTGAAGATCGTCAGCACTGCGCTCCTCTACAGCCTG…	1837	102090945	Chromosome: 14 Annotation: Chromosome 14 NC_088615.1 (17358857..17360693) ID: 102090945	14	NC_088615.1	17358857..17360693
STREMI-SLC35A4	SLC35A4	Columba_livia	PREDICTED: Columba livia SLC35A4 upstream open reading frame protein (LOC110359571), mRNA	177	177	82%	3e-46	42.32	2777	XM_021289181.2	ACGGTCCGCCGCCCAATCAGCGGTGGGCGGCGCTGCGCGGGGAAGATGGCGGACGATAAGGACCCGCTGCCCAAGCTGAAGGACCTCGCGTTCCTGAAGGACCAGCTGGAGAGCCTGCAGCGCCGCGTGGAGGGCGAGGTGCAGGCGGGCGTGGGGCAGGACGGCTCCCTGCTCGCCTCCCCCTTCCTCAAGGGCTTCCTGGCCGGGTACCTCGTGGCCAAACTTCGCTTCTCTGCTGTCCTGGGCTTTGTGGTTGGCACCTGCACGGGGATCTACGCTGCTCAGAACTACGCTGTGCCCAACATTGAAAAGACAGTCCGGGACTATGTCAGCTCGCTGAAAAAAGGCCGGGACTAGCGCGGGGCCCTTCGACAGCGGTGACTAGAGCAGTTACTCCTT…	2777	110359571	Chromosome: 14 Annotation: Chromosome 14 NC_088615.1 (17356530..17360693) ID: 110359571	14	NC_088615.1	17356530..17360693
STREMI-SLC35A4	SLC35A4	Crocodylus_porosus	PREDICTED: Crocodylus porosus solute carrier family 35 member A4 (SLC35A4), mRNA	182	182	83%	2e-47	41.76	4414	XM_019534801.1	CGTGATCCCTGCGGGCCAATGCGCGTCCGCGCTGCCGCGGAGGGGGCGGGGCGGCCGTGGCTGGAAGATGGCGGATGATAAGGACTCGCTACCAAAGCTGAAGGATCTAGCTTTTTTGAAGAATCAGTTGGAAAGCTTACAGCAGAGAGTTGAAGATGAAGTGCATGCTGGAGTGGGACAGAATGGATCTTTGCTGGCATCTCCATTTCTCAAAGGCTTCCTGGCAGGTTACGTTGTAGCCAAACTCCGCTCTTCTGCCGTCCTTGGATTTGTGGTTGGGACTTGCACTGGAATATACACAGCTCAAAACTATGCTATTCCCAATGTTGAAAAGACAATTCGAGACTATATCAGCTCGATGAAGAAAGGACCAGATTAAAGGGCAAGCCTTTGGGCAGA…	4414	109309914	Chromosome: Un Annotation: NW_017728914.1 (2415635..2422503) ID: 109309914		NW_017728914.1	2415635..2422503
STREMI-SLC35A4	SLC35A4	Cygnus_olor	PREDICTED: Cygnus olor solute carrier family 35 member A4 (SLC35A4), mRNA	174	174	82%	5e-46	41.95	1760	XM_040573501.1	ATGGGCATGTTTGGTAAAGCCACTGGCACTCTGCTCAGCCCTGCACCCTGGGTGCTGCAGCGGGGGCTGTGGGGACTGATGCTGCTCTTGTCTGTGGCTGTATACGGCTCCCATGCTCCCCTCCTGACCCTGTGCAAGGTGGATGGCACAATCCCATTCAGCTCTTCATCTGTCGTGGTTCTCGTCGAGCTGACAAAGCTGGTGCTCTCCCTCTTCTTCCTGCTGACCTGGGACCGGCAGCTGCTGGGAGTTGCCGTGTCCTGGCACCACGTCGTTCCCTTTGCCCTTTCTGCCCTGCTCTATGCTGCAAACAACAATCTGGTGGTTCACATGCAGCTCTTCATGGATCCCAGCACCTACCAGGTCCTGAGTAACTTAAAGATTGTCAGCACTGCGCTC…	1760	121077883	Chromosome: 14 Annotation: Chromosome 14 NC_049182.1 (11960518..11962277) ID: 121077883	14	NC_049182.1	11960518..11962277
STREMI-SLC35A4	SLC35A4	Danio_rerio	PREDICTED: Danio rerio solute carrier family 35 member A4 (slc35a4), transcript variant X1, mRNA	134	134	78%	5e-31	34.65	3396	XM_017359031.3	GTGTCTTATTGAAGACTTACCCGAAGGAGCGCAGGATCGGTCCAAGTCTAGTCGAATTTGTCAGCACACCGGCGGGATCCAGTGACCAAACTGAAGGATCTTGTTCATCTCAAAGACCAGCTGGAGGAGATCCAGAAGAAGGTGGAGAATGAGGTTCAAGCTGGAGTCCCACAGGGTGGCTCATTATTAGCATCTCCATTTCTGAAAGGTTTTCTGGCCGGGTATGTGGTGTCCAGACTGCGCTCTTCTGCTGTCCTCGGAGTGGCTTTGGGGACGCTGAGTGGGATATTCGCCGCTCAAAACTATCAGGTGCCCAACATCGAGGCCACTCTACGGGACATCCTGAACTCTCTTAAGAAAAGACCTGGAGAATAACAGCAGACCAAAGAGGAGGAGGAA…	3396	777628	Chromosome: 14 Annotation: Chromosome 14 NC_007125.7 (3062608..3071623, complement) ID: 777628	14	NC_007125.7	3062608..3071623, complement
STREMI-SLC35A4	SLC35A4	Danio_rerio	Danio rerio solute carrier family 35 member A4 (slc35a4), transcript variant 1, mRNA	134	134	78%	5e-31	34.65	3495	NM_001256043.2	GTCAGCACACCGGCGGGTAAGCCGCGGGATCCACCACCCGGGTCATGTGTGTGCGAGGAGTGAGAGTTGAGCCGGTGTTTTAGCGTGTGTTTCCCGCAGAATAGTGCGGTAAAATGGCGGAGGAGAGATCAGATGAACGACTGGAGGCCCAATGAGAGTTTGATCCACGAATGAGATCCAGTGACCAAACTGAAGGATCTTGTTCATCTCAAAGACCAGCTGGAGGAGATCCAGAAGAAGGTGGAGAATGAGGTTCAAGCTGGAGTCCCACAGGGTGGCTCATTATTAGCATCTCCATTTCTGAAAGGTTTTCTGGCCGGGTATGTGGTGTCCAGACTGCGCTCTTCTGCTGTCCTCGGAGTGGCTTTGGGGACGCTGAGTGGGATATTCGCCGCTCAA…	3495	777628	Chromosome: 14 Annotation: Chromosome 14 NC_007125.7 (3062608..3071623, complement) ID: 777628	14	NC_007125.7	3062608..3071623, complement
STREMI-SLC35A4	SLC35A4	Equus_caballus	PREDICTED: Equus caballus solute carrier family 35 member A4 (SLC35A4), mRNA	297	297	100%	4e-92	55.25	1970	XM_005599353.3	TACACAGGCCACCCAGGGTCTGGTCTGGGCATGAGTGTAGAGGATGGGGGTATGCCAGGCCTGGGCCGTCCCAGACAGGCCCGCTGGACCCTGATGCTACTCCTGTCCACTGCTATGTATGGTGCCCATGCCCCATTGTTGGCACTGTGCCTTGTGGACGGCCAAGTGCCCTTCCGGCCCTCCTCAGCTGTGCTGCTGACTGAGCTGACCAAGCTGCTCTTGTGTACCTTTCCTTTCCTGGTGGGCTGGCAGGCATGGCCCCGGGGGGCCCCACCCTGGCGCCAGGCTGTCCCCTTTGCACTATCAGCCCTGCTCTACGGCGCTAACAACAACCTGGTGATCTATCTTCAACGTTACATGGACCCCAGCACCTACCAAGTACTGAGCAATCTCAAGATT…	1970	100061903	Chromosome: 14 Annotation: Chromosome 14 NC_009157.3 (35594826..35596795, complement) ID: 100061903	14	NC_009157.3	35594826..35596795, complement
STREMI-SLC35A4	SLC35A4	Equus_caballus	Equus caballus SLC35A4 upstream open reading frame protein (LOC111767793), mRNA	298	298	100%	4e-90	55.25	2754	NM_001433656.1	AAGTTCAGCGGGGAAAATGGCGGATGACAAGGATTCTCTGCCCAAGCTTAAGGACTTGGCGTTTCTCAAGGACCAGCTGGAGAGCCTGCAGCGGCGTGTGGAAGATGAAGTCAACAGTGGTGTGGGCCAGGATGGCTCGCTGTTGTCCTCCCCATTCCTCAAGGGCTTCCTGGCTGGCTATGTGGTGGCGAAACTGAGGGCATCAGCAGTATTGGGCTTTGCCGTGGGCACCTGCACTGGCATCTACGCAGCTCAGGCATATGCTGTGCCCAATGTGGAGAAGACATTAAGGGACTATCTGCGGTCACTGCGCAAAGGGCCTGACTAGCTCTGGATGCCATGGGGGAGGCAGGATGAGCACCTGGGGCCTGCAGGTGGAGGTCTTTCGAGCACAGACAC…	2754	111767793	Chromosome: 14 Annotation: Chromosome 14 NC_009157.3 (35597016..35599565, complement) ID: 111767793	14	NC_009157.3	35597016..35599565, complement
STREMI-SLC35A4	SLC35A4	Gallus_gallus	PREDICTED: Gallus gallus solute carrier family 35 member A4 (LOC121106450), mRNA	171	171	84%	2e-44	41.09	2104	XM_040647044.2	GTGGAGAAGACGGTGCGGGACTACCTGAGCGCGCTGCGGAAAGGAGGGGAGTAGCGGGGCTGCCCGGTGCGAGCAGCGGCTCCTGGGACGCTCACGCGCTGTCCGTGCCCGGTGTGTTTGGGCCTCCCCTCCGCTCCCTCGGACCCTGCGGCTCCGTGCCCCCCGAGCCCACATCGTGCCAGAGCGCGCGGTGCGTCCCGGGGAGGCAGGTCCTGCTGCTCTCCTTCAGGAGGAGCAAAGCTGTTCCCTTCTGCTGCATGGGGAGCGTAGCAGGTAACGGCCTGCTGTAGTCAGGCTCATTAAATTCATGGCGTTTGGTCTCTTTTGAGTGTCCCGAGGTGGGAGTCTGTATGGCCTCCCCCCGCTGCGGCAGCTCTCGCCCTCTGTGCTGCCGCCTGC…	2104	121106450	Chromosome: 13 Annotation: Chromosome 13 NC_052544.1 (834516..836619) ID: 121106450	13	NC_052544.1	834516..836619
STREMI-SLC35A4	SLC35A4	Gallus_gallus	PREDICTED: Gallus gallus solute carrier family 35 member A4 (LOC121106450), mRNA	172	172	84%	1e-44	41.45	2104	XM_040682817.2	GTGGAGAAGACGGTGCGGGACTACCTGAGCGCGCTGCGGAAAGGAGGGGAGTAGCGGGGCTGCCCGGTGCGAGCAGCGGCTCCTGGGACGCTCACGCGCTGTCCGTGCCCGGTGTGTTTGGGCCTCCCCTCCGCTCCCTCGGACCCTGCGGCTCCGTGCCCCCCGAGCCCACATCGTGCCAGAGCGTGCGGTGCGTCCCGGGGAGGCAGGTCCTGCTGCTCTCCTTCAGGAGGAGCAAAGCTGTTCCCTTCTGCTGCATGGGGAGCGTAGCAGGTAACGGCCTGCTGTAGTCAGGCTCATTAAATTCATGGCGTTTGGTCTCTTTTGAGTGTCCCGAGGTGGGAGTCTGTATGGCCTCCCCCCGCTGCGGCAGCTCTCGCCCTCTGTGCTGCTGCCTGC…	2104	121106450	Chromosome: 13 Annotation: Chromosome 13 NC_052544.1 (834516..836619) ID: 121106450	13	NC_052544.1	834516..836619
STREMI-SLC35A4	SLC35A4	Gallus_gallus	PREDICTED: Gallus gallus solute carrier family 35 member A4 (SLC35A4), transcript variant X1, mRNA	172	172	84%	2e-44	41.45	2380	XM_040682818.2	GGGCGAGGCGGCGGCAGCATGGCGGACGATAAGGACTCGCTGCCCAAGCTGAAGGACCTGGCTCTGCTGAAGGGGCAGCTGGAGAGCCTGCAGCGGCGCGTGGAGGACGAGGTGCACGCCGGCGTGGGGCAGGGCGGCTCGCTGCTGGCCTCCCCCTTCCTGAAGGGCTTCCTGGCCGGGTACCTGGTGGCCAAGCTGCGCTTCTCGGCCGTGCTGGGCTTCGCCGTGGGGACGTGCACCGGCATCTACGCCGCGCAGAACTACGCCGTGCCCGACGTGGAGAAGACGGTGCGGGACTACCTGAGCGCGCTGCGGAAAGGAGGGGAGTAGCGGGGCTGCCCGGTGCGAGCAGCGGCTCCTGGGACGCTCACGCGCTGTCCGTGCCCGGTGTGTTTGGGC…	2380	416136	Chromosome: 13 Annotation: Chromosome 13 NC_052544.1 (834099..836619) ID: 416136	13	NC_052544.1	834099..836619
STREMI-SLC35A4	SLC35A4	Gallus_gallus	PREDICTED: Gallus gallus solute carrier family 35 member A4 (SLC35A4), transcript variant X1, mRNA	171	171	84%	5e-44	41.09	2380	XM_015293543.3	GGGCGAGGCGGCGGCAGCATGGCGGACGATAAGGACTCGCTGCCCAAGCTGAAGGACCTGGCTCTGCTGAAGGGGCAGCTGGAGAGCCTGCAGCGGCGCGTGGAGGACGAGGTGCACGCCGGCGTGGGGCAGGGCGGCTCGCTGCTGGCCTCCCCCTTCCTGAAGGGCTTCCTGGCCGGGTACCTGGTGGCCAAGCTGCGCTTCTCGGCCGTGCTGGGCTTCGCCGTGGGGACGTGCACCGGCATCTACGCCGCGCAGAACTACGCCGTGCCCGACGTGGAGAAGACGGTGCGGGACTACCTGAGCGCGCTGCGGAAAGGAGGGGAGTAGCGGGGCTGCCCGGTGCGAGCAGCGGCTCCTGGGACGCTCACGCGCTGTCCGTGCCCGGTGTGTTTGGGC…	2380	416136	Chromosome: 13 Annotation: Chromosome 13 NC_052544.1 (834099..836619) ID: 416136	13	NC_052544.1	834099..836619
STREMI-SLC35A4	SLC35A4	Gorilla_gorilla	PREDICTED: Gorilla gorilla gorilla SLC35A4 upstream open reading frame protein (LOC101143588), mRNA	331	331	100%	7e-103	58.95	2762	XM_004042636.5	CACCTCCCCCTTTCCAAAAATGCTCCGGAAGTGCCTTCGCCATCCGTAAAGATGGCCGGGGCAGTCGGCATGAGGGAGGCGGGGATGCGCCTGCGCAACAAGTTCGGCGGGGGAAGATGGCGGATGACAAGGATTCTCTGCCTAAGCTTAAGGACCTGGCATTTCTCAAGAACCAGCTGGAAAGCCTGCAGCGGCGTGTAGAAGACGAAGTCAACAGTGGAGTAGGCCAGGATGGCTCGCTGTTGTCCTCCCCGTTCCTCAAGGGATTCCTGGCTGGCTATGTGGTGGCCAAACTGAGGGCATCAGCAGTATTGGGCTTTGCTGTGGGCACCTGCACTGGCATCTATGCGGCTCAGGCATATGCTGTGCCCAACGTGGAGAAGACATTAAGGGACTATT…	2762	101143588	Chromosome: 4 Annotation: Chromosome 4 NC_073228.2 (144416383..144420755) ID: 101143588	4	NC_073228.2	144416383..144420755
STREMI-SLC35A4	SLC35A4	Gorilla_gorilla	PREDICTED: Gorilla gorilla gorilla solute carrier family 35 member A4 (SLC35A4), mRNA	331	331	100%	1e-105	58.95	1927	XM_055389205.1	ATGAGTGTAGAGGATGGGGGTATGCCAGGCCTGGGCCGTCCCAGGCAGGCCCGCTGGACCCTGATGCTACTCCTATCCACTGCCATGTACGGTGCCCATGCCCCATTGCTGGCACTGTGCCATGTGGACGGCCGAGTGCCCTTCCGGCCCTCCTCAGCCGTGCTGCTGACTGAGCTGACCAAGCTACTGTTATGCGCCTTCTCCCTTCTGGTAGGCTGGCAAGCATGGCCCCAGGGGGCCCCACCCTGGCGCCAGGCTGCTCCCTTCGCACTGTCAGCCCTGCTCTATGGCGCTAACAACAACCTGGTGATCTATCTTCAGCGTTACATGGACCCCAGCACCTACCAGGTGCTGAGTAATCTCAAGATTGGAAGCACGGCTGTGCTCTACTGCCTCTGC…	1927	129523498	Chromosome: 4 Annotation: Chromosome 4 NC_073228.2 (144418829..144420755) ID: 129523498	4	NC_073228.2	144418829..144420755
STREMI-SLC35A4	SLC35A4	Hippocampus_comes	PREDICTED: Hippocampus comes solute carrier family 35 member A4 (slc35a4), mRNA	143	143	81%	5e-35	36.7	1582	XM_019874773.1	TTAATTTTTTTGTGTTATCAACAATGATTGTGATCCAAAACGAGAGGGCGAGGTACGGGAGGCAGTGGCTGCCGAGGCTGCGGTGGGGGGCGCTCTTGTGCGCGATGGTCCTCATCTACGGCTCGCATGCTCCGCTTATCTCTCTGAGCAAAGTCGAGGGCCGCGTCCCTTTCGACCCTTCCTCGTGCGTCGTCATGATCGAATTGGCCAAGCTACTCGTGTCTTTCGCTGTTCTCGTTACGACCGGGGGCATTTCGGCCTTACTCGCCCCTACCTCTCTGTTCCTAGTGGCCCCCTACGCCGTTCCCGCCGTGCTATACGCCCTTAACAACAACCTGGTTATTCTCATGCAGGCTTATATGGACCCCAGCTCTTTCCAAGTTCTCAGCAACCTCAAAA…	1582	109518738	Chromosome: Un Annotation: NW_017805461.1 (534354..535935) ID: 109518738		NW_017805461.1	534354..535935
STREMI-SLC35A4	SLC35A4	Homo_sapiens	Homo sapiens solute carrier family 35 member A4 (SLC35A4), transcript variant 1, mRNA	330	330	100%	7e-103	58.95	2666	NM_080670.4	AAGTTCGGCGGGGAAGATGGCGGATGACAAGGATTCTCTGCCTAAGCTTAAGGACCTGGCATTTCTCAAGAACCAGCTGGAAAGCCTGCAGCGGCGTGTAGAAGACGAAGTCAACAGTGGAGTGGGCCAGGATGGCTCGCTGTTGTCCTCCCCGTTCCTCAAGGGATTCCTGGCTGGCTATGTGGTGGCCAAACTGAGGGCATCAGCAGTATTGGGCTTTGCTGTGGGCACCTGCACTGGCATCTATGCGGCTCAGGCATATGCTGTGCCCAACGTGGAGAAGACATTAAGGGACTATTTGCAGTTGCTACGCAAGGGGCCCGACTAGCTCTAGGTGCCATGGAAGAGGCAGGATGAGCAGCTCAGCCTTCAGGTGGAGACACTTTATCTGGATTCCCC…	2666	113829	Chromosome: 5; Location: 5q31.3 Annotation: Chromosome 5 NC_000005.10 (140564828..140569100) MIM: 620297 ID: 113829	5	NC_000005.10	140564828..140569100
STREMI-SLC35A4	SLC35A4	Labeo_rohita	PREDICTED: Labeo rohita solute carrier family 35 member A4 (slc35a4), mRNA	158	158	86%	5e-41	36.92	1390	XM_051127689.1	TGTTAGCGTCTCCTTTCCTGAAAGGATTCCTGGCCGGGTTTGTGATTTCCAAACTCCGTTCCTCAGCCATCCTGGGAGTGGCTTTGGGAACCCTGACAGGAATCTACGCTGCTCAGAGCTATGAGAAGCAGCTGTTGCTGACAGACGGAGATCATGATTGTGATAGATAATGTTGGTTCACCTGAAGCAGAACCTCCTCACAGAACACGCTGGCTTTGTCTCCTGCTTCTCCTGGTTCTCATTTACGGTTCCCACGCTCCTCTCATCTCCCTCACCAAAGTTGACGGCCGGGTTCCCTTCAGCCCGTCGTCATGCGTGCTTATGATCGAATTCACAAAACTGGTGGTTTCCTTCGCAGCTCTTTTGGCATCGGAAAATCCATCCGGCCTCAAGATATCA…	1390	127176176	Chromosome: 14 Annotation: Chromosome 14 NC_066882.1 (26525644..26528406, complement) ID: 127176176	14	NC_066882.1	26525644..26528406, complement
STREMI-SLC35A4	SLC35A4	Lacerta_agilis	PREDICTED: Lacerta agilis solute carrier family 35 member A4 (SLC35A4), mRNA	172	172	82%	1e-46	39.47	1199	XM_033154202.1	ATCTTCATTTTTCTCTTCCTATAAAAGTTAGAGGCTGATGTTTCCCTTGCCTCCACACTTCAGAGAAATGTTATTTGACAACGCTTGTACTGGCAATAGCCGGGTCAGCCCTGCTACTGCTGTCGTACTTGGGAAAATTCGATGGGGGCTGATGCTAATCTTGTCTGTTTTTATCTATGGCTCCCATGCTCCACTCTTGACTCTTAGTAAAGAAAATGGCCAGATCCCATTCAGTGCCTCCTCTGTGGTGGTTTTGATTGAGTTAACCAAGCTGATGCTCTCGCTAGTCTTCCTGATGATCTCCGGCTGCGGACAACAAAAACTATCTGTGTCATGGCATCATGCTGCTCCCTTTGCTCTTTCCGCATTGCTGTATGCAGCCAACAACAACTTAGTAGT…	1199	117049486	Chromosome: 7 Annotation: Chromosome 7 NC_046318.1 (4239599..4240797) ID: 117049486	7	NC_046318.1	4239599..4240797
STREMI-SLC35A4	SLC35A4	Mus_musculus	Mus musculus SLC35A4 upstream open reading frame protein-like (LOC136856708), transcript variant 1, mRNA	302	302	86%	1e-92	60.14	2475	NM_001432771.1	GTGCGCAACAAGTTCGGCGGGGAAAGATGGCGGATGACAAGGATTCTCTGCCCAAGCTTAAGGACCTGACATTTCTCAAGAACCAGCTGGAGCGCCTACAGCAGCGTGTGGAAGGTGAAGTCAACAGTGGCGTAGGCCAGGATGGCTCCCTCTTGTCCTCCCCATTCTTCAAGGGCTTCCTGGCAGGATACGTGGTGGCCAAACTGAGGGCATCAGCAGTATTGGGCTTTGCGGTGGGCACTTGCACTGGCATCTATGCAGCTCAGGCATATGCCGTACCCAACGTGGAGAAGGCACTGAAGAACTACTTTAGGTCACTACGGAAGGGGCCTGACTAGACCCTTTGGGGAAAGCAGGACGAGCATGTTGGGCCTGCAGGTAGAGCCCTTTCTATCACAG…	2475	136856708	Chromosome: 18 ID: 136856708	18
STREMI-SLC35A4	SLC35A4	Mus_musculus	Mus musculus solute carrier family 35, member A4 (Slc35a4), transcript variant 2, mRNA	302	302	86%	6e-93	60.14	2367	NM_001083317.2	GTGCGCAACAAGTTCGGCGGGGAAAGATGGCGGATGACAAGGATTCTCTGCCCAAGCTTAAGGACCTGACATTTCTCAAGAACCAGCTGGAGCGCCTACAGCAGCGTGTGGAAGGTGAAGTCAACAGTGGCGTAGGCCAGGATGGCTCCCTCTTGTCCTCCCCATTCTTCAAGGGCTTCCTGGCAGGATACGTGGTGGCCAAACTGAGGGCATCAGCAGTATTGGGCTTTGCGGTGGGCACTTGCACTGGCATCTATGCAGCTCAGGCATATGCCGTACCCAACGTGGAGAAGGCACTGAAGAACTACTTTAGGTCACTACGGAAGGGGCCTGACTAGACCCTTTGGGGAAAGCAGGACGAGCATGTTGGGCCTGCAGAGAGTGGACAGTGCTTTGTCA…	2367	67843	Chromosome: 18; Location: 18 19.46 cM Annotation: Chromosome 18 NC_000084.7 (36812268..36816915) ID: 67843	18	NC_000084.7	36812268..36816915
STREMI-SLC35A4	SLC35A4	Mus_musculus	Mus musculus solute carrier family 35, member A4 (Slc35a4), transcript variant 3, mRNA	302	302	86%	1e-92	60.14	2455	NM_001360989.2	GTGCGCAACAAGTTCGGCGGGGAAAGATGGCGGATGACAAGCTCACCTAGTTCCTAGCCACTGATAAAAAATTGAACAGGGCATGGGACTGGGTCAAGTCTGCTGGAGCCAGCCTCTCCCTTGTCCTAGGATTCTCTGCCCAAGCTTAAGGACCTGACATTTCTCAAGAACCAGCTGGAGCGCCTACAGCAGCGTGTGGAAGGTGAAGTCAACAGTGGCGTAGGCCAGGATGGCTCCCTCTTGTCCTCCCCATTCTTCAAGGGCTTCCTGGCAGGATACGTGGTGGCCAAACTGAGGGCATCAGCAGTATTGGGCTTTGCGGTGGGCACTTGCACTGGCATCTATGCAGCTCAGGCATATGCCGTACCCAACGTGGAGAAGGCACTGAAGAACTACTTT…	2455	67843	Chromosome: 18; Location: 18 19.46 cM Annotation: Chromosome 18 NC_000084.7 (36812268..36816915) ID: 67843	18	NC_000084.7	36812268..36816915
STREMI-SLC35A4	SLC35A4	Myxocyprinus_asiaticus	PREDICTED: Myxocyprinus asiaticus solute carrier family 35 member A4 (slc35a4), mRNA	136	136	86%	6e-32	33.56	2360	XM_051650523.1	AATGATCACAATAGATAATGTGGGTTCTAGTGAATCAGAACCTCCCCGCAGGAGACGCTTGGCCCTCAAGGTCCAGTGGGGGGTTCTTTTGGTTCTTCTGGTTCTCATTTATGGCTCCCACGCTCCCCTAATCTCCCTCGCCAAAGTTGACGGCCGCGTTCCCTTCAGTACGTCCTCCTGTGTGGTTCTGATCGAATTGGCCAAACTAATTGTCTCAGTTGCCACCCTGGTGGTGACCGGGAATGTTTCCACTCTCAAAGCATCTGTTTCTATCATTGCGATGGCGCCGTACGCCATTCCTGCATTTCTCTACGCTTTCAACAACAACCTAGTGGTTTTCATGCAAGCGTACATGGACCCGAGCTCCTTCCAGCTTCTTAGCAACCTTAAAATTGCCTC…	2360	127413390	Chromosome: 22 Annotation: Chromosome 22 NC_059365.1 (1848448..1850807) ID: 127413390	22	NC_059365.1	1848448..1850807
STREMI-SLC35A4	SLC35A4	Octopus_bimaculoides	PREDICTED: Octopus bimaculoides probable UDP-sugar transporter protein SLC35A4 (LOC106881863), mRNA	83.2	83.2	38%	1e-13	35.48	3164	XM_052972245.1	CTTTCCTGCACTCCGGTCTCTTTCCTCCCTCCCTCCCTCGCTTCCTTTCTCTCTATTTCTCTCACTCCCTTCCTCCGCATTGCTGGTCTACGTCCCTTCTCATTTCCCCTTTTCTCTCTCTCTCTCTCTCTCTATCTCTATCTCTTCATACCTCCCCGTTCCCTTCCTAGATCTTTTCTTCCTCCTTCCCTCATCCGCATTTCCTAATCTGTCTCTCTCTTGTACTCTCTCTATGTTTCTCCACTCCCCCTCTCTCTCTTGTCACATTAACATCCAAGAAGAGGTCGCACATGTGAATAACATCTCGGTTTAACTACCGTTACACATAATTTTGTATACATAAAATACATGTATATATTTACATATATACACACACACGCTAGCATTTCCAGACATAAT…	3164	106881863	Chromosome: 12 Annotation: Chromosome 12 NC_068992.1 (14437167..14537111) ID: 106881863	12	NC_068992.1	14437167..14537111
STREMI-SLC35A4	SLC35A4	Oryctolagus_cuniculus	PREDICTED: Oryctolagus cuniculus probable UDP-sugar transporter protein SLC35A4 (LOC100350892), mRNA	305	305	86%	2e-95	61.21	1877	XM_002710253.4	TGGGCATGAGTGTAGAGGACGGGGGTATGCCAAGCCTGGGCCGTCCACGGCAGGCCCGCTGGATCCTGATGCTACTCCTGTCCACTGCCATGTATGGTGCCCATGCCCCGTTGCTGGCACTGTGTCACGTAGACGGCCGAGTGCCTTTCCGGCCCTCTTCAGCCGTGCTGTTGACGGAACTTACAAAGCTGCTGCTGTGCGCCTTCGCCCTCCTGGTGGGTTGGCAAACATGGCCCCCAGGAGGCCCACCCTGGCGCCAGGCTGCTCCCTTCGCACTATCAGCCCTCCTGTATGGCGCTAACAACAACCTGGTGATCTATCTTCAGCGTTACATGGACCCCAGCACCTACCAGGTGCTGAGCAATCTCAAGATCGGAAGCACAGCCCTGTTCTACTGCC…	1877	100350892	Chromosome: 3 Annotation: Chromosome 3 NC_067376.1 (22648200..22650076) ID: 100350892	3	NC_067376.1	22648200..22650076
STREMI-SLC35A4	SLC35A4	Papio_anubis	PREDICTED: Papio anubis solute carrier family 35 member A4 (SLC35A4), transcript variant X3, mRNA	329	329	100%	3e-101	58.02	3023	XM_031666480.1	GGAAGTATCTGGGAGAGGCGGGCTCGGCCACTAGGAAAGCGCCTCACCCGTTCCAAAAATGCTCCGGAAGTGCCTTCGCCCTCAGTAAAGATGGCCGGGGCAGTCTGCATGAGGGAGGCGGGGATGCGCCTGCGCAACAAGTTCGGCTGGGAAGATGGCGGATGACAAGGATGGCTCGCTGTTGTCTTCTCCGTTCCTCAAGGGATTCCTGGCTGGCTATGTGGTGGCCAAACTGAGGGCATCAGCAGTATTGGGCTTTGCTGTGGGCACCTGCACTGGCATCTATGCGGCTCAGGCATATGCTGTGCCCAACGTGGAGAAGACATTAAGGGACTATTTGCAGTCACTACGCAAGGGGCCGGACTAGCTCTAGGTGCCATGGAAGAGGCAGGATGAGCA…	3023	101008513	Chromosome: 5 Annotation: Chromosome 5 NC_044980.1 (133246351..133251065) ID: 101008513	5	NC_044980.1	133246351..133251065
STREMI-SLC35A4	SLC35A4	Papio_anubis	PREDICTED: Papio anubis solute carrier family 35 member A4 (SLC35A4), transcript variant X1, mRNA	329	329	100%	5e-101	58.02	3122	XM_031666478.1	GGAAGTATCTGGGAGAGGCGGGCTCGGCCACTAGGAAAGCGCCTCACCCGTTCCAAAAATGCTCCGGAAGTGCCTTCGCCCTCAGTAAAGATGGCCGGGGCAGTCTGCATGAGGGAGGCGGGGATGCGCCTGCGCAACAAGTTCGGCTGGGAAGATGGCGGATGACAAGGATTCTCTGCCTAAGCTTAAGGACCTGGCATTTCTCAAGAACCAGCTGGAACGCCTGCAGCGGCGTGTGGAAGACGAAGTCAACAGTGGAGTGGGCCAGGATGGCTCGCTGTTGTCTTCTCCGTTCCTCAAGGGATTCCTGGCTGGCTATGTGGTGGCCAAACTGAGGGCATCAGCAGTATTGGGCTTTGCTGTGGGCACCTGCACTGGCATCTATGCGGCTCAGGCATA…	3122	101008513	Chromosome: 5 Annotation: Chromosome 5 NC_044980.1 (133246351..133251065) ID: 101008513	5	NC_044980.1	133246351..133251065
STREMI-SLC35A4	SLC35A4	Papio_anubis	PREDICTED: Papio anubis solute carrier family 35 member A4 (SLC35A4), transcript variant X2, mRNA	329	329	100%	7e-101	58.02	3185	XM_031666479.1	GGAAGTATCTGGGAGAGGCGGGCTCGGCCACTAGGAAAGCGCCTCACCCGTTCCAAAAATGCTCCGGAAGTGCCTTCGCCCTCAGTAAAGATGGCCGGGGCAGTCTGCATGAGGGAGGCGGGGATGCGCCTGCGCAACAAGTTCGGCTGGGAAGATGGCGGATGACAAGCTTCTGATGGAATTGAGCAAGGGGTGGGGCTGAGTCAGACTGCTGGAGTCTCGCTTGTCCTAGGATTCTCTGCCTAAGCTTAAGGACCTGGCATTTCTCAAGAACCAGCTGGAACGCCTGCAGCGGCGTGTGGAAGACGAAGTCAACAGTGGAGTGGGCCAGGATGGCTCGCTGTTGTCTTCTCCGTTCCTCAAGGGATTCCTGGCTGGCTATGTGGTGGCCAAACTGAG…	3185	101008513	Chromosome: 5 Annotation: Chromosome 5 NC_044980.1 (133246351..133251065) ID: 101008513	5	NC_044980.1	133246351..133251065
STREMI-SLC35A4	SLC35A4	Passer_domesticus	PREDICTED: Passer domesticus solute carrier family 35 member A4 (SLC35A4), mRNA	143	143	83%	1e-34	41.11	1793	XM_064387868.1	AATGGGGATCCTTGGGAATGCTGCTGGCTCTGCCAACAGGCCGCTCCACAGGGGGCTGTGGGCGCTGATGCTGCTGCTCTCTGTGGCCATCTACGGCTCCCACGCGCCGCTGCTGACCCTGTGCAAGGTGGATGGGGCCATCCCCTTCAGCTCCACGTCCGTGGTGCTGCTGGTGGAGCTGGCCAAGCTGGCGCTGTCGCTGCTGTCGCTGCTGCCGGGGCCGCGGGAGCCGCTGCGCTGGCGCCACGCCGCGCCCTTCGCGCTCTCGGCCCTGCTCTACGCCGCCAACAACAACCTGGTGGTGCACATGCAGCTCTTCATGGACCCCAGCACCTTCCAGGTGCTCAGCAACCTGAAGATTGTCAGCACGGCGCTGCTCTACAGCCTGCTGCTGCGCCG…	1793	135280117	Chromosome: 13 Annotation: Chromosome 13 NC_087486.1 (14869143..14870935, complement) ID: 135280117	13	NC_087486.1	14869143..14870935, complement
STREMI-SLC35A4	SLC35A4	Pongo_pygmaeus	PREDICTED: Pongo pygmaeus SLC35A4 upstream open reading frame protein (LOC129037277), mRNA	321	321	100%	5e-99	58.02	2766	XM_054489244.2	AGCGCCTCCCCCTTTCCAAAAATGCTCCGGAAGTGCCTTCGCCCTCAGTAAAGATGGCCGGGGCAGTCCGCATGAGAGAGACGGGGATGCGCCTGCGCAACAAGTTCGGCGGGGAAGATGGCGGATGACAAGGATTCTCTGCCTAAGCTTAAGGACCTGGCATTTCTCAAGAACCAGCTGGAACGCCTGCAGCGGCGTGTAGAAGACGAAGTCAACAGTGGAGTGGGCCAGGATGGCTCGCTGTTGTCCTCCCCGTTCCTCAAGGGATTCCTGGCTGGCTATGTGGTGGCCAAACTGAGGGCATCAGCAGTATTGGGCTTTGCTGTGGGCACCTGCACTGGCATCTATGCGGCTCAGGCATATGCTGTGCCCAACGTGGAGAAGACATTAAGGGACTAT…	2766	129037277	Chromosome: 4 Annotation: Chromosome 4 NC_072377.2 (145075820..145080194) ID: 129037277	4	NC_072377.2	145075820..145080194
STREMI-SLC35A4	SLC35A4	Pongo_pygmaeus	PREDICTED: Pongo pygmaeus solute carrier family 35 member A4 (SLC35A4), mRNA	321	321	100%	1e-101	58.02	1930	XM_054489242.2	ATGAGTGTAGAGGATGGGGGTATGCCAGGCCTGAGCCGTCCCAGGCAGGCCCGCTGGACCCTGATGCTACTCCTATCCACTGCCATGTATGGTGCCCATGCCCCATTGCTGGCACTGTGCCATGTGGACGGCCGAGTGCCCTTCCGGCCCTCCTCAGCCGTGCTGCTGACTGAGCTGACCAAGCTACTGTTATGCGCCTTCTCCCTGCTGGTCGGCTGGCAAGCATGGCCCCAGGGGGCCCCACCCTGGCGCCAGGCTGCTCCCTTCGCACTATCAGCCCTGCTCTATGGCGCTAACAACAACCTGGTGATCTATCTTCAGCGTTACATGGACCCCAGCACCTACCAGGTGCTGAGTAATCTCAAGATTGGAAGCACGGCTGTGCTCTACTGCCTCTGC…	1930	129037275	Chromosome: 4 Annotation: Chromosome 4 NC_072377.2 (145078265..145080194) ID: 129037275	4	NC_072377.2	145078265..145080194
STREMI-SLC35A4	SLC35A4	Sapajus_apella	PREDICTED: Sapajus apella solute carrier family 35 member A4 (SLC35A4), transcript variant X3, mRNA	321	321	100%	6e-98	57.41	3207	XM_032250446.1	AAGCCCAGCCTCTCTGCACCGAAGGCTGCCGGGCCAGCTGGCACCGCACAAATACTGGGCGGGACATGGGCCGGTCCTGGGGGCGGTCCTGAGCTGCACCGCCCGCCGAGGGGTGGTGCGTCTAAACAGGCGTCTGGAAGCCCGAATGGCTGCGTGTTGCAGTGTGTGAGTCCGGGGGAGGCGCAAGAACGCCAGCGAACGCGCTGACACCACCGCGCAACTATGAGCTCATCAGGCCCCGAAGACTGCCAAGACGAACATGCATCGCGCGCTCGAGTGAGATCATCGCGCTCGGGTAGAGAATCAGCTCACGCGTAGCCGGGGACTCGATGGACGGAGTCACGTGGAAGTATCACGTGGAAGTATCTGGGCGAGGCGGGCTTGGTTGTTAGGAATGCA…	3207	116531568	Chromosome: Un Annotation: NW_022437011.1 (10355464..10360263) ID: 116531568		NW_022437011.1	10355464..10360263
STREMI-SLC35A4	SLC35A4	Sapajus_apella	PREDICTED: Sapajus apella solute carrier family 35 member A4 (SLC35A4), transcript variant X2, mRNA	321	321	100%	9e-98	57.41	3292	XM_032250445.1	AAGCCCAGCCTCTCTGCACCGAAGGCTGCCGGGCCAGCTGGCACCGCACAAATACTGGGCGGGACATGGGCCGGTCCTGGGGGCGGTCCTGAGCTGCACCGCCCGCCGAGGGGTGGTGCGTCTAAACAGGCGTCTGGAAGCCCGAATGGCTGCGTGTTGCAGTGTGTGAGTCCGGGGGAGGCGCAAGAACGCCAGCGAACGCGCTGACACCACCGCGCAACTATGAGCTCATCAGGCCCCGAAGACTGCCAAGACGAACATGCATCGCGCGCTCGAGTGAGATCATCGCGCTCGGGTAGAGAATCAGCTCACGCGTAGCCGGGGACTCGATGGACGGAGTCACGTGGAAGTATCACGTGGAAGTATCTGGGCGAGGCGGGCTTGGTTGTTAGGAATGCA…	3292	116531568	Chromosome: Un Annotation: NW_022437011.1 (10355464..10360263) ID: 116531568		NW_022437011.1	10355464..10360263
STREMI-SLC35A4	SLC35A4	Sapajus_apella	PREDICTED: Sapajus apella probable UDP-sugar transporter protein SLC35A4 (LOC116543797), mRNA	79.7	79.7	37%	8e-13	50.83	1250	XM_032269664.1	ATGTATAAGATCTCAGAGGACACTCGGTTGGTGGAGATGTCTGTGGTTTCAGATCATCAGCTGGAGAAGGCAGTGGAGGTACCACCACTGACTCAAGGAAACACGACAATTACCCCACCTGAGCCCTCACCCCCAAAAGGAGAAGCAGGGTGTGTGGACTGTGCAGCAGAAACTAAGCGGCTGCCTTCACGGGAGCTCCTACCTCGCCAGAAGGCGTTGTTCAGACACTCAAAGCTTCATGTTAAAACAAAAACATCCTTAAAAATGACCATCATGGCTCCAGGAGCCTGCTATGCAGCAGGGGGCCTTCAAGTTCCTGGGAAGACCGTTCCCAGTCCCCCTCCAGCAGCTGCTGCCAGCCCCATGCCCCTGCGTATCACTCCACTGGGCCTGCTGCTT…	1250	116543797	Chromosome: Un Annotation: NW_022437136.1 (1054305..1055907) ID: 116543797		NW_022437136.1	1054305..1055907
STREMI-SLC35A4	SLC35A4	Sapajus_apella	PREDICTED: Sapajus apella solute carrier family 35 member A4 (SLC35A4), transcript variant X4, mRNA	321	321	100%	7e-98	57.41	3236	XM_032250447.1	AAGCCCAGCCTCTCTGCACCGAAGGCTGCCGGGCCAGCTGGCACCGCACAAATACTGGGCGGGACATGGGCCGGTCCTGGGGGCGGTCCTGAGCTGCACCGCCCGCCGAGGGGTGGTGCGTCTAAACAGGCGTCTGGAAGCCCGAATGGCTGCGTGTTGCAGTGTGTGAGTCCGGGGGAGGCGCAAGAACGCCAGCGAACGCGCTGACACCACCGCGCAACTATGAGCTCATCAGGCCCCGAAGACTGCCAAGACGAACATGCATCGCGCGCTCGAGTGAGATCATCGCGCTCGGGTAGAGAATCAGCTCACGCGTAGCCGGGGACTCGATGGACGGAGTCACGTGGAAGTATCACGTGGAAGTATCTGGGCGAGGCGGGCTTGGTTGTTAGGAATGCA…	3236	116531568	Chromosome: Un Annotation: NW_022437011.1 (10355464..10360263) ID: 116531568		NW_022437011.1	10355464..10360263
STREMI-SLC35A4	SLC35A4	Sapajus_apella	PREDICTED: Sapajus apella solute carrier family 35 member A4 (SLC35A4), transcript variant X1, mRNA	321	321	100%	5e-98	57.41	3167	XM_032250444.1	AAGCCCAGCCTCTCTGCACCGAAGGCTGCCGGGCCAGCTGGCACCGCACAAATACTGGGCGGGACATGGGCCGGTCCTGGGGGCGGTCCTGAGCTGCACCGCCCGCCGAGGGGTGGTGCGTCTAAACAGGCGTCTGGAAGCCCGAATGGCTGCGTGTTGCAGTGTGTGAGTCCGGGGGAGGCGCAAGAACGCCAGCGAACGCGCTGACACCACCGCGCAACTATGAGCTCATCAGGCCCCGAAGACTGCCAAGACGAACATGCATCGCGCGCTCGAGTGAGATCATCGCGCTCGGGTAGAGAATCAGCTCACGCGTAGCCGGGGACTCGATGGACGGAGTCACGTGGAAGTATCACGTGGAAGTATCTGGGCGAGGCGGGCTTGGTTGTTAGGAATGCA…	3167	116531568	Chromosome: Un Annotation: NW_022437011.1 (10355464..10360263) ID: 116531568		NW_022437011.1	10355464..10360263
STREMI-SLC35A4	SLC35A4	Stylophora_pistillata	PREDICTED: Stylophora pistillata probable UDP-sugar transporter protein SLC35A4 (LOC111339073), transcript variant X2, mRNA	93.6	93.6	80%	1e-17	24.63	1372	XM_022945762.1	GTTGTTGTCAAAGATGGAGGTGGTTTCCTATTTTTTGTGCGCGTGTTTAGCTCTTCTTTAGATCACGAACGTTTACCTGAGCAACAACTACGCTACAGGAAACTGCATAAATTACTACAACTTCTTTTGGCCATGATGTTATCAAGGTCACTTTTGTACAGACTCCCTCAAACATCTACCTCAGAGCAGTTCTCTGGTCCTCTTATGAAAGTCTTATGGAAAATCATGATTGTTTCAGGAGTATTGATTTATGGATCTCATGCCATATTAATCAACTTGTGTAAAAATGAAAATGGGAAAATTCCATTCAGTTCTGCATCTGTGGTCTTGTTGAGTGAAGTTATAAAGTTTGTCTTCTCTGTTGCCTTCCTGATTCCAGAGATGTTGTGTGGTGTAGTT…	1372	111339073	Chromosome: Un Annotation: NW_019217784.1 (1005839..1011993, complement) ID: 111339073		NW_019217784.1	1005839..1011993, complement
STREMI-SLC35A4	SLC35A4	Stylophora_pistillata	PREDICTED: Stylophora pistillata probable UDP-sugar transporter protein SLC35A4 (LOC111339073), transcript variant X1, mRNA	93.2	93.2	80%	3e-17	24.63	1463	XM_022945687.1	GTTTCCTATTTTTTGTGCGCGTGTTTAGCTCTTCTTTAGATCACGAACGTTTACCTGAGCAACAACTACGCTACAGGAAACTGCATAATTTCTTTAGCATGAAGCAAAAGGGGACATGCCTCATACCCCCCCGGTGGAAATGCTAGCTCGCATGGCAGGTTACCCACCAGACATTACTCCACTCAACCATAGTACTCCATGATTACTACAACTTCTTTTGGCCATGATGTTATCAAGGTCACTTTTGTACAGACTCCCTCAAACATCTACCTCAGAGCAGTTCTCTGGTCCTCTTATGAAAGTCTTATGGAAAATCATGATTGTTTCAGGAGTATTGATTTATGGATCTCATGCCATATTAATCAACTTGTGTAAAAATGAAAATGGGAAAATTCCATT…	1463	111339073	Chromosome: Un Annotation: NW_019217784.1 (1005839..1011993, complement) ID: 111339073		NW_019217784.1	1005839..1011993, complement
PYURF-PIGY	PYURF	Accipiter_gentilis	PREDICTED: Accipiter gentilis PIGY upstream open reading frame (PYURF), mRNA	102	102	58%	2e-25	70.15	360	XM_049814650.1	CCCGGGTGGGCGGCCATGCTGGGCGGCGGCGGCGGGCGCCGAGCGGCGGCGGCGGTGCTGCGGAGGGCGGCCGCCGGTGGCCGCGCAGCGAGCGGGCAGGGGCAGGGGCAGGGGCAGGACCCGGACGCGGGGCAGGGCCCGGGCCCGGGGCGGCCGCAGCCGCTAGAGCCGTCCCTGCTGCGCTTCCTGGTGTGCCCGCTCTCCAAGCGGCCGCTGAGGTACGAGGAAGCTACCAACGAGCTCATTAACGAGGAGCTGGGCATTGCATACCCCATCGTCGACGGCATCCCAAACATGATCCCGGAGGCTGCCAGGACCACTCGGAAGAAGCCCCCAGCTGAGGACTCGAAGCAGCCCTGA	360	126044657	Chromosome: 12 Annotation: Chromosome 12 NC_064891.1 (2910659..2911201, complement) ID: 126044657	12	NC_064891.1	2910659..2911201, complement
PYURF-PIGY	PYURF	Amblyraja_radiata	PREDICTED: Amblyraja radiata PIGY upstream open reading frame (pyurf), mRNA	91.7	91.7	85%	4e-19	56.57	1712	XM_033038859.1	GGCGGGCGGTGAGTTGAGTTGAGTTGAGTAGCGGCGCGATGCTGAGGGCCGCAATGATGGCGCTGGCGCGGTTCAGGCCCGCAGCTGCAGCGGGCAACCGCCGGGGGATCCACCGCAGTCCCCGCCGGCACAGCACCGGACCCGAGACCGCCGGGCCCGCACCAGCGCCAGACCCCGAGCTCCTGGCCTACCTGGTCTGCCCGCTCTCCCGGCGGCGCCTGAGGTACGAGGAATCCACCAACCAGCTGATCAACGACGAGCTTGGAATAGCCTATCCGATCATCGACGGTATTCCCAACATGATCCCGCAGGAGGCCCAACGAATCCAGAAAAGTGAAGAGGGCAGCAAGGAGGAAGAAAGCTCCCAGCAGTGAGGGGGGTGGCTCCTGGGATACGGGA…	1712	116984611	Chromosome: 20 Annotation: Chromosome 20 NC_045975.1 (13240803..13243739, complement) ID: 116984611	20	NC_045975.1	13240803..13243739, complement
PYURF-PIGY	PYURF	Amblyraja_radiata	PREDICTED: Amblyraja radiata phosphatidylinositol glycan anchor biosynthesis class Y (pigy), mRNA	61.2	61.2	28%	2e-08	84.38	1546	XM_033038860.1	CGCTTTGACGGCGCTGGGCGGAGGCGGAAAGGGGCGGCGCGGCCGGCTGGGCGGGCGGTACGAGGAATCCACCAACCAGCTGATCAACGACGAGCTTGGAATAGCCTATCCGATCATCGACGGTATTCCCAACATGATCCCGCAGGAGGCCCAACGAATCCAGAAAAGTGAAGAGGGCAGCAAGGAGGAAGAAAGCTCCCAGCAGTGAGGGGGGTGGCTCCTGGGATACGGGAGGGGTTCGTAGAGACGGAGATTTGTGTGTTTGAACCACTCCGCCAGCTGTACCATGATGTCAGTGCACCTCTCGACTCTCACAGTGCTGGTTCCTCTGCTGTCTCTCGGCGGCTTGCTGTATTCGGCGATGTTCGACAAGGATTTCCCCCGGGGCTGCACCAGTGC…	1546	116984613	Chromosome: 20 Annotation: Chromosome 20 NC_045975.1 (13240803..13243788, complement) ID: 116984613	20	NC_045975.1	13240803..13243788, complement
PYURF-PIGY	PYURF	Anas_platyrhynchos	PREDICTED: Anas platyrhynchos PIGY upstream reading frame (PYURF), mRNA	93.6	93.6	56%	2e-21	67.19	605	XM_038178628.1	ACGAACACCACCTGCGGGCCGCGGGGAGAGCCCTGTGAGGAGAGGAGCCGAGCGCCGCCCGGAACCCATCGCGCCCTGCCCGCCGCGCAGCCCGGCGCCTCCCGCCTCAGCACCGCGGCGCGGCCGCCATGTTGCGGGCTGGGCGCGGGGCCGTGGCGGCGCTGAGGCGGGCGGCGGGGAGCCGCGGGGCGGGCGGGCAGGGCGGAGGGCAGGGGCCGGGGCTGGAGCCCTCCCTGCTGCGCTTCTTGGTGTGCCCGCTGTCCAAGCGGCCGCTGAGGTACGACGAGTCAGCTAACGAGCTCGTCAACGAGGAGCTGGGCATCGCCTACCCCGTCATCGATGGCATCCCCAACATGATCCCGGAGACGGCCAGGAGAACGCAGAAGCAGGCTGAGGCCG…	605	113843447	Chromosome: 4 Annotation: Chromosome 4 NC_051775.1 (11712541..11713247) ID: 113843447	4	NC_051775.1	11712541..11713247
PYURF-PIGY	PYURF	Bos_taurus	Bos taurus phosphatidylinositol glycan anchor biosynthesis class Y (PIGY), mRNA	196	196	99%	8e-59	86.73	1354	NM_001270946.1	AGAGCACCGGGGGGCAGGGCCAGGCCCGTGGGGCTGGATTCACTGGTATCGATTAGAGCTGCCCGGGTGGCCGAGGACGTGCTCGGTCGCAGCTGCCAGACCATGCTGAGTGGAGTGTGCGCCCGACTCGCGTCAGCGCTGCGAGGGACACGCGCGCCGCCGTCCGCGGTCGCCCTGAGGTGTCTGCACGCGTCCAGCTCGCGGCCTTCCGCAGACAAGAGCGATAGGACGGAGAAACCGCCCCGCGCCTTCGACCAGGCCTTGCTGGAGTTCCTGGTGTGTCCGCTCTCCAAGAAGCCGCTCAGATATGAAGCATCGACAAATGAATTGATTAATGAAGAGTTAGGAATAGCCTATCCAATTATTGATGGGATTCCTAATATGATACCACAGGCAGCT…	1354	100996942	Chromosome: 6 Annotation: Chromosome 6 NC_037333.1 (36250626..36253481) ID: 100996942	6	NC_037333.1	36250626..36253481
PYURF-PIGY	PYURF	Branchiostoma_belcheri	PREDICTED: Branchiostoma belcheri UPF0434 protein BBta_0300-like (LOC109473426), mRNA	80.5	80.5	55%	3e-17	50.79	322	XM_019773285.1	GTCCCATTCATTATGCAGTGGATCCAAGATGGCTGCGCCCATGGCGAGAGGAGCGTCGCGACTATCCTTGGTTTTCAGACGACTTTTGCACAGCACAGTGCCTTCTAGATGTCAGGAGTTCGACACGAAAATGCTAGAGATAGTCGTGTGTCCACTGTCGAAGAAACCGCTCAGGTATGATCCAGAGAAGAATGAACTGGTGTCAGATGAGCTGAGTGTGGCCTATCCCATCGTTAACGGCATTCCCAACCTGATTCCAGAGGACGCAAGAGTCATCAAAAAGCCTGAAGAACCACAGGACAATGGGGCAAAAGAACAATAA	322	109473426	Chromosome: Un Annotation: NW_017803909.1 (7839540..7840464) ID: 109473426		NW_017803909.1	7839540..7840464
PYURF-PIGY	PYURF	Bufo_bufo	PREDICTED: Bufo bufo phosphatidylinositol glycan anchor biosynthesis class Y (PIGY), transcript variant X2, mRNA	67	67	40%	4e-11	60.87	588	XM_040418088.1	TAAAGTTATTGCAGACGGAAGGTACCATTCAGCTGTTGTTACGGGGGTGGGGGAGACCGGATGTGACCTAGAAGCAGCAGAGGCTTGTGGGTACGACGAGTCTACTAATGAACTCCTTAACGACGAGCTTGGCATCGCTTATCCTGTAGTGGATGGGATACCCAATCTGATTCCTCAGGATGCAAGGATGATTCACAAAGAGAAGAAGGAGCCTGACAACACACAACAGTAGCCTGACAACCTTGGAGATGTTTCTGTCTCTCCCCACGCTGACTGTGCTCGTGCCTCTCGTGTCGCTGTGTGGAATCTTTTATTCGGCCTCTGTGGACGAGGACTTCCCCCAGGGATGTACCAGCACGGCGAGCGTGTGCTTCTACAGTCTGCTGCTGCCCATCACTC…	588	120989772	Chromosome: 2 Annotation: Chromosome 2 NC_053390.1 (549223886..549226433) ID: 120989772	2	NC_053390.1	549223886..549226433
PYURF-PIGY	PYURF	Bufo_bufo	PREDICTED: Bufo bufo phosphatidylinositol glycan anchor biosynthesis class Y (PIGY), transcript variant X1, mRNA	100	100	85%	9e-24	51.02	641	XM_040418087.1	GCTCGGAGCTGGTTGTCAGCTGTCAGACGGAGGAGCCTGCACACGGCTGCAGCCTGCCGAGCGCAGGAGGTGACGGGCAGCACGGGGTTCGATCGCTCGGTGCTGCAGTTCCTGGTCTGCCCCCTCTCCAGGAAGGCTCTCAGGTACGACGAGTCTACTAATGAACTCCTTAACGACGAGCTTGGCATCGCTTATCCTGTAGTGGATGGGATACCCAATCTGATTCCTCAGGATGCAAGGATGATTCACAAAGAGAAGAAGGAGCCTGACAACACACAACAGTAGCCTGACAACCTTGGAGATGTTTCTGTCTCTCCCCACGCTGACTGTGCTCGTGCCTCTCGTGTCGCTGTGTGGAATCTTTTATTCGGCCTCTGTGGACGAGGACTTCCCCCAGGG…	641	120989772	Chromosome: 2 Annotation: Chromosome 2 NC_053390.1 (549223886..549226433) ID: 120989772	2	NC_053390.1	549223886..549226433
PYURF-PIGY	PYURF	Canis_lupus	Canis lupus familiaris PIGY upstream open reading frame (PYURF), mRNA; nuclear gene for mitochondrial product	179	179	99%	2e-52	82.3	1300	NM_001270971.2	GGGCCTGGCGGGCGGCGGGGCCGGCTGCGCGGGGAGCGGCTGAAGCGGCCGGGCGCTGGCAGGGCGGCGGGTGCGGGCTGCCAGACCATGCTGAGCGGAGCGTGCGGCCGGCTCGCCTCAGCACTGCGGGGGCCGCGCGGGCCGTCGTTCGCGGTCGCCCGCAGGCGCCTTCACGCGTCGGGGTCGCGGCGGCCCTCAGACAAGAGCGAGAGGACGGGAGGCCCGCCCCGCGCCTTCGACCCGGCGCTGCTCGAGTTCCTGGTGTGCCCGCTCTCCAAGAAGCCGCTCAGATATGAAGCATCGACAAATGAATTGATTAATGAAGAGTTGGGAATAGCCTATCCAATTATTGATGGGATTCCTAATATGATACCACAGGCAGCTAGGATGACACATCAG…	1300	487853	Chromosome: 32 Annotation: Chromosome 32 NC_051836.1 (11862485..11865733, complement) ID: 487853	32	NC_051836.1	11862485..11865733, complement
PYURF-PIGY	PYURF	Canis_lupus	Canis lupus familiaris phosphatidylinositol glycan anchor biosynthesis class Y (PIGY), mRNA	179	179	99%	2e-52	82.3	1300	NM_001270970.1	GGGCCTGGCGGGCGGCGGGGCCGGCTGCGCGGGGAGCGGCTGAAGCGGCCGGGCGCTGGCAGGGCGGCGGGTGCGGGCTGCCAGGCCATGCTGAGCGGAGCGTGCGGCCGGCTCGCCTCAGCACTGCGGGGGCCGCGCGGGCCGTCGTTCGCGGTCGCCCGCAGGCGCCTTCACGCGTCGGGGTCGCGGCGGCCCTCAGACAAGAGCGAGAGGACGGGAGGCCCGCCCCGCGCCTTCGACCCGGCGCTGCTCGAGTTCCTGGTGTGCCCGCTCTCCAAGAAGCCGCTCAGATATGAAGCATCGACAAATGAATTGATTAATGAAGAGTTGGGAATAGCCTATCCAATTATTGATGGGATTCCTAATATGATACCACAGGCAGCTAGGATGACACATCAG…	1300	100996946	Chromosome: 32 Annotation: Chromosome 32 NC_051836.1 (11862485..11865750, complement) ID: 100996946	32	NC_051836.1	11862485..11865750, complement
PYURF-PIGY	PYURF	Chelonia_mydas	PREDICTED: Chelonia mydas PIGY upstream open reading frame (LOC119566078), transcript variant X2, mRNA	74.3	74.3	40%	4e-13	78.26	1019	XM_043545139.1	CCAAGGCAAGAGCAGTTGCTGTGAATACCGCAGCGCAGGAGAAGCAAGGGGGGTGGGTGCAGCTGAGCGCAAGGCAGCACCGGCTGATGACTAGGAACCGAGGGGCAAGCAGCCCGGGCTGCACAGGGACTCTCCCAGGCCGGCGCAGGAAGGAAGGAGTGGCAGAGAGAAGGAGGCTGGCCCTGTGAGTCAGCACAGCCGCGGCAGAGCAGGACCATGCGAGGACGGTATGAAGCATCCACCAACGAACTAATTAACAAAGAGCTGGGCATCGCGTATCCGATCATTGATGGCATTCCTAATATGATCCCTCAGGCCGCAAGGATGATTGACAGAAAGGCCCAGGGTGAGGAACCGAAGCAAACCTAGATAGCCATTATCATTCAAAACAAAACCTGA…	1019	119566078	Chromosome: 4 Annotation: Chromosome 4 NC_057852.1 (21831231..21834544, complement) ID: 119566078	4	NC_057852.1	21831231..21834544, complement
PYURF-PIGY	PYURF	Chelonia_mydas	PREDICTED: Chelonia mydas PIGY upstream open reading frame (LOC119566078), transcript variant X1, mRNA	110	110	61%	4e-26	75.71	1438	XM_037896861.2	GAAACCAGTGATAACTGAATACTTCCGGCGGGGGCCGAAGGGAAAGAGGAGTTGGGCCCAAGGCAAGAGCAGTTGCTGTGAATACCGCAGCGCAGGAGAAGCAAGGGGGGTGGGTGCAGCTGAGCGCAAGGCAGCACCGGCTGATGACTAGGAACCGAGGGGCAAGCAGCCCGGGCTGCACAGGGACTCTCCCAGGCCGGCGCAGGAAGGAAGGAGTGGCAGAGAGAAGGAGGCTGGCCCTGTGAGTCAGCACAGCCGCGGCAGAGCAGGACCATGCGAGGACGGTATGTGAGCAGGACCCTCGCCTCAGTGCTGCTCTGCAGGCAGCCCCAGCCCGCGGGAGCCGGCGCGGCAGCGGCTGCTCACAGACCCGGCCCGGGGGCAGCCCTGAGGCACTCC…	1438	119566078	Chromosome: 4 Annotation: Chromosome 4 NC_057852.1 (21831231..21834544, complement) ID: 119566078	4	NC_057852.1	21831231..21834544, complement
PYURF-PIGY	PYURF	Choloepus_didactylus	PREDICTED: Choloepus didactylus PIGY upstream reading frame (PYURF), mRNA	186	186	100%	3e-58	79.82	493	XM_037830242.1	CGTGGGGGTGAGGGAGCGGAGTCTGGCGCACCGGGCTAGGCAGGACAGAGGGCAGGGAGCGTGGCCCCGAGTGGCTGAGGGCGCGGTAACGTGCAGTCGCTGGCTGCCAGACCATGCTGAGCGGACGGTGCGTCAGGCTTGCCTCAGCGCTGCGGGGCACGCTCACGCCGCCCTCCGCGGTCTCCCGTAGGTGGGTGCACGCGTCAGGGTCGCGGCCTTCGTCTGATCAGAACAGGAGAGCGGAGGAGCCGTCCCGCGCCTTCGACCCGGCGCTGCTGGATTTCCTGGTGTGCCCACTGTCCAAGAAGCCGCTCAGATATGAAGCATCAACACACGAATTGATTAATGAAGAGTTGGGAATAGCGTATCCAATCATTGATGGCATTCCTAATATGATAC…	493	119529642	Chromosome: 3 Annotation: Chromosome 3 NC_051309.1 (95637826..95640273, complement) ID: 119529642	3	NC_051309.1	95637826..95640273, complement
PYURF-PIGY	PYURF	Choloepus_didactylus	PREDICTED: Choloepus didactylus protein preY, mitochondrial-like (LOC119506702), mRNA	119	119	87%	3e-32	61	387	XM_037799793.1	ATGTCTCAAAAAATTGCATTAAAAAGGCCTTGCGGTGCTGTCTCCGGCTGCCGGACCGGCGGAGCAGAGCGTGCGGCAGGCTCCCCGAGTGCTGGGGGGACACTCACACTGCCCTCCGTGGTCTCCTATAGGTGGCTGCACACGGCTGGGAGAAACAGAAGGGCAGAGAAGGCGCCCGGCGCCTTCCACCGGGTGCTGCTGCAGTTCCTGGTGTGCCTGCTCTCCAAGAAGCTGCTCAGATATGAAGCACTGACACATGAATTGATTAATGAAGAGCTGGGAATAGCATATCGAATCATTGATGGCTTTCCTAGCATGATACCACAGGCAGCTAGGATGACACATCAAAAGAAGCAGCAAGAAGAAATGGAGCAGCACATAATTTAA	387	119506702	Chromosome: 1 Annotation: Chromosome 1 NC_051307.1 (32146825..32147211) ID: 119506702	1	NC_051307.1	32146825..32147211
PYURF-PIGY	PYURF	Choloepus_didactylus	PREDICTED: Choloepus didactylus protein preY, mitochondrial-like (LOC119527707), mRNA	186	186	100%	2e-58	79.82	426	XM_037828036.1	CACGAATGGCTGAGGGCGCGGTAAAGTGCAGTCGCTGGCTGCCAGACCATGCTGAGCGGACCGTGCGTCAGGCTTGCCTCAGCGCTGCGGGGCACGCTCACGCCGCCCTCCGCGGTCTCCCGTAGGTGGGTGCACGCGTCAGGGTCGCGGCCTTCGTCTGATCAGAACAGGAGAGCGGAGGAGCCGTCCCGCGCCTTCGACCCGGCGCTGCTGGATTTCCTGGTGTGCCCACTGTCCAAGAAGCCGCTCAGATATGAAGCATCAACACATGAATTGATTAATGAAGAGTTGGGAATAGCGTATCCAATCATTGATGGCATTCCTAATATGATACCACAGGCAGCTAGGATGACACATCAAAATAAGAAGCAAGAAGAAATGGAGCAGCACTAGATCATA…	426	119527707	Chromosome: 1 Annotation: Chromosome 1 NC_051307.1 (161735812..161736237) ID: 119527707	1	NC_051307.1	161735812..161736237
PYURF-PIGY	PYURF	Choloepus_didactylus	PREDICTED: Choloepus didactylus protein preY, mitochondrial-like (LOC119521800), mRNA	177	177	100%	4e-55	77.19	412	XM_037820475.1	ATGCTGAGCGGACCGTGCCTCAGGCTTGCCTCAGCGCTGCGGGGCACACTCACGCCGCCCTCCGCGGTCTCCCGTAGGTGGGTGCACGCGTCAGGGTCGCGGCCTTCGTCTGATCAGAACAGGAGAGCGGAGGAGCCGTCCTGCGCCTTCGACGCGGCGCTGCTGGATTTCCTGGTGTGCCCACTGTCCAAGAAGCCGCTCAGATATGAAGCATCAACACATGAATTGATTAATGAGGAGTTGGGAATAGCGTATCCAATCATTGATGGCATTCCTGATATGATACCACAGGCAGCTAGGATGACACATCAAAATAAGAAGCAAGAAGAAATGGAGCAGCACTAGATCATAATTGAAAGAAAATACAACAGTTAAATTCTGTTAATGCTGTATACCTTT…	412	119521800	Chromosome: 27 Annotation: Chromosome 27 NC_051333.1 (26109196..26109607) ID: 119521800	27	NC_051333.1	26109196..26109607
PYURF-PIGY	PYURF	Columba_livia	PREDICTED: Columba livia phosphatidylinositol N-acetylglucosaminyltransferase subunit Y (LOC102088273), transcript variant X1, mRNA	96.7	96.7	56%	2e-21	68.66	1060	XM_065061555.1	CGGAACCACTGTGCGCGCTCCGCGGCGCAGCCCGGGCCGGGCTGGCGAACGCACCGGCGCGGGGGCGGCCATGCTGCGCTGCGGGACGGCGGTGCTGCGGAGGGCGGCGAGCGGTGGCGGCGGGCACGGCCAGGGCCAGGGCTCCAGCTTAGCGCAGCCGCTGGAGCCGTCGCTGCTGCGGTTCCTGGTGTGCCCGCTCTCCAAGCGGCCGCTGAGGTACGAAGAAGCTACCAACGAGCTCATTAACGAGGAGCTGGGCATCGTGTACCCCATCATCGACGGCATCCCCAACATGATCCCCGAGGCTGCCAGGACGACTCAGAAGAAGCCGCCAGCCGAGGGCTCGAAGGAGTCAGAGCAGTGACGGAACTGATGGCTGGAGGAGGCCTGCTCCCCTCC…	1060	102088273	Chromosome: 4 Annotation: Chromosome 4 NC_088605.1 (48001847..48003060, complement) ID: 102088273	4	NC_088605.1	48001847..48003060, complement
PYURF-PIGY	PYURF	Crocodylus_porosus	PREDICTED: Crocodylus porosus PIGY upstream reading frame (PYURF), mRNA	100	100	66%	6e-25	63.16	355	XM_019552717.1	CGCGGCCGGAAGTTGCCGCGCGCAGGACGATGCTGGGCCGGGCCACTGCGCTGCGCAGGGGGTTGCAGGTGGCGGCGGGAAGGACGCGCGGGCCGGACAGCGGCCGGGGCTCTGCGCAGCCCGCCGGGCTGGACCCCGCGCTTCTGGGGCTGCTCGTCTGCCCGCTGTCCAAACGCCCGCTGCGGTACGAAGAATCCAGCAACGAGCTGATCAATGAGGAGCTGGGCATCGCCTACCCGGTGGTGGATGGCATCCCTAACATGATACCGCAAGCAGCGAGGAAGATCGAGGCTGAGCCCCCTCACCCCACAGGAGAGGAGTCAACGCAGAGCTAGATAGTGCTGTCCCAGAGAGC	355	109321968	Chromosome: Un Annotation: NW_017728948.1 (75431229..75431715) ID: 109321968		NW_017728948.1	75431229..75431715
PYURF-PIGY	PYURF	Cygnus_olor	PREDICTED: Cygnus olor phosphatidylinositol N-acetylglucosaminyltransferase subunit Y (LOC121069603), transcript variant X2, mRNA	99	99	88%	3e-22	54.46	1035	XM_040555938.1	ATGTTACGAGGGGGGCGCGGGGCCGTGGCGGCGCTGAGGCGGGCGGCGGGGAGCCGCGGGGCGGGCGGCCACGGCCAGGGGCAGGGGCAGGCGCTGGAGCCGACCCTGCTGCGCTTCTTGGTGTGCCCGCTCTCCAAGCGGCCGCTGAGGTATGACGAGTCTACTAACGAGCTCATTAATGAGGAGCTGGGCATCGCGTATCCCGTCATCGATGGCATCCCGAACATGATCCCAGAGGCTGCCAGGACAACGCGGAAGAAGCCCCCGGCTGACAGCTTGAAGGAGACCTCAGGGCCCGCTGGGCCCCAGCAGTAAAGCGATGGCTGGAGGGGGCGTACTGCCCTCCCTGCCCACACTGACCGTCCTCGTTCCGCTCCTGTCCCTAGCAGGCTTGTTCTA…	1035	121069603	Chromosome: 4 Annotation: Chromosome 4 NC_049172.1 (11820711..11821882) ID: 121069603	4	NC_049172.1	11820711..11821882
PYURF-PIGY	PYURF	Cygnus_olor	PREDICTED: Cygnus olor phosphatidylinositol N-acetylglucosaminyltransferase subunit Y (LOC121069603), transcript variant X1, mRNA	100	100	91%	9e-23	53.85	1082	XM_040555937.1	GGCGCGTCCCGCCCGAGCACCGGAACCGAGCCCCGGGCGCGGCAGCCATGTTACGAGGGGGGCGCGGGGCCGTGGCGGCGCTGAGGCGGGCGGCGGGGAGCCGCGGGGCGGGCGGCCACGGCCAGGGGCAGGGGCAGGCGCTGGAGCCGACCCTGCTGCGCTTCTTGGTGTGCCCGCTCTCCAAGCGGCCGCTGAGGTATGACGAGTCTACTAACGAGCTCATTAATGAGGAGCTGGGCATCGCGTATCCCGTCATCGATGGCATCCCGAACATGATCCCAGAGGCTGCCAGGACAACGCGGAAGAAGCCCCCGGCTGACAGCTTGAAGGAGACCTCAGGGCCCGCTGGGCCCCAGCAGTAAAGCGATGGCTGGAGGGGGCGTACTGCCCTCCCTGCCC…	1082	121069603	Chromosome: 4 Annotation: Chromosome 4 NC_049172.1 (11820711..11821882) ID: 121069603	4	NC_049172.1	11820711..11821882
PYURF-PIGY	PYURF	Danio_rerio	Danio rerio zgc:162634 (zgc:162634), mRNA; nuclear gene for mitochondrial product	106	106	64%	1e-25	71.23	805	NM_001089372.1	GAAATAAGTTGAGTTTTCAGCGCACCTCTGTCGTCGGACATGTCTCATGTTTTGAGGACTCTTGGCACAGGAGTTTTGGCCGTTCAAAGATCAGTGTCCGCCGTGCAGCTCCTGAAGGTCGGCGCTCTGCAAAGGAGTCGCTGTGATTCAGTGAAGGACAGCCAGAGTCCGCCGTTTGACGAGGCCCTGCTGGAGGTCCTGGTGTGTCCGCTGTCCAAAAAACCGCTCAGGTACAACGGAAGCAGCAACGAACTGATAAACGAAGAGCTTGGCATCGCATACCCCATCATTGATGGCATTCCTAACATGATCCCACAAGACGCACGAATGATCCACAAGACCAAAGCACCCGAAAAACCCTCAGAGTCATAACTCAGATTTGCCATTAATTATTTATTT…	805	555881	Chromosome: 25 Annotation: Chromosome 25 NC_007136.7 (17847104..17849574) ID: 555881	25	NC_007136.7	17847104..17849574
PYURF-PIGY	PYURF	Equus_caballus	PREDICTED: Equus caballus PIGY upstream open reading frame (PYURF), mRNA	184	184	99%	3e-56	82.3	757	XM_023637735.1	AGGGCCCTCGGAACCAAAGCGCTAGAGCCCGCCCCGCGGGACTGCGTTTCCCGAGCACCGGGGGCGCGGCCTGGCCGGCGGGGCGGGCCGCGGGGAGCGGTGGGGCGGCTGCGGGCGAAGCGGGGCGGCGGGCGCGGGCGCGGACCATGCTGAGGGGAGCGTGCGGCCGGCTTGCCTCGTCGCTGCGGGGGACGCGCGCGCCGCCGGCCGCAACCGCCCAGAGGCGGCTGCACGCGTCCGGGGCGCGGCCGTTGGCAGACAAAAGCGAGGACCCGGAGGGGCCGGCCCGCGCCTTCGACCCGGCGCTGCTGGAGTTCCTGGTGTGCCCGCTCTCCAAGAAGCCGCTCCGGTATGAAGCATCAACAAATGAATTGATTAACGAAGAGTTGGGAATAGCCT…	757	111772854	Chromosome: 3 Annotation: Chromosome 3 NC_009146.3 (50811181..50813221) ID: 111772854	3	NC_009146.3	50811181..50813221
PYURF-PIGY	PYURF	Galdieria_sulphuraria	Galdieria sulphuraria uncharacterized protein (Gasu_58450), mRNA	63.2	63.2	65%	1e-09	44.16	609	XM_005702984.1	ATGTAAATGAGATTGACATTCTCAATAATTGTGAAGAAGTGGTGGTTACGAGGCAGACATCTGATGTTGTATCGGAAATGTTTCAAAAGCAATAAATACTTGAAACCTTTAACAAGTTGTGTTGTATTAAAGGTTTGCTTTCAACAACATATTTCCACGCATGCTATACTTCAAGAGCGACAACAGTTTAGAGAAGAGTGGCTGAAGTTTTTAGTATGCCCCGTCTCCAAACAACCTCTTCGTTATGATTCGAAAAGGAATGAATTGGTGAATGATTCCTTGTTCATTCGATACCCAATTCGTGATGGTATACCACTATTGACTCCTTGGGATGGAAACAAAGAAACGGAGCATAGATCAACACAATCCACAGAGAGAGGAGTTTAGAAAGATGACTGC…	609	17085490	Chromosome: Unknown ID: 17085490
PYURF-PIGY	PYURF	Gallus_gallus	Gallus gallus phosphatidylinositol glycan anchor biosynthesis class Y (PIGY), mRNA	105	105	60%	8e-25	75.36	929	NM_001302196.1	GGAGCGGGGGCCCGAGCCGGGGCGGCCGCTGGAGCCGTCGCTGCTGCGCTTCTTGGTGTGCCCGCTCTCCAAGCGGCCGCTGAGGTACGAAGAATCGACTAACGAGCTCATTAACGAGGAGCTGGGCATCGCCTACCCCATCATCGATGGCATCCCGAACATGATCCCGGAGGCAGCCCGGACGACGCGGAAGCGGCCCCCGGCGGAGGGCTCGGAGCAGCCCTGAGGGCTCCGCGCCGATGGCAGCGGGCGGCCTCCTCCCCTCCCTGCCCACGCTGACCGTGCTCGTTCCCCTCCTCTCCCTAGCGGGCTTGTTCTACTCGGCCAGCGTGGATGAAACCTTCCCCCAGGGCTGCACCAGCACCAACAGCTTGTGTTTTTACAGCCTCCTGCTTCCTG…	929	101748971	Chromosome: 4 Annotation: Chromosome 4 NC_052535.1 (34616078..34617106, complement) ID: 101748971	4	NC_052535.1	34616078..34617106, complement
PYURF-PIGY	PYURF	Gorilla_gorilla	PREDICTED: Gorilla gorilla gorilla PIGY upstream open reading frame (PYURF), mRNA	221	221	100%	4e-68	97.37	1481	XM_004039112.5	GGTAAGGCGGCGGGGCACTCACCAGAGGCCTCCGCCCCGGGGCTGTCCTGCGGACTATAGCTGACGCCCGTGGGAAAAGCAGTCGGAGCAGAAGCACCCTCGGAACCAAAGCGCCCGCCCCGCCTACTCCTCGGCAGCGTTTCCCGGAGCACCAGGGGGCGGGGCCTGGCCGGTTGGCCTGGACGAACGGGAAGCCGGGAGCTCGGCCAGGGGTGGCGAGGGTGCGGTGAGGCCTGGTCTCCGGCTGCCAGACCATGCTGAGTGGAGCACGCTGCAGACTCGCCTCAGCGCTGCGGGGAAGGCGCGCGCCGCCGTCCGCGGTCGCCCGTAGGTGCCTGCACGCGTCGGGGTCGCGGCCTTTGGCCGACCGGGGCAAGAAGACTGAGGAGCCGCCCCGCG…	1481	101143080	Chromosome: 3 Annotation: Chromosome 3 NC_073227.2 (108838612..108841566, complement) ID: 101143080	3	NC_073227.2	108838612..108841566, complement
PYURF-PIGY	PYURF	Hippocampus_comes	PREDICTED: Hippocampus comes PIGY upstream reading frame (pyurf), mRNA	102	102	53%	2e-25	73.77	444	XM_019878263.1	GACCTTTATTTGAGTTGCACTAAACGTTCTTCCGGAAATAATCACCGGATAAACCTTTCGCTCTGTTGTGGTCATGTTGCGAAATGTTTTGGCCAGATTTTTCACTGAATCGTTTTTTGTTCATCGCACCGTAAAATACTCGCCTTCAATTCAGGCAACTTCATCTCCTTTTGCGTCAGTGAGGAACTTCACGGACGTGAAGGACGAATCGCAGCAGGAGTTTGACACCTCCTTGCTTGAGTTCTTAGTGTGTCCACTGTCCAAGAAGCCGCTCAGGTTTGAAGTCGCGACCAACGAGTTGATCAACGACGAGCTTGGCATCGCATATCCCATCATCGACGGAATTCCCAACATGATCCCCCAGGAAGCCAGACTCGTACAGAAAGACTCAGACTCACC…	444	109520782	Chromosome: Un Annotation: NW_017805535.1 (932033..932642, complement) ID: 109520782		NW_017805535.1	932033..932642, complement
PYURF-PIGY	PYURF	Homo_sapiens	Homo sapiens islet cell autoantigen 1 like (ICA1L), transcript variant 3, mRNA	157	157	99%	3e-42	82.3	7961	NM_001288622.3	CTGACACCTCCACGCACTGGTGCGGAGGGGCACTGGCTGCCGGAGGGCCGGGAGTCGGCGCGGGGCTCGCGGGCGGTGGCCGGAACGGGTGCCGGGACGGATCACCGTACGGCCGAACGCGACCCGAGGAGGCGGAAGAGCGGCGCCGTCACTCCATGGATTCCTTTGGGCAACCCAGACCAGAAGATAATCAGTCAGTAGTCAGAAGAATGCAAAAGAAATACTGGAAAACTAAACAGGTCTTTATCAAAGCAACAGGAAAAAAAGAGGATGAGCACTTGGTGGCGTCTGATGCTGAACTGGATGCTAAACTTGAGGTTTTTCACTCTGTTCAAGAGACATGCACTGAACTTCTGAAGATAATCGAGAAATACCAGCTAAGACTCAATGTTATATCAG…	7961	130026	Chromosome: 2; Location: 2q33.2 Annotation: Chromosome 2 NC_000002.12 (202773176..202871766, complement) ID: 130026	2	NC_000002.12	202773176..202871766, complement
PYURF-PIGY	PYURF	Homo_sapiens	Homo sapiens PIGY upstream open reading frame (PYURF), mRNA; nuclear gene for mitochondrial product	231	231	100%	2e-72	100	1311	NM_032906.5	CTGGACGAACGGGAAGCCGGGAGCTCGGCCACGGGTGGCGAGGCTGCGGTGAGGCCTGGTCTCCGGCTGCCAGACCATGCTGAGTGGAGCACGCTGCAGGCTCGCCTCAGCGCTGCGGGGAACGCGCGCGCCGCCGTCCGCGGTCGCCCGTAGGTGCCTGCACGCGTCGGGGTCGCGGCCTTTGGCCGACCGGGGCAAGAAGACTGAGGAGCCGCCCCGCGACTTCGATCCGGCGCTGCTGGAGTTCCTGGTGTGCCCGCTCTCCAAGAAGCCGCTCAGATATGAAGCATCAACAAACGAATTGATTAATGAAGAGTTGGGAATAGCTTATCCAATCATTGATGGGATCCCTAATATGATACCACAGGCAGCTAGGATGACACGTCAAAGTAAGAAGCA…	1311	84992	Chromosome: 4; Location: 4q22.1 Annotation: Chromosome 4 NC_000004.12 (88520998..88523776, complement) MIM: 610662 ID: 84992	4	NC_000004.12	88520998..88523776, complement
PYURF-PIGY	PYURF	Homo_sapiens	Homo sapiens islet cell autoantigen 1 like (ICA1L), transcript variant 1, mRNA	157	157	99%	3e-42	82.3	8088	NM_138468.7	CTGACACCTCCACGCACTGGTGCGGAGGGGCACTGGCTGCCGGAGGGCCGGGAGTCGGCGCGGGGCTCGCGGGCGGTGGCCGGAACGGGTGCCGGGACGGATCACCGTACGGCCGAACGCGACCCGAGGAGGCGGAAGAGCGGCGCCGGCGACGTACTGTAAGACGATATTACTTTAATCATCTTCACATCAGTATTTATGGAATAGCCACAGGTGCCTCATCCTTTAGTAGGAGTTAATTATACATTTACTGGCCGAGTAAACATCTCCGAATGTCACTCCATGGATTCCTTTGGGCAACCCAGACCAGAAGATAATCAGTCAGTAGTCAGAAGAATGCAAAAGAAATACTGGAAAACTAAACAGGTCTTTATCAAAGCAACAGGAAAAAAAGAGGAT…	8088	130026	Chromosome: 2; Location: 2q33.2 Annotation: Chromosome 2 NC_000002.12 (202773176..202871766, complement) ID: 130026	2	NC_000002.12	202773176..202871766, complement
PYURF-PIGY	PYURF	Homo_sapiens	Homo sapiens islet cell autoantigen 1 like (ICA1L), transcript variant 4, mRNA	157	157	99%	3e-42	82.3	8149	NM_001288623.2	ACACGCGCGCGCGCGCGGCTTCTCGGGGCCTTGCTGGCCTCCTCGGTTCTCTGGGGGACCCCGGCCGCTGCCTGCGGCCTTCTTCCAGGCGAGGCCCTGCTCGGGGTTCTTCCGGCCTCCCCCCAGGCAAAACCCGCAAGGAGCGGTTTCTGGCGTGGCTGGGTCCCCTGCGGCGGAAGGGCGCCTCCCGGCCACGCTCGCTGTAGTGAAGGAGCGCGGCAGCCTGGGGCTCGTTTGGGTGATTTCCCTCGGCGGTGGAGGTCGCTCCTAATAGAGGCGGCGGCGGATCACCCGAACAGCCTTCAGGTGCTTCCCTGCTGACCTCTTTTTAACGTGTCACTCCATGGATTCCTTTGGGCAACCCAGACCAGAAGATAATCAGTCAGTAGTCAGAAGAAT…	8149	130026	Chromosome: 2; Location: 2q33.2 Annotation: Chromosome 2 NC_000002.12 (202773176..202871766, complement) ID: 130026	2	NC_000002.12	202773176..202871766, complement
PYURF-PIGY	PYURF	Labeo_rohita	PREDICTED: Labeo rohita protein preY, mitochondrial (LOC127156210), mRNA	103	103	67%	1e-25	67.53	452	XM_051098954.1	CGTTTGCAGACGTGCAAGTTCAGCGCTTCCGGTTCACTATTAGCGTCTGTCAAACGGGTAAAAAACAAGTTTAGTTTTTAGCTGTACAGCTCTCTTCGGATATGTCTCATGCATTGAGGACACTTGCCACTGGAGTTTTTAGCGTGCAGAGATCTGTGACCGTCCTGCCACTCTTGCGTCCCGTGAGCGCCGTGAAAATCGGAGGACAACAGCGGAGCCGCAGCGATGGAGTGAAGGGCAGTGAGAGTCAGCCGTTTGACGAGTCCCTCCTTGAGTTTCTTGTGTGTCCACTGTCCAAAAAAACCCTGAGGTACGACGAAAAGAGCAACGAATTAATAAACGAAGAGCTTGGTATCGCATATCCCATCATTGATGGTATTCCTAACATGATCCCACAAG…	452	127156210	Chromosome: 25 Annotation: Chromosome 25 NC_066893.1 (14792688..14794424, complement) ID: 127156210	25	NC_066893.1	14792688..14794424, complement
PYURF-PIGY	PYURF	Lacerta_agilis	PREDICTED: Lacerta agilis PIGY upstream reading frame (PYURF), mRNA	105	105	53%	9e-27	81.97	398	XM_033160607.1	GCGCAGCTGCAGATCATGCAAGCCCTGCCCGGGCTCCGGCTTGTGACTCGCCTTCCGCGCTGGGGGAAGGCGGCACCGGCGAGAGACGCGGCCCGGCGCGCGTGGTGTTCCGCGGCAGAGCGCGAGGACAAGGCGGGCGGCGCCGGCGCCCAAGGACAGCAGCCCCCGCCCTTCGACCCTCGCCTGTTGGAGATCCTCGCGTGCCCCTTGTCCAAGAAGCCGCTCAGGTATGAAGAATCCACCAATGAACTAATTAATGAAGAGCTGGGTATTGCCTACCCCATCACTGATGGCATTCCTAATATGATACCCCAGGCTGCAAGGATGATTGGCAAAGAGAAGCGGGAAGAGGAGCCCGGGCAGACCTAGACGATTATCTTTGGACATAAAGACAAGCG	398	117053095	Chromosome: 9 Annotation: Chromosome 9 NC_046320.1 (59302768..59304367) ID: 117053095	9	NC_046320.1	59302768..59304367
PYURF-PIGY	PYURF	Lytechinus_variegatus	PREDICTED: Lytechinus variegatus UPF0434 protein RD1_0037-like (LOC121431802), transcript variant X2, mRNA	70.1	70.1	51%	1e-11	49.15	1100	XM_041629510.1	ATCATTCAAAATGGCAGCGCCCTTGAGACTCGACTTGGTCTTGGCGTGTAAGAGAGTGATCTTATTTTCTCGTTTTAATGTGAAATCCTTAAGACAGCTGTCAACTTCGACGGTATCTCGTAAGCCCGAGAAGAATGTACCTTTCGACAAAGCACTTTTAGAAGTTCTCGTGTGCCCAATCTCCAAACAATCATTGAGGTATGATGCTGAGAGCAATGAACTCATCAGCGATGCCATTAATGTAGCATACCCAATCAGGAATGGTATCCCTAATCTGGTCCTTACAGATGGAAGGATATTGAAAGATAACACAGAGAAAGGATCACCGTCTGATGATGGCACTCCAGTATGAGAGAATCAATCAAAGAGTGGTATCCTGAATCTGGTCCTTACAGATGG…	1100	121431802	Chromosome: 18 Annotation: Chromosome 18 NC_054757.1 (2547948..2551464) ID: 121431802	18	NC_054757.1	2547948..2551464
PYURF-PIGY	PYURF	Lytechinus_variegatus	PREDICTED: Lytechinus variegatus UPF0434 protein RD1_0037-like (LOC121431802), transcript variant X1, mRNA	73.9	73.9	51%	6e-13	52.54	1100	XM_041629509.1	ATCATTCAAAATGGCAGCGCCCTTGAGACTCGACTTGGTCTTGGCGTGTAAGAGAGTGATCTTATTTTCTCGTTTTAATGTGAAATCCTTAAGACAGCTGTCAACTTCGACGGTATCTCGTAAGCCCGAGAAGAATGTACCTTTCGACAAAGCACTTTTAGAAGTTCTCGTGTGCCCAATCTCCAAACAATCATTGAGGTATGATGCTGAGAGCAATGAACTCATCAGCGATGCCATTAATGTAGCATACCCAATCAGGAATGGTATCCCTAATCTGATCCCTACAGATGGAAGGATATTGAAAGATAACACAGAGAAAGGATCACCGTCTGATGATGGCACTCCAGTATGAGAGAATCAATCAAAGAGTGGTATCCTGAATCTGGTCCTTACAGATGG…	1100	121431802	Chromosome: 18 Annotation: Chromosome 18 NC_054757.1 (2547948..2551464) ID: 121431802	18	NC_054757.1	2547948..2551464
PYURF-PIGY	PYURF	Mus_musculus	Mus musculus Pigy upstream reading frame (Pyurf), mRNA; nuclear gene for mitochondrial product	144	144	99%	1e-37	69.91	5410	NM_025574.3	AGGGTGACCTCCGCGGCTCTGGTGTGAGAGCAGTGAAGTTCCGAGCGCTGCTTCGTCCATCTTCTGAGCCGCCATGCTGAGCGCCACGTGCCGCAGGCTCGCCCCGGCGCTGCGGAGGCTCCGCGCACTGTCTGCAGTCGCCGGGAGGTTTCTGCAAGTGCCCGGGGCCAGGCTCTGCTCTGACCAGAGCGAGAGGGCTGAGCAGCCCCACACCTTCCACCCGGCGCTGCTGCAGTTCCTGGTGTGTCCGCTCTCCAAGAAGCCGCTTAGATATGAAGCATCGACAAATGAATTGGTTAATGAAGAGTTGGGAATAGCATATCCAATCATTGATGGGATCCCTAATATGATACCACAGGCAGCAAGGACCACACGTCAAAATGAGAAGCAAGAAGAAGC…	5410	66459	Chromosome: 6; Location: 6 27.82 cM Annotation: Chromosome 6 NC_000072.7 (57661724..57669063, complement) ID: 66459	6	NC_000072.7	57661724..57669063, complement
PYURF-PIGY	PYURF	Myxocyprinus_asiaticus	PREDICTED: Myxocyprinus asiaticus protein preY, mitochondrial-like (LOC127437506), mRNA	97.8	97.8	53%	9e-22	70.49	1118	XM_051692479.1	CTTTCAAATCTTTTTGAAAAGCTTAAATTAAATCATATCGTGTCATTTGCGTCTTATTATTAGGCTATTAAATAATGTGCTCTATTTCTGAGTAGCTGACATAAAATAAGCCACATTTACTATGTGGAACATTCTGACGCCGGAAACTTCTTACTAATGCAAAGGTGCAGGGGACATATTTACAGACAGGATTCAGCGCTTCCGGTACACTGTTAGCATTTAGCAAACAGGTGAAACAAGTTTGTTTTTTGTTTTTCAATCATACAAGTCTTTTCGGATATGTCTCATTATGTTTTGAGAAGACTTGTCACTGGAGTTTTAAGCGTGCACAGATCTGTGAATTATCAGCCACTCCTCAGTGCCAGAAGCTCTGTTAAGATACAACAGAGTAGCTGGACT…	1118	127437506	Chromosome: 48 Annotation: Chromosome 48 NC_059391.1 (17338266..17339921, complement) ID: 127437506	48	NC_059391.1	17338266..17339921, complement
PYURF-PIGY	PYURF	Octopus_bimaculoides	PREDICTED: Octopus bimaculoides UPF0434 protein BOV_A0835 (LOC106878277), mRNA	84.7	84.7	57%	5e-17	56.92	1032	XM_014927453.2	GAATTAGCGACACTTGCATCATAGAACACTTAACATCGAATGTAATAGAAAATCTGATTGGTAGAAATAAGTTTATAAAGGAACGAACGTTTCAGTAATAAATAAATTTACTGACGTTGTTATCGTGTTGAAGGTCGTTTGAGTTTGCAAGCAAAACCACGTGGAGTGACCTTGTGTCTGTTATTGTGTTCTTTTATGGTCGATCAGAATGTTGTCGTTGAGGAGATCACTGAAAATAGTGTCGTATGCCCTCAATTCAAGGCAAGCAATCCATTGCTCTCCAGTTCCGTTCTGTGAATGCAAACCACCAAACCAATTTGATGTTAAAATGCTGGATATTTTAGTGTGTCCTCTATCAAAGAAACCTTTGAGGTATGATGCTGAGAATGAAGAACTTGT…	1032	106878277	Chromosome: 30 Annotation: Chromosome 30 NC_069010.1 (2784305..2790149, complement) ID: 106878277	30	NC_069010.1	2784305..2790149, complement
PYURF-PIGY	PYURF	Oryctolagus_cuniculus	PREDICTED: Oryctolagus cuniculus PIGY upstream open reading frame (PYURF), mRNA	181	181	99%	3e-56	80.53	458	XM_002717003.4	CGGCGCCCGGGCAGCGTTTCCCCGCGCACCGGAGGGTAAGGTCTGGCCTGCGGGGCTTGAGCGGCCGGGACGCCGCGCGGCTGGCGGAGGGCGCGCGAGCAGGGGTCGCCGGCAGCCGGAGGATGCTTAGTGGAGCACGCGGCAGGCTCGCCTCAGCGCTGCGGGCGTCGGGGGTCGGCCGTAGGTGCCTGCACGCGACTGGGTCGCGGCCCTCGGCAGATCGGAGCGAGCGGGCGGGGCAGCCGCCCAGCGCCTTCGACCCGGCGCTGCTGGAGTTCCTGGTGTGCCCCCTGTCCAAGAAGCCGCTCAGATATGAAGCGTCAACAAATGAATTAATTAATGAAGAGCTGGGAATAGCCTATCCAATCATTGATGGAATTCCTAATATGATACCACAGG…	458	100338334	Chromosome: 15 Annotation: Chromosome 15 NC_067388.1 (58467515..58469524) ID: 100338334	15	NC_067388.1	58467515..58469524
PYURF-PIGY	PYURF	Oryctolagus_cuniculus	PREDICTED: Oryctolagus cuniculus protein preY, mitochondrial-like (LOC100346728), mRNA	159	159	100%	3e-48	72.81	324	XM_002715908.4	ATGCTTAGTGGAGCACGCGGCAGGCTCGCCTCAGCGCTGCGGGCGTCCGGAGTCGGCCATAGGTGTCTGCAAGCGACTGGGTCGCCGCCCTCGGCAGATCGGAGCGACCGGGCGGGGCAGCCGCCCAGCGCCTTCGACCCGGCGCTGCTGGAGTTCCTGGTGTGCCCCCTGTCCAAGAAGCCGCTCAGATATGAAGCATCAACAAATGAATTAATTAATCTGGGAATAGCCTATCCAATCGTTGATGGAATTCCTAATATGATACCACAGGCAGCAAGGATGACCCATCGAGATAAGCAGCAAGAAGAAACAGAGCAGCACTAG	324	100346728	Chromosome: 5 Annotation: Chromosome 5 NC_091436.1 (115565169..115566402) ID: 100346728	5	NC_091436.1	115565169..115566402
PYURF-PIGY	PYURF	Oryctolagus_cuniculus	PREDICTED: Oryctolagus cuniculus phosphatidylinositol N-acetylglucosaminyltransferase subunit Y (LOC100337798), mRNA	110	110	81%	7e-27	62.37	919	XM_051843465.1	GGAGTCGGCCGTAGGTGCCTGCCTGCGACAGGGTAGCAACCCTCAGCAGATCAGAGCGAGTGGGCGCAGCTGGAGTTCCTGGTGTGGCCCCTGTCCAAGAAGCCGCTCAGATATGAAGCATCAACAAATGAATGAATGAATGAAGAGCTGGGAATAGCCTATCCAATCACTGACGGGATGCCTAATATGATACCACAGGCAGCAAGGATGACCCATCAGGATAAGAAGAAGAAACGGAGCAGCACTAGACCATAATTTTTAAAAACCACACCAACTGTTCTCAATACCATACCCATTTTAAAACAAGGTGGCAGCTATTAAGTGGGAGAAGAGAATGTTTCCGTCTCTTCCTACACTGACCATCCTTATTCCACTGATTTCTCTCACAGGTCTTTTCTA…	919	100337798	Chromosome: 3 Annotation: Chromosome 3 NC_067376.1 (28068645..28069563) ID: 100337798	3	NC_067376.1	28068645..28069563
PYURF-PIGY	PYURF	Oryza_glaberrima	PREDICTED: Oryza glaberrima uncharacterized LOC127786184 (LOC127786184), mRNA	63.9	63.9	50%	8e-10	41.38	690	XM_052313518.1	TGGGCGGCAGCGGCCACCGGGCCGTGACCATTGCACGGCGAGCGACGATGCGGCGGACGGCGGCGTCGCTGCTGCGCCACAGCGGAATCGGCGGCGGCGGCGGAGGCAGCGGGGGAGGCATCCCGCAGGCGCTCGCCGACGCGCTCGTCTGCCCACTCTCCAAGAAGCCTCTCAGGTACTGCGAAGACAGCGGGTCTCTGGTCAGCGACGCCGTCGGCGTGTCCTTCCCGATAGTCGATGGGATTCCTTATCTTGTCCCAAAAGATGGTAAGTTGCTGGACCACGACCAGGACAAATCAGAAGATTGCGGTGCAAAGGATTCTTCCCACAGGCATTGAACAATGGCTCAAATATCTGCATTTCTGTTGTGGTAATAGTTGGTTACTGAAGTTGCTTTTA…	690	127786184	Chromosome: 10 Annotation: Chromosome 10 NC_068335.1 (15410455..15413711) ID: 127786184	10	NC_068335.1	15410455..15413711
PYURF-PIGY	PYURF	Papio_anubis	PREDICTED: Papio anubis phosphatidylinositol glycan anchor biosynthesis class Y (PIGY), mRNA	202	202	100%	5e-61	90.35	1341	XM_009207162.1	GCGGGGCCTCGTCGGCTGGCTTGGACTACCGCGGAGCGAGGAGCTCGGCCCCGGCTGGCGGAGGCGCAGTGAGGCCTGGTCTCCGGCTGCCAGACCATGCTGAGCGCAGCACGCGGCAGGCTCGCCTCAGCGCTGCGGCAAACTAGCGCAGCGCGGTCCGCGGTCGCCTGTAGGTGTCTGCACGCGTCGGGCTCGCGGCCTTTGGCCGACCGGAGCAACAAGACGGAGGAGCCGCCCCGCGCCTTCGATCCGGCGCTGCTGGAGTTCCTGGTGTGCCCGCTCTCCAAGAAGCCGCTCAGATATGAAGCATCAACAAATGAATTGATTAATGAAGAGTTGGGAATAGCTTATCCAATCATTGATGGGATTCCTAATATGATACCACAGGCAGCTAGGATG…	1341	103884481	Chromosome: 3 Annotation: Chromosome 3 NC_044978.1 (132523858..132526653, complement) ID: 103884481	3	NC_044978.1	132523858..132526653, complement
PYURF-PIGY	PYURF	Papio_anubis	PREDICTED: Papio anubis PIGY upstream reading frame (PYURF), mRNA	202	202	100%	5e-61	90.35	1348	XM_021939105.1	CCAGGGGGCGGGGCCTCGTCGGCTGGCTTGGACTACCGCGGAGCGAGGAGCTCGGCCCCGGCTGGCGGAGGCGCAGTGAGGCCTGGTCTCCGGCTGCCAGACCATGCTGAGCGCAGCACGCGGCAGGCTCGCCTCAGCGCTGCGGCAAACTAGCGCAGCGCGGTCCGCGGTCGCCTGTAGGTGTCTGCACGCGTCGGGCTCGCGGCCTTTGGCCGACCGGAGCAACAAGACGGAGGAGCCGCCCCGCGCCTTCGATCCGGCGCTGCTGGAGTTCCTGGTGTGCCCGCTCTCCAAGAAGCCGCTCAGATATGAAGCATCAACAAATGAATTGATTAATGAAGAGTTGGGAATAGCTTATCCAATCATTGATGGGATTCCTAATATGATACCACAGGCAGC…	1348	101020783	Chromosome: 3 Annotation: Chromosome 3 NC_044978.1 (132523858..132526660, complement) ID: 101020783	3	NC_044978.1	132523858..132526660, complement
PYURF-PIGY	PYURF	Passer_domesticus	PREDICTED: Passer domesticus PIGY upstream open reading frame (PYURF), mRNA	98.6	98.6	50%	3e-22	75.86	993	XM_064416929.1	GGGGCGGGCCGCGGGCGGCGGAAGCGGCGGCCATGCTGCGCGGCCCGGCCCGGCTGCTGCTGCTGCTGCGGCGGGCGGCCCCGGGCGGCCCCGGGCGCGGCCGGCACTGCCACCGGGCTCCGCACTCGGAGCGGGAGCAGGGCTCGGGTTCGAGCTCGGGCTCCGGCTCAGACTCGGGCTCCGGCTCGGCGCGGCCGCAGCCCCTGGAGCCATCATTGCTGCGCTTCCTGGTGTGCCCGCTCTCCAAGCGGCCGCTGAGGTACGAAGAAGCTACGAACGAGCTCATTAACGAGGAGCTGGGCATCGCGTACCCCATCATCGACGGCATCCCCAACATGGTTCCCGAGGCTGCCAGGAGGACGCACAAGAAGCCGCCGCCGGCCGAGGGCTCGGAGCAGC…	993	135298851	Chromosome: 4 Annotation: Chromosome 4 NC_087477.1 (30872191..30873303, complement) ID: 135298851	4	NC_087477.1	30872191..30873303, complement
PYURF-PIGY	PYURF	Petromyzon_marinus	PREDICTED: Petromyzon marinus PIGY upstream reading frame (PYURF), transcript variant X1, mRNA	53.5	53.5	49%	8e-06	35.71	792	XM_032981362.1	TCACGAAAGCTTTAAATCTAGAAGAGACGCGTCATCACCGCGGCAGCACTCGCGTGGTGACGTCACGATCAAGGGCACCTTGCAAATGACGTCAACGCCGTAGCTTTTTTTTAAAGGCGCCCTTGGGCGGTGTCGCGCTTACAGGCAGTGACGTCACGAGCCGTCATGTCGGCCTCGCTCTTTGCCCGACTCAGAATCCTCCCAGGGACACGAAACATCATCAGCAACATCAGCAGCAACAACAACATCATCAGCAGCAACAACATCATCAGCAGCAGCAGAGGCCGCAGCATCATCATCAGCAGCAACATCAGCAGCAGAGGCCGCGGCGTGCCGGTTCCTCGTCGCCCGCACTCGCAGCTCGCGGCCCCCGACCTCGCCTTGCTCGTGTGCCCGCTC…	792	116958634	Chromosome: 80 Annotation: NW_022638215.1 (345713..353552) ID: 116958634	80	NW_022638215.1	345713..353552
PYURF-PIGY	PYURF	Petromyzon_marinus	PREDICTED: Petromyzon marinus PIGY upstream reading frame (PYURF), transcript variant X2, mRNA	53.1	53.1	49%	9e-06	35.71	718	XM_032981363.1	GTCACGAAAGCTTTAAATCTAGAAGAGACGCGTCATCACCGCGGCAGCACTCGCGTGGTGACGTCACGATCAAGGGCACCTTGCAAATGACGTCAACGCCGTAGCTTTTTTTTAAAGGCGCCCTTGGGCGGTGTCGCGCTTACAGGCAGTGACGTCACGAGCCGTCATGTCGGCCTCGCTCTTTGCCCGACTCAGAATCCTCCCAGGGACACGAAACATCATCAGCAACATCAGCAGCAACAACAACATCATCAGCAGCAACAACATCATCAGCAGCAGCAGAGGCCGCAGCATCATCATCAGCAGCAACATCAGCAGCAGAGGCCGCGGCGTGCCGGTTCCTCGTCGCCCGCACTCGCAGCTCGCGGCCCCCGACCTCGCCTTGCTCGTGTGCCCGCT…	718	116958634	Chromosome: 80 Annotation: NW_022638215.1 (345713..353552) ID: 116958634	80	NW_022638215.1	345713..353552
PYURF-PIGY	PYURF	Physcomitrium_patens	PREDICTED: Physcomitrella patens UPF0434 protein Meso_3270-like (LOC112291312), transcript variant X2, mRNA	57	57	47%	6e-07	44.44	1120	XM_024538510.1	CCTCACCAGCCTCCCAATTCAGTATTTCCTCCAACACTGCAACTGTAATGAAGTAACAGGTTTCTGAGAAGATGCTTGGCAACAAAGCAATCCGATCACCAGCACCAGAAAAGGAGAAACACTTCAATGAGAATTTAAGCAGACGAGCATCAAAGTGAGCAAACTCTGATCTCACTGCGAAGCTCCAAGAGGCAGGGATAGAAAGCGGTGGCAGAGGGAGAAGAGATATTTAAAGTCGCGTTTTTACCCTGCGCTTTCACATCTAGGATATGCGCTGTTTGGGAGGAAATTCTAGCGAATAGAATAGATCGAGCGGACGCAAATAGCGTCTCGCCACAGCTCAAACCTCTACTTGTGGAACCGTTTGGAACACACACCAAATGGCTACAGGAAAGTTTT…	1120	112291312	Chromosome: 14 Annotation: Chromosome 14 NC_037266.1 (12555904..12557432, complement) ID: 112291312	14	NC_037266.1	12555904..12557432, complement
PYURF-PIGY	PYURF	Physcomitrium_patens	PREDICTED: Physcomitrella patens UPF0434 protein Meso_3270-like (LOC112291312), transcript variant X1, mRNA	73.2	73.2	52%	9e-13	50	1108	XM_024538507.1	CCTCACCAGCCTCCCAATTCAGTATTTCCTCCAACACTGCAACTGTAATGAAGTAACAGGTTTCTGAGAAGATGCTTGGCAACAAAGCAATCCGATCACCAGCACCAGAAAAGGAGAAACACTTCAATGAGAATTTAAGCAGACGAGCATCAAAGTGAGCAAACTCTGATCTCACTGCGAAGCTCCAAGAGGCAGGGATAGAAAGCGGTGGCAGAGGGAGAAGAGATATTTAAAGTCGCGTTTTTACCCTGCGCTTTCACATCTAGGATATGCGCTGTTTGGGAGGAAATTCTAGCGAATAGAATAGATCGAGCGGACGCAAATAGCGTCTCGCCACAGCTCAAACCTCTACTTGTGGAACCGTTTGGAACACACACCAAATGGCTACAGGAAAGTTTT…	1108	112291312	Chromosome: 14 Annotation: Chromosome 14 NC_037266.1 (12555904..12557432, complement) ID: 112291312	14	NC_037266.1	12555904..12557432, complement
PYURF-PIGY	PYURF	Phytophthora_infestans	Phytophthora infestans T30-4 uncharacterized protein (PITG_00589), mRNA	59.3	59.3	50%	1e-08	40.35	442	XM_002909131.1	CGTAAAATGAGCTCACTGCGAGGTGCACTGCGACCTGCGCTGCGTGCGCTGCAGTCATCGACTACGTCTTCGGCGCCGCTCACGTTGCGTAGTATGAGCTCTGCTTCCTCGTCACGTTTCGACCGGTCTGCAAAGCTGGCTGACGAGAGCATCATGGAGCATCTCGTGTGTCCTATCTCCAAGCATCCGCTGCGGTATGACGCCGAGCGCGGCAGTCTCGTGTGCGACGAGATCAACGTCGAGTATCCGATCTGGCAAGGAATCCCTATGCTCGTTCCCTCTGAAGGACGCATTATCAACAACGACCAGCACTAGGACGTTAGAAAGCCTATACCGGTGACCGCGAAAGCGAGGACGGGCACAATGAAGATGCAGATTTGAGAAGAGAATAATAAGTTG…	442	9477712	Chromosome: Unknown ID: 9477712
PYURF-PIGY	PYURF	Pongo_pygmaeus	PREDICTED: Pongo pygmaeus PIGY upstream open reading frame (PYURF), mRNA	220	220	100%	1e-67	96.49	1492	XM_054485346.1	AGTCTGGTAAGGCGGCGGGGCACCCACCAGAGGCCTCTGCCCTGGGGCTGTCCTCCGGACTGTAGATGACGCCCGTGGGAAAAGCAGTCGGAGCAGAAGCACCCTCGGAACCAAAGCGCCCGCCCCGCCTACTCCCCGGCAGCGTTTCCCAGAGCACCAGGGGGCGGGGCCTGGCCGGCTGGCCTGGACGAACGGGGAGCCAGGAGCTCGGCCACGGGTGGCAAGGGCGCAGTGAGGCCTGGTCTCCGGCTGCCAGACCATGCTGAGTGGAGCACGCTGGAGGCTCGCCTCAGCGCTGCGGGGAACGCGCGCGCCGCCGTCCGCGGTCGCCCGTAGGTGCCTGCACGCGTCGGGGTCGCGGCCTTTGGCCGACCGGGGCAAGAAGAGTGAGGAGCTGCC…	1492	129035158	Chromosome: 3 Annotation: Chromosome 3 NC_072376.2 (100950100..100953063, complement) ID: 129035158	3	NC_072376.2	100950100..100953063, complement
PYURF-PIGY	PYURF	Sapajus_apella	PREDICTED: Sapajus apella phosphatidylinositol glycan anchor biosynthesis class Y (PIGY), mRNA	202	202	100%	3e-61	88.6	1344	XM_032239640.1	GCGGGGCCTGGCTGGCGAGGCTGGCCAGGAGGGTAGCCAGGAGCTCGGCCCCGGCTGGCGGAGACGGAGTGAGGCCCAGTCTCCGGCTGCTTGACCATGCTGAGCCGAGCGCGCGGCAGGCTCGCCTCAGCCCTGCGGGGAACACGTGCGCAGCCGTCCGCAGTCGCCCGTAGGTGCCTGCACGCGTCGGGCTCGCGGCCTTCGGCCGATCAGAACAAGAGGACGGAAGAGACGCCCCGTACCTTCGATCCGGCGCTGCTGGAGTTCCTGGTGTGCCCGCTTTCCAAGAAGCCGCTCAGATATGAAGCATCAACACATGAATTGATTAATGAAGAATTGGGAATAGCTTATCCAATCATTGATGGGATTCCTAATATGATACCACAGGCAGCTAGGATG…	1344	116524408	Chromosome: Un Annotation: NW_022436985.1 (9404607..9407402) ID: 116524408		NW_022436985.1	9404607..9407402
PYURF-PIGY	PYURF	Sapajus_apella	PREDICTED: Sapajus apella PIGY upstream reading frame (PYURF), mRNA	202	202	100%	3e-61	88.6	1337	XM_032239639.1	GCACCAGGGGGCGGGGCCTGGCTGGCGAGGCTGGCCAGGAGGGTAGCCAGGAGCTCGGCCCCGGCTGGCGGAGACGGAGTGAGGCCCAGTCTCCGGCTGCTTGACCATGCTGAGCCGAGCGCGCGGCAGGCTCGCCTCAGCCCTGCGGGGAACACGTGCGCAGCCGTCCGCAGTCGCCCGTAGGTGCCTGCACGCGTCGGGCTCGCGGCCTTCGGCCGATCAGAACAAGAGGACGGAAGAGACGCCCCGTACCTTCGATCCGGCGCTGCTGGAGTTCCTGGTGTGCCCGCTTTCCAAGAAGCCGCTCAGATATGAAGCATCAACACATGAATTGATTAATGAAGAATTGGGAATAGCTTATCCAATCATTGATGGGATTCCTAATATGATACCACAGGC…	1337	116524407	Chromosome: Un Annotation: NW_022436985.1 (9404597..9407385) ID: 116524407		NW_022436985.1	9404597..9407385
PYURF-PIGY	PYURF	Solanum_lycopersicum	PREDICTED: Solanum lycopersicum uncharacterized protein (LOC101268165), transcript variant X1, mRNA	62	62	42%	6e-09	52.08	838	XM_004234476.4	GAGAACAAATCTAAACAAATATCAAACGCCTTATTTTTTTAAAAAAAATTTAAGTTGATTTTCAAGTGGAATAATAAATAAACAAATTAAATTAAAAGTGAGAAATTACAATAACATAGGTAGGTGGGGGTGGGGGAAGAGTTAATAAATCAAAATTGAGCTGATTTGTTGTTTTTTGACCCGCTAACCCATCATTTGAAATCCCTAGATTGCTGAGAATCAAATTGGATAAAAATGGTGAAATTTGGAAGAATACTTCTGAAAGAAGGGATTAACAAGAAGATCCTCGAAATTCTTGTCTGTCCACTTTCTAAGCAACCTTTAAGGCTTTGCGAGAAGACGAATTCTCTAATCAGTGATGCAATTGGTGTTTCATATCCGATAGTGGATGGGATTCCT…	838	101268165	Chromosome: 3 Annotation: Chromosome 3 NC_090802.1 (6211831..6220586, complement) ID: 101268165	3	NC_090802.1	6211831..6220586, complement
PYURF-PIGY	PYURF	Stylophora_pistillata	PREDICTED: Stylophora pistillata UPF0434 protein RPE_0408-like (LOC111329552), mRNA	79.7	79.7	75%	8e-17	40.7	339	XM_022934284.1	ATGGCGGGAGCTTCGCTTTGGAAAGTCGCTTTCAAGAATATTTCAAAGAAACCAGTTTCTTTCATTCACATCACAGCTTGTCGCTGTTTCAGCGTAGGGAGACAACGGAGAAATCAAGAGCATAGCCCATTCGACCAAAATTTGTTGAAGATCTTAGTTTGTCCCTTGTCAAAGAAGCCATTGAGGTATGACAGTGCAAGAAATGAACTAATTTCAGATGACATTGGAGTGGCGTATTCAATACAAAATGGTATTCCAAATTTGATTCCTCATGATGGACGGCTCATCAAAAAATATCACAAAACATTAAATGTGAATGAATCAAACCAAAACTCATGA	339	111329552	Chromosome: Un Annotation: NW_019217919.1 (135292..137191) ID: 111329552		NW_019217919.1	135292..137191
PYURF-PIGY	PIGY	Accipiter_gentilis	PREDICTED: Accipiter gentilis phosphatidylinositol glycan anchor biosynthesis class Y (PIGY), mRNA	130	130	100%	4e-36	88.73	750	XM_049814652.1	ATGGCTGGGGGAGGCATGCTCCCCTCCCTGCCCACCCTGACTGTACTTGTTCCCCTCCTGTCCCTAGCAGGCTTGTTTTACTCAGCCAGTGTAGACGAAACCTTCCCGCAGGGCTGCACCAGCACAAACAGCTTATGTTTCTACAGTCTCCTCCTTCCTGTTACAATACCGGTTTATGTATTCTTCCACCTGTGGACCTGGATGGGGATTAAGCTTTTTAGGCACAACTAGTGCGATGCACTTGATAATCCCTGGGCTTCTCTAAGGCAACGTGGTTTATTTAGTCTCATCGGGTATTGCAGTTGATTTGAGAGAGTTCCCTTTCTGGCACTAGTGACTGTCGTCATCTTCCTAGTAGTATCTGGAACTGTATGAAGTCCTCTGCAGCAGCCTATTGCT…	750	126044659	Chromosome: 12 Annotation: Chromosome 12 NC_064891.1 (2909876..2910625, complement) ID: 126044659	12	NC_064891.1	2909876..2910625, complement
PYURF-PIGY	PIGY	Accipiter_gentilis	PREDICTED: Accipiter gentilis phosphatidylinositol glycan anchor biosynthesis class Y (PIGY), mRNA	130	130	100%	4e-36	88.73	750	XM_049814652.1	ATGGCTGGGGGAGGCATGCTCCCCTCCCTGCCCACCCTGACTGTACTTGTTCCCCTCCTGTCCCTAGCAGGCTTGTTTTACTCAGCCAGTGTAGACGAAACCTTCCCGCAGGGCTGCACCAGCACAAACAGCTTATGTTTCTACAGTCTCCTCCTTCCTGTTACAATACCGGTTTATGTATTCTTCCACCTGTGGACCTGGATGGGGATTAAGCTTTTTAGGCACAACTAGTGCGATGCACTTGATAATCCCTGGGCTTCTCTAAGGCAACGTGGTTTATTTAGTCTCATCGGGTATTGCAGTTGATTTGAGAGAGTTCCCTTTCTGGCACTAGTGACTGTCGTCATCTTCCTAGTAGTATCTGGAACTGTATGAAGTCCTCTGCAGCAGCCTATTGCT…	750	126044659	Chromosome: 12 Annotation: Chromosome 12 NC_064891.1 (2909876..2910625, complement) ID: 126044659	12	NC_064891.1	2909876..2910625, complement
PYURF-PIGY	PIGY	Amblyraja_radiata	PREDICTED: Amblyraja radiata PIGY upstream open reading frame (pyurf), mRNA	99	99	100%	2e-22	76.06	1712	XM_033038859.1	GGCGGGCGGTGAGTTGAGTTGAGTTGAGTAGCGGCGCGATGCTGAGGGCCGCAATGATGGCGCTGGCGCGGTTCAGGCCCGCAGCTGCAGCGGGCAACCGCCGGGGGATCCACCGCAGTCCCCGCCGGCACAGCACCGGACCCGAGACCGCCGGGCCCGCACCAGCGCCAGACCCCGAGCTCCTGGCCTACCTGGTCTGCCCGCTCTCCCGGCGGCGCCTGAGGTACGAGGAATCCACCAACCAGCTGATCAACGACGAGCTTGGAATAGCCTATCCGATCATCGACGGTATTCCCAACATGATCCCGCAGGAGGCCCAACGAATCCAGAAAAGTGAAGAGGGCAGCAAGGAGGAAGAAAGCTCCCAGCAGTGAGGGGGGTGGCTCCTGGGATACGGGA…	1712	116984611	Chromosome: 20 Annotation: Chromosome 20 NC_045975.1 (13240803..13243739, complement) ID: 116984611	20	NC_045975.1	13240803..13243739, complement
PYURF-PIGY	PIGY	Amblyraja_radiata	PREDICTED: Amblyraja radiata PIGY upstream open reading frame (pyurf), mRNA	99	99	100%	2e-22	76.06	1712	XM_033038859.1	GGCGGGCGGTGAGTTGAGTTGAGTTGAGTAGCGGCGCGATGCTGAGGGCCGCAATGATGGCGCTGGCGCGGTTCAGGCCCGCAGCTGCAGCGGGCAACCGCCGGGGGATCCACCGCAGTCCCCGCCGGCACAGCACCGGACCCGAGACCGCCGGGCCCGCACCAGCGCCAGACCCCGAGCTCCTGGCCTACCTGGTCTGCCCGCTCTCCCGGCGGCGCCTGAGGTACGAGGAATCCACCAACCAGCTGATCAACGACGAGCTTGGAATAGCCTATCCGATCATCGACGGTATTCCCAACATGATCCCGCAGGAGGCCCAACGAATCCAGAAAAGTGAAGAGGGCAGCAAGGAGGAAGAAAGCTCCCAGCAGTGAGGGGGGTGGCTCCTGGGATACGGGA…	1712	116984611	Chromosome: 20 Annotation: Chromosome 20 NC_045975.1 (13240803..13243739, complement) ID: 116984611	20	NC_045975.1	13240803..13243739, complement
PYURF-PIGY	PIGY	Amblyraja_radiata	PREDICTED: Amblyraja radiata phosphatidylinositol glycan anchor biosynthesis class Y (pigy), mRNA	99	99	100%	2e-22	76.06	1546	XM_033038860.1	CGCTTTGACGGCGCTGGGCGGAGGCGGAAAGGGGCGGCGCGGCCGGCTGGGCGGGCGGTACGAGGAATCCACCAACCAGCTGATCAACGACGAGCTTGGAATAGCCTATCCGATCATCGACGGTATTCCCAACATGATCCCGCAGGAGGCCCAACGAATCCAGAAAAGTGAAGAGGGCAGCAAGGAGGAAGAAAGCTCCCAGCAGTGAGGGGGGTGGCTCCTGGGATACGGGAGGGGTTCGTAGAGACGGAGATTTGTGTGTTTGAACCACTCCGCCAGCTGTACCATGATGTCAGTGCACCTCTCGACTCTCACAGTGCTGGTTCCTCTGCTGTCTCTCGGCGGCTTGCTGTATTCGGCGATGTTCGACAAGGATTTCCCCCGGGGCTGCACCAGTGC…	1546	116984613	Chromosome: 20 Annotation: Chromosome 20 NC_045975.1 (13240803..13243788, complement) ID: 116984613	20	NC_045975.1	13240803..13243788, complement
PYURF-PIGY	PIGY	Amblyraja_radiata	PREDICTED: Amblyraja radiata phosphatidylinositol glycan anchor biosynthesis class Y (pigy), mRNA	99	99	100%	2e-22	76.06	1546	XM_033038860.1	CGCTTTGACGGCGCTGGGCGGAGGCGGAAAGGGGCGGCGCGGCCGGCTGGGCGGGCGGTACGAGGAATCCACCAACCAGCTGATCAACGACGAGCTTGGAATAGCCTATCCGATCATCGACGGTATTCCCAACATGATCCCGCAGGAGGCCCAACGAATCCAGAAAAGTGAAGAGGGCAGCAAGGAGGAAGAAAGCTCCCAGCAGTGAGGGGGGTGGCTCCTGGGATACGGGAGGGGTTCGTAGAGACGGAGATTTGTGTGTTTGAACCACTCCGCCAGCTGTACCATGATGTCAGTGCACCTCTCGACTCTCACAGTGCTGGTTCCTCTGCTGTCTCTCGGCGGCTTGCTGTATTCGGCGATGTTCGACAAGGATTTCCCCCGGGGCTGCACCAGTGC…	1546	116984613	Chromosome: 20 Annotation: Chromosome 20 NC_045975.1 (13240803..13243788, complement) ID: 116984613	20	NC_045975.1	13240803..13243788, complement
PYURF-PIGY	PIGY	Anas_platyrhynchos	PREDICTED: Anas platyrhynchos PIGY upstream reading frame (PYURF), mRNA	55.8	55.8	42%	2e-07	83.33	605	XM_038178628.1	ACGAACACCACCTGCGGGCCGCGGGGAGAGCCCTGTGAGGAGAGGAGCCGAGCGCCGCCCGGAACCCATCGCGCCCTGCCCGCCGCGCAGCCCGGCGCCTCCCGCCTCAGCACCGCGGCGCGGCCGCCATGTTGCGGGCTGGGCGCGGGGCCGTGGCGGCGCTGAGGCGGGCGGCGGGGAGCCGCGGGGCGGGCGGGCAGGGCGGAGGGCAGGGGCCGGGGCTGGAGCCCTCCCTGCTGCGCTTCTTGGTGTGCCCGCTGTCCAAGCGGCCGCTGAGGTACGACGAGTCAGCTAACGAGCTCGTCAACGAGGAGCTGGGCATCGCCTACCCCGTCATCGATGGCATCCCCAACATGATCCCGGAGACGGCCAGGAGAACGCAGAAGCAGGCTGAGGCCG…	605	113843447	Chromosome: 4 Annotation: Chromosome 4 NC_051775.1 (11712541..11713247) ID: 113843447	4	NC_051775.1	11712541..11713247
PYURF-PIGY	PIGY	Anas_platyrhynchos	PREDICTED: Anas platyrhynchos PIGY upstream reading frame (PYURF), mRNA	55.8	55.8	42%	2e-07	83.33	605	XM_038178628.1	ACGAACACCACCTGCGGGCCGCGGGGAGAGCCCTGTGAGGAGAGGAGCCGAGCGCCGCCCGGAACCCATCGCGCCCTGCCCGCCGCGCAGCCCGGCGCCTCCCGCCTCAGCACCGCGGCGCGGCCGCCATGTTGCGGGCTGGGCGCGGGGCCGTGGCGGCGCTGAGGCGGGCGGCGGGGAGCCGCGGGGCGGGCGGGCAGGGCGGAGGGCAGGGGCCGGGGCTGGAGCCCTCCCTGCTGCGCTTCTTGGTGTGCCCGCTGTCCAAGCGGCCGCTGAGGTACGACGAGTCAGCTAACGAGCTCGTCAACGAGGAGCTGGGCATCGCCTACCCCGTCATCGATGGCATCCCCAACATGATCCCGGAGACGGCCAGGAGAACGCAGAAGCAGGCTGAGGCCG…	605	113843447	Chromosome: 4 Annotation: Chromosome 4 NC_051775.1 (11712541..11713247) ID: 113843447	4	NC_051775.1	11712541..11713247
PYURF-PIGY	PIGY	Anas_platyrhynchos	PREDICTED: Anas platyrhynchos phosphatidylinositol glycan anchor biosynthesis class Y (PIGY), mRNA	129	129	95%	2e-35	89.71	715	XM_005019568.5	ATGGCAGGAGGCGGCGTGCTGCCCTCCCTGCCCACGCTGACCGTCCTCGTCCCGCTCCTGTCCCTAGCAGGTCTGTTCTACGCCGCCGCGGTGGACGAGACCTTCCCGCAGGGCTGCACCAGCACCAACAGCTTGTGTTTCTACAGCCTCCTCCTTCCCATTACAATACCAGTTTATGTGTTCTTCCACCTGTGGACCTGGATGGGGATTAAGCTTTTCAGGCACAACTAGTGCGGTGTGTTTGCTAACCCCCCTGTGCTTCTCTAGAGCAACACAGTTTAATTTCACAGGGCGCTACAGTTGATTTGAGAGAGCTCCCAGCTGGCACTAGTGACTGTCACTTTTCCTAGTGGTATCTGGAACTGTATAAAGTCTGCTGCAGCAAGCCCATTACTTAAT…	715	101795072	Chromosome: 4 Annotation: Chromosome 4 NC_051775.1 (11713084..11713799) ID: 101795072	4	NC_051775.1	11713084..11713799
PYURF-PIGY	PIGY	Anas_platyrhynchos	PREDICTED: Anas platyrhynchos phosphatidylinositol glycan anchor biosynthesis class Y (PIGY), mRNA	129	129	95%	2e-35	89.71	715	XM_005019568.5	ATGGCAGGAGGCGGCGTGCTGCCCTCCCTGCCCACGCTGACCGTCCTCGTCCCGCTCCTGTCCCTAGCAGGTCTGTTCTACGCCGCCGCGGTGGACGAGACCTTCCCGCAGGGCTGCACCAGCACCAACAGCTTGTGTTTCTACAGCCTCCTCCTTCCCATTACAATACCAGTTTATGTGTTCTTCCACCTGTGGACCTGGATGGGGATTAAGCTTTTCAGGCACAACTAGTGCGGTGTGTTTGCTAACCCCCCTGTGCTTCTCTAGAGCAACACAGTTTAATTTCACAGGGCGCTACAGTTGATTTGAGAGAGCTCCCAGCTGGCACTAGTGACTGTCACTTTTCCTAGTGGTATCTGGAACTGTATAAAGTCTGCTGCAGCAAGCCCATTACTTAAT…	715	101795072	Chromosome: 4 Annotation: Chromosome 4 NC_051775.1 (11713084..11713799) ID: 101795072	4	NC_051775.1	11713084..11713799
PYURF-PIGY	PIGY	Bos_taurus	Bos taurus phosphatidylinositol glycan anchor biosynthesis class Y (PIGY), mRNA	137	137	100%	6e-37	94.37	1354	NM_001270946.1	AGAGCACCGGGGGGCAGGGCCAGGCCCGTGGGGCTGGATTCACTGGTATCGATTAGAGCTGCCCGGGTGGCCGAGGACGTGCTCGGTCGCAGCTGCCAGACCATGCTGAGTGGAGTGTGCGCCCGACTCGCGTCAGCGCTGCGAGGGACACGCGCGCCGCCGTCCGCGGTCGCCCTGAGGTGTCTGCACGCGTCCAGCTCGCGGCCTTCCGCAGACAAGAGCGATAGGACGGAGAAACCGCCCCGCGCCTTCGACCAGGCCTTGCTGGAGTTCCTGGTGTGTCCGCTCTCCAAGAAGCCGCTCAGATATGAAGCATCGACAAATGAATTGATTAATGAAGAGTTAGGAATAGCCTATCCAATTATTGATGGGATTCCTAATATGATACCACAGGCAGCT…	1354	100996942	Chromosome: 6 Annotation: Chromosome 6 NC_037333.1 (36250626..36253481) ID: 100996942	6	NC_037333.1	36250626..36253481
PYURF-PIGY	PIGY	Bos_taurus	Bos taurus phosphatidylinositol glycan anchor biosynthesis class Y (PIGY), mRNA	137	137	100%	6e-37	94.37	1354	NM_001270946.1	AGAGCACCGGGGGGCAGGGCCAGGCCCGTGGGGCTGGATTCACTGGTATCGATTAGAGCTGCCCGGGTGGCCGAGGACGTGCTCGGTCGCAGCTGCCAGACCATGCTGAGTGGAGTGTGCGCCCGACTCGCGTCAGCGCTGCGAGGGACACGCGCGCCGCCGTCCGCGGTCGCCCTGAGGTGTCTGCACGCGTCCAGCTCGCGGCCTTCCGCAGACAAGAGCGATAGGACGGAGAAACCGCCCCGCGCCTTCGACCAGGCCTTGCTGGAGTTCCTGGTGTGTCCGCTCTCCAAGAAGCCGCTCAGATATGAAGCATCGACAAATGAATTGATTAATGAAGAGTTAGGAATAGCCTATCCAATTATTGATGGGATTCCTAATATGATACCACAGGCAGCT…	1354	100996942	Chromosome: 6 Annotation: Chromosome 6 NC_037333.1 (36250626..36253481) ID: 100996942	6	NC_037333.1	36250626..36253481
PYURF-PIGY	PIGY	Branchiostoma_belcheri	PREDICTED: Branchiostoma belcheri phosphatidylinositol N-acetylglucosaminyltransferase subunit Y-like (LOC109473804), mRNA	65.9	65.9	80%	1e-11	50.88	460	XM_019773874.1	TGCGTTTGCTGGCGGTAGACCAATGGAAGACGTTTCAGTACTGAGTGTCAGGTGTGGGATTATGTTATCCTGCAACCAGGTAGTATAGCCTGTAACTGCACATTTCACGATTCTTCATGCTCTTATAACGGATGGCAGAGCTCTGGCACTTCCCTGCACTTCTAGCGGTGATCTGGGGACCTGTCGGGATCTTTCTGTACGGAATCTTCTTCACAGACCACGGAGAGAAGGGCTTTCCCTATGGATGTGTTGACCCTGCCTACTGGTGCTACTACAGTCTGCTGATCCCAATCACTGCTCCTGTTGCTGTGTTCTTCCTGTTTCTCAACTGGCTGGGTCTCAAGTTCTTCAGACACAACTAAAGAGAAATCATCCTTGAAGACTGAGGAGGAACTGTTG…	460	109473804	Chromosome: Un Annotation: NW_017803909.1 (2254530..2255616) ID: 109473804		NW_017803909.1	2254530..2255616
PYURF-PIGY	PIGY	Branchiostoma_belcheri	PREDICTED: Branchiostoma belcheri phosphatidylinositol N-acetylglucosaminyltransferase subunit Y-like (LOC109473804), mRNA	65.9	65.9	80%	1e-11	50.88	460	XM_019773874.1	TGCGTTTGCTGGCGGTAGACCAATGGAAGACGTTTCAGTACTGAGTGTCAGGTGTGGGATTATGTTATCCTGCAACCAGGTAGTATAGCCTGTAACTGCACATTTCACGATTCTTCATGCTCTTATAACGGATGGCAGAGCTCTGGCACTTCCCTGCACTTCTAGCGGTGATCTGGGGACCTGTCGGGATCTTTCTGTACGGAATCTTCTTCACAGACCACGGAGAGAAGGGCTTTCCCTATGGATGTGTTGACCCTGCCTACTGGTGCTACTACAGTCTGCTGATCCCAATCACTGCTCCTGTTGCTGTGTTCTTCCTGTTTCTCAACTGGCTGGGTCTCAAGTTCTTCAGACACAACTAAAGAGAAATCATCCTTGAAGACTGAGGAGGAACTGTTG…	460	109473804	Chromosome: Un Annotation: NW_017803909.1 (2254530..2255616) ID: 109473804		NW_017803909.1	2254530..2255616
PYURF-PIGY	PIGY	Bufo_bufo	PREDICTED: Bufo bufo phosphatidylinositol glycan anchor biosynthesis class Y (PIGY), transcript variant X1, mRNA	134	134	100%	5e-38	88.73	641	XM_040418087.1	GCTCGGAGCTGGTTGTCAGCTGTCAGACGGAGGAGCCTGCACACGGCTGCAGCCTGCCGAGCGCAGGAGGTGACGGGCAGCACGGGGTTCGATCGCTCGGTGCTGCAGTTCCTGGTCTGCCCCCTCTCCAGGAAGGCTCTCAGGTACGACGAGTCTACTAATGAACTCCTTAACGACGAGCTTGGCATCGCTTATCCTGTAGTGGATGGGATACCCAATCTGATTCCTCAGGATGCAAGGATGATTCACAAAGAGAAGAAGGAGCCTGACAACACACAACAGTAGCCTGACAACCTTGGAGATGTTTCTGTCTCTCCCCACGCTGACTGTGCTCGTGCCTCTCGTGTCGCTGTGTGGAATCTTTTATTCGGCCTCTGTGGACGAGGACTTCCCCCAGGG…	641	120989772	Chromosome: 2 Annotation: Chromosome 2 NC_053390.1 (549223886..549226433) ID: 120989772	2	NC_053390.1	549223886..549226433
PYURF-PIGY	PIGY	Bufo_bufo	PREDICTED: Bufo bufo phosphatidylinositol glycan anchor biosynthesis class Y (PIGY), transcript variant X1, mRNA	134	134	100%	5e-38	88.73	641	XM_040418087.1	GCTCGGAGCTGGTTGTCAGCTGTCAGACGGAGGAGCCTGCACACGGCTGCAGCCTGCCGAGCGCAGGAGGTGACGGGCAGCACGGGGTTCGATCGCTCGGTGCTGCAGTTCCTGGTCTGCCCCCTCTCCAGGAAGGCTCTCAGGTACGACGAGTCTACTAATGAACTCCTTAACGACGAGCTTGGCATCGCTTATCCTGTAGTGGATGGGATACCCAATCTGATTCCTCAGGATGCAAGGATGATTCACAAAGAGAAGAAGGAGCCTGACAACACACAACAGTAGCCTGACAACCTTGGAGATGTTTCTGTCTCTCCCCACGCTGACTGTGCTCGTGCCTCTCGTGTCGCTGTGTGGAATCTTTTATTCGGCCTCTGTGGACGAGGACTTCCCCCAGGG…	641	120989772	Chromosome: 2 Annotation: Chromosome 2 NC_053390.1 (549223886..549226433) ID: 120989772	2	NC_053390.1	549223886..549226433
PYURF-PIGY	PIGY	Bufo_bufo	PREDICTED: Bufo bufo phosphatidylinositol glycan anchor biosynthesis class Y (PIGY), transcript variant X2, mRNA	134	134	100%	3e-38	88.73	588	XM_040418088.1	TAAAGTTATTGCAGACGGAAGGTACCATTCAGCTGTTGTTACGGGGGTGGGGGAGACCGGATGTGACCTAGAAGCAGCAGAGGCTTGTGGGTACGACGAGTCTACTAATGAACTCCTTAACGACGAGCTTGGCATCGCTTATCCTGTAGTGGATGGGATACCCAATCTGATTCCTCAGGATGCAAGGATGATTCACAAAGAGAAGAAGGAGCCTGACAACACACAACAGTAGCCTGACAACCTTGGAGATGTTTCTGTCTCTCCCCACGCTGACTGTGCTCGTGCCTCTCGTGTCGCTGTGTGGAATCTTTTATTCGGCCTCTGTGGACGAGGACTTCCCCCAGGGATGTACCAGCACGGCGAGCGTGTGCTTCTACAGTCTGCTGCTGCCCATCACTC…	588	120989772	Chromosome: 2 Annotation: Chromosome 2 NC_053390.1 (549223886..549226433) ID: 120989772	2	NC_053390.1	549223886..549226433
PYURF-PIGY	PIGY	Bufo_bufo	PREDICTED: Bufo bufo phosphatidylinositol glycan anchor biosynthesis class Y (PIGY), transcript variant X2, mRNA	134	134	100%	3e-38	88.73	588	XM_040418088.1	TAAAGTTATTGCAGACGGAAGGTACCATTCAGCTGTTGTTACGGGGGTGGGGGAGACCGGATGTGACCTAGAAGCAGCAGAGGCTTGTGGGTACGACGAGTCTACTAATGAACTCCTTAACGACGAGCTTGGCATCGCTTATCCTGTAGTGGATGGGATACCCAATCTGATTCCTCAGGATGCAAGGATGATTCACAAAGAGAAGAAGGAGCCTGACAACACACAACAGTAGCCTGACAACCTTGGAGATGTTTCTGTCTCTCCCCACGCTGACTGTGCTCGTGCCTCTCGTGTCGCTGTGTGGAATCTTTTATTCGGCCTCTGTGGACGAGGACTTCCCCCAGGGATGTACCAGCACGGCGAGCGTGTGCTTCTACAGTCTGCTGCTGCCCATCACTC…	588	120989772	Chromosome: 2 Annotation: Chromosome 2 NC_053390.1 (549223886..549226433) ID: 120989772	2	NC_053390.1	549223886..549226433
PYURF-PIGY	PIGY	Canis_lupus	Canis lupus familiaris PIGY upstream open reading frame (PYURF), mRNA; nuclear gene for mitochondrial product	142	142	100%	7e-39	97.18	1300	NM_001270971.2	GGGCCTGGCGGGCGGCGGGGCCGGCTGCGCGGGGAGCGGCTGAAGCGGCCGGGCGCTGGCAGGGCGGCGGGTGCGGGCTGCCAGACCATGCTGAGCGGAGCGTGCGGCCGGCTCGCCTCAGCACTGCGGGGGCCGCGCGGGCCGTCGTTCGCGGTCGCCCGCAGGCGCCTTCACGCGTCGGGGTCGCGGCGGCCCTCAGACAAGAGCGAGAGGACGGGAGGCCCGCCCCGCGCCTTCGACCCGGCGCTGCTCGAGTTCCTGGTGTGCCCGCTCTCCAAGAAGCCGCTCAGATATGAAGCATCGACAAATGAATTGATTAATGAAGAGTTGGGAATAGCCTATCCAATTATTGATGGGATTCCTAATATGATACCACAGGCAGCTAGGATGACACATCAG…	1300	487853	Chromosome: 32 Annotation: Chromosome 32 NC_051836.1 (11862485..11865733, complement) ID: 487853	32	NC_051836.1	11862485..11865733, complement
PYURF-PIGY	PIGY	Canis_lupus	Canis lupus familiaris PIGY upstream open reading frame (PYURF), mRNA; nuclear gene for mitochondrial product	142	142	100%	7e-39	97.18	1300	NM_001270971.2	GGGCCTGGCGGGCGGCGGGGCCGGCTGCGCGGGGAGCGGCTGAAGCGGCCGGGCGCTGGCAGGGCGGCGGGTGCGGGCTGCCAGACCATGCTGAGCGGAGCGTGCGGCCGGCTCGCCTCAGCACTGCGGGGGCCGCGCGGGCCGTCGTTCGCGGTCGCCCGCAGGCGCCTTCACGCGTCGGGGTCGCGGCGGCCCTCAGACAAGAGCGAGAGGACGGGAGGCCCGCCCCGCGCCTTCGACCCGGCGCTGCTCGAGTTCCTGGTGTGCCCGCTCTCCAAGAAGCCGCTCAGATATGAAGCATCGACAAATGAATTGATTAATGAAGAGTTGGGAATAGCCTATCCAATTATTGATGGGATTCCTAATATGATACCACAGGCAGCTAGGATGACACATCAG…	1300	487853	Chromosome: 32 Annotation: Chromosome 32 NC_051836.1 (11862485..11865733, complement) ID: 487853	32	NC_051836.1	11862485..11865733, complement
PYURF-PIGY	PIGY	Canis_lupus	Canis lupus familiaris phosphatidylinositol glycan anchor biosynthesis class Y (PIGY), mRNA	142	142	100%	7e-39	97.18	1300	NM_001270970.1	GGGCCTGGCGGGCGGCGGGGCCGGCTGCGCGGGGAGCGGCTGAAGCGGCCGGGCGCTGGCAGGGCGGCGGGTGCGGGCTGCCAGGCCATGCTGAGCGGAGCGTGCGGCCGGCTCGCCTCAGCACTGCGGGGGCCGCGCGGGCCGTCGTTCGCGGTCGCCCGCAGGCGCCTTCACGCGTCGGGGTCGCGGCGGCCCTCAGACAAGAGCGAGAGGACGGGAGGCCCGCCCCGCGCCTTCGACCCGGCGCTGCTCGAGTTCCTGGTGTGCCCGCTCTCCAAGAAGCCGCTCAGATATGAAGCATCGACAAATGAATTGATTAATGAAGAGTTGGGAATAGCCTATCCAATTATTGATGGGATTCCTAATATGATACCACAGGCAGCTAGGATGACACATCAG…	1300	100996946	Chromosome: 32 Annotation: Chromosome 32 NC_051836.1 (11862485..11865750, complement) ID: 100996946	32	NC_051836.1	11862485..11865750, complement
PYURF-PIGY	PIGY	Canis_lupus	Canis lupus familiaris phosphatidylinositol glycan anchor biosynthesis class Y (PIGY), mRNA	142	142	100%	7e-39	97.18	1300	NM_001270970.1	GGGCCTGGCGGGCGGCGGGGCCGGCTGCGCGGGGAGCGGCTGAAGCGGCCGGGCGCTGGCAGGGCGGCGGGTGCGGGCTGCCAGGCCATGCTGAGCGGAGCGTGCGGCCGGCTCGCCTCAGCACTGCGGGGGCCGCGCGGGCCGTCGTTCGCGGTCGCCCGCAGGCGCCTTCACGCGTCGGGGTCGCGGCGGCCCTCAGACAAGAGCGAGAGGACGGGAGGCCCGCCCCGCGCCTTCGACCCGGCGCTGCTCGAGTTCCTGGTGTGCCCGCTCTCCAAGAAGCCGCTCAGATATGAAGCATCGACAAATGAATTGATTAATGAAGAGTTGGGAATAGCCTATCCAATTATTGATGGGATTCCTAATATGATACCACAGGCAGCTAGGATGACACATCAG…	1300	100996946	Chromosome: 32 Annotation: Chromosome 32 NC_051836.1 (11862485..11865750, complement) ID: 100996946	32	NC_051836.1	11862485..11865750, complement
PYURF-PIGY	PIGY	Chelonia_mydas	PREDICTED: Chelonia mydas PIGY upstream open reading frame (LOC119566078), transcript variant X2, mRNA	134	134	100%	2e-36	90.14	1019	XM_043545139.1	CCAAGGCAAGAGCAGTTGCTGTGAATACCGCAGCGCAGGAGAAGCAAGGGGGGTGGGTGCAGCTGAGCGCAAGGCAGCACCGGCTGATGACTAGGAACCGAGGGGCAAGCAGCCCGGGCTGCACAGGGACTCTCCCAGGCCGGCGCAGGAAGGAAGGAGTGGCAGAGAGAAGGAGGCTGGCCCTGTGAGTCAGCACAGCCGCGGCAGAGCAGGACCATGCGAGGACGGTATGAAGCATCCACCAACGAACTAATTAACAAAGAGCTGGGCATCGCGTATCCGATCATTGATGGCATTCCTAATATGATCCCTCAGGCCGCAAGGATGATTGACAGAAAGGCCCAGGGTGAGGAACCGAAGCAAACCTAGATAGCCATTATCATTCAAAACAAAACCTGA…	1019	119566078	Chromosome: 4 Annotation: Chromosome 4 NC_057852.1 (21831231..21834544, complement) ID: 119566078	4	NC_057852.1	21831231..21834544, complement
PYURF-PIGY	PIGY	Chelonia_mydas	PREDICTED: Chelonia mydas PIGY upstream open reading frame (LOC119566078), transcript variant X2, mRNA	134	134	100%	2e-36	90.14	1019	XM_043545139.1	CCAAGGCAAGAGCAGTTGCTGTGAATACCGCAGCGCAGGAGAAGCAAGGGGGGTGGGTGCAGCTGAGCGCAAGGCAGCACCGGCTGATGACTAGGAACCGAGGGGCAAGCAGCCCGGGCTGCACAGGGACTCTCCCAGGCCGGCGCAGGAAGGAAGGAGTGGCAGAGAGAAGGAGGCTGGCCCTGTGAGTCAGCACAGCCGCGGCAGAGCAGGACCATGCGAGGACGGTATGAAGCATCCACCAACGAACTAATTAACAAAGAGCTGGGCATCGCGTATCCGATCATTGATGGCATTCCTAATATGATCCCTCAGGCCGCAAGGATGATTGACAGAAAGGCCCAGGGTGAGGAACCGAAGCAAACCTAGATAGCCATTATCATTCAAAACAAAACCTGA…	1019	119566078	Chromosome: 4 Annotation: Chromosome 4 NC_057852.1 (21831231..21834544, complement) ID: 119566078	4	NC_057852.1	21831231..21834544, complement
PYURF-PIGY	PIGY	Chelonia_mydas	PREDICTED: Chelonia mydas PIGY upstream open reading frame (LOC119566078), transcript variant X1, mRNA	134	134	100%	2e-35	90.14	1438	XM_037896861.2	GAAACCAGTGATAACTGAATACTTCCGGCGGGGGCCGAAGGGAAAGAGGAGTTGGGCCCAAGGCAAGAGCAGTTGCTGTGAATACCGCAGCGCAGGAGAAGCAAGGGGGGTGGGTGCAGCTGAGCGCAAGGCAGCACCGGCTGATGACTAGGAACCGAGGGGCAAGCAGCCCGGGCTGCACAGGGACTCTCCCAGGCCGGCGCAGGAAGGAAGGAGTGGCAGAGAGAAGGAGGCTGGCCCTGTGAGTCAGCACAGCCGCGGCAGAGCAGGACCATGCGAGGACGGTATGTGAGCAGGACCCTCGCCTCAGTGCTGCTCTGCAGGCAGCCCCAGCCCGCGGGAGCCGGCGCGGCAGCGGCTGCTCACAGACCCGGCCCGGGGGCAGCCCTGAGGCACTCC…	1438	119566078	Chromosome: 4 Annotation: Chromosome 4 NC_057852.1 (21831231..21834544, complement) ID: 119566078	4	NC_057852.1	21831231..21834544, complement
PYURF-PIGY	PIGY	Chelonia_mydas	PREDICTED: Chelonia mydas PIGY upstream open reading frame (LOC119566078), transcript variant X1, mRNA	134	134	100%	2e-35	90.14	1438	XM_037896861.2	GAAACCAGTGATAACTGAATACTTCCGGCGGGGGCCGAAGGGAAAGAGGAGTTGGGCCCAAGGCAAGAGCAGTTGCTGTGAATACCGCAGCGCAGGAGAAGCAAGGGGGGTGGGTGCAGCTGAGCGCAAGGCAGCACCGGCTGATGACTAGGAACCGAGGGGCAAGCAGCCCGGGCTGCACAGGGACTCTCCCAGGCCGGCGCAGGAAGGAAGGAGTGGCAGAGAGAAGGAGGCTGGCCCTGTGAGTCAGCACAGCCGCGGCAGAGCAGGACCATGCGAGGACGGTATGTGAGCAGGACCCTCGCCTCAGTGCTGCTCTGCAGGCAGCCCCAGCCCGCGGGAGCCGGCGCGGCAGCGGCTGCTCACAGACCCGGCCCGGGGGCAGCCCTGAGGCACTCC…	1438	119566078	Chromosome: 4 Annotation: Chromosome 4 NC_057852.1 (21831231..21834544, complement) ID: 119566078	4	NC_057852.1	21831231..21834544, complement
PYURF-PIGY	PIGY	Choloepus_didactylus	PREDICTED: Choloepus didactylus phosphatidylinositol N-acetylglucosaminyltransferase subunit Y-like (LOC119516828), mRNA	118	118	100%	3e-33	85.92	216	XM_037813303.1	ATGTTTCTGTCTCTTTCCACATTGACTGTCCTTATTCCACTGGTCTCTTTAGCAGGACTGCCCTATTCAGCCTCTGTTGAAGAAAACATCCCACAGGGCTGCACTGGCACAACCAGTTTGTGCTTTTACAGTCTGCTCCTGCCAATTACCAGGCCAGTTTGTGTGTTCTTCTACCTTTGGACTTGGATGTGTATTAAACTCTTCAGATATAATTAA	216	119516828	Chromosome: 20 Annotation: Chromosome 20 NC_051326.1 (22697709..22697924) ID: 119516828	20	NC_051326.1	22697709..22697924
PYURF-PIGY	PIGY	Choloepus_didactylus	PREDICTED: Choloepus didactylus phosphatidylinositol N-acetylglucosaminyltransferase subunit Y-like (LOC119516828), mRNA	118	118	100%	3e-33	85.92	216	XM_037813303.1	ATGTTTCTGTCTCTTTCCACATTGACTGTCCTTATTCCACTGGTCTCTTTAGCAGGACTGCCCTATTCAGCCTCTGTTGAAGAAAACATCCCACAGGGCTGCACTGGCACAACCAGTTTGTGCTTTTACAGTCTGCTCCTGCCAATTACCAGGCCAGTTTGTGTGTTCTTCTACCTTTGGACTTGGATGTGTATTAAACTCTTCAGATATAATTAA	216	119516828	Chromosome: 20 Annotation: Chromosome 20 NC_051326.1 (22697709..22697924) ID: 119516828	20	NC_051326.1	22697709..22697924
PYURF-PIGY	PIGY	Choloepus_didactylus	PREDICTED: Choloepus didactylus phosphatidylinositol N-acetylglucosaminyltransferase subunit Y-like (LOC119527999), mRNA	102	102	100%	3e-27	78.87	207	XM_037828631.1	ATGTTTCTGTCTCTTCCTACATTGACTGTCCTTATTCCACTGGCTTGTTTAGTAGGACTGTGCTATTCAGCCCCTGCTGAAGAAAACTTCCCACAGGGCTGCACTGGCACAGCTAGCTTTCACAGTCTGCTCTTGTCAATTACCATACCAGTAATGTTCTTCCACCTTTGGACTTGGATGGGTATTAAACTCTGCAGATATAATTAA	207	119527999	Chromosome: 1 Annotation: Chromosome 1 NC_051307.1 (32147539..32147745) ID: 119527999	1	NC_051307.1	32147539..32147745
PYURF-PIGY	PIGY	Choloepus_didactylus	PREDICTED: Choloepus didactylus phosphatidylinositol N-acetylglucosaminyltransferase subunit Y-like (LOC119527999), mRNA	102	102	100%	3e-27	78.87	207	XM_037828631.1	ATGTTTCTGTCTCTTCCTACATTGACTGTCCTTATTCCACTGGCTTGTTTAGTAGGACTGTGCTATTCAGCCCCTGCTGAAGAAAACTTCCCACAGGGCTGCACTGGCACAGCTAGCTTTCACAGTCTGCTCTTGTCAATTACCATACCAGTAATGTTCTTCCACCTTTGGACTTGGATGGGTATTAAACTCTGCAGATATAATTAA	207	119527999	Chromosome: 1 Annotation: Chromosome 1 NC_051307.1 (32147539..32147745) ID: 119527999	1	NC_051307.1	32147539..32147745
PYURF-PIGY	PIGY	Choloepus_didactylus	PREDICTED: Choloepus didactylus phosphatidylinositol N-acetylglucosaminyltransferase subunit Y-like (LOC119521801), mRNA	134	134	100%	3e-37	91.55	766	XM_037820476.1	ATGTTTGTGTCTCTTCCTACATTGACTGTCCTTATTCCACTGGTCTCTTTAGCAGGACTGTTCTATTCAGCCTCTGTTGAAGAAAACTTCCCACAGGTCTGCACTAGCACCACCAGCCTGTGCTTTTACAGCCTGCTCTTGCCAATTACCGTACCAGTTTATGTGTTGTTCCATCTTTGGTCTTGGATGGGTATTAAACTTTTCAGACATAATTAATGTAACCAGAGCCAAAATGGTATATATGTAATGACGATATGTGTTGGGCCTCTATCTCTTCAAGCTCAACTAGATGGAAATACTGGAAGCTATTTAGTTTGCAGGAAGATGCTTTGCCTTGCATCTGTCAGAGGCTTAGGCCTATGGAATGATTGAGCTGCAGAAGCTTCTGTTATTATACTC…	766	119521801	Chromosome: 27 Annotation: Chromosome 27 NC_051333.1 (26109634..26110399) ID: 119521801	27	NC_051333.1	26109634..26110399
PYURF-PIGY	PIGY	Choloepus_didactylus	PREDICTED: Choloepus didactylus phosphatidylinositol N-acetylglucosaminyltransferase subunit Y-like (LOC119521801), mRNA	134	134	100%	3e-37	91.55	766	XM_037820476.1	ATGTTTGTGTCTCTTCCTACATTGACTGTCCTTATTCCACTGGTCTCTTTAGCAGGACTGTTCTATTCAGCCTCTGTTGAAGAAAACTTCCCACAGGTCTGCACTAGCACCACCAGCCTGTGCTTTTACAGCCTGCTCTTGCCAATTACCGTACCAGTTTATGTGTTGTTCCATCTTTGGTCTTGGATGGGTATTAAACTTTTCAGACATAATTAATGTAACCAGAGCCAAAATGGTATATATGTAATGACGATATGTGTTGGGCCTCTATCTCTTCAAGCTCAACTAGATGGAAATACTGGAAGCTATTTAGTTTGCAGGAAGATGCTTTGCCTTGCATCTGTCAGAGGCTTAGGCCTATGGAATGATTGAGCTGCAGAAGCTTCTGTTATTATACTC…	766	119521801	Chromosome: 27 Annotation: Chromosome 27 NC_051333.1 (26109634..26110399) ID: 119521801	27	NC_051333.1	26109634..26110399
PYURF-PIGY	PIGY	Choloepus_didactylus	PREDICTED: Choloepus didactylus phosphatidylinositol N-acetylglucosaminyltransferase subunit Y-like (LOC119519635), mRNA	128	128	100%	2e-37	91.55	216	XM_037817395.1	ATGTTTCTGTCTCTTCCTACATTGACTGTCCTTATTCCACTGGTCTGTTTAGCAGGACTGTTCTATTCAACCTCTGTTGAAGAAAACTTCCCACAGGGCTGCACTAGCACAACCAGCCTGTGCTTTTACAGTCTGCTCTTGCCAATTACCATACCAGTTTATGTGTTCTTGCCTCTTTGGACTTGGATGGGTATTAAACTTTTCAGACTTAATTAA	216	119519635	Chromosome: 2 Annotation: Chromosome 2 NC_051308.1 (206201795..206202010) ID: 119519635	2	NC_051308.1	206201795..206202010
PYURF-PIGY	PIGY	Choloepus_didactylus	PREDICTED: Choloepus didactylus phosphatidylinositol N-acetylglucosaminyltransferase subunit Y-like (LOC119519635), mRNA	128	128	100%	2e-37	91.55	216	XM_037817395.1	ATGTTTCTGTCTCTTCCTACATTGACTGTCCTTATTCCACTGGTCTGTTTAGCAGGACTGTTCTATTCAACCTCTGTTGAAGAAAACTTCCCACAGGGCTGCACTAGCACAACCAGCCTGTGCTTTTACAGTCTGCTCTTGCCAATTACCATACCAGTTTATGTGTTCTTGCCTCTTTGGACTTGGATGGGTATTAAACTTTTCAGACTTAATTAA	216	119519635	Chromosome: 2 Annotation: Chromosome 2 NC_051308.1 (206201795..206202010) ID: 119519635	2	NC_051308.1	206201795..206202010
PYURF-PIGY	PIGY	Choloepus_didactylus	PREDICTED: Choloepus didactylus phosphatidylinositol N-acetylglucosaminyltransferase subunit Y (LOC119527713), mRNA	141	141	100%	8e-40	98.59	910	XM_037828047.1	GCTAGGATGACACATCAAAATAAGAAGCAAGAAGAAATGGAGCAGCACTAGATCATAATTGAAAGAAAATACAACAGTTAAATTCTGTTAATGCTGTATACCTTTTAAAAAGTCAGGGTGGCGGGTAATAAGTGGGGAAGAAGAATGTTTCTGTCTCTTCCTACATTGACTGTCCTTATTCCACTGGTCTCTTTAGCAGGACTGTTCTATTCAGCCTCTGTTGAAGAAAACTTCCCACAGGGCTGCACTAGCACCACCAGCCTGTGCTTTTACAGTCTGCTCTTGCCAATTACCATACCAGTTTATGTGTTCTTCCATCTTTGGACTTGGATGGGTATTAAACTTTTCAGACATAATTAATGTAACCAGAGCCAAAATGGTATATATGTAATGATGATA…	910	119527713	Chromosome: 1 Annotation: Chromosome 1 NC_051307.1 (161736154..161737063) ID: 119527713	1	NC_051307.1	161736154..161737063
PYURF-PIGY	PIGY	Choloepus_didactylus	PREDICTED: Choloepus didactylus phosphatidylinositol N-acetylglucosaminyltransferase subunit Y (LOC119527713), mRNA	141	141	100%	8e-40	98.59	910	XM_037828047.1	GCTAGGATGACACATCAAAATAAGAAGCAAGAAGAAATGGAGCAGCACTAGATCATAATTGAAAGAAAATACAACAGTTAAATTCTGTTAATGCTGTATACCTTTTAAAAAGTCAGGGTGGCGGGTAATAAGTGGGGAAGAAGAATGTTTCTGTCTCTTCCTACATTGACTGTCCTTATTCCACTGGTCTCTTTAGCAGGACTGTTCTATTCAGCCTCTGTTGAAGAAAACTTCCCACAGGGCTGCACTAGCACCACCAGCCTGTGCTTTTACAGTCTGCTCTTGCCAATTACCATACCAGTTTATGTGTTCTTCCATCTTTGGACTTGGATGGGTATTAAACTTTTCAGACATAATTAATGTAACCAGAGCCAAAATGGTATATATGTAATGATGATA…	910	119527713	Chromosome: 1 Annotation: Chromosome 1 NC_051307.1 (161736154..161737063) ID: 119527713	1	NC_051307.1	161736154..161737063
PYURF-PIGY	PIGY	Choloepus_didactylus	PREDICTED: Choloepus didactylus phosphatidylinositol glycan anchor biosynthesis class Y (PIGY), mRNA	141	141	100%	8e-40	98.59	914	XM_037830243.1	CAGCTAGGATGACACATCAAAATAAGAAGCAAGAAGAAATGGAGCAGCACTAGATCATAATTGAAAGAAAATACAACAGTTAAATTCTGTTAATGCTGTATACCTTTTAAAAAGTCAGGGTGGCGGGTAATAAGTGGGGAAGAAGAATGTTTCTGTCTCTTCCTACATTGACTGTCCTTATTCCACTGGTCTCTTTAGCAGGACTGTTCTATTCAGCCTCTGTTGAAGAAAACTTCCCACAGGGCTGCACTAGCACCACCAGCCTGTGCTTTTACAGTCTGCTCTTGCCAATTACCATACCAGTTTATGTGTTCTTCCATCTTTGGACTTGGATGGGTATTAAACTTTTCAGACATAATTAATGTAACCAGAGCCAAAATGGTATATATGTAATGATGA…	914	119529643	Chromosome: 3 Annotation: Chromosome 3 NC_051309.1 (95637000..95637913, complement) ID: 119529643	3	NC_051309.1	95637000..95637913, complement
PYURF-PIGY	PIGY	Choloepus_didactylus	PREDICTED: Choloepus didactylus phosphatidylinositol glycan anchor biosynthesis class Y (PIGY), mRNA	141	141	100%	8e-40	98.59	914	XM_037830243.1	CAGCTAGGATGACACATCAAAATAAGAAGCAAGAAGAAATGGAGCAGCACTAGATCATAATTGAAAGAAAATACAACAGTTAAATTCTGTTAATGCTGTATACCTTTTAAAAAGTCAGGGTGGCGGGTAATAAGTGGGGAAGAAGAATGTTTCTGTCTCTTCCTACATTGACTGTCCTTATTCCACTGGTCTCTTTAGCAGGACTGTTCTATTCAGCCTCTGTTGAAGAAAACTTCCCACAGGGCTGCACTAGCACCACCAGCCTGTGCTTTTACAGTCTGCTCTTGCCAATTACCATACCAGTTTATGTGTTCTTCCATCTTTGGACTTGGATGGGTATTAAACTTTTCAGACATAATTAATGTAACCAGAGCCAAAATGGTATATATGTAATGATGA…	914	119529643	Chromosome: 3 Annotation: Chromosome 3 NC_051309.1 (95637000..95637913, complement) ID: 119529643	3	NC_051309.1	95637000..95637913, complement
PYURF-PIGY	PIGY	Columba_livia	PREDICTED: Columba livia phosphatidylinositol N-acetylglucosaminyltransferase subunit Y (LOC102088273), transcript variant X1, mRNA	132	132	95%	1e-35	92.65	1060	XM_065061555.1	CGGAACCACTGTGCGCGCTCCGCGGCGCAGCCCGGGCCGGGCTGGCGAACGCACCGGCGCGGGGGCGGCCATGCTGCGCTGCGGGACGGCGGTGCTGCGGAGGGCGGCGAGCGGTGGCGGCGGGCACGGCCAGGGCCAGGGCTCCAGCTTAGCGCAGCCGCTGGAGCCGTCGCTGCTGCGGTTCCTGGTGTGCCCGCTCTCCAAGCGGCCGCTGAGGTACGAAGAAGCTACCAACGAGCTCATTAACGAGGAGCTGGGCATCGTGTACCCCATCATCGACGGCATCCCCAACATGATCCCCGAGGCTGCCAGGACGACTCAGAAGAAGCCGCCAGCCGAGGGCTCGAAGGAGTCAGAGCAGTGACGGAACTGATGGCTGGAGGAGGCCTGCTCCCCTCC…	1060	102088273	Chromosome: 4 Annotation: Chromosome 4 NC_088605.1 (48001847..48003060, complement) ID: 102088273	4	NC_088605.1	48001847..48003060, complement
PYURF-PIGY	PIGY	Columba_livia	PREDICTED: Columba livia phosphatidylinositol N-acetylglucosaminyltransferase subunit Y (LOC102088273), transcript variant X1, mRNA	132	132	95%	1e-35	92.65	1060	XM_065061555.1	CGGAACCACTGTGCGCGCTCCGCGGCGCAGCCCGGGCCGGGCTGGCGAACGCACCGGCGCGGGGGCGGCCATGCTGCGCTGCGGGACGGCGGTGCTGCGGAGGGCGGCGAGCGGTGGCGGCGGGCACGGCCAGGGCCAGGGCTCCAGCTTAGCGCAGCCGCTGGAGCCGTCGCTGCTGCGGTTCCTGGTGTGCCCGCTCTCCAAGCGGCCGCTGAGGTACGAAGAAGCTACCAACGAGCTCATTAACGAGGAGCTGGGCATCGTGTACCCCATCATCGACGGCATCCCCAACATGATCCCCGAGGCTGCCAGGACGACTCAGAAGAAGCCGCCAGCCGAGGGCTCGAAGGAGTCAGAGCAGTGACGGAACTGATGGCTGGAGGAGGCCTGCTCCCCTCC…	1060	102088273	Chromosome: 4 Annotation: Chromosome 4 NC_088605.1 (48001847..48003060, complement) ID: 102088273	4	NC_088605.1	48001847..48003060, complement
PYURF-PIGY	PIGY	Crocodylus_porosus	PREDICTED: Crocodylus porosus phosphatidylinositol glycan anchor biosynthesis class Y (PIGY), mRNA	132	132	100%	3e-36	87.32	951	XM_019552718.1	ACCCCACAGGAGAGGAGTCAACGCAGAGCTAGATAGTGCTGTCCCAGAGAGCAAAGCTGGAGACTGGGAGGCTCGTGTGAGCAGTAGTCATGTTCCTTTCACTGCCTACGCTGACAGTGGTCGTCCCACTGCTGTCCTTGGTTGGCTTGTTTTATTCAGCCACCATGGATGAAAACTTCCCACAGGGCTGCACCAGCACAAACAGCTTATGTTTCTACAGTCTGCTGCTTCCTGTTACGATCCCCGTGTACGTTTTCTTCCACCTGTGGACCTGGATGGGCATTAAACTTTTTCGACACAACTGAGGCAGGCAGACAGACAGCCCGAGGGCACTGCCCAGTGGGCTTATCAATCACAGGGCCTTTGTGGTAGTTGTGTAGCTTATCTTAGCTGTACACT…	951	109321969	Chromosome: Un Annotation: NW_017728948.1 (75431664..75432614) ID: 109321969		NW_017728948.1	75431664..75432614
PYURF-PIGY	PIGY	Crocodylus_porosus	PREDICTED: Crocodylus porosus phosphatidylinositol glycan anchor biosynthesis class Y (PIGY), mRNA	132	132	100%	3e-36	87.32	951	XM_019552718.1	ACCCCACAGGAGAGGAGTCAACGCAGAGCTAGATAGTGCTGTCCCAGAGAGCAAAGCTGGAGACTGGGAGGCTCGTGTGAGCAGTAGTCATGTTCCTTTCACTGCCTACGCTGACAGTGGTCGTCCCACTGCTGTCCTTGGTTGGCTTGTTTTATTCAGCCACCATGGATGAAAACTTCCCACAGGGCTGCACCAGCACAAACAGCTTATGTTTCTACAGTCTGCTGCTTCCTGTTACGATCCCCGTGTACGTTTTCTTCCACCTGTGGACCTGGATGGGCATTAAACTTTTTCGACACAACTGAGGCAGGCAGACAGACAGCCCGAGGGCACTGCCCAGTGGGCTTATCAATCACAGGGCCTTTGTGGTAGTTGTGTAGCTTATCTTAGCTGTACACT…	951	109321969	Chromosome: Un Annotation: NW_017728948.1 (75431664..75432614) ID: 109321969		NW_017728948.1	75431664..75432614
PYURF-PIGY	PIGY	Cygnus_olor	PREDICTED: Cygnus olor phosphatidylinositol N-acetylglucosaminyltransferase subunit Y (LOC121069603), transcript variant X1, mRNA	128	128	95%	4e-34	89.71	1082	XM_040555937.1	GGCGCGTCCCGCCCGAGCACCGGAACCGAGCCCCGGGCGCGGCAGCCATGTTACGAGGGGGGCGCGGGGCCGTGGCGGCGCTGAGGCGGGCGGCGGGGAGCCGCGGGGCGGGCGGCCACGGCCAGGGGCAGGGGCAGGCGCTGGAGCCGACCCTGCTGCGCTTCTTGGTGTGCCCGCTCTCCAAGCGGCCGCTGAGGTATGACGAGTCTACTAACGAGCTCATTAATGAGGAGCTGGGCATCGCGTATCCCGTCATCGATGGCATCCCGAACATGATCCCAGAGGCTGCCAGGACAACGCGGAAGAAGCCCCCGGCTGACAGCTTGAAGGAGACCTCAGGGCCCGCTGGGCCCCAGCAGTAAAGCGATGGCTGGAGGGGGCGTACTGCCCTCCCTGCCC…	1082	121069603	Chromosome: 4 Annotation: Chromosome 4 NC_049172.1 (11820711..11821882) ID: 121069603	4	NC_049172.1	11820711..11821882
PYURF-PIGY	PIGY	Cygnus_olor	PREDICTED: Cygnus olor phosphatidylinositol N-acetylglucosaminyltransferase subunit Y (LOC121069603), transcript variant X1, mRNA	128	128	95%	4e-34	89.71	1082	XM_040555937.1	GGCGCGTCCCGCCCGAGCACCGGAACCGAGCCCCGGGCGCGGCAGCCATGTTACGAGGGGGGCGCGGGGCCGTGGCGGCGCTGAGGCGGGCGGCGGGGAGCCGCGGGGCGGGCGGCCACGGCCAGGGGCAGGGGCAGGCGCTGGAGCCGACCCTGCTGCGCTTCTTGGTGTGCCCGCTCTCCAAGCGGCCGCTGAGGTATGACGAGTCTACTAACGAGCTCATTAATGAGGAGCTGGGCATCGCGTATCCCGTCATCGATGGCATCCCGAACATGATCCCAGAGGCTGCCAGGACAACGCGGAAGAAGCCCCCGGCTGACAGCTTGAAGGAGACCTCAGGGCCCGCTGGGCCCCAGCAGTAAAGCGATGGCTGGAGGGGGCGTACTGCCCTCCCTGCCC…	1082	121069603	Chromosome: 4 Annotation: Chromosome 4 NC_049172.1 (11820711..11821882) ID: 121069603	4	NC_049172.1	11820711..11821882
PYURF-PIGY	PIGY	Cygnus_olor	PREDICTED: Cygnus olor phosphatidylinositol N-acetylglucosaminyltransferase subunit Y (LOC121069603), transcript variant X2, mRNA	128	128	95%	3e-34	89.71	1035	XM_040555938.1	ATGTTACGAGGGGGGCGCGGGGCCGTGGCGGCGCTGAGGCGGGCGGCGGGGAGCCGCGGGGCGGGCGGCCACGGCCAGGGGCAGGGGCAGGCGCTGGAGCCGACCCTGCTGCGCTTCTTGGTGTGCCCGCTCTCCAAGCGGCCGCTGAGGTATGACGAGTCTACTAACGAGCTCATTAATGAGGAGCTGGGCATCGCGTATCCCGTCATCGATGGCATCCCGAACATGATCCCAGAGGCTGCCAGGACAACGCGGAAGAAGCCCCCGGCTGACAGCTTGAAGGAGACCTCAGGGCCCGCTGGGCCCCAGCAGTAAAGCGATGGCTGGAGGGGGCGTACTGCCCTCCCTGCCCACACTGACCGTCCTCGTTCCGCTCCTGTCCCTAGCAGGCTTGTTCTA…	1035	121069603	Chromosome: 4 Annotation: Chromosome 4 NC_049172.1 (11820711..11821882) ID: 121069603	4	NC_049172.1	11820711..11821882
PYURF-PIGY	PIGY	Danio_rerio	PREDICTED: Danio rerio phosphatidylinositol glycan anchor biosynthesis class Y (pigy), mRNA	127	127	100%	7e-33	81.69	1689	XM_068217519.1	ATGTTTTTCTCCCTATCAACAGTGACTGTACTTGTGCCACTTATATCTTTAACTGGACTGTTTTACTCTGCAGCTGTGGATGAGAATTTCCCACAAGGCTGCACGAGTGCAAGCAGCATCTGTTTTTACAGCCTGCTTTTGCCCGTAACTATTCCTGTGTATGTGTTTTTTCACCTTTGGAAGTGGATGGGAATCAAATTATTTAGACACAATTGATTTCCTTCCACCTTTTAATTATGAACAAAACTTGCTTGTAAACAACGGACACTGAAGATGTAGTCAAGAACATTTACCTTGAAGCAAACGCTGAGCTCTTTTCTCAGCACTCTCCGTGAGCTTCATCAAAGGACACAAGGGTTTCGGCGAATCTTCACCCTTTACCTTAAAGTAGAAGCACTC…	1689	137487214	Chromosome: 25 Annotation: Chromosome 25 NC_007136.7 (17849223..17851031) ID: 137487214	25	NC_007136.7	17849223..17851031
PYURF-PIGY	PIGY	Danio_rerio	Danio rerio zgc:162634 (zgc:162634), mRNA; nuclear gene for mitochondrial product	125	125	100%	6e-34	78.87	805	NM_001089372.1	GAAATAAGTTGAGTTTTCAGCGCACCTCTGTCGTCGGACATGTCTCATGTTTTGAGGACTCTTGGCACAGGAGTTTTGGCCGTTCAAAGATCAGTGTCCGCCGTGCAGCTCCTGAAGGTCGGCGCTCTGCAAAGGAGTCGCTGTGATTCAGTGAAGGACAGCCAGAGTCCGCCGTTTGACGAGGCCCTGCTGGAGGTCCTGGTGTGTCCGCTGTCCAAAAAACCGCTCAGGTACAACGGAAGCAGCAACGAACTGATAAACGAAGAGCTTGGCATCGCATACCCCATCATTGATGGCATTCCTAACATGATCCCACAAGACGCACGAATGATCCACAAGACCAAAGCACCCGAAAAACCCTCAGAGTCATAACTCAGATTTGCCATTAATTATTTATTT…	805	555881	Chromosome: 25 Annotation: Chromosome 25 NC_007136.7 (17847104..17849574) ID: 555881	25	NC_007136.7	17847104..17849574
PYURF-PIGY	PIGY	Equus_caballus	PREDICTED: Equus caballus phosphatidylinositol glycan anchor biosynthesis class Y (PIGY), mRNA	139	139	100%	1e-39	95.77	747	XM_005608629.3	CGGGTTCGTTTACTAAGTGGGGGAGAAGATGTTTCTCTCTCTTCCTACATTGACTGTCCTTATTCCCCTGGTCTCTTTAGCAGGCCTGTTGTACTCGGCCTCTGTGGAAGAAAACTTCCCACAGGGCTGCACTAGCACCTCCAGCCTGTGCTTCTACAGTCTGCTCTTGCCCGTCACCATCCCAGTTTATGTGTTCTTCCACCTTTGGACTTGGATGGGCATTAAACTCTTCAGGCATAATTAATGCAGCCAGAGCCAAGAGGGTGTATTTATTAATGATATGTCTCGAGCATCTGTCAATGAAAGCTCAACTGCGTGGAAATACTGGAAACCCACTTAATTTGCAGGAAAGATGCTTTGCCTCGCTTCTCTCAGAGGCTTGGGACTGCAGGAGGTTAT…	747	100629775	Chromosome: 3 Annotation: Chromosome 3 NC_009146.3 (50813037..50813783) ID: 100629775	3	NC_009146.3	50813037..50813783
PYURF-PIGY	PIGY	Equus_caballus	PREDICTED: Equus caballus PIGY upstream open reading frame (PYURF), mRNA	97.8	97.8	73%	3e-23	94.23	757	XM_023637735.1	AGGGCCCTCGGAACCAAAGCGCTAGAGCCCGCCCCGCGGGACTGCGTTTCCCGAGCACCGGGGGCGCGGCCTGGCCGGCGGGGCGGGCCGCGGGGAGCGGTGGGGCGGCTGCGGGCGAAGCGGGGCGGCGGGCGCGGGCGCGGACCATGCTGAGGGGAGCGTGCGGCCGGCTTGCCTCGTCGCTGCGGGGGACGCGCGCGCCGCCGGCCGCAACCGCCCAGAGGCGGCTGCACGCGTCCGGGGCGCGGCCGTTGGCAGACAAAAGCGAGGACCCGGAGGGGCCGGCCCGCGCCTTCGACCCGGCGCTGCTGGAGTTCCTGGTGTGCCCGCTCTCCAAGAAGCCGCTCCGGTATGAAGCATCAACAAATGAATTGATTAACGAAGAGTTGGGAATAGCCT…	757	111772854	Chromosome: 3 Annotation: Chromosome 3 NC_009146.3 (50811181..50813221) ID: 111772854	3	NC_009146.3	50811181..50813221
PYURF-PIGY	PIGY	Gallus_gallus	Gallus gallus phosphatidylinositol glycan anchor biosynthesis class Y (PIGY), mRNA	130	130	95%	3e-35	91.18	929	NM_001302196.1	GGAGCGGGGGCCCGAGCCGGGGCGGCCGCTGGAGCCGTCGCTGCTGCGCTTCTTGGTGTGCCCGCTCTCCAAGCGGCCGCTGAGGTACGAAGAATCGACTAACGAGCTCATTAACGAGGAGCTGGGCATCGCCTACCCCATCATCGATGGCATCCCGAACATGATCCCGGAGGCAGCCCGGACGACGCGGAAGCGGCCCCCGGCGGAGGGCTCGGAGCAGCCCTGAGGGCTCCGCGCCGATGGCAGCGGGCGGCCTCCTCCCCTCCCTGCCCACGCTGACCGTGCTCGTTCCCCTCCTCTCCCTAGCGGGCTTGTTCTACTCGGCCAGCGTGGATGAAACCTTCCCCCAGGGCTGCACCAGCACCAACAGCTTGTGTTTTTACAGCCTCCTGCTTCCTG…	929	101748971	Chromosome: 4 Annotation: Chromosome 4 NC_052535.1 (34616078..34617106, complement) ID: 101748971	4	NC_052535.1	34616078..34617106, complement
PYURF-PIGY	PIGY	Gorilla_gorilla	PREDICTED: Gorilla gorilla gorilla phosphatidylinositol N-acetylglucosaminyltransferase subunit Y-like (LOC115933784), mRNA	124	124	97%	2e-34	89.86	512	XM_031008850.2	ATGACGCATCAAAGAAGCAAGAAGTGGAGCAGCGCTACGGAAGAGAAGAATGTTTCTGTCTCTTTCTACACGTTGACTGTTCTTATTCCACTGGTTTCTTTAGCAGGACTGTTCCACTCAGCCTCTGTAGAAGAAAACTTCCCACAGGGCTGCACTTGCACAGCTAGCCTTTGCTTTTACAGCCTGCTCTTGCCTATTACCATACCGGTGTATGTATTCTTCCACCTTTGGACCTGGATGGTTATTAAACTCTTCATGCATAACTGATGCAACTAGAGTCAATATGCTGTATATATTAATGATAGCTCTTGGGCATCTATCTCTGAAAGCTCAAATGGATGGAATTTAGTTTGTGGGAAAGAGGCTTTGCTTTGAGCATATCAGGCTTAGGACTGTGGA…	512	115933784	Chromosome: 11 Annotation: Chromosome 11 NC_073235.2 (105384561..105385154, complement) ID: 115933784	11	NC_073235.2	105384561..105385154, complement
PYURF-PIGY	PIGY	Gorilla_gorilla	PREDICTED: Gorilla gorilla gorilla phosphatidylinositol glycan anchor biosynthesis class Y (PIGY), mRNA	143	143	100%	2e-43	100	216	XM_055384644.2	ATGTTTCTGTCTCTTCCTACGCTGACTGTTCTTATTCCACTGGTTTCTTTAGCAGGACTGTTCTACTCAGCCTCTGTGGAAGAAAACTTCCCACAGGGCTGCACTAGCACAGCCAGCCTTTGCTTTTACAGCCTGCTCTTGCCTATTACCATACCAGTGTATGTATTCTTCCACCTTTGGACTTGGATGGGTATTAAACTCTTCAGGCATAATTGA	216	109023057	Chromosome: 3 Annotation: Chromosome 3 NC_073227.2 (108839185..108839400, complement) ID: 109023057	3	NC_073227.2	108839185..108839400, complement
PYURF-PIGY	PIGY	Gorilla_gorilla	PREDICTED: Gorilla gorilla gorilla PIGY upstream open reading frame (PYURF), mRNA	143	143	100%	6e-39	100	1481	XM_004039112.5	GGTAAGGCGGCGGGGCACTCACCAGAGGCCTCCGCCCCGGGGCTGTCCTGCGGACTATAGCTGACGCCCGTGGGAAAAGCAGTCGGAGCAGAAGCACCCTCGGAACCAAAGCGCCCGCCCCGCCTACTCCTCGGCAGCGTTTCCCGGAGCACCAGGGGGCGGGGCCTGGCCGGTTGGCCTGGACGAACGGGAAGCCGGGAGCTCGGCCAGGGGTGGCGAGGGTGCGGTGAGGCCTGGTCTCCGGCTGCCAGACCATGCTGAGTGGAGCACGCTGCAGACTCGCCTCAGCGCTGCGGGGAAGGCGCGCGCCGCCGTCCGCGGTCGCCCGTAGGTGCCTGCACGCGTCGGGGTCGCGGCCTTTGGCCGACCGGGGCAAGAAGACTGAGGAGCCGCCCCGCG…	1481	101143080	Chromosome: 3 Annotation: Chromosome 3 NC_073227.2 (108838612..108841566, complement) ID: 101143080	3	NC_073227.2	108838612..108841566, complement
PYURF-PIGY	PIGY	Hippocampus_comes	PREDICTED: Hippocampus comes phosphatidylinositol glycan anchor biosynthesis class Y (pigy), mRNA	114	114	95%	2e-31	76.47	279	XM_019878265.1	AATTTGAAATTCCTCACCCACCTGCAAACATGTTTTCCTTGTCTCTGATGGTGGGCCTGGTCCCTGTCATGTCCCTCTTTGGTTTGTTCTACTCTGCTGCAGTGGATGAAAACTTTCCTCAGGGCTGCACGAGCAGCAACAATTTGTGTTTCTACAGTCTGCTGCTACCCGTCACCATCCCTGTCTACGTCTTCTTCCACCTGTGGAGCTGGATGGGAATCAAGCTCTTCAGGCACAATTAAATTTTGATGTCATGTTAAATGAAGTTTCAATCAGTGA	279	109520783	Chromosome: Un Annotation: NW_017805535.1 (931675..931953, complement) ID: 109520783		NW_017805535.1	931675..931953, complement
PYURF-PIGY	PIGY	Homo_sapiens	Homo sapiens islet cell autoantigen 1 like (ICA1L), transcript variant 4, mRNA	126	126	100%	3e-32	90.14	8149	NM_001288623.2	ACACGCGCGCGCGCGCGGCTTCTCGGGGCCTTGCTGGCCTCCTCGGTTCTCTGGGGGACCCCGGCCGCTGCCTGCGGCCTTCTTCCAGGCGAGGCCCTGCTCGGGGTTCTTCCGGCCTCCCCCCAGGCAAAACCCGCAAGGAGCGGTTTCTGGCGTGGCTGGGTCCCCTGCGGCGGAAGGGCGCCTCCCGGCCACGCTCGCTGTAGTGAAGGAGCGCGGCAGCCTGGGGCTCGTTTGGGTGATTTCCCTCGGCGGTGGAGGTCGCTCCTAATAGAGGCGGCGGCGGATCACCCGAACAGCCTTCAGGTGCTTCCCTGCTGACCTCTTTTTAACGTGTCACTCCATGGATTCCTTTGGGCAACCCAGACCAGAAGATAATCAGTCAGTAGTCAGAAGAAT…	8149	130026	Chromosome: 2; Location: 2q33.2 Annotation: Chromosome 2 NC_000002.12 (202773176..202871766, complement) ID: 130026	2	NC_000002.12	202773176..202871766, complement
PYURF-PIGY	PIGY	Homo_sapiens	Homo sapiens PIGY upstream open reading frame (PYURF), mRNA; nuclear gene for mitochondrial product	143	143	100%	2e-39	100	1311	NM_032906.5	CTGGACGAACGGGAAGCCGGGAGCTCGGCCACGGGTGGCGAGGCTGCGGTGAGGCCTGGTCTCCGGCTGCCAGACCATGCTGAGTGGAGCACGCTGCAGGCTCGCCTCAGCGCTGCGGGGAACGCGCGCGCCGCCGTCCGCGGTCGCCCGTAGGTGCCTGCACGCGTCGGGGTCGCGGCCTTTGGCCGACCGGGGCAAGAAGACTGAGGAGCCGCCCCGCGACTTCGATCCGGCGCTGCTGGAGTTCCTGGTGTGCCCGCTCTCCAAGAAGCCGCTCAGATATGAAGCATCAACAAACGAATTGATTAATGAAGAGTTGGGAATAGCTTATCCAATCATTGATGGGATCCCTAATATGATACCACAGGCAGCTAGGATGACACGTCAAAGTAAGAAGCA…	1311	84992	Chromosome: 4; Location: 4q22.1 Annotation: Chromosome 4 NC_000004.12 (88520998..88523776, complement) MIM: 610662 ID: 84992	4	NC_000004.12	88520998..88523776, complement
PYURF-PIGY	PIGY	Homo_sapiens	Homo sapiens islet cell autoantigen 1 like (ICA1L), transcript variant 3, mRNA	126	126	100%	3e-32	90.14	7961	NM_001288622.3	CTGACACCTCCACGCACTGGTGCGGAGGGGCACTGGCTGCCGGAGGGCCGGGAGTCGGCGCGGGGCTCGCGGGCGGTGGCCGGAACGGGTGCCGGGACGGATCACCGTACGGCCGAACGCGACCCGAGGAGGCGGAAGAGCGGCGCCGTCACTCCATGGATTCCTTTGGGCAACCCAGACCAGAAGATAATCAGTCAGTAGTCAGAAGAATGCAAAAGAAATACTGGAAAACTAAACAGGTCTTTATCAAAGCAACAGGAAAAAAAGAGGATGAGCACTTGGTGGCGTCTGATGCTGAACTGGATGCTAAACTTGAGGTTTTTCACTCTGTTCAAGAGACATGCACTGAACTTCTGAAGATAATCGAGAAATACCAGCTAAGACTCAATGTTATATCAG…	7961	130026	Chromosome: 2; Location: 2q33.2 Annotation: Chromosome 2 NC_000002.12 (202773176..202871766, complement) ID: 130026	2	NC_000002.12	202773176..202871766, complement
PYURF-PIGY	PIGY	Homo_sapiens	Homo sapiens islet cell autoantigen 1 like (ICA1L), transcript variant 1, mRNA	126	126	100%	3e-32	90.14	8088	NM_138468.7	CTGACACCTCCACGCACTGGTGCGGAGGGGCACTGGCTGCCGGAGGGCCGGGAGTCGGCGCGGGGCTCGCGGGCGGTGGCCGGAACGGGTGCCGGGACGGATCACCGTACGGCCGAACGCGACCCGAGGAGGCGGAAGAGCGGCGCCGGCGACGTACTGTAAGACGATATTACTTTAATCATCTTCACATCAGTATTTATGGAATAGCCACAGGTGCCTCATCCTTTAGTAGGAGTTAATTATACATTTACTGGCCGAGTAAACATCTCCGAATGTCACTCCATGGATTCCTTTGGGCAACCCAGACCAGAAGATAATCAGTCAGTAGTCAGAAGAATGCAAAAGAAATACTGGAAAACTAAACAGGTCTTTATCAAAGCAACAGGAAAAAAAGAGGAT…	8088	130026	Chromosome: 2; Location: 2q33.2 Annotation: Chromosome 2 NC_000002.12 (202773176..202871766, complement) ID: 130026	2	NC_000002.12	202773176..202871766, complement
PYURF-PIGY	PIGY	Labeo_rohita	PREDICTED: Labeo rohita phosphatidylinositol N-acetylglucosaminyltransferase subunit Y (LOC127156211), mRNA	128	128	100%	4e-37	81.69	255	XM_051098955.1	ATGTTTTTCTCCCTGTCAACAGTGACTGTTCTTGTCCCCCTGATATCATTGTCTGGACTGTTTTACTCAGCAACCGTGGATGAAAATTTCCCTCAAGGCTGCACTAGTGCAAGCAGCGTGTGTTTTTATAGCCTGCTGTTGCCAGTAACAATTCCAGTGTATGTTTTCTTTCACCTTTGGAAGTGGATGGGAATCAAGCTGTTCAGACACAATTAAGACTGTAGTTTTATTGTCTTCCACATAACAAGAGACTAA	255	127156211	Chromosome: 25 Annotation: Chromosome 25 NC_066893.1 (14792400..14792654, complement) ID: 127156211	25	NC_066893.1	14792400..14792654, complement
PYURF-PIGY	PIGY	Lacerta_agilis	PREDICTED: Lacerta agilis phosphatidylinositol glycan anchor biosynthesis class Y (PIGY), mRNA	137	137	100%	8e-41	90.14	269	XM_033160608.1	GGACATAAAGACAAGCGCAAGCGAAGGAAGAATGTTCCTGTCGCTCCCTACGATGACCGTGCTCGTCCCACTCTTGTCTTTAGCGGGTCTGTTTTACTCGGCCAGCGTGGACGAAAACTTTCCCCAGGGCTGCACTAGCACAACCAGCTTGTGTTTCTACAGCCTGCTACTTCCAGTTACGATCCCAGTTTACGTGTTCTTCCACCTTTGGACCTGGATGGGCCTTAAACTCTTTCGCCACAACTAGGTTAGGCTCGGAAGTGCGTCGG	269	117053096	Chromosome: 9 Annotation: Chromosome 9 NC_046320.1 (59304351..59304619) ID: 117053096	9	NC_046320.1	59304351..59304619
PYURF-PIGY	PIGY	Mus_musculus	Mus musculus Pigy upstream reading frame (Pyurf), mRNA; nuclear gene for mitochondrial product	41.6	79.3	87%	2e-06	80	5410	NM_025574.3	AGGGTGACCTCCGCGGCTCTGGTGTGAGAGCAGTGAAGTTCCGAGCGCTGCTTCGTCCATCTTCTGAGCCGCCATGCTGAGCGCCACGTGCCGCAGGCTCGCCCCGGCGCTGCGGAGGCTCCGCGCACTGTCTGCAGTCGCCGGGAGGTTTCTGCAAGTGCCCGGGGCCAGGCTCTGCTCTGACCAGAGCGAGAGGGCTGAGCAGCCCCACACCTTCCACCCGGCGCTGCTGCAGTTCCTGGTGTGTCCGCTCTCCAAGAAGCCGCTTAGATATGAAGCATCGACAAATGAATTGGTTAATGAAGAGTTGGGAATAGCATATCCAATCATTGATGGGATCCCTAATATGATACCACAGGCAGCAAGGACCACACGTCAAAATGAGAAGCAAGAAGAAGC…	5410	66459	Chromosome: 6; Location: 6 27.82 cM Annotation: Chromosome 6 NC_000072.7 (57661724..57669063, complement) ID: 66459	6	NC_000072.7	57661724..57669063, complement
PYURF-PIGY	PIGY	Mus_musculus	Mus musculus phosphatidylinositol glycan anchor biosynthesis, class Y-like (Pigyl), mRNA	128	128	100%	2e-35	84.51	692	NM_001082532.1	GCCTTCGTGGGGCGGTGACTGTCACCGCCAGGCGCCGAAGGGACCGGACTCCTACAGGCCTGCAAACGTTAAAAGACCTCTCGCCTGCGCTGCGAGGGACACAGGTGGTGTCTGCAGTCGCTGGTAACCGCTGCGTGTGACGCGGAGGCTGAGGAGCCGGCACCTTCGGCCTGGGACCCCTGGACTTTCTGCGTGCCCTTGGGAAGCATGCCTGGGTGAATGAGGAGTCGGGACAAGGGGAAGATAAGACAAGAGCGCACCCGCACGAGAACAGAACTTTTCAAACAACTGAGTTTTCTTGAGACAGTTAACCTTTTAAGAAGGGAGGAAGATGATCCGGTCCCTGCCCACCATGACCGTCCTCATCCCACTGGTCTCGCTGGCAGGCCTGCTCTACTC…	692	66268	Chromosome: 9; Location: 9 8.46 cM Annotation: Chromosome 9 NC_000075.7 (22068142..22069651) ID: 66268	9	NC_000075.7	22068142..22069651
PYURF-PIGY	PIGY	Myxocyprinus_asiaticus	PREDICTED: Myxocyprinus asiaticus uncharacterized protein LOC555881 homolog (zgc:162634), transcript variant X2, mRNA	127	127	100%	1e-33	83.1	1147	XM_051690183.1	CGTTAACATGGGCAACCATGTTACCCTGTGAAACCATGTTAAAATCGCTGTGTCAGATTCATTGGAAGAGACATTGATCATACAAAGCGGGTTAATAATTATACCAACATTATTTTATGATGTGTAAAACACCTTTTCTTGGCTCCTTGGCAGTTCACATTGAACGAATCTGCTGAAAATGCAAGTAAAATTATTCACGCGCACATCCCCAGTTAACACGATCCCCAGTTGATCCATAACACCGGAAGCTCTGTTAAGAATCAACAGAGGAGCTTGACTGATGGATTAAAAGTTAGTCGAGCATTTGATGTCTCTCTTCTTGAGTTTCTAGTTTGTCCACTGTCCAAAAAAACCTTGAGGTACGATGAAAAGAGCATGAACGAATAAACGAAGAGCTTG…	1147	127436182	Chromosome: 46 Annotation: Chromosome 46 NC_059389.1 (14071301..14074510) ID: 127436182	46	NC_059389.1	14071301..14074510
PYURF-PIGY	PIGY	Myxocyprinus_asiaticus	PREDICTED: Myxocyprinus asiaticus uncharacterized protein LOC555881 homolog (zgc:162634), transcript variant X1, mRNA	127	127	100%	4e-34	83.1	946	XM_051690182.1	TCCTCACACCACATAACTGTTTAAAATGAAAACTAGTGTCATAACGGAACATCACGACACCGGAACATTCTTACTAATACTGCAAAGGTGCACGGACATATTTACTGACGCGCCGAGCTCTGCGCTTCCGGATCTCTATCAGCAGTCAACAATAGAAGGTACGATGAAAAGAGCATGAACGAATAAACGAAGAGCTTGGCATTGCGTATCCCATTTTTGATGGTATTCCTAGCATGATTCCACCAGCTGTACAATGATCCAGAAAACCAAAGCAACTGAAAAACCAGTTGAATCCTGAAGTGATTTCATAAACCAAGTTCATCACCATTGGTTTTCTGCTGCAATGTTTTTCTCCCTGTCTACAGTGACTGTTCTTATTCCACTGATATCATTGTCTGG…	946	127436182	Chromosome: 46 Annotation: Chromosome 46 NC_059389.1 (14071301..14074510) ID: 127436182	46	NC_059389.1	14071301..14074510
PYURF-PIGY	PIGY	Myxocyprinus_asiaticus	PREDICTED: Myxocyprinus asiaticus protein preY, mitochondrial-like (LOC127437506), mRNA	119	119	100%	2e-30	78.87	1118	XM_051692479.1	CTTTCAAATCTTTTTGAAAAGCTTAAATTAAATCATATCGTGTCATTTGCGTCTTATTATTAGGCTATTAAATAATGTGCTCTATTTCTGAGTAGCTGACATAAAATAAGCCACATTTACTATGTGGAACATTCTGACGCCGGAAACTTCTTACTAATGCAAAGGTGCAGGGGACATATTTACAGACAGGATTCAGCGCTTCCGGTACACTGTTAGCATTTAGCAAACAGGTGAAACAAGTTTGTTTTTTGTTTTTCAATCATACAAGTCTTTTCGGATATGTCTCATTATGTTTTGAGAAGACTTGTCACTGGAGTTTTAAGCGTGCACAGATCTGTGAATTATCAGCCACTCCTCAGTGCCAGAAGCTCTGTTAAGATACAACAGAGTAGCTGGACT…	1118	127437506	Chromosome: 48 Annotation: Chromosome 48 NC_059391.1 (17338266..17339921, complement) ID: 127437506	48	NC_059391.1	17338266..17339921, complement
PYURF-PIGY	PIGY	Oryctolagus_cuniculus	PREDICTED: Oryctolagus cuniculus phosphatidylinositol N-acetylglucosaminyltransferase subunit Y-like (LOC127485625), mRNA	50.8	50.8	83%	9e-07	57.63	165	XM_051828836.1	ATGTTTCTGTCTCTTCTTATGCTGATAGTCCTTATTCCACTGATTTCTCCAGCTGGACTTAGGGGAAGAAAATGTCCCACAGGGTATCCCAGTACCACCAGCCTCTGCTTCTACAGTTTGTTCCTGCCATGTCCCATAACAGGCTATGTGTTCTTGCACCTTTAG	165	127485625	Chromosome: Un Annotation: NW_026257253.1 (59829..59993, complement) ID: 127485625		NW_026257253.1	59829..59993, complement
PYURF-PIGY	PIGY	Oryctolagus_cuniculus	PREDICTED: Oryctolagus cuniculus phosphatidylinositol N-acetylglucosaminyltransferase subunit Y (LOC100346988), mRNA	139	139	100%	6e-39	94.37	853	XM_002715909.4	AGGCAGCAAGGATGACCCATCGAGATAAGCAGCAAGAAGAAACAGAGCAGCACTAGACCATAATTTTTAAAAACCACAACACTAACTGTTCTCAATACCATATCCGTTTTAAAACAAGGTGGCAGGGGTTAAGTGGGAGAGGAGAATGTTTCTGTCTCTTCCTACACTGACCGTCCTTATCCCACTAATTTCTCTCGCAGGTCTTTTCTATGCGGCCTCTGTGGAAGAAAACTTCCCACAGGGCTGCACCAGCTCCACCAGCTTATGCTTCTACAGCTTGCTCCTGCCCATTACCATACCAGTGTATGTGTTCTTCCACCTCTGGACTTGGATGGGGATTAAACTCTTCAGGCATAACTAAGGGAGCCAGAGCCAAGGTGGTGTATAGATTCGTGATAT…	853	100346988	Chromosome: 5 Annotation: Chromosome 5 NC_091436.1 (115565588..115566402) ID: 100346988	5	NC_091436.1	115565588..115566402
PYURF-PIGY	PIGY	Oryctolagus_cuniculus	PREDICTED: Oryctolagus cuniculus phosphatidylinositol N-acetylglucosaminyltransferase subunit Y (LOC100337798), mRNA	132	132	100%	6e-36	88.73	919	XM_051843465.1	GGAGTCGGCCGTAGGTGCCTGCCTGCGACAGGGTAGCAACCCTCAGCAGATCAGAGCGAGTGGGCGCAGCTGGAGTTCCTGGTGTGGCCCCTGTCCAAGAAGCCGCTCAGATATGAAGCATCAACAAATGAATGAATGAATGAAGAGCTGGGAATAGCCTATCCAATCACTGACGGGATGCCTAATATGATACCACAGGCAGCAAGGATGACCCATCAGGATAAGAAGAAGAAACGGAGCAGCACTAGACCATAATTTTTAAAAACCACACCAACTGTTCTCAATACCATACCCATTTTAAAACAAGGTGGCAGCTATTAAGTGGGAGAAGAGAATGTTTCCGTCTCTTCCTACACTGACCATCCTTATTCCACTGATTTCTCTCACAGGTCTTTTCTA…	919	100337798	Chromosome: 3 Annotation: Chromosome 3 NC_067376.1 (28068645..28069563) ID: 100337798	3	NC_067376.1	28068645..28069563
PYURF-PIGY	PIGY	Oryctolagus_cuniculus	PREDICTED: Oryctolagus cuniculus phosphatidylinositol glycan anchor biosynthesis class Y (PIGY), mRNA	139	139	100%	3e-39	94.37	774	XM_008267613.3	ATGTTTCTGTCTCTTCCTACACTGACCGTCCTTATCCCACTAATTTCTCTCGCAGGTCTTTTCTACGCGGCCTCTGTGGAAGAAAACTTCCCACAGGGCTGCACCAGCTCCACCAGCTTATGCTTCTACAGCTTGCTCCTGCCCATTACCATACCAGTGTATGTGTTCTTCCACCTCTGGACTTGGATGGGGATTAAACTCTTCAGGCATAACTAAGGGAGCCAGAGCCAAGGTGGTGTGTAGATTCATGATATGTCTAGGGCATCCACCTCCGCAAGCTCAACTAGGTGGAAATGCTGGAGACACACTGCGTTTGCAGGAAGGATGCTTTGCCTCGCTTCTCAGGATTGGGCCTACGAGAGACAAGCTGCAGAAGTGTCTTTTATTGTACTCTAATTC…	774	100339328	Chromosome: 15 Annotation: Chromosome 15 NC_067388.1 (58469608..58470381) ID: 100339328	15	NC_067388.1	58469608..58470381
PYURF-PIGY	PIGY	Oryctolagus_cuniculus	PREDICTED: Oryctolagus cuniculus phosphatidylinositol N-acetylglucosaminyltransferase subunit Y-like (LOC100351842), mRNA	129	129	100%	8e-37	85.92	436	XM_008267789.3	ATGTTTCTGTCTCTTCCTACACTGACCATCCTTATCCCACTAATTTCTCTCCCAGGTCTTTTCTACGCGGCCTCTGTGGAAGAAAACTTCCCACAGGGCTGCGCCAGCTCCACCAGCTTCTGCTTCTACAATTTGCTCTTACCCATTACCATACCAGTGTATGTGTTCTTCCACCTCTGGACTTGGATGGGGATTAAACTCTTCAGGCGTAACTAAGGGAGCCAGAGCCAAGGTGGTGTATAGATTCGTGATATGTCTAGGGCATCCATCTCTGCAAGTTCAACTAGGTGGAAATGCTGAAGACACATTGCATTTGCAGGAAAGAGGCTTTGCCTTGCTTCTCAGGATTGGGCCTACGAGAGACTTAAGCTGCAGAAGCTTCTTTTATTGTACTCTAAT…	436	100351842	Chromosome: 8 Annotation: Chromosome 8 NC_091439.1 (96105921..96106356) ID: 100351842	8	NC_091439.1	96105921..96106356
PYURF-PIGY	PIGY	Papio_anubis	PREDICTED: Papio anubis phosphatidylinositol glycan anchor biosynthesis class Y (PIGY), mRNA	141	141	100%	1e-38	98.59	1341	XM_009207162.1	GCGGGGCCTCGTCGGCTGGCTTGGACTACCGCGGAGCGAGGAGCTCGGCCCCGGCTGGCGGAGGCGCAGTGAGGCCTGGTCTCCGGCTGCCAGACCATGCTGAGCGCAGCACGCGGCAGGCTCGCCTCAGCGCTGCGGCAAACTAGCGCAGCGCGGTCCGCGGTCGCCTGTAGGTGTCTGCACGCGTCGGGCTCGCGGCCTTTGGCCGACCGGAGCAACAAGACGGAGGAGCCGCCCCGCGCCTTCGATCCGGCGCTGCTGGAGTTCCTGGTGTGCCCGCTCTCCAAGAAGCCGCTCAGATATGAAGCATCAACAAATGAATTGATTAATGAAGAGTTGGGAATAGCTTATCCAATCATTGATGGGATTCCTAATATGATACCACAGGCAGCTAGGATG…	1341	103884481	Chromosome: 3 Annotation: Chromosome 3 NC_044978.1 (132523858..132526653, complement) ID: 103884481	3	NC_044978.1	132523858..132526653, complement
PYURF-PIGY	PIGY	Papio_anubis	PREDICTED: Papio anubis PIGY upstream reading frame (PYURF), mRNA	141	141	100%	1e-38	98.59	1348	XM_021939105.1	CCAGGGGGCGGGGCCTCGTCGGCTGGCTTGGACTACCGCGGAGCGAGGAGCTCGGCCCCGGCTGGCGGAGGCGCAGTGAGGCCTGGTCTCCGGCTGCCAGACCATGCTGAGCGCAGCACGCGGCAGGCTCGCCTCAGCGCTGCGGCAAACTAGCGCAGCGCGGTCCGCGGTCGCCTGTAGGTGTCTGCACGCGTCGGGCTCGCGGCCTTTGGCCGACCGGAGCAACAAGACGGAGGAGCCGCCCCGCGCCTTCGATCCGGCGCTGCTGGAGTTCCTGGTGTGCCCGCTCTCCAAGAAGCCGCTCAGATATGAAGCATCAACAAATGAATTGATTAATGAAGAGTTGGGAATAGCTTATCCAATCATTGATGGGATTCCTAATATGATACCACAGGCAGC…	1348	101020783	Chromosome: 3 Annotation: Chromosome 3 NC_044978.1 (132523858..132526660, complement) ID: 101020783	3	NC_044978.1	132523858..132526660, complement
PYURF-PIGY	PIGY	Passer_domesticus	PREDICTED: Passer domesticus PIGY upstream open reading frame (PYURF), mRNA	134	134	95%	9e-37	92.65	993	XM_064416929.1	GGGGCGGGCCGCGGGCGGCGGAAGCGGCGGCCATGCTGCGCGGCCCGGCCCGGCTGCTGCTGCTGCTGCGGCGGGCGGCCCCGGGCGGCCCCGGGCGCGGCCGGCACTGCCACCGGGCTCCGCACTCGGAGCGGGAGCAGGGCTCGGGTTCGAGCTCGGGCTCCGGCTCAGACTCGGGCTCCGGCTCGGCGCGGCCGCAGCCCCTGGAGCCATCATTGCTGCGCTTCCTGGTGTGCCCGCTCTCCAAGCGGCCGCTGAGGTACGAAGAAGCTACGAACGAGCTCATTAACGAGGAGCTGGGCATCGCGTACCCCATCATCGACGGCATCCCCAACATGGTTCCCGAGGCTGCCAGGAGGACGCACAAGAAGCCGCCGCCGGCCGAGGGCTCGGAGCAGC…	993	135298851	Chromosome: 4 Annotation: Chromosome 4 NC_087477.1 (30872191..30873303, complement) ID: 135298851	4	NC_087477.1	30872191..30873303, complement
PYURF-PIGY	PIGY	Passer_domesticus	PREDICTED: Passer domesticus phosphatidylinositol glycan anchor biosynthesis class Y (PIGY), mRNA	134	134	95%	2e-38	92.65	557	XM_064416930.1	ATGGCCGGGGCGGGGCTGCTGCCCTCCCTGCCCACGCTGACCGTGCTCGTCCCGCTCCTGTCCCTGGCAGGCCTCTTCTACTCGGCCAGCGTAGACGAAAACTTCCCCCAGGGCTGCACCAGCACAGCCAGCCTGTGTTTCTACAGCCTCCTCCTTCCTGTTACAGTACCAGTTTATGTGTTCTTTCACCTCTGGACCTGGATGGGGATTAAGCTTTTTAGGCATAACTAGTGCAATGCCTTTGCTAACCCCTGGGCTTCTCTAAATCAACATAATTTGTTTGATCTCGTCAAGTGTTGCAGTTCGTTTGAGAGAGTTTCCTTCTGGCACTAGTGACTGGCATCGTTTTCCTGGTAGGATCTAGAACTGTACGAAGCAGCAGCCCACTGTTAACTACTG…	557	135298852	Chromosome: 4 Annotation: Chromosome 4 NC_087477.1 (30872191..30872747, complement) ID: 135298852	4	NC_087477.1	30872191..30872747, complement
PYURF-PIGY	PIGY	Pongo_pygmaeus	PREDICTED: Pongo pygmaeus phosphatidylinositol N-acetylglucosaminyltransferase subunit Y-like (LOC129032117), mRNA	127	127	100%	7e-37	91.55	238	XM_054479159.2	AGGTAATAAGCGGAAGAGAAGAATGTTTCTGTCTCTTCCTACGTTGCCCGTTCTTATTCCACTGGTTTCTTTAGCAGGACTGTTCCACTCAGCCTCTGTGGAAGAAAACTTCCCACAGGGCTGCACTAGCACAGCCAGCCTTTGCTTTTACAGCCTGCTCTTGCCTATTACCACACTGGTGTATGTATTCTTCCACCTCTGGACCTGGATGGTTATTAAACTCTTCATGCATAACTGA	238	129032117	Chromosome: 11 Annotation: Chromosome 11 NC_072384.2 (103076526..103076763, complement) ID: 129032117	11	NC_072384.2	103076526..103076763, complement
PYURF-PIGY	PIGY	Pongo_pygmaeus	PREDICTED: Pongo pygmaeus phosphatidylinositol glycan anchor biosynthesis class Y (PIGY), mRNA	142	142	100%	1e-40	98.59	789	XM_054485347.2	ATGTTTCTGTCTCTTCCTACGTTGACTGTTCTTATTCCACTGGTTTCTTTAGCAGGACTGTTCTACTCAGCCTCTGTGGAAGAAAACTTCCCACAGGGCTGCACTAGCACAGCCAGCCTTTGCTTTTACAGCCTGCTCTTGCCTGTTACCATACCAGTGTATGTATTCTTCCACCTTTGGACTTGGATGGGTATTAAACTCTTCAGGCATAATTGATGCAACTAGAGTCAATATGCTGTATATATTAATGATAGTTCTTGGGCATCGATCTCTGAAAGCTCAAATGGATGGAATTTAGTTTGCGGGAAAGAGGCTTTGCTTTGCGCATATCAGGCTTAGGACTGTGGGAAGCTTAAGTTGCAGATGCTTCTTTTATTGTACTCTTGTTCTGCCCTTGTT…	789	129035159	Chromosome: 3 Annotation: Chromosome 3 NC_072376.2 (100950100..100950888, complement) ID: 129035159	3	NC_072376.2	100950100..100950888, complement
PYURF-PIGY	PIGY	Pongo_pygmaeus	PREDICTED: Pongo pygmaeus PIGY upstream open reading frame (PYURF), mRNA	142	142	100%	1e-38	98.59	1492	XM_054485346.1	AGTCTGGTAAGGCGGCGGGGCACCCACCAGAGGCCTCTGCCCTGGGGCTGTCCTCCGGACTGTAGATGACGCCCGTGGGAAAAGCAGTCGGAGCAGAAGCACCCTCGGAACCAAAGCGCCCGCCCCGCCTACTCCCCGGCAGCGTTTCCCAGAGCACCAGGGGGCGGGGCCTGGCCGGCTGGCCTGGACGAACGGGGAGCCAGGAGCTCGGCCACGGGTGGCAAGGGCGCAGTGAGGCCTGGTCTCCGGCTGCCAGACCATGCTGAGTGGAGCACGCTGGAGGCTCGCCTCAGCGCTGCGGGGAACGCGCGCGCCGCCGTCCGCGGTCGCCCGTAGGTGCCTGCACGCGTCGGGGTCGCGGCCTTTGGCCGACCGGGGCAAGAAGAGTGAGGAGCTGCC…	1492	129035158	Chromosome: 3 Annotation: Chromosome 3 NC_072376.2 (100950100..100953063, complement) ID: 129035158	3	NC_072376.2	100950100..100953063, complement
PYURF-PIGY	PIGY	Sapajus_apella	PREDICTED: Sapajus apella PIGY upstream reading frame (PYURF), mRNA	143	143	100%	3e-39	100	1337	XM_032239639.1	GCACCAGGGGGCGGGGCCTGGCTGGCGAGGCTGGCCAGGAGGGTAGCCAGGAGCTCGGCCCCGGCTGGCGGAGACGGAGTGAGGCCCAGTCTCCGGCTGCTTGACCATGCTGAGCCGAGCGCGCGGCAGGCTCGCCTCAGCCCTGCGGGGAACACGTGCGCAGCCGTCCGCAGTCGCCCGTAGGTGCCTGCACGCGTCGGGCTCGCGGCCTTCGGCCGATCAGAACAAGAGGACGGAAGAGACGCCCCGTACCTTCGATCCGGCGCTGCTGGAGTTCCTGGTGTGCCCGCTTTCCAAGAAGCCGCTCAGATATGAAGCATCAACACATGAATTGATTAATGAAGAATTGGGAATAGCTTATCCAATCATTGATGGGATTCCTAATATGATACCACAGGC…	1337	116524407	Chromosome: Un Annotation: NW_022436985.1 (9404597..9407385) ID: 116524407		NW_022436985.1	9404597..9407385
PYURF-PIGY	PIGY	Sapajus_apella	PREDICTED: Sapajus apella phosphatidylinositol glycan anchor biosynthesis class Y (PIGY), mRNA	143	143	100%	3e-39	100	1344	XM_032239640.1	GCGGGGCCTGGCTGGCGAGGCTGGCCAGGAGGGTAGCCAGGAGCTCGGCCCCGGCTGGCGGAGACGGAGTGAGGCCCAGTCTCCGGCTGCTTGACCATGCTGAGCCGAGCGCGCGGCAGGCTCGCCTCAGCCCTGCGGGGAACACGTGCGCAGCCGTCCGCAGTCGCCCGTAGGTGCCTGCACGCGTCGGGCTCGCGGCCTTCGGCCGATCAGAACAAGAGGACGGAAGAGACGCCCCGTACCTTCGATCCGGCGCTGCTGGAGTTCCTGGTGTGCCCGCTTTCCAAGAAGCCGCTCAGATATGAAGCATCAACACATGAATTGATTAATGAAGAATTGGGAATAGCTTATCCAATCATTGATGGGATTCCTAATATGATACCACAGGCAGCTAGGATG…	1344	116524408	Chromosome: Un Annotation: NW_022436985.1 (9404607..9407402) ID: 116524408		NW_022436985.1	9404607..9407402
ASDURF-ASNSD1	ASDURF	Accipiter_gentilis	PREDICTED: Accipiter gentilis ASNSD1 upstream open reading frame (ASDURF), mRNA	106	106	71%	1e-27	76.81	372	XM_049806423.1	GTCCCCGGCGGGGCGCGCGCCGGGTGGGGGGGAGGGGGGGATGTCGGGCCGCGCGCCGCGGCAGGAGGAGGGAGAGAGCGCGAAGCTGCGCCGCAAGGAGGAGCTGAGCCGGAGGATTAAAGAGCAGAAGGTTGTAGTTGATGAGCTTTCTAATTTGAAGAAGAACCGGAAAGTTTACAGGCAGCAACCCAATAGCAACATATTCTTCCTTGTAGACCGAACAGAAACGCTATCTCAATGCAAAAATACATTAGATGAATTAAAGAAGGCACATCAGGAGATGGAAAATTCAGAAAAGGCTAAAATCAAGAAATAGTCCATCTGAATTCAAAGTCACAATGTGTGGTATTTGTTGCGTTGTTACCTTGTGTA	372	126041125	Chromosome: 1 Annotation: Chromosome 1 NC_064880.1 (19950341..19953739) ID: 126041125	1	NC_064880.1	19950341..19953739
ASDURF-ASNSD1	ASDURF	Amblyraja_radiata	PREDICTED: Amblyraja radiata asparagine synthetase domain containing 1 (asnsd1), transcript variant X1, mRNA	83.6	83.6	69%	1e-16	58.21	3408	XM_033023777.1	TTTAACGGGCCCGCTACGCTGGAAACAATGATAAAAGAACAAATTGTTCTCATTGATGAACTCACCAATCTGAAAACAAATCGGGAAGTGTATAAGAGGCAGCGCAATAGCAATATATTATTCGTAGCAAATCGATCACAGACTCTGAGTGAATGTAAAGGTTCCCTTGATGAAATGAAAAAGGAATACCAGGAACTGGAAACTGCGGAGAAAGTGAAGAAGTAATCAAAGCAGTGGCAAAATATATGCTATTAATTGATATGGATAAATTAAAAAGCACAAAATGTGTGGAATTTGTTGTGTGTTAGCTTTAGCTCCTCACGATGTTCCTGTTATTTTGGGAGAGGAAGTGCTCGAAAGCCTTCAACGGAGAGGTCCTGACTGCAGTCAACAATTATC…	3408	116975075	Chromosome: 7 Annotation: Chromosome 7 NC_045962.1 (16921203..16934257, complement) ID: 116975075	7	NC_045962.1	16921203..16934257, complement
ASDURF-ASNSD1	ASDURF	Amblyraja_radiata	PREDICTED: Amblyraja radiata asparagine synthetase domain containing 1 (asnsd1), transcript variant X2, mRNA	88.2	88.2	76%	3e-18	56.16	3477	XM_033023778.1	ATGCTCGAGGTGGGCCGGGGGCGCTTCCGGGTGTCCCACGTGGTGGGTGCAGGAGGTGAGCGGATGGAAGCGTCCAGGAAGGAAGCGCTGAACGAGCAGATAAAAGAACAAATTGTTCTCATTGATGAACTCACCAATCTGAAAACAAATCGGGAAGTGTATAAGAGGCAGCGCAATAGCAATATATTATTCGTAGCAAATCGATCACAGACTCTGAGTGAATGTAAAGGTTCCCTTGATGAAATGAAAAAGGAATACCAGGAACTGGAAACTGCGGAGAAAGTGAAGAAGTAATCAAAGCAGTGGCAAAATATATGCTATTAATTGATATGGATAAATTAAAAAGCACAAAATGTGTGGAATTTGTTGTGTGTTAGCTTTAGCTCCTCACGATGTTCC…	3477	116975075	Chromosome: 7 Annotation: Chromosome 7 NC_045962.1 (16921203..16934257, complement) ID: 116975075	7	NC_045962.1	16921203..16934257, complement
ASDURF-ASNSD1	ASDURF	Anas_platyrhynchos	PREDICTED: Anas platyrhynchos ASNSD1 upstream reading frame (ASDURF), mRNA	110	110	90%	4e-29	65.52	443	XM_027460977.2	CTACCGCCCCGTTCCCGCCCTTAATGGCGGCCGCGCCGCGCATGCGCGAGAAGCCCTGTGTGGAGCGGGGCATGGCGGCGCGGCGGGGCGAGGAGGAGGAGGAGAAGAAGGAGGAAGAGGAAGGCGATGGGGACAACGCCGGGCTGTGCCCCAGGGACCAGCTGAGCCGCAGGATTAAAGAGCAGAAAGTTATAATTGATGAGCTTTCTAATTTGAAGAAGAACAGGAAAGTTTATAAGCAGCAACCCAACAGCAACATATTCTTCCTTGCAGACCGAACAGAAACACTGTCTCAATGCAAAATTGTATTAGATGAATTAAAGAAGGCACATCAGGAGATGGAAAATTCAGAGAAGACTAAAATCAAGAAGTAGCCGGTCTGAATTTGGTCGCGATGTG…	443	113839614	Chromosome: 7 Annotation: Chromosome 7 NC_051778.1 (35451360..35453952) ID: 113839614	7	NC_051778.1	35451360..35453952
ASDURF-ASNSD1	ASDURF	Bos_taurus	Bos taurus asparagine synthetase domain containing 1 (ASNSD1), mRNA	153	153	91%	4e-41	82.95	2484	NM_001034680.2	AGAGCGGCTGTGGACGCGGAACTGCAAGAGTGCCGCCTGGCCTCGCTCCTTCCGTGTTTGCTTCTCTGCGGAGATGCCCAGCCGGGGTGAGCGACCCGAGGACGGCGCTGGGCCCGTCCCTGCTGAGAGCTCGACCCTGCACAAGGAAGAGCTCAGCAGCAAGATTAAAGAACAAAAAGTTGTTGTGGATGAACTTTCTAACCTGAAGAAGAACAGGAAAGTGTATAGGCAGCAACAGAACAGCAACATATTCTTTCTTGCAGACCGAACAGAAATGCTTTCTGAAAGCAAAAATACATTGGATGAGCTGAGGAAAGAATATCAAGAATTAGAAAACTCAGAGAAGACCAAAATCAAGAAATAGCCAACTTGATTTTACATAGCAATGTGTGGCATTTG…	2484	539672	Chromosome: 2 Annotation: Chromosome 2 NC_037329.1 (6665580..6676432, complement) ID: 539672	2	NC_037329.1	6665580..6676432, complement
ASDURF-ASNSD1	ASDURF	Bufo_bufo	PREDICTED: Bufo bufo asparagine synthetase domain-containing protein 1-like (LOC121009054), transcript variant X1, mRNA	72	72	68%	2e-12	55.22	2279	XM_040441978.1	ATAGTCATATAGCCATTACTATTGTTTTACATTGCCCTGTCTAGGTTGTGTGAACATGTCCGAATCGCATGTCAGAGAGACGGACGTCGACATCAGCTGGACAGACAAAGAGAAAGGGGAGTTCATTGCAAAGTTTAAAGAACAGAAGGTGATTATTGATGAGCTGTCAAATTTAAAGAAAGATAGGCGGGTATACAGACAGCAGCCTAACAGCAACATTTACTTTCTCACAGAGCAATCAAGAACACTTAGTGAGTGCAAAAAGAAATTGGATGACATGACACCTATTCATCGGGAGATATCTGAAAATTTGCAATTCAACAAATAATCTTTCAGCTGGCCAAGATGTGTGGAATATGCTGTACTGTCAGTTTGACCACTGATGTAGTTAAAGCCTAC…	2279	121009054	Chromosome: 7 Annotation: Chromosome 7 NC_053395.1 (109755921..109961793) ID: 121009054	7	NC_053395.1	109755921..109961793
ASDURF-ASNSD1	ASDURF	Bufo_bufo	PREDICTED: Bufo bufo asparagine synthetase domain-containing protein 1-like (LOC121009054), transcript variant X2, mRNA	62.4	62.4	68%	4e-09	50.75	2267	XM_040441979.1	ATAGTCATATAGCCATTACTATTGTTTTACATTGCCCTGTCTAGGTTGTGTGAACATGTCCGAATCGCATGTCAGAGAGACGGACGTCGACATCAGCTGGACAGACAAAGAGAAAGGGGAGTTCATTGCAAAGTTTAAAGAACAGAAGGTGATTATTGATGAGCTGTCAAATTTAAAGAAAGATAGGCGGGTATACAGACAGCAGCCTAACAGCAACATTTACTTTCTCACAGAGCAATCAAGAACACTTAAGAAATTGGATGACATGACACCTATTCATCGGGAGATATCTGAAAATTTGCAATTCAACAAATAATCTTTCAGCTGGCCAAGATGTGTGGAATATGCTGTACTGTCAGTTTGACCACTGATGTAGTTAAAGCCTACTGTCAGGATGCC…	2267	121009054	Chromosome: 7 Annotation: Chromosome 7 NC_053395.1 (109755921..109961793) ID: 121009054	7	NC_053395.1	109755921..109961793
ASDURF-ASNSD1	ASDURF	Bufo_bufo	PREDICTED: Bufo bufo asparagine synthetase domain-containing protein 1-like (LOC121009054), transcript variant X3, mRNA	66.6	66.6	54%	6e-12	57.69	377	XM_040441980.1	AGAAATCTGGCAGAACACCGGGTATAGTCATATAGCCATTACTATTGTTTTACATTGCCCTGTCTAGGTTGTGTGAACATGTCCGAATCGCATGTCAGAGAGACGGACGTCGACATCAGCTGGACAGACAAAGAGAAAGGGGAGTTCATTGCAAAGTTTAAAGAACAGAAGGTGATTATTGATGAGCTGTCAAATTTAAAGAAAGATAGGCGGGTATACAGACAGCAGCCTAACAGCAACATTTACTTTCTCACAGAGCAATCAAGAACACTTAGTGAGTGCAAAAGTTTCCATTTCTGGATGAGGATGTGGTTTCTTTTTTGAACTCTCTTCCACTTTGGGAAAAAACAGACTTGATGCTTGGCAGGGGGCTTGGC	377	121009054	Chromosome: 7 Annotation: Chromosome 7 NC_053395.1 (109755921..109961793) ID: 121009054	7	NC_053395.1	109755921..109961793
ASDURF-ASNSD1	ASDURF	Canis_lupus	Canis lupus familiaris asparagine synthetase domain containing 1 (ASNSD1), mRNA	125	125	78%	3e-31	82.67	2309	NM_001357114.2	GGGGGGGGTGCGGCTGGCGGCGGGGAGATGCCCGGCGGGGCGCTGCGGCCCGAGGAGGGCGCCGCGCGGGGCAAGGACGAGCTCGGCAGCAGGATTAAAGAACAAAAAATTGTTGTGGATGAACTTTCTAACCTGAAGAAGAACAGGAAAGTATATAGGCAGCAACAGAACAGCAACATATTCTTTCTTGCAGACCGAACAGAAATGCTTTCTGAAAACAAAAATATATTGGATGAACTGAAAAAAGAATACCAAGAAATAGAAAACTCAGAGAAGACCAAAGTCAAGAAATAGTCAACTTGATTTCACATAAGAATGTGTGGCATTTGTTGTTCTGTGAGCTTTTCTGTTGAGAATTTCAGCAAAGATTTGAAAGAGGATTTACTGTATAGGCTTAGC…	2309	478838	Chromosome: 37 Annotation: Chromosome 37 NC_051841.1 (317522..326246) ID: 478838	37	NC_051841.1	317522..326246
ASDURF-ASNSD1	ASDURF	Chelonia_mydas	PREDICTED: Chelonia mydas asparagine synthetase domain containing 1 (ASNSD1), transcript variant X2, mRNA	108	108	78%	4e-25	70.89	2361	XM_027832004.3	TCGCTCCACCGGCCCGGCTAGGTGGGCGTAGTTAGGGGCTTTGCGTGTAGTGCGACTGCGCAGTTCGGGGCGTTTGAAGGAAGTAGTGGGCCCCAACCGCACGTGGTGGGATTAGGGAAGCGCCAGCCAGTGTGTATTAAAGAGCAGAAAGTTGTAGTTGATGAGCTTTCCAACTTGAAGAAGAACCGGAAAGTTTATAAACAGCAACCCAATAGCAACATATTCTTTCTTGTAGACAGAACAGAAATGCTATCTGAATGCAAAAACACATTAGATGACCTGAAGAGGGCACATCAGGAGATAGAAAATTCAGAGAAGACCAAAATCAGAAAATAGACCTTTTAAATTCTACATAGCAATGTGTGGTATTTGTTGTGTTGTCAGTTTGTCTGTTCAGCA…	2361	102937221	Chromosome: 11 Annotation: Chromosome 11 NC_051251.2 (51306285..51322996) ID: 102937221	11	NC_051251.2	51306285..51322996
ASDURF-ASNSD1	ASDURF	Chelonia_mydas	PREDICTED: Chelonia mydas asparagine synthetase domain containing 1 (ASNSD1), transcript variant X3, mRNA	107	107	71%	6e-25	78.26	2304	XM_043525612.1	GAACACACTTTCTGTGACATCGTGTGGCATTGAGCGCTTGCTGTGAAAATGGGGGTGCAGGGCGGCAGGAGTATAAGGATTAAAGAGCAGAAAGTTGTAGTTGATGAGCTTTCCAACTTGAAGAAGAACCGGAAAGTTTATAAACAGCAACCCAATAGCAACATATTCTTTCTTGTAGACAGAACAGAAATGCTATCTGAATGCAAAAACACATTAGATGACCTGAAGAGGGCACATCAGGAGATAGAAAATTCAGAGAAGACCAAAATCAGAAAATAGACCTTTTAAATTCTACATAGCAATGTGTGGTATTTGTTGTGTTGTCAGTTTGTCTGTTCAGCACACTACTGGTGGCTTCTTCAAAGATGATCTGCTGTGCAACCTAAGAAGAAGAGGACC…	2304	102937221	Chromosome: 11 Annotation: Chromosome 11 NC_051251.2 (51306285..51322996) ID: 102937221	11	NC_051251.2	51306285..51322996
ASDURF-ASNSD1	ASDURF	Chelonia_mydas	PREDICTED: Chelonia mydas asparagine synthetase domain containing 1 (ASNSD1), transcript variant X1, mRNA	111	111	76%	2e-26	76.71	2478	XM_007069894.4	TCCACCGGCCCGGCTAGGTGGGCGTAGTTAGGGGCTTTGCGTGTAGTGCGACTGCGCAGTTCGGGGCGTTTGAAGGAAGTAGTGGGCCCCAACCGCACGTGGTGGGATTAGGGAAGCGCCAGCCAGTGTGTGTGAGTTTCCGCGCTTGTCACCCCGGCAACGGGACGCGCAGGGACGGGAATGTCGGGTCGGGAGCCGCGGAGAGAGGAGGAGGGGGCGAAGCTGCACCAGAAGGACGAGCTGACCCGAAAGATTAAAGAGCAGAAAGTTGTAGTTGATGAGCTTTCCAACTTGAAGAAGAACCGGAAAGTTTATAAACAGCAACCCAATAGCAACATATTCTTTCTTGTAGACAGAACAGAAATGCTATCTGAATGCAAAAACACATTAGATGACCTG…	2478	102937221	Chromosome: 11 Annotation: Chromosome 11 NC_051251.2 (51306285..51322996) ID: 102937221	11	NC_051251.2	51306285..51322996
ASDURF-ASNSD1	ASDURF	Choloepus_didactylus	PREDICTED: Choloepus didactylus ASNSD1 upstream reading frame (ASDURF), mRNA	164	164	100%	6e-50	85.42	451	XM_037850231.1	GTCGCTGGGAGTGCGCACGCGTGAAGGCTGGCGGTTGAAAGTTGCTGGCTCTCTGGCCAGGTTGTTCATTCCGAAGCACTGGTTCTTGGTGGAGATGCCCAGTCGAGGGGCGCGCCCGGAAGACTGTACTGGACTGGTGTCCGACGACTCGACCCCGCACAAGGAGCAGCTTAGCAGCAAGATAAAAGAACAAAAAGTTCTTGTGGATGAACTTTCTAACTTGAAGAAGAACAGAAAAGTATATAGGCAGCAACAGAACAGCAACATATTCTTTCTTGCAGACCGAACAGAAATGCTCTCTGAAAGCAAAAATATATTGGATGAACTGAAAAAAGAGTACCAAGAAATAGAGAACTCAGAGAAGAGCAAAATCAAGAAACAGTCAACTTAATTTCATAT…	451	119544726	Chromosome: 9 Annotation: Chromosome 9 NC_051315.1 (80313210..80325128) ID: 119544726	9	NC_051315.1	80313210..80325128
ASDURF-ASNSD1	ASDURF	Columba_livia	PREDICTED: Columba livia ASNSD1 upstream open reading frame (ASDURF), mRNA	107	107	68%	1e-27	80.3	439	XM_005501721.3	CCAACCGCCTCAGCGTGCCTAGCTACGCCCGCTGATTGGCCCTCCGCCTGGCCCTGCCGCACGCATGCGCACACGCTCCCCGCCGGGCGCTGTGCGCAGGCTCACGGCGGTTGGGAGGTGGTGCAGTGAGGGGTTCGTGCGCGTGGGGCTATGTCGGGCCGGCCGCCGCGGCAAGAGGAGGGGGGGGACAGCGCGAAGCTGCGCCACAAGGACGAGCTGAGCCGGAAGATTAAAGAGCAGAAGGTTGTAGTTGATGAGCTTTCTAATTTGAAGAAGAACCGGAAAGTTTATAGGCAGCAGCCTAACAGCAACATATTCTTCCTTGTAGACCGAACTGAAACACTATCTCAATGCAAAAATACTTTAGATGAATTAAAGAAGGCACATCAGGAGATGGAA…	439	102084275	Chromosome: 7 Annotation: Chromosome 7 NC_088608.1 (27330101..27333349) ID: 102084275	7	NC_088608.1	27330101..27333349
ASDURF-ASNSD1	ASDURF	Crocodylus_porosus	PREDICTED: Crocodylus porosus asparagine synthetase domain containing 1 (ASNSD1), transcript variant X2, mRNA	100	100	65%	1e-22	82.54	2483	XM_019554340.1	GCAATCACCCTGCCGCGTGGGTGGGGAGCGCAAGCTGAGCTGGGGGAATCTGAGGCTAAGCGGAGCGGAGGTGCCGCCGCAGAGAAAAGGCGCTGCGCGCCTGGTGTTTGGGATGTCGGGCCGGGCGCCGCGCAGGGACGAGGAGGAGGCCCGACTGCGCCGCAAGGAGGAGCTGAACGGAAAGGGCTTCAACAACTCAAAGTCCACTGCTGGGAAGTGGCATGTGGAAGTAGGACAAGCAGATTAAGGAACAGAAAATTGTAGTTGATGAGCTTTCTAACTTGAAGAAGAACAGAAAAGTGTATAGGCAGCAACCCAATAGCAACATATTCTTTCTTGCAGACAGAACAGAAACACTATCTCAATGCAAAAACAAACTAGATGAGCTGAAGAAAGCAC…	2483	109323007	Chromosome: Un Annotation: NW_017728949.1 (29451568..29462589, complement) ID: 109323007		NW_017728949.1	29451568..29462589, complement
ASDURF-ASNSD1	ASDURF	Crocodylus_porosus	PREDICTED: Crocodylus porosus asparagine synthetase domain containing 1 (ASNSD1), transcript variant X1, mRNA	110	110	72%	6e-26	80	2425	XM_019554339.1	GCAATCACCCTGCCGCGTGGGTGGGGAGCGCAAGCTGAGCTGGGGGAATCTGAGGCTAAGCGGAGCGGAGGTGCCGCCGCAGAGAAAAGGCGCTGCGCGCCTGGTGTTTGGGATGTCGGGCCGGGCGCCGCGCAGGGACGAGGAGGAGGCCCGACTGCGCCGCAAGGAGGAGCTGAACGGAAAGATTAAGGAACAGAAAATTGTAGTTGATGAGCTTTCTAACTTGAAGAAGAACAGAAAAGTGTATAGGCAGCAACCCAATAGCAACATATTCTTTCTTGCAGACAGAACAGAAACACTATCTCAATGCAAAAACAAACTAGATGAGCTGAAGAAAGCACATCAGGAGATAGAAAATTCAGAGAAGTCTAAAATCAAGAAATAGCTGCTTTAAATTCT…	2425	109323007	Chromosome: Un Annotation: NW_017728949.1 (29451568..29462589, complement) ID: 109323007		NW_017728949.1	29451568..29462589, complement
ASDURF-ASNSD1	ASDURF	Cygnus_olor	PREDICTED: Cygnus olor ASNSD1 upstream open reading frame (ASDURF), mRNA	100	100	81%	7e-24	66.67	705	XM_040562260.1	GAGCAGCCTGGCGGCTGTGGGGCGGCAACCGAGGCATGGCGGCGCGGCGGGGCGAAGAGGAGGACAAAAAGGAGGAGGAGGAAGGCGAAGGGGAGAGCGCTGTTCTGCGCCCTAGAGACCAGCTGAGCCGCAGGATTAAAGAGCAGAAAGTTGTAATTGATGAGCTTTCTAATTTGAAGAAGAACAGGAAAGTTTATAAGCAGCAACCCAACAGTAATATATTCTTCCTTGTAGACCGAACAGAAACACTGTCTCAATGCAAAATTGTATTAGATGAATTAAAGAAGGCACATCAGGAGATGGAAAATTCAGAGAAGACGAAAATCAAGAAGTAGACCATCTGAATTCAGTCGCAATGTGTGGTATTTGTTGTGTTGTTACCTTGCCTAGCCAGCACAC…	705	121072567	Chromosome: 6 Annotation: Chromosome 6 NC_049174.1 (4227041..4229929, complement) ID: 121072567	6	NC_049174.1	4227041..4229929, complement
ASDURF-ASNSD1	ASDURF	Danio_rerio	Danio rerio asparagine synthetase domain containing 1 (asnsd1), mRNA	90.5	90.5	67%	6e-19	70.77	2389	NM_200095.2	CGTCGTTGGCGCATACGTCATTCTTGTGCGACGAACGAGTTACTTGCTCGTGGAGATGTTTCCCTAAAAATGATCTGAAGCGTATTAATAAACAATGTCCTCCAAGAACATACAGCGAACTGAGCCTGGGGCCTCAGAAGAGCGCGCACAAAAAGAGGAGCTGAACCAAAAGATAAAAGAGCAAAAGATTGTTGTGGACGAGTTAAGTAACTTGAAGAAAAACAGGAGAGTGTACACCCAGCAACCCAACAGCAATATATTCTTTCTGGCAGACAAAGGAGAAACCCTTAGCTCTTGTAAACAGGACCTGGATAACATGCGGAAAGAATATCAAGATATATAGTGAAGTGATATCATGTGTGGGATCTGCTGTGTGGTCAGTTTGACCACACCACATGA…	2389	368827	Chromosome: 9 Annotation: Chromosome 9 NC_007120.7 (41083103..41090067, complement) ID: 368827	9	NC_007120.7	41083103..41090067, complement
ASDURF-ASNSD1	ASDURF	Danio_rerio	Danio rerio ASNSD1 upstream open reading frame (asdurf), mRNA	90.5	90.5	67%	3e-20	70.77	641	NM_001353562.1	ATTCTTGTGCGACGAACGAGTTACTTGCTCGTGGAGATGTTTCCCTAAAAATGATCTGAAGCGTATTAATAAACAATGTCCTCCAAGAACATACAGCGAACTGAGCCTGGGGCCTCAGAAGAGCGCGCACAAAAAGAGGAGCTGAACCAAAAGATAAAAGAGCAAAAGATTGTTGTGGACGAGTTAAGTAACTTGAAGAAAAACAGGAGAGTGTACACCCAGCAACCCAACAGCAATATATTCTTTCTGGCAGACAAAGGAGAAACCCTTAGCTCTTGTAAACAGGACCTGGATAACATGCGGAAAGAATATCAAGATATATAGTGAAGTGATATCATGTGTGGGATCTGCTGTGTGGTCAGTTTGACCACACCACATGATCCACTGGAGGAGAATGTG…	641	110631416	Chromosome: 9 Annotation: Chromosome 9 NC_007120.7 (41087739..41090048, complement) ID: 110631416	9	NC_007120.7	41087739..41090048, complement
ASDURF-ASNSD1	ASDURF	Equus_caballus	PREDICTED: Equus caballus asparagine synthetase domain containing 1 (ASNSD1), mRNA	172	172	93%	3e-51	91.11	903	XM_023622206.1	CGCTGGGAGTGCGCATGCGCTGGGGCTGAGGAGCCGGAAGGCCGCGGGGCAGCCGAAGCTGTGCGTGAGTGGTGTGCTTCGTTCGGTGGAGATGCCCAGCCGGGGGGCGCTCCCGGAGGACGGCGCCGGGCTGGTGCCTACTGACAACTCGGCCCCTCACAAAGAGGATCTTAGCAGCAAGATTAAAGAACAAAAAATTGTTGTGGATGAACTTTCTAACCTGAAGAAGAACAGGAAAGTGTATAGGCAGCAACAGAACAGCAACATATTCTTTCTTGCAGACCGAACAGAAATGCTTTCTGAAAGCAAAAATATATTAGATGAGCTGAAAAAAGAATACCAAGAAATAGAAAACTTAGAGAAGACCAAAATCAAGAAATAGTCAACTTGATTTCGCAG…	903	100069270	Chromosome: 18 Annotation: Chromosome 18 NC_009161.3 (66295051..66300321) ID: 100069270	18	NC_009161.3	66295051..66300321
ASDURF-ASNSD1	ASDURF	Gallus_gallus	Gallus gallus asparagine synthetase domain containing 1 (ASNSD1), transcript variant 1, mRNA	112	112	77%	2e-26	74.32	2312	NM_001006509.2	GAGACAGTGTGGCCGCCCGGCCCGGGAAGCGGGGTTATGTCGCGGCGGGAGGAGGAGGAGACCGCCGAGCTGGGCTATAAGGGGGAGCTGAGCCGGAGGATTAAAGAACAGAAAGTTGTAGTTGATGAACTTTCTAATTTAAAGAAGAACAGGAAAGTTTATAGGCAGCAACCCAATAGCAATATATTCTTCCTTGTAGACCGAACAGAAGCACTGTCTCAATGCAAAAATACATTAGATCAATTAAAGAAAGCACATCAAGAGTTGGAAAATTCAGAGAAGACTAAAGTCAAGAAATAGTCCTTCTGAATTCCAAGTCACCATGTGTGGTATTTGTTGTGTTGTTGCCTTATCTAGCCAGCATACTATTTGTGATTACTTCAGTAAGGATCTGCACTG…	2312	423983	Chromosome: 7 Annotation: Chromosome 7 NC_052538.1 (405828..412524, complement) ID: 423983	7	NC_052538.1	405828..412524, complement
ASDURF-ASNSD1	ASDURF	Gallus_gallus	PREDICTED: Gallus gallus asparagine synthetase domain containing 1 (ASNSD1), transcript variant X1, mRNA	95.9	95.9	77%	6e-21	55.67	2381	XM_046921241.1	GAGACAGTGTGGCCGCCTGGCCCGGGAAGCGGGGTTATGTCGCGGCGGGAGGAGGAGGAGACCGCCGAGCTGGGCTATAAGGGGGAGCTGAGCCGGAGGATTAAAGAACAGAAAGTTGTAGTTGATGAACTTTCTAATTTAAAGAAGAACAGGAAAGTTTATAGGCAGCAACCCAATAGCAATATATTCTTCCTTGTAGACCGAACAGAAGCACTGTCTCAATGCAAAATATGGATTTCCTTGAGGAGGGAAAAGATCATAATCTTTGTATAATTGAAGACAAATAGACTGCAGTGAGATACATTAGATCAATTAAAGAAAGCACATCAAGAGTTGGAAAACTCAGAGAAGACTAAAGTCAAGAAATAGTCCTTCTGAATTCCAAGTCACCATGTGTGG…	2381	423983	Chromosome: 7 Annotation: Chromosome 7 NC_052538.1 (405828..412524, complement) ID: 423983	7	NC_052538.1	405828..412524, complement
ASDURF-ASNSD1	ASDURF	Gorilla_gorilla	PREDICTED: Gorilla gorilla gorilla ASNSD1 upstream open reading frame (ASDURF), transcript variant X1, mRNA	189	189	100%	8e-59	98.96	675	XM_031008750.3	GGAAAAGAAAGGGTGAGCGCGGTTGGAAGCGCGCATGCGCTGTGGCTAATGCCGTAGGCTCCTTCAGGGCTGAGCAATCCCGCGTGTCCTGCGCTCGGTGGAAATGCCCAGCCGAGGGACGCGACCAGAGGACAGCTCTGTGCTGATCCCCACCGACAATTCGACCCCACACAAGGAGGATCTAAGCAGCAAGATTAAAGAACAAAAAATTGTGGTGGATGAACTTTCTAACCTTAAGAAGAATAGGAAAGTATATAGGCAACAACAGAACAGCAATATATTCTTTCTTGTAGACCGAACAGAAATGCTGTCTGAGAGCAAGAATATATTGGATGAACTGAAAAAAGAATACCAAGAAATAGAAAACTTAGACAAGACCAAAATCAAGAAATAGTCAAC…	675	115933766	Chromosome: 11 Annotation: Chromosome 11 NC_073235.2 (92106380..92111318) ID: 115933766	11	NC_073235.2	92106380..92111318
ASDURF-ASNSD1	ASDURF	Gorilla_gorilla	PREDICTED: Gorilla gorilla gorilla ASNSD1 upstream open reading frame (ASDURF), transcript variant X2, mRNA	101	160	95%	1e-25	79.03	344	XM_031008751.3	ACTCGCGGGAAAAGAAAGGGTGAGCGCGGTTGGAAGCGCGCATGCGCTGTGGCTAATGCCGTAGGCTCCTTCAGGGCTGAGCAATCCCGCGTGTCCTGCGCTCGGTGGAAATGCCCAGCCGAGGGACGCGACCAGAGGACAGCTCTGTGCTGATCCCCACCGACAATTCGACCCCACACAAGGAGGATCTAAGCAGCAAGATTAAAGAACAAAAAATTGTGGTGGATGAACTTTCTAACCTTAAGAAGAATAGGACCGAACAGAAATGCTGTCTGAGAGCAAGAATATATTGGATGAACTGAAAAAAGAATACCAAGAAATAGAAAACTTAGACAAGACCAAAA	344	115933766	Chromosome: 11 Annotation: Chromosome 11 NC_073235.2 (92106380..92111318) ID: 115933766	11	NC_073235.2	92106380..92111318
ASDURF-ASNSD1	ASDURF	Hippocampus_comes	PREDICTED: Hippocampus comes asparagine synthetase domain containing 1 (asnsd1), transcript variant X4, mRNA	72	72	65%	2e-12	55.56	2350	XM_019869242.1	CATTGATACACGTTCCTCTTTTAACTGTCAGATCAAGCAGCAAACGGTGGCTGTGGACGAGCTGTCTGGTTTGAAGAAGGACAGAAAAGTGTACGTCCAGCAGAGGAACAGCAACATATTGTTCTTAGCGGACAGAGGACAGACCTTGAGTTCATGCAAGAAGAAGCTGGACAGCCTGACGAAGGAGTTGCAAGACCTGTGAAGCTGAGCAATCCTGCAACCATGTGTGGCATCTTTTGTCTTGTGAGTCCAGCGTCCTCTCGGTTCACGTGGGACAAAGGCATTTACGAACATTTAAAAAGAAGAGGCCCCGACTCCAGCGAGGATTTCATTGTCTCGGGCTCCGATCCTCCTTACCGCTGCTTGTTCTCGGCTCATGTTCTCCACATGAGAGGTCTC…	2350	109515436	Chromosome: Un Annotation: NW_017804833.1 (10638..14613) ID: 109515436		NW_017804833.1	10638..14613
ASDURF-ASNSD1	ASDURF	Hippocampus_comes	PREDICTED: Hippocampus comes asparagine synthetase domain containing 1 (asnsd1), transcript variant X3, mRNA	79	79	69%	7e-15	59.7	2574	XM_019869233.1	TTTCAGAAAGTCTGAAAAAAAATCCAATCCGGTAGTGCGTAACCTGCCATTGGCCGTCACGAAGAAAAACCCGGAAGTGTTTTCCTTTTGCCCATATGTCGATAGTCGCTATTCACGCGTTAGCTGAACTTCGGCTTCTCTGACGCTCAGAGTTTTTGTTATTTTGGGGTCCCAAAAATGTCTTCCAAAGTCAACAATAAGGACCACGATTTGGCCGGACGGTCTACCGAACGCAAGGAGGAGCTAAACAAACAGATCAAGCAGCAAACGGTGGCTGTGGACGAGCTGTCTGGTTTGAAGAAGGACAGAAAAGTGTACGTCCAGCAGAGGAACAGCAACATATTGTTCTTAGCGGACAGAGGACAGACCTTGAGTTCATGCAAGAAGAAGCTGGACAGC…	2574	109515436	Chromosome: Un Annotation: NW_017804833.1 (10638..14613) ID: 109515436		NW_017804833.1	10638..14613
ASDURF-ASNSD1	ASDURF	Homo_sapiens	Homo sapiens ASNSD1 upstream open reading frame (ASDURF), transcript variant 1, mRNA	191	191	100%	1e-59	100	643	NM_001353493.2	GTGGCTAATGCCGTAGGCTCCTTCAGGGCTGAGCCATCCCGCGTGTCTTGCGCTCGGTGGAAATGCCCAGCCGAGGGACGCGACCAGAGGACAGCTCTGTGCTGATCCCCACCGACAATTCGACCCCACACAAGGAGGATCTAAGCAGCAAGATTAAAGAACAAAAAATTGTGGTGGATGAACTTTCTAACCTTAAGAAGAATAGGAAAGTATATAGGCAACAACAGAACAGCAATATATTCTTTCTTGCAGACCGAACAGAAATGCTGTCTGAGAGCAAGAATATATTGGATGAACTGAAAAAAGAATACCAAGAAATAGAAAACTTAGACAAGACCAAAATCAAGAAATAGTCAACCTGATTTCACATAACAATGTGTGGCATTTGTTGTTCTGTAA…	643	110599588	Chromosome: 2; Location: 2q32.2 Annotation: Chromosome 2 NC_000002.12 (189661459..189666401) MIM: 619740 ID: 110599588	2	NC_000002.12	189661459..189666401
ASDURF-ASNSD1	ASDURF	Homo_sapiens	Homo sapiens asparagine synthetase domain containing 1 (ASNSD1), transcript variant 2, mRNA	147	147	100%	4e-39	81.25	2357	NM_001353497.2	GTGGCTAATGCCGTAGGCTCCTTCAGGGCTGAGCCATCCCGCGTGTCTTGCGCTCGGTGGAAATGCCCAGCCGAGGGACGCGACCAGAGGACAGCTCTGTGCTGATCCCCACCGACAATTCGACCCCACACAAGGAGGATCTAAGCAGCAAGAAAGTATATAGGCAACAACAGAACAGCAATATATTCTTTCTTGCAGACCGAACAGAAATGCTGTCTGAGAGCAAGAATATATTGGATGAACTGAAAAAAGAATACCAAGAAATAGAAAACTTAGACAAGACCAAAATCAAGAAATAGTCAACCTGATTTCACATAACAATGTGTGGCATTTGTTGTTCTGTAAACTTTTCTGCTGAGCATTTCAGTCAAGATTTAAAAGAGGACTTACTATATAATC…	2357	54529	Chromosome: 2; Location: 2q32.2 Annotation: Chromosome 2 NC_000002.12 (189661459..189670831) MIM: 619739 ID: 54529	2	NC_000002.12	189661459..189670831
ASDURF-ASNSD1	ASDURF	Homo_sapiens	Homo sapiens ASNSD1 upstream open reading frame (ASDURF), transcript variant 2, mRNA	101	157	92%	1e-24	79.03	597	NM_001353494.2	GTGGCTAATGCCGTAGGCTCCTTCAGGGCTGAGCCATCCCGCGTGTCTTGCGCTCGGTGGAAATGCCCAGCCGAGGGACGCGACCAGAGGACAGCTCTGTGCTGATCCCCACCGACAATTCGACCCCACACAAGGAGGATCTAAGCAGCAAGATTAAAGAACAAAAAATTGTGGTGGATGAACTTTCTAACCTTAAGAAGAATAGGACCGAACAGAAATGCTGTCTGAGAGCAAGAATATATTGGATGAACTGAAAAAAGAATACCAAGAAATAGAAAACTTAGACAAGACCAAAATCAAGAAATAGTCAACCTGATTTCACATAACAATGTGTGGCATTTGTTGTTCTGTAAACTTTTCTGCTGAGCATTTCAGTCAAGATTTAAAAGAGGACTTACT…	597	110599588	Chromosome: 2; Location: 2q32.2 Annotation: Chromosome 2 NC_000002.12 (189661459..189666401) MIM: 619740 ID: 110599588	2	NC_000002.12	189661459..189666401
ASDURF-ASNSD1	ASDURF	Homo_sapiens	Homo sapiens asparagine synthetase domain containing 1 (ASNSD1), transcript variant 1, mRNA	191	191	100%	1e-54	100	2411	NM_019048.4	GTGGCTAATGCCGTAGGCTCCTTCAGGGCTGAGCCATCCCGCGTGTCTTGCGCTCGGTGGAAATGCCCAGCCGAGGGACGCGACCAGAGGACAGCTCTGTGCTGATCCCCACCGACAATTCGACCCCACACAAGGAGGATCTAAGCAGCAAGATTAAAGAACAAAAAATTGTGGTGGATGAACTTTCTAACCTTAAGAAGAATAGGAAAGTATATAGGCAACAACAGAACAGCAATATATTCTTTCTTGCAGACCGAACAGAAATGCTGTCTGAGAGCAAGAATATATTGGATGAACTGAAAAAAGAATACCAAGAAATAGAAAACTTAGACAAGACCAAAATCAAGAAATAGTCAACCTGATTTCACATAACAATGTGTGGCATTTGTTGTTCTGTAA…	2411	54529	Chromosome: 2; Location: 2q32.2 Annotation: Chromosome 2 NC_000002.12 (189661459..189670831) MIM: 619739 ID: 54529	2	NC_000002.12	189661459..189670831
ASDURF-ASNSD1	ASDURF	Labeo_rohita	PREDICTED: Labeo rohita ASNSD1 upstream open reading frame protein-like (LOC127171181), mRNA	90.1	90.1	67%	6e-21	70.77	421	XM_051119662.1	TGTTCGACGAACGAGCCACTTGCATGTGGAAATGTTTCCTTAAACATCCGAAGCGTTTTGGTAAAAAATGTCCTCTAAAAACAGCCAGCGAACGGAACCTGGAGCTCAAGAAGAGCGCGCACAAAAAGAGGAGCTGAACAATAAGATAAAAGAGCAAAAGATTGTTGTTGACGAGTTGAGCAATTTGAAGAAAAACAGGAGAGTGTACACTCAGCAACCCAACAGCAATATATTCTTCCTGGCAGACAAAGAAGAGACCCTTAGTGCTTGCAAAAAAGATCTGGATAACATGAGAAAAGAATATCAAGATATATAGTGCCTTGAGATCATGTGTGGGATCTGCTGTGTGGTCAGTTTGACCACACCGCATGATCGACTGGAAAAGCATGTCTATGAAAA…	421	127171181	Chromosome: 9 Annotation: Chromosome 9 NC_066877.1 (27533974..27535653, complement) ID: 127171181	9	NC_066877.1	27533974..27535653, complement
ASDURF-ASNSD1	ASDURF	Lytechinus_variegatus	PREDICTED: Lytechinus variegatus ASNSD1 upstream open reading frame protein-like (LOC121426143), transcript variant X1, mRNA	53.9	53.9	69%	5e-07	44.78	358	XM_041622320.1	TACTGGCGAGACTAATCGGCTAGCCGTTTTGGACCGCCAGTCCACGGTTTCATTCGGCGACTACACCTGCCCCACGCGCGCAGATTGAGAGAAAATGGCGGCGCCCATGGGAGATTTTTATTCGACATCGAATGTTGGAGACGCAGAAAAAATCCATGTGAATAGACAGATTAGCGAGCTCCAAGTACTTCAGAGTGAACTTTCTTCACTGAAGAAAAATGCAAAGGTCTACACGCAACAACAAAATAGCAATGTGTTCTTCCTCTCGGACAAAGCTCATTGTCAAAGTCGGTGCAAGAGTCAGATCGAGACATTGGAAAAAATGAAGGCAAAACAAGAGCAACGATGACAATTAGAA	358	121426143	Chromosome: 13 Annotation: Chromosome 13 NC_054752.1 (19790231..19811630) ID: 121426143	13	NC_054752.1	19790231..19811630
ASDURF-ASNSD1	ASDURF	Lytechinus_variegatus	PREDICTED: Lytechinus variegatus ASNSD1 upstream open reading frame protein-like (LOC121426817), mRNA	55.1	55.1	54%	1e-06	50	1186	XM_041623213.1	CCAGTCCACGGTTTCATTCGGCGACTACACCTGCCCCACGCGCCCAGATTGAGAGAAAATGGCGGCGCCCATGGGAGATTTTTATTCGACATCGAATGTTGGAGACGCAGAAAAAATCCATGTGAATAGACAGATTAGCGAGCTCCAAGTACTTCAGAGTGAACTTTCTTCACTGAAGAAAAATGCAAAGGTCTACACGCAACAACAAAATAGCAATGTGTTCTTCCTCTCGGACAAAGCTCATTGTCAAAGTCGGTGCAAGAGTCAGATCGAGACATTGGAAAAAATGAAGGCAAAACAAGAGCAACGATGACAATTAGAAAAAAATGTGATAACTCCTACATACGGATAGGTGAGTAAAGGTTTCACCAGTCACGATCTGGACCAGATGGAAAGTTG…	1186	121426817	Chromosome: 13 Annotation: Chromosome 13 NC_054752.1 (25656042..25664157) ID: 121426817	13	NC_054752.1	25656042..25664157
ASDURF-ASNSD1	ASDURF	Mus_musculus	Mus musculus asparagine synthetase domain containing 1 (Asnsd1), transcript variant 1, mRNA	128	128	98%	3e-32	66.32	2450	NM_133728.3	GTGAGTGTGCGCACTCCATTGGTCGGGGTGCCGGAAGGGGCGGATTCCTGAGTGGAACCCAGGCTTCCTGCCGGGGCTGCTGGCTGCCGTTCCTTCCTCAGTCGCGGTTCTTGGCGTGCGGCGCGGCTAGGCGATGCCCAGCAGTGGGGTGCACGCCGATGGCCGCGCCGCGCCGGGGCCCCCACACACATCGACTGCGCACGCCGAGTCCCTTAGCAGCAAGATTAAAGAACAGAAAATTATTGTGGATGAACTTTCTAATCTAAAGAAGAATCGGAGAGTATACAAGCAGCAACAGAACAGCAACATATTCTTTCTTGAAGATCGAACAAAAATCTTTTCTGAAAGCAAAAATACATTAGACGAACTAAAAAAAGAATACCAAGCATTAGAAACCTC…	2450	70396	Chromosome: 1; Location: 1 26.99 cM Annotation: Chromosome 1 NC_000067.7 (53383776..53391911, complement) ID: 70396	1	NC_000067.7	53383776..53391911, complement
ASDURF-ASNSD1	ASDURF	Mus_musculus	Mus musculus asparagine synthetase domain containing 1 (Asnsd1), transcript variant 2, mRNA	128	128	98%	8e-34	66.32	1019	NM_001290984.1	GTGAGTGTGCGCACTCCATTGGTCGGGGTGCCGGAAGGGGCGGATTCCTGAGTGGAACCCAGGCTTCCTGCCGGGGCTGCTGGCTGCCGTTCCTTCCTCAGTCGCGGTTCTTGGCGTGCGGCGCGGCTAGGCGATGCCCAGCAGTGGGGTGCACGCCGATGGCCGCGCCGCGCCGGGGCCCCCACACACATCGACTGCGCACGCCGAGTCCCTTAGCAGCAAGATTAAAGAACAGAAAATTATTGTGGATGAACTTTCTAATCTAAAGAAGAATCGGAGAGTATACAAGCAGCAACAGAACAGCAACATATTCTTTCTTGAAGATCGAACAAAAATCTTTTCTGAAAGCAAAAATACATTAGACGAACTAAAAAAAGAATACCAAGCATTAGAAACCTC…	1019	70396	Chromosome: 1; Location: 1 26.99 cM Annotation: Chromosome 1 NC_000067.7 (53383776..53391911, complement) ID: 70396	1	NC_000067.7	53383776..53391911, complement
ASDURF-ASNSD1	ASDURF	Mus_musculus	Mus musculus Asnsd1 upstream reading frame (Asdurf), mRNA	128	128	98%	3e-35	66.32	583	NM_001353501.1	GTGAGTGTGCGCACTCCATTGGTCGGGGTGCCGGAAGGGGCGGATTCCTGAGTGGAACCCAGGCTTCCTGCCGGGGCTGCTGGCTGCCGTTCCTTCCTCAGTCGCGGTTCTTGGCGTGCGGCGCGGCTAGGCGATGCCCAGCAGTGGGGTGCACGCCGATGGCCGCGCCGCGCCGGGGCCCCCACACACATCGACTGCGCACGCCGAGTCCCTTAGCAGCAAGATTAAAGAACAGAAAATTATTGTGGATGAACTTTCTAATCTAAAGAAGAATCGGAGAGTATACAAGCAGCAACAGAACAGCAACATATTCTTTCTTGAAGATCGAACAAAAATCTTTTCTGAAAGCAAAAATACATTAGACGAACTAAAAAAAGAATACCAAGCATTAGAAACCTC…	583	110599589	Chromosome: 1; Location: 1 Annotation: Chromosome 1 NC_000067.7 (53387488..53391911, complement) ID: 110599589	1	NC_000067.7	53387488..53391911, complement
ASDURF-ASNSD1	ASDURF	Myxocyprinus_asiaticus	PREDICTED: Myxocyprinus asiaticus ASNSD1 upstream open reading frame protein-like (LOC127447442), mRNA	91.3	91.3	66%	7e-20	71.88	964	XM_051709327.1	ATTCGTGTGCGACCCATGTGGAAATGTTTCCTTAAAACATTCTTAAAATTTTGCTGTAAAATGTCATCTAGAAACAGCCAGCGAACGGAACCTGGAGCTCAAGAAGAGCGCACACATAAAGAAGAACTGAACGAGAAGATCAAAGAGCAAAAGATTTTAGTCGACGAGTTGTCCAATTTAAAGAAAAACAGGAGAGTCTACACCCAGCAACCCAACAGTAATATATTCTTTCTGGCAGACAAGAAAGAGACCCTCAGCTCTTGTAAAAAGGATCTGGATATCATGAGAAAAGAATATCAAGACATATAGTGGTGTGAGAAACATTTCTGCTGGAAAATGTTTGGGATTTGCTGTGTGGTCAATTTGACCACTCTGCATGATCCACTGGATTAGCATGTA…	964	127447442	Chromosome: 10 Annotation: Chromosome 10 NC_059353.1 (40835755..40837452, complement) ID: 127447442	10	NC_059353.1	40835755..40837452, complement
ASDURF-ASNSD1	ASDURF	Myxocyprinus_asiaticus	PREDICTED: Myxocyprinus asiaticus asparagine synthetase domain containing 1 (asnsd1), transcript variant X2, mRNA	88.2	88.2	69%	9e-20	68.66	551	XM_051710523.1	AACTGTGTGACATACGGCATTTTTATGGGGGAGGGGGCGTGCCAAGATCACGCCCCTCCCCCACTTGCGTGACGTACAATCAAAGCGACGACGTACTTTCGCGTATGTATTCTTGTGGAATCGTGGAAATGTTTCCCTGGAACATCCGAAAAGTTTTTATATAAAAATGTCATCTAAAAACAACCAGCGAACGGAACCCGGAGCTCAAGAAGAGAGCACACCTAAAGAGGAACTGAACAACAAGATCAAAGAGCAAAAGATTTTAGTCGACGAGTTGTCCAATTTGAAGAAACACAGGAGAGTCTACACCCAGCAACCCAACAGCAATATATTCTTTCTGGCAGACAAGGAAGAGACCCTCAGCTCTTGCAGAAAGGACCTGGATAATATGAGGAAAGA…	551	127448178	Chromosome: 11 Annotation: Chromosome 11 NC_059354.1 (41732000..41739774, complement) ID: 127448178	11	NC_059354.1	41732000..41739774, complement
ASDURF-ASNSD1	ASDURF	Oryctolagus_cuniculus	PREDICTED: Oryctolagus cuniculus ASNSD1 upstream open reading frame (ASDURF), mRNA	152	152	91%	5e-45	82.95	496	XM_051848363.1	GTCGGTGGTGGGACTCTCGGGAGCTCTGGTGAATCCTGCGTGTCTGCGGCTGGTTGGAGATGCCCGGCCGGGGCGTGCACCCGGAGGACAGCGCTGTGCCGGTCCCCGCCGGCGGCCGGACCTTACACAAGGAGGATCTTTGCAACAAGATTAAAGAACAAAAAGTCGTTGTGGATGAACTTTCTAACCTGAAGAAGAACAGGAGAGTATACAGGCAACAGCAGAACAGCAATATATTCTTCCTGGCAGACCGCACAGAGATGCTCTCTGAAAGCAAGAATATATTGGATGAATTGAAAAAAGAATACCAAGAAATAGAAAATTCTGAGAAGAGCAGTATCAAGAAATAGTCGACCTGACTTCACATCATCATGTGTGGCATTTGCTGTTTTGTAAGCT…	496	127491586	Chromosome: 7 Annotation: Chromosome 7 NC_067380.1 (43552143..43557199, complement) ID: 127491586	7	NC_067380.1	43552143..43557199, complement
ASDURF-ASNSD1	ASDURF	Papio_anubis	PREDICTED: Papio anubis asparagine synthetase domain containing 1 (ASNSD1), transcript variant X1, mRNA	183	183	100%	6e-52	95.83	2454	XM_003907723.3	AAAAGAAAGGGTGCGCGCGGCTGGAAGCGCGCATGCGCGGTGACTATTGCTCTAGGCTCCTTCAGGGCCGACCGTACTGCGTTTCTTGCGGTGGGTGGAAATGCCCAACCGAGGGACGCGCCCAGAGGACAGCCCTGTGCTGATCCCCACCGACAATTCGACCCCACACAAGGAGGATCTTAGCAGCAAGATTAAAGAACAAAAAATTGTGGTGGATGAACTTTCTAACCTTAAGAAGAATAGGAAAGTATATAGGCAGCAACAGAACAGCAATATATTCTTTCTTGCAGACCGAACAGAAATGCTATCTGAGAGCAAAAGTATATTGGATGAACTGAAAAAAGAATACCAAGAAATAGAAAACTTAGAGAAGACCAAAATCAAGAAATAGTCAACCTA…	2454	100998315	Chromosome: 10 Annotation: Chromosome 10 NC_044985.1 (73368249..73377802) ID: 100998315	10	NC_044985.1	73368249..73377802
ASDURF-ASNSD1	ASDURF	Papio_anubis	PREDICTED: Papio anubis asparagine synthetase domain containing 1 (ASNSD1), transcript variant X2, mRNA	132	132	93%	1e-33	75.56	2421	XM_017946713.3	GCTGTTGGTAAAACTCGCGGGAAAAGAAAGGGTGCGCGCGGCTGGAAGCGCGCATGCGCGGTGACTATTGCTCTAGGCTCCTTCAGGGCCGACCGTACTGCGTTTCTTGCGGTGGGTGGAAATGCCCAACCGAGGGACGCGCCCAGAGGACAGCCCTGTGCTGATCCCCACCGACAATTCGACCCCACACAAGGAGGATCTTAGCAGCAAGAAAGTATATAGGCAGCAACAGAACAGCAATATATTCTTTCTTGCAGACCGAACAGAAATGCTATCTGAGAGCAAAAGTATATTGGATGAACTGAAAAAAGAATACCAAGAAATAGAAAACTTAGAGAAGACCAAAATCAAGAAATAGTCAACCTAATTTCACGTAACAATGTGTGGCATTTGTTGTTC…	2421	100998315	Chromosome: 10 Annotation: Chromosome 10 NC_044985.1 (73368249..73377802) ID: 100998315	10	NC_044985.1	73368249..73377802
ASDURF-ASNSD1	ASDURF	Papio_anubis	PREDICTED: Papio anubis ASNSD1 upstream reading frame (ASDURF), transcript variant X2, mRNA	96.7	96.7	64%	1e-22	74.19	656	XM_031651410.1	TGGTAAAACTCGCGGGAAAAGAAAGGGTGCGCGCGGCTGGAAGCGCGCATGCGCGGTGACTATTGCTCTAGGCTCCTTCAGGGCCGACCGTACTGCGTTTCTTGCGGTGGGTGGAAATGCCCAACCGAGGGACGCGCCCAGAGGACAGCCCTGTGCTGATCCCCACCGACAATTCGACCCCACACAAGGAGGATCTTAGCAGCAAGATTAAAGAACAAAAAATTGTGGTGGATGAACTTTCTAACCTTAAGAAGAATAGGACCGAACAGAAATGCTATCTGAGAGCAAAAGTATATTGGATGAACTGAAAAAAGAATACCAAGAAATAGAAAACTTAGAGAAGACCAAAATCAAGAAATAGTCAACCTAATTTCACGTAACAATGTGTGGCATTTGTTG…	656	116269179	Chromosome: 10 Annotation: Chromosome 10 NC_044985.1 (73368254..73373237) ID: 116269179	10	NC_044985.1	73368254..73373237
ASDURF-ASNSD1	ASDURF	Papio_anubis	PREDICTED: Papio anubis ASNSD1 upstream reading frame (ASDURF), transcript variant X1, mRNA	183	183	100%	2e-56	95.83	702	XM_031651409.1	TGGTAAAACTCGCGGGAAAAGAAAGGGTGCGCGCGGCTGGAAGCGCGCATGCGCGGTGACTATTGCTCTAGGCTCCTTCAGGGCCGACCGTACTGCGTTTCTTGCGGTGGGTGGAAATGCCCAACCGAGGGACGCGCCCAGAGGACAGCCCTGTGCTGATCCCCACCGACAATTCGACCCCACACAAGGAGGATCTTAGCAGCAAGATTAAAGAACAAAAAATTGTGGTGGATGAACTTTCTAACCTTAAGAAGAATAGGAAAGTATATAGGCAGCAACAGAACAGCAATATATTCTTTCTTGCAGACCGAACAGAAATGCTATCTGAGAGCAAAAGTATATTGGATGAACTGAAAAAAGAATACCAAGAAATAGAAAACTTAGAGAAGACCAAAATCA…	702	116269179	Chromosome: 10 Annotation: Chromosome 10 NC_044985.1 (73368254..73373237) ID: 116269179	10	NC_044985.1	73368254..73373237
ASDURF-ASNSD1	ASDURF	Papio_anubis	PREDICTED: Papio anubis asparagine synthetase domain containing 1 (ASNSD1), transcript variant X3, mRNA	77.8	130	83%	2e-14	71.7	2282	XM_009182586.4	GGACAGCCCTGTGCTGATCCCCACCGACAATTCGACCCCACACAAGGAGGATCTTAGCAGCAAGATTAAAGAACAAAAAATTGTGGTGGATGAACTTTCTAACCTTAAGAAGAATAGGACCGAACAGAAATGCTATCTGAGAGCAAAAGTATATTGGATGAACTGAAAAAAGAATACCAAGAAATAGAAAACTTAGAGAAGACCAAAATCAAGAAATAGTCAACCTAATTTCACGTAACAATGTGTGGCATTTGTTGTTCTGTAAACTTTTCTGCTGAGCATTTCAGTCAAGATTTAAAAGAGGACTTACTATATAATCTTAAACAGCGGGGACCCAATAGTAGTAAACAATTGTTCAAGTCTGATGTTAACTACCAGTGTTTATTTTCTGGTCACGTC…	2282	100998315	Chromosome: 10 Annotation: Chromosome 10 NC_044985.1 (73368249..73377802) ID: 100998315	10	NC_044985.1	73368249..73377802
ASDURF-ASNSD1	ASDURF	Passer_domesticus	PREDICTED: Passer domesticus ASNSD1 upstream open reading frame (ASDURF), mRNA	125	125	77%	1e-34	82.43	428	XM_064433857.1	GCGGCCCCGCCGGCGCGCATGCGCCCCGGCGCCGTTGGTGTCGGGGGCGCTGCGCCGGGAGCGGCCCGTGCCCGCCGCGGCCATGTCGGGCCGCCCGGCGCGGCAGGACGATGCGGAGAGCGCGGCGCTGCGCCACAAGGAGGAGCTGAGCCGCCGGATTAAAGAGCAGAAGGTTGTAGTCGATGAGCTTTCTAATTTGAAGAAGAACCGGAAAGTTTATAAGCAGCAACCCAACAGCAACATATTCTTCCTTGCAGACCGGACAGAAATGCTGTCTCAGTGCAAAAACACATTAGATGAATTAAAGAAGGAGCATCAGGAGCTGGAAAATTCAGAAAAGACTAAAATCAAGAAGTAGTGGATGTGAATTCCCCGTTGCAATGTGTGGTATTTGCTGTG…	428	135308636	Chromosome: 10 Annotation: Chromosome 10 NC_087483.1 (12893854..12897475) ID: 135308636	10	NC_087483.1	12893854..12897475
ASDURF-ASNSD1	ASDURF	Pongo_pygmaeus	PREDICTED: Pongo pygmaeus ASNSD1 upstream open reading frame (ASDURF), transcript variant X1, mRNA	191	191	100%	2e-59	100	697	XM_054479360.2	GACTCGCGGTAAAAGAAAGGGTGCGCGCGGCTGGAAGCGCGCATGCGCTGTGGCTAATGCCGTAGTCTCCTTCAGGGCTGAGCCGTTCCGCGTGTCTTGCGCTCGGTGGAAATGCCCAGCCGAGGGACGCGACCAGAGGACAGCTCTGTCCTGATCCCCACCGACAATTCGACCCCACACAAGGAGGATCTTAGCAGCAAGATTAAAGAACAAAAAATTGTGGTGGATGAGCTTTCTAACCTTAAGAAGAATAGGAAAGTATATAGGCAACAACAGAACAGCAATATATTCTTTCTTGCAGACCGAACAGAAATGCTGTCTGAGAGCAAAAATATATTGGATGAACTGAAAAAAGAATACCAAGAAATAGAAAACTTAGACAAGACCAAAATCAAGAAA…	697	129032164	Chromosome: 11 Annotation: Chromosome 11 NC_072384.2 (89638183..89643202) ID: 129032164	11	NC_072384.2	89638183..89643202
ASDURF-ASNSD1	ASDURF	Pongo_pygmaeus	PREDICTED: Pongo pygmaeus ASNSD1 upstream open reading frame (ASDURF), transcript variant X2, mRNA	101	157	92%	1e-24	79.03	644	XM_054479361.2	GGTAAAAGAAAGGGTGCGCGCGGCTGGAAGCGCGCATGCGCTGTGGCTAATGCCGTAGTCTCCTTCAGGGCTGAGCCGTTCCGCGTGTCTTGCGCTCGGTGGAAATGCCCAGCCGAGGGACGCGACCAGAGGACAGCTCTGTCCTGATCCCCACCGACAATTCGACCCCACACAAGGAGGATCTTAGCAGCAAGATTAAAGAACAAAAAATTGTGGTGGATGAGCTTTCTAACCTTAAGAAGAATAGGACCGAACAGAAATGCTGTCTGAGAGCAAAAATATATTGGATGAACTGAAAAAAGAATACCAAGAAATAGAAAACTTAGACAAGACCAAAATCAAGAAATAGTCAACCTGATTTCACATAACAATGTGTGGCATTTGTTGTTCTGTAAACTT…	644	129032164	Chromosome: 11 Annotation: Chromosome 11 NC_072384.2 (89638183..89643202) ID: 129032164	11	NC_072384.2	89638183..89643202
ASDURF-ASNSD1	ASDURF	Sapajus_apella	PREDICTED: Sapajus apella ASNSD1 upstream reading frame (ASDURF), transcript variant X2, mRNA	99	152	92%	2e-23	75.81	655	XM_032292664.1	CGTTGTTAACACTCGCGGGAAAAGAGGGAGCGCGGCTGGAAGCGCGCATGCGCCTTGGCTGCTGCTGTATGCTCCTTCAGCGCTGAGCATCCTGTCGGTCTCGTGCTGGGTGGAAATGCCCAACCGAGGGACGCGCCCAGAGGACAGCTCTGTGCTGACCCCCACCGACAATTCGACCCCACACAAGGAGGATCTTAGCAGCAAGATTAAAGAACAAAAAATTGTTGTGGATGAACTTTCTAACCTTAAGAAGAATAGGACCGAACAGAAATGCTGTCTGAGAGCAAAAATATATTGGATGAACTGAAAAAAGAATACCAAGAAATAGAAAACTTAGAGAAGACCAAAATCAAGAAATAGTCAACCTGATTTCACATAGTAATGTGTGGCATTTGTTGT…	655	116561032	Chromosome: Un Annotation: NW_022436968.1 (5752281..5757194, complement) ID: 116561032		NW_022436968.1	5752281..5757194, complement
ASDURF-ASNSD1	ASDURF	Sapajus_apella	PREDICTED: Sapajus apella asparagine synthetase domain containing 1 (ASNSD1), transcript variant X2, mRNA	134	134	93%	1e-34	76.67	2386	XM_032292656.1	TTGTTAACACTCGCGGGAAAAGAGGGAGCGCGGCTGGAAGCGCGCATGCGCCTTGGCTGCTGCTGTATGCTCCTTCAGCGCTGAGCATCCTGTCGGTCTCGTGCTGGGTGGAAATGCCCAACCGAGGGACGCGCCCAGAGGACAGCTCTGTGCTGACCCCCACCGACAATTCGACCCCACACAAGGAGGATCTTAGCAGCAAGAAAGTATATAGGCAACAACAGAACAGCAATATATTCTTTCTTGCAGACCGAACAGAAATGCTGTCTGAGAGCAAAAATATATTGGATGAACTGAAAAAAGAATACCAAGAAATAGAAAACTTAGAGAAGACCAAAATCAAGAAATAGTCAACCTGATTTCACATAGTAATGTGTGGCATTTGTTGTTCTGTAAACT…	2386	116561029	Chromosome: Un Annotation: NW_022436968.1 (5747643..5757192, complement) ID: 116561029		NW_022436968.1	5747643..5757192, complement
ASDURF-ASNSD1	ASDURF	Sapajus_apella	PREDICTED: Sapajus apella asparagine synthetase domain containing 1 (ASNSD1), transcript variant X1, mRNA	187	187	100%	2e-53	96.88	2424	XM_032292655.1	AAAGAGGGAGCGCGGCTGGAAGCGCGCATGCGCCTTGGCTGCTGCTGTATGCTCCTTCAGCGCTGAGCATCCTGTCGGTCTCGTGCTGGGTGGAAATGCCCAACCGAGGGACGCGCCCAGAGGACAGCTCTGTGCTGACCCCCACCGACAATTCGACCCCACACAAGGAGGATCTTAGCAGCAAGATTAAAGAACAAAAAATTGTTGTGGATGAACTTTCTAACCTTAAGAAGAATAGGAAAGTATATAGGCAACAACAGAACAGCAATATATTCTTTCTTGCAGACCGAACAGAAATGCTGTCTGAGAGCAAAAATATATTGGATGAACTGAAAAAAGAATACCAAGAAATAGAAAACTTAGAGAAGACCAAAATCAAGAAATAGTCAACCTGATTTC…	2424	116561029	Chromosome: Un Annotation: NW_022436968.1 (5747643..5757192, complement) ID: 116561029		NW_022436968.1	5747643..5757192, complement
ASDURF-ASNSD1	ASDURF	Sapajus_apella	PREDICTED: Sapajus apella asparagine synthetase domain containing 1 (ASNSD1), transcript variant X4, mRNA	54.7	54.7	28%	2e-06	96.3	2200	XM_032292659.1	GACAGCTCTGTGCTGACCCCCACCGACAATTCGACCCCACACAAGGAGGATCTTAGCAGCAAGACCGAACAGAAATGCTGTCTGAGAGCAAAAATATATTGGATGAACTGAAAAAAGAATACCAAGAAATAGAAAACTTAGAGAAGACCAAAATCAAGAAATAGTCAACCTGATTTCACATAGTAATGTGTGGCATTTGTTGTTCTGTAAACTTTTCTGCTGAGCATTTCAGTCAAAATTTAAAAGAGGACTTACTGTATAATCTTAAACAGCGGGGACCCGATAGTAGTAAACAATTGCTGAAGTCTGATGTTAACTATCAGTGTTTATTTTCTGGTCATGTCCTCCACTTGAGGGGTGTTTTGACTATCCAGCCTGTGGAAGATGAAAGAGGCAATG…	2200	116561029	Chromosome: Un Annotation: NW_022436968.1 (5747643..5757192, complement) ID: 116561029		NW_022436968.1	5747643..5757192, complement
ASDURF-ASNSD1	ASDURF	Sapajus_apella	PREDICTED: Sapajus apella asparagine synthetase domain containing 1 (ASNSD1), transcript variant X3, mRNA	95.1	149	91%	1e-20	75.41	2278	XM_032292658.1	CCCAACCGAGGGACGCGCCCAGAGGACAGCTCTGTGCTGACCCCCACCGACAATTCGACCCCACACAAGGAGGATCTTAGCAGCAAGATTAAAGAACAAAAAATTGTTGTGGATGAACTTTCTAACCTTAAGAAGAATAGGACCGAACAGAAATGCTGTCTGAGAGCAAAAATATATTGGATGAACTGAAAAAAGAATACCAAGAAATAGAAAACTTAGAGAAGACCAAAATCAAGAAATAGTCAACCTGATTTCACATAGTAATGTGTGGCATTTGTTGTTCTGTAAACTTTTCTGCTGAGCATTTCAGTCAAAATTTAAAAGAGGACTTACTGTATAATCTTAAACAGCGGGGACCCGATAGTAGTAAACAATTGCTGAAGTCTGATGTTAACTATC…	2278	116561029	Chromosome: Un Annotation: NW_022436968.1 (5747643..5757192, complement) ID: 116561029		NW_022436968.1	5747643..5757192, complement
ASDURF-ASNSD1	ASDURF	Sapajus_apella	PREDICTED: Sapajus apella ASNSD1 upstream reading frame (ASDURF), transcript variant X1, mRNA	187	187	100%	3e-58	96.88	695	XM_032292663.1	TAACACTCGCGGGAAAAGAGGGAGCGCGGCTGGAAGCGCGCATGCGCCTTGGCTGCTGCTGTATGCTCCTTCAGCGCTGAGCATCCTGTCGGTCTCGTGCTGGGTGGAAATGCCCAACCGAGGGACGCGCCCAGAGGACAGCTCTGTGCTGACCCCCACCGACAATTCGACCCCACACAAGGAGGATCTTAGCAGCAAGATTAAAGAACAAAAAATTGTTGTGGATGAACTTTCTAACCTTAAGAAGAATAGGAAAGTATATAGGCAACAACAGAACAGCAATATATTCTTTCTTGCAGACCGAACAGAAATGCTGTCTGAGAGCAAAAATATATTGGATGAACTGAAAAAAGAATACCAAGAAATAGAAAACTTAGAGAAGACCAAAATCAAGAAATA…	695	116561032	Chromosome: Un Annotation: NW_022436968.1 (5752281..5757194, complement) ID: 116561032		NW_022436968.1	5752281..5757194, complement
ASDURF-ASNSD1	ASNSD1	Accipiter_gentilis	PREDICTED: Accipiter gentilis asparagine synthetase domain containing 1 (ASNSD1), mRNA	738	738	98%	0	58.2	3717	XM_049806408.1	ATGTGTGGTATTTGTTGCGTTGTTACCTTGTGTAGCCAGCATGCTATTCATGATTTCTTTAACAAAGACATACTCTGCCGTCTTAGAAGAAGAGGACCAGACAGTAGCCAACAGTTGATAAAAACTGTGTCAGATCTCTCTTATGAGTGTCTGTTTTCTGGCCATGTACTTCACTTGAGAGGACTGGTGACTCCTCAGCCTCTGGAAGATGCCAATAACAATATTTTTCTTTGGAATGGGGAAATTTTCAATGGCATGCATGTAGGAGATCTAGAAAATGACACCGAAGTAGTGTTTCATCATCTTGCATTGTGCAGTAGTGAAGCTGACATTTTGTCACTCTTTTCATCACTTCGGGGTCCATGGTCTTTTATTTATTATCAAGCTTCTAGACACAGT…	3717	126041120	Chromosome: 1 Annotation: Chromosome 1 NC_064880.1 (19953706..19960207) ID: 126041120	1	NC_064880.1	19953706..19960207
ASDURF-ASNSD1	ASNSD1	Accipiter_gentilis	PREDICTED: Accipiter gentilis asparagine synthetase domain containing 1 (ASNSD1), mRNA	738	738	98%	0	58.2	3717	XM_049806408.1	ATGTGTGGTATTTGTTGCGTTGTTACCTTGTGTAGCCAGCATGCTATTCATGATTTCTTTAACAAAGACATACTCTGCCGTCTTAGAAGAAGAGGACCAGACAGTAGCCAACAGTTGATAAAAACTGTGTCAGATCTCTCTTATGAGTGTCTGTTTTCTGGCCATGTACTTCACTTGAGAGGACTGGTGACTCCTCAGCCTCTGGAAGATGCCAATAACAATATTTTTCTTTGGAATGGGGAAATTTTCAATGGCATGCATGTAGGAGATCTAGAAAATGACACCGAAGTAGTGTTTCATCATCTTGCATTGTGCAGTAGTGAAGCTGACATTTTGTCACTCTTTTCATCACTTCGGGGTCCATGGTCTTTTATTTATTATCAAGCTTCTAGACACAGT…	3717	126041120	Chromosome: 1 Annotation: Chromosome 1 NC_064880.1 (19953706..19960207) ID: 126041120	1	NC_064880.1	19953706..19960207
ASDURF-ASNSD1	ASNSD1	Accipiter_gentilis	PREDICTED: Accipiter gentilis asparagine synthetase domain containing 1 (ASNSD1), mRNA	738	738	98%	0	58.2	3717	XM_049806408.1	ATGTGTGGTATTTGTTGCGTTGTTACCTTGTGTAGCCAGCATGCTATTCATGATTTCTTTAACAAAGACATACTCTGCCGTCTTAGAAGAAGAGGACCAGACAGTAGCCAACAGTTGATAAAAACTGTGTCAGATCTCTCTTATGAGTGTCTGTTTTCTGGCCATGTACTTCACTTGAGAGGACTGGTGACTCCTCAGCCTCTGGAAGATGCCAATAACAATATTTTTCTTTGGAATGGGGAAATTTTCAATGGCATGCATGTAGGAGATCTAGAAAATGACACCGAAGTAGTGTTTCATCATCTTGCATTGTGCAGTAGTGAAGCTGACATTTTGTCACTCTTTTCATCACTTCGGGGTCCATGGTCTTTTATTTATTATCAAGCTTCTAGACACAGT…	3717	126041120	Chromosome: 1 Annotation: Chromosome 1 NC_064880.1 (19953706..19960207) ID: 126041120	1	NC_064880.1	19953706..19960207
ASDURF-ASNSD1	ASNSD1	Amblyraja_radiata	PREDICTED: Amblyraja radiata asparagine synthetase domain containing 1 (asnsd1), transcript variant X1, mRNA	660	660	97%	0	52.92	3408	XM_033023777.1	TTTAACGGGCCCGCTACGCTGGAAACAATGATAAAAGAACAAATTGTTCTCATTGATGAACTCACCAATCTGAAAACAAATCGGGAAGTGTATAAGAGGCAGCGCAATAGCAATATATTATTCGTAGCAAATCGATCACAGACTCTGAGTGAATGTAAAGGTTCCCTTGATGAAATGAAAAAGGAATACCAGGAACTGGAAACTGCGGAGAAAGTGAAGAAGTAATCAAAGCAGTGGCAAAATATATGCTATTAATTGATATGGATAAATTAAAAAGCACAAAATGTGTGGAATTTGTTGTGTGTTAGCTTTAGCTCCTCACGATGTTCCTGTTATTTTGGGAGAGGAAGTGCTCGAAAGCCTTCAACGGAGAGGTCCTGACTGCAGTCAACAATTATC…	3408	116975075	Chromosome: 7 Annotation: Chromosome 7 NC_045962.1 (16921203..16934257, complement) ID: 116975075	7	NC_045962.1	16921203..16934257, complement
ASDURF-ASNSD1	ASNSD1	Amblyraja_radiata	PREDICTED: Amblyraja radiata asparagine synthetase domain containing 1 (asnsd1), transcript variant X1, mRNA	660	660	97%	0	52.92	3408	XM_033023777.1	TTTAACGGGCCCGCTACGCTGGAAACAATGATAAAAGAACAAATTGTTCTCATTGATGAACTCACCAATCTGAAAACAAATCGGGAAGTGTATAAGAGGCAGCGCAATAGCAATATATTATTCGTAGCAAATCGATCACAGACTCTGAGTGAATGTAAAGGTTCCCTTGATGAAATGAAAAAGGAATACCAGGAACTGGAAACTGCGGAGAAAGTGAAGAAGTAATCAAAGCAGTGGCAAAATATATGCTATTAATTGATATGGATAAATTAAAAAGCACAAAATGTGTGGAATTTGTTGTGTGTTAGCTTTAGCTCCTCACGATGTTCCTGTTATTTTGGGAGAGGAAGTGCTCGAAAGCCTTCAACGGAGAGGTCCTGACTGCAGTCAACAATTATC…	3408	116975075	Chromosome: 7 Annotation: Chromosome 7 NC_045962.1 (16921203..16934257, complement) ID: 116975075	7	NC_045962.1	16921203..16934257, complement
ASDURF-ASNSD1	ASNSD1	Amblyraja_radiata	PREDICTED: Amblyraja radiata asparagine synthetase domain containing 1 (asnsd1), transcript variant X1, mRNA	660	660	97%	0	52.92	3408	XM_033023777.1	TTTAACGGGCCCGCTACGCTGGAAACAATGATAAAAGAACAAATTGTTCTCATTGATGAACTCACCAATCTGAAAACAAATCGGGAAGTGTATAAGAGGCAGCGCAATAGCAATATATTATTCGTAGCAAATCGATCACAGACTCTGAGTGAATGTAAAGGTTCCCTTGATGAAATGAAAAAGGAATACCAGGAACTGGAAACTGCGGAGAAAGTGAAGAAGTAATCAAAGCAGTGGCAAAATATATGCTATTAATTGATATGGATAAATTAAAAAGCACAAAATGTGTGGAATTTGTTGTGTGTTAGCTTTAGCTCCTCACGATGTTCCTGTTATTTTGGGAGAGGAAGTGCTCGAAAGCCTTCAACGGAGAGGTCCTGACTGCAGTCAACAATTATC…	3408	116975075	Chromosome: 7 Annotation: Chromosome 7 NC_045962.1 (16921203..16934257, complement) ID: 116975075	7	NC_045962.1	16921203..16934257, complement
ASDURF-ASNSD1	ASNSD1	Amblyraja_radiata	PREDICTED: Amblyraja radiata asparagine synthetase domain containing 1 (asnsd1), transcript variant X2, mRNA	660	660	97%	0	52.92	3477	XM_033023778.1	ATGCTCGAGGTGGGCCGGGGGCGCTTCCGGGTGTCCCACGTGGTGGGTGCAGGAGGTGAGCGGATGGAAGCGTCCAGGAAGGAAGCGCTGAACGAGCAGATAAAAGAACAAATTGTTCTCATTGATGAACTCACCAATCTGAAAACAAATCGGGAAGTGTATAAGAGGCAGCGCAATAGCAATATATTATTCGTAGCAAATCGATCACAGACTCTGAGTGAATGTAAAGGTTCCCTTGATGAAATGAAAAAGGAATACCAGGAACTGGAAACTGCGGAGAAAGTGAAGAAGTAATCAAAGCAGTGGCAAAATATATGCTATTAATTGATATGGATAAATTAAAAAGCACAAAATGTGTGGAATTTGTTGTGTGTTAGCTTTAGCTCCTCACGATGTTCC…	3477	116975075	Chromosome: 7 Annotation: Chromosome 7 NC_045962.1 (16921203..16934257, complement) ID: 116975075	7	NC_045962.1	16921203..16934257, complement
ASDURF-ASNSD1	ASNSD1	Amblyraja_radiata	PREDICTED: Amblyraja radiata asparagine synthetase domain containing 1 (asnsd1), transcript variant X2, mRNA	660	660	97%	0	52.92	3477	XM_033023778.1	ATGCTCGAGGTGGGCCGGGGGCGCTTCCGGGTGTCCCACGTGGTGGGTGCAGGAGGTGAGCGGATGGAAGCGTCCAGGAAGGAAGCGCTGAACGAGCAGATAAAAGAACAAATTGTTCTCATTGATGAACTCACCAATCTGAAAACAAATCGGGAAGTGTATAAGAGGCAGCGCAATAGCAATATATTATTCGTAGCAAATCGATCACAGACTCTGAGTGAATGTAAAGGTTCCCTTGATGAAATGAAAAAGGAATACCAGGAACTGGAAACTGCGGAGAAAGTGAAGAAGTAATCAAAGCAGTGGCAAAATATATGCTATTAATTGATATGGATAAATTAAAAAGCACAAAATGTGTGGAATTTGTTGTGTGTTAGCTTTAGCTCCTCACGATGTTCC…	3477	116975075	Chromosome: 7 Annotation: Chromosome 7 NC_045962.1 (16921203..16934257, complement) ID: 116975075	7	NC_045962.1	16921203..16934257, complement
ASDURF-ASNSD1	ASNSD1	Amblyraja_radiata	PREDICTED: Amblyraja radiata asparagine synthetase domain containing 1 (asnsd1), transcript variant X2, mRNA	660	660	97%	0	52.92	3477	XM_033023778.1	ATGCTCGAGGTGGGCCGGGGGCGCTTCCGGGTGTCCCACGTGGTGGGTGCAGGAGGTGAGCGGATGGAAGCGTCCAGGAAGGAAGCGCTGAACGAGCAGATAAAAGAACAAATTGTTCTCATTGATGAACTCACCAATCTGAAAACAAATCGGGAAGTGTATAAGAGGCAGCGCAATAGCAATATATTATTCGTAGCAAATCGATCACAGACTCTGAGTGAATGTAAAGGTTCCCTTGATGAAATGAAAAAGGAATACCAGGAACTGGAAACTGCGGAGAAAGTGAAGAAGTAATCAAAGCAGTGGCAAAATATATGCTATTAATTGATATGGATAAATTAAAAAGCACAAAATGTGTGGAATTTGTTGTGTGTTAGCTTTAGCTCCTCACGATGTTCC…	3477	116975075	Chromosome: 7 Annotation: Chromosome 7 NC_045962.1 (16921203..16934257, complement) ID: 116975075	7	NC_045962.1	16921203..16934257, complement
ASDURF-ASNSD1	ASNSD1	Anas_platyrhynchos	PREDICTED: Anas platyrhynchos asparagine synthetase domain containing 1 (ASNSD1), mRNA	755	755	98%	0	58.82	2025	XM_027460973.2	AATCAAGAAGTAGCCGGTCTGAATTTGGTCGCGATGTGTGGTATTTGTTGTGTTGTTACCTTGCCTAGCCAGCACACTGTTCATGGTTCCTTTAATGAAGACATGCACCACTGTCTGAGAAGAAGAGGACCAGACAGTAGCCAACAGTTGATAAAAACTGCGTCTGATCTGTCATATGAGTGTCTGTTTTCTGGCCATGTACTTCACTTGAGGGGAGTACTGACTCCTCAGCCTCTGGAAGATGCCAATAACTGTATTTTCCTTTGGAATGGAGAAATTTTCAATGGATTGCCTGTAGGAGATACAGAAAATGACACTGCAGTTATGTTTCGTCATCTTGAATTATGCAGTAATGAAGCTGACATTTTGTCGCTCCTCTCATCGCTTCGGGGTCCATGG…	2025	101799415	Chromosome: 7 Annotation: Chromosome 7 NC_051778.1 (35453871..35457830) ID: 101799415	7	NC_051778.1	35453871..35457830
ASDURF-ASNSD1	ASNSD1	Anas_platyrhynchos	PREDICTED: Anas platyrhynchos asparagine synthetase domain containing 1 (ASNSD1), mRNA	755	755	98%	0	58.82	2025	XM_027460973.2	AATCAAGAAGTAGCCGGTCTGAATTTGGTCGCGATGTGTGGTATTTGTTGTGTTGTTACCTTGCCTAGCCAGCACACTGTTCATGGTTCCTTTAATGAAGACATGCACCACTGTCTGAGAAGAAGAGGACCAGACAGTAGCCAACAGTTGATAAAAACTGCGTCTGATCTGTCATATGAGTGTCTGTTTTCTGGCCATGTACTTCACTTGAGGGGAGTACTGACTCCTCAGCCTCTGGAAGATGCCAATAACTGTATTTTCCTTTGGAATGGAGAAATTTTCAATGGATTGCCTGTAGGAGATACAGAAAATGACACTGCAGTTATGTTTCGTCATCTTGAATTATGCAGTAATGAAGCTGACATTTTGTCGCTCCTCTCATCGCTTCGGGGTCCATGG…	2025	101799415	Chromosome: 7 Annotation: Chromosome 7 NC_051778.1 (35453871..35457830) ID: 101799415	7	NC_051778.1	35453871..35457830
ASDURF-ASNSD1	ASNSD1	Anas_platyrhynchos	PREDICTED: Anas platyrhynchos asparagine synthetase domain containing 1 (ASNSD1), mRNA	755	755	98%	0	58.82	2025	XM_027460973.2	AATCAAGAAGTAGCCGGTCTGAATTTGGTCGCGATGTGTGGTATTTGTTGTGTTGTTACCTTGCCTAGCCAGCACACTGTTCATGGTTCCTTTAATGAAGACATGCACCACTGTCTGAGAAGAAGAGGACCAGACAGTAGCCAACAGTTGATAAAAACTGCGTCTGATCTGTCATATGAGTGTCTGTTTTCTGGCCATGTACTTCACTTGAGGGGAGTACTGACTCCTCAGCCTCTGGAAGATGCCAATAACTGTATTTTCCTTTGGAATGGAGAAATTTTCAATGGATTGCCTGTAGGAGATACAGAAAATGACACTGCAGTTATGTTTCGTCATCTTGAATTATGCAGTAATGAAGCTGACATTTTGTCGCTCCTCTCATCGCTTCGGGGTCCATGG…	2025	101799415	Chromosome: 7 Annotation: Chromosome 7 NC_051778.1 (35453871..35457830) ID: 101799415	7	NC_051778.1	35453871..35457830
ASDURF-ASNSD1	ASNSD1	Bos_taurus	Bos taurus asparagine synthetase domain containing 1 (ASNSD1), mRNA	1067	1067	99%	0	80.91	2484	NM_001034680.2	AGAGCGGCTGTGGACGCGGAACTGCAAGAGTGCCGCCTGGCCTCGCTCCTTCCGTGTTTGCTTCTCTGCGGAGATGCCCAGCCGGGGTGAGCGACCCGAGGACGGCGCTGGGCCCGTCCCTGCTGAGAGCTCGACCCTGCACAAGGAAGAGCTCAGCAGCAAGATTAAAGAACAAAAAGTTGTTGTGGATGAACTTTCTAACCTGAAGAAGAACAGGAAAGTGTATAGGCAGCAACAGAACAGCAACATATTCTTTCTTGCAGACCGAACAGAAATGCTTTCTGAAAGCAAAAATACATTGGATGAGCTGAGGAAAGAATATCAAGAATTAGAAAACTCAGAGAAGACCAAAATCAAGAAATAGCCAACTTGATTTTACATAGCAATGTGTGGCATTTG…	2484	539672	Chromosome: 2 Annotation: Chromosome 2 NC_037329.1 (6665580..6676432, complement) ID: 539672	2	NC_037329.1	6665580..6676432, complement
ASDURF-ASNSD1	ASNSD1	Bos_taurus	Bos taurus asparagine synthetase domain containing 1 (ASNSD1), mRNA	1067	1067	99%	0	80.91	2484	NM_001034680.2	AGAGCGGCTGTGGACGCGGAACTGCAAGAGTGCCGCCTGGCCTCGCTCCTTCCGTGTTTGCTTCTCTGCGGAGATGCCCAGCCGGGGTGAGCGACCCGAGGACGGCGCTGGGCCCGTCCCTGCTGAGAGCTCGACCCTGCACAAGGAAGAGCTCAGCAGCAAGATTAAAGAACAAAAAGTTGTTGTGGATGAACTTTCTAACCTGAAGAAGAACAGGAAAGTGTATAGGCAGCAACAGAACAGCAACATATTCTTTCTTGCAGACCGAACAGAAATGCTTTCTGAAAGCAAAAATACATTGGATGAGCTGAGGAAAGAATATCAAGAATTAGAAAACTCAGAGAAGACCAAAATCAAGAAATAGCCAACTTGATTTTACATAGCAATGTGTGGCATTTG…	2484	539672	Chromosome: 2 Annotation: Chromosome 2 NC_037329.1 (6665580..6676432, complement) ID: 539672	2	NC_037329.1	6665580..6676432, complement
ASDURF-ASNSD1	ASNSD1	Branchiostoma_belcheri	PREDICTED: Branchiostoma belcheri asparagine synthetase domain-containing protein 1-like (LOC109476105), transcript variant X1, mRNA	435	435	97%	3e-139	37.93	2383	XM_019776978.1	TAAAAACCAAGATGGCGCAAAGATAGTCGAAGAAATTTTTTCCCGAAAGTTGTAGCAACTTTGTGACCAAAGACGTCCCCCACCATGTGTGGTCTATGCTGTGTTTTATCACGGAGATCTGCTGGAGCTTCTCAGTCCCCTTCGATCGTCCAAGAAGTCCAACAGAACATATTCCGTAGAGGTCCCGACTGTCATCACATCCTTCAGGACCTCTGTCTGACCTCTGACCCCACCACACGGCATTATGGGACATTTCTGGGCTCGGTGCTGCACATGCGAGGAGAGATTACCCAGCAGCCCTGTCAGGACCAGTGGGGGAACATTCTGCTATGGAACGGGGAGATTTTTGATGGGATAAAGGTGGAAGAGGGCCACAATGACACGTCTGTCCTCCTACAA…	2383	109476105	Chromosome: Un Annotation: NW_017803976.1 (1106455..1135601) ID: 109476105		NW_017803976.1	1106455..1135601
ASDURF-ASNSD1	ASNSD1	Branchiostoma_belcheri	PREDICTED: Branchiostoma belcheri asparagine synthetase domain-containing protein 1-like (LOC109476105), transcript variant X1, mRNA	435	435	97%	3e-139	37.93	2383	XM_019776978.1	TAAAAACCAAGATGGCGCAAAGATAGTCGAAGAAATTTTTTCCCGAAAGTTGTAGCAACTTTGTGACCAAAGACGTCCCCCACCATGTGTGGTCTATGCTGTGTTTTATCACGGAGATCTGCTGGAGCTTCTCAGTCCCCTTCGATCGTCCAAGAAGTCCAACAGAACATATTCCGTAGAGGTCCCGACTGTCATCACATCCTTCAGGACCTCTGTCTGACCTCTGACCCCACCACACGGCATTATGGGACATTTCTGGGCTCGGTGCTGCACATGCGAGGAGAGATTACCCAGCAGCCCTGTCAGGACCAGTGGGGGAACATTCTGCTATGGAACGGGGAGATTTTTGATGGGATAAAGGTGGAAGAGGGCCACAATGACACGTCTGTCCTCCTACAA…	2383	109476105	Chromosome: Un Annotation: NW_017803976.1 (1106455..1135601) ID: 109476105		NW_017803976.1	1106455..1135601
ASDURF-ASNSD1	ASNSD1	Branchiostoma_belcheri	PREDICTED: Branchiostoma belcheri asparagine synthetase domain-containing protein 1-like (LOC109476105), transcript variant X3, mRNA	191	414	82%	3e-51	50.5	1972	XM_019776980.1	TAAAAACCAAGATGGCGCAAAGATAGTCGAAGAAATTTTTTCCCGAAAGTTGTAGCAACTTTGTGACCAAAGACGTCCCCCACCATGTGTGGTCTATGCTGTGTTTTATCACGGAGATCTGCTGGAGCTTCTCAGTCCCCTTCGATCGTCCAAGAAGTCCAACAGAACATATTCCGTAGAGGTCCCGACTGTCATCACATCCTTCAGGACCTCTGTCTGACCTCTGACCCCACCACACGGCATTATGGGACATTTCTGGGCTCGGTGCTGCACATGCGAGGAGAGATTACCCAGCAGCCCTGTCAGGACCAGTGGGGGAACATTCTGCTATGGAACGGGGAGATTTTTGATGGGATAAAGGTGGAAGAGGGCCACAATGACACGTCTGTCCTCCTACAA…	1972	109476105	Chromosome: Un Annotation: NW_017803976.1 (1106455..1135601) ID: 109476105		NW_017803976.1	1106455..1135601
ASDURF-ASNSD1	ASNSD1	Branchiostoma_belcheri	PREDICTED: Branchiostoma belcheri asparagine synthetase domain-containing protein 1-like (LOC109476105), transcript variant X3, mRNA	191	414	82%	3e-51	50.5	1972	XM_019776980.1	TAAAAACCAAGATGGCGCAAAGATAGTCGAAGAAATTTTTTCCCGAAAGTTGTAGCAACTTTGTGACCAAAGACGTCCCCCACCATGTGTGGTCTATGCTGTGTTTTATCACGGAGATCTGCTGGAGCTTCTCAGTCCCCTTCGATCGTCCAAGAAGTCCAACAGAACATATTCCGTAGAGGTCCCGACTGTCATCACATCCTTCAGGACCTCTGTCTGACCTCTGACCCCACCACACGGCATTATGGGACATTTCTGGGCTCGGTGCTGCACATGCGAGGAGAGATTACCCAGCAGCCCTGTCAGGACCAGTGGGGGAACATTCTGCTATGGAACGGGGAGATTTTTGATGGGATAAAGGTGGAAGAGGGCCACAATGACACGTCTGTCCTCCTACAA…	1972	109476105	Chromosome: Un Annotation: NW_017803976.1 (1106455..1135601) ID: 109476105		NW_017803976.1	1106455..1135601
ASDURF-ASNSD1	ASNSD1	Bufo_bufo	PREDICTED: Bufo bufo asparagine synthetase domain-containing protein 1-like (LOC121009054), transcript variant X2, mRNA	635	635	97%	0	53.31	2267	XM_040441979.1	ATAGTCATATAGCCATTACTATTGTTTTACATTGCCCTGTCTAGGTTGTGTGAACATGTCCGAATCGCATGTCAGAGAGACGGACGTCGACATCAGCTGGACAGACAAAGAGAAAGGGGAGTTCATTGCAAAGTTTAAAGAACAGAAGGTGATTATTGATGAGCTGTCAAATTTAAAGAAAGATAGGCGGGTATACAGACAGCAGCCTAACAGCAACATTTACTTTCTCACAGAGCAATCAAGAACACTTAAGAAATTGGATGACATGACACCTATTCATCGGGAGATATCTGAAAATTTGCAATTCAACAAATAATCTTTCAGCTGGCCAAGATGTGTGGAATATGCTGTACTGTCAGTTTGACCACTGATGTAGTTAAAGCCTACTGTCAGGATGCC…	2267	121009054	Chromosome: 7 Annotation: Chromosome 7 NC_053395.1 (109755921..109961793) ID: 121009054	7	NC_053395.1	109755921..109961793
ASDURF-ASNSD1	ASNSD1	Bufo_bufo	PREDICTED: Bufo bufo asparagine synthetase domain-containing protein 1-like (LOC121009054), transcript variant X2, mRNA	635	635	97%	0	53.31	2267	XM_040441979.1	ATAGTCATATAGCCATTACTATTGTTTTACATTGCCCTGTCTAGGTTGTGTGAACATGTCCGAATCGCATGTCAGAGAGACGGACGTCGACATCAGCTGGACAGACAAAGAGAAAGGGGAGTTCATTGCAAAGTTTAAAGAACAGAAGGTGATTATTGATGAGCTGTCAAATTTAAAGAAAGATAGGCGGGTATACAGACAGCAGCCTAACAGCAACATTTACTTTCTCACAGAGCAATCAAGAACACTTAAGAAATTGGATGACATGACACCTATTCATCGGGAGATATCTGAAAATTTGCAATTCAACAAATAATCTTTCAGCTGGCCAAGATGTGTGGAATATGCTGTACTGTCAGTTTGACCACTGATGTAGTTAAAGCCTACTGTCAGGATGCC…	2267	121009054	Chromosome: 7 Annotation: Chromosome 7 NC_053395.1 (109755921..109961793) ID: 121009054	7	NC_053395.1	109755921..109961793
ASDURF-ASNSD1	ASNSD1	Bufo_bufo	PREDICTED: Bufo bufo asparagine synthetase domain-containing protein 1-like (LOC121009054), transcript variant X3, mRNA	56.6	56.6	4%	6e-06	74.19	377	XM_040441980.1	AGAAATCTGGCAGAACACCGGGTATAGTCATATAGCCATTACTATTGTTTTACATTGCCCTGTCTAGGTTGTGTGAACATGTCCGAATCGCATGTCAGAGAGACGGACGTCGACATCAGCTGGACAGACAAAGAGAAAGGGGAGTTCATTGCAAAGTTTAAAGAACAGAAGGTGATTATTGATGAGCTGTCAAATTTAAAGAAAGATAGGCGGGTATACAGACAGCAGCCTAACAGCAACATTTACTTTCTCACAGAGCAATCAAGAACACTTAGTGAGTGCAAAAGTTTCCATTTCTGGATGAGGATGTGGTTTCTTTTTTGAACTCTCTTCCACTTTGGGAAAAAACAGACTTGATGCTTGGCAGGGGGCTTGGC	377	121009054	Chromosome: 7 Annotation: Chromosome 7 NC_053395.1 (109755921..109961793) ID: 121009054	7	NC_053395.1	109755921..109961793
ASDURF-ASNSD1	ASNSD1	Bufo_bufo	PREDICTED: Bufo bufo asparagine synthetase domain-containing protein 1-like (LOC121009054), transcript variant X3, mRNA	56.6	56.6	4%	6e-06	74.19	377	XM_040441980.1	AGAAATCTGGCAGAACACCGGGTATAGTCATATAGCCATTACTATTGTTTTACATTGCCCTGTCTAGGTTGTGTGAACATGTCCGAATCGCATGTCAGAGAGACGGACGTCGACATCAGCTGGACAGACAAAGAGAAAGGGGAGTTCATTGCAAAGTTTAAAGAACAGAAGGTGATTATTGATGAGCTGTCAAATTTAAAGAAAGATAGGCGGGTATACAGACAGCAGCCTAACAGCAACATTTACTTTCTCACAGAGCAATCAAGAACACTTAGTGAGTGCAAAAGTTTCCATTTCTGGATGAGGATGTGGTTTCTTTTTTGAACTCTCTTCCACTTTGGGAAAAAACAGACTTGATGCTTGGCAGGGGGCTTGGC	377	121009054	Chromosome: 7 Annotation: Chromosome 7 NC_053395.1 (109755921..109961793) ID: 121009054	7	NC_053395.1	109755921..109961793
ASDURF-ASNSD1	ASNSD1	Bufo_bufo	PREDICTED: Bufo bufo asparagine synthetase domain-containing protein 1-like (LOC121009054), transcript variant X1, mRNA	635	635	97%	0	53.31	2279	XM_040441978.1	ATAGTCATATAGCCATTACTATTGTTTTACATTGCCCTGTCTAGGTTGTGTGAACATGTCCGAATCGCATGTCAGAGAGACGGACGTCGACATCAGCTGGACAGACAAAGAGAAAGGGGAGTTCATTGCAAAGTTTAAAGAACAGAAGGTGATTATTGATGAGCTGTCAAATTTAAAGAAAGATAGGCGGGTATACAGACAGCAGCCTAACAGCAACATTTACTTTCTCACAGAGCAATCAAGAACACTTAGTGAGTGCAAAAAGAAATTGGATGACATGACACCTATTCATCGGGAGATATCTGAAAATTTGCAATTCAACAAATAATCTTTCAGCTGGCCAAGATGTGTGGAATATGCTGTACTGTCAGTTTGACCACTGATGTAGTTAAAGCCTAC…	2279	121009054	Chromosome: 7 Annotation: Chromosome 7 NC_053395.1 (109755921..109961793) ID: 121009054	7	NC_053395.1	109755921..109961793
ASDURF-ASNSD1	ASNSD1	Bufo_bufo	PREDICTED: Bufo bufo asparagine synthetase domain-containing protein 1-like (LOC121009054), transcript variant X1, mRNA	635	635	97%	0	53.31	2279	XM_040441978.1	ATAGTCATATAGCCATTACTATTGTTTTACATTGCCCTGTCTAGGTTGTGTGAACATGTCCGAATCGCATGTCAGAGAGACGGACGTCGACATCAGCTGGACAGACAAAGAGAAAGGGGAGTTCATTGCAAAGTTTAAAGAACAGAAGGTGATTATTGATGAGCTGTCAAATTTAAAGAAAGATAGGCGGGTATACAGACAGCAGCCTAACAGCAACATTTACTTTCTCACAGAGCAATCAAGAACACTTAGTGAGTGCAAAAAGAAATTGGATGACATGACACCTATTCATCGGGAGATATCTGAAAATTTGCAATTCAACAAATAATCTTTCAGCTGGCCAAGATGTGTGGAATATGCTGTACTGTCAGTTTGACCACTGATGTAGTTAAAGCCTAC…	2279	121009054	Chromosome: 7 Annotation: Chromosome 7 NC_053395.1 (109755921..109961793) ID: 121009054	7	NC_053395.1	109755921..109961793
ASDURF-ASNSD1	ASNSD1	Caenorhabditis_elegans	Caenorhabditis elegans Asparagine synthetase domain-containing protein (M18.3), mRNA	198	198	79%	2e-52	31.08	1474	NM_069895.8	AATGGGCATTGATTACAATCGATGGTGGCATTTAAAGGATGAAACATTGGGCGAGGAATTAAAAGGATATATCAAAATGATTGAAGAAGATTATCTTGTTTATTCTGGAACCACCTCACAACTTCATGTTTCAAAACTCTCAAATGGATCAGTTAATAGTATTGTTAATGAAATTCTGGAGCAACAAGGATCCTGGAGCATTATTTATTATAATCAGAAATTGAAAAAACTTTTCATTGGAAGAGATGTTTTTGGAAGACAATCTTTGGTTTTTAATTTCGAATCGATGATTTTTGGATGTAGAACAAAGCCAGAAACATCTGGGAAATGGATTGAAATTCCATTCGGACAAGTGACTGTTTTTAGTCTTGATTCAACTGATCCAGTTATTTATTCATA…	1474	178154	Chromosome: IV Annotation: Chromosome IV NC_003282.8 (12105858..12108396) ID: 178154		NC_003282.8	12105858..12108396
ASDURF-ASNSD1	ASNSD1	Caenorhabditis_elegans	Caenorhabditis elegans Asparagine synthetase domain-containing protein (M18.3), mRNA	198	198	79%	2e-52	31.08	1474	NM_069895.8	AATGGGCATTGATTACAATCGATGGTGGCATTTAAAGGATGAAACATTGGGCGAGGAATTAAAAGGATATATCAAAATGATTGAAGAAGATTATCTTGTTTATTCTGGAACCACCTCACAACTTCATGTTTCAAAACTCTCAAATGGATCAGTTAATAGTATTGTTAATGAAATTCTGGAGCAACAAGGATCCTGGAGCATTATTTATTATAATCAGAAATTGAAAAAACTTTTCATTGGAAGAGATGTTTTTGGAAGACAATCTTTGGTTTTTAATTTCGAATCGATGATTTTTGGATGTAGAACAAAGCCAGAAACATCTGGGAAATGGATTGAAATTCCATTCGGACAAGTGACTGTTTTTAGTCTTGATTCAACTGATCCAGTTATTTATTCATA…	1474	178154	Chromosome: IV Annotation: Chromosome IV NC_003282.8 (12105858..12108396) ID: 178154		NC_003282.8	12105858..12108396
ASDURF-ASNSD1	ASNSD1	Canis_lupus	Canis lupus familiaris asparagine synthetase domain containing 1 (ASNSD1), mRNA	1057	1057	100%	0	78.69	2309	NM_001357114.2	GGGGGGGGTGCGGCTGGCGGCGGGGAGATGCCCGGCGGGGCGCTGCGGCCCGAGGAGGGCGCCGCGCGGGGCAAGGACGAGCTCGGCAGCAGGATTAAAGAACAAAAAATTGTTGTGGATGAACTTTCTAACCTGAAGAAGAACAGGAAAGTATATAGGCAGCAACAGAACAGCAACATATTCTTTCTTGCAGACCGAACAGAAATGCTTTCTGAAAACAAAAATATATTGGATGAACTGAAAAAAGAATACCAAGAAATAGAAAACTCAGAGAAGACCAAAGTCAAGAAATAGTCAACTTGATTTCACATAAGAATGTGTGGCATTTGTTGTTCTGTGAGCTTTTCTGTTGAGAATTTCAGCAAAGATTTGAAAGAGGATTTACTGTATAGGCTTAGC…	2309	478838	Chromosome: 37 Annotation: Chromosome 37 NC_051841.1 (317522..326246) ID: 478838	37	NC_051841.1	317522..326246
ASDURF-ASNSD1	ASNSD1	Canis_lupus	Canis lupus familiaris asparagine synthetase domain containing 1 (ASNSD1), mRNA	1057	1057	100%	0	78.69	2309	NM_001357114.2	GGGGGGGGTGCGGCTGGCGGCGGGGAGATGCCCGGCGGGGCGCTGCGGCCCGAGGAGGGCGCCGCGCGGGGCAAGGACGAGCTCGGCAGCAGGATTAAAGAACAAAAAATTGTTGTGGATGAACTTTCTAACCTGAAGAAGAACAGGAAAGTATATAGGCAGCAACAGAACAGCAACATATTCTTTCTTGCAGACCGAACAGAAATGCTTTCTGAAAACAAAAATATATTGGATGAACTGAAAAAAGAATACCAAGAAATAGAAAACTCAGAGAAGACCAAAGTCAAGAAATAGTCAACTTGATTTCACATAAGAATGTGTGGCATTTGTTGTTCTGTGAGCTTTTCTGTTGAGAATTTCAGCAAAGATTTGAAAGAGGATTTACTGTATAGGCTTAGC…	2309	478838	Chromosome: 37 Annotation: Chromosome 37 NC_051841.1 (317522..326246) ID: 478838	37	NC_051841.1	317522..326246
ASDURF-ASNSD1	ASNSD1	Chelonia_mydas	PREDICTED: Chelonia mydas asparagine synthetase domain containing 1 (ASNSD1), transcript variant X4, mRNA	801	801	98%	0	62.44	2285	XM_037912049.2	TCGCTCCACCGGCCCGGCTAGGTGGGCGTAGTTAGGGGCTTTGCGTGTAGTGCGACTGCGCAGTTCGGGGCGTTTGAAGGAAGTAGTGGGCCCCAACCGCACGTGGTGGGATTAGGGAAGCGCCAGCCAGTGTGTATTAAAGAGCAGAAAGTTGTAGTTGATGAGCTTTCCAACTTGAAGAAGAACCGGACACATTAGATGACCTGAAGAGGGCACATCAGGAGATAGAAAATTCAGAGAAGACCAAAATCAGAAAATAGACCTTTTAAATTCTACATAGCAATGTGTGGTATTTGTTGTGTTGTCAGTTTGTCTGTTCAGCACACTACTGGTGGCTTCTTCAAAGATGATCTGCTGTGCAACCTAAGAAGAAGAGGACCTAACAGCAGCCAGCATCTG…	2285	102937221	Chromosome: 11 Annotation: Chromosome 11 NC_051251.2 (51306285..51322996) ID: 102937221	11	NC_051251.2	51306285..51322996
ASDURF-ASNSD1	ASNSD1	Chelonia_mydas	PREDICTED: Chelonia mydas asparagine synthetase domain containing 1 (ASNSD1), transcript variant X4, mRNA	801	801	98%	0	62.44	2285	XM_037912049.2	TCGCTCCACCGGCCCGGCTAGGTGGGCGTAGTTAGGGGCTTTGCGTGTAGTGCGACTGCGCAGTTCGGGGCGTTTGAAGGAAGTAGTGGGCCCCAACCGCACGTGGTGGGATTAGGGAAGCGCCAGCCAGTGTGTATTAAAGAGCAGAAAGTTGTAGTTGATGAGCTTTCCAACTTGAAGAAGAACCGGACACATTAGATGACCTGAAGAGGGCACATCAGGAGATAGAAAATTCAGAGAAGACCAAAATCAGAAAATAGACCTTTTAAATTCTACATAGCAATGTGTGGTATTTGTTGTGTTGTCAGTTTGTCTGTTCAGCACACTACTGGTGGCTTCTTCAAAGATGATCTGCTGTGCAACCTAAGAAGAAGAGGACCTAACAGCAGCCAGCATCTG…	2285	102937221	Chromosome: 11 Annotation: Chromosome 11 NC_051251.2 (51306285..51322996) ID: 102937221	11	NC_051251.2	51306285..51322996
ASDURF-ASNSD1	ASNSD1	Chelonia_mydas	PREDICTED: Chelonia mydas asparagine synthetase domain containing 1 (ASNSD1), transcript variant X3, mRNA	801	801	98%	0	62.44	2304	XM_043525612.1	GAACACACTTTCTGTGACATCGTGTGGCATTGAGCGCTTGCTGTGAAAATGGGGGTGCAGGGCGGCAGGAGTATAAGGATTAAAGAGCAGAAAGTTGTAGTTGATGAGCTTTCCAACTTGAAGAAGAACCGGAAAGTTTATAAACAGCAACCCAATAGCAACATATTCTTTCTTGTAGACAGAACAGAAATGCTATCTGAATGCAAAAACACATTAGATGACCTGAAGAGGGCACATCAGGAGATAGAAAATTCAGAGAAGACCAAAATCAGAAAATAGACCTTTTAAATTCTACATAGCAATGTGTGGTATTTGTTGTGTTGTCAGTTTGTCTGTTCAGCACACTACTGGTGGCTTCTTCAAAGATGATCTGCTGTGCAACCTAAGAAGAAGAGGACC…	2304	102937221	Chromosome: 11 Annotation: Chromosome 11 NC_051251.2 (51306285..51322996) ID: 102937221	11	NC_051251.2	51306285..51322996
ASDURF-ASNSD1	ASNSD1	Chelonia_mydas	PREDICTED: Chelonia mydas asparagine synthetase domain containing 1 (ASNSD1), transcript variant X3, mRNA	801	801	98%	0	62.44	2304	XM_043525612.1	GAACACACTTTCTGTGACATCGTGTGGCATTGAGCGCTTGCTGTGAAAATGGGGGTGCAGGGCGGCAGGAGTATAAGGATTAAAGAGCAGAAAGTTGTAGTTGATGAGCTTTCCAACTTGAAGAAGAACCGGAAAGTTTATAAACAGCAACCCAATAGCAACATATTCTTTCTTGTAGACAGAACAGAAATGCTATCTGAATGCAAAAACACATTAGATGACCTGAAGAGGGCACATCAGGAGATAGAAAATTCAGAGAAGACCAAAATCAGAAAATAGACCTTTTAAATTCTACATAGCAATGTGTGGTATTTGTTGTGTTGTCAGTTTGTCTGTTCAGCACACTACTGGTGGCTTCTTCAAAGATGATCTGCTGTGCAACCTAAGAAGAAGAGGACC…	2304	102937221	Chromosome: 11 Annotation: Chromosome 11 NC_051251.2 (51306285..51322996) ID: 102937221	11	NC_051251.2	51306285..51322996
ASDURF-ASNSD1	ASNSD1	Chelonia_mydas	PREDICTED: Chelonia mydas asparagine synthetase domain containing 1 (ASNSD1), transcript variant X2, mRNA	801	801	98%	0	62.44	2361	XM_027832004.3	TCGCTCCACCGGCCCGGCTAGGTGGGCGTAGTTAGGGGCTTTGCGTGTAGTGCGACTGCGCAGTTCGGGGCGTTTGAAGGAAGTAGTGGGCCCCAACCGCACGTGGTGGGATTAGGGAAGCGCCAGCCAGTGTGTATTAAAGAGCAGAAAGTTGTAGTTGATGAGCTTTCCAACTTGAAGAAGAACCGGAAAGTTTATAAACAGCAACCCAATAGCAACATATTCTTTCTTGTAGACAGAACAGAAATGCTATCTGAATGCAAAAACACATTAGATGACCTGAAGAGGGCACATCAGGAGATAGAAAATTCAGAGAAGACCAAAATCAGAAAATAGACCTTTTAAATTCTACATAGCAATGTGTGGTATTTGTTGTGTTGTCAGTTTGTCTGTTCAGCA…	2361	102937221	Chromosome: 11 Annotation: Chromosome 11 NC_051251.2 (51306285..51322996) ID: 102937221	11	NC_051251.2	51306285..51322996
ASDURF-ASNSD1	ASNSD1	Chelonia_mydas	PREDICTED: Chelonia mydas asparagine synthetase domain containing 1 (ASNSD1), transcript variant X2, mRNA	801	801	98%	0	62.44	2361	XM_027832004.3	TCGCTCCACCGGCCCGGCTAGGTGGGCGTAGTTAGGGGCTTTGCGTGTAGTGCGACTGCGCAGTTCGGGGCGTTTGAAGGAAGTAGTGGGCCCCAACCGCACGTGGTGGGATTAGGGAAGCGCCAGCCAGTGTGTATTAAAGAGCAGAAAGTTGTAGTTGATGAGCTTTCCAACTTGAAGAAGAACCGGAAAGTTTATAAACAGCAACCCAATAGCAACATATTCTTTCTTGTAGACAGAACAGAAATGCTATCTGAATGCAAAAACACATTAGATGACCTGAAGAGGGCACATCAGGAGATAGAAAATTCAGAGAAGACCAAAATCAGAAAATAGACCTTTTAAATTCTACATAGCAATGTGTGGTATTTGTTGTGTTGTCAGTTTGTCTGTTCAGCA…	2361	102937221	Chromosome: 11 Annotation: Chromosome 11 NC_051251.2 (51306285..51322996) ID: 102937221	11	NC_051251.2	51306285..51322996
ASDURF-ASNSD1	ASNSD1	Chelonia_mydas	PREDICTED: Chelonia mydas asparagine synthetase domain containing 1 (ASNSD1), transcript variant X1, mRNA	801	801	98%	0	62.44	2478	XM_007069894.4	TCCACCGGCCCGGCTAGGTGGGCGTAGTTAGGGGCTTTGCGTGTAGTGCGACTGCGCAGTTCGGGGCGTTTGAAGGAAGTAGTGGGCCCCAACCGCACGTGGTGGGATTAGGGAAGCGCCAGCCAGTGTGTGTGAGTTTCCGCGCTTGTCACCCCGGCAACGGGACGCGCAGGGACGGGAATGTCGGGTCGGGAGCCGCGGAGAGAGGAGGAGGGGGCGAAGCTGCACCAGAAGGACGAGCTGACCCGAAAGATTAAAGAGCAGAAAGTTGTAGTTGATGAGCTTTCCAACTTGAAGAAGAACCGGAAAGTTTATAAACAGCAACCCAATAGCAACATATTCTTTCTTGTAGACAGAACAGAAATGCTATCTGAATGCAAAAACACATTAGATGACCTG…	2478	102937221	Chromosome: 11 Annotation: Chromosome 11 NC_051251.2 (51306285..51322996) ID: 102937221	11	NC_051251.2	51306285..51322996
ASDURF-ASNSD1	ASNSD1	Chelonia_mydas	PREDICTED: Chelonia mydas asparagine synthetase domain containing 1 (ASNSD1), transcript variant X1, mRNA	801	801	98%	0	62.44	2478	XM_007069894.4	TCCACCGGCCCGGCTAGGTGGGCGTAGTTAGGGGCTTTGCGTGTAGTGCGACTGCGCAGTTCGGGGCGTTTGAAGGAAGTAGTGGGCCCCAACCGCACGTGGTGGGATTAGGGAAGCGCCAGCCAGTGTGTGTGAGTTTCCGCGCTTGTCACCCCGGCAACGGGACGCGCAGGGACGGGAATGTCGGGTCGGGAGCCGCGGAGAGAGGAGGAGGGGGCGAAGCTGCACCAGAAGGACGAGCTGACCCGAAAGATTAAAGAGCAGAAAGTTGTAGTTGATGAGCTTTCCAACTTGAAGAAGAACCGGAAAGTTTATAAACAGCAACCCAATAGCAACATATTCTTTCTTGTAGACAGAACAGAAATGCTATCTGAATGCAAAAACACATTAGATGACCTG…	2478	102937221	Chromosome: 11 Annotation: Chromosome 11 NC_051251.2 (51306285..51322996) ID: 102937221	11	NC_051251.2	51306285..51322996
ASDURF-ASNSD1	ASNSD1	Choloepus_didactylus	PREDICTED: Choloepus didactylus asparagine synthetase domain containing 1 (ASNSD1), mRNA	1120	1120	99%	0	82.5	2014	XM_037850230.1	AAAATCAAGAAACAGTCAACTTAATTTCATATAACAATGTGTGGCATTTGTTGTTCTATAAGCTTTTCTGTTGAACATTTCAGCAAAGATTTGAAGGAGGATTTACTGTTTAATCTTAAACGACGGGGGCCCAATAATAGTAAACAACTGTTAAAATCTGATGTTAACTATCAGTGTTTGTTTTCTGGTCACATTCTTCACTTAAGAGGTTCTTTGACTGCCCAGCCTGTGGAAGATGAAAGAGGCAATGTGTTCCTGTGGAATGGAGAAATCTTTAGTGGAATAAAGGTTGAAGCTGAAGAAAATGATACTCAAATTATGTTCAATTATCTTTCCTCTTGTAAGAATGAACCTGATATTTTATCACTCTTCTCAGAAGTTCAAGGTCCTTGGTCTTTT…	2014	119544725	Chromosome: 9 Annotation: Chromosome 9 NC_051315.1 (80325045..80329325) ID: 119544725	9	NC_051315.1	80325045..80329325
ASDURF-ASNSD1	ASNSD1	Choloepus_didactylus	PREDICTED: Choloepus didactylus asparagine synthetase domain containing 1 (ASNSD1), mRNA	1120	1120	99%	0	82.5	2014	XM_037850230.1	AAAATCAAGAAACAGTCAACTTAATTTCATATAACAATGTGTGGCATTTGTTGTTCTATAAGCTTTTCTGTTGAACATTTCAGCAAAGATTTGAAGGAGGATTTACTGTTTAATCTTAAACGACGGGGGCCCAATAATAGTAAACAACTGTTAAAATCTGATGTTAACTATCAGTGTTTGTTTTCTGGTCACATTCTTCACTTAAGAGGTTCTTTGACTGCCCAGCCTGTGGAAGATGAAAGAGGCAATGTGTTCCTGTGGAATGGAGAAATCTTTAGTGGAATAAAGGTTGAAGCTGAAGAAAATGATACTCAAATTATGTTCAATTATCTTTCCTCTTGTAAGAATGAACCTGATATTTTATCACTCTTCTCAGAAGTTCAAGGTCCTTGGTCTTTT…	2014	119544725	Chromosome: 9 Annotation: Chromosome 9 NC_051315.1 (80325045..80329325) ID: 119544725	9	NC_051315.1	80325045..80329325
ASDURF-ASNSD1	ASNSD1	Columba_livia	PREDICTED: Columba livia asparagine synthetase domain containing 1 (ASNSD1), mRNA	735	735	98%	0	58.23	1991	XM_065069855.1	ATGTGTGGTATTTGTTGCATTGTTACTTTGTGTAGCCAGCATGCTATTCATGATTTCTTTAATGAAGACATACTCTGCTGTCTTAGAAGAAGAGGACCAGACAGTAGCCAACAGTTGATAAAAACTGTGTCTGATCTCTCTTACGAGTGTCTGTTTTCTGGCCATGTACTTCACTTGAGGGGACTGATGACTCCTCAGCCTCTGGAAGATGCCAATAACAATGTTTTTCTTTGGAATGGAGAAATTTTCAATGGAGTGCATGTAGGAGATTTGGAGAATGACACTGCAGTAATGTTTCATCGTCTTGCATTATGCAGTAGTGAAGCAGACATTTTGTCACTCTTTTCATCACTTCGGGGTCCGTGGTCTTTTATTTATTATCAAGCATCTAGACACAGT…	1991	135575219	Chromosome: 7 Annotation: Chromosome 7 NC_088608.1 (27333362..27338080) ID: 135575219	7	NC_088608.1	27333362..27338080
ASDURF-ASNSD1	ASNSD1	Columba_livia	PREDICTED: Columba livia asparagine synthetase domain containing 1 (ASNSD1), mRNA	735	735	98%	0	58.23	1991	XM_065069855.1	ATGTGTGGTATTTGTTGCATTGTTACTTTGTGTAGCCAGCATGCTATTCATGATTTCTTTAATGAAGACATACTCTGCTGTCTTAGAAGAAGAGGACCAGACAGTAGCCAACAGTTGATAAAAACTGTGTCTGATCTCTCTTACGAGTGTCTGTTTTCTGGCCATGTACTTCACTTGAGGGGACTGATGACTCCTCAGCCTCTGGAAGATGCCAATAACAATGTTTTTCTTTGGAATGGAGAAATTTTCAATGGAGTGCATGTAGGAGATTTGGAGAATGACACTGCAGTAATGTTTCATCGTCTTGCATTATGCAGTAGTGAAGCAGACATTTTGTCACTCTTTTCATCACTTCGGGGTCCGTGGTCTTTTATTTATTATCAAGCATCTAGACACAGT…	1991	135575219	Chromosome: 7 Annotation: Chromosome 7 NC_088608.1 (27333362..27338080) ID: 135575219	7	NC_088608.1	27333362..27338080
ASDURF-ASNSD1	ASNSD1	Crocodylus_porosus	PREDICTED: Crocodylus porosus asparagine synthetase domain containing 1 (ASNSD1), transcript variant X1, mRNA	785	785	97%	0	62.15	2425	XM_019554339.1	GCAATCACCCTGCCGCGTGGGTGGGGAGCGCAAGCTGAGCTGGGGGAATCTGAGGCTAAGCGGAGCGGAGGTGCCGCCGCAGAGAAAAGGCGCTGCGCGCCTGGTGTTTGGGATGTCGGGCCGGGCGCCGCGCAGGGACGAGGAGGAGGCCCGACTGCGCCGCAAGGAGGAGCTGAACGGAAAGATTAAGGAACAGAAAATTGTAGTTGATGAGCTTTCTAACTTGAAGAAGAACAGAAAAGTGTATAGGCAGCAACCCAATAGCAACATATTCTTTCTTGCAGACAGAACAGAAACACTATCTCAATGCAAAAACAAACTAGATGAGCTGAAGAAAGCACATCAGGAGATAGAAAATTCAGAGAAGTCTAAAATCAAGAAATAGCTGCTTTAAATTCT…	2425	109323007	Chromosome: Un Annotation: NW_017728949.1 (29451568..29462589, complement) ID: 109323007		NW_017728949.1	29451568..29462589, complement
ASDURF-ASNSD1	ASNSD1	Crocodylus_porosus	PREDICTED: Crocodylus porosus asparagine synthetase domain containing 1 (ASNSD1), transcript variant X1, mRNA	785	785	97%	0	62.15	2425	XM_019554339.1	GCAATCACCCTGCCGCGTGGGTGGGGAGCGCAAGCTGAGCTGGGGGAATCTGAGGCTAAGCGGAGCGGAGGTGCCGCCGCAGAGAAAAGGCGCTGCGCGCCTGGTGTTTGGGATGTCGGGCCGGGCGCCGCGCAGGGACGAGGAGGAGGCCCGACTGCGCCGCAAGGAGGAGCTGAACGGAAAGATTAAGGAACAGAAAATTGTAGTTGATGAGCTTTCTAACTTGAAGAAGAACAGAAAAGTGTATAGGCAGCAACCCAATAGCAACATATTCTTTCTTGCAGACAGAACAGAAACACTATCTCAATGCAAAAACAAACTAGATGAGCTGAAGAAAGCACATCAGGAGATAGAAAATTCAGAGAAGTCTAAAATCAAGAAATAGCTGCTTTAAATTCT…	2425	109323007	Chromosome: Un Annotation: NW_017728949.1 (29451568..29462589, complement) ID: 109323007		NW_017728949.1	29451568..29462589, complement
ASDURF-ASNSD1	ASNSD1	Crocodylus_porosus	PREDICTED: Crocodylus porosus asparagine synthetase domain containing 1 (ASNSD1), transcript variant X2, mRNA	785	785	97%	0	62.15	2483	XM_019554340.1	GCAATCACCCTGCCGCGTGGGTGGGGAGCGCAAGCTGAGCTGGGGGAATCTGAGGCTAAGCGGAGCGGAGGTGCCGCCGCAGAGAAAAGGCGCTGCGCGCCTGGTGTTTGGGATGTCGGGCCGGGCGCCGCGCAGGGACGAGGAGGAGGCCCGACTGCGCCGCAAGGAGGAGCTGAACGGAAAGGGCTTCAACAACTCAAAGTCCACTGCTGGGAAGTGGCATGTGGAAGTAGGACAAGCAGATTAAGGAACAGAAAATTGTAGTTGATGAGCTTTCTAACTTGAAGAAGAACAGAAAAGTGTATAGGCAGCAACCCAATAGCAACATATTCTTTCTTGCAGACAGAACAGAAACACTATCTCAATGCAAAAACAAACTAGATGAGCTGAAGAAAGCAC…	2483	109323007	Chromosome: Un Annotation: NW_017728949.1 (29451568..29462589, complement) ID: 109323007		NW_017728949.1	29451568..29462589, complement
ASDURF-ASNSD1	ASNSD1	Crocodylus_porosus	PREDICTED: Crocodylus porosus asparagine synthetase domain containing 1 (ASNSD1), transcript variant X2, mRNA	785	785	97%	0	62.15	2483	XM_019554340.1	GCAATCACCCTGCCGCGTGGGTGGGGAGCGCAAGCTGAGCTGGGGGAATCTGAGGCTAAGCGGAGCGGAGGTGCCGCCGCAGAGAAAAGGCGCTGCGCGCCTGGTGTTTGGGATGTCGGGCCGGGCGCCGCGCAGGGACGAGGAGGAGGCCCGACTGCGCCGCAAGGAGGAGCTGAACGGAAAGGGCTTCAACAACTCAAAGTCCACTGCTGGGAAGTGGCATGTGGAAGTAGGACAAGCAGATTAAGGAACAGAAAATTGTAGTTGATGAGCTTTCTAACTTGAAGAAGAACAGAAAAGTGTATAGGCAGCAACCCAATAGCAACATATTCTTTCTTGCAGACAGAACAGAAACACTATCTCAATGCAAAAACAAACTAGATGAGCTGAAGAAAGCAC…	2483	109323007	Chromosome: Un Annotation: NW_017728949.1 (29451568..29462589, complement) ID: 109323007		NW_017728949.1	29451568..29462589, complement
ASDURF-ASNSD1	ASNSD1	Cygnus_olor	PREDICTED: Cygnus olor asparagine synthetase domain containing 1 (ASNSD1), mRNA	750	750	98%	0	58.57	1994	XM_040562254.1	ATGTGTGGTATTTGTTGTGTTGTTACCTTGCCTAGCCAGCACACTGTTCATCATTCCTTTAATGAAGACATGCACTGCTGTCTGAGAAGAAGAGGACCAGACAGTAACCAACAGTTGATAAAAACTGCATCTGATCTGTCTTATAAGTGTCTGTTTTCTGGCCATGTACTTCACTTGAGGGGAGTACTGACTCCTCAGCCTCTGGAAGATGCCAATAACAGTATTTTCCTTTGGAATGGAGAAATTTTCAATGGATTGCCTGTAGGAGATACAGAAAATGACACTGAAGTTATGTTTCGTCATCTTGAATTATGCAGTAATGAAGCTGATATTTTGTCGCTCTTTTCATTGCTTCGGGGTCCGTGGTCTTTTATTTATTATCAAGCTTCTAAACACAGT…	1994	121072565	Chromosome: 6 Annotation: Chromosome 6 NC_049174.1 (4223345..4227390, complement) ID: 121072565	6	NC_049174.1	4223345..4227390, complement
ASDURF-ASNSD1	ASNSD1	Cygnus_olor	PREDICTED: Cygnus olor asparagine synthetase domain containing 1 (ASNSD1), mRNA	750	750	98%	0	58.57	1994	XM_040562254.1	ATGTGTGGTATTTGTTGTGTTGTTACCTTGCCTAGCCAGCACACTGTTCATCATTCCTTTAATGAAGACATGCACTGCTGTCTGAGAAGAAGAGGACCAGACAGTAACCAACAGTTGATAAAAACTGCATCTGATCTGTCTTATAAGTGTCTGTTTTCTGGCCATGTACTTCACTTGAGGGGAGTACTGACTCCTCAGCCTCTGGAAGATGCCAATAACAGTATTTTCCTTTGGAATGGAGAAATTTTCAATGGATTGCCTGTAGGAGATACAGAAAATGACACTGAAGTTATGTTTCGTCATCTTGAATTATGCAGTAATGAAGCTGATATTTTGTCGCTCTTTTCATTGCTTCGGGGTCCGTGGTCTTTTATTTATTATCAAGCTTCTAAACACAGT…	1994	121072565	Chromosome: 6 Annotation: Chromosome 6 NC_049174.1 (4223345..4227390, complement) ID: 121072565	6	NC_049174.1	4223345..4227390, complement
ASDURF-ASNSD1	ASNSD1	Cygnus_olor	PREDICTED: Cygnus olor ASNSD1 upstream open reading frame (ASDURF), mRNA	139	139	17%	1e-33	55.17	705	XM_040562260.1	GAGCAGCCTGGCGGCTGTGGGGCGGCAACCGAGGCATGGCGGCGCGGCGGGGCGAAGAGGAGGACAAAAAGGAGGAGGAGGAAGGCGAAGGGGAGAGCGCTGTTCTGCGCCCTAGAGACCAGCTGAGCCGCAGGATTAAAGAGCAGAAAGTTGTAATTGATGAGCTTTCTAATTTGAAGAAGAACAGGAAAGTTTATAAGCAGCAACCCAACAGTAATATATTCTTCCTTGTAGACCGAACAGAAACACTGTCTCAATGCAAAATTGTATTAGATGAATTAAAGAAGGCACATCAGGAGATGGAAAATTCAGAGAAGACGAAAATCAAGAAGTAGACCATCTGAATTCAGTCGCAATGTGTGGTATTTGTTGTGTTGTTACCTTGCCTAGCCAGCACAC…	705	121072567	Chromosome: 6 Annotation: Chromosome 6 NC_049174.1 (4227041..4229929, complement) ID: 121072567	6	NC_049174.1	4227041..4229929, complement
ASDURF-ASNSD1	ASNSD1	Cygnus_olor	PREDICTED: Cygnus olor ASNSD1 upstream open reading frame (ASDURF), mRNA	139	139	17%	1e-33	55.17	705	XM_040562260.1	GAGCAGCCTGGCGGCTGTGGGGCGGCAACCGAGGCATGGCGGCGCGGCGGGGCGAAGAGGAGGACAAAAAGGAGGAGGAGGAAGGCGAAGGGGAGAGCGCTGTTCTGCGCCCTAGAGACCAGCTGAGCCGCAGGATTAAAGAGCAGAAAGTTGTAATTGATGAGCTTTCTAATTTGAAGAAGAACAGGAAAGTTTATAAGCAGCAACCCAACAGTAATATATTCTTCCTTGTAGACCGAACAGAAACACTGTCTCAATGCAAAATTGTATTAGATGAATTAAAGAAGGCACATCAGGAGATGGAAAATTCAGAGAAGACGAAAATCAAGAAGTAGACCATCTGAATTCAGTCGCAATGTGTGGTATTTGTTGTGTTGTTACCTTGCCTAGCCAGCACAC…	705	121072567	Chromosome: 6 Annotation: Chromosome 6 NC_049174.1 (4227041..4229929, complement) ID: 121072567	6	NC_049174.1	4227041..4229929, complement
ASDURF-ASNSD1	ASNSD1	Danio_rerio	Danio rerio asparagine synthetase domain containing 1 (asnsd1), mRNA	650	650	97%	0	53.8	2389	NM_200095.2	CGTCGTTGGCGCATACGTCATTCTTGTGCGACGAACGAGTTACTTGCTCGTGGAGATGTTTCCCTAAAAATGATCTGAAGCGTATTAATAAACAATGTCCTCCAAGAACATACAGCGAACTGAGCCTGGGGCCTCAGAAGAGCGCGCACAAAAAGAGGAGCTGAACCAAAAGATAAAAGAGCAAAAGATTGTTGTGGACGAGTTAAGTAACTTGAAGAAAAACAGGAGAGTGTACACCCAGCAACCCAACAGCAATATATTCTTTCTGGCAGACAAAGGAGAAACCCTTAGCTCTTGTAAACAGGACCTGGATAACATGCGGAAAGAATATCAAGATATATAGTGAAGTGATATCATGTGTGGGATCTGCTGTGTGGTCAGTTTGACCACACCACATGA…	2389	368827	Chromosome: 9 Annotation: Chromosome 9 NC_007120.7 (41083103..41090067, complement) ID: 368827	9	NC_007120.7	41083103..41090067, complement
ASDURF-ASNSD1	ASNSD1	Danio_rerio	Danio rerio asparagine synthetase domain containing 1 (asnsd1), mRNA	650	650	97%	0	53.8	2389	NM_200095.2	CGTCGTTGGCGCATACGTCATTCTTGTGCGACGAACGAGTTACTTGCTCGTGGAGATGTTTCCCTAAAAATGATCTGAAGCGTATTAATAAACAATGTCCTCCAAGAACATACAGCGAACTGAGCCTGGGGCCTCAGAAGAGCGCGCACAAAAAGAGGAGCTGAACCAAAAGATAAAAGAGCAAAAGATTGTTGTGGACGAGTTAAGTAACTTGAAGAAAAACAGGAGAGTGTACACCCAGCAACCCAACAGCAATATATTCTTTCTGGCAGACAAAGGAGAAACCCTTAGCTCTTGTAAACAGGACCTGGATAACATGCGGAAAGAATATCAAGATATATAGTGAAGTGATATCATGTGTGGGATCTGCTGTGTGGTCAGTTTGACCACACCACATGA…	2389	368827	Chromosome: 9 Annotation: Chromosome 9 NC_007120.7 (41083103..41090067, complement) ID: 368827	9	NC_007120.7	41083103..41090067, complement
ASDURF-ASNSD1	ASNSD1	Danio_rerio	Danio rerio ASNSD1 upstream open reading frame (asdurf), mRNA	124	124	15%	1e-28	56	641	NM_001353562.1	ATTCTTGTGCGACGAACGAGTTACTTGCTCGTGGAGATGTTTCCCTAAAAATGATCTGAAGCGTATTAATAAACAATGTCCTCCAAGAACATACAGCGAACTGAGCCTGGGGCCTCAGAAGAGCGCGCACAAAAAGAGGAGCTGAACCAAAAGATAAAAGAGCAAAAGATTGTTGTGGACGAGTTAAGTAACTTGAAGAAAAACAGGAGAGTGTACACCCAGCAACCCAACAGCAATATATTCTTTCTGGCAGACAAAGGAGAAACCCTTAGCTCTTGTAAACAGGACCTGGATAACATGCGGAAAGAATATCAAGATATATAGTGAAGTGATATCATGTGTGGGATCTGCTGTGTGGTCAGTTTGACCACACCACATGATCCACTGGAGGAGAATGTG…	641	110631416	Chromosome: 9 Annotation: Chromosome 9 NC_007120.7 (41087739..41090048, complement) ID: 110631416	9	NC_007120.7	41087739..41090048, complement
ASDURF-ASNSD1	ASNSD1	Danio_rerio	Danio rerio ASNSD1 upstream open reading frame (asdurf), mRNA	124	124	15%	1e-28	56	641	NM_001353562.1	ATTCTTGTGCGACGAACGAGTTACTTGCTCGTGGAGATGTTTCCCTAAAAATGATCTGAAGCGTATTAATAAACAATGTCCTCCAAGAACATACAGCGAACTGAGCCTGGGGCCTCAGAAGAGCGCGCACAAAAAGAGGAGCTGAACCAAAAGATAAAAGAGCAAAAGATTGTTGTGGACGAGTTAAGTAACTTGAAGAAAAACAGGAGAGTGTACACCCAGCAACCCAACAGCAATATATTCTTTCTGGCAGACAAAGGAGAAACCCTTAGCTCTTGTAAACAGGACCTGGATAACATGCGGAAAGAATATCAAGATATATAGTGAAGTGATATCATGTGTGGGATCTGCTGTGTGGTCAGTTTGACCACACCACATGATCCACTGGAGGAGAATGTG…	641	110631416	Chromosome: 9 Annotation: Chromosome 9 NC_007120.7 (41087739..41090048, complement) ID: 110631416	9	NC_007120.7	41087739..41090048, complement
ASDURF-ASNSD1	ASNSD1	Drosophila_melanogaster	Drosophila melanogaster uncharacterized protein (CG17486), mRNA	265	265	96%	1e-76	32.49	1804	NM_001042981.3	TATTTCTTTGATAACTTTTCTATACAAACGTCAATAATGTGTGGAATATTTTGTTCAGTCGTGAACAATGTTCCTTTAAACTCCTTTAATATTTCTAGCGCTCTGAAAGTAATTCTGAAAAACCGCGGTCCTGATGTGCAAGACGAGGTGGTTATAGATTATTGTTTTGGAAAAATTTTATTTGCTGGCTTCGTGTTATGGCAACAAGGGGAAAGTGTACAAAAGCAACCTGTGGTGGAGGACGATTTTATATTTCTTTTCAATGGAGACATTTACAATACTTCAAAGCCTGAATATATGTCTGACACGACTTGGATAGCGGAAAGGCTAGCTGAATGCCGTTGTAAAGAACAGAATATTTTGAAGATACTTAAGCGATTGGAGGGACCACATTGTTTA…	1804	3355138	Chromosome: 2R; Location: 2-55 cM Annotation: Chromosome 2R NT_033778.4 (4619030..4620833) ID: 3355138	2	NT_033778.4	4619030..4620833
ASDURF-ASNSD1	ASNSD1	Drosophila_melanogaster	Drosophila melanogaster uncharacterized protein (CG17486), mRNA	265	265	96%	1e-76	32.49	1804	NM_001042981.3	TATTTCTTTGATAACTTTTCTATACAAACGTCAATAATGTGTGGAATATTTTGTTCAGTCGTGAACAATGTTCCTTTAAACTCCTTTAATATTTCTAGCGCTCTGAAAGTAATTCTGAAAAACCGCGGTCCTGATGTGCAAGACGAGGTGGTTATAGATTATTGTTTTGGAAAAATTTTATTTGCTGGCTTCGTGTTATGGCAACAAGGGGAAAGTGTACAAAAGCAACCTGTGGTGGAGGACGATTTTATATTTCTTTTCAATGGAGACATTTACAATACTTCAAAGCCTGAATATATGTCTGACACGACTTGGATAGCGGAAAGGCTAGCTGAATGCCGTTGTAAAGAACAGAATATTTTGAAGATACTTAAGCGATTGGAGGGACCACATTGTTTA…	1804	3355138	Chromosome: 2R; Location: 2-55 cM Annotation: Chromosome 2R NT_033778.4 (4619030..4620833) ID: 3355138	2	NT_033778.4	4619030..4620833
ASDURF-ASNSD1	ASNSD1	Equus_caballus	PREDICTED: Equus caballus asparagine synthetase domain containing 1 (ASNSD1), mRNA	318	318	25%	1e-100	87.88	903	XM_023622206.1	CGCTGGGAGTGCGCATGCGCTGGGGCTGAGGAGCCGGAAGGCCGCGGGGCAGCCGAAGCTGTGCGTGAGTGGTGTGCTTCGTTCGGTGGAGATGCCCAGCCGGGGGGCGCTCCCGGAGGACGGCGCCGGGCTGGTGCCTACTGACAACTCGGCCCCTCACAAAGAGGATCTTAGCAGCAAGATTAAAGAACAAAAAATTGTTGTGGATGAACTTTCTAACCTGAAGAAGAACAGGAAAGTGTATAGGCAGCAACAGAACAGCAACATATTCTTTCTTGCAGACCGAACAGAAATGCTTTCTGAAAGCAAAAATATATTAGATGAGCTGAAAAAAGAATACCAAGAAATAGAAAACTTAGAGAAGACCAAAATCAAGAAATAGTCAACTTGATTTCGCAG…	903	100069270	Chromosome: 18 Annotation: Chromosome 18 NC_009161.3 (66295051..66300321) ID: 100069270	18	NC_009161.3	66295051..66300321
ASDURF-ASNSD1	ASNSD1	Equus_caballus	PREDICTED: Equus caballus asparagine synthetase domain containing 1 (ASNSD1), mRNA	318	318	25%	1e-100	87.88	903	XM_023622206.1	CGCTGGGAGTGCGCATGCGCTGGGGCTGAGGAGCCGGAAGGCCGCGGGGCAGCCGAAGCTGTGCGTGAGTGGTGTGCTTCGTTCGGTGGAGATGCCCAGCCGGGGGGCGCTCCCGGAGGACGGCGCCGGGCTGGTGCCTACTGACAACTCGGCCCCTCACAAAGAGGATCTTAGCAGCAAGATTAAAGAACAAAAAATTGTTGTGGATGAACTTTCTAACCTGAAGAAGAACAGGAAAGTGTATAGGCAGCAACAGAACAGCAACATATTCTTTCTTGCAGACCGAACAGAAATGCTTTCTGAAAGCAAAAATATATTAGATGAGCTGAAAAAAGAATACCAAGAAATAGAAAACTTAGAGAAGACCAAAATCAAGAAATAGTCAACTTGATTTCGCAG…	903	100069270	Chromosome: 18 Annotation: Chromosome 18 NC_009161.3 (66295051..66300321) ID: 100069270	18	NC_009161.3	66295051..66300321
ASDURF-ASNSD1	ASNSD1	Equus_caballus	PREDICTED: Equus caballus asparagine synthetase domain containing 1 (LOC111767406), mRNA	1075	1075	99%	0	81.46	2097	XM_023622204.1	TATATTAGATGAGCTGAAAAAAGAATACCAAGAAATAGAAAACTTAGAGAAGACCAAAATCAAGAAATAGTCAACTTGATTTCGCAGAACAATGTGCGGCATTTGTTGTTCTGTAAGCTTTTCTGCTGAGTGTTTCAGCAAAGGTTGGAAAGAGGATTTGCAGTATAATCTTGAACGACGGGGACCCAATAGTAGTAAGCAGTTATTAAAGTCTAACACTAACTACCAGTGTTTATTTTCTGGTCACGTCCTCCACTTAAGAGGTGTTTTGACTGCCCAACCTGTGGAAGATGAAAGAGGCAATGTGTTCCTGTGGAACGGAGAAGTCTTTAGTGGAATAAAGGTTGAAGCTAAAGAGAATGATACTCAAATAATGTTTAATTATCTTTCCTCTTGTGA…	2097	111767406	Chromosome: 18 Annotation: Chromosome 18 NC_009161.3 (66299731..66304606) ID: 111767406	18	NC_009161.3	66299731..66304606
ASDURF-ASNSD1	ASNSD1	Equus_caballus	PREDICTED: Equus caballus asparagine synthetase domain containing 1 (LOC111767406), mRNA	1075	1075	99%	0	81.46	2097	XM_023622204.1	TATATTAGATGAGCTGAAAAAAGAATACCAAGAAATAGAAAACTTAGAGAAGACCAAAATCAAGAAATAGTCAACTTGATTTCGCAGAACAATGTGCGGCATTTGTTGTTCTGTAAGCTTTTCTGCTGAGTGTTTCAGCAAAGGTTGGAAAGAGGATTTGCAGTATAATCTTGAACGACGGGGACCCAATAGTAGTAAGCAGTTATTAAAGTCTAACACTAACTACCAGTGTTTATTTTCTGGTCACGTCCTCCACTTAAGAGGTGTTTTGACTGCCCAACCTGTGGAAGATGAAAGAGGCAATGTGTTCCTGTGGAACGGAGAAGTCTTTAGTGGAATAAAGGTTGAAGCTAAAGAGAATGATACTCAAATAATGTTTAATTATCTTTCCTCTTGTGA…	2097	111767406	Chromosome: 18 Annotation: Chromosome 18 NC_009161.3 (66299731..66304606) ID: 111767406	18	NC_009161.3	66299731..66304606
ASDURF-ASNSD1	ASNSD1	Galdieria_sulphuraria	Galdieria sulphuraria asparagine synthase (glutamine-hydrolyzing) (Gasu_13990), mRNA	230	230	93%	5e-61	31.6	3019	XM_005707901.1	TGATTCCTGAATGAGATGTGTGGTATATTTGCTATCTTATCAGGAGTACAAGGCTTATTTGACTCTTTTCAACCGTTTACTTGCAATTGTACTCATTTCACGCAAGTCAAACAGCAGTGGAAAGATGCAACAAGAGATTTCTTACAACGACGAGGACCCGATAGCTTTCGCATAAAGTGCTATTCGTTATATTTTCAAAGGAGTTTGGAGTTACAAGCCGCTGTTTTAAGTCTTCGTGGTAATCGGGTAGTAGAGCAACCATTGGAAGACTCCTTTGGTAATGTCTTACTGTTCAATGGTGAAATATACGATGACAATATGAACCAAGAAGAGAACGATACTCTTGTATTATCCAAGTTGTTAGGTCAACTAGTGTTTCGACATAGAAATAGTGGAAGA…	3019	17090083	Chromosome: Unknown ID: 17090083
ASDURF-ASNSD1	ASNSD1	Galdieria_sulphuraria	Galdieria sulphuraria asparagine synthase (glutamine-hydrolyzing) (Gasu_13990), mRNA	230	230	93%	5e-61	31.6	3019	XM_005707901.1	TGATTCCTGAATGAGATGTGTGGTATATTTGCTATCTTATCAGGAGTACAAGGCTTATTTGACTCTTTTCAACCGTTTACTTGCAATTGTACTCATTTCACGCAAGTCAAACAGCAGTGGAAAGATGCAACAAGAGATTTCTTACAACGACGAGGACCCGATAGCTTTCGCATAAAGTGCTATTCGTTATATTTTCAAAGGAGTTTGGAGTTACAAGCCGCTGTTTTAAGTCTTCGTGGTAATCGGGTAGTAGAGCAACCATTGGAAGACTCCTTTGGTAATGTCTTACTGTTCAATGGTGAAATATACGATGACAATATGAACCAAGAAGAGAACGATACTCTTGTATTATCCAAGTTGTTAGGTCAACTAGTGTTTCGACATAGAAATAGTGGAAGA…	3019	17090083	Chromosome: Unknown ID: 17090083
ASDURF-ASNSD1	ASNSD1	Gallus_gallus	Gallus gallus asparagine synthetase domain containing 1 (ASNSD1), transcript variant 1, mRNA	716	716	97%	0	57.37	2312	NM_001006509.2	GAGACAGTGTGGCCGCCCGGCCCGGGAAGCGGGGTTATGTCGCGGCGGGAGGAGGAGGAGACCGCCGAGCTGGGCTATAAGGGGGAGCTGAGCCGGAGGATTAAAGAACAGAAAGTTGTAGTTGATGAACTTTCTAATTTAAAGAAGAACAGGAAAGTTTATAGGCAGCAACCCAATAGCAATATATTCTTCCTTGTAGACCGAACAGAAGCACTGTCTCAATGCAAAAATACATTAGATCAATTAAAGAAAGCACATCAAGAGTTGGAAAATTCAGAGAAGACTAAAGTCAAGAAATAGTCCTTCTGAATTCCAAGTCACCATGTGTGGTATTTGTTGTGTTGTTGCCTTATCTAGCCAGCATACTATTTGTGATTACTTCAGTAAGGATCTGCACTG…	2312	423983	Chromosome: 7 Annotation: Chromosome 7 NC_052538.1 (405828..412524, complement) ID: 423983	7	NC_052538.1	405828..412524, complement
ASDURF-ASNSD1	ASNSD1	Gallus_gallus	Gallus gallus asparagine synthetase domain containing 1 (ASNSD1), transcript variant 1, mRNA	716	716	97%	0	57.37	2312	NM_001006509.2	GAGACAGTGTGGCCGCCCGGCCCGGGAAGCGGGGTTATGTCGCGGCGGGAGGAGGAGGAGACCGCCGAGCTGGGCTATAAGGGGGAGCTGAGCCGGAGGATTAAAGAACAGAAAGTTGTAGTTGATGAACTTTCTAATTTAAAGAAGAACAGGAAAGTTTATAGGCAGCAACCCAATAGCAATATATTCTTCCTTGTAGACCGAACAGAAGCACTGTCTCAATGCAAAAATACATTAGATCAATTAAAGAAAGCACATCAAGAGTTGGAAAATTCAGAGAAGACTAAAGTCAAGAAATAGTCCTTCTGAATTCCAAGTCACCATGTGTGGTATTTGTTGTGTTGTTGCCTTATCTAGCCAGCATACTATTTGTGATTACTTCAGTAAGGATCTGCACTG…	2312	423983	Chromosome: 7 Annotation: Chromosome 7 NC_052538.1 (405828..412524, complement) ID: 423983	7	NC_052538.1	405828..412524, complement
ASDURF-ASNSD1	ASNSD1	Gallus_gallus	Gallus gallus asparagine synthetase domain containing 1 (ASNSD1), transcript variant 2, mRNA	716	716	97%	0	57.37	2236	NM_001397412.1	GAGACAGTGTGGCCGCCCGGCCCGGGAAGCGGGGTTATGTCGCGGCGGGAGGAGGAGGAGACCGCCGAGCTGGGCTATAAGGGGGAGCTGAGCCGGAGGATTAAAGAACAGAAAGTTGTAGTTGATGAACTTTCTAATTTAAAGAAGAACAGGATACATTAGATCAATTAAAGAAAGCACATCAAGAGTTGGAAAATTCAGAGAAGACTAAAGTCAAGAAATAGTCCTTCTGAATTCCAAGTCACCATGTGTGGTATTTGTTGTGTTGTTGCCTTATCTAGCCAGCATACTATTTGTGATTACTTCAGTAAGGATCTGCACTGCTGTCTTAGACGAAGAGGACCAGACAGTAGCCAACAGTTGATAAAGACTGTGTCTGAGCCATCCTATGAGTGTCTT…	2236	423983	Chromosome: 7 Annotation: Chromosome 7 NC_052538.1 (405828..412524, complement) ID: 423983	7	NC_052538.1	405828..412524, complement
ASDURF-ASNSD1	ASNSD1	Gallus_gallus	Gallus gallus asparagine synthetase domain containing 1 (ASNSD1), transcript variant 2, mRNA	716	716	97%	0	57.37	2236	NM_001397412.1	GAGACAGTGTGGCCGCCCGGCCCGGGAAGCGGGGTTATGTCGCGGCGGGAGGAGGAGGAGACCGCCGAGCTGGGCTATAAGGGGGAGCTGAGCCGGAGGATTAAAGAACAGAAAGTTGTAGTTGATGAACTTTCTAATTTAAAGAAGAACAGGATACATTAGATCAATTAAAGAAAGCACATCAAGAGTTGGAAAATTCAGAGAAGACTAAAGTCAAGAAATAGTCCTTCTGAATTCCAAGTCACCATGTGTGGTATTTGTTGTGTTGTTGCCTTATCTAGCCAGCATACTATTTGTGATTACTTCAGTAAGGATCTGCACTGCTGTCTTAGACGAAGAGGACCAGACAGTAGCCAACAGTTGATAAAGACTGTGTCTGAGCCATCCTATGAGTGTCTT…	2236	423983	Chromosome: 7 Annotation: Chromosome 7 NC_052538.1 (405828..412524, complement) ID: 423983	7	NC_052538.1	405828..412524, complement
ASDURF-ASNSD1	ASNSD1	Gallus_gallus	PREDICTED: Gallus gallus asparagine synthetase domain containing 1 (ASNSD1), transcript variant X1, mRNA	718	718	97%	0	57.52	2381	XM_046921241.1	GAGACAGTGTGGCCGCCTGGCCCGGGAAGCGGGGTTATGTCGCGGCGGGAGGAGGAGGAGACCGCCGAGCTGGGCTATAAGGGGGAGCTGAGCCGGAGGATTAAAGAACAGAAAGTTGTAGTTGATGAACTTTCTAATTTAAAGAAGAACAGGAAAGTTTATAGGCAGCAACCCAATAGCAATATATTCTTCCTTGTAGACCGAACAGAAGCACTGTCTCAATGCAAAATATGGATTTCCTTGAGGAGGGAAAAGATCATAATCTTTGTATAATTGAAGACAAATAGACTGCAGTGAGATACATTAGATCAATTAAAGAAAGCACATCAAGAGTTGGAAAACTCAGAGAAGACTAAAGTCAAGAAATAGTCCTTCTGAATTCCAAGTCACCATGTGTGG…	2381	423983	Chromosome: 7 Annotation: Chromosome 7 NC_052538.1 (405828..412524, complement) ID: 423983	7	NC_052538.1	405828..412524, complement
ASDURF-ASNSD1	ASNSD1	Gorilla_gorilla	PREDICTED: Gorilla gorilla gorilla asparagine synthetase domain containing 1 (ASNSD1), mRNA	1292	1292	100%	0	97.51	2037	XM_055379230.1	ATGTGTGGCATTTGTTGTTCTGTAAACTTTTCTGCTGAGCATTTCAGTCAAGATTTAAAGGAGGACTTACTATATAATCTTAAACAGCGGGGACCCAATAGTAGTAAACAATTGTTAAAGTCTGATGTTAACTACCAGTGTTTATTTTCTGCTCACGTCCTACACTTGAGGGGTGTTTTGACTACCCAGCCTGTGGAAGATGAAAGAGGCAATGTGTTTCTATGGAATGGAGAAATTTTTAGTGGAATAAAGGTTGAAGCTGAAGAGAATGACACTCAAATTTTGTTCAATTATCTTTCCTCCTGTAAGAATGAATCTGAGATTTTGTCACTCTTCTCAGAAGTACAAGGTCCCTGGTCATTTATATATTATCAAGCATCTAGTCATTATTTATGGTTT…	2037	101125640	Chromosome: 11 Annotation: Chromosome 11 NC_073235.2 (92111059..92115776) ID: 101125640	11	NC_073235.2	92111059..92115776
ASDURF-ASNSD1	ASNSD1	Gorilla_gorilla	PREDICTED: Gorilla gorilla gorilla ASNSD1 upstream open reading frame (ASDURF), transcript variant X1, mRNA	184	184	13%	2e-50	100	675	XM_031008750.3	GGAAAAGAAAGGGTGAGCGCGGTTGGAAGCGCGCATGCGCTGTGGCTAATGCCGTAGGCTCCTTCAGGGCTGAGCAATCCCGCGTGTCCTGCGCTCGGTGGAAATGCCCAGCCGAGGGACGCGACCAGAGGACAGCTCTGTGCTGATCCCCACCGACAATTCGACCCCACACAAGGAGGATCTAAGCAGCAAGATTAAAGAACAAAAAATTGTGGTGGATGAACTTTCTAACCTTAAGAAGAATAGGAAAGTATATAGGCAACAACAGAACAGCAATATATTCTTTCTTGTAGACCGAACAGAAATGCTGTCTGAGAGCAAGAATATATTGGATGAACTGAAAAAAGAATACCAAGAAATAGAAAACTTAGACAAGACCAAAATCAAGAAATAGTCAAC…	675	115933766	Chromosome: 11 Annotation: Chromosome 11 NC_073235.2 (92106380..92111318) ID: 115933766	11	NC_073235.2	92106380..92111318
ASDURF-ASNSD1	ASNSD1	Hippocampus_comes	PREDICTED: Hippocampus comes asparagine synthetase domain containing 1 (asnsd1), transcript variant X5, mRNA	434	434	81%	7e-140	42.91	2158	XM_019869249.1	ACGTTTCAGAAAGTCTGAAAAAAAATCCAATCCGGTAGTGCGTAACCTGCCATTGGCCGTCACGAAGAAAAACCCGGAAGTGTTTTCCTTTTGCCCATATGTCGATAGTCGCTATTCACGCGTTAGCTGAACTTCGGCTTCTCTGACGCTCAGAGTTTTTGTTATTTTGGGGTCCCAAAAATGTCTTCCAAAGTCAACAATAAGGACCACGATTTGGCCGGACGGTCTACCGAACGCAAGGAGGAGCTAAACAAACAGATCAAGCAGCAAACGGTGGCTGTGGACGAGCTGTCTGGTTTGAAGAAGGACAGAGTGAGTTTGATTAAATGAATGTATTACAGTTATCCGTGACTGAGATATTTGAATGAATTGGGTTTCTGTTTTGCCTTTAGAAAGTGT…	2158	109515436	Chromosome: Un Annotation: NW_017804833.1 (10638..14613) ID: 109515436		NW_017804833.1	10638..14613
ASDURF-ASNSD1	ASNSD1	Hippocampus_comes	PREDICTED: Hippocampus comes uncharacterized LOC109515461 (LOC109515461), mRNA	109	109	12%	4e-21	65.82	1849	XM_019869259.1	GAGCCACACGTGACAGGCATTCCGGAAGTGGTGCAGTCGCGCTTGAACTTGGCTGCCGCTTCAACGGCCGACTTGACGACTTTTTTCCGATAGACGCGTCACTCCTGCGCAAACAATTAGCGACCGTCAGCCGCGGAGAGAGTATCGATGAAGGCGGTGATCCTCGCCGCCGGCTACGGGACCAGGCTTCAGCGGGACGTGGCGGCCGACCGCAGCGGGCGCTTCGCTCACCTGGTCGGCTTAGCCAAGCCGCTGCTGCCGGTAGGGAACCGCGCGCTCCTCAGCCACTGGATCCGAGTGCTGGCCGCCTCCCACGGGCTGGACGGAATATACGTCGTGAGCAACGCTCTTTACCTGTCCGCATTTCAAGAATGGGCCTCACACTTCCCAAACGTCGAG…	1849	109515461	Chromosome: Un Annotation: NW_017804833.1 (13553..18250, complement) ID: 109515461		NW_017804833.1	13553..18250, complement
ASDURF-ASNSD1	ASNSD1	Hippocampus_comes	PREDICTED: Hippocampus comes asparagine synthetase domain containing 1 (asnsd1), transcript variant X2, mRNA	593	593	97%	0	48.79	2446	XM_019869229.1	TTTTTGTGACCTAAGGCATTGATACACGTTCCTCTTTTAACTGTCAGATCAAGCAGCAAACGGTGGCTGTGGACGAGCTGTCTGGTTTGAAGAAGGACAGAGTGAGTTTGATTAAATGAATGTATTACAGTTATCCGTGACTGAGATATTTGAATGAATTGGGTTTCTGTTTTGCCTTTAGAAAGTGTACGTCCAGCAGAGGAACAGCAACATATTGTTCTTAGCGGACAGAGGACAGACCTTGAGTTCATGCAAGAAGAAGCTGGACAGCCTGACGAAGGAGTTGCAAGACCTGTGAAGCTGAGCAATCCTGCAACCATGTGTGGCATCTTTTGTCTTGTGAGTCCAGCGTCCTCTCGGTTCACGTGGGACAAAGGCATTTACGAACATTTAAAAAGA…	2446	109515436	Chromosome: Un Annotation: NW_017804833.1 (10638..14613) ID: 109515436		NW_017804833.1	10638..14613
ASDURF-ASNSD1	ASNSD1	Hippocampus_comes	PREDICTED: Hippocampus comes asparagine synthetase domain containing 1 (asnsd1), transcript variant X3, mRNA	593	593	97%	0	48.79	2574	XM_019869233.1	TTTCAGAAAGTCTGAAAAAAAATCCAATCCGGTAGTGCGTAACCTGCCATTGGCCGTCACGAAGAAAAACCCGGAAGTGTTTTCCTTTTGCCCATATGTCGATAGTCGCTATTCACGCGTTAGCTGAACTTCGGCTTCTCTGACGCTCAGAGTTTTTGTTATTTTGGGGTCCCAAAAATGTCTTCCAAAGTCAACAATAAGGACCACGATTTGGCCGGACGGTCTACCGAACGCAAGGAGGAGCTAAACAAACAGATCAAGCAGCAAACGGTGGCTGTGGACGAGCTGTCTGGTTTGAAGAAGGACAGAAAAGTGTACGTCCAGCAGAGGAACAGCAACATATTGTTCTTAGCGGACAGAGGACAGACCTTGAGTTCATGCAAGAAGAAGCTGGACAGC…	2574	109515436	Chromosome: Un Annotation: NW_017804833.1 (10638..14613) ID: 109515436		NW_017804833.1	10638..14613
ASDURF-ASNSD1	ASNSD1	Hippocampus_comes	PREDICTED: Hippocampus comes asparagine synthetase domain containing 1 (asnsd1), transcript variant X1, mRNA	593	593	97%	0	48.79	2654	XM_019869220.1	TTTCAGAAAGTCTGAAAAAAAATCCAATCCGGTAGTGCGTAACCTGCCATTGGCCGTCACGAAGAAAAACCCGGAAGTGTTTTCCTTTTGCCCATATGTCGATAGTCGCTATTCACGCGTTAGCTGAACTTCGGCTTCTCTGACGCTCAGAGTTTTTGTTATTTTGGGGTCCCAAAAATGTCTTCCAAAGTCAACAATAAGGACCACGATTTGGCCGGACGGTCTACCGAACGCAAGGAGGAGCTAAACAAACAGATCAAGCAGCAAACGGTGGCTGTGGACGAGCTGTCTGGTTTGAAGAAGGACAGAGTGAGTTTGATTAAATGAATGTATTACAGTTATCCGTGACTGAGATATTTGAATGAATTGGGTTTCTGTTTTGCCTTTAGAAAGTGTACG…	2654	109515436	Chromosome: Un Annotation: NW_017804833.1 (10638..14613) ID: 109515436		NW_017804833.1	10638..14613
ASDURF-ASNSD1	ASNSD1	Hippocampus_comes	PREDICTED: Hippocampus comes asparagine synthetase domain containing 1 (asnsd1), transcript variant X4, mRNA	594	594	97%	0	48.79	2350	XM_019869242.1	CATTGATACACGTTCCTCTTTTAACTGTCAGATCAAGCAGCAAACGGTGGCTGTGGACGAGCTGTCTGGTTTGAAGAAGGACAGAAAAGTGTACGTCCAGCAGAGGAACAGCAACATATTGTTCTTAGCGGACAGAGGACAGACCTTGAGTTCATGCAAGAAGAAGCTGGACAGCCTGACGAAGGAGTTGCAAGACCTGTGAAGCTGAGCAATCCTGCAACCATGTGTGGCATCTTTTGTCTTGTGAGTCCAGCGTCCTCTCGGTTCACGTGGGACAAAGGCATTTACGAACATTTAAAAAGAAGAGGCCCCGACTCCAGCGAGGATTTCATTGTCTCGGGCTCCGATCCTCCTTACCGCTGCTTGTTCTCGGCTCATGTTCTCCACATGAGAGGTCTC…	2350	109515436	Chromosome: Un Annotation: NW_017804833.1 (10638..14613) ID: 109515436		NW_017804833.1	10638..14613
ASDURF-ASNSD1	ASNSD1	Homo_sapiens	Homo sapiens ASNSD1 upstream open reading frame (ASDURF), transcript variant 1, mRNA	189	189	13%	1e-52	100	643	NM_001353493.2	GTGGCTAATGCCGTAGGCTCCTTCAGGGCTGAGCCATCCCGCGTGTCTTGCGCTCGGTGGAAATGCCCAGCCGAGGGACGCGACCAGAGGACAGCTCTGTGCTGATCCCCACCGACAATTCGACCCCACACAAGGAGGATCTAAGCAGCAAGATTAAAGAACAAAAAATTGTGGTGGATGAACTTTCTAACCTTAAGAAGAATAGGAAAGTATATAGGCAACAACAGAACAGCAATATATTCTTTCTTGCAGACCGAACAGAAATGCTGTCTGAGAGCAAGAATATATTGGATGAACTGAAAAAAGAATACCAAGAAATAGAAAACTTAGACAAGACCAAAATCAAGAAATAGTCAACCTGATTTCACATAACAATGTGTGGCATTTGTTGTTCTGTAA…	643	110599588	Chromosome: 2; Location: 2q32.2 Annotation: Chromosome 2 NC_000002.12 (189661459..189666401) MIM: 619740 ID: 110599588	2	NC_000002.12	189661459..189666401
ASDURF-ASNSD1	ASNSD1	Homo_sapiens	Homo sapiens ASNSD1 upstream open reading frame (ASDURF), transcript variant 2, mRNA	189	189	13%	8e-53	100	597	NM_001353494.2	GTGGCTAATGCCGTAGGCTCCTTCAGGGCTGAGCCATCCCGCGTGTCTTGCGCTCGGTGGAAATGCCCAGCCGAGGGACGCGACCAGAGGACAGCTCTGTGCTGATCCCCACCGACAATTCGACCCCACACAAGGAGGATCTAAGCAGCAAGATTAAAGAACAAAAAATTGTGGTGGATGAACTTTCTAACCTTAAGAAGAATAGGACCGAACAGAAATGCTGTCTGAGAGCAAGAATATATTGGATGAACTGAAAAAAGAATACCAAGAAATAGAAAACTTAGACAAGACCAAAATCAAGAAATAGTCAACCTGATTTCACATAACAATGTGTGGCATTTGTTGTTCTGTAAACTTTTCTGCTGAGCATTTCAGTCAAGATTTAAAAGAGGACTTACT…	597	110599588	Chromosome: 2; Location: 2q32.2 Annotation: Chromosome 2 NC_000002.12 (189661459..189666401) MIM: 619740 ID: 110599588	2	NC_000002.12	189661459..189666401
ASDURF-ASNSD1	ASNSD1	Homo_sapiens	Homo sapiens asparagine synthetase domain containing 1 (ASNSD1), transcript variant 2, mRNA	1300	1300	100%	0	98.13	2357	NM_001353497.2	GTGGCTAATGCCGTAGGCTCCTTCAGGGCTGAGCCATCCCGCGTGTCTTGCGCTCGGTGGAAATGCCCAGCCGAGGGACGCGACCAGAGGACAGCTCTGTGCTGATCCCCACCGACAATTCGACCCCACACAAGGAGGATCTAAGCAGCAAGAAAGTATATAGGCAACAACAGAACAGCAATATATTCTTTCTTGCAGACCGAACAGAAATGCTGTCTGAGAGCAAGAATATATTGGATGAACTGAAAAAAGAATACCAAGAAATAGAAAACTTAGACAAGACCAAAATCAAGAAATAGTCAACCTGATTTCACATAACAATGTGTGGCATTTGTTGTTCTGTAAACTTTTCTGCTGAGCATTTCAGTCAAGATTTAAAAGAGGACTTACTATATAATC…	2357	54529	Chromosome: 2; Location: 2q32.2 Annotation: Chromosome 2 NC_000002.12 (189661459..189670831) MIM: 619739 ID: 54529	2	NC_000002.12	189661459..189670831
ASDURF-ASNSD1	ASNSD1	Homo_sapiens	Homo sapiens asparagine synthetase domain containing 1 (ASNSD1), transcript variant 1, mRNA	1300	1300	100%	0	98.13	2411	NM_019048.4	GTGGCTAATGCCGTAGGCTCCTTCAGGGCTGAGCCATCCCGCGTGTCTTGCGCTCGGTGGAAATGCCCAGCCGAGGGACGCGACCAGAGGACAGCTCTGTGCTGATCCCCACCGACAATTCGACCCCACACAAGGAGGATCTAAGCAGCAAGATTAAAGAACAAAAAATTGTGGTGGATGAACTTTCTAACCTTAAGAAGAATAGGAAAGTATATAGGCAACAACAGAACAGCAATATATTCTTTCTTGCAGACCGAACAGAAATGCTGTCTGAGAGCAAGAATATATTGGATGAACTGAAAAAAGAATACCAAGAAATAGAAAACTTAGACAAGACCAAAATCAAGAAATAGTCAACCTGATTTCACATAACAATGTGTGGCATTTGTTGTTCTGTAA…	2411	54529	Chromosome: 2; Location: 2q32.2 Annotation: Chromosome 2 NC_000002.12 (189661459..189670831) MIM: 619739 ID: 54529	2	NC_000002.12	189661459..189670831
ASDURF-ASNSD1	ASNSD1	Labeo_rohita	PREDICTED: Labeo rohita asparagine synthetase domain containing 1 (asnsd1), mRNA	647	647	97%	0	53.17	2033	XM_051119659.1	ATGTGTGGGATCTGCTGTGTGGTCAGTTTGACCACACCGCATGATCGACTGGAAAAGCATGTCTATGAAAATCTCAAACACAGAGGGCCCAACTCTAGCTCTAACATTACAGAAACGGTCTCAAACTGCAGTCTCCTTTTCTCTGCACATGTGCTTCACATGAGAGGTTGCCTAACACCTCAGCCTCTTCAAGATGACAATGGAAACATGCTTCTCTGGAATGGAGAGGTATTTGGTGGTCTGAGTGTAAAGCATGAAGAAAATGACACAGAAGTTGTTCTCCGTCACCTTTCAAAGGCGCAGAGCACCTCAGATGTGGTATCTTTACTATCACAACTCAAAGGACCCTGGGCCTTTATCTATTACCAAAAAGTAGAGCACTGTATCTGGTTTGGAAGA…	2033	127171179	Chromosome: 9 Annotation: Chromosome 9 NC_066877.1 (27531082..27534066, complement) ID: 127171179	9	NC_066877.1	27531082..27534066, complement
ASDURF-ASNSD1	ASNSD1	Lacerta_agilis	PREDICTED: Lacerta agilis asparagine synthetase domain containing 1 (ASNSD1), mRNA	717	717	98%	0	59.06	2456	XM_033168619.1	AGCAAATGTCGAGCCAAATACCACAAAAGGCAGAGGAGATGAAGCTGTATGACAAAGAGGAGCTCAACAGAAAGATTAAAGAGCAAAAAGTTGTAGTTGACGAAGTTTCCAACTTGAAGAAGAACCGGACACATTAGATGAACTGAAGAAGGCACACCAGGAAATGGAGAATTCGGAGAAAGTCAAAACCAAGAAATAAGCGAACACATCAAACACGCGTTTAACAATGTGTGGAATTTGCTGTGTGGTCAGCTTGTCTGTACGTCCCCCTGACGGCTTTTTCTTGAAAGAGGATATTTTATGTAATCTTAGGAGAAGAGGACCCAATAGTAGTCAACAACTGATAAAGACTGTACCCCAACTTCCATACCACTGCTTATTTTCTGGCCACGTGCTTCA…	2456	117057775	Chromosome: 1 Annotation: Chromosome 1 NC_046312.1 (117485512..117495942) ID: 117057775	1	NC_046312.1	117485512..117495942
ASDURF-ASNSD1	ASNSD1	Lytechinus_variegatus	PREDICTED: Lytechinus variegatus asparagine synthetase domain-containing protein 1-like (LOC121423641), mRNA	340	509	90%	9e-101	50.69	3190	XM_041619051.1	GCCGTGTCGTGTATGGTGTAGCAATTTAATACCGTCTTCATCTGATTTGGTCTTACTTCTAATTTTCACCTTTTGATGATCTTCGAATGATTCTTTGTGAATGAGGGAGAAATATGTGTGGCATTTGTTGCGTGCTATCAACTTCTTCATGTCCTAGTGCATTCCTTCACTCTAAGCTGCTGTCCAATTTAAAGAAAAGGGGTCCTGATTTGACGGGAGCAGTTGAAAATAGAGTGGTTTGTCTTCATCCTGTTCACAAAACAAGATGCAGGAAGTCACCAATACATGTAGAACACTATCTCAGTGAGGGTGTGGATGTTGAGAGAAGTGACACTTCCAAGGAATGCCAAGAGTACTCTTTGGATCCAAGTATATCAAAGAAGAATGCTACTTCTGGAG…	3190	121423641	Chromosome: 11 Annotation: Chromosome 11 NC_054750.1 (3700010..3754547, complement) ID: 121423641	11	NC_054750.1	3700010..3754547, complement
ASDURF-ASNSD1	ASNSD1	Mus_musculus	Mus musculus asparagine synthetase domain containing 1 (Asnsd1), transcript variant 2, mRNA	240	240	22%	4e-70	81.69	1019	NM_001290984.1	GTGAGTGTGCGCACTCCATTGGTCGGGGTGCCGGAAGGGGCGGATTCCTGAGTGGAACCCAGGCTTCCTGCCGGGGCTGCTGGCTGCCGTTCCTTCCTCAGTCGCGGTTCTTGGCGTGCGGCGCGGCTAGGCGATGCCCAGCAGTGGGGTGCACGCCGATGGCCGCGCCGCGCCGGGGCCCCCACACACATCGACTGCGCACGCCGAGTCCCTTAGCAGCAAGATTAAAGAACAGAAAATTATTGTGGATGAACTTTCTAATCTAAAGAAGAATCGGAGAGTATACAAGCAGCAACAGAACAGCAACATATTCTTTCTTGAAGATCGAACAAAAATCTTTTCTGAAAGCAAAAATACATTAGACGAACTAAAAAAAGAATACCAAGCATTAGAAACCTC…	1019	70396	Chromosome: 1; Location: 1 26.99 cM Annotation: Chromosome 1 NC_000067.7 (53383776..53391911, complement) ID: 70396	1	NC_000067.7	53383776..53391911, complement
ASDURF-ASNSD1	ASNSD1	Mus_musculus	Mus musculus Asnsd1 upstream reading frame (Asdurf), mRNA	84.3	84.3	7%	6e-15	80.43	583	NM_001353501.1	GTGAGTGTGCGCACTCCATTGGTCGGGGTGCCGGAAGGGGCGGATTCCTGAGTGGAACCCAGGCTTCCTGCCGGGGCTGCTGGCTGCCGTTCCTTCCTCAGTCGCGGTTCTTGGCGTGCGGCGCGGCTAGGCGATGCCCAGCAGTGGGGTGCACGCCGATGGCCGCGCCGCGCCGGGGCCCCCACACACATCGACTGCGCACGCCGAGTCCCTTAGCAGCAAGATTAAAGAACAGAAAATTATTGTGGATGAACTTTCTAATCTAAAGAAGAATCGGAGAGTATACAAGCAGCAACAGAACAGCAACATATTCTTTCTTGAAGATCGAACAAAAATCTTTTCTGAAAGCAAAAATACATTAGACGAACTAAAAAAAGAATACCAAGCATTAGAAACCTC…	583	110599589	Chromosome: 1; Location: 1 Annotation: Chromosome 1 NC_000067.7 (53387488..53391911, complement) ID: 110599589	1	NC_000067.7	53387488..53391911, complement
ASDURF-ASNSD1	ASNSD1	Mus_musculus	Mus musculus asparagine synthetase domain containing 1 (Asnsd1), transcript variant 1, mRNA	986	986	97%	0	74.76	2450	NM_133728.3	GTGAGTGTGCGCACTCCATTGGTCGGGGTGCCGGAAGGGGCGGATTCCTGAGTGGAACCCAGGCTTCCTGCCGGGGCTGCTGGCTGCCGTTCCTTCCTCAGTCGCGGTTCTTGGCGTGCGGCGCGGCTAGGCGATGCCCAGCAGTGGGGTGCACGCCGATGGCCGCGCCGCGCCGGGGCCCCCACACACATCGACTGCGCACGCCGAGTCCCTTAGCAGCAAGATTAAAGAACAGAAAATTATTGTGGATGAACTTTCTAATCTAAAGAAGAATCGGAGAGTATACAAGCAGCAACAGAACAGCAACATATTCTTTCTTGAAGATCGAACAAAAATCTTTTCTGAAAGCAAAAATACATTAGACGAACTAAAAAAAGAATACCAAGCATTAGAAACCTC…	2450	70396	Chromosome: 1; Location: 1 26.99 cM Annotation: Chromosome 1 NC_000067.7 (53383776..53391911, complement) ID: 70396	1	NC_000067.7	53383776..53391911, complement
ASDURF-ASNSD1	ASNSD1	Myxocyprinus_asiaticus	PREDICTED: Myxocyprinus asiaticus asparagine synthetase domain containing 1 (asnsd1), transcript variant X1, mRNA	617	617	97%	0	51.42	2073	XM_051710522.1	AGAGTCTACACCCAGCAACCCAACAGCAATATATTCTTTCTGGCAGACAAGGAAGAGACCCTCAGCTCTTGCAGAAAGGACCTGGATAATATGAGGAAAGAATATCAAGACATATAGTGCTGTTGGAAACATTTTTGCTGAAAAATGTGTGGGATATGCTGTGTGGTCAGTTTGACCACTCTGCATGATCCACTGGAGGAGCATGTGCGAAGAAAGCTTAAAAACAGGGGTCCCAGCTGTAGCCAGGACATCATAGAAAAAATCTCAAATTCAGATTCCAGTCTTCTTTTCTCTGCCCATGTGCTTCATATGAGGGGTTGCTTGACCCCTCAGCCTCTTCAAGATGAAAATGGGAATATGCTTCTCTGGAACGGGGAGGTTTTTGGTGGTCTGACAGTA…	2073	127448178	Chromosome: 11 Annotation: Chromosome 11 NC_059354.1 (41732000..41739774, complement) ID: 127448178	11	NC_059354.1	41732000..41739774, complement
ASDURF-ASNSD1	ASNSD1	Myxocyprinus_asiaticus	PREDICTED: Myxocyprinus asiaticus ASNSD1 upstream open reading frame protein-like (LOC127447442), mRNA	119	119	21%	9e-26	44.06	964	XM_051709327.1	ATTCGTGTGCGACCCATGTGGAAATGTTTCCTTAAAACATTCTTAAAATTTTGCTGTAAAATGTCATCTAGAAACAGCCAGCGAACGGAACCTGGAGCTCAAGAAGAGCGCACACATAAAGAAGAACTGAACGAGAAGATCAAAGAGCAAAAGATTTTAGTCGACGAGTTGTCCAATTTAAAGAAAAACAGGAGAGTCTACACCCAGCAACCCAACAGTAATATATTCTTTCTGGCAGACAAGAAAGAGACCCTCAGCTCTTGTAAAAAGGATCTGGATATCATGAGAAAAGAATATCAAGACATATAGTGGTGTGAGAAACATTTCTGCTGGAAAATGTTTGGGATTTGCTGTGTGGTCAATTTGACCACTCTGCATGATCCACTGGATTAGCATGTA…	964	127447442	Chromosome: 10 Annotation: Chromosome 10 NC_059353.1 (40835755..40837452, complement) ID: 127447442	10	NC_059353.1	40835755..40837452, complement
ASDURF-ASNSD1	ASNSD1	Octopus_bimaculoides	PREDICTED: Octopus bimaculoides asparagine synthetase domain-containing protein 1 (LOC106876099), mRNA	270	445	94%	3e-77	48.71	2172	XM_014924545.2	TTAGGAACTTAATCACATAGAACACCGTCTACAGTGCAATTGTCAACAAAAACATTTACACCGGTCGTACATGTGGTTGTAAGAGAGAGAGATGAACCAAAGAGTACCATGTGTGGAATCTGTTGCATTCTTGGACCTAAGGAAAAAATTGAACAACACGATAAGAATTTGGTTTTGGAATCACACATTAGTCACCGTGGTCCAGATGCTTCCAACTGGACAACGCTCAGTGTGTCTGAGGAAATCAGTGCAACCCTGTATGGCTTTGTTCTTCATCTGAGAGGTCAGCTAACCATGCAACCACTGACCGACCAAAATGGTAACATACTATTATGGAATGGAGAGATATTCGATGGTTTACCAGAGTTACAAGAAGATGACAATGACACTGAAGCATTG…	2172	106876099	Chromosome: 13 Annotation: Chromosome 13 NC_068993.1 (9595139..9607571) ID: 106876099	13	NC_068993.1	9595139..9607571
ASDURF-ASNSD1	ASNSD1	Oryctolagus_cuniculus	PREDICTED: Oryctolagus cuniculus asparagine synthetase domain-containing protein 1-like (LOC100338821), mRNA	1013	1013	100%	0	76.98	2448	XM_051855081.1	TGATTTCACATCATCATGTGTGGCATTTGCTGTTCTGTAAGCTTTTCTGTTGAACACTGGAGAAAAGATTTGAAAGAAGATCTACTATATAATCTTAAACGTCGGGGTCCTGAGAGCAGTAAACAGTTGTTAAAATGTTATATGAACTACCAGTGTGTGTTTTCTGGCCATGTCCTTCACTTGAGGGGTGTTTTGACTGCCCAGCCTATGGAAGATGAAAGAGGCAATGTGTTCCTATGGAATGGAGAAGTCTTTAGTGGAATAAAGGTTGAAGAAATAGAGAATGATACTCTTTCCTCTTGTAAGAGTGAATCTGATATTATGTCCCTCTTCTCAGAAGTCCAAGGTCCTTGGTCTTTTATATATTATCAAGCATCTAGTCACAGTTTATGGTTTGGT…	2448	100338821	Chromosome: 12 Annotation: Chromosome 12 NC_067385.1 (146422708..146425155, complement) ID: 100338821	12	NC_067385.1	146422708..146425155, complement
ASDURF-ASNSD1	ASNSD1	Oryctolagus_cuniculus	PREDICTED: Oryctolagus cuniculus ASNSD1 upstream open reading frame (ASDURF), mRNA	67.8	67.8	6%	2e-09	75.61	496	XM_051848363.1	GTCGGTGGTGGGACTCTCGGGAGCTCTGGTGAATCCTGCGTGTCTGCGGCTGGTTGGAGATGCCCGGCCGGGGCGTGCACCCGGAGGACAGCGCTGTGCCGGTCCCCGCCGGCGGCCGGACCTTACACAAGGAGGATCTTTGCAACAAGATTAAAGAACAAAAAGTCGTTGTGGATGAACTTTCTAACCTGAAGAAGAACAGGAGAGTATACAGGCAACAGCAGAACAGCAATATATTCTTCCTGGCAGACCGCACAGAGATGCTCTCTGAAAGCAAGAATATATTGGATGAATTGAAAAAAGAATACCAAGAAATAGAAAATTCTGAGAAGAGCAGTATCAAGAAATAGTCGACCTGACTTCACATCATCATGTGTGGCATTTGCTGTTTTGTAAGCT…	496	127491586	Chromosome: 7 Annotation: Chromosome 7 NC_067380.1 (43552143..43557199, complement) ID: 127491586	7	NC_067380.1	43552143..43557199, complement
ASDURF-ASNSD1	ASNSD1	Oryctolagus_cuniculus	PREDICTED: Oryctolagus cuniculus asparagine synthetase domain containing 1 (ASNSD1), mRNA	1036	1036	99%	0	78.35	2012	XM_017342987.2	ATGTGTGGCATTTGCTGTTTTGTAAGCTTTTCTGTTGAACACTGTAGAAAAGATTTGAAAGAAGATTTACTATGTAATCTTAAACGCCGGGGTCCTGACAGCAGTAAACAGTTGTTAAAATGTGATATGAACTACCAGTGTGTGTTTTCCGGCCATGTCCTTCACTTGAGGGGTGTTTTGACTGCCCAGCCTGTGGAAGATGAACGAGGCAATGTGTTCCTATGGAATGGAGAAGTCTTTAGTGGAATAAAGGTTGAAGAAATAGAGAATGATACTCAAATTATGTTTAATTATCTTTCCTCTTGTAAGAGTGAATCTGATATTATGTCCCTCTTCTCAGAAGTCCAAGGTCCTTGGTCTTTTATATATTATCAAGCGTCTAGTCACAGTTTATGGTTT…	2012	100356555	Chromosome: 3 Annotation: Chromosome 3 NC_091434.1 (50684936..50689489, complement) ID: 100356555	3	NC_091434.1	50684936..50689489, complement
ASDURF-ASNSD1	ASNSD1	Oryza_glaberrima	PREDICTED: Oryza glaberrima uncharacterized LOC127757215 (LOC127757215), mRNA	281	281	87%	1e-78	33.12	3523	XM_052282685.1	TTCACGCGGCTACGGCTTGGCTCGAGCAACTGACAAGTGGGGTCCAGGAGCCAGCGATGTGCGGCATAGCCCTCGTCCTCTCCGGCGGCGGCCGCGTAGTCGTCGCTCCCTCCGCCGCCGCCGCCGCCGCCGTTGCTGCCGTCGGAATCCAACCAAGCGACGAGGGGAAGGGCGTGACGGTGGATGAGCTCAAGGCAGCCCTGCGGCGGCGTGGCCCGGATAGCCTCGGCTGCGAGAGGCTCCGCGTCCGCGCGGATGGCACGACCTTAGGGAGTGATGGGTGTGATTGTGGAGTTGGGAATGGGGGTGATGTGGGTGACACTGAGTTGTGCTTCATCGGAGCAACGCTGCAGCTCAGGGGAGCTGAGCCGATTTTGCAACCGATGGTGGGTCAATCAG…	3523	127757215	Chromosome: 12 Annotation: Chromosome 12 NC_068337.1 (21422750..21431497, complement) ID: 127757215	12	NC_068337.1	21422750..21431497, complement
ASDURF-ASNSD1	ASNSD1	Papio_anubis	PREDICTED: Papio anubis ASNSD1 upstream reading frame (ASDURF), transcript variant X1, mRNA	191	191	14%	8e-53	97.8	702	XM_031651409.1	TGGTAAAACTCGCGGGAAAAGAAAGGGTGCGCGCGGCTGGAAGCGCGCATGCGCGGTGACTATTGCTCTAGGCTCCTTCAGGGCCGACCGTACTGCGTTTCTTGCGGTGGGTGGAAATGCCCAACCGAGGGACGCGCCCAGAGGACAGCCCTGTGCTGATCCCCACCGACAATTCGACCCCACACAAGGAGGATCTTAGCAGCAAGATTAAAGAACAAAAAATTGTGGTGGATGAACTTTCTAACCTTAAGAAGAATAGGAAAGTATATAGGCAGCAACAGAACAGCAATATATTCTTTCTTGCAGACCGAACAGAAATGCTATCTGAGAGCAAAAGTATATTGGATGAACTGAAAAAAGAATACCAAGAAATAGAAAACTTAGAGAAGACCAAAATCA…	702	116269179	Chromosome: 10 Annotation: Chromosome 10 NC_044985.1 (73368254..73373237) ID: 116269179	10	NC_044985.1	73368254..73373237
ASDURF-ASNSD1	ASNSD1	Papio_anubis	PREDICTED: Papio anubis asparagine synthetase domain containing 1 (ASNSD1), transcript variant X2, mRNA	1240	1240	100%	0	94.25	2421	XM_017946713.3	GCTGTTGGTAAAACTCGCGGGAAAAGAAAGGGTGCGCGCGGCTGGAAGCGCGCATGCGCGGTGACTATTGCTCTAGGCTCCTTCAGGGCCGACCGTACTGCGTTTCTTGCGGTGGGTGGAAATGCCCAACCGAGGGACGCGCCCAGAGGACAGCCCTGTGCTGATCCCCACCGACAATTCGACCCCACACAAGGAGGATCTTAGCAGCAAGAAAGTATATAGGCAGCAACAGAACAGCAATATATTCTTTCTTGCAGACCGAACAGAAATGCTATCTGAGAGCAAAAGTATATTGGATGAACTGAAAAAAGAATACCAAGAAATAGAAAACTTAGAGAAGACCAAAATCAAGAAATAGTCAACCTAATTTCACGTAACAATGTGTGGCATTTGTTGTTC…	2421	100998315	Chromosome: 10 Annotation: Chromosome 10 NC_044985.1 (73368249..73377802) ID: 100998315	10	NC_044985.1	73368249..73377802
ASDURF-ASNSD1	ASNSD1	Papio_anubis	PREDICTED: Papio anubis asparagine synthetase domain containing 1 (ASNSD1), transcript variant X1, mRNA	1241	1241	100%	0	94.25	2454	XM_003907723.3	AAAAGAAAGGGTGCGCGCGGCTGGAAGCGCGCATGCGCGGTGACTATTGCTCTAGGCTCCTTCAGGGCCGACCGTACTGCGTTTCTTGCGGTGGGTGGAAATGCCCAACCGAGGGACGCGCCCAGAGGACAGCCCTGTGCTGATCCCCACCGACAATTCGACCCCACACAAGGAGGATCTTAGCAGCAAGATTAAAGAACAAAAAATTGTGGTGGATGAACTTTCTAACCTTAAGAAGAATAGGAAAGTATATAGGCAGCAACAGAACAGCAATATATTCTTTCTTGCAGACCGAACAGAAATGCTATCTGAGAGCAAAAGTATATTGGATGAACTGAAAAAAGAATACCAAGAAATAGAAAACTTAGAGAAGACCAAAATCAAGAAATAGTCAACCTA…	2454	100998315	Chromosome: 10 Annotation: Chromosome 10 NC_044985.1 (73368249..73377802) ID: 100998315	10	NC_044985.1	73368249..73377802
ASDURF-ASNSD1	ASNSD1	Papio_anubis	PREDICTED: Papio anubis asparagine synthetase domain containing 1 (ASNSD1), transcript variant X3, mRNA	1238	1238	100%	0	94.25	2282	XM_009182586.4	GGACAGCCCTGTGCTGATCCCCACCGACAATTCGACCCCACACAAGGAGGATCTTAGCAGCAAGATTAAAGAACAAAAAATTGTGGTGGATGAACTTTCTAACCTTAAGAAGAATAGGACCGAACAGAAATGCTATCTGAGAGCAAAAGTATATTGGATGAACTGAAAAAAGAATACCAAGAAATAGAAAACTTAGAGAAGACCAAAATCAAGAAATAGTCAACCTAATTTCACGTAACAATGTGTGGCATTTGTTGTTCTGTAAACTTTTCTGCTGAGCATTTCAGTCAAGATTTAAAAGAGGACTTACTATATAATCTTAAACAGCGGGGACCCAATAGTAGTAAACAATTGTTCAAGTCTGATGTTAACTACCAGTGTTTATTTTCTGGTCACGTC…	2282	100998315	Chromosome: 10 Annotation: Chromosome 10 NC_044985.1 (73368249..73377802) ID: 100998315	10	NC_044985.1	73368249..73377802
ASDURF-ASNSD1	ASNSD1	Papio_anubis	PREDICTED: Papio anubis ASNSD1 upstream reading frame (ASDURF), transcript variant X2, mRNA	191	191	14%	5e-53	97.8	656	XM_031651410.1	TGGTAAAACTCGCGGGAAAAGAAAGGGTGCGCGCGGCTGGAAGCGCGCATGCGCGGTGACTATTGCTCTAGGCTCCTTCAGGGCCGACCGTACTGCGTTTCTTGCGGTGGGTGGAAATGCCCAACCGAGGGACGCGCCCAGAGGACAGCCCTGTGCTGATCCCCACCGACAATTCGACCCCACACAAGGAGGATCTTAGCAGCAAGATTAAAGAACAAAAAATTGTGGTGGATGAACTTTCTAACCTTAAGAAGAATAGGACCGAACAGAAATGCTATCTGAGAGCAAAAGTATATTGGATGAACTGAAAAAAGAATACCAAGAAATAGAAAACTTAGAGAAGACCAAAATCAAGAAATAGTCAACCTAATTTCACGTAACAATGTGTGGCATTTGTTG…	656	116269179	Chromosome: 10 Annotation: Chromosome 10 NC_044985.1 (73368254..73373237) ID: 116269179	10	NC_044985.1	73368254..73373237
ASDURF-ASNSD1	ASNSD1	Passer_domesticus	PREDICTED: Passer domesticus asparagine synthetase domain containing 1 (ASNSD1), transcript variant X2, mRNA	759	759	98%	0	58.66	3109	XM_064433836.1	ATGTGTGGTATTTGCTGTGTTGTTACCTTGTGCAGCCAGCGTGCGATTCCTGATTTCCTCAGTGAAGACATCCTCTGCCATCTGAGAAGAAGAGGACCAGACAGTAGCCAACAGTTGATAAAAACTGTGCCTGATCTCTCTTATGAATGTCTGTTTTCAGGCCATGTACTTCACTTGAGGGGACTGGTGACTCCTCAGCCTCTGGAAGATGCCAGTAACAATGTTTTTCTTTGGAATGGAGAAATTTTCAGTGGAGTGCATGTAGGAAGTCTAGAGAATGACACTGAAGTAATGTTTCGTCATCTGGCTTTATGCAGCAGTGAAATGGACATTCTGTCACTCTTCTCATCACTTCAGGGTCCCTGGTCTTTTATTTATTATGAAGCAGCCAGACACAGT…	3109	135308627	Chromosome: 10 Annotation: Chromosome 10 NC_087483.1 (12897428..12903445) ID: 135308627	10	NC_087483.1	12897428..12903445
ASDURF-ASNSD1	ASNSD1	Passer_domesticus	PREDICTED: Passer domesticus asparagine synthetase domain containing 1 (ASNSD1), transcript variant X1, mRNA	759	759	98%	0	58.66	1987	XM_064433835.1	ATGTGTGGTATTTGCTGTGTTGTTACCTTGTGCAGCCAGCGTGCGATTCCTGATTTCCTCAGTGAAGACATCCTCTGCCATCTGAGAAGAAGAGGACCAGACAGTAGCCAACAGTTGATAAAAACTGTGCCTGATCTCTCTTATGAATGTCTGTTTTCAGGCCATGTACTTCACTTGAGGGGACTGGTGACTCCTCAGCCTCTGGAAGATGCCAGTAACAATGTTTTTCTTTGGAATGGAGAAATTTTCAGTGGAGTGCATGTAGGAAGTCTAGAGAATGACACTGAAGTAATGTTTCGTCATCTGGCTTTATGCAGCAGTGAAATGGACATTCTGTCACTCTTCTCATCACTTCAGGGTCCCTGGTCTTTTATTTATTATGAAGCAGCCAGACACAGT…	1987	135308627	Chromosome: 10 Annotation: Chromosome 10 NC_087483.1 (12897428..12903445) ID: 135308627	10	NC_087483.1	12897428..12903445
ASDURF-ASNSD1	ASNSD1	Petromyzon_marinus	PREDICTED: Petromyzon marinus asparagine synthetase domain containing 1 (ASNSD1), mRNA	371	371	97%	2e-110	32.46	4065	XM_032957273.1	AGGAGCAGACCCAGGCGCCCGCCATGTGCGGGATCTTCTGTGCGGTGGTGCCGCACGACCCCGCGATCCCTCGACCCGATCCCCTGCCCGACCGATTGACCCGGGACCTTTTGGAGGGGCGGGGGCCCGACCTTGGCGGGCAGCTGACGGTGGTGGCGACGCCTGACGACGCCGGCGCCGGGACGGGCGCCAGCTTCGAGCTGCGGTTTCTGGCACGAGTACTGCACCTGCGGGGCGACTCGCCCGAGCCGCAGCCGGCGGTGGACGCTCGGGGAAACGTGCTGCTGTGGAACGGCGAGGTGTTTGGGGGGCTTGAGGTGCCCCCCGGAGAGAGCGACACGAGCGTAGTGCTGCGAGCGCTGGCTGGTGACGGTGGCGACAGTGGCAGCGATGGCGTCG…	4065	116943924	Chromosome: 19 Annotation: Chromosome 19 NC_046087.1 (11772765..11778794, complement) ID: 116943924	19	NC_046087.1	11772765..11778794, complement
ASDURF-ASNSD1	ASNSD1	Physcomitrium_patens	PREDICTED: Physcomitrella patens asparagine synthetase domain-containing protein 1-like (LOC112290803), transcript variant X3, mRNA	251	251	85%	3e-71	31.48	1859	XM_024537513.1	CTAGTGATCCTTCGTTGGTCAACATGTGTGGCATTGCATTGAATCTCTCTGGGGTTCACATTGAGGGTCACCTAGGTGCTGACGGTGGAAGTCCTGTAGAGCAAAAGGAGAGATTTTTGGAGGCCTTCGGGTGCAGCCGGGTGAAAACGACACACTGGTTTTGATGACAGCTTTGGCCACGTGCTGTGCTTGTGATTGCCATGCGTCACTCAGTAACATCCCGTGTGCATGCAGCACACGGGACACAACGGGTGTACACAAGACAGTACCGAAAATCCTTTCAGCATTGCGAGGGCCATGGGCTCTTGTTTATTGGCAGGCCAAACATCAACTACTCTGGTTCGGAAGAGATGTACTTGGACGGCGAAGTCTCCTTTTGCATAGACCATCATTGTCGGA…	1859	112290803	Chromosome: 13 Annotation: Chromosome 13 NC_037265.1 (3184196..3190477, complement) ID: 112290803	13	NC_037265.1	3184196..3190477, complement
ASDURF-ASNSD1	ASNSD1	Physcomitrium_patens	PREDICTED: Physcomitrella patens asparagine synthetase domain-containing protein 1-like (LOC112290803), transcript variant X1, mRNA	272	272	93%	2e-76	31.28	2723	XM_024537511.1	ATCTTCGATCGCTTTGCACCCGAATTGGGGCTTAGGGTTTTAGCAAATTGTCGGCACCTGAGGGTCAGCAATGAACGGTGCTGTGCGTCGATCGATTTCGAAATGTTGATCAATTTTGATTTCTTGCTTTGTAGCGAATTTTGAGAGGGGATTTATGCGTGTCGCAGAGCGAGTGAGATTTCTGCTTCAATTCTATGCACCGAGGTCGGAATTGAGGTGGAGTTTGAGTCGGGGATTGATGGGGGAGGATTGCCGTGGGCAACGGCGGAAAATCTGGCAGGGAACCAGCCGCTGGTGTTGTCACTGCACAGTCAGTGTCTTTGCGTCCTGAGCTCAAGGAAATTGGCGCTGGGATTGGGTGCTCAAATGACCTACAAAACTGATTTGTGGGAGGTTTTG…	2723	112290803	Chromosome: 13 Annotation: Chromosome 13 NC_037265.1 (3184196..3190477, complement) ID: 112290803	13	NC_037265.1	3184196..3190477, complement
ASDURF-ASNSD1	ASNSD1	Pongo_pygmaeus	PREDICTED: Pongo pygmaeus asparagine synthetase domain containing 1 (ASNSD1), mRNA	1286	1286	100%	0	97.05	2037	XM_054479359.1	ATGTGTGGCATTTGTTGTTCTGTAAACTTTTCTGCTGAGCATTTCAGTCAAGATTTAAAAGAGGACTTACTGTATAATCTTAAACAGCGGGGACCCAATAGTAGTAAACAATTGTTAAAGTCTGATGTTAACTACCAGTGTTTATTTTCTGCTCACGTCCTACACTTGAGGGGTGTTTTGACTACCCAGCCTGTGGAAGATGAAAGAGGCAATGTGTTTCTATGGAATGGAGAAATTTTTAGTGGAATAAAGGTTGAAGCTGAAGAGAATGACACTCAAATTTTGTTTAATTATCTTTCCTCCTGTAAGAATGAATCTGAGATTTTGTCACTCTTCTCAGAAGTACAAGGTCCCTGGTCATTTATATATTATCAAGCATCTAGTCATTATTTATGGTTT…	2037	129032163	Chromosome: 11 Annotation: Chromosome 11 NC_072384.2 (89642929..89647631) ID: 129032163	11	NC_072384.2	89642929..89647631
ASDURF-ASNSD1	ASNSD1	Pongo_pygmaeus	PREDICTED: Pongo pygmaeus ASNSD1 upstream open reading frame (ASDURF), transcript variant X2, mRNA	194	194	14%	2e-54	100	644	XM_054479361.2	GGTAAAAGAAAGGGTGCGCGCGGCTGGAAGCGCGCATGCGCTGTGGCTAATGCCGTAGTCTCCTTCAGGGCTGAGCCGTTCCGCGTGTCTTGCGCTCGGTGGAAATGCCCAGCCGAGGGACGCGACCAGAGGACAGCTCTGTCCTGATCCCCACCGACAATTCGACCCCACACAAGGAGGATCTTAGCAGCAAGATTAAAGAACAAAAAATTGTGGTGGATGAGCTTTCTAACCTTAAGAAGAATAGGACCGAACAGAAATGCTGTCTGAGAGCAAAAATATATTGGATGAACTGAAAAAAGAATACCAAGAAATAGAAAACTTAGACAAGACCAAAATCAAGAAATAGTCAACCTGATTTCACATAACAATGTGTGGCATTTGTTGTTCTGTAAACTT…	644	129032164	Chromosome: 11 Annotation: Chromosome 11 NC_072384.2 (89638183..89643202) ID: 129032164	11	NC_072384.2	89638183..89643202
ASDURF-ASNSD1	ASNSD1	Pongo_pygmaeus	PREDICTED: Pongo pygmaeus ASNSD1 upstream open reading frame (ASDURF), transcript variant X1, mRNA	194	194	14%	4e-54	100	697	XM_054479360.2	GACTCGCGGTAAAAGAAAGGGTGCGCGCGGCTGGAAGCGCGCATGCGCTGTGGCTAATGCCGTAGTCTCCTTCAGGGCTGAGCCGTTCCGCGTGTCTTGCGCTCGGTGGAAATGCCCAGCCGAGGGACGCGACCAGAGGACAGCTCTGTCCTGATCCCCACCGACAATTCGACCCCACACAAGGAGGATCTTAGCAGCAAGATTAAAGAACAAAAAATTGTGGTGGATGAGCTTTCTAACCTTAAGAAGAATAGGAAAGTATATAGGCAACAACAGAACAGCAATATATTCTTTCTTGCAGACCGAACAGAAATGCTGTCTGAGAGCAAAAATATATTGGATGAACTGAAAAAAGAATACCAAGAAATAGAAAACTTAGACAAGACCAAAATCAAGAAA…	697	129032164	Chromosome: 11 Annotation: Chromosome 11 NC_072384.2 (89638183..89643202) ID: 129032164	11	NC_072384.2	89638183..89643202
ASDURF-ASNSD1	ASNSD1	Sapajus_apella	PREDICTED: Sapajus apella asparagine synthetase domain containing 1 (ASNSD1), transcript variant X3, mRNA	1220	1220	100%	0	91.6	2278	XM_032292658.1	CCCAACCGAGGGACGCGCCCAGAGGACAGCTCTGTGCTGACCCCCACCGACAATTCGACCCCACACAAGGAGGATCTTAGCAGCAAGATTAAAGAACAAAAAATTGTTGTGGATGAACTTTCTAACCTTAAGAAGAATAGGACCGAACAGAAATGCTGTCTGAGAGCAAAAATATATTGGATGAACTGAAAAAAGAATACCAAGAAATAGAAAACTTAGAGAAGACCAAAATCAAGAAATAGTCAACCTGATTTCACATAGTAATGTGTGGCATTTGTTGTTCTGTAAACTTTTCTGCTGAGCATTTCAGTCAAAATTTAAAAGAGGACTTACTGTATAATCTTAAACAGCGGGGACCCGATAGTAGTAAACAATTGCTGAAGTCTGATGTTAACTATC…	2278	116561029	Chromosome: Un Annotation: NW_022436968.1 (5747643..5757192, complement) ID: 116561029		NW_022436968.1	5747643..5757192, complement
ASDURF-ASNSD1	ASNSD1	Sapajus_apella	PREDICTED: Sapajus apella ASNSD1 upstream reading frame (ASDURF), transcript variant X1, mRNA	188	188	14%	6e-52	94.51	695	XM_032292663.1	TAACACTCGCGGGAAAAGAGGGAGCGCGGCTGGAAGCGCGCATGCGCCTTGGCTGCTGCTGTATGCTCCTTCAGCGCTGAGCATCCTGTCGGTCTCGTGCTGGGTGGAAATGCCCAACCGAGGGACGCGCCCAGAGGACAGCTCTGTGCTGACCCCCACCGACAATTCGACCCCACACAAGGAGGATCTTAGCAGCAAGATTAAAGAACAAAAAATTGTTGTGGATGAACTTTCTAACCTTAAGAAGAATAGGAAAGTATATAGGCAACAACAGAACAGCAATATATTCTTTCTTGCAGACCGAACAGAAATGCTGTCTGAGAGCAAAAATATATTGGATGAACTGAAAAAAGAATACCAAGAAATAGAAAACTTAGAGAAGACCAAAATCAAGAAATA…	695	116561032	Chromosome: Un Annotation: NW_022436968.1 (5752281..5757194, complement) ID: 116561032		NW_022436968.1	5752281..5757194, complement
ASDURF-ASNSD1	ASNSD1	Sapajus_apella	PREDICTED: Sapajus apella asparagine synthetase domain containing 1 (ASNSD1), transcript variant X4, mRNA	1221	1221	100%	0	91.6	2200	XM_032292659.1	GACAGCTCTGTGCTGACCCCCACCGACAATTCGACCCCACACAAGGAGGATCTTAGCAGCAAGACCGAACAGAAATGCTGTCTGAGAGCAAAAATATATTGGATGAACTGAAAAAAGAATACCAAGAAATAGAAAACTTAGAGAAGACCAAAATCAAGAAATAGTCAACCTGATTTCACATAGTAATGTGTGGCATTTGTTGTTCTGTAAACTTTTCTGCTGAGCATTTCAGTCAAAATTTAAAAGAGGACTTACTGTATAATCTTAAACAGCGGGGACCCGATAGTAGTAAACAATTGCTGAAGTCTGATGTTAACTATCAGTGTTTATTTTCTGGTCATGTCCTCCACTTGAGGGGTGTTTTGACTATCCAGCCTGTGGAAGATGAAAGAGGCAATG…	2200	116561029	Chromosome: Un Annotation: NW_022436968.1 (5747643..5757192, complement) ID: 116561029		NW_022436968.1	5747643..5757192, complement
ASDURF-ASNSD1	ASNSD1	Sapajus_apella	PREDICTED: Sapajus apella ASNSD1 upstream reading frame (ASDURF), transcript variant X2, mRNA	186	186	14%	3e-51	94.51	655	XM_032292664.1	CGTTGTTAACACTCGCGGGAAAAGAGGGAGCGCGGCTGGAAGCGCGCATGCGCCTTGGCTGCTGCTGTATGCTCCTTCAGCGCTGAGCATCCTGTCGGTCTCGTGCTGGGTGGAAATGCCCAACCGAGGGACGCGCCCAGAGGACAGCTCTGTGCTGACCCCCACCGACAATTCGACCCCACACAAGGAGGATCTTAGCAGCAAGATTAAAGAACAAAAAATTGTTGTGGATGAACTTTCTAACCTTAAGAAGAATAGGACCGAACAGAAATGCTGTCTGAGAGCAAAAATATATTGGATGAACTGAAAAAAGAATACCAAGAAATAGAAAACTTAGAGAAGACCAAAATCAAGAAATAGTCAACCTGATTTCACATAGTAATGTGTGGCATTTGTTGT…	655	116561032	Chromosome: Un Annotation: NW_022436968.1 (5752281..5757194, complement) ID: 116561032		NW_022436968.1	5752281..5757194, complement
ASDURF-ASNSD1	ASNSD1	Sapajus_apella	PREDICTED: Sapajus apella asparagine synthetase domain containing 1 (ASNSD1), transcript variant X2, mRNA	1223	1223	100%	0	91.6	2386	XM_032292656.1	TTGTTAACACTCGCGGGAAAAGAGGGAGCGCGGCTGGAAGCGCGCATGCGCCTTGGCTGCTGCTGTATGCTCCTTCAGCGCTGAGCATCCTGTCGGTCTCGTGCTGGGTGGAAATGCCCAACCGAGGGACGCGCCCAGAGGACAGCTCTGTGCTGACCCCCACCGACAATTCGACCCCACACAAGGAGGATCTTAGCAGCAAGAAAGTATATAGGCAACAACAGAACAGCAATATATTCTTTCTTGCAGACCGAACAGAAATGCTGTCTGAGAGCAAAAATATATTGGATGAACTGAAAAAAGAATACCAAGAAATAGAAAACTTAGAGAAGACCAAAATCAAGAAATAGTCAACCTGATTTCACATAGTAATGTGTGGCATTTGTTGTTCTGTAAACT…	2386	116561029	Chromosome: Un Annotation: NW_022436968.1 (5747643..5757192, complement) ID: 116561029		NW_022436968.1	5747643..5757192, complement
ASDURF-ASNSD1	ASNSD1	Sapajus_apella	PREDICTED: Sapajus apella asparagine synthetase domain containing 1 (ASNSD1), transcript variant X1, mRNA	1223	1223	100%	0	91.6	2424	XM_032292655.1	AAAGAGGGAGCGCGGCTGGAAGCGCGCATGCGCCTTGGCTGCTGCTGTATGCTCCTTCAGCGCTGAGCATCCTGTCGGTCTCGTGCTGGGTGGAAATGCCCAACCGAGGGACGCGCCCAGAGGACAGCTCTGTGCTGACCCCCACCGACAATTCGACCCCACACAAGGAGGATCTTAGCAGCAAGATTAAAGAACAAAAAATTGTTGTGGATGAACTTTCTAACCTTAAGAAGAATAGGAAAGTATATAGGCAACAACAGAACAGCAATATATTCTTTCTTGCAGACCGAACAGAAATGCTGTCTGAGAGCAAAAATATATTGGATGAACTGAAAAAAGAATACCAAGAAATAGAAAACTTAGAGAAGACCAAAATCAAGAAATAGTCAACCTGATTTC…	2424	116561029	Chromosome: Un Annotation: NW_022436968.1 (5747643..5757192, complement) ID: 116561029		NW_022436968.1	5747643..5757192, complement
ASDURF-ASNSD1	ASNSD1	Schizosaccharomyces_pombe	Schizosaccharomyces pombe asparagine synthase (asn2), mRNA	231	231	96%	9e-64	28.88	1779	NM_001022028.3	GTCGTTAAAGGAAAAAACACTTTTTTGACTGTAGATTTGTTAGAAGCAAAAGTGTTTGAGAATAGTTTATGTGCGGAATTCTTTTCGCCTTAGCGGAAGACAGAGATAATCTTCTTGAAAGTCCATCTTTTTCAGCTTTACGAAAAAGGATTCGGGCTAGAGGACCTGATTTTTTTGGTAAGCATAAATTGAATAGCGGACCTTGGAATTTGCACTTTGAGTCAAGCGTTTTGCATTTACGTGGCCCTTCTGATCATTTAACGCCTCAACCTCATGTTGACAGTTTTGGAAACGTTTTGTGTTGGAATGGAGAAATTTGGCAAATAAACCATAGCGATCATCACAAATTTACGCTCAATCGTAATGAAAACGACGGTGCAAAACTTTTTGAACTTTTAA…	1779	2540867	Chromosome: II Annotation: Chromosome II NC_003423.3 (2709784..2711562, complement) ID: 2540867		NC_003423.3	2709784..2711562, complement
ASDURF-ASNSD1	ASNSD1	Schizosaccharomyces_pombe	Schizosaccharomyces pombe putative guanyl-nucleotide exchange factor Vps901 (vps901), mRNA	231	231	96%	7e-61	28.88	3871	NM_001022027.3	GTCGACTGCACAATACGAGGATTAAACCAGGTTTACACCGCAAAGACTCGTACCTTGAAAGTTATATAATGGTTCTTTACTTTCCCTTTTAAATAGTAATTCATTTAATAATACTTATAAATGGATTATCCATCATTTCATGAAGACCCTACAAAGGACGAATCTACCGTCGCTGAACAGCGAAAAGGCCAAAGCAATGAAGAAAAGCCGTTGATTGATTTAAATGACAGTTTGGATGAACAAAGGAATGCTTATAATGAACATTGCAAGAATCATGATCAGCAACCAAGTCAGCAAGTCAGAAATATGGAAGACGAGGCTAATCAATATGAACAAACTGACAGCAGCAGTGATCAAGAAGTTATGAATGAAAAACAATCATTAGATAAAGAAAATAGA…	3871	2540886	Chromosome: II Annotation: Chromosome II NC_003423.3 (2707956..2711825) ID: 2540886		NC_003423.3	2707956..2711825
ASDURF-ASNSD1	ASNSD1	Solanum_lycopersicum	PREDICTED: Solanum lycopersicum uncharacterized protein (LOC101266122), transcript variant X2, mRNA	303	303	87%	2e-89	34.06	2248	XM_010322552.3	GGTTTAAGGAAGCTGCAGGACAAAGAAAGATGTGTGGCATAGCAGTGATTGTGTCTGGAATTAAGATAATTTTATCATCTTTAGACCCAAATTTTATCTCTCCAATACCTTTATTGGAACAAAAGACTTTATTTTCAGTGGATGACATAAAAGGGGTGTTAAGAAGAAGGGGTCCAGATAGTTTGGGATGCAAGAAAGTTTTACTTCGTGCCAGGGTTTCATCTTTACCAGGTGGGGAGCAAGATGTTGTTGCCTTTGTGGAGGATGAAGATGCGAGTGAAGGAGAGAATTTTCATACGGGCGGTGGCGCTGCTAAAGAATTCATTAGAGAATTGCAATTTCTTGGTGCTACATTGCAGCTTAGAGGCATAAATCCTATTGTTCAACCATTGGTGGACA…	2248	101266122	Chromosome: 5 Annotation: Chromosome 5 NC_090804.1 (5795751..5801804) ID: 101266122	5	NC_090804.1	5795751..5801804
ASDURF-ASNSD1	ASNSD1	Solanum_lycopersicum	PREDICTED: Solanum lycopersicum uncharacterized protein (LOC101266122), transcript variant X3, mRNA	296	296	87%	1e-86	33.55	2197	XM_010322553.3	GGTTTAAGGAAGCTGCAGGACAAAGAAAGATGTGTGGCATAGCAGTGATTGTGTCTGGAATTAAGATAATTTTATCATCTTTAGACCCAAATTTTATCTCTCCAATACCTTTATTGGAACAAAAGACTTTATTTTCAGTGGATGACATAAAAGGGGTGTTAAGAAGAAGGGGTCCAGATAGTTTGGGATGCAAGAAAGTTTTACTTCGTGCCAGGGTTTCATCTTTACCAGGTGGGGAGCAAGATGTTGTTGCCTTTGTGGAGGATGAAGATGCGAGTGAAGGAGAGAATTTTCATACGGGCGGTGGCGCTGCTAAAGAATTCATTAGAGAATTGCAATTTCTTGGTGCTACATTGCAGCTTAGAGGCATAAATCCTATTGTTCAACCATTGGTGGACA…	2197	101266122	Chromosome: 5 Annotation: Chromosome 5 NC_090804.1 (5795751..5801804) ID: 101266122	5	NC_090804.1	5795751..5801804
ASDURF-ASNSD1	ASNSD1	Solanum_lycopersicum	PREDICTED: Solanum lycopersicum uncharacterized protein (LOC101266122), transcript variant X1, mRNA	302	302	87%	6e-89	33.89	2257	XM_004238995.4	GGTTTAAGGAAGCTGCAGGACAAAGAAAGATGTGTGGCATAGCAGTGATTGTGTCTGGAATTAAGATAATTTTATCATCTTTAGACCCAAATTTTATCTCTCCAATACCTTTATTGGAACAAAAGACTTTATTTTCAGTGGATGACATAAAAGGGGTGTTAAGAAGAAGGGGTCCAGATAGTTTGGGATGCAAGAAAGTTTTACTTCGTGCCAGGGTTTCATCTTTACCAGGTGGGGAGCAAGATGTTGTTGCCTTTGTGGAGGATGAAGATGCGAGTGAAGGAGAGAATTTTCATACGGGCGGTGGCGCTGCTAAAGAATTCATTAGAGAATTGCAATTTCTTGGTGCTACATTGCAGCTTAGAGGCATAAATCCTATTGTTCAACCATTGGTGGACA…	2257	101266122	Chromosome: 5 Annotation: Chromosome 5 NC_090804.1 (5795751..5801804) ID: 101266122	5	NC_090804.1	5795751..5801804
ASDURF-ASNSD1	ASNSD1	Stylophora_pistillata	PREDICTED: Stylophora pistillata asparagine synthetase domain-containing protein 1-like (LOC111335423), mRNA	345	514	83%	2e-102	49.61	3276	XM_022941321.1	AGAAGAGTGATTTCAACATGGCGGACGAAGAGCAACTCTAAACGACAGCAAACGTTTGGAAATAATTACAATGTGTGGCATTTGCTGTTGCCTCTTCTTGGATAATCACAGCTCTAGGAATCGTTACAAGGTTATTTCAGATTCAATCCTTCCACATCTTCAAAGGAGAGGTCCAGATCATGCGGGAAAAACAGACTGTTCCATAACAAATGACACTGGAACAATCTGCTTGAGATTTGCTGCTACTGTACTTCATTTGAGAGGAACAAAGACACCCCAACCTTTAGAGGATGAATCTGGGAATGTTCTGTTGTGGAATGGAGAAATATTTGGTGGACTAGAGGTAAAGGAAGATGCCAATGATACTCTTGTTTTGCTGGACAAGTTGTCTAACCATCC…	3276	111335423	Chromosome: Un Annotation: NW_019218055.1 (128779..139023) ID: 111335423		NW_019218055.1	128779..139023
SNURF-SNRPN	SNURF	Bos_taurus	Bos taurus small nuclear ribonucleoprotein polypeptide N (SNRPN), mRNA	112	112	100%	2e-27	78.67	1338	NM_001079797.1	GGAGCAGCGCAGCGTGGTCTGCCAGCCGGAGATGCGTGACGTTGTGTTCTGAGGAGCGGCCAGCGGCGCGATGGAGCGGGCCAGGTCAGCCGTGTGGGACCGTTTACACTTGAGACGGACTACAGAACAGCACGTACCAGAGGTGGAAGTCCAAGTCAAACGTAGAAGGACAGCCTCACTGAACAACCAGGAGTGTCACGTGTACCTGAGGCGATCTCAGCAGCAGCAAGTACCTGTGGTGGATTTCCAGGCAGAACTGAGACAGGCATTCTTAGCTGAGACACCAAGAGGTGGTTAAAGCAGTATTGGAACACCAAGGCTCCATCTACTATTTGAAGCTTCTGCCTCAGCTTGCATTATTTGTAAGAGAACCTGCGTCATACCTTTATCTGTAGCCTT…	1338	780877	Chromosome: 21 Annotation: Chromosome 21 NC_037348.1 (1937668..1961040) ID: 780877	21	NC_037348.1	1937668..1961040
SNURF-SNRPN	SNURF	Bos_taurus	Bos taurus SNRPN upstream open reading frame (SNURF), mRNA	114	114	100%	5e-31	81.69	431	NM_174463.3	CCAGCCGGAGATGCGTGACGTTGTGTTCTGAGGAGCGGCCAGCGGCGCGATGGAGCGGGCCAGGGACCGTTTACACTTGAGACGGACTACAGAACAGCACGTACCAGAGGTGGAAGTCCAAGTCAAACGTAGAAGGACAGCCTCACTGAACAACCAGGAGTGTCACGTGTACCTGAGGCGATCTCAGCAGCAGCAAGTACCTGTGGTGGATTTCCAGGCAGAACTGATACAGGCATTCTTAGCTGAGACACCAAGAGGTGGTTAAAGCAGTATTGGAACACCAAGGCTCCATCTACTATTTGAAGCTTCTGCCTCAGCTTGCATTGTTTGTAAGAGAACCTGCGTCATACCTTTATCTGTAGCCTTCCCTTAGGTCTTAAGGATCCTGAAACTTTCCTG…	431	282076	Chromosome: 21 Annotation: Chromosome 21 NC_037348.1 (1937689..1954983) ID: 282076	21	NC_037348.1	1937689..1954983
SNURF-SNRPN	SNURF	Canis_lupus	PREDICTED: Canis lupus familiaris SNRPN upstream reading frame (SNURF), transcript variant X2, mRNA	125	125	100%	8e-35	88.73	537	XM_038661107.1	GCAGGAGGGGCGTCTTGCTGCGCATGCGCAGGTAGAGCTGGCGTGACTGGTTGGCTTTGGCGCAGTGACTTGGGCGCAGAGTGGAGTGGTCGCCGGAGATGCGTGACTGTCTGTTCTGAGGAGCGGCTGACAGCGCGATGGAGCGGGCCAGGGACCGCTTACACCTGAGACGGACTACGGAACAGCACGTCCCAGAGGTGGAAGTCCAAGTCAAACGTAGAAGGACAGCCTCACTGAGCAACCAAGAGTGTCAGCTGTACCCAAGGCGATCTCAGCAGCAGCAAGTCCCTGTGGTGGATTTCCAGGCAGAACTGAGACAGGCATTCTTGGCTGAGACACCAAGAGGTGGTTAAAGCAGTATTGGAACATCCAGGTAGCTAATATCCAAGTGAAAAACCA…	537	106557451	Chromosome: 3 Annotation: Chromosome 3 NC_051807.1 (36214324..36234303, complement) ID: 106557451	3	NC_051807.1	36214324..36234303, complement
SNURF-SNRPN	SNURF	Canis_lupus	PREDICTED: Canis lupus familiaris SNRPN upstream reading frame protein-like (LOC102151821), mRNA	84	84	80%	7e-20	73.68	177	XM_038427626.1	ATGGAGCAGGCCAGGGATCGCTTACACCTGAGATATACTACAGGACAGCACGTACCAGAGGTGGAAGTCCAAGTCAAACGCAGAAGGACAGCCTCACTGAGCAACCAAGAGTGTCATCTGTACCCGAAGCGATTTCAGCAGCAGCCAGTACCTGTGGTGGATTTCCAGGTGAACTGA	177	102151821	Chromosome: 20 Annotation: Chromosome 20 NC_051824.1 (38349637..38349813) ID: 102151821	20	NC_051824.1	38349637..38349813
SNURF-SNRPN	SNURF	Canis_lupus	PREDICTED: Canis lupus familiaris SNRPN upstream reading frame (SNURF), transcript variant X1, mRNA	125	125	100%	7e-35	88.73	513	XM_005618237.4	GCAGGAGGGGCGTCTTGCTGCGCATGCGCAGGTAGAGCTGGCGTGACTGGTTGGCTTTGGCGCAGTGACTTGGGCGCAGAGTGGAGTGGTCGCCGGAGATGCGTGACTGTCTGTTCTGAGGAGCGGCTGACAGCGCGATGGAGCGGGCCAGGGACCGCTTACACCTGAGACGGACTACGGAACAGCACGTCCCAGAGGTGGAAGTCCAAGTCAAACGTAGAAGGACAGCCTCACTGAGCAACCAAGAGTGTCAGCTGTACCCAAGGCGATCTCAGCAGCAGCAAGTCCCTGTGGTGGATTTCCAGGCAGAACTGAGACAGGCATTCTTGGCTGAGACACCAAGAGGTGGTTAAAGCAGTATTGGAACATCCAGGCTCCATCTACTGTTTGAAGCTTCTG…	513	106557451	Chromosome: 3 Annotation: Chromosome 3 NC_051807.1 (36214324..36234303, complement) ID: 106557451	3	NC_051807.1	36214324..36234303, complement
SNURF-SNRPN	SNURF	Canis_lupus	PREDICTED: Canis lupus familiaris SNRPN upstream reading frame protein-like (LOC102151821), mRNA	84	84	80%	7e-20	73.68	177	XM_038455002.1	ATGGAGCAGGCCAGGGATCGCTTACACCTGAGATATACTACAGGACAGCACGTACCAGAGGTGGAAGTCCAAGTCAAACGCAGAAGGACAGCCTCACTGAGCAACCAAGAGTGTCATCTGTACCCGAAGCGATTTCAGCAGCAGCCAGTACCTGTGGTGGATTTCCAGGTGAACTGA	177	102151821	Chromosome: 20 Annotation: Chromosome 20 NC_051824.1 (38349637..38349813) ID: 102151821	20	NC_051824.1	38349637..38349813
SNURF-SNRPN	SNURF	Canis_lupus	PREDICTED: Canis lupus familiaris SNRPN upstream reading frame (SNURF), transcript variant X2, mRNA	125	125	100%	8e-35	88.73	537	XM_005618239.4	GCAGGAGGGGCGTCTTGCTGCGCATGCGCAGGTAGAGCTGGCGTGACTGGTTGGCTTTGGCGCAGTGACTTGGGCGCAGAGTGGAGTGGTCGCCGGAGATGCGTGACTGTCTGTTCTGAGGAGCGGCTGACAGCGCGATGGAGCGGGCCAGGGACCGCTTACACCTGAGACGGACTACGGAACAGCACGTCCCAGAGGTGGAAGTCCAAGTCAAACGTAGAAGGACAGCCTCACTGAGCAACCAAGAGTGTCAGCTGTACCCAAGGCGATCTCAGCAGCAGCAAGTCCCTGTGGTGGATTTCCAGGCAGAACTGAGACAGGCATTCTTGGCTGAGACACCAAGAGGTGGTTAAAGCAGTATTGGAACATCCAGGTAGCTAATATCCAAGTGAAAAACCA…	537	106557451	Chromosome: 3 Annotation: Chromosome 3 NC_051807.1 (36214324..36234303, complement) ID: 106557451	3	NC_051807.1	36214324..36234303, complement
SNURF-SNRPN	SNURF	Canis_lupus	PREDICTED: Canis lupus familiaris small nuclear ribonucleoprotein polypeptide N (SNRPN), transcript variant X3, mRNA	55.5	55.5	47%	4e-07	76.47	982	XM_038661105.1	GTGTCAGCTGTACCCAAGGCGATCTCAGCAGCAGCAAGTCCCTGTGGTGGATTTCCAGGCAGAACTGAGACAGGCATTCTTGGCTGAGACACCAAGAGGTGGTTAAAGCAGTATTGGAACATCCAGACTGTTGGAAAGAGCAGCAAGATGCTGCAGCACATTGACTATAGAATGAGATGTATCTTGCAAGATGGCCGAATCTTCATTGGCACCTTTAAGGCTTTTGACAAGCATATGAACTTGATCCTCTGCGATTGTGATGAATTCAGGAAGATCAAGCCAAAGAATGCGAAGCAGCCAGAGCGTGAAGAAAAGCGTGTTTTGGGTCTCGTGTTACTACGTGGAGAGAACTTGGTTTCCATGACTGTGGAAGGACCACCCCCCAAAGATACTGGCATT…	982	479012	Chromosome: 3 Annotation: Chromosome 3 NC_051807.1 (36209115..36220266, complement) ID: 479012	3	NC_051807.1	36209115..36220266, complement
SNURF-SNRPN	SNURF	Canis_lupus	PREDICTED: Canis lupus familiaris SNRPN upstream reading frame (SNURF), transcript variant X1, mRNA	125	125	100%	7e-35	88.73	513	XM_038661106.1	GCAGGAGGGGCGTCTTGCTGCGCATGCGCAGGTAGAGCTGGCGTGACTGGTTGGCTTTGGCGCAGTGACTTGGGCGCAGAGTGGAGTGGTCGCCGGAGATGCGTGACTGTCTGTTCTGAGGAGCGGCTGACAGCGCGATGGAGCGGGCCAGGGACCGCTTACACCTGAGACGGACTACGGAACAGCACGTCCCAGAGGTGGAAGTCCAAGTCAAACGTAGAAGGACAGCCTCACTGAGCAACCAAGAGTGTCAGCTGTACCCAAGGCGATCTCAGCAGCAGCAAGTCCCTGTGGTGGATTTCCAGGCAGAACTGAGACAGGCATTCTTGGCTGAGACACCAAGAGGTGGTTAAAGCAGTATTGGAACATCCAGGCTCCATCTACTGTTTGAAGCTTCTG…	513	106557451	Chromosome: 3 Annotation: Chromosome 3 NC_051807.1 (36214324..36234303, complement) ID: 106557451	3	NC_051807.1	36214324..36234303, complement
SNURF-SNRPN	SNURF	Canis_lupus	PREDICTED: Canis lupus familiaris small nuclear ribonucleoprotein polypeptide N (SNRPN), transcript variant X3, mRNA	55.5	55.5	47%	4e-07	76.47	982	XM_038472752.1	GTGTCAGCTGTACCCAAGGCGATCTCAGCAGCAGCAAGTCCCTGTGGTGGATTTCCAGGCAGAACTGAGACAGGCATTCTTGGCTGAGACACCAAGAGGTGGTTAAAGCAGTATTGGAACATCCAGACTGTTGGAAAGAGCAGCAAGATGCTGCAGCACATTGACTATAGAATGAGATGTATCTTGCAAGATGGCCGAATCTTCATTGGCACCTTTAAGGCTTTTGACAAGCATATGAACTTGATCCTCTGCGATTGTGATGAATTCAGGAAGATCAAGCCAAAGAATGCGAAGCAGCCAGAGCGTGAAGAAAAGCGTGTTTTGGGTCTCGTGTTACTACGTGGAGAGAACTTGGTTTCCATGACTGTGGAAGGACCACCCCCCAAAGATACTGGCATT…	982	479012	Chromosome: 3 Annotation: Chromosome 3 NC_051807.1 (36209115..36220266, complement) ID: 479012	3	NC_051807.1	36209115..36220266, complement
SNURF-SNRPN	SNURF	Choloepus_didactylus	PREDICTED: Choloepus didactylus SNRPN upstream reading frame (SNURF), transcript variant X6, mRNA	122	122	100%	1e-33	87.32	498	XM_037832839.1	AGGAGGTGGACCCGCGAGCGGCATTACCCAGCGCCGCAGTTGTGGGTTCAGTGCAGCGCAGAGCAGAGTGGCAGCCGGAGATGCTCCACGCACTGGCGTGAGGAGCGGGCAGCAGCGGCGCGATGGAGCGGGCCAGGGACCGCTTACACCTGAGACGCACGACAGAACAGCACGTGCCAGAGGTGGAAGTTCAAGTCAAACGCAGAAGGACAGCCTCACTGAGCAACCAAGAGTGTCAGTTGTACCAGAGGCGATCTCAGCAGCAGCAAGTACCTGTGGTGGATTTCCAGGCAGAACTGAGACAGGCCTTCTTAGCTGAGACACCAAGAGGCGGTTAAAGCAGTGTTGAAACATCAAGGCTGCATCTACTGTTTGAAGCTTCTGCCCAGCTTGCATTGT…	498	119531517	Chromosome: 4 Annotation: Chromosome 4 NC_051310.1 (71573662..71597060, complement) ID: 119531517	4	NC_051310.1	71573662..71597060, complement
SNURF-SNRPN	SNURF	Choloepus_didactylus	PREDICTED: Choloepus didactylus SNRPN upstream reading frame (SNURF), transcript variant X4, mRNA	122	122	100%	1e-33	87.32	495	XM_037832838.1	AGGAGGTGGACCCGCGAGCGGCATTACCCAGCGCCGCAGTTGTGGGTTCAGTGCAGCGCAGAGCAGAGTGGCAGCCGGAGATGCTCCACGCACTGGCGTGAGGAGCGGGCAGCAGCGGCGCGATGGAGCGGGCCAGGGACCGCTTACACCTGAGACGCACGACAGAACAGCACGTGCCAGAGGTGGAAGTTCAAGTCAAACGCAGAAGGACAGCCTCACTGAGCAACCAAGAGTGTCAGTTGTACCAGAGGCGATCTCAGCAGCAGCAAGTACCTGTGGTGGATTTCCAGGCAGAACTGAGACAGGCCTTCTTAGCTGAGACACCAAGAGGCGGTTAAAGCAGTGTTGAAACATCAAGGTAGCTGATTCCAAGCGAAACTCAGGCCAAAGAATGTGAAG…	495	119531517	Chromosome: 4 Annotation: Chromosome 4 NC_051310.1 (71573662..71597060, complement) ID: 119531517	4	NC_051310.1	71573662..71597060, complement
SNURF-SNRPN	SNURF	Choloepus_didactylus	PREDICTED: Choloepus didactylus SNRPN upstream reading frame (SNURF), transcript variant X2, mRNA	122	122	100%	2e-33	87.32	523	XM_037832837.1	AGGAGGTGGACCCGCGAGCGGCATTACCCAGCGCCGCAGTTGTGGGTTCAGTGCAGCGCAGAGCAGAGTGGCAGCCGGAGATGCTCCACGCACTGGCGTGAGGAGCGGGCAGCAGCGGCGCGATGGAGCGGGCCAGGGACCGCTTACACCTGAGACGCACGACAGAACAGCACGTGCCAGAGGTGGAAGTTCAAGTCAAACGCAGAAGGACAGCCTCACTGAGCAACCAAGAGTGTCAGTTGTACCAGAGGCGATCTCAGCAGCAGCAAGTACCTGTGGTGGATTTCCAGGCAGAACTGAGACAGGCCTTCTTAGCTGAGACACCAAGAGGCGGTTAAAGCAGTGTTGAAACATCAAGGTAGCTGATTCCAAGCGAAACTCAGGCTGCATCTACTGTTT…	523	119531517	Chromosome: 4 Annotation: Chromosome 4 NC_051310.1 (71573662..71597060, complement) ID: 119531517	4	NC_051310.1	71573662..71597060, complement
SNURF-SNRPN	SNURF	Equus_caballus	PREDICTED: Equus caballus SNRPN upstream open reading frame (SNURF), transcript variant X1, mRNA	117	117	98%	9e-32	85.71	520	XM_005602848.3	CATCACCTCCGTCCAGCAGTAGGGCAGGCAACTGGGGAGGGGGTTTATGCATCCTGTCCCTGGAGGTGGTGGTAGCCACCTTCTTCACCTGTCTACTGCAGTTGATCCTTCCTTGCTGTGCTGCAGTGGAGGGAGGAAGAAAGAAGGGCACAGGGACCGCTTACACCTGAGACGGACTACGGAACAGCACGTACCAGAGGTTGAAGTGCAAGTCAAACGTAGAAGGACGGCCTCACTGAGCAATCAAGAGTGTCAGCTGTACCCGAGGCGATCTCAGCAACAGCAAATACCTCTGCTGGATTTCCAGGCAGAACTGAGACAGGCATTCTTAGCTGAGACACCAAGAGGTGGTTAAAACAGTATTGGAACATCCAGGTAGCTGATTGCTCCATCTACTGT…	520	100050644	Chromosome: 1 Annotation: Chromosome 1 NC_009144.3 (111309537..111325439) ID: 100050644	1	NC_009144.3	111309537..111325439
SNURF-SNRPN	SNURF	Equus_caballus	PREDICTED: Equus caballus SNRPN upstream open reading frame (SNURF), transcript variant X3, mRNA	117	117	98%	4e-32	85.71	445	XM_005602849.3	GACATCACCTCCGTCCAGCAGTAGGGCAGGCAACTGGGGAGGGGGTTTATGCATCCTGTCCCTGGAGGTGGTGGTAGCCACCTTCTTCACCTGTCTACTGCAGTTGATCCTTCCTTGCTGTGCTGCAGTGGAGGGAGGAAGAAAGAAGGGCACAGGGACCGCTTACACCTGAGACGGACTACGGAACAGCACGTACCAGAGGTTGAAGTGCAAGTCAAACGTAGAAGGACGGCCTCACTGAGCAATCAAGAGTGTCAGCTGTACCCGAGGCGATCTCAGCAACAGCAAATACCTCTGCTGGATTTCCAGGCAGAACTGAGACAGGCATTCTTAGCTGAGACACCAAGAGGTGGTTAAAACAGTATTGGAACATCCAGGTAGCTGATTCCTTCCCTTAGG…	445	100050644	Chromosome: 1 Annotation: Chromosome 1 NC_009144.3 (111309537..111325439) ID: 100050644	1	NC_009144.3	111309537..111325439
SNURF-SNRPN	SNURF	Equus_caballus	PREDICTED: Equus caballus SNRPN upstream open reading frame (SNURF), transcript variant X2, mRNA	117	117	98%	8e-32	85.71	512	XM_005602850.3	GACATCACCTCCGTCCAGCAGTAGGGCAGGCAACTGGGGAGGGGGTTTATGCATCCTGTCCCTGGAGGTGGTGGTAGCCACCTTCTTCACCTGTCTACTGCAGTTGATCCTTCCTTGCTGTGCTGCAGTGGAGGGAGGAAGAAAGAAGGGCACAGGGACCGCTTACACCTGAGACGGACTACGGAACAGCACGTACCAGAGGTTGAAGTGCAAGTCAAACGTAGAAGGACGGCCTCACTGAGCAATCAAGAGTGTCAGCTGTACCCGAGGCGATCTCAGCAACAGCAAATACCTCTGCTGGATTTCCAGGCAGAACTGAGACAGGCATTCTTAGCTGAGACACCAAGAGGTGGTTAAAACAGTATTGGAACATCCAGGCTCCATCTACTGTTTGAAGCT…	512	100050644	Chromosome: 1 Annotation: Chromosome 1 NC_009144.3 (111309537..111325439) ID: 100050644	1	NC_009144.3	111309537..111325439
SNURF-SNRPN	SNURF	Equus_caballus	PREDICTED: Equus caballus SNRPN upstream open reading frame (SNURF), transcript variant X5, mRNA	122	122	100%	5e-34	87.32	505	XM_005602853.3	GTTGTTGCGCATGCGTAGGCAGAGCTGCTGCAATTAGTTGACGCTGTGGTGGTGACTCCGGCGCAGATTCGAGCGGCCGCCAGAGATGCCTGATGCTCTCTTCTGAGGAGCGGCCAGCGTCGCAATGGAGCGGCCCAGGGACCGCTTACACCTGAGACGGACTACGGAACAGCACGTACCAGAGGTTGAAGTGCAAGTCAAACGTAGAAGGACGGCCTCACTGAGCAATCAAGAGTGTCAGCTGTACCCGAGGCGATCTCAGCAACAGCAAATACCTCTGCTGGATTTCCAGGCAGAACTGAGACAGGCATTCTTAGCTGAGACACCAAGAGGTGGTTAAAACAGTATTGGAACATCCAGGTAGCTGATTGCTCCATCTACTGTTTGAAGCTTCTGCCC…	505	100050644	Chromosome: 1 Annotation: Chromosome 1 NC_009144.3 (111309537..111325439) ID: 100050644	1	NC_009144.3	111309537..111325439
SNURF-SNRPN	SNURF	Equus_caballus	PREDICTED: Equus caballus SNRPN upstream open reading frame (SNURF), transcript variant X4, mRNA	117	117	98%	4e-32	85.71	435	XM_005602851.3	GACATCACCTCCGTCCAGCAGTAGGGCAGGCAACTGGGGAGGGGGTTTATGCATCCTGTCCCTGGAGGTGGTGGTAGCCACCTTCTTCACCTGTCTACTGCAGTTGATCCTTCCTTGCTGTGCTGCAGTGGAGGGAGGAAGAAAGAAGGGCACAGGGACCGCTTACACCTGAGACGGACTACGGAACAGCACGTACCAGAGGTTGAAGTGCAAGTCAAACGTAGAAGGACGGCCTCACTGAGCAATCAAGAGTGTCAGCTGTACCCGAGGCGATCTCAGCAACAGCAAATACCTCTGCTGGATTTCCAGGCAGAACTGAGACAGGCATTCTTAGCTGAGACACCAAGAGGTGGTTAAAACAGTATTGGAACATCCAGCCTTCCCTTAGGTCTTAAAGAT…	435	100050644	Chromosome: 1 Annotation: Chromosome 1 NC_009144.3 (111309537..111325439) ID: 100050644	1	NC_009144.3	111309537..111325439
SNURF-SNRPN	SNURF	Gorilla_gorilla	PREDICTED: Gorilla gorilla gorilla SNRPN upstream open reading frame (SNURF), transcript variant X6, mRNA	125	125	100%	1e-35	88.73	356	XM_019010559.4	AGGCAGGGTGGCGCGCATGCTCAGGCGGGGATGTGTGCGAAGCCTGCCGCTGCTGCAGCGAGTCTGGCGCAGAGTGGAGCGGCCGCCGGAGATGCCTGACGCATCTGTCTGAGGAGCGGTCAGTGACGCGATGGAGCGGGCAAGGGATCGCTTACACCTGAGACGAACTACAGAACAGCACGTACCAGAGGTGGAAGTCCAAGTGAAACGCAGAAGGACTGCCTCACTGAGCAACCAAGAGTGTCAGTTGTACCCGAGGCGTTCTCAGCAGCAGCAAGTACCTGTGGTGGATTTCCAGGCTGAACTGAGGCAGGCATTCTTAGCTGAGACACCAAGAGGTGGTTAAAGCCATATTG	356	101124319	Chromosome: 16 Annotation: Chromosome 16 NC_073240.2 (26182527..26207010) ID: 101124319	16	NC_073240.2	26182527..26207010
SNURF-SNRPN	SNURF	Gorilla_gorilla	PREDICTED: Gorilla gorilla gorilla SNRPN upstream open reading frame (SNURF), transcript variant X3, mRNA	116	116	92%	4e-29	87.88	1278	XM_055363344.2	GGATCGCTTACACCTGAGACGAACTACAGAACAGCACGTACCAGAGGTGGAAGTCCAAGTGAAACGCAGAAGGACTGCCTCACTGAGCAACCAAGAGTGTCAGTTGTACCCGAGGCGTTCTCAGCAGCAGCAAGTACCTGTGGTGGATTTCCAGGCTGAACTGAGGCAGGCATTCTTAGCTGAGACACCAAGAGGTGGTTAAAGCCATATTGGAGTAGCGAGGAATCTGATTCCAAGCAAAAACCAGCTTTAACATGCTTTCCTCTGCAGGCTCCTCCATCTACTCTTTGAAGCTTCTGCCCAGCTTGCATTGTTTCTAGGAGAACCCACGTCATACCTTTATCTATAGCCTTCCCCTAGGTCTTCAGAAGCATCAAGTTTTAACTGTGGACATTGGAT…	1278	101124319	Chromosome: 16 Annotation: Chromosome 16 NC_073240.2 (26182527..26207010) ID: 101124319	16	NC_073240.2	26182527..26207010
SNURF-SNRPN	SNURF	Gorilla_gorilla	PREDICTED: Gorilla gorilla gorilla putative SNURF-like protein (LOC101130171), mRNA	96.3	96.3	100%	5e-24	69.01	366	XM_019019145.1	ATGGAGCAAGCAAGGGATCACTTACACCTGAGATGGACTACAGAACAGCACATGCCCGAGGTGGAAGTTCAAGTCAAATACAGAACAGCTGCACTGAGCAACCAAGAGTGTCAATTGTACCTGAGGCATTCTCAGCAGCAGCAAGTGCTTGTGGTGGATTTCCAGGCCAAACTGAGACAGGTATTCATAACTGAGACACCAAGATGTGGTAAAAAGCCGTACTGGAACAATGAGGAAGCTGAATCCAAGCAAAATCCAGGCTCCATCTACTGTTTGCTTCTGCTTATTCGGGGAGGAATGAGTGATAGCCTAATAAAAAGAGAAATTAGCAACTCTGAAATCGTAAGTAAGAATAAAAAGAATTGA	366	101130171	Chromosome: X Annotation: Chromosome X NC_073247.2 (151063011..151063376) ID: 101130171		NC_073247.2	151063011..151063376
SNURF-SNRPN	SNURF	Gorilla_gorilla	PREDICTED: Gorilla gorilla gorilla SNRPN upstream open reading frame (SNURF), transcript variant X1, mRNA	75.1	75.1	56%	4e-14	92.5	1169	XM_055363343.2	AGGCAGGGTGGCGCGCATGCTCAGGCGGGGATGTGTGCGAAGCCTGCCGCTGCTGCAGCGAGTCTGGCGCAGAGTGGAGCGGCCGCCGGAGATGCCTGACGCATCTGTCTGAGGAGCGGTCAGTGACGCGATGGAGCGGGCAAGGGATCGCTTACACCTGAGACGAACTACAGAACAGCACGTACCAGAGGTGGAAGTCCAAGTGAAACGCAGAAGGACTGCCTCACTGAGCAACCAAGACCTTCCCCTAGGTCTTCAGAAGCATCAAGTTTTAACTGTGGACATTGGATTTGGTGGAACAGCAATCATGACTGTTGGCAAGAGTAGCAAGATGCTGCAGCACATTGACTATAGAATGAGATGTATCCTGCAAGATGGCCGAATCTTCATTGGCACCTT…	1169	101124319	Chromosome: 16 Annotation: Chromosome 16 NC_073240.2 (26182527..26207010) ID: 101124319	16	NC_073240.2	26182527..26207010
SNURF-SNRPN	SNURF	Gorilla_gorilla	PREDICTED: Gorilla gorilla gorilla SNRPN upstream open reading frame (SNURF), transcript variant X2, mRNA	55.5	55.5	47%	4e-07	76.47	1159	XM_019010553.4	GTGTCAGTTGTACCCGAGGCGTTCTCAGCAGCAGCAAGTACCTGTGGTGGATTTCCAGGCTGAACTGAGGCAGGCATTCTTAGCTGAGACACCAAGAGGTGGTTAAAGCCATATTGGAGTAGCGAGGAATCTGATTCCAAGCAAAAACCAGGCTCCTCCATCTACTCTTTGAAGCTTCTGCCCAGCTTGCATTGTTTCTAGGAGAACCCACGTCATACCTTTATCTATAGCCTTCCCCTAGGTCTTCAGAAGCATCAAGTTTTAACTGTGGACATTGGATTTGGTGGAACAGCAATCATGACTGTTGGCAAGAGTAGCAAGATGCTGCAGCACATTGACTATAGAATGAGATGTATCCTGCAAGATGGCCGAATCTTCATTGGCACCTTTAAGGCTTTT…	1159	101124319	Chromosome: 16 Annotation: Chromosome 16 NC_073240.2 (26182527..26207010) ID: 101124319	16	NC_073240.2	26182527..26207010
SNURF-SNRPN	SNURF	Homo_sapiens	Homo sapiens small nuclear ribonucleoprotein polypeptide N (SNRPN), transcript variant 36, mRNA	117	117	94%	4e-29	88.06	2014	NM_001400646.1	AGACCACGCCCACCAAGGGCTGGCCGCAGCCACTGTAGCTGAGCTCAGAGCCTTCTGTGTGGTTTGCGGGGGCAAGGTCAGCTGCCCCCTGCCCTCTCTCTGGGGCTATTTGAGGAATGCGGCCTTTTTGCATAAGAAAGGCTTTTCTCTACAGTAACTGTGGTCGCTGATCAATGACACCTTCCTGATACTTTGACGAAGGTAATTGGGACTCCCATCAAGTCTCCACACAGCTAGCAGCCACGTGGGGCACTTCTCCAGCATATGTAAGTGGAACTCAGAAGGCAACATTCCCTGAACATACTCTTCCACCAGAATCTCCTCTACAGATTTTTGCTGCCCCTTTTACCAGTGGCTGAATCTACTTTCTCTTATGTTTTGCTCCATCACCCAGGCGGA…	2014	6638	Chromosome: 15; Location: 15q11.2 Annotation: Chromosome 15 NC_000015.10 (24823637..24978723) MIM: 182279 ID: 6638	15	NC_000015.10	24823637..24978723
SNURF-SNRPN	SNURF	Homo_sapiens	Homo sapiens small nuclear ribonucleoprotein polypeptide N (SNRPN), transcript variant 44, mRNA	117	117	94%	5e-29	88.06	2086	NM_001400686.1	AGACCACGCCCACCAAGGGCTGGCCGCAGCCACTGTAGCTGAGCTCAGAGCCTTCTGTGTGGTTTGCGGGGGCAAGGTCAGCTGCCCCCTGCCCTCTCTCTGGGGCTATTTGAGGAATGCGGCCTTTTTGCATAAGAAAGGCTTTTCTCTACAGTAACTGTGGTCGCTGATCAATGACACCTTCCTGATACTTTGACGAAGGTAATTGGGACTCCCATCAAGTCTCCACACAGCTAGCAGCCACGTGGGGCACTTCTCCAGCATATGTAAGTGGAACTCAGAAGGCAACATTCCCTGAACATACTCTTCCACCAGAATCTCCTCTACAGATTTTTGCTGCCCCTTTTACCAGTGGCTGAATCTACTTTCTCTTATACTTGTCAACCCCGACTATGGGAG…	2086	6638	Chromosome: 15; Location: 15q11.2 Annotation: Chromosome 15 NC_000015.10 (24823637..24978723) MIM: 182279 ID: 6638	15	NC_000015.10	24823637..24978723
SNURF-SNRPN	SNURF	Homo_sapiens	Homo sapiens small nuclear ribonucleoprotein polypeptide N (SNRPN), transcript variant 34, mRNA	117	117	94%	5e-29	88.06	2051	NM_001400643.1	AGACCACGCCCACCAAGGGCTGGCCGCAGCCACTGTAGCTGAGCTCAGAGCCTTCTGTGTGGTTTGCGGGGGCAAGGTCAGCTGCCCCCTGCCCTCTCTCTGGGGCTATTTGAGGAATGCGGCCTTTTTGCATAAGAAAGGCTTTTCTCTACAGTAACTGTGGTCGCTGATCAATGACACCTTCCTGATACTTTGACGAAGGTAATTGGGACTCCCATCAAGTCTCCACACAGCTAGCAGCCACGTGGGGCACTTCTCCAGGTTCACAGCTGGAGAGCCATTGTCTCGGGATTAATTGTACCTTGAGCATCACCTATATCTGATTTAGATGATATTTACATGCGACTTTCGACTTACACTTGAAAGTTGATGCTGGAATGAGTTAAGACATTTTGGAGT…	2051	6638	Chromosome: 15; Location: 15q11.2 Annotation: Chromosome 15 NC_000015.10 (24823637..24978723) MIM: 182279 ID: 6638	15	NC_000015.10	24823637..24978723
SNURF-SNRPN	SNURF	Homo_sapiens	Homo sapiens small nuclear ribonucleoprotein polypeptide N (SNRPN), transcript variant 64, mRNA	117	117	94%	5e-29	88.06	2473	NM_001400712.1	GTGGGGTCTGCAGTGGCAAGGCCAGCCGCCCCCTGTCTTCCCTCTGGAGCTGTTTGAGGAATGCAGTTCTTTTGCATAAGAAAGGCTTTTCTCTCCAGTCATTCTGCTTGCTGATCAAGAACACTTAACAGCTTCAGGCTTTCCTGATACTTTGACGAAGGTAATTGGGACTCCCATCAAGTCTCCACACAGCTAGCAGCCACGTGGGGCACTTCTCCAGGTTCACAGCTGGAGAGCCATTGTCTCGGGATTAATTGTACCTTGAGCATCACCTATATCTGATTTAGATGATATTTACATGCGACTTTCGACTTACACTTGAAAGTTGATGCTGGAATGAGTTAAGACATTTTGGAGTTACTAAGATGGAATGGACATATTCTTGTGGCATATGTAAGT…	2473	6638	Chromosome: 15; Location: 15q11.2 Annotation: Chromosome 15 NC_000015.10 (24823637..24978723) MIM: 182279 ID: 6638	15	NC_000015.10	24823637..24978723
SNURF-SNRPN	SNURF	Homo_sapiens	Homo sapiens small nuclear ribonucleoprotein polypeptide N (SNRPN), transcript variant 63, mRNA	117	117	94%	5e-29	88.06	2030	NM_001400710.1	GTGGGGTCTGCAGTGGCAAGGCCAGCCGCCCCCTGTCTTCCCTCTGGAGCTGTTTGAGGAATGCAGTTCTTTTGCATAAGAAAGGCTTTTCTCTCCAGTCATTCTGCTTGCTGATCAAGAACACTTAACAGCTTCAGGCTTTCCTGATACTTTGACGAAGGTAATTGGGACTCCCATCAAGTCTCCACACAGCTAGCAGCCACGTGGGGCACTTCTCCAGCATATGTAAGTGGAACTCAGAAGGCAACATTCCCTGAACATACTCTTCCACCAGAATCTCCTCTACAGATTTTTGCTGCCCCTTTTACCAGTGGCTGAATCTACTTTCTCTTATACTTGTCAACCCCGACTATGGGAGAAACAGCAATATATTGGACACTGACTCAGACAGTATACAGC…	2030	6638	Chromosome: 15; Location: 15q11.2 Annotation: Chromosome 15 NC_000015.10 (24823637..24978723) MIM: 182279 ID: 6638	15	NC_000015.10	24823637..24978723
SNURF-SNRPN	SNURF	Homo_sapiens	Homo sapiens small nuclear ribonucleoprotein polypeptide N (SNRPN), transcript variant 79, mRNA	125	125	100%	4e-32	88.73	1491	NM_001400728.1	GCAGAGTGGAGCGGCCGCCGGAGATGCCTGACGCATCTGTCTGAGGAGCGGTCAGTGACGCGATGGAGCGGGCAAGGGATCGCTTACACCTGAGACGAACTACAGAACAGCACGTACCAGAGGTGGAAGTCCAAGTCAAACGCAGAAGGACTGCCTCACTGAGCAACCAAGAGTGTCAGTTGTACCCGAGGCGTTCTCAGCAGCAGCAAGTACCTGTGGTGGATTTCCAGGCTGAACTGAGGCAGGCATTCTTAGCTGAGACACCAAGAGGTGGTTAAAGCCATATTGGAGTAGCGAGGAATCTGATTCCAAGCAAAAACCAGCTTTAACATGCTTTCCTCTGCAGGCTCCATCTACTCTTTGAAGCTTCTGCCCAGCTTGCATTGTTTCTAGGAGAAC…	1491	6638	Chromosome: 15; Location: 15q11.2 Annotation: Chromosome 15 NC_000015.10 (24823637..24978723) MIM: 182279 ID: 6638	15	NC_000015.10	24823637..24978723
SNURF-SNRPN	SNURF	Homo_sapiens	Homo sapiens small nuclear ribonucleoprotein polypeptide N (SNRPN), transcript variant 7, mRNA	117	117	92%	9e-29	87.88	1935	NM_001349455.2	AGACCACGCCCACCAAGGGCTGGCCGCAGCCACTGTAGCTGAGCTCAGAGCCTTCTGTGTGGTTTGCGGGGGCAAGGTCAGCTGCCCCCTGCCCTCTCTCTGGGGCTATTTGAGGAATGCGGCCTTTTTGCATAAGAAAGGCTTTTCTCTACAGTAACTGTGGTCGCTGATCAATGACACCTTCCTGATACTTTGACGAAGGTAATTGGGACTCCCATCAAGTCTCCACACAGCTAGCAGCCACGTGGGGCACTTCTCCAGGTTCACAGCTGGAGAGCCATTGTCTCGGGATTAATTGTACCTTGAGCATCACCTATATCTGATTTAGATGATATTTACATGCGACTTTCGACTTACACTTGAAAGTTGATGCTGGAATGAGTTAAGACATTTTGGAGT…	1935	6638	Chromosome: 15; Location: 15q11.2 Annotation: Chromosome 15 NC_000015.10 (24823637..24978723) MIM: 182279 ID: 6638	15	NC_000015.10	24823637..24978723
SNURF-SNRPN	SNURF	Homo_sapiens	Homo sapiens small nuclear ribonucleoprotein polypeptide N (SNRPN), transcript variant 71, mRNA	56.2	56.2	49%	3e-07	74.29	1606	NM_001400720.1	GTGGGGTCTGCAGTGGCAAGGCCAGCCGCCCCCTGTCTTCCCTCTGGAGCTGTTTGAGGAATGCAGTTCTTTTGCATAAGAAAGGCTTTTCTCTCCAGTCATTCTGCTTGCTGATCAAGAACACTTAACAGCTTCAGGCTTTCCTGATACTTTGACGAAGGTAATTGGGACTCCCATCAAGTCTCCACACAGCTAGCAGCCACGTGGGGCACTTCTCCAGCATATGTAAGTGGAACTCAGAAGGCAACATTCCCTGAACATACTCTTCCACCAGAATCTCCTCTACAGATTTTTGCTGCCCCTTTTACCAGTGTCAGTTGTACCCGAGGCGTTCTCAGCAGCAGCAAGTACCTGTGGTGGATTTCCAGGCTGAACTGAGGCAGGCATTCTTAGCTGAGA…	1606	6638	Chromosome: 15; Location: 15q11.2 Annotation: Chromosome 15 NC_000015.10 (24823637..24978723) MIM: 182279 ID: 6638	15	NC_000015.10	24823637..24978723
SNURF-SNRPN	SNURF	Homo_sapiens	Homo sapiens SNRPN upstream open reading frame (SNURF), transcript variant 2, mRNA	125	125	100%	1e-35	88.73	350	NM_022804.3	GCAGAGTGGAGCGGCCGCCGGAGATGCCTGACGCATCTGTCTGAGGAGCGGTCAGTGACGCGATGGAGCGGGCAAGGGATCGCTTACACCTGAGACGAACTACAGAACAGCACGTACCAGAGGTGGAAGTCCAAGTCAAACGCAGAAGGACTGCCTCACTGAGCAACCAAGAGTGTCAGTTGTACCCGAGGCGTTCTCAGCAGCAGCAAGTACCTGTGGTGGATTTCCAGGCTGAACTGAGGCAGGCATTCTTAGCTGAGACACCAAGAGGTGGTTAAAGCCATATTGGAGTAGCGAGGAATCTGATTCCAAGCAAAAACCAGACAATGTAATAAAAATATTATTCATAA	350	8926	Chromosome: 15; Location: 15q11.2 Annotation: Chromosome 15 NC_000015.10 (24954987..24978723) ID: 8926	15	NC_000015.10	24954987..24978723
SNURF-SNRPN	SNURF	Homo_sapiens	Homo sapiens small nuclear ribonucleoprotein polypeptide N (SNRPN), transcript variant 32, mRNA	117	117	94%	5e-29	88.06	2333	NM_001400640.1	AGACCACGCCCACCAAGGGCTGGCCGCAGCCACTGTAGCTGAGCTCAGAGCCTTCTGTGTGGTTTGCGGGGGCAAGGTCAGCTGCCCCCTGCCCTCTCTCTGGGGCTATTTGAGGAATGCGGCCTTTTTGCATAAGAAAGGCTTTTCTCTACAGTAACTGTGGTCGCTGATCAATGACACCTTCCTGATGTAAGTGGGATCTGTGGATCTGAAAATTCACAGTGGCCAGCTCACCACCACCTGATGAAAGATACACCACAGGGTGAGAGCATCCTAACAGCAAACTGCAAATGAGATACTTTGACGAAGGTAATTGGGACTCCCATCAAGTCTCCACACAGCTAGCAGCCACGTGGGGCACTTCTCCAGGTTCACAGCTGGAGAGCCATTGTCTCGGGA…	2333	6638	Chromosome: 15; Location: 15q11.2 Annotation: Chromosome 15 NC_000015.10 (24823637..24978723) MIM: 182279 ID: 6638	15	NC_000015.10	24823637..24978723
SNURF-SNRPN	SNURF	Homo_sapiens	Homo sapiens small nuclear ribonucleoprotein polypeptide N (SNRPN), transcript variant 5, mRNA	117	117	92%	8e-29	87.88	1794	NM_022808.5	AGACCACGCCCACCAAGGGCTGGCCGCAGCCACTGTAGCTGAGCTCAGAGCCTTCTGTGTGGTTTGCGGGGGCAAGGTCAGCTGCCCCCTGCCCTCTCTCTGGGGCTATTTGAGGAATGCGGCCTTTTTGCATAAGAAAGGCTTTTCTCTACAGTAACTGTGGTCGCTGATCAATGACACCTTCCTGGTAACATTTCATATTGCTTTTTTGGAGATACTTTGACGAAGGTAATTGGGACTCCCATCAAGTCTCCACACAGCTAGCAGCCACGTGGGGCACTTCTCCAGCATATGTAAGTGGAACTCAGAAGGCAACATTCCCTGAACATACTCTTCCACCAGAATCTCCTCTACAGATTTTTGCTGCCCCTTTTACCAGTGGCTGAATCTACTTTCTCT…	1794	6638	Chromosome: 15; Location: 15q11.2 Annotation: Chromosome 15 NC_000015.10 (24823637..24978723) MIM: 182279 ID: 6638	15	NC_000015.10	24823637..24978723
SNURF-SNRPN	SNURF	Homo_sapiens	Homo sapiens small nuclear ribonucleoprotein polypeptide N (SNRPN), transcript variant 73, mRNA	117	117	94%	5e-29	88.06	2045	NM_001400722.1	GTGGGGTCTGCAGTGGCAAGGCCAGCCGCCCCCTGTCTTCCCTCTGGAGCTGTTTGAGGAATGCAGTTCTTTTGCATAAGAAAGGCTTTTCTCTCCAGTCATTCTGCTTGCTGATCAAGAACACTTAACAGCTTCAGGCTTTCCTGATACTTTGACGAAGGTAATTGGGACTCCCATCAAGTCTCCACACAGCTAGCAGCCACGTGGGGCACTTCTCCAGCATATGTAAGTGGAACTCAGAAGGCAACATTCCCTGAACATACTCTTCCACCAGAATCTCCTCTACAGATTTTTGCTGCCCCTTTTACCAGTGGCTGAATCTACTTTCTCTTATACTTGTCAACCCCGACTATGGGAGAAACAGCAATATATTGGACACTGACTCAGACAGTATACAGC…	2045	6638	Chromosome: 15; Location: 15q11.2 Annotation: Chromosome 15 NC_000015.10 (24823637..24978723) MIM: 182279 ID: 6638	15	NC_000015.10	24823637..24978723
SNURF-SNRPN	SNURF	Homo_sapiens	Homo sapiens small nuclear ribonucleoprotein polypeptide N (SNRPN), transcript variant 39, mRNA	117	117	100%	6e-29	83.1	1579	NM_001400650.1	AGACCACGCCCACCAAGGGCTGGCCGCAGCCACTGTAGCTGAGCTCAGAGCCTTCTGTGTGGTTTGCGGGGGCAAGGTCAGCTGCCCCCTGCCCTCTCTCTGGGGCTATTTGAGGAATGCGGCCTTTTTGCATAAGAAAGGCTTTTCTCTACAGTAACTGTGGTCGCTGATCAATGACACCTTCCTGGGATCGCTTACACCTGAGACGAACTACAGAACAGCACGTACCAGAGGTGGAAGTCCAAGTCAAACGCAGAAGGACTGCCTCACTGAGCAACCAAGAGTGTCAGTTGTACCCGAGGCGTTCTCAGCAGCAGCAAGTACCTGTGGTGGATTTCCAGGCTGAACTGAGGCAGGCATTCTTAGCTGAGACACCAAGAGGTGGTTAAAGCCATATTG…	1579	6638	Chromosome: 15; Location: 15q11.2 Annotation: Chromosome 15 NC_000015.10 (24823637..24978723) MIM: 182279 ID: 6638	15	NC_000015.10	24823637..24978723
SNURF-SNRPN	SNURF	Homo_sapiens	Homo sapiens small nuclear ribonucleoprotein polypeptide N (SNRPN), transcript variant 30, mRNA	117	117	92%	9e-29	87.88	1931	NM_001400638.1	AGACCACGCCCACCAAGGGCTGGCCGCAGCCACTGTAGCTGAGCTCAGAGCCTTCTGTGTGGTTTGCGGGGGCAAGGTCAGCTGCCCCCTGCCCTCTCTCTGGGGCTATTTGAGGAATGCGGCCTTTTTGCATAAGAAAGGCTTTTCTCTACAGTAACTGTGGTCGCTGATCAATGACACCTTCCTGATACTTTGACGAAGGTAATTGGGACTCCCATCAAGTCTCCACACAGCTAGCAGCCACGTGGGGCACTTCTCCAGGTTCACAGCTGGAGAGCCATTGTCTCGGGATTAATTGTACCTTGAGCATCACCTATATCTGATTTAGATGATATTTACATGCGACTTTCGACTTACACTTGAAAGTTGATGCTGGAATGAGTTAAGACATTTTGGAGT…	1931	6638	Chromosome: 15; Location: 15q11.2 Annotation: Chromosome 15 NC_000015.10 (24823637..24978723) MIM: 182279 ID: 6638	15	NC_000015.10	24823637..24978723
SNURF-SNRPN	SNURF	Homo_sapiens	Homo sapiens small nuclear ribonucleoprotein polypeptide N (SNRPN), transcript variant 90, mRNA	116	116	92%	1e-28	87.88	2198	NM_001400739.1	AGACCACGCCCACCAAGGGCTGGCCGCAGCCACTGTAGCTGAGCTCAGAGCCTTCTGTGTGGTTTGCGGGGGCAAGGTCAGCTGCCCCCTGCCCTCTCTCTGGGGCTATTTGAGGAATGCGGCCTTTTTGCATAAGAAAGGCTTTTCTCTACAGTAACTGTGGTCGCTGATCAATGACACCTTCCTGATACTTTGACGAAGGTAATTGGGACTCCCATCAAGTCTCCACACAGCTAGCAGCCACGTGGGGCACTTCTCCAGGTTCACAGCTGGAGAGCCATTGTCTCGGGATTAATTGTACCTTGAGCATCACCTATATCTGATTTAGATGATATTTACATGCGACTTTCGACTTACACTTGAAAGTTGATGCTGGAATGAGTTAAGACATTTTGGAGT…	2198	6638	Chromosome: 15; Location: 15q11.2 Annotation: Chromosome 15 NC_000015.10 (24823637..24978723) MIM: 182279 ID: 6638	15	NC_000015.10	24823637..24978723
SNURF-SNRPN	SNURF	Homo_sapiens	Homo sapiens small nuclear ribonucleoprotein polypeptide N (SNRPN), transcript variant 11, mRNA	117	117	92%	8e-29	87.88	1801	NM_001349459.2	AGACCACGCCCACCAAGGGCTGGCCGCAGCCACTGTAGCTGAGCTCAGAGCCTTCTGTGTGGTTTGCGGGGGCAAGGTCAGCTGCCCCCTGCCCTCTCTCTGGGGCTATTTGAGGAATGCGGCCTTTTTGCATAAGAAAGGCTTTTCTCTACAGTAACTGTGGTCGCTGATCAATGACACCTTCCTGATGTAAGTGGGATCTGTGGATCTGAAAATTCACAGTGGCCAGCTCACCACCACCTGATGAAAGATACACCACAGGGTGAGAGCATCCTAACAGCAAACTGCAAATGAGCATATGTAAGTGGAACTCAGAAGGCAACATTCCCTGAACATACTCTTCCACCAGAATCTCCTCTACAGATTTTTGCTGCCCCTTTTACCAGTGGCTGAATCTAC…	1801	6638	Chromosome: 15; Location: 15q11.2 Annotation: Chromosome 15 NC_000015.10 (24823637..24978723) MIM: 182279 ID: 6638	15	NC_000015.10	24823637..24978723
SNURF-SNRPN	SNURF	Homo_sapiens	Homo sapiens small nuclear ribonucleoprotein polypeptide N (SNRPN), transcript variant 46, mRNA	117	117	92%	8e-29	87.88	1842	NM_001400688.1	AGACCACGCCCACCAAGGGCTGGCCGCAGCCACTGTAGCTGAGCTCAGAGCCTTCTGTGTGGTTTGCGGGGGCAAGGTCAGCTGCCCCCTGCCCTCTCTCTGGGGCTATTTGAGGAATGCGGCCTTTTTGCATAAGAAAGGCTTTTCTCTACAGTAACTGTGGTCGCTGATCAATGACACCTTCCTGATGTAAGTGGGATCTGTGGATCTGAAAATTCACAGTGGCCAGCTCACCACCACCTGATGAAAGATACACCACAGGATACTTTGACGAAGGTAATTGGGACTCCCATCAAGTCTCCACACAGCTAGCAGCCACGTGGGGCACTTCTCCAGCATATGTAAGTGGAACTCAGAAGGCAACATTCCCTGAACATACTCTTCCACCAGAATCTCCTC…	1842	6638	Chromosome: 15; Location: 15q11.2 Annotation: Chromosome 15 NC_000015.10 (24823637..24978723) MIM: 182279 ID: 6638	15	NC_000015.10	24823637..24978723
SNURF-SNRPN	SNURF	Homo_sapiens	Homo sapiens small nuclear ribonucleoprotein polypeptide N (SNRPN), transcript variant 59, mRNA	117	117	94%	5e-29	88.06	2105	NM_001400703.1	GTGGGGTCTGCAGTGGCAAGGCCAGCCGCCCCCTGTCTTCCCTCTGGAGCTGTTTGAGGAATGCAGTTCTTTTGCATAAGAAAGGCTTTTCTCTCCAGTCATTCTGCTTGCTGATCAAGAACACTTAACAGCTTCAGGCTTTCCTGATACTTTGACGAAGGTAATTGGGACTCCCATCAAGTCTCCACACAGCTAGCAGCCACGTGGGGCACTTCTCCAGCATATGTAAGTGGAACTCAGAAGGCAACATTCCCTGAACATACTCTTCCACCAGAATCTCCTCTACAGATTTTTGCTGCCCCTTTTACCAGTGGCTGAATCTACTTTCTCTTATGGTTTGGTTTGCGGCAGAAGAATCTGCATTTCGAACAAGTGCCAGGACTGGTCTGAGGAACACAC…	2105	6638	Chromosome: 15; Location: 15q11.2 Annotation: Chromosome 15 NC_000015.10 (24823637..24978723) MIM: 182279 ID: 6638	15	NC_000015.10	24823637..24978723
SNURF-SNRPN	SNURF	Homo_sapiens	Homo sapiens small nuclear ribonucleoprotein polypeptide N (SNRPN), transcript variant 3, mRNA	117	117	92%	8e-29	87.88	1767	NM_022806.5	AGACCACGCCCACCAAGGGCTGGCCGCAGCCACTGTAGCTGAGCTCAGAGCCTTCTGTGTGGTTTGCGGGGGCAAGGTCAGCTGCCCCCTGCCCTCTCTCTGGGGCTATTTGAGGAATGCGGCCTTTTTGCATAAGAAAGGCTTTTCTCTACAGTAACTGTGGTCGCTGATCAATGACACCTTCCTGATACTTTGACGAAGGTAATTGGGACTCCCATCAAGTCTCCACACAGCTAGCAGCCACGTGGGGCACTTCTCCAGCATATGTAAGTGGAACTCAGAAGGCAACATTCCCTGAACATACTCTTCCACCAGAATCTCCTCTACAGATTTTTGCTGCCCCTTTTACCAGTGGCTGAATCTACTTTCTCTTATGGATCGCTTACACCTGAGACGAAC…	1767	6638	Chromosome: 15; Location: 15q11.2 Annotation: Chromosome 15 NC_000015.10 (24823637..24978723) MIM: 182279 ID: 6638	15	NC_000015.10	24823637..24978723
SNURF-SNRPN	SNURF	Homo_sapiens	Homo sapiens small nuclear ribonucleoprotein polypeptide N (SNRPN), transcript variant 15, mRNA	73.6	129	100%	2e-13	100	1592	NM_001349463.2	GCAGAGTGGAGCGGCCGCCGGAGATGCCTGACGCATCTGTCTGAGGAGCGGTCAGTGACGCGATGGAGCGGGCAAGGGATCGCTTACACCTGAGACGAACTACAGAACAGCACGTACCAGAGGTGGAAGTCCAAGTCAAACGCAGAAGGACTGCCTCACTGAGCAACCAAGAGTAGTGACTTGTCAGGAGGATCAATATGAAGGACGGCCTAAACATCTCCCTGCAAATGCTTTAGCAGCATCTCCCTCCCCTCACCCCTGGGGAGAAAGGATTGTTCACACAGGATAATTTGAAAGTGTCAGTTGTACCCGAGGCGTTCTCAGCAGCAGCAAGTACCTGTGGTGGATTTCCAGGCTGAACTGAGGCAGGCATTCTTAGCTGAGACACCAAGAGGTGGT…	1592	6638	Chromosome: 15; Location: 15q11.2 Annotation: Chromosome 15 NC_000015.10 (24823637..24978723) MIM: 182279 ID: 6638	15	NC_000015.10	24823637..24978723
SNURF-SNRPN	SNURF	Homo_sapiens	Homo sapiens small nuclear ribonucleoprotein polypeptide N (SNRPN), transcript variant 20, mRNA	125	125	100%	7e-32	88.73	1784	NM_001378252.1	GCAGAGTGGAGCGGCCGCCGGAGATGCCTGACGCATCTGTCTGAGGAGCGGTCAGTGACGCGATGGAGCGGGCAAGGGATCGCTTACACCTGAGACGAACTACAGAACAGCACGTACCAGAGGTGGAAGTCCAAGTCAAACGCAGAAGGACTGCCTCACTGAGCAACCAAGAGTGTCAGTTGTACCCGAGGCGTTCTCAGCAGCAGCAAGTACCTGTGGTGGATTTCCAGGCTGAACTGAGGCAGGCATTCTTAGCTGAGACACCAAGAGGTGGTTAAAGCCATATTGGAGTAGCGAGGAATCTGATTCCAAGCAAAAACCAGGCTCCATCTACTCTTTGAAGCTTCTGCCCAGCTTGCATTGTTTCTAGGAGAACCTGCGTCATACCTTTATCTATAG…	1784	6638	Chromosome: 15; Location: 15q11.2 Annotation: Chromosome 15 NC_000015.10 (24823637..24978723) MIM: 182279 ID: 6638	15	NC_000015.10	24823637..24978723
SNURF-SNRPN	SNURF	Homo_sapiens	Homo sapiens small nuclear ribonucleoprotein polypeptide N (SNRPN), transcript variant 108, mRNA	118	118	97%	1e-29	85.51	1609	NM_001400763.1	GCAGAGTGGAGCGGCCGCCGGAGATGCCTGACGCATCTGTCTGAGGAGCGGTCAGTGACGCGATGGAGCGGGCAAGATTAAAAATAAGTAGATTTAAGCCAGGTGCGGTGGCTCATGTCTATAGTCCCAGCACTTTTGGAGGCCAAGGCAGAAGGATCACTGGAGCCTGGGAGTTCAAGCTTGGGTATTGAGACCCCGTCTCTACATTTAAAAAAAGGGATCGCTTACACCTGAGACGAACTACAGAACAGCACGTACCAGAGGTGGAAGTCCAAGTCAAACGCAGAAGGACTGCCTCACTGAGCAACCAAGAGTGTCAGTTGTACCCGAGGCGTTCTCAGCAGCAGCAAGTACCTGTGGTGGATTTCCAGGCTGAACTGAGGCAGGCATTCTTAGCTG…	1609	6638	Chromosome: 15; Location: 15q11.2 Annotation: Chromosome 15 NC_000015.10 (24823637..24978723) MIM: 182279 ID: 6638	15	NC_000015.10	24823637..24978723
SNURF-SNRPN	SNURF	Homo_sapiens	Homo sapiens small nuclear ribonucleoprotein polypeptide N (SNRPN), transcript variant 62, mRNA	117	117	94%	4e-29	88.06	2010	NM_001400708.1	GTGGGGTCTGCAGTGGCAAGGCCAGCCGCCCCCTGTCTTCCCTCTGGAGCTGTTTGAGGAATGCAGTTCTTTTGCATAAGAAAGGCTTTTCTCTCCAGTCATTCTGCTTGCTGATCAAGAACACTTAACAGCTTCAGGCTTTCCTGATACTTTGACGAAGGTAATTGGGACTCCCATCAAGTCTCCACACAGCTAGCAGCCACGTGGGGCACTTCTCCAGGTTCACAGCTGGAGAGCCATTGTCTCGGGATTAATTGTACCTTGAGCATCACCTATATCTGATTTAGATGATATTTACATGCGACTTTCGACTTACACTTGAAAGTTGATGCTGGAATGAGTTAAGACATTTTGGAGTTACTAAGATGGAATGGACATATTCTTGTGGCATATGTAAGT…	2010	6638	Chromosome: 15; Location: 15q11.2 Annotation: Chromosome 15 NC_000015.10 (24823637..24978723) MIM: 182279 ID: 6638	15	NC_000015.10	24823637..24978723
SNURF-SNRPN	SNURF	Homo_sapiens	Homo sapiens small nuclear ribonucleoprotein polypeptide N (SNRPN), transcript variant 72, mRNA	118	118	95%	2e-29	86.76	1612	NM_001400721.1	GTGGGGTCTGCAGTGGCAAGGCCAGCCGCCCCCTGTCTTCCCTCTGGAGCTGTTTGAGGAATGCAGTTCTTTTGCATAAGAAAGGCTTTTCTCTCCAGTCATTCTGCTTGCTGATCAAGAACACTTAACAGCTTCAGGCTTTCCTGATACTTTGACGAAGGTAATTGGGACTCCCATCAAGTCTCCACACAGCTAGCAGCCACGTGGGGCACTTCTCCAGGGATCGCTTACACCTGAGACGAACTACAGAACAGCACGTACCAGAGGTGGAAGTCCAAGTCAAACGCAGAAGGACTGCCTCACTGAGCAACCAAGAGTGTCAGTTGTACCCGAGGCGTTCTCAGCAGCAGCAAGTACCTGTGGTGGATTTCCAGGCTGAACTGAGGCAGGCATTCTTAG…	1612	6638	Chromosome: 15; Location: 15q11.2 Annotation: Chromosome 15 NC_000015.10 (24823637..24978723) MIM: 182279 ID: 6638	15	NC_000015.10	24823637..24978723
SNURF-SNRPN	SNURF	Homo_sapiens	Homo sapiens small nuclear ribonucleoprotein polypeptide N (SNRPN), transcript variant 84, mRNA	118	118	97%	2e-29	85.51	1685	NM_001400733.1	GCTCCTTCAAGATGGCCGCCGCTGCAGCGGCTTAGATCTGCGCAAGCGCTTCAGCGGGGGGGTGGCCGCTTCCTCCCTGTAGAGCCGCCAGTGGGGAGGGGGCAGGTGGTGTGTGTTCAGCTTCTGCTGTTTCGGAGTTTCAGCCGTACCCTCTTTAGGGTGCAGTGATTTAAGCCAGGTGCGGTGGCTCATGTCTATAGTCCCAGCACTTTTGGAGGCCAAGGCAGAAGGATCACTGGAGCCTGGGAGTTCAAGCTTGGGTATTGAGACCCCGTCTCTACATTTAAAAAAAGGGATCGCTTACACCTGAGACGAACTACAGAACAGCACGTACCAGAGGTGGAAGTCCAAGTCAAACGCAGAAGGACTGCCTCACTGAGCAACCAAGAGTGTCAGTTG…	1685	6638	Chromosome: 15; Location: 15q11.2 Annotation: Chromosome 15 NC_000015.10 (24823637..24978723) MIM: 182279 ID: 6638	15	NC_000015.10	24823637..24978723
SNURF-SNRPN	SNURF	Homo_sapiens	Homo sapiens small nuclear ribonucleoprotein polypeptide N (SNRPN), transcript variant 23, mRNA	75.5	75.5	56%	4e-14	95	1633	NM_001378255.1	GCAGAGTGGAGCGGCCGCCGGAGATGCCTGACGCATCTGTCTGAGGAGCGGTCAGTGACGCGATGGAGCGGGCAAGGGATCGCTTACACCTGAGACGAACTACAGAACAGCACGTACCAGAGGTGGAAGTCCAAGTCAAACGCAGAAGGACTGCCTCACTGAGCAACCAAGAGCTCCATCTACTCTTTGAAGCTTCTGCCCAGCTTGCATTGTTTCTAGGAGAACCTGCGTCATACCTTTATCTATAGCCTTCCCCTAGGTCTTCAGAAGCATCAAGTTTTAACTGTGGACATTGGATTTGGTGGAACAGCAATCATGACGGGGTCTTGCTCTGTCTCCCAGTCTGGAGTGCAGTGGTGCGGTCTTGGCTCACTGCAACCCTGGGTTCAAGAGATTCTC…	1633	6638	Chromosome: 15; Location: 15q11.2 Annotation: Chromosome 15 NC_000015.10 (24823637..24978723) MIM: 182279 ID: 6638	15	NC_000015.10	24823637..24978723
SNURF-SNRPN	SNURF	Homo_sapiens	Homo sapiens small nuclear ribonucleoprotein polypeptide N (SNRPN), transcript variant 85, mRNA	119	119	97%	1e-29	86.96	1582	NM_001400734.1	GCTCCTTCAAGATGGCCGCCGCTGCAGCGGCTTAGATCTGCGCAAGCGCTTCAGCGGGGGGGTGGCCGCTTCCTCCCTGTAGAGCCGCCAGTGGGGAGGGGGCAGGTGGTGTGTGTTCAGCTTCTGCTGTTTCGGAGTTTCAGCCGTACCCTCTTTAGGGTGCAGTGGTAAGGAGAGGAAGCCGGCCAAGGGATCGCTTACACCTGAGACGAACTACAGAACAGCACGTACCAGAGGTGGAAGTCCAAGTCAAACGCAGAAGGACTGCCTCACTGAGCAACCAAGAGTGTCAGTTGTACCCGAGGCGTTCTCAGCAGCAGCAAGTACCTGTGGTGGATTTCCAGGCTGAACTGAGGCAGGCATTCTTAGCTGAGACACCAAGAGGTGGTTAAAGCCATA…	1582	6638	Chromosome: 15; Location: 15q11.2 Annotation: Chromosome 15 NC_000015.10 (24823637..24978723) MIM: 182279 ID: 6638	15	NC_000015.10	24823637..24978723
SNURF-SNRPN	SNURF	Homo_sapiens	Homo sapiens small nuclear ribonucleoprotein polypeptide N (SNRPN), transcript variant 53, mRNA	118	118	95%	2e-29	86.76	1941	NM_001400695.1	AGACCACGCCCACCAAGGGCTGGCCGCAGCCACTGTAGCTGAGCTCAGAGCCTTCTGTGTGGTTTGCGGGGGCAAGGTCAGCTGCCCCCTGCCCTCTCTCTGGGGCTATTTGAGGAATGCGGCCTTTTTGCATAAGAAAGGCTTTTCTCTACAGTAACTGTGGTCGCTGATCAATGACACCTTCCTGATACTTTGACGAAGGTAATTGGGACTCCCATCAAGTCTCCACACAGCTAGCAGCCACGTGGGGCACTTCTCCAGCATATGTAAGTGGAACTCAGAAGGCAACATTCCCTGAACATACTCTTCCACCAGAATCTCCTCTACAGATTTTTGCTGCCCCTTTTACCAGTGGCTGAATCTACTTTCTCTTATGGTTTGGTTTGCGGCAGAAGAATC…	1941	6638	Chromosome: 15; Location: 15q11.2 Annotation: Chromosome 15 NC_000015.10 (24823637..24978723) MIM: 182279 ID: 6638	15	NC_000015.10	24823637..24978723
SNURF-SNRPN	SNURF	Homo_sapiens	Homo sapiens small nuclear ribonucleoprotein polypeptide N (SNRPN), transcript variant 110, mRNA	125	125	100%	3e-32	88.73	1453	NM_001400765.1	GCAGAGTGGAGCGGCCGCCGGAGATGCCTGACGCATCTGTCTGAGGAGCGGTCAGTGACGCGATGGAGCGGGCAAGGGATCGCTTACACCTGAGACGAACTACAGAACAGCACGTACCAGAGGTGGAAGTCCAAGTCAAACGCAGAAGGACTGCCTCACTGAGCAACCAAGAGTGTCAGTTGTACCCGAGGCGTTCTCAGCAGCAGCAAGTACCTGTGGTGGATTTCCAGGCTGAACTGAGGCAGGCATTCTTAGCTGAGACACCAAGAGGTGGTTAAAGCCATATTGGAGTAGCGAGGAATCTGATTCCAAGCAAAAACCAGGCTCCATCTACTCTTTGAAGCTTCTGCCCAGCTTGCATTGTTTCTAGGAGAACCTGCGTCATACCTTTATCTATAG…	1453	6638	Chromosome: 15; Location: 15q11.2 Annotation: Chromosome 15 NC_000015.10 (24823637..24978723) MIM: 182279 ID: 6638	15	NC_000015.10	24823637..24978723
SNURF-SNRPN	SNURF	Homo_sapiens	Homo sapiens small nuclear ribonucleoprotein polypeptide N (SNRPN), transcript variant 112, mRNA	125	125	100%	1e-32	88.73	1204	NM_001400768.1	GCAGAGTGGAGCGGCCGCCGGAGATGCCTGACGCATCTGTCTGAGGAGCGGTCAGTGACGCGATGGAGCGGGCAAGGGATCGCTTACACCTGAGACGAACTACAGAACAGCACGTACCAGAGGTGGAAGTCCAAGTCAAACGCAGAAGGACTGCCTCACTGAGCAACCAAGAGTGTCAGTTGTACCCGAGGCGTTCTCAGCAGCAGCAAGTACCTGTGGTGGATTTCCAGGCTGAACTGAGGCAGGCATTCTTAGCTGAGACACCAAGAGGTGGTTAAAGCCATATTGGAGTAGCGAGGAATCTGATTCCAAGCAAAAACCAGGCTCCATCTACTCTTTGAAGCTTCTGCCCAGCTTGCATTGTTTCTAGGAGAACCTGCGTCATACCTTTATCTATAG…	1204	6638	Chromosome: 15; Location: 15q11.2 Annotation: Chromosome 15 NC_000015.10 (24823637..24978723) MIM: 182279 ID: 6638	15	NC_000015.10	24823637..24978723
SNURF-SNRPN	SNURF	Homo_sapiens	Homo sapiens small nuclear ribonucleoprotein polypeptide N (SNRPN), transcript variant 67, mRNA	117	117	94%	4e-29	88.06	1768	NM_001400716.1	GTGGGGTCTGCAGTGGCAAGGCCAGCCGCCCCCTGTCTTCCCTCTGGAGCTGTTTGAGGAATGCAGTTCTTTTGCATAAGAAAGGCTTTTCTCTCCAGTCATTCTGCTTGCTGATCAAGAACACTTAACAGCTTCAGGCTTTCCTGCATATGTAAGTGGAACTCAGAAGGCAACATTCCCTGAACATACTCTTCCACCAGAATCTCCTCTACAGATTTTTGCTGCCCCTTTTACCAGTGGCTGAATCTACTTTCTCTTATGTTTTGCTCCATCACCCAGGCGGAGTGCAGTGGTGCCATCACAGCTTACTGCAGTCTCCACCTCTCAGGCTCAAGTGATTCTCCTACCTCAGCCTCCCGAGTAGCTGGGACCAGAGGGATCGCTTACACCTGAGACGAA…	1768	6638	Chromosome: 15; Location: 15q11.2 Annotation: Chromosome 15 NC_000015.10 (24823637..24978723) MIM: 182279 ID: 6638	15	NC_000015.10	24823637..24978723
SNURF-SNRPN	SNURF	Homo_sapiens	Homo sapiens small nuclear ribonucleoprotein polypeptide N (SNRPN), transcript variant 92, mRNA	117	117	92%	9e-29	87.88	1956	NM_001400741.1	AGACCACGCCCACCAAGGGCTGGCCGCAGCCACTGTAGCTGAGCTCAGAGCCTTCTGTGTGGTTTGCGGGGGCAAGGTCAGCTGCCCCCTGCCCTCTCTCTGGGGCTATTTGAGGAATGCGGCCTTTTTGCATAAGAAAGGCTTTTCTCTACAGTAACTGTGGTCGCTGATCAATGACACCTTCCTGATACTTTGACGAAGGTAATTGGGACTCCCATCAAGTCTCCACACAGCTAGCAGCCACGTGGGGCACTTCTCCAGGGTGCTGATTGGTCCATTTTACAAACCTCTAGCTACAGAGCATCGATTGGTGCATTTTTACAGAGCACTGATTGGTGCATTTTACAAACCTGTTGTAAGACAGAAAAGTTCTCCAAGGCCCCACCTGACCTACGAAGT…	1956	6638	Chromosome: 15; Location: 15q11.2 Annotation: Chromosome 15 NC_000015.10 (24823637..24978723) MIM: 182279 ID: 6638	15	NC_000015.10	24823637..24978723
SNURF-SNRPN	SNURF	Homo_sapiens	Homo sapiens small nuclear ribonucleoprotein polypeptide N (SNRPN), transcript variant 57, mRNA	117	117	94%	5e-29	88.06	2141	NM_001400701.1	GTGGGGTCTGCAGTGGCAAGGCCAGCCGCCCCCTGTCTTCCCTCTGGAGCTGTTTGAGGAATGCAGTTCTTTTGCATAAGAAAGGCTTTTCTCTCCAGTCATTCTGCTTGCTGATCAAGAACACTTAACAGCTTCAGGCTTTCCTGATACTTTGACGAAGGTAATTGGGACTCCCATCAAGTCTCCACACAGCTAGCAGCCACGTGGGGCACTTCTCCAGGTTCACAGCTGGAGAGCCATTGTCTCGGGATTAATTGTACCTTGAGCATCACCTATATCTGATTTAGATGATATTTACATGCGACTTTCGACTTACACTTGAAAGTTGATGCTGGAATGAGTTAAGACATTTTGGAGTTACTAAGATGGAATGGACATATTCTTGTGGCATATGTAAGT…	2141	6638	Chromosome: 15; Location: 15q11.2 Annotation: Chromosome 15 NC_000015.10 (24823637..24978723) MIM: 182279 ID: 6638	15	NC_000015.10	24823637..24978723
SNURF-SNRPN	SNURF	Homo_sapiens	Homo sapiens small nuclear ribonucleoprotein polypeptide N (SNRPN), transcript variant 43, mRNA	117	117	92%	9e-29	87.88	1889	NM_001400685.1	AGACCACGCCCACCAAGGGCTGGCCGCAGCCACTGTAGCTGAGCTCAGAGCCTTCTGTGTGGTTTGCGGGGGCAAGGTCAGCTGCCCCCTGCCCTCTCTCTGGGGCTATTTGAGGAATGCGGCCTTTTTGCATAAGAAAGGCTTTTCTCTACAGTAACTGTGGTCGCTGATCAATGACACCTTCCTGATACTTTGACGAAGGTAATTGGGACTCCCATCAAGTCTCCACACAGCTAGCAGCCACGTGGGGCACTTCTCCAGATGTAGTCTTGCTCTGTTGCCCGGGCTAGAATGCAGTGGCACAATCTCGGCTCACCACAACCTCCGCCTCCCAGGTTCAAGTGATTCTCCTGCCTCAGCCTCCCAAATAGCTGGGATTACAGCATATGTAAGTGGAAC…	1889	6638	Chromosome: 15; Location: 15q11.2 Annotation: Chromosome 15 NC_000015.10 (24823637..24978723) MIM: 182279 ID: 6638	15	NC_000015.10	24823637..24978723
SNURF-SNRPN	SNURF	Homo_sapiens	Homo sapiens small nuclear ribonucleoprotein polypeptide N (SNRPN), transcript variant 29, mRNA	117	117	92%	9e-29	87.88	2044	NM_001400637.1	AGACCACGCCCACCAAGGGCTGGCCGCAGCCACTGTAGCTGAGCTCAGAGCCTTCTGTGTGGTTTGCGGGGGCAAGGTCAGCTGCCCCCTGCCCTCTCTCTGGGGCTATTTGAGGAATGCGGCCTTTTTGCATAAGAAAGGCTTTTCTCTACAGTAACTGTGGTCGCTGATCAATGACACCTTCCTGATGTAAGTGGGATCTGTGGATCTGAAAATTCACAGTGGCCAGCTCACCACCACCTGATGAAAGATACACCACAGGGTGAGAGCATCCTAACAGCAAACTGCAAATGAGGCCTTTGGTTGATCATTTCTGAAGATTTGTGTCGCCTGAATTCAGTGGGGGTCACCTCTCCATGATCTTAAGCAACAGTCCTGTTGGGACTGTTATGCTATCCT…	2044	6638	Chromosome: 15; Location: 15q11.2 Annotation: Chromosome 15 NC_000015.10 (24823637..24978723) MIM: 182279 ID: 6638	15	NC_000015.10	24823637..24978723
SNURF-SNRPN	SNURF	Homo_sapiens	Homo sapiens small nuclear ribonucleoprotein polypeptide N (SNRPN), transcript variant 105, mRNA	117	117	94%	5e-29	88.06	2184	NM_001400758.1	GTGGGGTCTGCAGTGGCAAGGCCAGCCGCCCCCTGTCTTCCCTCTGGAGCTGTTTGAGGAATGCAGTTCTTTTGCATAAGAAAGGCTTTTCTCTCCAGTCATTCTGCTTGCTGATCAAGAACACTTAACAGCTTCAGGCTTTCCTGATACTTTGACGAAGGTAATTGGGACTCCCATCAAGTCTCCACACAGCTAGCAGCCACGTGGGGCACTTCTCCAGGTTCACAGCTGGAGAGCCATTGTCTCGGGATTAATTGTACCTTGAGCATCACCTATATCTGATTTAGATGATATTTACATGCGACTTTCGACTTACACTTGAAAGTTGATGCTGGAATGAGTTAAGACATTTTGGAGTTACTAAGATGGAATGGACATATTCTTGTGGCATATGTAAGT…	2184	6638	Chromosome: 15; Location: 15q11.2 Annotation: Chromosome 15 NC_000015.10 (24823637..24978723) MIM: 182279 ID: 6638	15	NC_000015.10	24823637..24978723
SNURF-SNRPN	SNURF	Homo_sapiens	Homo sapiens small nuclear ribonucleoprotein polypeptide N (SNRPN), transcript variant 61, mRNA	117	117	94%	4e-29	88.06	1857	NM_001400706.1	GTGGGGTCTGCAGTGGCAAGGCCAGCCGCCCCCTGTCTTCCCTCTGGAGCTGTTTGAGGAATGCAGTTCTTTTGCATAAGAAAGGCTTTTCTCTCCAGTCATTCTGCTTGCTGATCAAGAACACTTAACAGCTTCAGGCTTTCCTGATACTTTGACGAAGGTAATTGGGACTCCCATCAAGTCTCCACACAGCTAGCAGCCACGTGGGGCACTTCTCCAGCATATGTAAGTGGAACTCAGAAGGCAACATTCCCTGAACATACTCTTCCACCAGAATCTCCTCTACAGATTTTTGCTGCCCCTTTTACCAGTGGCTGAATCTACTTTCTCTTATGAGACAGGGTCTGGCTATGTTGCCCAGGTTGGAGTGCAGTGATGCAGTTATAGCTCCCTGTAACC…	1857	6638	Chromosome: 15; Location: 15q11.2 Annotation: Chromosome 15 NC_000015.10 (24823637..24978723) MIM: 182279 ID: 6638	15	NC_000015.10	24823637..24978723
SNURF-SNRPN	SNURF	Homo_sapiens	Homo sapiens small nuclear ribonucleoprotein polypeptide N (SNRPN), transcript variant 111, mRNA	117	117	94%	2e-29	88.06	1296	NM_001400767.1	GCAGAGTGGAGCGGCCGCCGGAGATGCCTGACGCATCTGTCTGAGGAGCGGGATCGCTTACACCTGAGACGAACTACAGAACAGCACGTACCAGAGGTGGAAGTCCAAGTCAAACGCAGAAGGACTGCCTCACTGAGCAACCAAGAGTGTCAGTTGTACCCGAGGCGTTCTCAGCAGCAGCAAGTACCTGTGGTGGATTTCCAGGCTGAACTGAGGCAGGCATTCTTAGCTGAGACACCAAGAGGTGGTTAAAGCCATATTGGAGTAGCGAGGAATCTGATTCCAAGCAAAAACCAGACTGTTGGCAAGAGTAGCAAGATGCTGCAGCACATTGACTATAGAATGAGATGTATCCTGCAAGATGGCCGAATCTTCATTGGCACCTTTAAGGCTTTTGAC…	1296	6638	Chromosome: 15; Location: 15q11.2 Annotation: Chromosome 15 NC_000015.10 (24823637..24978723) MIM: 182279 ID: 6638	15	NC_000015.10	24823637..24978723
SNURF-SNRPN	SNURF	Homo_sapiens	Homo sapiens small nuclear ribonucleoprotein polypeptide N (SNRPN), transcript variant 83, mRNA	118	118	97%	2e-29	85.51	1700	NM_001400732.1	GCTCCTTCAAGATGGCCGCCGCTGCAGCGGCTTAGATCTGCGCAAGCGCTTCAGCGGGGGGGTGGCCGCTTCCTCCCTGTAGAGCCGCCAGTGGGGAGGGGGCAGGTGGTGTGTGTTCAGCTTCTGCTGTTTCGGAGTTTCAGCCGTACCCTCTTTAGGGTGCAGTGATTAAAAATAAGTAGATTTAAGCCAGGTGCGGTGGCTCATGTCTATAGTCCCAGCACTTTTGGAGGCCAAGGCAGAAGGATCACTGGAGCCTGGGAGTTCAAGCTTGGGTATTGAGACCCCGTCTCTACATTTAAAAAAAGGGATCGCTTACACCTGAGACGAACTACAGAACAGCACGTACCAGAGGTGGAAGTCCAAGTCAAACGCAGAAGGACTGCCTCACTGAGCAAC…	1700	6638	Chromosome: 15; Location: 15q11.2 Annotation: Chromosome 15 NC_000015.10 (24823637..24978723) MIM: 182279 ID: 6638	15	NC_000015.10	24823637..24978723
SNURF-SNRPN	SNURF	Homo_sapiens	Homo sapiens small nuclear ribonucleoprotein polypeptide N (SNRPN), transcript variant 68, mRNA	117	117	94%	4e-29	88.06	1728	NM_001400717.1	GTGGGGTCTGCAGTGGCAAGGCCAGCCGCCCCCTGTCTTCCCTCTGGAGCTGTTTGAGGAATGCAGTTCTTTTGCATAAGAAAGGCTTTTCTCTCCAGTCATTCTGCTTGCTGATCAAGAACACTTAACAGCTTCAGGCTTTCCTGATACTTTGACGAAGGTAATTGGGACTCCCATCAAGTCTCCACACAGCTAGCAGCCACGTGGGGCACTTCTCCAGGTTTTGCTCCATCACCCAGGCGGAGTGCAGTGGTGCCATCACAGCTTACTGCAGTCTCCACCTCTCAGGCTCAAGTGATTCTCCTACCTCAGCCTCCCGAGTAGCTGGGACCAGAGGGATCGCTTACACCTGAGACGAACTACAGAACAGCACGTACCAGAGGTGGAAGTCCAAGTCAA…	1728	6638	Chromosome: 15; Location: 15q11.2 Annotation: Chromosome 15 NC_000015.10 (24823637..24978723) MIM: 182279 ID: 6638	15	NC_000015.10	24823637..24978723
SNURF-SNRPN	SNURF	Homo_sapiens	Homo sapiens SNRPN upstream open reading frame (SNURF), transcript variant 3, mRNA	125	125	100%	5e-33	88.73	1062	NM_001394334.1	GCAGAGTGGAGCGGCCGCCGGAGATGCCTGACGCATCTGTCTGAGGAGCGGTCAGTGACGCGATGGAGCGGGCAAGGGATCGCTTACACCTGAGACGAACTACAGAACAGCACGTACCAGAGGTGGAAGTCCAAGTCAAACGCAGAAGGACTGCCTCACTGAGCAACCAAGAGTGTCAGTTGTACCCGAGGCGTTCTCAGCAGCAGCAAGTACCTGTGGTGGATTTCCAGGCTGAACTGAGGCAGGCATTCTTAGCTGAGACACCAAGAGGTGGTTAAAGCCATATTGGAGTAGCGAGGAATCTGATTCCAAGCAAAAACCAGGTTAGAGCTAATGCAGCAATGATCAAGAATAAAGAATCATTAAAGAATGGGGTGTTGGGGGTTCTCTTAATTATCA…	1062	8926	Chromosome: 15; Location: 15q11.2 Annotation: Chromosome 15 NC_000015.10 (24954987..24978723) ID: 8926	15	NC_000015.10	24954987..24978723
SNURF-SNRPN	SNURF	Homo_sapiens	Homo sapiens small nuclear ribonucleoprotein polypeptide N (SNRPN), transcript variant 27, mRNA	118	118	95%	2e-29	86.76	2049	NM_001400635.1	AGACCACGCCCACCAAGGGCTGGCCGCAGCCACTGTAGCTGAGCTCAGAGCCTTCTGTGTGGTTTGCGGGGGCAAGGTCAGCTGCCCCCTGCCCTCTCTCTGGGGCTATTTGAGGAATGCGGCCTTTTTGCATAAGAAAGGCTTTTCTCTACAGTAACTGTGGTCGCTGATCAATGACACCTTCCTGATGTAAGTGGGATCTGTGGATCTGAAAATTCACAGTGGCCAGCTCACCACCACCTGATGAAAGATACACCACAGGGTGAGAGCATCCTAACAGCAAACTGCAAATGAGATACTTTGACGAAGGTAATTGGGACTCCCATCAAGTCTCCACACAGCTAGCAGCCACGTGGGGCACTTCTCCAGCATATGTAAGTGGAACTCAGAAGGCAACAT…	2049	6638	Chromosome: 15; Location: 15q11.2 Annotation: Chromosome 15 NC_000015.10 (24823637..24978723) MIM: 182279 ID: 6638	15	NC_000015.10	24823637..24978723
SNURF-SNRPN	SNURF	Homo_sapiens	Homo sapiens small nuclear ribonucleoprotein polypeptide N (SNRPN), transcript variant 78, mRNA	125	125	100%	3e-32	88.73	1392	NM_001400727.1	GCAGAGTGGAGCGGCCGCCGGAGATGCCTGACGCATCTGTCTGAGGAGCGGTCAGTGACGCGATGGAGCGGGCAAGGGATCGCTTACACCTGAGACGAACTACAGAACAGCACGTACCAGAGGTGGAAGTCCAAGTCAAACGCAGAAGGACTGCCTCACTGAGCAACCAAGAGTGTCAGTTGTACCCGAGGCGTTCTCAGCAGCAGCAAGTACCTGTGGTGGATTTCCAGGCTGAACTGAGGCAGGCATTCTTAGCTGAGACACCAAGAGGTGGTTAAAGCCATATTGGAGTAGCGAGGAATCTGATTCCAAGCAAAAACCAGCCTTCCCCTAGGTCTTCAGAAGCATCAAGTTTTAACTGTGGACATTGGATTTGGTGGAACAGCAATCATGACTGTT…	1392	6638	Chromosome: 15; Location: 15q11.2 Annotation: Chromosome 15 NC_000015.10 (24823637..24978723) MIM: 182279 ID: 6638	15	NC_000015.10	24823637..24978723
SNURF-SNRPN	SNURF	Homo_sapiens	Homo sapiens small nuclear ribonucleoprotein polypeptide N (SNRPN), transcript variant 2, mRNA	117	117	92%	7e-29	87.88	1726	NM_022805.5	GTGGGGTCTGCAGTGGCAAGGCCAGCCGCCCCCTGTCTTCCCTCTGGAGCTGTTTGAGGAATGCAGTTCTTTTGCATAAGAAAGGCTTTTCTCTCCAGTCATTCTGCTTGCTGATCAAGAACACTTAACAGCTTCAGGCTTTCCTGATACTTTGACGAAGGTAATTGGGACTCCCATCAAGTCTCCACACAGCTAGCAGCCACGTGGGGCACTTCTCCAGCATATGTAAGTGGAACTCAGAAGGCAACATTCCCTGAACATACTCTTCCACCAGAATCTCCTCTACAGATTTTTGCTGCCCCTTTTACCAGTGGCTGAATCTACTTTCTCTTATGGATCGCTTACACCTGAGACGAACTACAGAACAGCACGTACCAGAGGTGGAAGTCCAAGTCAAAC…	1726	6638	Chromosome: 15; Location: 15q11.2 Annotation: Chromosome 15 NC_000015.10 (24823637..24978723) MIM: 182279 ID: 6638	15	NC_000015.10	24823637..24978723
SNURF-SNRPN	SNURF	Homo_sapiens	Homo sapiens small nuclear ribonucleoprotein polypeptide N (SNRPN), transcript variant 69, mRNA	117	117	94%	4e-29	88.06	1783	NM_001400718.1	GTGGGGTCTGCAGTGGCAAGGCCAGCCGCCCCCTGTCTTCCCTCTGGAGCTGTTTGAGGAATGCAGTTCTTTTGCATAAGAAAGGCTTTTCTCTCCAGTCATTCTGCTTGCTGATCAAGAACACTTAACAGCTTCAGGCTTTCCTGCATATGTAAGTGGAACTCAGAAGGCAACATTCCCTGAACATACTCTTCCACCAGAATCTCCTCTACAGATTTTTGCTGCCCCTTTTACCAGTGGCTGAATCTACTTTCTCTTATGAGACAGGGTCTGGCTATGTTGCCCAGGTTGGAGTGCAGTGATGCAGTTATAGCTCCCTGTAACCTCAAACTCCTGGATCAATCTAGACTCCTGCCTCAGCCTCCCAAGTGCCTGTTAGTACAGGCTTGAGGGATCGCT…	1783	6638	Chromosome: 15; Location: 15q11.2 Annotation: Chromosome 15 NC_000015.10 (24823637..24978723) MIM: 182279 ID: 6638	15	NC_000015.10	24823637..24978723
SNURF-SNRPN	SNURF	Homo_sapiens	Homo sapiens small nuclear ribonucleoprotein polypeptide N (SNRPN), transcript variant 104, mRNA	117	117	94%	4e-29	88.06	1973	NM_001400757.1	GTGGGGTCTGCAGTGGCAAGGCCAGCCGCCCCCTGTCTTCCCTCTGGAGCTGTTTGAGGAATGCAGTTCTTTTGCATAAGAAAGGCTTTTCTCTCCAGTCATTCTGCTTGCTGATCAAGAACACTTAACAGCTTCAGGCTTTCCTGATACTTTGACGAAGGTAATTGGGACTCCCATCAAGTCTCCACACAGCTAGCAGCCACGTGGGGCACTTCTCCAGCATATGTAAGTGGAACTCAGAAGGCAACATTCCCTGAACATACTCTTCCACCAGAATCTCCTCTACAGATTTTTGCTGCCCCTTTTACCAGTGGCTGAATCTACTTTCTCTTATGTTTTGCTCCATCACCCAGGCGGAGTGCAGTGGTGCCATCACAGCTTACTGCAGTCTCCACCTCT…	1973	6638	Chromosome: 15; Location: 15q11.2 Annotation: Chromosome 15 NC_000015.10 (24823637..24978723) MIM: 182279 ID: 6638	15	NC_000015.10	24823637..24978723
SNURF-SNRPN	SNURF	Homo_sapiens	Homo sapiens small nuclear ribonucleoprotein polypeptide N (SNRPN), transcript variant 37, mRNA	117	117	94%	4e-29	88.06	1991	NM_001400647.1	AGACCACGCCCACCAAGGGCTGGCCGCAGCCACTGTAGCTGAGCTCAGAGCCTTCTGTGTGGTTTGCGGGGGCAAGGTCAGCTGCCCCCTGCCCTCTCTCTGGGGCTATTTGAGGAATGCGGCCTTTTTGCATAAGAAAGGCTTTTCTCTACAGTAACTGTGGTCGCTGATCAATGACACCTTCCTGATGTAAGTGGGATCTGTGGATCTGAAAATTCACAGTGGCCAGCTCACCACCACCTGATGAAAGATACACCACAGGGTGAGAGCATCCTAACAGCAAACTGCAAATGAGATACTTTGACGAAGGTAATTGGGACTCCCATCAAGTCTCCACACAGCTAGCAGCCACGTGGGGCACTTCTCCAGCATATGTAAGTGGAACTCAGAAGGCAACAT…	1991	6638	Chromosome: 15; Location: 15q11.2 Annotation: Chromosome 15 NC_000015.10 (24823637..24978723) MIM: 182279 ID: 6638	15	NC_000015.10	24823637..24978723
SNURF-SNRPN	SNURF	Homo_sapiens	Homo sapiens small nuclear ribonucleoprotein polypeptide N (SNRPN), transcript variant 38, mRNA	117	117	94%	4e-29	88.06	2006	NM_001400649.1	AGACCACGCCCACCAAGGGCTGGCCGCAGCCACTGTAGCTGAGCTCAGAGCCTTCTGTGTGGTTTGCGGGGGCAAGGTCAGCTGCCCCCTGCCCTCTCTCTGGGGCTATTTGAGGAATGCGGCCTTTTTGCATAAGAAAGGCTTTTCTCTACAGTAACTGTGGTCGCTGATCAATGACACCTTCCTGATGTAAGTGGGATCTGTGGATCTGAAAATTCACAGTGGCCAGCTCACCACCACCTGATGAAAGATACACCACAGGGTGAGAGCATCCTAACAGCAAACTGCAAATGAGATACTTTGACGAAGGTAATTGGGACTCCCATCAAGTCTCCACACAGCTAGCAGCCACGTGGGGCACTTCTCCAGCATATGTAAGTGGAACTCAGAAGGCAACAT…	2006	6638	Chromosome: 15; Location: 15q11.2 Annotation: Chromosome 15 NC_000015.10 (24823637..24978723) MIM: 182279 ID: 6638	15	NC_000015.10	24823637..24978723
SNURF-SNRPN	SNURF	Homo_sapiens	Homo sapiens small nuclear ribonucleoprotein polypeptide N (SNRPN), transcript variant 93, mRNA	117	117	94%	4e-29	88.06	2010	NM_001400742.1	AGACCACGCCCACCAAGGGCTGGCCGCAGCCACTGTAGCTGAGCTCAGAGCCTTCTGTGTGGTTTGCGGGGGCAAGGTCAGCTGCCCCCTGCCCTCTCTCTGGGGCTATTTGAGGAATGCGGCCTTTTTGCATAAGAAAGGCTTTTCTCTACAGTAACTGTGGTCGCTGATCAATGACACCTTCCTGATACTTTGACGAAGGTAATTGGGACTCCCATCAAGTCTCCACACAGCTAGCAGCCACGTGGGGCACTTCTCCAGGTTCACAGCTGGAGAGCCATTGTCTCGGGATTAATTGTACCTTGAGCATCACCTATATCTGATTTAGATGATATTTACATGCGACTTTCGACTTACACTTGAAAGTTGATGCTGGAATGAGTTAAGACATTTTGGAGT…	2010	6638	Chromosome: 15; Location: 15q11.2 Annotation: Chromosome 15 NC_000015.10 (24823637..24978723) MIM: 182279 ID: 6638	15	NC_000015.10	24823637..24978723
SNURF-SNRPN	SNURF	Homo_sapiens	Homo sapiens small nuclear ribonucleoprotein polypeptide N (SNRPN), transcript variant 82, mRNA	117	117	94%	3e-29	88.06	1690	NM_001400731.1	GCTCCTTCAAGATGGCCGCCGCTGCAGCGGCTTAGATCTGCGCAAGCGCTTCAGCGGGGGGGTGGCCGCTTCCTCCCTGTAGAGCCGCCAGTGGGGAGGGGGCAGGTGGTGTGTGTTCAGCTTCTGCTGTTTCGGAGTTTCAGCCGTACCCTCTTTAGGGTGCAGTGGAGACAGGGTCTGGCTATGTTGCCCAGGTTGGAGTGCAGTGATGCAGTTATAGCTCCCTGTAACCTCAAACTCCTGGATCAATCTAGACTCCTGCCTCAGCCTCCCAAGTGCCTGTTAGTACAGGCTTGAGGGATCGCTTACACCTGAGACGAACTACAGAACAGCACGTACCAGAGGTGGAAGTCCAAGTCAAACGCAGAAGGACTGCCTCACTGAGCAACCAAGAGTGTC…	1690	6638	Chromosome: 15; Location: 15q11.2 Annotation: Chromosome 15 NC_000015.10 (24823637..24978723) MIM: 182279 ID: 6638	15	NC_000015.10	24823637..24978723
SNURF-SNRPN	SNURF	Homo_sapiens	Homo sapiens small nuclear ribonucleoprotein polypeptide N (SNRPN), transcript variant 107, mRNA	75.5	75.5	56%	3e-14	95	1317	NM_001400762.1	GCAGAGTGGAGCGGCCGCCGGAGATGCCTGACGCATCTGTCTGAGGAGCGGTCAGTGACGCGATGGAGCGGGCAAGGGATCGCTTACACCTGAGACGAACTACAGAACAGCACGTACCAGAGGTGGAAGTCCAAGTCAAACGCAGAAGGACTGCCTCACTGAGCAACCAAGAGCTCCATCTACTCTTTGAAGCTTCTGCCCAGCTTGCATTGTTTCTAGGAGAACCTGCGTCATACCTTTATCTATAGCCTTCCCCTAGGTCTTCAGAAGCATCAAGTTTTAACTGTGGACATTGGATTTGGTGGAACAGCAATCATGACTGTTGGCAAGAGTAGCAAGATGCTGCAGCACATTGACTATAGAATGAGATGTATCCTGCAAGATGGCCGAATCTTCATT…	1317	6638	Chromosome: 15; Location: 15q11.2 Annotation: Chromosome 15 NC_000015.10 (24823637..24978723) MIM: 182279 ID: 6638	15	NC_000015.10	24823637..24978723
SNURF-SNRPN	SNURF	Homo_sapiens	Homo sapiens small nuclear ribonucleoprotein polypeptide N (SNRPN), transcript variant 28, mRNA	117	117	94%	5e-29	88.06	2027	NM_001400636.1	AGACCACGCCCACCAAGGGCTGGCCGCAGCCACTGTAGCTGAGCTCAGAGCCTTCTGTGTGGTTTGCGGGGGCAAGGTCAGCTGCCCCCTGCCCTCTCTCTGGGGCTATTTGAGGAATGCGGCCTTTTTGCATAAGAAAGGCTTTTCTCTACAGTAACTGTGGTCGCTGATCAATGACACCTTCCTGATGTAAGTGGGATCTGTGGATCTGAAAATTCACAGTGGCCAGCTCACCACCACCTGATGAAAGATACACCACAGGGTGAGAGCATCCTAACAGCAAACTGCAAATGAGGCCTTTGGTTGATCATTTCTGAAGATTTGTGTCGCCTGAATTCAGTGGGGGTCACCTCTCCATGATCTTAAGCAACAGTCCTGTTGGGACTGTTATGCTATCCT…	2027	6638	Chromosome: 15; Location: 15q11.2 Annotation: Chromosome 15 NC_000015.10 (24823637..24978723) MIM: 182279 ID: 6638	15	NC_000015.10	24823637..24978723
SNURF-SNRPN	SNURF	Homo_sapiens	Homo sapiens small nuclear ribonucleoprotein polypeptide N (SNRPN), transcript variant 109, mRNA	125	125	100%	3e-32	88.73	1476	NM_001400764.1	GCAGAGTGGAGCGGCCGCCGGAGATGCCTGACGCATCTGTCTGAGGAGCGGTCAGTGACGCGATGGAGCGGGCAAGGGATCGCTTACACCTGAGACGAACTACAGAACAGCACGTACCAGAGGTGGAAGTCCAAGTCAAACGCAGAAGGACTGCCTCACTGAGCAACCAAGAGTGTCAGTTGTACCCGAGGCGTTCTCAGCAGCAGCAAGTACCTGTGGTGGATTTCCAGGCTGAACTGAGGCAGGCATTCTTAGCTGAGACACCAAGAGGTGGTTAAAGCCATATTGGAGTAGCGAGGAATCTGATTCCAAGCAAAAACCAGCTTTAACATGCTTTCCTCTGCAGGCTCCATCTACTCTTTGAAGCTTCTGCCCAGCTTGCATTGTTTCTAGGAGAAC…	1476	6638	Chromosome: 15; Location: 15q11.2 Annotation: Chromosome 15 NC_000015.10 (24823637..24978723) MIM: 182279 ID: 6638	15	NC_000015.10	24823637..24978723
SNURF-SNRPN	SNURF	Homo_sapiens	Homo sapiens small nuclear ribonucleoprotein polypeptide N (SNRPN), transcript variant 25, mRNA	115	115	92%	9e-29	87.88	1413	NM_001378257.1	GCTCCTTCAAGATGGCCGCCGCTGCAGCGGCTTAGATCTGCGCAAGCGCTTCAGCGGGGGGGTGGCCGCTTCCTCCCTGTAGAGCCGCCAGTGGGGAGGGGGCAGGTGGTGTGTGTTCAGCTTCTGCTGTTTCGGAGTTTCAGCCGTACCCTCTTTAGGGTGCAGTGGGATCGCTTACACCTGAGACGAACTACAGAACAGCACGTACCAGAGGTGGAAGTCCAAGTCAAACGCAGAAGGACTGCCTCACTGAGCAACCAAGAGTGTCAGTTGTACCCGAGGCGTTCTCAGCAGCAGCAAGTACCTGTGGTGGATTTCCAGGCTGAACTGAGGCAGGCATTCTTAGCTGAGACACCAAGAGGTGGTTAAAGCCATATTGGAGTAGCGAGGAATCTGATT…	1413	6638	Chromosome: 15; Location: 15q11.2 Annotation: Chromosome 15 NC_000015.10 (24823637..24978723) MIM: 182279 ID: 6638	15	NC_000015.10	24823637..24978723
SNURF-SNRPN	SNURF	Homo_sapiens	Homo sapiens small nuclear ribonucleoprotein polypeptide N (SNRPN), transcript variant 49, mRNA	117	117	92%	7e-29	87.88	1693	NM_001400691.1	AGACCACGCCCACCAAGGGCTGGCCGCAGCCACTGTAGCTGAGCTCAGAGCCTTCTGTGTGGTTTGCGGGGGCAAGGTCAGCTGCCCCCTGCCCTCTCTCTGGGGCTATTTGAGGAATGCGGCCTTTTTGCATAAGAAAGGCTTTTCTCTACAGTAACTGTGGTCGCTGATCAATGACACCTTCCTGCATATGTAAGTGGAACTCAGAAGGCAACATTCCCTGAACATACTCTTCCACCAGAATCTCCTCTACAGATTTTTGCTGCCCCTTTTACCAGTGGCTGAATCTACTTTCTCTTATGGATCGCTTACACCTGAGACGAACTACAGAACAGCACGTACCAGAGGTGGAAGTCCAAGTCAAACGCAGAAGGACTGCCTCACTGAGCAACCAAGAGT…	1693	6638	Chromosome: 15; Location: 15q11.2 Annotation: Chromosome 15 NC_000015.10 (24823637..24978723) MIM: 182279 ID: 6638	15	NC_000015.10	24823637..24978723
SNURF-SNRPN	SNURF	Homo_sapiens	Homo sapiens small nuclear ribonucleoprotein polypeptide N (SNRPN), transcript variant 65, mRNA	116	116	92%	1e-28	87.88	1914	NM_001400713.1	GTGGGGTCTGCAGTGGCAAGGCCAGCCGCCCCCTGTCTTCCCTCTGGAGCTGTTTGAGGAATGCAGTTCTTTTGCATAAGAAAGGCTTTTCTCTCCAGTCATTCTGCTTGCTGATCAAGAACACTTAACAGCTTCAGGCTTTCCTGATACTTTGACGAAGGTAATTGGGACTCCCATCAAGTCTCCACACAGCTAGCAGCCACGTGGGGCACTTCTCCAGCATATGTAAGTGGAACTCAGAAGGCAACATTCCCTGAACATACTCTTCCACCAGAATCTCCTCTACAGATTTTTGCTGCCCCTTTTACCAGTGGCTGAATCTACTTTCTCTTATACTTGTCAACCCCGACTATGGGAGAAACAGCAATATATTGGACACTGACTCAGACAGTATACAGC…	1914	6638	Chromosome: 15; Location: 15q11.2 Annotation: Chromosome 15 NC_000015.10 (24823637..24978723) MIM: 182279 ID: 6638	15	NC_000015.10	24823637..24978723
SNURF-SNRPN	SNURF	Homo_sapiens	Homo sapiens small nuclear ribonucleoprotein polypeptide N (SNRPN), transcript variant 54, mRNA	65.1	120	92%	1e-18	100	1891	NM_001400696.1	AGACCACGCCCACCAAGGGCTGGCCGCAGCCACTGTAGCTGAGCTCAGAGCCTTCTGTGTGGTTTGCGGGGGCAAGGTCAGCTGCCCCCTGCCCTCTCTCTGGGGCTATTTGAGGAATGCGGCCTTTTTGCATAAGAAAGGCTTTTCTCTACAGTAACTGTGGTCGCTGATCAATGACACCTTCCTGATACTTTGACGAAGGTAATTGGGACTCCCATCAAGTCTCCACACAGCTAGCAGCCACGTGGGGCACTTCTCCAGCATATGTAAGTGGAACTCAGAAGGCAACATTCCCTGAACATACTCTTCCACCAGAATCTCCTCTACAGATTTTTGCTGCCCCTTTTACCAGTGGCTGAATCTACTTTCTCTTATGGATCGCTTACACCTGAGACGAAC…	1891	6638	Chromosome: 15; Location: 15q11.2 Annotation: Chromosome 15 NC_000015.10 (24823637..24978723) MIM: 182279 ID: 6638	15	NC_000015.10	24823637..24978723
SNURF-SNRPN	SNURF	Homo_sapiens	Homo sapiens small nuclear ribonucleoprotein polypeptide N (SNRPN), transcript variant 94, mRNA	117	117	94%	4e-29	88.06	1973	NM_001400743.1	AGACCACGCCCACCAAGGGCTGGCCGCAGCCACTGTAGCTGAGCTCAGAGCCTTCTGTGTGGTTTGCGGGGGCAAGGTCAGCTGCCCCCTGCCCTCTCTCTGGGGCTATTTGAGGAATGCGGCCTTTTTGCATAAGAAAGGCTTTTCTCTACAGTAACTGTGGTCGCTGATCAATGACACCTTCCTGATGTAAGTGGGATCTGTGGATCTGAAAATTCACAGTGGCCAGCTCACCACCACCTGATGAAAGATACACCACAGGATACTTTGACGAAGGTAATTGGGACTCCCATCAAGTCTCCACACAGCTAGCAGCCACGTGGGGCACTTCTCCAGCATATGTAAGTGGAACTCAGAAGGCAACATTCCCTGAACATACTCTTCCACCAGAATCTCCTC…	1973	6638	Chromosome: 15; Location: 15q11.2 Annotation: Chromosome 15 NC_000015.10 (24823637..24978723) MIM: 182279 ID: 6638	15	NC_000015.10	24823637..24978723
SNURF-SNRPN	SNURF	Homo_sapiens	Homo sapiens small nuclear ribonucleoprotein polypeptide N (SNRPN), transcript variant 12, mRNA	117	117	94%	5e-29	88.06	2118	NM_001349460.2	AGACCACGCCCACCAAGGGCTGGCCGCAGCCACTGTAGCTGAGCTCAGAGCCTTCTGTGTGGTTTGCGGGGGCAAGGTCAGCTGCCCCCTGCCCTCTCTCTGGGGCTATTTGAGGAATGCGGCCTTTTTGCATAAGAAAGGCTTTTCTCTACAGTAACTGTGGTCGCTGATCAATGACACCTTCCTGATGTAAGTGGGATCTGTGGATCTGAAAATTCACAGTGGCCAGCTCACCACCACCTGATGAAAGATACACCACAGGGTGAGAGCATCCTAACAGCAAACTGCAAATGAGATACTTTGACGAAGGTAATTGGGACTCCCATCAAGTCTCCACACAGCTAGCAGCCACGTGGGGCACTTCTCCAGGTTCACAGCTGGAGAGCCATTGTCTCGGGA…	2118	6638	Chromosome: 15; Location: 15q11.2 Annotation: Chromosome 15 NC_000015.10 (24823637..24978723) MIM: 182279 ID: 6638	15	NC_000015.10	24823637..24978723
SNURF-SNRPN	SNURF	Homo_sapiens	Homo sapiens small nuclear ribonucleoprotein polypeptide N (SNRPN), transcript variant 19, mRNA	117	117	94%	5e-29	88.06	2120	NM_001378251.1	AGACCACGCCCACCAAGGGCTGGCCGCAGCCACTGTAGCTGAGCTCAGAGCCTTCTGTGTGGTTTGCGGGGGCAAGGTCAGCTGCCCCCTGCCCTCTCTCTGGGGCTATTTGAGGAATGCGGCCTTTTTGCATAAGAAAGGCTTTTCTCTACAGTAACTGTGGTCGCTGATCAATGACACCTTCCTGATGTAAGTGGGATCTGTGGATCTGAAAATTCACAGTGGCCAGCTCACCACCACCTGATGAAAGATACACCACAGGGTGAGAGCATCCTAACAGCAAACTGCAAATGAGATACTTTGACGAAGGTAATTGGGACTCCCATCAAGTCTCCACACAGCTAGCAGCCACGTGGGGCACTTCTCCAGCATATGTAAGTGGAACTCAGAAGGCAACAT…	2120	6638	Chromosome: 15; Location: 15q11.2 Annotation: Chromosome 15 NC_000015.10 (24823637..24978723) MIM: 182279 ID: 6638	15	NC_000015.10	24823637..24978723
SNURF-SNRPN	SNURF	Homo_sapiens	Homo sapiens small nuclear ribonucleoprotein polypeptide N (SNRPN), transcript variant 106, mRNA	117	117	95%	3e-29	86.76	1618	NM_001400759.1	GTGGGGTCTGCAGTGGCAAGGCCAGCCGCCCCCTGTCTTCCCTCTGGAGCTGTTTGAGGAATGCAGTTCTTTTGCATAAGAAAGGCTTTTCTCTCCAGTCATTCTGCTTGCTGATCAAGAACACTTAACAGCTTCAGGCTTTCCTGATACTTTGACGAAGGTAATTGGGACTCCCATCAAGTCTCCACACAGCTAGCAGCCACGGATCGCTTACACCTGAGACGAACTACAGAACAGCACGTACCAGAGGTGGAAGTCCAAGTCAAACGCAGAAGGACTGCCTCACTGAGCAACCAAGAGTGTCAGTTGTACCCGAGGCGTTCTCAGCAGCAGCAAGTACCTGTGGTGGATTTCCAGGCTGAACTGAGGCAGGCATTCTTAGCTGAGACACCAAGAGGT…	1618	6638	Chromosome: 15; Location: 15q11.2 Annotation: Chromosome 15 NC_000015.10 (24823637..24978723) MIM: 182279 ID: 6638	15	NC_000015.10	24823637..24978723
SNURF-SNRPN	SNURF	Homo_sapiens	Homo sapiens small nuclear ribonucleoprotein polypeptide N (SNRPN), transcript variant 86, mRNA	117	117	94%	3e-29	88.06	1687	NM_001400735.1	AGACCACGCCCACCAAGGGCTGGCCGCAGCCACTGTAGCTGAGCTCAGAGCCTTCTGTGTGGTTTGCGGGGGCAAGGTCAGCTGCCCCCTGCCCTCTCTCTGGGGCTATTTGAGGAATGCGGCCTTTTTGCATAAGAAAGGCTTTTCTCTACAGTAACTGTGGTCGCTGATCAATGACACCTTCCTGATGTAAGTGGGATCTGTGGATCTGAAAATTCACAGTGGCCAGCTCACCACCACCTGATGAAAGATACACCACAGGGTGAGAGCATCCTAACAGCAAACTGCAAATGAGGGATCGCTTACACCTGAGACGAACTACAGAACAGCACGTACCAGAGGTGGAAGTCCAAGTCAAACGCAGAAGGACTGCCTCACTGAGCAACCAAGAGTGTCAGT…	1687	6638	Chromosome: 15; Location: 15q11.2 Annotation: Chromosome 15 NC_000015.10 (24823637..24978723) MIM: 182279 ID: 6638	15	NC_000015.10	24823637..24978723
SNURF-SNRPN	SNURF	Homo_sapiens	Homo sapiens small nuclear ribonucleoprotein polypeptide N (SNRPN), transcript variant 80, mRNA	73.6	129	100%	4e-21	100	1481	NM_001400729.1	GCAGAGTGGAGCGGCCGCCGGAGATGCCTGACGCATCTGTCTGAGGAGCGGTCAGTGACGCGATGGAGCGGGCAAGGGATCGCTTACACCTGAGACGAACTACAGAACAGCACGTACCAGAGGTGGAAGTCCAAGTCAAACGCAGAAGGACTGCCTCACTGAGCAACCAAGAGTGAGTACAGACTGTGTCAGTTGTACCCGAGGCGTTCTCAGCAGCAGCAAGTACCTGTGGTGGATTTCCAGGCTGAACTGAGGCAGGCATTCTTAGCTGAGACACCAAGAGGTGGTTAAAGCCATATTGGAGTAGCGAGGAATCTGATTCCAAGCAAAAACCAGGCTCCATCTACTCTTTGAAGCTTCTGCCCAGCTTGCATTGTTTCTAGGAGAACCTGCGTCATA…	1481	6638	Chromosome: 15; Location: 15q11.2 Annotation: Chromosome 15 NC_000015.10 (24823637..24978723) MIM: 182279 ID: 6638	15	NC_000015.10	24823637..24978723
SNURF-SNRPN	SNURF	Homo_sapiens	Homo sapiens small nuclear ribonucleoprotein polypeptide N (SNRPN), transcript variant 100, mRNA	118	118	98%	3e-29	84.29	2062	NM_001400753.1	GTGGGGTCTGCAGTGGCAAGGCCAGCCGCCCCCTGTCTTCCCTCTGGAGCTGTTTGAGGAATGCAGTTCTTTTGCATAAGAAAGGCTTTTCTCTCCAGTCATTCTGCTTGCTGATCAAGAACACTTAACAGCTTCAGGCTTTCCTGATACTTTGACGAAGGTAATTGGGACTCCCATCAAGTCTCCACACAGCTAGCAGCCACGTGGGGCACTTCTCCAGCATATGTAAGTGGAACTCAGAAGGCAACATTCCCTGAACATACTCTTCCACCAGAATCTCCTCTACAGATTTTTGCTGCCCCTTTTACCAGTGGCTGAATCTACTTTCTCTTATGGTTTGGTTTGCGGCAGAAGAATCTGCATTTCGAACAAGTGCCAGGACTGGTCTGAGGAACACAC…	2062	6638	Chromosome: 15; Location: 15q11.2 Annotation: Chromosome 15 NC_000015.10 (24823637..24978723) MIM: 182279 ID: 6638	15	NC_000015.10	24823637..24978723
SNURF-SNRPN	SNURF	Homo_sapiens	Homo sapiens small nuclear ribonucleoprotein polypeptide N (SNRPN), transcript variant 97, mRNA	117	117	94%	3e-29	88.06	1727	NM_001400746.1	GTGGGGTCTGCAGTGGCAAGGCCAGCCGCCCCCTGTCTTCCCTCTGGAGCTGTTTGAGGAATGCAGTTCTTTTGCATAAGAAAGGCTTTTCTCTCCAGTCATTCTGCTTGCTGATCAAGAACACTTAACAGCTTCAGGCTTTCCTGCATATGTAAGTGGAACTCAGAAGGCAACATTCCCTGAACATACTCTTCCACCAGAATCTCCTCTACAGATTTTTGCTGCCCCTTTTACCAGTGGCTGAATCTACTTTCTCTTATGGTTTGGTTTGCGGCAGAAGAATCTGCATTTCGAACAAGTGCCAGGACTGGTCTGAGGAACACACGTTGAGAGAGGGATCGCTTACACCTGAGACGAACTACAGAACAGCACGTACCAGAGGTGGAAGTCCAAGTCAAA…	1727	6638	Chromosome: 15; Location: 15q11.2 Annotation: Chromosome 15 NC_000015.10 (24823637..24978723) MIM: 182279 ID: 6638	15	NC_000015.10	24823637..24978723
SNURF-SNRPN	SNURF	Homo_sapiens	Homo sapiens small nuclear ribonucleoprotein polypeptide N (SNRPN), transcript variant 99, mRNA	117	117	92%	9e-29	87.88	1915	NM_001400748.1	GTGGGGTCTGCAGTGGCAAGGCCAGCCGCCCCCTGTCTTCCCTCTGGAGCTGTTTGAGGAATGCAGTTCTTTTGCATAAGAAAGGCTTTTCTCTCCAGTCATTCTGCTTGCTGATCAAGAACACTTAACAGCTTCAGGCTTTCCTGATACTTTGACGAAGGTAATTGGGACTCCCATCAAGTCTCCACACAGCTAGCAGCCACGTGGGGCACTTCTCCAGGGTGCTGATTGGTCCATTTTACAAACCTCTAGCTACAGAGCATCGATTGGTGCATTTTTACAGAGCACTGATTGGTGCATTTTACAAACCTGTTGTAAGACAGAAAAGTTCTCCAAGGCCCCACCTGACCTACGAAGTCCAGGTGGCTTCATCTCTCAGAATCAGCTTTTAAAGGCCAT…	1915	6638	Chromosome: 15; Location: 15q11.2 Annotation: Chromosome 15 NC_000015.10 (24823637..24978723) MIM: 182279 ID: 6638	15	NC_000015.10	24823637..24978723
SNURF-SNRPN	SNURF	Homo_sapiens	Homo sapiens small nuclear ribonucleoprotein polypeptide N (SNRPN), transcript variant 52, mRNA	117	117	94%	4e-29	88.06	1898	NM_001400694.1	AGACCACGCCCACCAAGGGCTGGCCGCAGCCACTGTAGCTGAGCTCAGAGCCTTCTGTGTGGTTTGCGGGGGCAAGGTCAGCTGCCCCCTGCCCTCTCTCTGGGGCTATTTGAGGAATGCGGCCTTTTTGCATAAGAAAGGCTTTTCTCTACAGTAACTGTGGTCGCTGATCAATGACACCTTCCTGATACTTTGACGAAGGTAATTGGGACTCCCATCAAGTCTCCACACAGCTAGCAGCCACGTGGGGCACTTCTCCAGCATATGTAAGTGGAACTCAGAAGGCAACATTCCCTGAACATACTCTTCCACCAGAATCTCCTCTACAGATTTTTGCTGCCCCTTTTACCAGTGGCTGAATCTACTTTCTCTTATGAGACAGGGTCTGGCTATGTTGCC…	1898	6638	Chromosome: 15; Location: 15q11.2 Annotation: Chromosome 15 NC_000015.10 (24823637..24978723) MIM: 182279 ID: 6638	15	NC_000015.10	24823637..24978723
SNURF-SNRPN	SNURF	Homo_sapiens	Homo sapiens small nuclear ribonucleoprotein polypeptide N (SNRPN), transcript variant 98, mRNA	117	117	94%	4e-29	88.06	1766	NM_001400747.1	GTGGGGTCTGCAGTGGCAAGGCCAGCCGCCCCCTGTCTTCCCTCTGGAGCTGTTTGAGGAATGCAGTTCTTTTGCATAAGAAAGGCTTTTCTCTCCAGTCATTCTGCTTGCTGATCAAGAACACTTAACAGCTTCAGGCTTTCCTGATACTTTGACGAAGGTAATTGGGACTCCCATCAAGTCTCCACACAGCTAGCAGCCACGTGGGGCACTTCTCCAGCATATGTAAGTGGAACTCAGAAGGCAACATTCCCTGAACATACTCTTCCACCAGAATCTCCTCTACAGATTTTTGCTGCCCCTTTTACCAGTGGCTGAATCTACTTTCTCTTATGTTTTGCTCCATCACCCAGGCGGAGTGCAGTGGTGCCATCACAGCTTACTGCAGTCTCCACCTCT…	1766	6638	Chromosome: 15; Location: 15q11.2 Annotation: Chromosome 15 NC_000015.10 (24823637..24978723) MIM: 182279 ID: 6638	15	NC_000015.10	24823637..24978723
SNURF-SNRPN	SNURF	Homo_sapiens	Homo sapiens small nuclear ribonucleoprotein polypeptide N (SNRPN), transcript variant 91, mRNA	116	116	92%	1e-28	87.88	2242	NM_001400740.1	AGACCACGCCCACCAAGGGCTGGCCGCAGCCACTGTAGCTGAGCTCAGAGCCTTCTGTGTGGTTTGCGGGGGCAAGGTCAGCTGCCCCCTGCCCTCTCTCTGGGGCTATTTGAGGAATGCGGCCTTTTTGCATAAGAAAGGCTTTTCTCTACAGTAACTGTGGTCGCTGATCAATGACACCTTCCTGATACTTTGACGAAGGTAATTGGGACTCCCATCAAGTCTCCACACAGCTAGCAGCCACGTGGGGCACTTCTCCAGCATATGTAAGTGGAACTCAGAAGGCAACATTCCCTGAACATACTCTTCCACCAGAATCTCCTCTACAGATTTTTGCTGCCCCTTTTACCAGTGGCTGAATCTACTTTCTCTTATGGTTTGGTTTGCGGCAGAAGAATC…	2242	6638	Chromosome: 15; Location: 15q11.2 Annotation: Chromosome 15 NC_000015.10 (24823637..24978723) MIM: 182279 ID: 6638	15	NC_000015.10	24823637..24978723
SNURF-SNRPN	SNURF	Homo_sapiens	Homo sapiens small nuclear ribonucleoprotein polypeptide N (SNRPN), transcript variant 45, mRNA	117	117	92%	9e-29	87.88	1936	NM_001400687.1	AGACCACGCCCACCAAGGGCTGGCCGCAGCCACTGTAGCTGAGCTCAGAGCCTTCTGTGTGGTTTGCGGGGGCAAGGTCAGCTGCCCCCTGCCCTCTCTCTGGGGCTATTTGAGGAATGCGGCCTTTTTGCATAAGAAAGGCTTTTCTCTACAGTAACTGTGGTCGCTGATCAATGACACCTTCCTGGCCTTTGGTTGATCATTTCTGAAGATTTGTGTCGCCTGAATTCAGTGGGGGTCACCTCTCCATGATCTTAAGCAACAGTCCTGTTGGGACTGTTATGCTATCCTACTTAACTTTGGACTTGTATGTCCTGGAAAATATGAAACTATCGATACTCACTTGAAAATTCCAGATACTTTGACGAAGGTAATTGGGACTCCCATCAAGTCTCCACA…	1936	6638	Chromosome: 15; Location: 15q11.2 Annotation: Chromosome 15 NC_000015.10 (24823637..24978723) MIM: 182279 ID: 6638	15	NC_000015.10	24823637..24978723
SNURF-SNRPN	SNURF	Homo_sapiens	Homo sapiens small nuclear ribonucleoprotein polypeptide N (SNRPN), transcript variant 35, mRNA	117	117	94%	4e-29	88.06	1973	NM_001400644.1	AGACCACGCCCACCAAGGGCTGGCCGCAGCCACTGTAGCTGAGCTCAGAGCCTTCTGTGTGGTTTGCGGGGGCAAGGTCAGCTGCCCCCTGCCCTCTCTCTGGGGCTATTTGAGGAATGCGGCCTTTTTGCATAAGAAAGGCTTTTCTCTACAGTAACTGTGGTCGCTGATCAATGACACCTTCCTGATACTTTGACGAAGGTAATTGGGACTCCCATCAAGTCTCCACACAGCTAGCAGCCACGTGGGGCACTTCTCCAGCATATGTAAGTGGAACTCAGAAGGCAACATTCCCTGAACATACTCTTCCACCAGAATCTCCTCTACAGATTTTTGCTGCCCCTTTTACCAGTGGCTGAATCTACTTTCTCTTATGGTTTGGTTTGCGGCAGAAGAATC…	1973	6638	Chromosome: 15; Location: 15q11.2 Annotation: Chromosome 15 NC_000015.10 (24823637..24978723) MIM: 182279 ID: 6638	15	NC_000015.10	24823637..24978723
SNURF-SNRPN	SNURF	Homo_sapiens	Homo sapiens small nuclear ribonucleoprotein polypeptide N (SNRPN), transcript variant 13, mRNA	117	117	94%	4e-29	88.06	1801	NM_001349461.2	GTGGGGTCTGCAGTGGCAAGGCCAGCCGCCCCCTGTCTTCCCTCTGGAGCTGTTTGAGGAATGCAGTTCTTTTGCATAAGAAAGGCTTTTCTCTCCAGTCATTCTGCTTGCTGATCAAGAACACTTAACAGCTTCAGGCTTTCCTGATACTTTGACGAAGGTAATTGGGACTCCCATCAAGTCTCCACACAGCTAGCAGCCACGTGGGGCACTTCTCCAGCATATGTAAGTGGAACTCAGAAGGCAACATTCCCTGAACATACTCTTCCACCAGAATCTCCTCTACAGATTTTTGCTGCCCCTTTTACCAGTGGCTGAATCTACTTTCTCTTATGGTTTGGTTTGCGGCAGAAGAATCTGCATTTCGAACAAGTGCCAGGACTGGTCTGAGGAACACAC…	1801	6638	Chromosome: 15; Location: 15q11.2 Annotation: Chromosome 15 NC_000015.10 (24823637..24978723) MIM: 182279 ID: 6638	15	NC_000015.10	24823637..24978723
SNURF-SNRPN	SNURF	Homo_sapiens	Homo sapiens small nuclear ribonucleoprotein polypeptide N (SNRPN), transcript variant 8, mRNA	117	117	94%	4e-29	88.06	1842	NM_001349456.2	AGACCACGCCCACCAAGGGCTGGCCGCAGCCACTGTAGCTGAGCTCAGAGCCTTCTGTGTGGTTTGCGGGGGCAAGGTCAGCTGCCCCCTGCCCTCTCTCTGGGGCTATTTGAGGAATGCGGCCTTTTTGCATAAGAAAGGCTTTTCTCTACAGTAACTGTGGTCGCTGATCAATGACACCTTCCTGATACTTTGACGAAGGTAATTGGGACTCCCATCAAGTCTCCACACAGCTAGCAGCCACGTGGGGCACTTCTCCAGCATATGTAAGTGGAACTCAGAAGGCAACATTCCCTGAACATACTCTTCCACCAGAATCTCCTCTACAGATTTTTGCTGCCCCTTTTACCAGTGGCTGAATCTACTTTCTCTTATGGTTTGGTTTGCGGCAGAAGAATC…	1842	6638	Chromosome: 15; Location: 15q11.2 Annotation: Chromosome 15 NC_000015.10 (24823637..24978723) MIM: 182279 ID: 6638	15	NC_000015.10	24823637..24978723
SNURF-SNRPN	SNURF	Homo_sapiens	Homo sapiens small nuclear ribonucleoprotein polypeptide N (SNRPN), transcript variant 70, mRNA	117	117	92%	6e-29	87.88	1652	NM_001400719.1	GTGGGGTCTGCAGTGGCAAGGCCAGCCGCCCCCTGTCTTCCCTCTGGAGCTGTTTGAGGAATGCAGTTCTTTTGCATAAGAAAGGCTTTTCTCTCCAGTCATTCTGCTTGCTGATCAAGAACACTTAACAGCTTCAGGCTTTCCTGCATATGTAAGTGGAACTCAGAAGGCAACATTCCCTGAACATACTCTTCCACCAGAATCTCCTCTACAGATTTTTGCTGCCCCTTTTACCAGTGGCTGAATCTACTTTCTCTTATGGATCGCTTACACCTGAGACGAACTACAGAACAGCACGTACCAGAGGTGGAAGTCCAAGTCAAACGCAGAAGGACTGCCTCACTGAGCAACCAAGAGTGTCAGTTGTACCCGAGGCGTTCTCAGCAGCAGCAAGTACCT…	1652	6638	Chromosome: 15; Location: 15q11.2 Annotation: Chromosome 15 NC_000015.10 (24823637..24978723) MIM: 182279 ID: 6638	15	NC_000015.10	24823637..24978723
SNURF-SNRPN	SNURF	Homo_sapiens	Homo sapiens small nuclear ribonucleoprotein polypeptide N (SNRPN), transcript variant 101, mRNA	114	114	92%	5e-28	86.36	1673	NM_001400754.1	GTGGGGTCTGCAGTGGCAAGGCCAGCCGCCCCCTGTCTTCCCTCTGGAGCTGTTTGAGGAATGCAGTTCTTTTGCATAAGAAAGGCTTTTCTCTCCAGTCATTCTGCTTGCTGATCAAGAACACTTAACAGCTTCAGGCTTTCCTGATACTTTGACGAAGGTAATTGGGACTCCCATCAAGTCTCCACACAGCTAGCAGCCACGTGGGGCACTTCTCCAGCATATGTAAGTGGAACTCAGAAGGCAACATTCCCTGAACATACTCTTCCACCAGAATCTCCTCTACAGATTTTTGCTGCCCCTTTTACCAGTGGCTGAATCTACTTTCTCTTATGGATCGCTTACACCTGAGACGAACTACAGAACAGCACGTACCAGAGGTGGAAGTCCAAGTCAAAC…	1673	6638	Chromosome: 15; Location: 15q11.2 Annotation: Chromosome 15 NC_000015.10 (24823637..24978723) MIM: 182279 ID: 6638	15	NC_000015.10	24823637..24978723
SNURF-SNRPN	SNURF	Homo_sapiens	Homo sapiens small nuclear ribonucleoprotein polypeptide N (SNRPN), transcript variant 6, mRNA	67.8	67.8	50%	2e-11	94.44	1949	NM_001349454.2	GTGGGGTCTGCAGTGGCAAGGCCAGCCGCCCCCTGTCTTCCCTCTGGAGCTGTTTGAGGAATGCAGTTCTTTTGCATAAGAAAGGCTTTTCTCTCCAGTCATTCTGCTTGCTGATCAAGAACACTTAACAGCTTCAGGCTTTCCTGATACTTTGACGAAGGTAATTGGGACTCCCATCAAGTCTCCACACAGCTAGCAGCCACGTGGGGCACTTCTCCAGGTTCACAGCTGGAGAGCCATTGTCTCGGGATTAATTGTACCTTGAGCATCACCTATATCTGATTTAGATGATATTTACATGCGACTTTCGACTTACACTTGAAAGTTGATGCTGGAATGAGTTAAGACATTTTGGAGTTACTAAGATGGAATGGACATATTCTTGTGGCATATGTAAGT…	1949	6638	Chromosome: 15; Location: 15q11.2 Annotation: Chromosome 15 NC_000015.10 (24823637..24978723) MIM: 182279 ID: 6638	15	NC_000015.10	24823637..24978723
SNURF-SNRPN	SNURF	Homo_sapiens	Homo sapiens small nuclear ribonucleoprotein polypeptide N (SNRPN), transcript variant 75, mRNA	118	118	95%	2e-29	86.76	1885	NM_001400724.1	AGCTCTGGAAGTGATGCAGAGGCTGCTCCCTGCGGACTGCCTTCTGTGGGGAGGAGTTCGAATGCCTTTTCTTCTTTTAAGTGTTACTCACAATCCATGAGATCTACTGACAAGGAAGACAGTTGGAACAAATACTTTGACGAAGGTAATTGGGACTCCCATCAAGTCTCCACACAGCTAGCAGCCACGTGGGGCACTTCTCCAGCATATGTAAGTGGAACTCAGAAGGCAACATTCCCTGAACATACTCTTCCACCAGAATCTCCTCTACAGATTTTTGCTGCCCCTTTTACCAGTGGCTGAATCTACTTTCTCTTATGGTTTGGTTTGCGGCAGAAGAATCTGCATTTCGAACAAGTGCCAGGACTGGTCTGAGGAACACACGTTGAGAGAGGATCA…	1885	6638	Chromosome: 15; Location: 15q11.2 Annotation: Chromosome 15 NC_000015.10 (24823637..24978723) MIM: 182279 ID: 6638	15	NC_000015.10	24823637..24978723
SNURF-SNRPN	SNURF	Homo_sapiens	Homo sapiens small nuclear ribonucleoprotein polypeptide N (SNRPN), transcript variant 31, mRNA	117	117	94%	4e-29	88.06	1883	NM_001400639.1	AGACCACGCCCACCAAGGGCTGGCCGCAGCCACTGTAGCTGAGCTCAGAGCCTTCTGTGTGGTTTGCGGGGGCAAGGTCAGCTGCCCCCTGCCCTCTCTCTGGGGCTATTTGAGGAATGCGGCCTTTTTGCATAAGAAAGGCTTTTCTCTACAGTAACTGTGGTCGCTGATCAATGACACCTTCCTGATACTTTGACGAAGGTAATTGGGACTCCCATCAAGTCTCCACACAGCTAGCAGCCACGTGGGGCACTTCTCCAGCATATGTAAGTGGAACTCAGAAGGCAACATTCCCTGAACATACTCTTCCACCAGAATCTCCTCTACAGATTTTTGCTGCCCCTTTTACCAGTGGCTGAATCTACTTTCTCTTATGTTTTGCTCCATCACCCAGGCGGA…	1883	6638	Chromosome: 15; Location: 15q11.2 Annotation: Chromosome 15 NC_000015.10 (24823637..24978723) MIM: 182279 ID: 6638	15	NC_000015.10	24823637..24978723
SNURF-SNRPN	SNURF	Homo_sapiens	Homo sapiens small nuclear ribonucleoprotein polypeptide N (SNRPN), transcript variant 89, mRNA	117	117	94%	5e-29	88.06	2594	NM_001400738.1	AGACCACGCCCACCAAGGGCTGGCCGCAGCCACTGTAGCTGAGCTCAGAGCCTTCTGTGTGGTTTGCGGGGGCAAGGTCAGCTGCCCCCTGCCCTCTCTCTGGGGCTATTTGAGGAATGCGGCCTTTTTGCATAAGAAAGGCTTTTCTCTACAGTAACTGTGGTCGCTGATCAATGACACCTTCCTGATACTTTGACGAAGGTAATTGGGACTCCCATCAAGTCTCCACACAGCTAGCAGCCACGTGGGGCACTTCTCCAGATGTAGTCTTGCTCTGTTGCCCGGGCTAGAATGCAGTGGCACAATCTCGGCTCACCACAACCTCCGCCTCCCAGGTTCAAGTGATTCTCCTGCCTCAGCCTCCCAAATAGCTGGGATTACAGGTGTCCGCCACCATGT…	2594	6638	Chromosome: 15; Location: 15q11.2 Annotation: Chromosome 15 NC_000015.10 (24823637..24978723) MIM: 182279 ID: 6638	15	NC_000015.10	24823637..24978723
SNURF-SNRPN	SNURF	Homo_sapiens	Homo sapiens small nuclear ribonucleoprotein polypeptide N (SNRPN), transcript variant 76, mRNA	125	125	100%	6e-32	88.73	1661	NM_001400725.1	GCAGAGTGGAGCGGCCGCCGGAGATGCCTGACGCATCTGTCTGAGGAGCGGTCAGTGACGCGATGGAGCGGGCAAGGGATCGCTTACACCTGAGACGAACTACAGAACAGCACGTACCAGAGGTGGAAGTCCAAGTCAAACGCAGAAGGACTGCCTCACTGAGCAACCAAGAGTGTCAGTTGTACCCGAGGCGTTCTCAGCAGCAGCAAGTACCTGTGGTGGATTTCCAGGCTGAACTGAGGCAGGCATTCTTAGCTGAGACACCAAGAGGTGGTTAAAGCCATATTGGAGTAGCGAGGAATCTGATTCCAAGCAAAAACCAGGCTGGAGTGCAGTGGCGCGATCTCAGCTCACTGCAACCTCTGCCTCCCAGGTTCAAGCGATTCTCCTACCTCAGCC…	1661	6638	Chromosome: 15; Location: 15q11.2 Annotation: Chromosome 15 NC_000015.10 (24823637..24978723) MIM: 182279 ID: 6638	15	NC_000015.10	24823637..24978723
SNURF-SNRPN	SNURF	Homo_sapiens	Homo sapiens small nuclear ribonucleoprotein polypeptide N (SNRPN), transcript variant 47, mRNA	117	117	94%	4e-29	88.06	1950	NM_001400689.1	AGACCACGCCCACCAAGGGCTGGCCGCAGCCACTGTAGCTGAGCTCAGAGCCTTCTGTGTGGTTTGCGGGGGCAAGGTCAGCTGCCCCCTGCCCTCTCTCTGGGGCTATTTGAGGAATGCGGCCTTTTTGCATAAGAAAGGCTTTTCTCTACAGTAACTGTGGTCGCTGATCAATGACACCTTCCTGATGTAAGTGGGATCTGTGGATCTGAAAATTCACAGTGGCCAGCTCACCACCACCTGATGAAAGATACACCACAGGGTGAGAGCATCCTAACAGCAAACTGCAAATGAGATACTTTGACGAAGGTAATTGGGACTCCCATCAAGTCTCCACACAGCTAGCAGCCACGTGGGGCACTTCTCCAGCATATGTAAGTGGAACTCAGAAGGCAACAT…	1950	6638	Chromosome: 15; Location: 15q11.2 Annotation: Chromosome 15 NC_000015.10 (24823637..24978723) MIM: 182279 ID: 6638	15	NC_000015.10	24823637..24978723
SNURF-SNRPN	SNURF	Homo_sapiens	Homo sapiens small nuclear ribonucleoprotein polypeptide N (SNRPN), transcript variant 41, mRNA	117	117	94%	4e-29	88.06	1958	NM_001400683.1	AGACCACGCCCACCAAGGGCTGGCCGCAGCCACTGTAGCTGAGCTCAGAGCCTTCTGTGTGGTTTGCGGGGGCAAGGTCAGCTGCCCCCTGCCCTCTCTCTGGGGCTATTTGAGGAATGCGGCCTTTTTGCATAAGAAAGGCTTTTCTCTACAGTAACTGTGGTCGCTGATCAATGACACCTTCCTGATACTTTGACGAAGGTAATTGGGACTCCCATCAAGTCTCCACACAGCTAGCAGCCACGTGGGGCACTTCTCCAGCATATGTAAGTGGAACTCAGAAGGCAACATTCCCTGAACATACTCTTCCACCAGAATCTCCTCTACAGATTTTTGCTGCCCCTTTTACCAGTGGCTGAATCTACTTTCTCTTATGGTTTGGTTTGCGGCAGAAGAATC…	1958	6638	Chromosome: 15; Location: 15q11.2 Annotation: Chromosome 15 NC_000015.10 (24823637..24978723) MIM: 182279 ID: 6638	15	NC_000015.10	24823637..24978723
SNURF-SNRPN	SNURF	Homo_sapiens	Homo sapiens small nuclear ribonucleoprotein polypeptide N (SNRPN), transcript variant 77, mRNA	117	117	94%	3e-29	88.06	1573	NM_001400726.1	GCAGAGTGGAGCGGCCGCCGGAGATGCCTGACGCATCTGTCTGAGGAGCGGAGACAGGGTCTGGCTATGTTGCCCAGGTTGGAGTGCAGTGATGCAGTTATAGCTCCCTGTAACCTCAAACTCCTGGATCAATCTAGACTCCTGCCTCAGCCTCCCAAGTGCCTGTTAGTACAGGCTTGAGGGATCGCTTACACCTGAGACGAACTACAGAACAGCACGTACCAGAGGTGGAAGTCCAAGTCAAACGCAGAAGGACTGCCTCACTGAGCAACCAAGAGTGTCAGTTGTACCCGAGGCGTTCTCAGCAGCAGCAAGTACCTGTGGTGGATTTCCAGGCTGAACTGAGGCAGGCATTCTTAGCTGAGACACCAAGAGGTGGTTAAAGCCATATTGGAGTAG…	1573	6638	Chromosome: 15; Location: 15q11.2 Annotation: Chromosome 15 NC_000015.10 (24823637..24978723) MIM: 182279 ID: 6638	15	NC_000015.10	24823637..24978723
SNURF-SNRPN	SNURF	Homo_sapiens	Homo sapiens small nuclear ribonucleoprotein polypeptide N (SNRPN), transcript variant 88, mRNA	67	67	50%	3e-11	91.67	1616	NM_001400737.1	AGACCACGCCCACCAAGGGCTGGCCGCAGCCACTGTAGCTGAGCTCAGAGCCTTCTGTGTGGTTTGCGGGGGCAAGGTCAGCTGCCCCCTGCCCTCTCTCTGGGGCTATTTGAGGAATGCGGCCTTTTTGCATAAGAAAGGCTTTTCTCTACAGTAACTGTGGTCGCTGATCAATGACACCTTCCTGATACTTTGACGAAGGTAATTGGGACTCCCATCAAGTCTCCACACAGCTAGCAGCCACGTGGGGCACTTCTCCAGCATATGTAAGTGGAACTCAGAAGGCAACATTCCCTGAACATACTCTTCCACCAGAATCTCCTCTACAGATTTTTGCTGCCCCTTTTACCAGTGGCTGAATCTACTTTCTCTTATGGATCGCTTACACCTGAGACGAAC…	1616	6638	Chromosome: 15; Location: 15q11.2 Annotation: Chromosome 15 NC_000015.10 (24823637..24978723) MIM: 182279 ID: 6638	15	NC_000015.10	24823637..24978723
SNURF-SNRPN	SNURF	Homo_sapiens	Homo sapiens small nuclear ribonucleoprotein polypeptide N (SNRPN), transcript variant 26, mRNA	67	67	50%	3e-11	91.67	1710	NM_001400634.1	AGACCACGCCCACCAAGGGCTGGCCGCAGCCACTGTAGCTGAGCTCAGAGCCTTCTGTGTGGTTTGCGGGGGCAAGGTCAGCTGCCCCCTGCCCTCTCTCTGGGGCTATTTGAGGAATGCGGCCTTTTTGCATAAGAAAGGCTTTTCTCTACAGTAACTGTGGTCGCTGATCAATGACACCTTCCTGGTTCACAGCTGGAGAGCCATTGTCTCGGGATTAATTGTACCTTGAGCATCACCTATATCTGATTTAGATGATATTTACATGCGACTTTCGACTTACACTTGAAAGTTGATGCTGGAATGAGTTAAGACATTTTGGAGTTACTAAGATGGAATGGACATATTCTTGTGGCATATGTAAGTGGAACTCAGAAGGCAACATTCCCTGAACATACT…	1710	6638	Chromosome: 15; Location: 15q11.2 Annotation: Chromosome 15 NC_000015.10 (24823637..24978723) MIM: 182279 ID: 6638	15	NC_000015.10	24823637..24978723
SNURF-SNRPN	SNURF	Homo_sapiens	Homo sapiens small nuclear ribonucleoprotein polypeptide N (SNRPN), transcript variant 24, mRNA	125	125	100%	2e-32	88.73	1322	NM_001378256.1	GCAGAGTGGAGCGGCCGCCGGAGATGCCTGACGCATCTGTCTGAGGAGCGGTCAGTGACGCGATGGAGCGGGCAAGGGATCGCTTACACCTGAGACGAACTACAGAACAGCACGTACCAGAGGTGGAAGTCCAAGTCAAACGCAGAAGGACTGCCTCACTGAGCAACCAAGAGTGTCAGTTGTACCCGAGGCGTTCTCAGCAGCAGCAAGTACCTGTGGTGGATTTCCAGGCTGAACTGAGGCAGGCATTCTTAGCTGAGACACCAAGAGGTGGTTAAAGCCATATTGGAGTAGCGAGGAATCTGATTCCAAGCAAAAACCAGACTGTTGGCAAGAGTAGCAAGATGCTGCAGCACATTGACTATAGAATGAGATGTATCCTGCAAGATGGCCGAATCT…	1322	6638	Chromosome: 15; Location: 15q11.2 Annotation: Chromosome 15 NC_000015.10 (24823637..24978723) MIM: 182279 ID: 6638	15	NC_000015.10	24823637..24978723
SNURF-SNRPN	SNURF	Homo_sapiens	Homo sapiens small nuclear ribonucleoprotein polypeptide N (SNRPN), transcript variant 10, mRNA	117	117	92%	8e-29	87.88	1875	NM_001349458.2	AGACCACGCCCACCAAGGGCTGGCCGCAGCCACTGTAGCTGAGCTCAGAGCCTTCTGTGTGGTTTGCGGGGGCAAGGTCAGCTGCCCCCTGCCCTCTCTCTGGGGCTATTTGAGGAATGCGGCCTTTTTGCATAAGAAAGGCTTTTCTCTACAGTAACTGTGGTCGCTGATCAATGACACCTTCCTGATGTAAGTGGGATCTGTGGATCTGAAAATTCACAGTGGCCAGCTCACCACCACCTGATGAAAGATACACCACAGGGTGAGAGCATCCTAACAGCAAACTGCAAATGAGATACTTTGACGAAGGTAATTGGGACTCCCATCAAGTCTCCACACAGCTAGCAGCCACGTGGGGCACTTCTCCAGCATATGTAAGTGGAACTCAGAAGGCAACAT…	1875	6638	Chromosome: 15; Location: 15q11.2 Annotation: Chromosome 15 NC_000015.10 (24823637..24978723) MIM: 182279 ID: 6638	15	NC_000015.10	24823637..24978723
SNURF-SNRPN	SNURF	Homo_sapiens	Homo sapiens small nuclear ribonucleoprotein polypeptide N (SNRPN), transcript variant 33, mRNA	117	117	94%	5e-29	88.06	2159	NM_001400641.1	AGACCACGCCCACCAAGGGCTGGCCGCAGCCACTGTAGCTGAGCTCAGAGCCTTCTGTGTGGTTTGCGGGGGCAAGGTCAGCTGCCCCCTGCCCTCTCTCTGGGGCTATTTGAGGAATGCGGCCTTTTTGCATAAGAAAGGCTTTTCTCTACAGTAACTGTGGTCGCTGATCAATGACACCTTCCTGATGTAAGTGGGATCTGTGGATCTGAAAATTCACAGTGGCCAGCTCACCACCACCTGATGAAAGATACACCACAGGGTGAGAGCATCCTAACAGCAAACTGCAAATGAGATACTTTGACGAAGGTAATTGGGACTCCCATCAAGTCTCCACACAGCTAGCAGCCACGTGGGGCACTTCTCCAGGTTCACAGCTGGAGAGCCATTGTCTCGGGA…	2159	6638	Chromosome: 15; Location: 15q11.2 Annotation: Chromosome 15 NC_000015.10 (24823637..24978723) MIM: 182279 ID: 6638	15	NC_000015.10	24823637..24978723
SNURF-SNRPN	SNURF	Homo_sapiens	Homo sapiens small nuclear ribonucleoprotein polypeptide N (SNRPN), transcript variant 95, mRNA	65.1	65.1	45%	2e-10	100	1715	NM_001400744.1	AGACCACGCCCACCAAGGGCTGGCCGCAGCCACTGTAGCTGAGCTCAGAGCCTTCTGTGTGGTTTGCGGGGGCAAGGTCAGCTGCCCCCTGCCCTCTCTCTGGGGCTATTTGAGGAATGCGGCCTTTTTGCATAAGAAAGGCTTTTCTCTACAGTAACTGTGGTCGCTGATCAATGACACCTTCCTGATACTTTGACGAAGGTAATTGGGACTCCCATCAAGTCTCCACACAGCTAGCAGCCACGTGGGGCACTTCTCCAGCATATGTAAGTGGAACTCAGAAGGCAACATTCCCTGAACATACTCTTCCACCAGAATCTCCTCTACAGATTTTTGCTGCCCCTTTTACCAGTGGCTGAATCTACTTTCTCTTATGGATCGCTTACACCTGAGACGAAC…	1715	6638	Chromosome: 15; Location: 15q11.2 Annotation: Chromosome 15 NC_000015.10 (24823637..24978723) MIM: 182279 ID: 6638	15	NC_000015.10	24823637..24978723
SNURF-SNRPN	SNURF	Homo_sapiens	Homo sapiens small nuclear ribonucleoprotein polypeptide N (SNRPN), transcript variant 4, mRNA	117	117	92%	9e-29	87.88	1902	NM_022807.5	AGACCACGCCCACCAAGGGCTGGCCGCAGCCACTGTAGCTGAGCTCAGAGCCTTCTGTGTGGTTTGCGGGGGCAAGGTCAGCTGCCCCCTGCCCTCTCTCTGGGGCTATTTGAGGAATGCGGCCTTTTTGCATAAGAAAGGCTTTTCTCTACAGTAACTGTGGTCGCTGATCAATGACACCTTCCTGGTAACATTTCATATTGCTTTTTTGGAGATGTAAGTGGGATCTGTGGATCTGAAAATTCACAGTGGCCAGCTCACCACCACCTGATGAAAGATACACCACAGGGTGAGAGCATCCTAACAGCAAACTGCAAATGAGATACTTTGACGAAGGTAATTGGGACTCCCATCAAGTCTCCACACAGCTAGCAGCCACGTGGGGCACTTCTCCAGCAT…	1902	6638	Chromosome: 15; Location: 15q11.2 Annotation: Chromosome 15 NC_000015.10 (24823637..24978723) MIM: 182279 ID: 6638	15	NC_000015.10	24823637..24978723
SNURF-SNRPN	SNURF	Homo_sapiens	Homo sapiens small nuclear ribonucleoprotein polypeptide N (SNRPN), transcript variant 103, mRNA	67.8	67.8	50%	2e-11	94.44	1650	NM_001400756.1	GTGGGGTCTGCAGTGGCAAGGCCAGCCGCCCCCTGTCTTCCCTCTGGAGCTGTTTGAGGAATGCAGTTCTTTTGCATAAGAAAGGCTTTTCTCTCCAGTCATTCTGCTTGCTGATCAAGAACACTTAACAGCTTCAGGCTTTCCTGATACTTTGACGAAGGTAATTGGGACTCCCATCAAGTCTCCACACAGCTAGCAGCCACGTGGGGCACTTCTCCAGCATATGTAAGTGGAACTCAGAAGGCAACATTCCCTGAACATACTCTTCCACCAGAATCTCCTCTACAGATTTTTGCTGCCCCTTTTACCAGTGGCTGAATCTACTTTCTCTTATGGTTTGGTTTGCGGCAGAAGAATCTGCATTTCGAACAAGTGCCAGGACTGGTCTGAGGAACACAC…	1650	6638	Chromosome: 15; Location: 15q11.2 Annotation: Chromosome 15 NC_000015.10 (24823637..24978723) MIM: 182279 ID: 6638	15	NC_000015.10	24823637..24978723
SNURF-SNRPN	SNURF	Homo_sapiens	Homo sapiens small nuclear ribonucleoprotein polypeptide N (SNRPN), transcript variant 96, mRNA	117	117	92%	1e-28	87.88	2437	NM_001400745.1	GTGGGGTCTGCAGTGGCAAGGCCAGCCGCCCCCTGTCTTCCCTCTGGAGCTGTTTGAGGAATGCAGTTCTTTTGCATAAGAAAGGCTTTTCTCTCCAGTCATTCTGCTTGCTGATCAAGAACACTTAACAGCTTCAGGCTTTCCTGATACTTTGACGAAGGTAATTGGGACTCCCATCAAGTCTCCACACAGCTAGCAGCCACGTGGGGCACTTCTCCAGATGTAGTCTTGCTCTGTTGCCCGGGCTAGAATGCAGTGGCACAATCTCGGCTCACCACAACCTCCGCCTCCCAGGTTCAAGTGATTCTCCTGCCTCAGCCTCCCAAATAGCTGGGATTACAGGTGTCCGCCACCATGTCCAACTAATTTTTGTATTTTTAGTAGAGACAGGTTTCACTG…	2437	6638	Chromosome: 15; Location: 15q11.2 Annotation: Chromosome 15 NC_000015.10 (24823637..24978723) MIM: 182279 ID: 6638	15	NC_000015.10	24823637..24978723
SNURF-SNRPN	SNURF	Homo_sapiens	Homo sapiens small nuclear ribonucleoprotein polypeptide N (SNRPN), transcript variant 1, mRNA	125	125	100%	3e-32	88.73	1468	NM_003097.6	GCAGAGTGGAGCGGCCGCCGGAGATGCCTGACGCATCTGTCTGAGGAGCGGTCAGTGACGCGATGGAGCGGGCAAGGGATCGCTTACACCTGAGACGAACTACAGAACAGCACGTACCAGAGGTGGAAGTCCAAGTCAAACGCAGAAGGACTGCCTCACTGAGCAACCAAGAGTGTCAGTTGTACCCGAGGCGTTCTCAGCAGCAGCAAGTACCTGTGGTGGATTTCCAGGCTGAACTGAGGCAGGCATTCTTAGCTGAGACACCAAGAGGTGGTTAAAGCCATATTGGAGTAGCGAGGAATCTGATTCCAAGCAAAAACCAGGCTCCATCTACTCTTTGAAGCTTCTGCCCAGCTTGCATTGTTTCTAGGAGAACCTGCGTCATACCTTTATCTATAG…	1468	6638	Chromosome: 15; Location: 15q11.2 Annotation: Chromosome 15 NC_000015.10 (24823637..24978723) MIM: 182279 ID: 6638	15	NC_000015.10	24823637..24978723
SNURF-SNRPN	SNURF	Homo_sapiens	Homo sapiens small nuclear ribonucleoprotein polypeptide N (SNRPN), transcript variant 40, mRNA	117	117	94%	7e-29	88.06	2162	NM_001400652.1	AGACCACGCCCACCAAGGGCTGGCCGCAGCCACTGTAGCTGAGCTCAGAGCCTTCTGTGTGGTTTGCGGGGGCAAGGTCAGCTGCCCCCTGCCCTCTCTCTGGGGCTATTTGAGGAATGCGGCCTTTTTGCATAAGAAAGGCTTTTCTCTACAGTAACTGTGGTCGCTGATCAATGACACCTTCCTGATGTAAGTGGGATCTGTGGATCTGAAAATTCACAGTGGCCAGCTCACCACCACCTGATGAAAGATACACCACAGGGTGAGAGCATCCTAACAGCAAACTGCAAATGAGATACTTTGACGAAGGTAATTGGGACTCCCATCAAGTCTCCACACAGCTAGCAGCCACGTGGGGCACTTCTCCAGCATATGTAAGTGGAACTCAGAAGGCAACAT…	2162	6638	Chromosome: 15; Location: 15q11.2 Annotation: Chromosome 15 NC_000015.10 (24823637..24978723) MIM: 182279 ID: 6638	15	NC_000015.10	24823637..24978723
SNURF-SNRPN	SNURF	Homo_sapiens	Homo sapiens small nuclear ribonucleoprotein polypeptide N (SNRPN), transcript variant 51, mRNA	117	117	94%	5e-29	88.06	2066	NM_001400693.1	AGACCACGCCCACCAAGGGCTGGCCGCAGCCACTGTAGCTGAGCTCAGAGCCTTCTGTGTGGTTTGCGGGGGCAAGGTCAGCTGCCCCCTGCCCTCTCTCTGGGGCTATTTGAGGAATGCGGCCTTTTTGCATAAGAAAGGCTTTTCTCTACAGTAACTGTGGTCGCTGATCAATGACACCTTCCTGATACTTTGACGAAGGTAATTGGGACTCCCATCAAGTCTCCACACAGCTAGCAGCCACGTGGGGCACTTCTCCAGGTTCACAGCTGGAGAGCCATTGTCTCGGGATTAATTGTACCTTGAGCATCACCTATATCTGATTTAGATGATATTTACATGCGACTTTCGACTTACACTTGAAAGTTGATGCTGGAATGAGTTAAGACATTTTGGAGT…	2066	6638	Chromosome: 15; Location: 15q11.2 Annotation: Chromosome 15 NC_000015.10 (24823637..24978723) MIM: 182279 ID: 6638	15	NC_000015.10	24823637..24978723
SNURF-SNRPN	SNURF	Homo_sapiens	Homo sapiens small nuclear ribonucleoprotein polypeptide N (SNRPN), transcript variant 22, mRNA	73.6	129	100%	2e-13	100	1908	NM_001378254.1	GCAGAGTGGAGCGGCCGCCGGAGATGCCTGACGCATCTGTCTGAGGAGCGGTCAGTGACGCGATGGAGCGGGCAAGGGATCGCTTACACCTGAGACGAACTACAGAACAGCACGTACCAGAGGTGGAAGTCCAAGTCAAACGCAGAAGGACTGCCTCACTGAGCAACCAAGAGTAGTGACTTGTCAGGAGGATCAATATGAAGGACGGCCTAAACATCTCCCTGCAAATGCTTTAGCAGCATCTCCCTCCCCTCACCCCTGGGGAGAAAGGATTGTTCACACAGGATAATTTGAAAGTGTCAGTTGTACCCGAGGCGTTCTCAGCAGCAGCAAGTACCTGTGGTGGATTTCCAGGCTGAACTGAGGCAGGCATTCTTAGCTGAGACACCAAGAGGTGGT…	1908	6638	Chromosome: 15; Location: 15q11.2 Annotation: Chromosome 15 NC_000015.10 (24823637..24978723) MIM: 182279 ID: 6638	15	NC_000015.10	24823637..24978723
SNURF-SNRPN	SNURF	Homo_sapiens	Homo sapiens small nuclear ribonucleoprotein polypeptide N (SNRPN), transcript variant 60, mRNA	116	116	92%	1e-28	87.88	2082	NM_001400704.1	GTGGGGTCTGCAGTGGCAAGGCCAGCCGCCCCCTGTCTTCCCTCTGGAGCTGTTTGAGGAATGCAGTTCTTTTGCATAAGAAAGGCTTTTCTCTCCAGTCATTCTGCTTGCTGATCAAGAACACTTAACAGCTTCAGGCTTTCCTGATACTTTGACGAAGGTAATTGGGACTCCCATCAAGTCTCCACACAGCTAGCAGCCACGTGGGGCACTTCTCCAGGTTCACAGCTGGAGAGCCATTGTCTCGGGATTAATTGTACCTTGAGCATCACCTATATCTGATTTAGATGATATTTACATGCGACTTTCGACTTACACTTGAAAGTTGATGCTGGAATGAGTTAAGACATTTTGGAGTTACTAAGATGGAATGGACATATTCTTGTGGCATATGTAAGT…	2082	6638	Chromosome: 15; Location: 15q11.2 Annotation: Chromosome 15 NC_000015.10 (24823637..24978723) MIM: 182279 ID: 6638	15	NC_000015.10	24823637..24978723
SNURF-SNRPN	SNURF	Homo_sapiens	Homo sapiens small nuclear ribonucleoprotein polypeptide N (SNRPN), transcript variant 87, mRNA	119	119	95%	1e-29	86.76	1653	NM_001400736.1	AGACCACGCCCACCAAGGGCTGGCCGCAGCCACTGTAGCTGAGCTCAGAGCCTTCTGTGTGGTTTGCGGGGGCAAGGTCAGCTGCCCCCTGCCCTCTCTCTGGGGCTATTTGAGGAATGCGGCCTTTTTGCATAAGAAAGGCTTTTCTCTACAGTAACTGTGGTCGCTGATCAATGACACCTTCCTGATACTTTGACGAAGGTAATTGGGACTCCCATCAAGTCTCCACACAGCTAGCAGCCACGTGGGGCACTTCTCCAGGGATCGCTTACACCTGAGACGAACTACAGAACAGCACGTACCAGAGGTGGAAGTCCAAGTCAAACGCAGAAGGACTGCCTCACTGAGCAACCAAGAGTGTCAGTTGTACCCGAGGCGTTCTCAGCAGCAGCAAGTACC…	1653	6638	Chromosome: 15; Location: 15q11.2 Annotation: Chromosome 15 NC_000015.10 (24823637..24978723) MIM: 182279 ID: 6638	15	NC_000015.10	24823637..24978723
SNURF-SNRPN	SNURF	Homo_sapiens	Homo sapiens small nuclear ribonucleoprotein polypeptide N (SNRPN), transcript variant 42, mRNA	116	116	92%	1e-28	87.88	1955	NM_001400684.1	AGACCACGCCCACCAAGGGCTGGCCGCAGCCACTGTAGCTGAGCTCAGAGCCTTCTGTGTGGTTTGCGGGGGCAAGGTCAGCTGCCCCCTGCCCTCTCTCTGGGGCTATTTGAGGAATGCGGCCTTTTTGCATAAGAAAGGCTTTTCTCTACAGTAACTGTGGTCGCTGATCAATGACACCTTCCTGATACTTTGACGAAGGTAATTGGGACTCCCATCAAGTCTCCACACAGCTAGCAGCCACGTGGGGCACTTCTCCAGCATATGTAAGTGGAACTCAGAAGGCAACATTCCCTGAACATACTCTTCCACCAGAATCTCCTCTACAGATTTTTGCTGCCCCTTTTACCAGTGGCTGAATCTACTTTCTCTTATACTTGTCAACCCCGACTATGGGAG…	1955	6638	Chromosome: 15; Location: 15q11.2 Annotation: Chromosome 15 NC_000015.10 (24823637..24978723) MIM: 182279 ID: 6638	15	NC_000015.10	24823637..24978723
SNURF-SNRPN	SNURF	Homo_sapiens	Homo sapiens small nuclear ribonucleoprotein polypeptide N (SNRPN), transcript variant 18, mRNA	125	125	100%	5e-32	88.73	1638	NM_001378249.1	GCAGAGTGGAGCGGCCGCCGGAGATGCCTGACGCATCTGTCTGAGGAGCGGTCAGTGACGCGATGGAGCGGGCAAGGGATCGCTTACACCTGAGACGAACTACAGAACAGCACGTACCAGAGGTGGAAGTCCAAGTCAAACGCAGAAGGACTGCCTCACTGAGCAACCAAGAGTGTCAGTTGTACCCGAGGCGTTCTCAGCAGCAGCAAGTACCTGTGGTGGATTTCCAGGCTGAACTGAGGCAGGCATTCTTAGCTGAGACACCAAGAGGTGGTTAAAGCCATATTGGAGTAGCGAGGAATCTGATTCCAAGCAAAAACCAGAGACGGGATTTCACCATGTTGGCCAGGCTGGTCTCGAACTCTTGACCTCAGGTGATCCACCTGCCTTGGCCTCCCC…	1638	6638	Chromosome: 15; Location: 15q11.2 Annotation: Chromosome 15 NC_000015.10 (24823637..24978723) MIM: 182279 ID: 6638	15	NC_000015.10	24823637..24978723
SNURF-SNRPN	SNURF	Homo_sapiens	Homo sapiens small nuclear ribonucleoprotein polypeptide N (SNRPN), transcript variant 16, mRNA	102	102	83%	2e-23	86.44	1717	NM_001349464.2	GCAGAGTGGAGCGGCCGCCGGAGATGCCTGACGCATCTGTCTGAGGAGCGGTCAGTGACGCGATGGAGCGGGCAAGGTCAGCTGTGCCGGTGGCTTCTCTCAAGAGACAGCCTGGGGAGCGGCCACTTTTATTCATCAGATATTCCAAGTTTTTAGGACTTGGAGTACTGAATAAACGGAATTTGGGCCCTAAAGTCCTTTGTTCTGGAGAACCAGATCCGGAATGTTCAGAGGCTTGCTGTTGTGCCGTTCTGCCCCGATGGTATCCTGTCCGCTCGCATTGGGGCGCGTCCCCCATCCGCCCCCAACTGTGGTGTCGCGACAGGGATCGCTTACACCTGAGACGAACTACAGAACAGCACGTACCAGAGGTGGAAGTCCAAGTCAAACGCAGAAGGA…	1717	6638	Chromosome: 15; Location: 15q11.2 Annotation: Chromosome 15 NC_000015.10 (24823637..24978723) MIM: 182279 ID: 6638	15	NC_000015.10	24823637..24978723
SNURF-SNRPN	SNURF	Homo_sapiens	Homo sapiens small nuclear ribonucleoprotein polypeptide N (SNRPN), transcript variant 56, mRNA	67.8	67.8	50%	2e-11	94.44	1732	NM_001400698.1	AGACCACGCCCACCAAGGGCTGGCCGCAGCCACTGTAGCTGAGCTCAGAGCCTTCTGTGTGGTTTGCGGGGGCAAGGTCAGCTGCCCCCTGCCCTCTCTCTGGGGCTATTTGAGGAATGCGGCCTTTTTGCATAAGAAAGGCTTTTCTCTACAGTAACTGTGGTCGCTGATCAATGACACCTTCCTGATACTTTGACGAAGGTAATTGGGACTCCCATCAAGTCTCCACACAGCTAGCAGCCACGTGGGGCACTTCTCCAGCATATGTAAGTGGAACTCAGAAGGCAACATTCCCTGAACATACTCTTCCACCAGAATCTCCTCTACAGATTTTTGCTGCCCCTTTTACCAGTGGCTGAATCTACTTTCTCTTATGTTTTGCTCCATCACCCAGGCGGA…	1732	6638	Chromosome: 15; Location: 15q11.2 Annotation: Chromosome 15 NC_000015.10 (24823637..24978723) MIM: 182279 ID: 6638	15	NC_000015.10	24823637..24978723
SNURF-SNRPN	SNURF	Homo_sapiens	Homo sapiens small nuclear ribonucleoprotein polypeptide N (SNRPN), transcript variant 50, mRNA	116	116	92%	1e-28	87.88	1989	NM_001400692.1	AGACCACGCCCACCAAGGGCTGGCCGCAGCCACTGTAGCTGAGCTCAGAGCCTTCTGTGTGGTTTGCGGGGGCAAGGTCAGCTGCCCCCTGCCCTCTCTCTGGGGCTATTTGAGGAATGCGGCCTTTTTGCATAAGAAAGGCTTTTCTCTACAGTAACTGTGGTCGCTGATCAATGACACCTTCCTGATGTAAGTGGGATCTGTGGATCTGAAAATTCACAGTGGCCAGCTCACCACCACCTGATGAAAGATACACCACAGGGTGAGAGCATCCTAACAGCAAACTGCAAATGAGCATATGTAAGTGGAACTCAGAAGGCAACATTCCCTGAACATACTCTTCCACCAGAATCTCCTCTACAGATTTTTGCTGCCCCTTTTACCAGTGGCTGAATCTAC…	1989	6638	Chromosome: 15; Location: 15q11.2 Annotation: Chromosome 15 NC_000015.10 (24823637..24978723) MIM: 182279 ID: 6638	15	NC_000015.10	24823637..24978723
SNURF-SNRPN	SNURF	Homo_sapiens	Homo sapiens small nuclear ribonucleoprotein polypeptide N (SNRPN), transcript variant 21, mRNA	125	125	100%	5e-32	88.73	1638	NM_001378253.1	GCAGAGTGGAGCGGCCGCCGGAGATGCCTGACGCATCTGTCTGAGGAGCGGTCAGTGACGCGATGGAGCGGGCAAGGGATCGCTTACACCTGAGACGAACTACAGAACAGCACGTACCAGAGGTGGAAGTCCAAGTCAAACGCAGAAGGACTGCCTCACTGAGCAACCAAGAGTGTCAGTTGTACCCGAGGCGTTCTCAGCAGCAGCAAGTACCTGTGGTGGATTTCCAGGCTGAACTGAGGCAGGCATTCTTAGCTGAGACACCAAGAGGTGGTTAAAGCCATATTGGAGTAGCGAGGAATCTGATTCCAAGCAAAAACCAGACGGGGTCTTGCTCTGTCTCCCAGTCTGGAGTGCAGTGGTGCGGTCTTGGCTCACTGCAACCCTGGGTTCAAGAGA…	1638	6638	Chromosome: 15; Location: 15q11.2 Annotation: Chromosome 15 NC_000015.10 (24823637..24978723) MIM: 182279 ID: 6638	15	NC_000015.10	24823637..24978723
SNURF-SNRPN	SNURF	Homo_sapiens	Homo sapiens small nuclear ribonucleoprotein polypeptide N (SNRPN), transcript variant 17, mRNA	118	118	97%	2e-29	85.51	1858	NM_001349465.2	GCAGAGTGGAGCGGCCGCCGGAGATGCCTGACGCATCTGTCTGAGGAGCGGTCAGTGACGCGATGGAGCGGGCAAGGTCAGCTGTGCCGGTGGCTTCTCTCAAGAGACAGCCTGGGGAGCGGCCACTTTTATTCATCAGATATTCCAAGTTTTTAGGACTTGGAGTACTGAATAAACGGAATTTGGGCCCTAAAGTCCTTTGTTCTGGAGAACCAGATCCGGAATGTTCAGAGGCTTGCTGTTGTGCCGTTCTGCCCCGATGGTATCCTGTCCGCTCGCATTGGGGCGCGTCCCCCATCCGCCCCCAACTGTGGTGTCGCGACAGATTAAAAATAAGTAGATTTAAGCCAGGTGCGGTGGCTCATGTCTATAGTCCCAGCACTTTTGGAGGCCAAGGCA…	1858	6638	Chromosome: 15; Location: 15q11.2 Annotation: Chromosome 15 NC_000015.10 (24823637..24978723) MIM: 182279 ID: 6638	15	NC_000015.10	24823637..24978723
SNURF-SNRPN	SNURF	Homo_sapiens	Homo sapiens small nuclear ribonucleoprotein polypeptide N (SNRPN), transcript variant 55, mRNA	55.8	55.8	47%	3e-07	76.47	1580	NM_001400697.1	AGACCACGCCCACCAAGGGCTGGCCGCAGCCACTGTAGCTGAGCTCAGAGCCTTCTGTGTGGTTTGCGGGGGCAAGGTCAGCTGCCCCCTGCCCTCTCTCTGGGGCTATTTGAGGAATGCGGCCTTTTTGCATAAGAAAGGCTTTTCTCTACAGTAACTGTGGTCGCTGATCAATGACACCTTCCTGATACTTTGACGAAGGTAATTGGGACTCCCATCAAGTCTCCACACAGCTAGCAGCCACGTGGGGCACTTCTCCAGGTGTCAGTTGTACCCGAGGCGTTCTCAGCAGCAGCAAGTACCTGTGGTGGATTTCCAGGCTGAACTGAGGCAGGCATTCTTAGCTGAGACACCAAGAGGTGGTTAAAGCCATATTGGAGTAGCGAGGAATCTGATTCC…	1580	6638	Chromosome: 15; Location: 15q11.2 Annotation: Chromosome 15 NC_000015.10 (24823637..24978723) MIM: 182279 ID: 6638	15	NC_000015.10	24823637..24978723
SNURF-SNRPN	SNURF	Homo_sapiens	Homo sapiens small nuclear ribonucleoprotein polypeptide N (SNRPN), transcript variant 48, mRNA	116	116	92%	1e-28	87.88	2231	NM_001400690.1	AGACCACGCCCACCAAGGGCTGGCCGCAGCCACTGTAGCTGAGCTCAGAGCCTTCTGTGTGGTTTGCGGGGGCAAGGTCAGCTGCCCCCTGCCCTCTCTCTGGGGCTATTTGAGGAATGCGGCCTTTTTGCATAAGAAAGGCTTTTCTCTACAGTAACTGTGGTCGCTGATCAATGACACCTTCCTGATGTAAGTGGGATCTGTGGATCTGAAAATTCACAGTGGCCAGCTCACCACCACCTGATGAAAGATACACCACAGGGTGAGAGCATCCTAACAGCAAACTGCAAATGAGATACTTTGACGAAGGTAATTGGGACTCCCATCAAGTCTCCACACAGCTAGCAGCCACGTGGGGCACTTCTCCAGGTTCACAGCTGGAGAGCCATTGTCTCGGGA…	2231	6638	Chromosome: 15; Location: 15q11.2 Annotation: Chromosome 15 NC_000015.10 (24823637..24978723) MIM: 182279 ID: 6638	15	NC_000015.10	24823637..24978723
SNURF-SNRPN	SNURF	Homo_sapiens	Homo sapiens small nuclear ribonucleoprotein polypeptide N (SNRPN), transcript variant 74, mRNA	117	117	92%	7e-29	87.88	1711	NM_001400723.1	AGCTCTGGAAGTGATGCAGAGGCTGCTCCCTGCGGACTGCCTTCTGTGGGGAGGAGTTCGAATGCCTTTTCTTCTTTTAAGTGTTACTCACAATCCATGAGATCTACTGACAAGGAAGACAGTTGGAACAAATACTTTGACGAAGGTAATTGGGACTCCCATCAAGTCTCCACACAGCTAGCAGCCACGTGGGGCACTTCTCCAGCATATGTAAGTGGAACTCAGAAGGCAACATTCCCTGAACATACTCTTCCACCAGAATCTCCTCTACAGATTTTTGCTGCCCCTTTTACCAGTGGCTGAATCTACTTTCTCTTATGGATCGCTTACACCTGAGACGAACTACAGAACAGCACGTACCAGAGGTGGAAGTCCAAGTCAAACGCAGAAGGACTGCCT…	1711	6638	Chromosome: 15; Location: 15q11.2 Annotation: Chromosome 15 NC_000015.10 (24823637..24978723) MIM: 182279 ID: 6638	15	NC_000015.10	24823637..24978723
SNURF-SNRPN	SNURF	Homo_sapiens	Homo sapiens small nuclear ribonucleoprotein polypeptide N (SNRPN), transcript variant 58, mRNA	117	117	94%	4e-29	88.06	1917	NM_001400702.1	GTGGGGTCTGCAGTGGCAAGGCCAGCCGCCCCCTGTCTTCCCTCTGGAGCTGTTTGAGGAATGCAGTTCTTTTGCATAAGAAAGGCTTTTCTCTCCAGTCATTCTGCTTGCTGATCAAGAACACTTAACAGCTTCAGGCTTTCCTGATACTTTGACGAAGGTAATTGGGACTCCCATCAAGTCTCCACACAGCTAGCAGCCACGTGGGGCACTTCTCCAGCATATGTAAGTGGAACTCAGAAGGCAACATTCCCTGAACATACTCTTCCACCAGAATCTCCTCTACAGATTTTTGCTGCCCCTTTTACCAGTGGCTGAATCTACTTTCTCTTATGGTTTGGTTTGCGGCAGAAGAATCTGCATTTCGAACAAGTGCCAGGACTGGTCTGAGGAACACAC…	1917	6638	Chromosome: 15; Location: 15q11.2 Annotation: Chromosome 15 NC_000015.10 (24823637..24978723) MIM: 182279 ID: 6638	15	NC_000015.10	24823637..24978723
SNURF-SNRPN	SNURF	Homo_sapiens	Homo sapiens small nuclear ribonucleoprotein polypeptide N (SNRPN), transcript variant 102, mRNA	116	116	92%	1e-28	87.88	1989	NM_001400755.1	GTGGGGTCTGCAGTGGCAAGGCCAGCCGCCCCCTGTCTTCCCTCTGGAGCTGTTTGAGGAATGCAGTTCTTTTGCATAAGAAAGGCTTTTCTCTCCAGTCATTCTGCTTGCTGATCAAGAACACTTAACAGCTTCAGGCTTTCCTGATACTTTGACGAAGGTAATTGGGACTCCCATCAAGTCTCCACACAGCTAGCAGCCACGTGGGGCACTTCTCCAGCATATGTAAGTGGAACTCAGAAGGCAACATTCCCTGAACATACTCTTCCACCAGAATCTCCTCTACAGATTTTTGCTGCCCCTTTTACCAGTGGCTGAATCTACTTTCTCTTATGGTTTGGTTTGCGGCAGAAGAATCTGCATTTCGAACAAGTGCCAGGACTGGTCTGAGGAACACAC…	1989	6638	Chromosome: 15; Location: 15q11.2 Annotation: Chromosome 15 NC_000015.10 (24823637..24978723) MIM: 182279 ID: 6638	15	NC_000015.10	24823637..24978723
SNURF-SNRPN	SNURF	Homo_sapiens	Homo sapiens small nuclear ribonucleoprotein polypeptide N (SNRPN), transcript variant 14, mRNA	117	117	92%	9e-29	87.88	1894	NM_001349462.2	GTGGGGTCTGCAGTGGCAAGGCCAGCCGCCCCCTGTCTTCCCTCTGGAGCTGTTTGAGGAATGCAGTTCTTTTGCATAAGAAAGGCTTTTCTCTCCAGTCATTCTGCTTGCTGATCAAGAACACTTAACAGCTTCAGGCTTTCCTGATACTTTGACGAAGGTAATTGGGACTCCCATCAAGTCTCCACACAGCTAGCAGCCACGTGGGGCACTTCTCCAGGTTCACAGCTGGAGAGCCATTGTCTCGGGATTAATTGTACCTTGAGCATCACCTATATCTGATTTAGATGATATTTACATGCGACTTTCGACTTACACTTGAAAGTTGATGCTGGAATGAGTTAAGACATTTTGGAGTTACTAAGATGGAATGGACATATTCTTGTGGCATATGTAAGT…	1894	6638	Chromosome: 15; Location: 15q11.2 Annotation: Chromosome 15 NC_000015.10 (24823637..24978723) MIM: 182279 ID: 6638	15	NC_000015.10	24823637..24978723
SNURF-SNRPN	SNURF	Homo_sapiens	Homo sapiens small nuclear ribonucleoprotein polypeptide N (SNRPN), transcript variant 66, mRNA	117	117	94%	4e-29	88.06	1842	NM_001400715.1	GTGGGGTCTGCAGTGGCAAGGCCAGCCGCCCCCTGTCTTCCCTCTGGAGCTGTTTGAGGAATGCAGTTCTTTTGCATAAGAAAGGCTTTTCTCTCCAGTCATTCTGCTTGCTGATCAAGAACACTTAACAGCTTCAGGCTTTCCTGATACTTTGACGAAGGTAATTGGGACTCCCATCAAGTCTCCACACAGCTAGCAGCCACGTGGGGCACTTCTCCAGCATATGTAAGTGGAACTCAGAAGGCAACATTCCCTGAACATACTCTTCCACCAGAATCTCCTCTACAGATTTTTGCTGCCCCTTTTACCAGTGGCTGAATCTACTTTCTCTTATGTTTTGCTCCATCACCCAGGCGGAGTGCAGTGGTGCCATCACAGCTTACTGCAGTCTCCACCTCT…	1842	6638	Chromosome: 15; Location: 15q11.2 Annotation: Chromosome 15 NC_000015.10 (24823637..24978723) MIM: 182279 ID: 6638	15	NC_000015.10	24823637..24978723
SNURF-SNRPN	SNURF	Homo_sapiens	Homo sapiens small nuclear ribonucleoprotein polypeptide N (SNRPN), transcript variant 9, mRNA	117	117	92%	9e-29	87.88	2043	NM_001349457.2	AGACCACGCCCACCAAGGGCTGGCCGCAGCCACTGTAGCTGAGCTCAGAGCCTTCTGTGTGGTTTGCGGGGGCAAGGTCAGCTGCCCCCTGCCCTCTCTCTGGGGCTATTTGAGGAATGCGGCCTTTTTGCATAAGAAAGGCTTTTCTCTACAGTAACTGTGGTCGCTGATCAATGACACCTTCCTGATGTAAGTGGGATCTGTGGATCTGAAAATTCACAGTGGCCAGCTCACCACCACCTGATGAAAGATACACCACAGGGTGAGAGCATCCTAACAGCAAACTGCAAATGAGATACTTTGACGAAGGTAATTGGGACTCCCATCAAGTCTCCACACAGCTAGCAGCCACGTGGGGCACTTCTCCAGGTTCACAGCTGGAGAGCCATTGTCTCGGGA…	2043	6638	Chromosome: 15; Location: 15q11.2 Annotation: Chromosome 15 NC_000015.10 (24823637..24978723) MIM: 182279 ID: 6638	15	NC_000015.10	24823637..24978723
SNURF-SNRPN	SNURF	Mus_musculus	Mus musculus small nuclear ribonucleoprotein N (Snrpn), transcript variant 1, mRNA	122	122	100%	2e-30	85.92	2041	NM_013670.4	GGCAAAAATGTGCGCATGTGCAGCCATTGCCTGGGACGCATGCGTAGGGAGCCGCGCGACAAACCTGAGCCATTGCGGCAAGACTAGCGCAGAGAGGAGAGGGAGCCGGAGATGCCAGACGCTTGGTTCTGAGGAGTGATTTGCAACGCAATGGAGCGAGGAAGGGATCGCTTACACTTGAGAAGAACTACTGAACAGCACGTGCCCGAGGTCGAGGTCCAGGTCAAACGTCGAAGGACAGCCTCACTGAGCAACCAAGAGTGTCACTTGTACCCACGACGTTCTCAGCAACAGCAAGTTCCTGTGGTGGATTTCCAGGCAGAACTAAGACAGGCATTCTTAGCTGAGACACCAAGAGGTGGTTAAAGCAGTATTGCAACTTCAAGGTGGTGGAATTCA…	2041	20646	Chromosome: 7; Location: 7 34.04 cM Annotation: Chromosome 7 NC_000073.7 (59632243..60099925, complement) ID: 20646	7	NC_000073.7	59632243..60099925, complement
SNURF-SNRPN	SNURF	Mus_musculus	Mus musculus small nuclear ribonucleoprotein N (Snrpn), transcript variant 2, mRNA	116	116	94%	2e-28	86.57	2066	NM_001082961.2	AATTCAGTGCAGCAGGTCCTGCTGAGCCAAAGATGCCTGTCACATCCACCCTAGGAATGGTCAGCAAGGCAATGCAGCAACCAAGCTGTGATTGGACTGGGGAGACTCTCACTGCCTATAATCTGCTGTGATTCCCTCTTGGAAGATAACCCACTGCATTGGACAATATTCCTGTAGATCAATGTTAAGGGATCGCTTACACTTGAGAAGAACTACTGAACAGCACGTGCCCGAGGTCGAGGTCCAGGTCAAACGTCGAAGGACAGCCTCACTGAGCAACCAAGAGTGTCACTTGTACCCACGACGTTCTCAGCAACAGCAAGTTCCTGTGGTGGATTTCCAGGCAGAACTAAGACAGGCATTCTTAGCTGAGACACCAAGAGGTGGTTAAAGCAGTAT…	2066	20646	Chromosome: 7; Location: 7 34.04 cM Annotation: Chromosome 7 NC_000073.7 (59632243..60099925, complement) ID: 20646	7	NC_000073.7	59632243..60099925, complement
SNURF-SNRPN	SNURF	Mus_musculus	Mus musculus SNRPN upstream reading frame (Snurf), mRNA	122	122	100%	2e-30	85.92	2020	NM_033174.4	GGCAAAAATGTGCGCATGTGCAGCCATTGCCTGGGACGCATGCGTAGGGAGCCGCGCGACAAACCTGAGCCATTGCGGCAAGACTAGCGCAGAGAGGAGAGGGAGCCGGAGATGCCAGACGCTTGGTTCTGAGGAGTGATTTGCAACGCAATGGAGCGAGGAAGGGATCGCTTACACTTGAGAAGAACTACTGAACAGCACGTGCCCGAGGTCGAGGTCCAGGTCAAACGTCGAAGGACAGCCTCACTGAGCAACCAAGAGTGTCACTTGTACCCACGACGTTCTCAGCAACAGCAAGTTCCTGTGGTGGATTTCCAGGCAGAACTAAGACAGGCATTCTTAGCTGAGACACCAAGAGGTGGTTAAAGCAGTATTGCAACTTCAAGGTGGTGGAATTCA…	2020	84704	Chromosome: 7; Location: 7 34.04 cM Annotation: Chromosome 7 NC_000073.7 (59632243..59654947, complement) ID: 84704	7	NC_000073.7	59632243..59654947, complement
SNURF-SNRPN	SNURF	Mus_musculus	Mus musculus small nuclear ribonucleoprotein N (Snrpn), transcript variant 7, mRNA	114	114	92%	8e-28	86.36	2541	NM_001349693.1	GTGCAGCAGGTCCTGCTCAGAGAAGAGGCAGCCAAAGGAGCCTGACACATCCACCCTAGGAGTTGTCAGCAAGGCAATGCAGCAACCAAGCCCTACCCATGTCTCCTAGTTTTTGAGACAGATTCTTTCACTGAACTCAGAACTTGCTGAATTGGCTAGACTAGCCAGTCAATTCCAAGATCCTGCTGCCTCTCTTTTTTGTTTCTGGAATTACAGGAAGGCTACACCGCTTAAACTTCACTAAATAGAACCATCACCTGGGAACCAACTATTCAAATACCAGAATATGTGGGGAACATTTCTCACTTAAACCATCACAGATACTCTCTAGCCCTGCAAGCCTGTCAAGCAAGGTCCAGAGTTCTTATATACTCCAGAGAAGTACCATAACACTTGCTG…	2541	20646	Chromosome: 7; Location: 7 34.04 cM Annotation: Chromosome 7 NC_000073.7 (59632243..60099925, complement) ID: 20646	7	NC_000073.7	59632243..60099925, complement
SNURF-SNRPN	SNURF	Mus_musculus	Mus musculus small nuclear ribonucleoprotein N (Snrpn), transcript variant 8, mRNA	122	122	100%	2e-30	85.92	2064	NM_001349694.1	GGCAAAAATGTGCGCATGTGCAGCCATTGCCTGGGACGCATGCGTAGGGAGCCGCGCGACAAACCTGAGCCATTGCGGCAAGACTAGCGCAGAGAGGAGAGGGAGCCGGAGATGCCAGACGCTTGGTTCTGAGGAGTGATTTGCAACGCAATGGAGCGAGGAAGGGATCGCTTACACTTGAGAAGAACTACTGAACAGCACGTGCCCGAGGTCGAGGTCCAGGTCAAACGTCGAAGGACAGCCTCACTGAGCAACCAAGAGTGTCACTTGTACCCACGACGTTCTCAGCAACAGCAAGTTCCTGTGGTGGATTTCCAGGCAGAACTAAGACAGGCATTCTTAGCTGAGACACCAAGAGGTGGTTAAAGCAGTATTGCAACTTCAAGGTGGTGGAATTCA…	2064	20646	Chromosome: 7; Location: 7 34.04 cM Annotation: Chromosome 7 NC_000073.7 (59632243..60099925, complement) ID: 20646	7	NC_000073.7	59632243..60099925, complement
SNURF-SNRPN	SNURF	Mus_musculus	Mus musculus small nuclear ribonucleoprotein N (Snrpn), transcript variant 6, mRNA	114	114	92%	8e-28	86.36	2747	NM_001349692.1	GCAGGTCCTGCTCAGAGAAGAGGCAGGCAAACATGCCTCTCACATCCACCCTAGGAATGGTCAGCAAGGCAATGCAGCAACCAAGGAGACAGTGATGGCATTAGGACCTTAATAGGATCTGCCTGCAGTAGCTGAGTACCGTGAAACCATCTCCAACTTGCTCCACGGCCGACAGGCCAAGCAGAAGCACCCTGAGCCAGTCCCAGGCTTTGACAGCTGCTGAAGCCCAGAAGCTGTGATTGGACTGGGGAGACTCTCACTGCCTATAATCTGCTGTGATTCCCTCTTGGAAGATAACCCACTGCATTGGACAATATTCCTGTAGATCAATGTTAAGGTGCTGTCTACATGCTGAGTTTTACACACTGAATGTTACTTTCATCAATGGAGTCAGTTGTG…	2747	20646	Chromosome: 7; Location: 7 34.04 cM Annotation: Chromosome 7 NC_000073.7 (59632243..60099925, complement) ID: 20646	7	NC_000073.7	59632243..60099925, complement
SNURF-SNRPN	SNURF	Mus_musculus	Mus musculus small nuclear ribonucleoprotein N (Snrpn), transcript variant 9, mRNA	122	122	100%	2e-30	85.92	2144	NM_001349695.1	GGCAAAAATGTGCGCATGTGCAGCCATTGCCTGGGACGCATGCGTAGGGAGCCGCGCGACAAACCTGAGCCATTGCGGCAAGACTAGCGCAGAGAGGAGAGGGAGCCGGAGATGCCAGACGCTTGGTTCTGAGGAGTGATTTGCAACGCAATGGAGCGAGGAAGGGATCGCTTACACTTGAGAAGAACTACTGAACAGCACGTGCCCGAGGTCGAGGTCCAGGTCAAACGTCGAAGGACAGCCTCACTGAGCAACCAAGAGTGTCACTTGTACCCACGACGTTCTCAGCAACAGCAAGTTCCTGTGGTGGATTTCCAGGCAGAACTAAGACAGGCATTCTTAGCTGAGACACCAAGAGGTGGTTAAAGCAGTATTGCAACTTCAAGGTGGTGGAATTCA…	2144	20646	Chromosome: 7; Location: 7 34.04 cM Annotation: Chromosome 7 NC_000073.7 (59632243..60099925, complement) ID: 20646	7	NC_000073.7	59632243..60099925, complement
SNURF-SNRPN	SNURF	Mus_musculus	Mus musculus small nuclear ribonucleoprotein N (Snrpn), transcript variant 4, mRNA	116	116	94%	2e-28	86.57	2821	NM_001349690.1	AGTCAAGTCAGTGCAGCAGGTCCTGCTCAGAGAAGAGGCAGCCAAAGATGCCTGTCACATCCACCCTAGGAAAGGACAGGAAGGCAATACAGCAAACAAGGGAATTAATCCTGAATGCTCATGAGTAGCACCTAAAGAGCAACCACATGAACTTGGAAGGGGACACTTTCTGCTGATTCCTGAGTTCTGATTTCACCCTCAGACCTGATCTACATCTGCTTGTTTGACTAGAAGACTATAGGAGCAGTCCTCTGAGAGGCACAACAAGCAGCTGACCAAGACAGAAGCAGAAACTTTCACTCATCCAATGGAGAGAAGCTTGTTAACCCTGTGGTTGAATTAGTGAAAGGCTGGAGAATTTGTGGAGGAAGGTGATTTCACTGAAAAACTTGTAATCTC…	2821	20646	Chromosome: 7; Location: 7 34.04 cM Annotation: Chromosome 7 NC_000073.7 (59632243..60099925, complement) ID: 20646	7	NC_000073.7	59632243..60099925, complement
[truncated: 1,271 more rows]
