# Supplementary material for: STREMI: a dual-function upstream ORF-encoded regulator of mitochondrial cristae architecture
Source: EMBO Rep. 2026 May 2;27(12):3303–39. doi: 10.1038/s44319-026-00783-8 (PMC13303939; doi:10.1038/s44319-026-00783-8)
Supplement: Supplementary file 8 — Source data Fig. 1 [file 44319_2026_783_MOESM8_ESM.zip]

Archive with 7 entries (3 files):
- Figure1/
- Figure1/1C/
- Figure1/1C/Fig1C_data.xlsx
- Figure1/1D/
- Figure1/1D/Fig1D_data.xlsx
- Figure1/1E/
- Figure1/1E/Figure_1E_data.xlsx
