# Supplementary material for: STREMI: a dual-function upstream ORF-encoded regulator of mitochondrial cristae architecture
Source: EMBO Rep. 2026 May 2;27(12):3303–39. doi: 10.1038/s44319-026-00783-8 (PMC13303939; doi:10.1038/s44319-026-00783-8)
Supplement: Supplementary file 8 — Source data Fig. 1 [file 44319_2026_783_MOESM8_ESM.zip › Figure1/1C/Fig1C_data.xlsx]

## Sheet: Sheet1
Trans_ID	Trans_length	avg_ORF_match_score	type
ENST00000338981.7	10036	0.460103	monocistronic
ENST00000361365.7	1339	0.927105	monocistronic
ENST00000317961.9	6825	0.875763	monocistronic
ENST00000383070.2	828	0.76	monocistronic
ENST00000250784.13	1189	0.912461	monocistronic
ENST00000155093.8	5336	0.854583	monocistronic
ENST00000336079.8	4408	0.913233	monocistronic
ENST00000545955.6	6174	0.839747	monocistronic
ENST00000284856.4	1337	0.758182	monocistronic
ENST00000250825.5	510	1	monocistronic
ENST00000684976.1	7194	0.600226	monocistronic
ENST00000698851.1	8550	0.066338	monocistronic
ENST00000382751.4	10818	0.658652	monocistronic
ENST00000652641.2	3099	0.849415	monocistronic
ENST00000381151.5	11566	0.661367	monocistronic
ENST00000286835.12	4269	0.926845	monocistronic
ENST00000400546.6	8041	0	monocistronic
ENST00000284881.9	5396	0.897339	monocistronic
ENST00000400485.6	4224	0.919589	monocistronic
ENST00000382172.4	2381	0.923022	monocistronic
ENST00000331923.9	3892	0.803952	monocistronic
ENST00000261667.8	4222	0.840045	monocistronic
ENST00000298248.12	1483	1	monocistronic
ENST00000409308.6	3502	0.918889	monocistronic
ENST00000379221.4	7459	0.927439	monocistronic
ENST00000335327.6	4857	0.841598	monocistronic
ENST00000492622.6	6286	0.833197	monocistronic
ENST00000379589.4	2132	0.24	monocistronic
ENST00000381318.8	16972	0.61758	monocistronic
ENST00000025301.4	9915	0.297895	monocistronic
ENST00000377818.4	2231	0.952086	monocistronic
ENST00000352251.8	5182	0.947093	monocistronic
ENST00000326291.11	3080	0.87814	monocistronic
ENST00000290299.7	756	0.978047	monocistronic
ENST00000390667.11	2760	0.939077	monocistronic
ENST00000299295.7	2545	0.71	monocistronic
ENST00000377844.9	4105	0	monocistronic
ENST00000286800.8	5618	0.899076	monocistronic
ENST00000239882.7	3678	0.896364	monocistronic
ENST00000360938.8	3668	0.897118	monocistronic
ENST00000381554.8	1598	0.892206	monocistronic
ENST00000377636.8	7588	0.84987	monocistronic
ENST00000303775.10	4861	0.86814	monocistronic
ENST00000377104.4	2286	0.975038	monocistronic
ENST00000284987.6	9621	0.450833	monocistronic
ENST00000377687.6	3349	0.818571	monocistronic
ENST00000310521.6	1605	1	monocistronic
ENST00000403766.8	2259	0.928764	monocistronic
ENST00000310826.10	7452	0.888824	monocistronic
ENST00000290349.11	1208	0.965469	monocistronic
ENST00000290354.6	998	0.817	monocistronic
ENST00000380071.8	2306	0.953718	monocistronic
ENST00000300255.7	1671	0.8275	monocistronic
ENST00000382108.8	8454	0.557342	monocistronic
ENST00000269159.8	1449	0.978673	monocistronic
ENST00000379600.8	3411	0.826415	monocistronic
ENST00000578921.6	3919	0.892679	monocistronic
ENST00000300258.8	3805	0.78875	monocistronic
ENST00000348354.7	1410	0.831515	monocistronic
ENST00000352957.9	1074	0.986696	monocistronic
ENST00000651721.2	6002	0.865633	monocistronic
ENST00000400566.6	1860	1	monocistronic
ENST00000399292.8	840	1	monocistronic
ENST00000359358.9	4271	0.842941	monocistronic
ENST00000340648.6	5078	0.347323	monocistronic
ENST00000318388.11	857	0.990729	monocistronic
ENST00000400324.9	4745	0.838383	monocistronic
ENST00000497547.2	2958	0.956723	monocistronic
ENST00000588072.6	3330	0.895217	monocistronic
ENST00000379487.5	2388	0.931646	monocistronic
ENST00000315190.4	3099	0.818182	monocistronic
ENST00000380752.10	7343	0.648127	monocistronic
ENST00000291572.13	6565	0.832593	monocistronic
ENST00000291574.9	6986	0.8135	monocistronic
ENST00000379561.6	5779	0.785476	monocistronic
ENST00000291576.12	3188	0.956754	monocistronic
ENST00000349995.10	4555	0.835079	monocistronic
ENST00000420428.7	3820	0.315	monocistronic
ENST00000389797.8	5569	0.904615	monocistronic
ENST00000383432.8	4379	0.949279	monocistronic
ENST00000251108.10	3386	0.629167	monocistronic
ENST00000377767.9	10571	0.926372	monocistronic
ENST00000455146.8	3574	0.946923	monocistronic
ENST00000262126.9	11284	0.705543	monocistronic
ENST00000398548.6	6525	0.7935	monocistronic
ENST00000615052.5	5456	0.889667	monocistronic
ENST00000377865.7	6227	0.82	monocistronic
ENST00000399022.9	4421	0.878282	monocistronic
ENST00000263205.11	3351	0.952602	monocistronic
ENST00000326695.10	1086	0.0914286	monocistronic
ENST00000337963.9	3283	0.807586	monocistronic
ENST00000398165.8	2495	0.920464	monocistronic
ENST00000457511.7	7046	0.59	monocistronic
ENST00000336726.11	1897	0	monocistronic
ENST00000327155.10	3275	0.963509	monocistronic
ENST00000375856.5	8156	0.439459	monocistronic
ENST00000291552.9	945	0.983901	monocistronic
ENST00000267339.6	2495	0.604576	monocistronic
ENST00000400384.7	4763	0.815862	monocistronic
ENST00000269439.12	7802	0.18	monocistronic
ENST00000332131.9	2991	0.828201	monocistronic
ENST00000591504.6	4085	1	monocistronic
ENST00000311124.9	4991	0.908172	monocistronic
ENST00000376285.6	2484	0.922075	monocistronic
ENST00000402142.4	10002	0.208	monocistronic
ENST00000262094.10	7003	0.68	monocistronic
ENST00000249075.4	3871	0.864375	monocistronic
ENST00000217515.11	6840	0.942821	monocistronic
ENST00000216133.10	4111	0.810345	monocistronic
ENST00000261965.8	3879	0.91016	monocistronic
ENST00000216180.8	2753	0.897407	monocistronic
ENST00000256413.8	5765	0.775	monocistronic
ENST00000379453.6	2942	0.78	monocistronic
ENST00000282003.7	3507	0.952895	monocistronic
ENST00000217260.9	2757	0.896842	monocistronic
ENST00000651438.1	5408	0.853529	monocistronic
ENST00000269209.7	7434	0.687037	monocistronic
ENST00000380680.5	4317	0.946842	monocistronic
ENST00000262726.12	4863	0.5	monocistronic
ENST00000357985.7	1317	0.76	monocistronic
ENST00000303142.11	1633	0.663636	monocistronic
ENST00000590800.6	4909	1	monocistronic
ENST00000241453.12	3826	0.7	monocistronic
ENST00000378827.5	3545	0.974545	monocistronic
ENST00000217305.3	2556	1	monocistronic
ENST00000284984.8	5183	0.917192	monocistronic
ENST00000381941.8	1807	0.916538	monocistronic
ENST00000290130.4	1546	0.979695	monocistronic
ENST00000419743.7	1675	0.533333	monocistronic
ENST00000310227.3	2846	0.965	monocistronic
ENST00000337137.9	3758	0.822237	monocistronic
ENST00000319562.11	10419	0.856902	monocistronic
ENST00000398208.3	2106	0.962485	monocistronic
ENST00000216268.6	6893	0.89283	monocistronic
ENST00000313851.3	3274	0	monocistronic
ENST00000378226.7	4881	0.899468	monocistronic
ENST00000351817.5	1738	0.58	monocistronic
ENST00000400075.4	5226	0.9025	monocistronic
ENST00000349499.3	4197	0.526667	monocistronic
ENST00000290310.4	1061	1	monocistronic
ENST00000334295.9	3835	0.934674	monocistronic
ENST00000216146.9	1296	0.991927	monocistronic
ENST00000262487.5	3090	1	monocistronic
ENST00000312942.2	1337	0.648	monocistronic
ENST00000454366.2	2983	0.916138	monocistronic
ENST00000299608.7	4737	0.812848	monocistronic
ENST00000376862.4	2092	0.842222	monocistronic
ENST00000377191.5	3408	0.961537	monocistronic
ENST00000262717.9	4040	0.1	monocistronic
ENST00000246071.8	2411	0.951224	monocistronic
ENST00000674351.1	7068	0.746667	monocistronic
ENST00000380130.7	2999	0.46875	monocistronic
ENST00000350028.5	1692	0.780642	monocistronic
ENST00000255476.3	2306	0.957381	monocistronic
ENST00000217456.3	2202	0.951701	monocistronic
ENST00000400577.4	1955	1	monocistronic
ENST00000285667.4	3945	0.892893	monocistronic
ENST00000381031.8	2566	0.971028	monocistronic
ENST00000377873.8	2217	0.894286	monocistronic
ENST00000331573.8	1754	0.994396	monocistronic
ENST00000309660.10	3470	0.96736	monocistronic
ENST00000644935.1	10085	0.260034	monocistronic
ENST00000262719.10	6299	0.775755	monocistronic
ENST00000381482.8	6469	0.512105	monocistronic
ENST00000379705.8	7979	0.666897	monocistronic
ENST00000342449.8	17728	0.40929	monocistronic
ENST00000359003.7	7083	0.708286	monocistronic
ENST00000592875.6	985	0.999143	monocistronic
ENST00000216264.13	4442	0.851773	monocistronic
ENST00000323076.7	3643	0.858333	monocistronic
ENST00000580059.7	3448	0.793158	monocistronic
ENST00000400405.4	7075	0.99	monocistronic
ENST00000269187.10	3566	0.948313	monocistronic
ENST00000651870.1	3372	0.946238	monocistronic
ENST00000361524.8	4887	0.787	monocistronic
ENST00000251127.11	6971	0.57	monocistronic
ENST00000612753.5	4094	0.92962	monocistronic
ENST00000649170.1	1534	0.899359	monocistronic
ENST00000341255.4	5419	0.802389	monocistronic
ENST00000417718.7	550	1	monocistronic
ENST00000376032.9	1362	0.951081	monocistronic
ENST00000328619.10	534	0.666667	monocistronic
ENST00000330817.11	5330	0.9825	monocistronic
ENST00000254958.10	5940	0.795411	monocistronic
ENST00000328933.10	4383	0.745496	monocistronic
ENST00000257336.6	3789	0.940937	monocistronic
ENST00000400454.6	8571	0	monocistronic
ENST00000331163.11	3728	0.921304	monocistronic
ENST00000327773.7	2508	0.900159	monocistronic
ENST00000330333.11	8567	0.825	monocistronic
ENST00000355994.7	2738	0.467955	monocistronic
ENST00000338244.6	6953	0.630652	monocistronic
ENST00000443721.2	3436	0.03	monocistronic
ENST00000258648.7	2254	0.990681	monocistronic
ENST00000332512.8	3831	0.944302	monocistronic
ENST00000337743.9	2342	0.786531	monocistronic
ENST00000215941.9	2087	0.98	monocistronic
ENST00000438737.3	5258	0.776575	monocistronic
ENST00000443185.7	8678	0.642025	monocistronic
ENST00000337554.8	836	1	monocistronic
ENST00000372643.4	493	1	monocistronic
ENST00000398449.8	2976	0.9485	monocistronic
ENST00000337343.9	17497	0.1132	monocistronic
ENST00000383233.8	2994	0.930526	monocistronic
ENST00000252011.8	3314	0.903441	monocistronic
ENST00000248975.6	1751	0.975252	monocistronic
ENST00000646932.1	2111	0.968806	monocistronic
ENST00000341197.9	2491	0.918	monocistronic
ENST00000407690.6	3539	0.962857	monocistronic
ENST00000378720.8	1121	0.941452	monocistronic
ENST00000647684.1	1041	1	monocistronic
ENST00000377881.8	2645	0.692903	monocistronic
ENST00000327619.10	2483	0.5	monocistronic
ENST00000352133.3	3712	0.936752	monocistronic
ENST00000358232.11	8432	0.920423	monocistronic
ENST00000438666.7	4900	0.967289	monocistronic
ENST00000390665.9	2378	0.846697	monocistronic
ENST00000539966.6	9605	0.952374	monocistronic
ENST00000262848.6	6102	0.781946	monocistronic
ENST00000344532.8	3075	0.839048	monocistronic
ENST00000290246.11	3666	0.967296	monocistronic
ENST00000381401.11	1451	0.97662	monocistronic
ENST00000674365.1	4827	0.65	monocistronic
ENST00000314328.14	6763	0.886313	monocistronic
ENST00000351808.10	2850	0.892174	monocistronic
ENST00000337539.12	2529	1	monocistronic
ENST00000381241.9	1330	1	monocistronic
ENST00000327979.8	4391	0.651765	monocistronic
ENST00000619850.2	2370	0.980753	monocistronic
ENST00000326010.10	3823	1	monocistronic
ENST00000334651.11	2579	0.237604	monocistronic
ENST00000372861.5	2514	0.28	monocistronic
ENST00000380913.8	7474	0.614062	monocistronic
ENST00000537909.4	3897	0.36	monocistronic
ENST00000318753.13	1233	0.961765	monocistronic
ENST00000342624.10	3911	0.842984	monocistronic
ENST00000262648.8	6265	0.816623	monocistronic
ENST00000381317.9	2065	0.920369	monocistronic
ENST00000313624.12	3106	0.706667	monocistronic
ENST00000248484.9	4438	0.67	monocistronic
ENST00000400382.6	2630	0.96602	monocistronic
ENST00000267328.5	1507	0.928378	monocistronic
ENST00000291539.11	2192	0.9295	monocistronic
ENST00000380762.5	2312	0.973626	monocistronic
ENST00000381095.8	5858	0.764719	monocistronic
ENST00000257347.9	1838	0.89777	monocistronic
ENST00000215832.11	5881	0.868576	monocistronic
ENST00000379485.2	5234	0.92037	monocistronic
ENST00000379483.4	4736	0.972279	monocistronic
ENST00000379480.9	2184	0.778205	monocistronic
ENST00000378533.4	1846	0.937778	monocistronic
ENST00000380289.3	2417	0.826667	monocistronic
ENST00000371998.8	7961	0.676056	monocistronic
ENST00000379406.8	4285	0.911235	monocistronic
ENST00000379499.3	3641	0.92	monocistronic
ENST00000313871.9	3199	0.961579	monocistronic
ENST00000401950.7	8987	0.832716	monocistronic
ENST00000379310.8	7174	0.549545	monocistronic
ENST00000539517.7	6990	0.379722	monocistronic
ENST00000245304.5	5540	0.789606	monocistronic
ENST00000620633.5	1976	0.925333	monocistronic
ENST00000291560.7	1900	0.854	monocistronic
ENST00000371941.4	6752	0.819821	monocistronic
ENST00000680254.1	2515	0.924648	monocistronic
ENST00000327305.11	6721	0.678	monocistronic
ENST00000241125.4	5214	1	monocistronic
ENST00000382848.5	2290	1	monocistronic
ENST00000281081.12	3040	0.873548	monocistronic
ENST00000291582.6	2690	1	monocistronic
ENST00000338821.6	7862	0.666129	monocistronic
ENST00000335473.12	8534	0.322	monocistronic
ENST00000362031.10	3282	0.952464	monocistronic
ENST00000324262.9	4975	0.967041	monocistronic
ENST00000380554.5	1186	0.95125	monocistronic
ENST00000246194.8	6213	0.984507	monocistronic
ENST00000610343.5	7429	0.753913	monocistronic
ENST00000381750.9	2061	0.927193	monocistronic
ENST00000349048.9	2907	0.947273	monocistronic
ENST00000248929.14	2986	0.963201	monocistronic
ENST00000399933.8	7669	0.5855	monocistronic
ENST00000281741.9	4557	0.972703	monocistronic
ENST00000524240.6	4991	0.985385	monocistronic
ENST00000306051.3	2957	0.5	monocistronic
ENST00000339818.9	2221	0.81	monocistronic
ENST00000382758.6	1054	0.785714	monocistronic
ENST00000358821.8	4342	1	monocistronic
ENST00000382592.5	5546	0.724894	monocistronic
ENST00000380647.8	5518	0.381833	monocistronic
ENST00000497571.6	4590	0.894309	monocistronic
ENST00000325870.3	5586	0.638	monocistronic
ENST00000245957.10	4098	0.52	monocistronic
ENST00000445930.7	2163	0.970794	monocistronic
ENST00000323084.9	3958	0.585455	monocistronic
ENST00000262120.10	3750	0.93642	monocistronic
ENST00000382713.10	9057	0.39	monocistronic
ENST00000400375.1	1215	1	monocistronic
ENST00000391621.1	1149	1	monocistronic
ENST00000391620.2	1006	1	monocistronic
ENST00000400372.1	1150	1	monocistronic
ENST00000400368.1	1238	1	monocistronic
ENST00000397641.8	5657	0.955728	monocistronic
ENST00000360770.3	739	1	monocistronic
ENST00000391617.1	588	1	monocistronic
ENST00000380502.8	6323	0.73422	monocistronic
ENST00000361272.9	6890	0.971735	monocistronic
ENST00000356708.12	1101	0.977702	monocistronic
ENST00000381884.9	5082	0.901966	monocistronic
ENST00000379510.5	5753	0.592368	monocistronic
ENST00000345496.7	3367	0.86031	monocistronic
ENST00000280020.10	4853	0.714286	monocistronic
ENST00000370351.9	3518	0.920152	monocistronic
ENST00000331444.12	1117	1	monocistronic
ENST00000330938.8	2600	0.949317	monocistronic
ENST00000370996.5	3643	0.8	monocistronic
ENST00000297875.7	4751	1	monocistronic
ENST00000371419.7	1230	0.988137	monocistronic
ENST00000520164.6	5166	0.892	monocistronic
ENST00000370873.9	962	0.949573	monocistronic
ENST00000262109.8	1798	0.855507	monocistronic
ENST00000323013.7	5419	0.959726	monocistronic
ENST00000355341.8	2775	0.884865	monocistronic
ENST00000348616.9	4602	0.42	monocistronic
ENST00000333039.4	5830	0.668372	monocistronic
ENST00000324849.9	4519	0.958903	monocistronic
ENST00000380733.9	3342	0.898801	monocistronic
ENST00000407418.8	6052	0.659032	monocistronic
ENST00000349485.10	2861	0.846597	monocistronic
ENST00000378825.5	2747	1	monocistronic
ENST00000354670.9	4692	0.736875	monocistronic
ENST00000300605.11	2185	0.928222	monocistronic
ENST00000333467.4	1590	1	monocistronic
ENST00000305364.9	4183	0.770308	monocistronic
ENST00000542859.6	12729	0.636	monocistronic
ENST00000337537.8	6655	0.869824	monocistronic
ENST00000378197.5	1484	1	monocistronic
ENST00000256433.6	3679	0.978723	monocistronic
ENST00000360128.11	3561	0.892792	monocistronic
ENST00000425639.3	4109	0.1	monocistronic
ENST00000354638.8	3143	1	monocistronic
ENST00000407997.4	1564	1	monocistronic
ENST00000315596.15	7472	0.871466	monocistronic
ENST00000397146.7	6716	0.747273	monocistronic
ENST00000247194.9	1516	0.852308	monocistronic
ENST00000681687.1	2282	0.834516	monocistronic
ENST00000216160.11	3198	0.890435	monocistronic
ENST00000287701.15	3711	1	monocistronic
ENST00000341184.7	5394	0.592143	monocistronic
ENST00000321731.8	2780	0.3925	monocistronic
ENST00000256538.9	2098	0.871304	monocistronic
ENST00000344320.8	2470	0.81	monocistronic
ENST00000569591.3	5188	0.98	monocistronic
ENST00000327671.10	3549	0.731224	monocistronic
ENST00000269142.10	4751	0.965278	monocistronic
ENST00000334678.8	820	0.96625	monocistronic
ENST00000316660.7	1899	0.950107	monocistronic
ENST00000311234.9	7350	0.894851	monocistronic
ENST00000616417.5	13511	0	monocistronic
ENST00000327451.11	2186	0.74	monocistronic
ENST00000395076.9	8231	0.816691	monocistronic
ENST00000376652.9	4104	0.955403	monocistronic
ENST00000379817.7	1977	0.961328	monocistronic
ENST00000332149.10	3450	0.902439	monocistronic
ENST00000404895.7	9149	0.353922	monocistronic
ENST00000257189.5	5579	0.37	monocistronic
ENST00000252998.2	2799	1	monocistronic
ENST00000237014.8	616	0	monocistronic
ENST00000253413.10	1333	0.94863	monocistronic
ENST00000376925.8	793	1	monocistronic
ENST00000557185.6	1956	0.9749	monocistronic
ENST00000377799.8	12918	0.889271	monocistronic
ENST00000389286.9	12142	0.5225	monocistronic
ENST00000380701.8	6553	0.616	monocistronic
ENST00000266069.5	4369	0.767074	monocistronic
ENST00000398598.8	2776	0.9735	monocistronic
ENST00000381588.9	3520	0.935926	monocistronic
ENST00000330714.8	3408	1	monocistronic
ENST00000341744.8	4954	0.842871	monocistronic
ENST00000317582.10	4959	0.883228	monocistronic
ENST00000277632.8	2364	0.927073	monocistronic
ENST00000380607.5	2617	0.846154	monocistronic
ENST00000269141.8	4016	0.90587	monocistronic
ENST00000319264.4	2683	0.958	monocistronic
ENST00000304743.7	12865	0.651011	monocistronic
ENST00000381655.7	9672	0.56	monocistronic
ENST00000521913.7	4798	0.70131	monocistronic
ENST00000288350.8	2533	0.42	monocistronic
ENST00000267868.8	2436	0.972381	monocistronic
ENST00000380843.9	1542	0.984057	monocistronic
ENST00000379540.8	4599	0.775779	monocistronic
ENST00000453061.7	3909	0.763939	monocistronic
ENST00000261245.9	2648	0.87315	monocistronic
ENST00000379869.8	4684	0.755909	monocistronic
ENST00000675505.1	10144	0.92878	monocistronic
ENST00000599174.3	4182	0.908462	monocistronic
ENST00000519973.6	4672	0.764684	monocistronic
ENST00000451717.6	2187	0.64	monocistronic
ENST00000382292.9	15635	0.328478	monocistronic
ENST00000406189.4	4142	0.817287	monocistronic
ENST00000374980.3	2556	0.988935	monocistronic
ENST00000283547.2	736	1	monocistronic
ENST00000377474.4	6231	0.166667	monocistronic
ENST00000291672.6	2304	0.992157	monocistronic
ENST00000376573.9	3820	0.81425	monocistronic
ENST00000397312.7	3983	0.839455	monocistronic
ENST00000358377.7	2474	0.956905	monocistronic
ENST00000276440.12	10246	0.494444	monocistronic
ENST00000377453.9	5243	0.923929	monocistronic
ENST00000332408.9	5027	1	monocistronic
ENST00000264784.8	1864	0.9	monocistronic
ENST00000355619.10	3506	0.921034	monocistronic
ENST00000359276.9	3953	0.86527	monocistronic
ENST00000323482.9	3632	0.866	monocistronic
ENST00000441493.7	9447	0.2475	monocistronic
ENST00000318158.11	1250	0.970583	monocistronic
ENST00000341016.5	536	1	monocistronic
ENST00000336812.5	2998	0.951178	monocistronic
ENST00000262593.10	1965	0.844194	monocistronic
ENST00000261879.10	4138	0.87875	monocistronic
ENST00000454679.7	6850	0.04	monocistronic
ENST00000379484.10	4446	0.884433	monocistronic
ENST00000377602.5	6994	0.651111	monocistronic
ENST00000256261.9	1754	0.95	monocistronic
ENST00000397728.8	4886	0.883844	monocistronic
ENST00000380871.5	3278	0.954	monocistronic
ENST00000360986.9	2163	0.911486	monocistronic
ENST00000652225.2	3888	0.912917	monocistronic
ENST00000389131.8	3721	0.942687	monocistronic
ENST00000417257.6	5051	0.652917	monocistronic
ENST00000420999.2	3257	0.914286	monocistronic
ENST00000682841.1	2056	0.8275	monocistronic
ENST00000376261.8	5391	0.245	monocistronic
ENST00000683975.1	2644	1	monocistronic
ENST00000322893.12	11283	0.35625	monocistronic
ENST00000683689.1	5075	0.917143	monocistronic
ENST00000282908.10	3535	0.608571	monocistronic
ENST00000262096.13	5924	0.934958	monocistronic
ENST00000342745.5	5390	0.7845	monocistronic
ENST00000395863.8	4021	0.862736	monocistronic
ENST00000382723.5	1940	0.45	monocistronic
ENST00000522514.6	4044	0.708542	monocistronic
ENST00000397746.8	1890	0.367333	monocistronic
ENST00000674895.3	8273	0.83381	monocistronic
ENST00000612929.2	1038	0.993333	monocistronic
ENST00000265857.8	2090	0.939388	monocistronic
ENST00000307746.9	989	0.944167	monocistronic
ENST00000260327.9	6433	0.882616	monocistronic
ENST00000375645.8	9086	0.352	monocistronic
ENST00000250457.9	2706	0.884483	monocistronic
ENST00000389737.5	2874	0.79825	monocistronic
ENST00000541038.2	2503	1	monocistronic
ENST00000324817.6	7996	0.826026	monocistronic
ENST00000645190.1	1651	0.917391	monocistronic
ENST00000276055.4	2396	0.882542	monocistronic
ENST00000305242.10	3603	0.940588	monocistronic
ENST00000614565.5	6678	0.608727	monocistronic
ENST00000682242.1	1669	0.76	monocistronic
ENST00000288207.7	1488	0.970313	monocistronic
ENST00000404767.8	6981	0.793503	monocistronic
ENST00000322564.9	4891	0.788	monocistronic
ENST00000258613.5	3026	1	monocistronic
ENST00000406902.6	4500	0.853011	monocistronic
ENST00000361866.8	4203	0.315568	monocistronic
ENST00000248139.8	2718	0.946962	monocistronic
ENST00000399583.4	5736	0.894737	monocistronic
ENST00000382348.2	2273	0.73	monocistronic
ENST00000518498.3	867	0.726667	monocistronic
ENST00000327968.7	3630	1	monocistronic
ENST00000378060.9	4425	0.869316	monocistronic
ENST00000524189.6	8743	0.167692	monocistronic
ENST00000304523.10	2384	0.658607	monocistronic
ENST00000316495.8	878	0.94	monocistronic
ENST00000358127.9	8704	0.26875	monocistronic
ENST00000377369.7	2722	0	monocistronic
ENST00000674500.2	11559	0.343878	monocistronic
ENST00000218436.7	4964	0	monocistronic
ENST00000400677.5	1917	0.995385	monocistronic
ENST00000340080.9	4877	0.955737	monocistronic
ENST00000221114.8	1054	0.964	monocistronic
ENST00000374852.4	2660	0.568571	monocistronic
ENST00000343986.9	358	0.977817	monocistronic
ENST00000258607.10	3614	0.96335	monocistronic
ENST00000261978.9	8460	0.288	monocistronic
ENST00000201031.3	2862	0.946418	monocistronic
ENST00000288840.10	3828	0.801	monocistronic
ENST00000334304.10	4577	0.869103	monocistronic
ENST00000556816.6	2581	0.991782	monocistronic
ENST00000344646.10	3760	0.871094	monocistronic
ENST00000622694.5	2177	0.953871	monocistronic
ENST00000331758.8	4549	0.671786	monocistronic
ENST00000313766.6	3176	0.704957	monocistronic
ENST00000380737.8	3923	0.910736	monocistronic
ENST00000286548.9	6882	0.854535	monocistronic
ENST00000357495.5	1343	0.975135	monocistronic
ENST00000651602.1	5378	0.883036	monocistronic
ENST00000382487.5	4343	1	monocistronic
ENST00000376335.8	2963	0.910033	monocistronic
ENST00000267294.5	4497	0.585863	monocistronic
ENST00000381980.9	3643	1	monocistronic
ENST00000297785.8	2096	0.995	monocistronic
ENST00000329276.10	1913	0.840332	monocistronic
ENST00000380516.7	4168	0.916652	monocistronic
ENST00000442234.6	3981	0.985588	monocistronic
ENST00000376708.1	1299	1	monocistronic
ENST00000328268.9	1428	0.979891	monocistronic
ENST00000642920.2	5624	0.565556	monocistronic
ENST00000623535.2	14572	0.0857143	monocistronic
ENST00000396396.6	3626	0	monocistronic
ENST00000339105.9	1181	0.714783	monocistronic
ENST00000376510.8	1730	0.952941	monocistronic
ENST00000399932.8	2909	0.973806	monocistronic
ENST00000393545.9	2000	0.788824	monocistronic
ENST00000553795.6	2082	1	monocistronic
ENST00000358689.9	5803	0.841676	monocistronic
ENST00000376588.4	2206	0.957628	monocistronic
ENST00000376180.8	2436	1	monocistronic
ENST00000376419.5	936	0.535	monocistronic
ENST00000264866.9	2967	0.789091	monocistronic
ENST00000320152.11	1939	0.625	monocistronic
ENST00000400183.7	5379	0.908486	monocistronic
ENST00000642620.1	1719	1	monocistronic
ENST00000376447.4	5585	0.630962	monocistronic
ENST00000429584.3	2754	0.998587	monocistronic
ENST00000559471.6	7059	0.489	monocistronic
ENST00000261558.8	11675	0.873488	monocistronic
ENST00000262320.8	3707	0.952615	monocistronic
ENST00000378578.9	2151	0.984	monocistronic
ENST00000331161.9	3378	0.11	monocistronic
ENST00000270142.11	895	0.951941	monocistronic
ENST00000361092.9	1754	0.791765	monocistronic
ENST00000376980.8	2100	0.969474	monocistronic
ENST00000352645.5	5906	0.63	monocistronic
ENST00000298351.5	5363	0.404286	monocistronic
ENST00000371564.8	7519	1	monocistronic
ENST00000266304.9	4381	0.819615	monocistronic
ENST00000327492.4	4337	0.870779	monocistronic
ENST00000377798.9	1855	0.99	monocistronic
ENST00000378069.5	2570	0.998571	monocistronic
ENST00000216252.4	1053	0.957536	monocistronic
ENST00000245451.9	1931	0.931765	monocistronic
ENST00000443617.7	15197	0.328696	monocistronic
ENST00000297423.9	3625	0.91413	monocistronic
ENST00000691173.1	7746	0.794	monocistronic
ENST00000264867.7	6288	0.463846	monocistronic
ENST00000388712.7	3046	0.956165	monocistronic
ENST00000355209.9	4468	0.857	monocistronic
ENST00000249861.9	2047	1	monocistronic
ENST00000401592.6	4010	0.909431	monocistronic
ENST00000396057.6	2871	0.969048	monocistronic
ENST00000216259.8	1242	0.972941	monocistronic
ENST00000260447.6	727	0.967879	monocistronic
ENST00000301732.10	6602	0.834912	monocistronic
ENST00000614628.5	4947	0.807895	monocistronic
ENST00000357552.8	5541	0.85	monocistronic
ENST00000557154.6	1496	0.975664	monocistronic
ENST00000342972.3	1440	0.9465	monocistronic
ENST00000178638.8	6098	0.7925	monocistronic
ENST00000375963.8	5603	0.760625	monocistronic
ENST00000611977.2	7494	0.589375	monocistronic
ENST00000252999.7	11426	0.373351	monocistronic
ENST00000341700.7	2497	0.912874	monocistronic
ENST00000380420.10	1274	0.960357	monocistronic
ENST00000344936.7	5060	0.587263	monocistronic
ENST00000402384.8	2344	0.950812	monocistronic
ENST00000279068.11	2576	0.666667	monocistronic
ENST00000350612.11	2923	0.97435	monocistronic
ENST00000374719.8	3455	0.925918	monocistronic
ENST00000373910.9	2623	0.964143	monocistronic
ENST00000355680.8	2354	0.725226	monocistronic
ENST00000580279.2	2677	1	monocistronic
ENST00000321437.9	4800	0.829113	monocistronic
ENST00000304283.9	2772	0.925	monocistronic
ENST00000223129.8	2020	0.977815	monocistronic
ENST00000673929.1	4249	0.817857	monocistronic
ENST00000405863.6	3265	0.333333	monocistronic
ENST00000376834.8	4259	0.89387	monocistronic
ENST00000360079.8	2122	0.985791	monocistronic
ENST00000307750.5	4690	0.758571	monocistronic
ENST00000404991.2	4293	1	monocistronic
ENST00000401959.6	1458	0.970144	monocistronic
ENST00000379939.7	11200	0.3575	monocistronic
ENST00000361671.10	5813	0.863615	monocistronic
ENST00000389221.9	5250	0.420632	monocistronic
ENST00000288319.12	4904	0.906957	monocistronic
ENST00000216027.8	1106	0.87381	monocistronic
ENST00000375464.7	857	0.98	monocistronic
ENST00000504154.6	8053	0.502667	monocistronic
ENST00000265807.8	3276	0.954412	monocistronic
ENST00000611815.2	6203	0.869474	monocistronic
ENST00000219409.8	964	0.99	monocistronic
ENST00000649063.2	5529	0.923496	monocistronic
ENST00000346234.7	1348	0.954314	monocistronic
ENST00000343484.10	1182	0.793736	monocistronic
ENST00000399878.8	4543	0.94516	monocistronic
ENST00000252997.3	2620	0.908333	monocistronic
ENST00000361682.11	2272	0.874364	monocistronic
ENST00000378319.8	1356	0.875385	monocistronic
ENST00000426508.7	5232	0.862465	monocistronic
ENST00000260402.8	4627	0.605476	monocistronic
ENST00000217407.3	1825	0.493333	monocistronic
ENST00000381571.6	1461	0.9744	monocistronic
ENST00000360816.8	5086	0.912222	monocistronic
ENST00000304195.8	5260	0.666667	monocistronic
ENST00000378302.7	4008	0.923876	monocistronic
ENST00000636580.2	2242	0.982725	monocistronic
ENST00000264313.11	6081	0.91432	monocistronic
ENST00000252506.11	1066	1	monocistronic
ENST00000374867.7	5640	0.3775	monocistronic
ENST00000376854.6	2351	0.9775	monocistronic
ENST00000263207.8	4056	0.788163	monocistronic
ENST00000508632.6	1109	0.986607	monocistronic
ENST00000380815.5	1665	0.78453	monocistronic
ENST00000587091.6	4128	0.931164	monocistronic
ENST00000373664.8	5686	0.901143	monocistronic
ENST00000297508.8	3096	0.799667	monocistronic
ENST00000382374.9	1885	0.945119	monocistronic
ENST00000397928.6	5419	0.735	monocistronic
ENST00000259365.9	3311	0.675556	monocistronic
ENST00000382353.6	4530	0.49	monocistronic
ENST00000321919.14	3718	0.929499	monocistronic
ENST00000344111.4	4839	0.898551	monocistronic
ENST00000375068.6	2051	0.9885	monocistronic
ENST00000380588.5	2275	0.910833	monocistronic
ENST00000230449.9	4456	0.938122	monocistronic
ENST00000239891.4	1219	0.951887	monocistronic
ENST00000337938.7	2452	1	monocistronic
ENST00000376395.9	3868	0.953518	monocistronic
ENST00000642720.2	6344	0.242222	monocistronic
ENST00000648326.1	1643	1	monocistronic
ENST00000651779.1	2889	0.953951	monocistronic
ENST00000399820.8	4395	0.888222	monocistronic
ENST00000379715.10	1047	0.928011	monocistronic
ENST00000439435.3	1666	1	monocistronic
ENST00000253003.7	1379	0.99316	monocistronic
ENST00000567695.6	2706	0.954523	monocistronic
ENST00000261875.10	3228	0.971786	monocistronic
ENST00000256255.11	2020	0.963148	monocistronic
ENST00000397457.7	2659	0.95619	monocistronic
ENST00000374902.9	3077	0.96605	monocistronic
ENST00000331090.11	920	0	monocistronic
ENST00000376624.8	2568	0.95	monocistronic
ENST00000261381.7	9970	0.430435	monocistronic
ENST00000002596.6	7160	0.86	monocistronic
ENST00000317995.5	5735	0.840513	monocistronic
ENST00000389704.4	1166	0.987266	monocistronic
ENST00000453424.7	5615	0.914054	monocistronic
ENST00000297689.4	2055	0.998611	monocistronic
ENST00000294016.8	7980	0.779516	monocistronic
ENST00000374012.8	5879	0.808826	monocistronic
ENST00000374692.8	3545	0.981442	monocistronic
ENST00000265394.10	2087	0.962183	monocistronic
ENST00000334554.12	5049	0.889814	monocistronic
ENST00000690772.1	3397	1	monocistronic
ENST00000354452.8	8041	0.642396	monocistronic
ENST00000253968.11	1511	0.996857	monocistronic
ENST00000650836.2	4538	0.701034	monocistronic
ENST00000553525.6	6069	0.125	monocistronic
ENST00000345330.9	2420	0.943811	monocistronic
ENST00000291688.6	6403	0.786098	monocistronic
ENST00000331351.6	3267	0.194091	monocistronic
ENST00000325686.7	4028	0.84069	monocistronic
ENST00000297737.11	2471	0.573571	monocistronic
ENST00000306917.5	7177	0.725789	monocistronic
ENST00000283147.7	3784	1	monocistronic
ENST00000332556.5	2701	0.968972	monocistronic
ENST00000375446.5	1237	0.971379	monocistronic
ENST00000397701.9	739	0.914	monocistronic
ENST00000556564.6	6443	0.767021	monocistronic
ENST00000375431.9	1415	0.828895	monocistronic
ENST00000379757.9	2938	0.938049	monocistronic
ENST00000372733.3	2613	0.774123	monocistronic
ENST00000478244.6	3032	0.845556	monocistronic
ENST00000296839.5	2661	1	monocistronic
ENST00000331628.8	2709	0.995	monocistronic
ENST00000488300.6	3629	0.958182	monocistronic
ENST00000263208.5	4053	0.934453	monocistronic
ENST00000302418.5	5866	0.907789	monocistronic
ENST00000434316.7	3058	0.909065	monocistronic
ENST00000291691.12	2970	0.732586	monocistronic
ENST00000265806.12	1573	0.983301	monocistronic
ENST00000380051.7	1488	0.973171	monocistronic
ENST00000375370.10	2639	0.94538	monocistronic
ENST00000221166.10	3271	0.910705	monocistronic
ENST00000378165.9	5003	0.966875	monocistronic
ENST00000273857.9	4967	0.13	monocistronic
ENST00000356091.11	2191	0.881025	monocistronic
ENST00000434325.7	1279	0.958	monocistronic
ENST00000679008.1	8024	0.800615	monocistronic
ENST00000263202.15	1791	0.950794	monocistronic
ENST00000265846.10	2349	0.95875	monocistronic
ENST00000215582.8	2885	1	monocistronic
ENST00000261700.8	7007	0.974648	monocistronic
ENST00000684899.1	5971	0.05	monocistronic
ENST00000542583.7	4685	1	monocistronic
ENST00000652689.1	3142	0.950857	monocistronic
ENST00000255305.11	9857	0.62259	monocistronic
ENST00000651372.2	13987	0.2425	monocistronic
ENST00000373573.9	1754	0.71875	monocistronic
ENST00000280979.9	14984	0.67	monocistronic
ENST00000267377.3	4390	0.984444	monocistronic
ENST00000652272.2	2237	0.963551	monocistronic
ENST00000544440.7	15077	0.367955	monocistronic
ENST00000645220.1	2250	0.835625	monocistronic
ENST00000261250.8	3817	0.8712	monocistronic
ENST00000513440.6	10470	0.537857	monocistronic
ENST00000417564.3	7350	0.624125	monocistronic
ENST00000276569.8	3000	0.945082	monocistronic
ENST00000341776.7	6003	0.740571	monocistronic
ENST00000263094.11	6815	0.598333	monocistronic
ENST00000252321.5	2910	1	monocistronic
ENST00000262367.10	10790	0.128235	monocistronic
ENST00000373383.9	2474	0.914444	monocistronic
ENST00000555265.6	4614	0.771795	monocistronic
ENST00000383168.9	5158	0.85	monocistronic
ENST00000408926.8	3200	1	monocistronic
ENST00000338910.9	2435	0.959013	monocistronic
ENST00000355937.9	2503	0.971181	monocistronic
ENST00000263201.7	1879	0.907619	monocistronic
ENST00000268058.8	5565	0.677619	monocistronic
ENST00000220597.4	10744	0.5	monocistronic
ENST00000491143.3	16433	0.095	monocistronic
ENST00000267485.7	6495	0.805789	monocistronic
ENST00000374114.8	6646	0.928889	monocistronic
ENST00000373177.3	6305	0.822	monocistronic
ENST00000312600.4	3206	0.69	monocistronic
ENST00000360280.8	15227	0.351754	monocistronic
ENST00000256854.10	2762	0.957172	monocistronic
ENST00000262605.9	6224	0.656591	monocistronic
ENST00000455784.7	2031	0.904412	monocistronic
ENST00000380243.9	16564	0.649241	monocistronic
ENST00000361757.8	4906	0.80726	monocistronic
ENST00000265872.11	4658	0.942354	monocistronic
ENST00000373275.5	12921	0.246395	monocistronic
ENST00000648908.2	6161	0.634615	monocistronic
ENST00000366425.4	959	1	monocistronic
ENST00000380842.5	1338	0.989972	monocistronic
ENST00000358015.8	4114	0.766951	monocistronic
ENST00000332235.8	3099	0.838889	monocistronic
ENST00000335894.9	4253	0.428333	monocistronic
ENST00000374552.9	5235	0.155	monocistronic
ENST00000234389.3	3281	0.75	monocistronic
ENST00000361673.4	7437	0.6	monocistronic
ENST00000398795.7	2201	0.774	monocistronic
ENST00000376052.5	5484	0.888972	monocistronic
ENST00000043402.8	1944	0.960323	monocistronic
ENST00000357749.7	5438	0.658889	monocistronic
ENST00000373944.8	1857	0.951383	monocistronic
ENST00000248879.8	1172	0.971667	monocistronic
ENST00000382051.8	4115	1	monocistronic
ENST00000372886.6	1150	0.925682	monocistronic
ENST00000645481.2	2451	1	monocistronic
ENST00000397770.8	2399	0.8375	monocistronic
ENST00000244745.4	4869	0.945912	monocistronic
ENST00000255174.3	2109	0.991416	monocistronic
ENST00000262753.9	3863	1	monocistronic
ENST00000535829.6	4931	0.907282	monocistronic
ENST00000372980.4	9502	0.576667	monocistronic
ENST00000381815.9	3318	0.817496	monocistronic
ENST00000396373.9	6144	0.674805	monocistronic
ENST00000244020.5	4353	0.673778	monocistronic
ENST00000263097.9	2149	0.971454	monocistronic
ENST00000381736.8	4236	0.790435	monocistronic
ENST00000373119.9	5765	0.875682	monocistronic
ENST00000402687.9	5662	0.794394	monocistronic
ENST00000360029.4	2595	0.184615	monocistronic
ENST00000361847.7	1909	0.836667	monocistronic
ENST00000361470.4	3633	0.953571	monocistronic
ENST00000217026.5	2668	0.978539	monocistronic
ENST00000313367.7	6749	0.829867	monocistronic
ENST00000373358.8	1185	0.955333	monocistronic
ENST00000340722.8	1142	0.742857	monocistronic
ENST00000580170.6	5595	0.701034	monocistronic
ENST00000338448.10	2891	0.670714	monocistronic
ENST00000303071.10	2500	0.94943	monocistronic
ENST00000422982.8	6734	0.952055	monocistronic
ENST00000381962.4	2528	0.990168	monocistronic
ENST00000373296.8	2363	0.86	monocistronic
ENST00000377452.4	3953	0.95687	monocistronic
ENST00000374922.9	2344	0.832241	monocistronic
ENST00000518698.6	2452	0.452727	monocistronic
ENST00000371996.9	2470	0.962364	monocistronic
ENST00000261349.9	10252	0.597721	monocistronic
ENST00000359520.12	8704	0.534848	monocistronic
ENST00000343070.7	2560	0.903182	monocistronic
ENST00000542230.7	2332	0.9602	monocistronic
ENST00000409204.5	5105	0.862	monocistronic
ENST00000329913.4	1236	0.967467	monocistronic
ENST00000285381.3	1721	0.954167	monocistronic
ENST00000317931.12	3549	0.5775	monocistronic
ENST00000487519.6	5025	0.800721	monocistronic
ENST00000382533.9	2708	0.937265	monocistronic
ENST00000261303.13	4390	1	monocistronic
ENST00000356260.10	3003	0.964979	monocistronic
ENST00000290200.7	1941	0.975263	monocistronic
ENST00000396423.4	4200	1	monocistronic
ENST00000269216.10	3624	1	monocistronic
ENST00000428135.7	6357	0.867692	monocistronic
ENST00000245457.6	2458	1	monocistronic
ENST00000381946.5	4406	0.802727	monocistronic
ENST00000246117.9	3680	0.93453	monocistronic
ENST00000290219.11	1699	0.970513	monocistronic
ENST00000619594.5	887	0.996071	monocistronic
ENST00000408954.8	5912	0.86607	monocistronic
ENST00000378616.5	5174	0.706667	monocistronic
ENST00000316757.4	2176	0.929077	monocistronic
ENST00000261908.11	7108	0.845234	monocistronic
ENST00000400521.7	1941	0.626389	monocistronic
ENST00000309117.11	3056	0.85927	monocistronic
ENST00000341170.5	4116	0.902982	monocistronic
ENST00000383472.9	5858	0.8425	monocistronic
ENST00000261438.10	5594	0.853218	monocistronic
ENST00000336216.9	3805	0.925627	monocistronic
ENST00000395842.3	3052	0.435	monocistronic
ENST00000339077.10	5619	0.770266	monocistronic
ENST00000265922.8	3171	0.952453	monocistronic
ENST00000374874.8	2477	0.844	monocistronic
ENST00000337414.9	5336	0.38	monocistronic
ENST00000359263.9	6860	0.08	monocistronic
ENST00000380909.9	2305	0.949669	monocistronic
ENST00000372851.8	5411	0.617732	monocistronic
ENST00000282728.10	1724	1	monocistronic
ENST00000267842.10	2384	0.849286	monocistronic
ENST00000320756.7	2606	0.966769	monocistronic
ENST00000466681.2	2905	0.95225	monocistronic
ENST00000370339.8	3198	0.921661	monocistronic
ENST00000541714.7	3076	0.91766	monocistronic
ENST00000331334.5	1103	0.985227	monocistronic
ENST00000418766.6	7842	0.809587	monocistronic
ENST00000375147.8	4983	0.967323	monocistronic
ENST00000283905.8	3770	0.896667	monocistronic
ENST00000344408.10	4382	0.964	monocistronic
ENST00000215531.6	1312	0.72	monocistronic
ENST00000267584.9	3283	0.695	monocistronic
ENST00000644646.2	8617	0.907698	monocistronic
ENST00000300961.10	1138	0.75	monocistronic
ENST00000355377.7	3088	0.822308	monocistronic
ENST00000222823.9	4503	0.867308	monocistronic
ENST00000309539.8	2456	1	monocistronic
ENST00000370316.8	1353	0.9425	monocistronic
ENST00000372232.8	2205	0.99	monocistronic
ENST00000259711.11	6007	0.22	monocistronic
ENST00000261917.4	6922	0.911667	monocistronic
ENST00000300061.3	3477	1	monocistronic
ENST00000257497.11	1401	1	monocistronic
ENST00000299665.3	1973	1	monocistronic
ENST00000261374.4	2329	0.666667	monocistronic
ENST00000215659.13	1778	0.956627	monocistronic
ENST00000332857.7	4214	0.66	monocistronic
ENST00000357947.4	6769	0.436667	monocistronic
ENST00000202556.14	5500	0.761818	monocistronic
ENST00000376730.5	5566	0.845667	monocistronic
ENST00000277746.11	1813	0.975432	monocistronic
ENST00000309983.5	3184	0.983889	monocistronic
ENST00000273130.9	2485	0.952437	monocistronic
ENST00000217958.8	1470	0.962	monocistronic
ENST00000330899.5	2319	0.975965	monocistronic
ENST00000591808.6	6556	0.747885	monocistronic
ENST00000228251.9	1931	0.983387	monocistronic
ENST00000315127.9	3744	0.916322	monocistronic
ENST00000651965.1	2878	0.61	monocistronic
ENST00000163416.7	2879	0.959787	monocistronic
ENST00000304381.10	4401	0.915385	monocistronic
ENST00000524300.6	2970	0.825494	monocistronic
ENST00000317135.13	4953	0.7852	monocistronic
ENST00000302236.10	3825	0.945333	monocistronic
ENST00000355285.10	3803	0.959565	monocistronic
ENST00000258729.8	4274	0.686371	monocistronic
ENST00000443272.3	8029	0	monocistronic
ENST00000268989.8	4878	0.807793	monocistronic
ENST00000340258.10	3631	0.978056	monocistronic
ENST00000376499.8	4135	0.831316	monocistronic
ENST00000644024.2	3838	0.75	monocistronic
ENST00000399562.9	3720	0.987303	monocistronic
ENST00000528841.6	4528	0.915841	monocistronic
ENST00000322897.11	3559	0.571852	monocistronic
ENST00000261556.11	4259	0.817547	monocistronic
ENST00000298743.9	3145	0.9695	monocistronic
ENST00000395799.8	8491	0.66	monocistronic
ENST00000502583.6	3283	0.09	monocistronic
ENST00000339364.10	4800	0.9576	monocistronic
ENST00000242249.8	1323	1	monocistronic
ENST00000646102.2	5425	0.731267	monocistronic
ENST00000397942.4	5703	0.938214	monocistronic
ENST00000273859.8	6668	0.788261	monocistronic
ENST00000645831.2	3983	0.873043	monocistronic
ENST00000383768.7	3357	0.5	monocistronic
ENST00000269214.10	4488	0.93715	monocistronic
ENST00000297596.3	2187	0.92	monocistronic
ENST00000566228.6	8173	0.216667	monocistronic
ENST00000341657.9	7506	0.698971	monocistronic
ENST00000397588.8	3503	0.891307	monocistronic
ENST00000215980.10	938	0.962763	monocistronic
ENST00000327877.10	4244	0.8856	monocistronic
ENST00000615277.5	4161	0.98386	monocistronic
ENST00000178640.10	2344	0.790333	monocistronic
ENST00000286614.11	11551	0.30411	monocistronic
ENST00000370283.9	3250	0.906532	monocistronic
ENST00000289119.7	2029	0.94175	monocistronic
ENST00000374884.3	4105	0.873699	monocistronic
ENST00000227756.5	2503	0.9376	monocistronic
ENST00000360028.4	2791	1	monocistronic
ENST00000276616.3	2557	0.9925	monocistronic
ENST00000375482.8	3246	0.694	monocistronic
ENST00000382599.9	4450	0.737	monocistronic
ENST00000276594.3	2269	0.949071	monocistronic
ENST00000356840.8	3072	0.919307	monocistronic
ENST00000324229.11	1044	1	monocistronic
ENST00000340578.10	3233	0.961286	monocistronic
ENST00000396398.8	3696	0.94509	monocistronic
ENST00000388820.5	5520	0.774766	monocistronic
ENST00000321753.8	2335	0.87963	monocistronic
ENST00000645214.2	5143	0.862576	monocistronic
ENST00000379834.7	2498	0.990937	monocistronic
ENST00000261304.7	3794	0.909868	monocistronic
ENST00000264926.7	5857	0.888889	monocistronic
ENST00000370263.9	5583	0.818182	monocistronic
ENST00000381638.7	11466	0.41125	monocistronic
ENST00000381527.8	3065	0.930241	monocistronic
ENST00000262457.7	4897	0.45	monocistronic
ENST00000446113.7	2406	0.965278	monocistronic
ENST00000238497.10	3337	0.929635	monocistronic
ENST00000336219.4	2448	0.97228	monocistronic
ENST00000300574.3	3850	0.829156	monocistronic
ENST00000373731.7	5384	0.884877	monocistronic
ENST00000297598.5	4210	0.958083	monocistronic
ENST00000347364.7	6714	0.673473	monocistronic
ENST00000216106.6	4095	0.870566	monocistronic
ENST00000245838.13	5600	0.82168	monocistronic
ENST00000370179.8	827	0.991842	monocistronic
ENST00000394785.9	6351	0.661333	monocistronic
ENST00000299853.10	3690	0.94183	monocistronic
ENST00000382771.9	2586	1	monocistronic
ENST00000542869.3	2953	1	monocistronic
ENST00000262962.12	1431	0.946491	monocistronic
ENST00000264741.10	7860	0.6625	monocistronic
ENST00000370097.2	1090	0.99	monocistronic
ENST00000333681.5	6881	0.538	monocistronic
ENST00000202017.6	1957	0.97806	monocistronic
ENST00000361428.3	8210	0.681042	monocistronic
ENST00000307428.7	5011	0.905	monocistronic
ENST00000562532.3	7695	0.255	monocistronic
ENST00000262958.4	2273	0.785	monocistronic
ENST00000587848.3	4754	0	monocistronic
ENST00000304883.3	5359	0.88	monocistronic
ENST00000262209.5	5191	1	monocistronic
ENST00000452892.3	2599	0.657083	monocistronic
ENST00000295824.14	2860	1	monocistronic
ENST00000246229.5	5656	0.662527	monocistronic
ENST00000283474.12	1374	0.971845	monocistronic
ENST00000348335.7	3572	0.899677	monocistronic
ENST00000216122.9	3458	0.958704	monocistronic
ENST00000375571.6	2562	0.968482	monocistronic
ENST00000541036.6	7218	0.6775	monocistronic
ENST00000374919.6	4445	0.902807	monocistronic
ENST00000216968.5	1349	0.944138	monocistronic
ENST00000374793.8	5928	0.948932	monocistronic
ENST00000274867.9	6185	0.72	monocistronic
ENST00000304414.12	2278	0.984606	monocistronic
ENST00000360127.7	1841	0.983333	monocistronic
ENST00000216117.9	1554	0.993158	monocistronic
ENST00000373298.7	1616	0.975392	monocistronic
ENST00000334869.9	1980	0.985	monocistronic
ENST00000246186.8	4376	0.824848	monocistronic
ENST00000333634.10	1109	1	monocistronic
ENST00000274813.4	3811	0.9825	monocistronic
ENST00000356221.8	2331	0.953301	monocistronic
ENST00000182527.4	7047	0.71	monocistronic
ENST00000373517.4	2553	0.929231	monocistronic
ENST00000044462.12	4378	0.986556	monocistronic
ENST00000375472.8	1196	0.9275	monocistronic
ENST00000358771.5	4580	0.811351	monocistronic
ENST00000229812.8	3585	0.853049	monocistronic
ENST00000317702.10	1879	0.960788	monocistronic
ENST00000375299.8	2370	0.772857	monocistronic
ENST00000435822.6	3435	0.921833	monocistronic
ENST00000218364.5	2694	0.960296	monocistronic
ENST00000379153.4	2328	0.97561	monocistronic
ENST00000389879.9	3524	0.145714	monocistronic
ENST00000373491.3	3462	0.95925	monocistronic
ENST00000300105.7	5642	0	monocistronic
ENST00000322953.9	3322	0.5075	monocistronic
ENST00000356413.5	1682	0.945797	monocistronic
ENST00000361283.4	3799	0.921364	monocistronic
ENST00000547315.6	2379	1	monocistronic
ENST00000318881.11	4002	0.96	monocistronic
ENST00000290438.3	3176	0.31	monocistronic
ENST00000281171.9	6128	0.408	monocistronic
ENST00000304434.11	2765	0.915385	monocistronic
ENST00000291577.11	1584	0.900247	monocistronic
ENST00000357727.7	8539	0.4	monocistronic
ENST00000528848.3	1309	1	monocistronic
ENST00000038176.8	3574	0.876462	monocistronic
ENST00000264409.5	2928	0.86	monocistronic
ENST00000381920.8	4974	0.981017	monocistronic
ENST00000282032.4	2373	0.953762	monocistronic
ENST00000588852.2	3064	0.962777	monocistronic
ENST00000335783.4	1741	0.857	monocistronic
ENST00000311638.7	3549	0.961026	monocistronic
ENST00000336273.8	7662	0.921424	monocistronic
ENST00000331768.10	2856	0.960107	monocistronic
ENST00000254029.8	4114	0.928387	monocistronic
ENST00000440863.7	2580	0.949699	monocistronic
ENST00000373750.9	2181	0.983619	monocistronic
ENST00000205636.4	3307	0.932616	monocistronic
ENST00000357175.6	4173	1	monocistronic
ENST00000245663.9	5231	0.835	monocistronic
ENST00000383314.7	6236	0.74124	monocistronic
ENST00000296417.6	866	0.988359	monocistronic
ENST00000397394.8	4753	0.809855	monocistronic
ENST00000333244.6	18335	0.262	monocistronic
ENST00000395891.7	9453	0.4	monocistronic
ENST00000362002.3	1267	1	monocistronic
ENST00000401707.7	4739	0.869452	monocistronic
ENST00000306024.4	3359	0.975724	monocistronic
ENST00000374869.8	8407	0	monocistronic
ENST00000318528.8	1503	1	monocistronic
ENST00000216756.11	953	0.968852	monocistronic
ENST00000395384.9	2200	0.972011	monocistronic
ENST00000302850.10	9463	0.132667	monocistronic
ENST00000647337.2	5540	0.263333	monocistronic
ENST00000315567.13	1175	0.953906	monocistronic
ENST00000342560.10	2778	1	monocistronic
ENST00000276585.9	838	0.902917	monocistronic
ENST00000218652.12	4624	0.780201	monocistronic
ENST00000217652.8	958	0.962584	monocistronic
ENST00000397041.8	4695	0.835225	monocistronic
ENST00000265965.10	1451	0.818	monocistronic
ENST00000375754.9	4973	0.832424	monocistronic
ENST00000237500.10	1163	0.977043	monocistronic
ENST00000621198.5	3320	0.77087	monocistronic
ENST00000375859.4	4459	0.873894	monocistronic
ENST00000279022.7	2786	0.953793	monocistronic
ENST00000403305.6	1942	0.72	monocistronic
ENST00000373872.9	3416	0.922928	monocistronic
ENST00000470794.2	3249	0.880488	monocistronic
ENST00000282146.5	2289	0.04	monocistronic
ENST00000159111.9	5604	0.886271	monocistronic
ENST00000342136.9	4074	0.621739	monocistronic
ENST00000241052.5	2291	0.988611	monocistronic
ENST00000308508.5	8290	0.728889	monocistronic
ENST00000340855.11	7580	0.825889	monocistronic
ENST00000360581.6	1634	0	monocistronic
ENST00000442738.7	2070	0.989423	monocistronic
ENST00000380325.4	1016	0.963828	monocistronic
ENST00000380293.3	619	0.76	monocistronic
ENST00000621039.5	7724	0.51069	monocistronic
ENST00000375807.8	3481	0.897324	monocistronic
ENST00000287239.10	8314	0.747193	monocistronic
ENST00000370526.5	3895	0.929608	monocistronic
ENST00000292672.7	1896	0.693333	monocistronic
ENST00000369476.8	2184	1	monocistronic
ENST00000394708.7	7961	0.719136	monocistronic
ENST00000262384.4	7077	0.905215	monocistronic
ENST00000354488.8	1303	0.979545	monocistronic
ENST00000270570.8	3280	0.665385	monocistronic
ENST00000299698.12	5127	0.851795	monocistronic
ENST00000297323.12	12657	0.37092	monocistronic
ENST00000218316.4	2020	0.964848	monocistronic
ENST00000682017.1	7631	0.824769	monocistronic
ENST00000415576.7	1794	1	monocistronic
ENST00000263754.5	4410	0.663333	monocistronic
ENST00000370357.5	3110	1	monocistronic
ENST00000340652.5	11322	0.714286	monocistronic
ENST00000466830.6	6009	0.894762	monocistronic
ENST00000265997.5	7781	0.7775	monocistronic
ENST00000371117.8	16271	0	monocistronic
ENST00000075503.8	2771	0.848	monocistronic
ENST00000356083.8	7813	0.164242	monocistronic
ENST00000356976.8	2058	0.961471	monocistronic
ENST00000320640.11	3185	0.902941	monocistronic
ENST00000265174.5	2513	0.942723	monocistronic
ENST00000380113.8	1037	0.964472	monocistronic
ENST00000335725.9	3722	0.942789	monocistronic
ENST00000376112.4	983	0.920566	monocistronic
ENST00000400556.8	3923	0.911084	monocistronic
ENST00000292778.11	1309	0.986273	monocistronic
ENST00000369681.10	9205	0.901481	monocistronic
ENST00000248958.5	825	0.967636	monocistronic
ENST00000369705.4	3338	0.852368	monocistronic
ENST00000374879.5	2575	0.977048	monocistronic
ENST00000264389.7	1651	0.984672	monocistronic
ENST00000261192.12	9314	0.666965	monocistronic
ENST00000374672.5	2936	0.990714	monocistronic
ENST00000260762.10	3564	0.66	monocistronic
ENST00000372469.6	1305	0.927857	monocistronic
ENST00000396602.7	2900	0.933737	monocistronic
ENST00000602142.6	2892	1	monocistronic
ENST00000615550.5	2303	0.808788	monocistronic
ENST00000375991.9	1967	0.946531	monocistronic
ENST00000373886.8	5741	0.09	monocistronic
ENST00000375123.5	3492	1	monocistronic
ENST00000258770.8	2226	0.974298	monocistronic
ENST00000207870.8	3667	0.831111	monocistronic
ENST00000308159.10	8234	0.985486	monocistronic
ENST00000300403.11	3473	0.972507	monocistronic
ENST00000524983.3	1242	0.49	monocistronic
ENST00000320027.10	5244	0.959708	monocistronic
ENST00000262961.9	4766	0.07875	monocistronic
ENST00000555181.6	2169	0.902697	monocistronic
ENST00000361420.8	4461	0.715625	monocistronic
ENST00000395743.8	2653	1	monocistronic
ENST00000389032.8	4957	0.947469	monocistronic
ENST00000343307.5	4215	0.93	monocistronic
ENST00000292035.10	1385	0.927978	monocistronic
ENST00000255389.10	1021	0.981529	monocistronic
ENST00000298139.7	7575	0.79	monocistronic
ENST00000375985.5	2799	0.48	monocistronic
ENST00000436629.3	3294	1	monocistronic
ENST00000296424.9	2920	0.967031	monocistronic
ENST00000369096.9	5148	0.5	monocistronic
ENST00000307677.5	2574	0.933008	monocistronic
ENST00000078429.9	4190	0.685467	monocistronic
ENST00000287038.8	498	0.965742	monocistronic
ENST00000370187.8	6024	0.85529	monocistronic
ENST00000317811.6	2406	0.953836	monocistronic
ENST00000276914.7	1897	0.966306	monocistronic
ENST00000370406.8	1333	0.9875	monocistronic
ENST00000356264.7	3224	0.67	monocistronic
ENST00000287097.6	9031	0.589259	monocistronic
ENST00000310836.11	3733	0.900833	monocistronic
ENST00000255608.9	2629	0.93304	monocistronic
ENST00000679496.1	4650	0.735714	monocistronic
ENST00000369498.8	6297	0.864265	monocistronic
ENST00000396210.8	925	0.945631	monocistronic
ENST00000577390.6	9316	0.3125	monocistronic
ENST00000481739.2	5537	0.715429	monocistronic
ENST00000328879.9	2528	0.94	monocistronic
ENST00000225719.9	9372	0.812788	monocistronic
ENST00000378116.9	4182	0.90817	monocistronic
ENST00000619189.5	2102	0.830519	monocistronic
ENST00000430223.7	4402	0.923077	monocistronic
ENST00000345088.3	1100	1	monocistronic
ENST00000256196.9	2343	0.846744	monocistronic
ENST00000261921.8	2346	0.94875	monocistronic
ENST00000290765.9	1108	0.954	monocistronic
ENST00000278780.7	1583	0.917778	monocistronic
ENST00000215770.6	1582	0.774286	monocistronic
ENST00000226317.10	1537	1	monocistronic
ENST00000310754.5	2023	0.97	monocistronic
ENST00000377710.10	2231	0.96485	monocistronic
ENST00000373715.11	4228	0.961944	monocistronic
ENST00000228567.7	4461	0.511	monocistronic
ENST00000352385.3	6363	0.348293	monocistronic
ENST00000432901.4	1151	0.938516	monocistronic
ENST00000285379.10	1562	1	monocistronic
ENST00000373489.10	2840	0.852667	monocistronic
ENST00000334133.9	2986	0.836774	monocistronic
ENST00000375559.8	1536	0.8	monocistronic
ENST00000237172.12	4636	0.724167	monocistronic
ENST00000576479.4	5052	0.852	monocistronic
ENST00000447459.7	5128	0	monocistronic
ENST00000261714.11	2307	0.957018	monocistronic
ENST00000393985.8	2407	1	monocistronic
ENST00000361952.5	2238	0.977222	monocistronic
ENST00000275016.3	2432	0.835	monocistronic
ENST00000369713.10	813	0.987838	monocistronic
ENST00000427363.7	4873	0.796931	monocistronic
ENST00000255499.3	2803	1	monocistronic
ENST00000335877.11	8154	0.9611	monocistronic
ENST00000371021.5	2645	0.916667	monocistronic
ENST00000371968.8	1559	0.88	monocistronic
ENST00000381867.6	5593	0.456667	monocistronic
ENST00000260453.4	2030	1	monocistronic
ENST00000263119.10	7233	0.517273	monocistronic
ENST00000355758.9	3805	0.95665	monocistronic
ENST00000341695.10	1665	0.730526	monocistronic
ENST00000247026.10	2506	0.973977	monocistronic
ENST00000400335.9	6181	0.586875	monocistronic
ENST00000304874.14	2140	0.951212	monocistronic
ENST00000360779.4	1485	0.791667	monocistronic
ENST00000360256.9	9032	0.228571	monocistronic
ENST00000254878.8	987	0.988571	monocistronic
ENST00000285046.10	5903	0.893875	monocistronic
ENST00000283351.10	6230	0.86915	monocistronic
ENST00000353107.8	947	0.970066	monocistronic
ENST00000306999.7	2489	0.927179	monocistronic
ENST00000265960.8	3369	0.952397	monocistronic
ENST00000359568.10	10526	0.49044	monocistronic
ENST00000360242.9	2711	0.47	monocistronic
ENST00000491381.6	3206	0.949355	monocistronic
ENST00000356663.8	2687	0.96894	monocistronic
ENST00000255152.3	2776	0.92	monocistronic
ENST00000281172.10	3901	0.922051	monocistronic
ENST00000517970.6	4877	0.8248	monocistronic
ENST00000370460.7	13748	0	monocistronic
ENST00000219070.9	3514	0.972203	monocistronic
ENST00000337344.9	1897	0.978188	monocistronic
ENST00000334018.11	2128	0.88	monocistronic
ENST00000398805.8	3174	0.951406	monocistronic
ENST00000330133.5	608	1	monocistronic
ENST00000275603.9	2584	0.96436	monocistronic
ENST00000322244.10	9540	0.868274	monocistronic
ENST00000307296.8	5884	0.944824	monocistronic
ENST00000427575.6	1763	0.989402	monocistronic
ENST00000539664.3	4973	0.921739	monocistronic
ENST00000216085.12	1777	0.972	monocistronic
ENST00000490531.3	4836	0.874231	monocistronic
ENST00000379692.9	2902	1	monocistronic
ENST00000216101.7	1431	1	monocistronic
ENST00000358130.7	2099	0.92687	monocistronic
ENST00000372431.8	1889	0.956108	monocistronic
ENST00000262947.8	990	0.949921	monocistronic
ENST00000375708.4	4158	0.843288	monocistronic
ENST00000295268.4	1892	0.0533333	monocistronic
ENST00000310624.7	3795	0.681364	monocistronic
ENST00000560031.6	5176	0.954783	monocistronic
ENST00000372409.8	2689	0.920575	monocistronic
ENST00000376371.7	1801	0.602	monocistronic
ENST00000322090.8	1993	0.976355	monocistronic
ENST00000322927.3	4454	0.902698	monocistronic
ENST00000372330.3	2336	0.7924	monocistronic
ENST00000373040.4	1560	1	monocistronic
ENST00000371126.3	3345	1	monocistronic
ENST00000328078.3	2485	1	monocistronic
ENST00000370992.9	4396	0.94705	monocistronic
ENST00000326828.6	3015	0.959231	monocistronic
ENST00000373555.9	4877	0.912742	monocistronic
ENST00000296486.8	2086	1	monocistronic
ENST00000306270.12	6040	0.82514	monocistronic
ENST00000397412.8	7972	0.535507	monocistronic
ENST00000380702.7	4897	0.656053	monocistronic
ENST00000331173.6	4110	0.872105	monocistronic
ENST00000272902.10	2147	0.916333	monocistronic
ENST00000357242.10	5729	0.612353	monocistronic
ENST00000321149.7	1993	0.875	monocistronic
ENST00000353258.8	2907	0.878883	monocistronic
ENST00000222005.7	1618	0.976693	monocistronic
ENST00000457326.3	1004	1	monocistronic
ENST00000358531.9	5438	0.90525	monocistronic
ENST00000389532.9	8018	0.697967	monocistronic
ENST00000355610.9	3798	0.913125	monocistronic
ENST00000338376.8	2246	0.922976	monocistronic
ENST00000617537.5	2385	1	monocistronic
ENST00000370151.9	819	0.979459	monocistronic
ENST00000286428.7	1616	0.959878	monocistronic
ENST00000368491.8	7373	0.579592	monocistronic
ENST00000642402.1	3046	0.956339	monocistronic
ENST00000521268.6	2983	0.005	monocistronic
ENST00000258198.7	4326	0.801778	monocistronic
ENST00000299565.9	3623	0.882603	monocistronic
ENST00000374541.4	6704	0.78	monocistronic
ENST00000395314.8	4728	0.935172	monocistronic
ENST00000242776.9	1498	0.98762	monocistronic
ENST00000216121.12	2013	0.97614	monocistronic
ENST00000371383.7	3845	0.958	monocistronic
ENST00000327987.9	4441	0.911935	monocistronic
ENST00000440314.7	2704	0.5575	monocistronic
ENST00000216144.4	3334	1	monocistronic
ENST00000287022.10	8459	0.969289	monocistronic
ENST00000344318.4	945	1	monocistronic
ENST00000383767.7	8449	0.375	monocistronic
ENST00000330029.6	916	0.993453	monocistronic
ENST00000369846.9	4564	0.740769	monocistronic
ENST00000219746.14	4959	0.859632	monocistronic
ENST00000420283.3	4112	0.9382	monocistronic
ENST00000407689.8	1501	1	monocistronic
ENST00000316738.12	3136	0.871111	monocistronic
ENST00000319331.4	5960	0.978047	monocistronic
ENST00000428559.7	1644	0.959326	monocistronic
ENST00000521545.7	2442	0.974612	monocistronic
ENST00000242786.6	3190	0.99	monocistronic
ENST00000328405.7	5077	0.38625	monocistronic
ENST00000610402.5	5700	0.839627	monocistronic
ENST00000246190.11	2009	0.844889	monocistronic
ENST00000370162.8	2781	0.971429	monocistronic
ENST00000329066.9	4085	0	monocistronic
ENST00000342784.7	3252	0.918873	monocistronic
ENST00000308721.9	1897	0.5	monocistronic
ENST00000373542.9	6286	0.810408	monocistronic
ENST00000322128.5	4441	0.892174	monocistronic
ENST00000314423.12	2188	0.975479	monocistronic
ENST00000546455.6	2310	0.894737	monocistronic
ENST00000375222.4	522	0.73	monocistronic
ENST00000322954.11	6904	0.935298	monocistronic
ENST00000373367.8	5578	0.846087	monocistronic
ENST00000379214.9	5250	0.904295	monocistronic
ENST00000215790.12	1972	0.964474	monocistronic
ENST00000392477.7	6264	0.834706	monocistronic
ENST00000343380.6	2690	0.969749	monocistronic
ENST00000265175.5	5083	0.885398	monocistronic
ENST00000311381.8	1158	0.907	monocistronic
ENST00000266383.10	5493	0.688276	monocistronic
ENST00000369700.4	2444	0.974286	monocistronic
ENST00000314144.10	1847	0.9025	monocistronic
ENST00000324266.10	2499	0.852439	monocistronic
ENST00000612549.6	2806	0.97753	monocistronic
ENST00000331272.9	2394	0.796585	monocistronic
ENST00000348831.9	6902	0.853947	monocistronic
ENST00000369454.4	3413	0.929697	monocistronic
ENST00000617516.5	1474	1	monocistronic
ENST00000373079.4	2649	0.955841	monocistronic
ENST00000299413.7	12994	0.874787	monocistronic
ENST00000360375.8	3726	0.975227	monocistronic
ENST00000217402.3	1602	0	monocistronic
ENST00000535094.7	6427	0.665294	monocistronic
ENST00000327435.11	2181	0.979774	monocistronic
ENST00000359591.9	6892	0.966814	monocistronic
ENST00000298048.7	2452	0.952471	monocistronic
ENST00000266579.9	3983	0.910784	monocistronic
ENST00000215793.13	5090	0.940258	monocistronic
ENST00000263847.6	4713	0.956214	monocistronic
ENST00000268099.13	2453	0.970169	monocistronic
ENST00000401949.6	5468	0.921306	monocistronic
ENST00000313601.11	2219	0.960016	monocistronic
ENST00000267396.9	1858	0.948462	monocistronic
ENST00000219368.8	2405	0.875	monocistronic
ENST00000372548.9	3852	0.941667	monocistronic
ENST00000370455.8	3214	0.9272	monocistronic
ENST00000504404.2	1121	0.908889	monocistronic
ENST00000382363.8	2011	1	monocistronic
ENST00000270722.10	8698	0.4025	monocistronic
ENST00000374450.8	1069	0.972819	monocistronic
ENST00000369816.5	3013	0.967571	monocistronic
ENST00000419869.7	1874	0.97364	monocistronic
ENST00000530639.6	3851	0.530714	monocistronic
ENST00000379143.10	1276	0.966509	monocistronic
ENST00000336148.10	3074	0.683711	monocistronic
ENST00000447513.7	2835	0.962284	monocistronic
ENST00000369797.8	6477	0.843661	monocistronic
ENST00000479665.6	4403	0.896719	monocistronic
ENST00000308624.10	1907	0.423288	monocistronic
ENST00000460006.6	9076	0.734489	monocistronic
ENST00000308588.10	1420	0.990096	monocistronic
ENST00000263401.10	2949	0.998462	monocistronic
ENST00000678254.1	4446	0.877778	monocistronic
ENST00000345317.7	3839	0.857143	monocistronic
ENST00000356607.9	1922	0.92463	monocistronic
ENST00000420702.6	1789	0.9592	monocistronic
ENST00000321037.5	4644	0.882222	monocistronic
ENST00000237353.15	3427	0.65	monocistronic
ENST00000368494.4	4796	0.800168	monocistronic
ENST00000295987.13	3210	0.877619	monocistronic
ENST00000313654.14	10651	0.117143	monocistronic
ENST00000316059.7	5776	0.682874	monocistronic
ENST00000337910.10	4411	0.9004	monocistronic
ENST00000615189.5	4207	0.68	monocistronic
ENST00000281017.8	6187	0.933729	monocistronic
ENST00000261191.12	2634	0.977546	monocistronic
ENST00000319357.6	3918	0.943036	monocistronic
ENST00000646607.2	4300	0.916505	monocistronic
ENST00000376983.8	2876	0.94621	monocistronic
ENST00000302536.3	3791	0.880672	monocistronic
ENST00000326043.5	2669	0.6325	monocistronic
ENST00000342526.8	2476	0.38	monocistronic
ENST00000318948.7	7751	0.735	monocistronic
ENST00000360509.10	7310	0.105897	monocistronic
ENST00000301463.9	2902	0.998955	monocistronic
ENST00000266263.10	1133	0.974538	monocistronic
ENST00000395144.7	2031	1	monocistronic
ENST00000261778.2	4893	0.936623	monocistronic
ENST00000218388.9	769	1	monocistronic
ENST00000460843.6	5095	0.905029	monocistronic
ENST00000331079.11	2552	0.926468	monocistronic
ENST00000334828.6	1802	0.98853	monocistronic
ENST00000645674.2	732	0.991788	monocistronic
ENST00000309156.9	2233	0.963256	monocistronic
ENST00000257905.13	1828	1	monocistronic
ENST00000224356.5	2117	0.941429	monocistronic
ENST00000393033.9	1921	0.98729	monocistronic
ENST00000377759.9	2341	0.842703	monocistronic
ENST00000328089.11	3106	0.798182	monocistronic
ENST00000418532.6	3009	0.971814	monocistronic
ENST00000313806.9	2503	0.970588	monocistronic
ENST00000404589.8	1555	0.9975	monocistronic
ENST00000266534.8	2775	0.412	monocistronic
ENST00000278980.11	1362	0.991507	monocistronic
ENST00000265362.9	8113	0.764961	monocistronic
ENST00000273047.9	2518	0.951126	monocistronic
ENST00000415229.6	2270	0.926346	monocistronic
ENST00000221700.11	2361	0.28	monocistronic
ENST00000447266.7	6671	0.873799	monocistronic
ENST00000280871.9	7221	0.59197	monocistronic
ENST00000353224.10	4728	1	monocistronic
ENST00000224140.6	11101	0.587545	monocistronic
ENST00000611870.5	6263	0	monocistronic
ENST00000261593.8	3551	0.969246	monocistronic
ENST00000563290.6	5033	0.796341	monocistronic
ENST00000359100.6	404	1	monocistronic
ENST00000265523.9	1074	0.987179	monocistronic
ENST00000255858.12	2510	0.803333	monocistronic
ENST00000327783.9	3643	0	monocistronic
ENST00000435041.3	4164	0.946075	monocistronic
ENST00000618804.5	3328	1	monocistronic
ENST00000262507.11	1630	0.935259	monocistronic
ENST00000392644.9	3734	0.21	monocistronic
ENST00000294484.7	5265	0.643077	monocistronic
ENST00000448223.7	5240	0.906303	monocistronic
ENST00000336934.10	5915	0.571111	monocistronic
ENST00000346798.8	3583	0.845126	monocistronic
ENST00000337478.3	6585	0.873898	monocistronic
ENST00000314425.9	5536	0.630339	monocistronic
ENST00000262498.8	1281	0.983165	monocistronic
ENST00000369704.8	3256	0.66	monocistronic
ENST00000217131.6	1502	1	monocistronic
ENST00000259351.10	6330	0.736585	monocistronic
ENST00000220496.9	3721	0.949783	monocistronic
ENST00000406361.6	1909	0.988864	monocistronic
ENST00000373829.8	1280	0.988889	monocistronic
ENST00000292246.8	3155	0.89568	monocistronic
ENST00000242827.11	977	0.973585	monocistronic
ENST00000520539.6	10895	0.580706	monocistronic
ENST00000399298.8	5087	0.105	monocistronic
ENST00000361171.8	4838	0.677742	monocistronic
ENST00000369449.7	2623	0.9	monocistronic
ENST00000222547.8	1481	0.923443	monocistronic
ENST00000258214.3	2432	0.85	monocistronic
ENST00000361337.3	3734	0.87	monocistronic
ENST00000432641.3	952	0.98303	monocistronic
ENST00000292513.4	1413	1	monocistronic
ENST00000377962.8	1455	0.95035	monocistronic
ENST00000328252.4	10971	0.195	monocistronic
ENST00000334398.8	3952	0.844	monocistronic
ENST00000281419.8	5665	0.833151	monocistronic
ENST00000377942.7	5088	1	monocistronic
ENST00000379440.9	2435	0.899213	monocistronic
ENST00000262903.9	4575	0.898111	monocistronic
ENST00000642948.1	7208	0.0833333	monocistronic
ENST00000640961.2	8093	0.858163	monocistronic
ENST00000297293.6	8974	0.397333	monocistronic
ENST00000286448.12	2594	0.955263	monocistronic
ENST00000361371.10	7677	0.79041	monocistronic
ENST00000307584.6	3098	0.901875	monocistronic
ENST00000649859.1	2900	1	monocistronic
ENST00000376008.3	1971	1	monocistronic
ENST00000320172.11	5582	0.828462	monocistronic
ENST00000375592.8	6227	0.954906	monocistronic
ENST00000311806.8	4517	0.888693	monocistronic
ENST00000232496.5	1669	0.979866	monocistronic
ENST00000263383.8	2305	0.97274	monocistronic
ENST00000333891.14	20284	0.115625	monocistronic
ENST00000613252.5	5245	0.85	monocistronic
ENST00000435224.3	4905	0.798462	monocistronic
ENST00000282026.2	3552	1	monocistronic
ENST00000368656.7	2551	0.9	monocistronic
ENST00000354694.12	2265	0.980109	monocistronic
ENST00000376143.5	13071	0.5	monocistronic
ENST00000162330.10	4085	0.943574	monocistronic
ENST00000474889.6	9357	0.42753	monocistronic
ENST00000371019.4	2233	0.9525	monocistronic
ENST00000324366.13	2304	0.983766	monocistronic
ENST00000300146.10	4129	0.853434	monocistronic
ENST00000375341.8	3139	0.851586	monocistronic
ENST00000355624.8	6399	0.794444	monocistronic
ENST00000398637.10	8097	0.670842	monocistronic
ENST00000380649.8	2943	0.974006	monocistronic
ENST00000337318.8	5759	0.71587	monocistronic
ENST00000376004.5	2029	0.985634	monocistronic
ENST00000378644.5	1057	0.0997778	monocistronic
ENST00000318109.12	3093	0.97186	monocistronic
ENST00000260723.6	1856	0.01	monocistronic
ENST00000399976.7	2924	0.904304	monocistronic
ENST00000282096.9	5995	0.85234	monocistronic
ENST00000333610.4	941	0.682667	monocistronic
ENST00000254480.10	6354	0.862494	monocistronic
ENST00000605895.6	3028	0.967083	monocistronic
ENST00000380958.8	5590	0.549762	monocistronic
ENST00000368845.6	2039	0.965513	monocistronic
ENST00000358321.4	3172	0.857143	monocistronic
ENST00000369660.9	2327	0.948225	monocistronic
ENST00000651593.1	4678	0.900769	monocistronic
ENST00000651600.1	2095	0.996667	monocistronic
ENST00000373371.8	2145	0.963712	monocistronic
ENST00000292530.11	4716	0.831837	monocistronic
ENST00000378024.9	18761	0.315556	monocistronic
ENST00000616317.5	10013	0.538505	monocistronic
ENST00000674551.1	4559	0.907885	monocistronic
ENST00000317502.11	3424	0.901949	monocistronic
ENST00000528697.6	2801	0	monocistronic
ENST00000378466.9	2641	0.964465	monocistronic
ENST00000640769.2	7830	0.777674	monocistronic
ENST00000299088.11	3360	0.942	monocistronic
ENST00000256689.10	4795	0.804974	monocistronic
ENST00000449058.7	2278	0.974656	monocistronic
ENST00000253458.12	7385	0.630233	monocistronic
ENST00000448841.7	4129	0.84625	monocistronic
ENST00000258884.5	2361	0.966667	monocistronic
ENST00000215061.9	1111	0.8912	monocistronic
ENST00000361436.10	634	0.9866	monocistronic
ENST00000286788.9	1854	0.980122	monocistronic
ENST00000338891.12	4128	0.871731	monocistronic
ENST00000361611.11	1044	0.967801	monocistronic
ENST00000282397.9	7123	0.507326	monocistronic
ENST00000248248.8	5813	0.924925	monocistronic
ENST00000357750.9	1882	0.982986	monocistronic
ENST00000637218.2	2656	0.62	monocistronic
ENST00000340726.8	4163	1	monocistronic
ENST00000423158.4	1341	1	monocistronic
ENST00000379161.5	3480	0.95403	monocistronic
ENST00000367630.9	6991	0.989315	monocistronic
ENST00000539008.6	7230	0.802062	monocistronic
ENST00000209728.9	4564	0.978089	monocistronic
ENST00000452015.9	4775	0.253333	monocistronic
ENST00000379151.9	3442	0.984783	monocistronic
ENST00000368594.8	3000	0.968768	monocistronic
ENST00000216733.8	2653	0.952018	monocistronic
ENST00000319550.9	6919	0.943258	monocistronic
ENST00000340473.8	2228	0.957238	monocistronic
ENST00000341074.10	1707	0.972	monocistronic
ENST00000373312.4	3942	0.925282	monocistronic
ENST00000644371.2	5298	0.9032	monocistronic
ENST00000396005.8	6285	0.478	monocistronic
ENST00000264639.9	2147	0.973679	monocistronic
ENST00000435907.6	4809	0.8825	monocistronic
ENST00000543175.5	962	0.9788	monocistronic
ENST00000394752.8	4553	0.952113	monocistronic
ENST00000300527.9	3445	0.871163	monocistronic
ENST00000394685.8	7353	0.356667	monocistronic
ENST00000250024.9	3706	0.88617	monocistronic
ENST00000288014.7	2611	0.944091	monocistronic
ENST00000381947.4	1485	0.994	monocistronic
ENST00000303088.9	1376	0.976531	monocistronic
ENST00000261751.8	2596	0.9492	monocistronic
ENST00000373284.10	1500	0.96087	monocistronic
ENST00000359337.9	6409	0.770779	monocistronic
ENST00000671377.2	8079	0.378596	monocistronic
ENST00000429644.7	2941	0.961296	monocistronic
ENST00000295156.9	2428	0.911468	monocistronic
ENST00000291634.11	892	0.966087	monocistronic
ENST00000334379.11	1843	0.945	monocistronic
ENST00000648945.2	1941	1	monocistronic
ENST00000297350.9	2087	1	monocistronic
ENST00000564996.6	7559	0.73416	monocistronic
ENST00000520358.7	4557	0.855132	monocistronic
ENST00000328923.8	2157	0.974377	monocistronic
ENST00000373231.9	1524	0.824	monocistronic
ENST00000020945.4	2180	1	monocistronic
ENST00000252137.11	5359	0.958594	monocistronic
ENST00000308807.12	2477	0.903333	monocistronic
ENST00000263384.12	1463	0.97	monocistronic
ENST00000329251.5	1446	0.995418	monocistronic
ENST00000305949.6	3067	0.839811	monocistronic
ENST00000266037.10	9069	0.311702	monocistronic
ENST00000291568.7	588	0.985823	monocistronic
ENST00000397120.8	2598	0.967419	monocistronic
ENST00000261592.10	5319	1	monocistronic
ENST00000237822.8	3917	0.9072	monocistronic
ENST00000559717.6	6394	0.896761	monocistronic
ENST00000281589.5	3119	1	monocistronic
ENST00000215882.10	1548	0.969468	monocistronic
ENST00000314830.13	3051	0.718	monocistronic
ENST00000620676.6	16357	0.210159	monocistronic
ENST00000381801.6	5117	0.957632	monocistronic
ENST00000407540.8	2557	0.966842	monocistronic
ENST00000398540.8	6283	0.851579	monocistronic
ENST00000287025.4	1463	0.976496	monocistronic
ENST00000675419.1	5971	0.465	monocistronic
ENST00000394391.9	2021	0.976972	monocistronic
ENST00000313655.5	2198	0.937979	monocistronic
ENST00000373264.5	2483	0.983299	monocistronic
ENST00000304031.8	2383	0.785862	monocistronic
ENST00000450735.7	1949	0.963448	monocistronic
ENST00000376387.5	3417	0.959934	monocistronic
ENST00000330423.8	2003	1	monocistronic
ENST00000306185.8	1260	0.978613	monocistronic
ENST00000242067.11	3996	0.306154	monocistronic
ENST00000294435.8	625	1	monocistronic
ENST00000379881.8	2125	0.933684	monocistronic
ENST00000284262.3	4382	0.821682	monocistronic
ENST00000238789.10	8112	0.776066	monocistronic
ENST00000297459.4	6283	0.952381	monocistronic
ENST00000598188.6	1377	0.997619	monocistronic
ENST00000360525.9	707	0.998182	monocistronic
ENST00000517956.5	6744	0.783333	monocistronic
ENST00000357134.10	3235	0.777273	monocistronic
ENST00000351870.8	3941	0.965231	monocistronic
ENST00000005386.8	4339	0.936187	monocistronic
ENST00000252575.11	6402	0.803	monocistronic
ENST00000265634.4	2713	0.849333	monocistronic
ENST00000263736.5	3667	0.937626	monocistronic
ENST00000532287.6	733	0.531429	monocistronic
ENST00000312196.10	2286	0.81	monocistronic
ENST00000268603.9	6722	0.83875	monocistronic
ENST00000295055.12	2683	0.525	monocistronic
ENST00000239859.8	1158	0.754904	monocistronic
ENST00000367837.10	7087	0.901521	monocistronic
ENST00000300658.9	2687	0.854301	monocistronic
ENST00000343629.11	5013	0.912289	monocistronic
ENST00000615612.2	3170	0.875	monocistronic
ENST00000352861.9	425	0.988444	monocistronic
ENST00000395310.7	4298	0.946344	monocistronic
ENST00000345080.5	5446	0.745919	monocistronic
ENST00000227524.9	2337	0.944333	monocistronic
ENST00000247001.10	2566	0.963919	monocistronic
ENST00000368444.8	785	1	monocistronic
ENST00000313250.10	1264	0.960465	monocistronic
ENST00000229633.7	3325	1	monocistronic
ENST00000361987.6	1902	0.9525	monocistronic
ENST00000360631.8	8394	0.462727	monocistronic
ENST00000331366.10	3431	0.78	monocistronic
ENST00000341928.7	4459	0.948878	monocistronic
ENST00000378156.9	4955	0.828077	monocistronic
ENST00000373247.7	2284	0.968031	monocistronic
ENST00000394553.6	4036	0.669773	monocistronic
ENST00000402399.6	1345	0.97	monocistronic
ENST00000378453.4	1324	1	monocistronic
ENST00000254898.7	4133	0.955833	monocistronic
ENST00000323563.8	1486	0.973469	monocistronic
ENST00000407364.8	4208	0.807018	monocistronic
ENST00000305428.8	6926	0.38	monocistronic
ENST00000428847.3	3260	0.842	monocistronic
ENST00000305877.13	6783	0.804884	monocistronic
ENST00000401088.9	3480	0.859576	monocistronic
ENST00000325844.9	3392	0.878154	monocistronic
ENST00000379919.6	2901	1	monocistronic
ENST00000377960.9	1895	0.940714	monocistronic
ENST00000368455.9	2596	0.971754	monocistronic
ENST00000335119.4	1947	1	monocistronic
ENST00000373078.5	3398	0.913571	monocistronic
ENST00000356660.9	3985	0.833333	monocistronic
ENST00000216492.10	1985	0.973137	monocistronic
ENST00000458659.3	5961	0.545027	monocistronic
ENST00000383710.9	5507	0.544118	monocistronic
ENST00000312561.9	6234	0.809524	monocistronic
ENST00000169551.11	3084	0.982277	monocistronic
ENST00000300069.5	2017	0.955701	monocistronic
ENST00000360900.11	3028	0.901111	monocistronic
ENST00000380041.8	2887	0.858	monocistronic
ENST00000225737.11	4063	0.936963	monocistronic
ENST00000622749.2	1707	0.970357	monocistronic
ENST00000373521.4	3168	0.54	monocistronic
ENST00000343625.12	3266	0.88	monocistronic
ENST00000305344.7	1826	0	monocistronic
ENST00000299213.10	4467	0.774483	monocistronic
ENST00000315571.6	3814	0.816825	monocistronic
ENST00000304895.9	2199	0.960294	monocistronic
ENST00000300151.5	1083	0.978177	monocistronic
ENST00000377047.9	7121	0.249843	monocistronic
ENST00000417314.2	4680	0.834828	monocistronic
ENST00000367660.4	782	0.970924	monocistronic
ENST00000248924.11	1473	0.987561	monocistronic
ENST00000296498.3	4809	0.728276	monocistronic
ENST00000650114.2	6420	0.655556	monocistronic
ENST00000255087.10	2535	0.633761	monocistronic
ENST00000261622.5	4556	0.858102	monocistronic
ENST00000269703.8	2609	0.93	monocistronic
ENST00000308086.3	4432	0.812778	monocistronic
ENST00000260130.9	2073	0.964742	monocistronic
ENST00000267615.11	6188	0.905912	monocistronic
ENST00000261296.7	1797	0.990556	monocistronic
ENST00000376958.5	8884	0.810395	monocistronic
ENST00000263666.9	4251	0.880877	monocistronic
ENST00000394650.7	2230	0.96507	monocistronic
ENST00000263980.8	4737	0.745472	monocistronic
ENST00000300452.8	1245	0.800847	monocistronic
ENST00000527043.6	3722	0.904138	monocistronic
ENST00000306954.5	1125	0.936875	monocistronic
ENST00000252597.8	3289	0.9425	monocistronic
ENST00000286234.6	2569	0.937619	monocistronic
ENST00000374338.5	2914	0.963311	monocistronic
ENST00000335670.11	10827	0.0442553	monocistronic
ENST00000361564.9	1062	0.934375	monocistronic
ENST00000404816.7	6502	0.760702	monocistronic
ENST00000300456.5	3229	0.889873	monocistronic
ENST00000360997.7	2994	1	monocistronic
ENST00000013070.11	3494	0.965735	monocistronic
ENST00000372853.9	2595	0.976036	monocistronic
ENST00000398073.7	4785	0.755212	monocistronic
ENST00000374282.8	3487	0.85	monocistronic
ENST00000216489.8	2597	0.941071	monocistronic
ENST00000272224.5	9267	0.68	monocistronic
ENST00000300145.4	3134	0.897143	monocistronic
ENST00000270583.10	1924	0.845422	monocistronic
ENST00000378191.5	12102	0.545385	monocistronic
ENST00000578689.2	4086	0.745	monocistronic
ENST00000557342.6	376	0.988536	monocistronic
ENST00000373857.8	3993	0.676667	monocistronic
ENST00000321949.13	6879	0.818857	monocistronic
ENST00000248633.9	4369	0.906797	monocistronic
ENST00000373366.3	2192	1	monocistronic
ENST00000238561.10	3268	0.927097	monocistronic
ENST00000379416.4	5715	0.572222	monocistronic
ENST00000326587.12	2723	0.980246	monocistronic
ENST00000324679.5	3094	0.883208	monocistronic
ENST00000336596.7	5712	0.98	monocistronic
ENST00000349457.8	3335	0.917059	monocistronic
ENST00000381077.10	2103	0.91386	monocistronic
ENST00000369005.6	9704	0.30375	monocistronic
ENST00000306156.8	5749	0.3725	monocistronic
ENST00000252338.5	4928	0.760702	monocistronic
ENST00000421798.5	2238	0.936667	monocistronic
ENST00000394231.8	1397	0.971212	monocistronic
ENST00000280551.11	4018	0.940958	monocistronic
ENST00000645237.2	5855	0.761053	monocistronic
ENST00000397443.7	1952	0.382683	monocistronic
ENST00000162044.14	2251	0.964836	monocistronic
ENST00000354190.10	1977	0.892222	monocistronic
ENST00000216392.8	2799	0.868144	monocistronic
ENST00000301015.14	8089	0.6581	monocistronic
ENST00000451024.5	3211	0.937773	monocistronic
ENST00000300141.11	7281	0.663898	monocistronic
ENST00000299339.3	2466	0.957745	monocistronic
ENST00000328041.11	3922	0.545	monocistronic
ENST00000368842.10	1634	0.914051	monocistronic
ENST00000373313.3	3389	0.965385	monocistronic
ENST00000306078.2	3709	0.794	monocistronic
ENST00000337334.7	1815	0.0818671	monocistronic
ENST00000530028.3	2040	0.978674	monocistronic
ENST00000394427.3	2339	0.255	monocistronic
ENST00000394144.9	3697	0.933776	monocistronic
ENST00000358432.8	3946	0.874945	monocistronic
ENST00000305866.10	5684	0.876364	monocistronic
ENST00000284320.6	4100	0.896965	monocistronic
ENST00000270747.8	3322	0.848951	monocistronic
ENST00000450142.7	5620	0.437843	monocistronic
ENST00000368984.8	2091	0.928333	monocistronic
ENST00000328300.11	6531	0.279783	monocistronic
ENST00000535612.6	2461	0.960551	monocistronic
ENST00000373233.8	10719	0.485294	monocistronic
ENST00000257017.5	945	1	monocistronic
ENST00000376030.7	6049	0.236265	monocistronic
ENST00000355426.8	2708	0.953243	monocistronic
ENST00000286744.10	7299	0.395714	monocistronic
ENST00000006053.7	3285	1	monocistronic
ENST00000346049.10	4074	0.9515	monocistronic
ENST00000334220.9	2813	0.829167	monocistronic
ENST00000394854.8	4743	0.479535	monocistronic
ENST00000283882.4	1293	0.951353	monocistronic
ENST00000531224.6	7494	0.889013	monocistronic
ENST00000372676.8	567	0.750333	monocistronic
ENST00000376259.7	3687	0.937273	monocistronic
ENST00000442668.7	4075	0.947021	monocistronic
ENST00000263681.7	3788	0.95	monocistronic
ENST00000216254.9	2734	0.937891	monocistronic
ENST00000557413.6	5322	0.990556	monocistronic
ENST00000268533.9	1096	0.9975	monocistronic
ENST00000376747.8	4850	0.537188	monocistronic
ENST00000267845.8	2405	1	monocistronic
ENST00000354280.9	1964	0.885	monocistronic
ENST00000320241.5	4930	1	monocistronic
ENST00000376705.4	8536	0.152353	monocistronic
ENST00000371142.9	6100	0.961488	monocistronic
ENST00000264318.4	11147	1	monocistronic
ENST00000322054.10	4825	0.9275	monocistronic
ENST00000337975.6	3650	0.898684	monocistronic
ENST00000357586.7	4165	0.901886	monocistronic
ENST00000555567.6	1740	0.933846	monocistronic
ENST00000268489.10	15817	0.24	monocistronic
ENST00000333130.4	744	0.998235	monocistronic
ENST00000267082.10	2806	0	monocistronic
ENST00000280612.9	9645	0.268788	monocistronic
ENST00000343090.11	5905	0.884558	monocistronic
ENST00000220931.11	3476	0.8	monocistronic
ENST00000334062.8	4203	0.91488	monocistronic
ENST00000361070.9	4948	0.883848	monocistronic
ENST00000703967.1	11074	0.447059	monocistronic
ENST00000266126.10	4304	0.982095	monocistronic
ENST00000449862.7	3178	0.965	monocistronic
ENST00000254066.10	3275	0.909111	monocistronic
ENST00000448108.7	1632	0.863085	monocistronic
ENST00000375561.10	3407	0	monocistronic
ENST00000394095.7	4973	0.695	monocistronic
ENST00000255465.8	1730	1	monocistronic
ENST00000372622.8	1264	0.976711	monocistronic
ENST00000269582.3	958	1	monocistronic
ENST00000293379.9	4250	0.493077	monocistronic
ENST00000389363.5	1518	0.869231	monocistronic
ENST00000257290.10	6378	0.518889	monocistronic
ENST00000355774.7	7820	0.948837	monocistronic
ENST00000262428.5	1842	0.964308	monocistronic
ENST00000304046.7	2109	0.84697	monocistronic
ENST00000357068.11	2203	0	monocistronic
ENST00000238618.8	580	0.908261	monocistronic
ENST00000367609.8	6822	0.671818	monocistronic
ENST00000421999.8	4302	0.899109	monocistronic
ENST00000219252.10	1764	0.968069	monocistronic
ENST00000610828.5	2128	0.964462	monocistronic
ENST00000356455.9	777	0.986827	monocistronic
ENST00000025008.10	6636	0.884098	monocistronic
ENST00000548058.6	8391	0.810702	monocistronic
ENST00000302362.11	868	0.985098	monocistronic
ENST00000297814.7	7257	0.641579	monocistronic
ENST00000372555.8	681	0.4275	monocistronic
ENST00000376344.8	2468	0.9875	monocistronic
ENST00000308423.7	4011	0.57	monocistronic
ENST00000452918.7	6189	0.890085	monocistronic
ENST00000409418.9	4710	0.8766	monocistronic
ENST00000265742.8	6340	0.577973	monocistronic
ENST00000377595.8	931	0.954074	monocistronic
ENST00000301464.4	947	0.927273	monocistronic
ENST00000377067.9	2943	0.28	monocistronic
ENST00000367963.8	2989	0.962308	monocistronic
ENST00000426546.7	1264	0.947391	monocistronic
ENST00000433060.3	8980	0.681198	monocistronic
ENST00000222543.11	2207	1	monocistronic
ENST00000215730.12	4259	0.946579	monocistronic
ENST00000262376.11	6443	0.763507	monocistronic
ENST00000295452.5	6758	1	monocistronic
ENST00000444659.6	6572	0.716765	monocistronic
ENST00000421491.4	4985	0.8255	monocistronic
ENST00000297347.7	985	0.847368	monocistronic
ENST00000328827.9	8991	0.77631	monocistronic
ENST00000329597.12	2278	1	monocistronic
ENST00000378387.4	3678	0.937281	monocistronic
ENST00000215742.9	1913	0.959216	monocistronic
ENST00000262982.3	3550	0.974283	monocistronic
ENST00000228705.7	6454	0.723466	monocistronic
ENST00000335251.11	13208	0.476066	monocistronic
ENST00000677622.1	7624	0.632267	monocistronic
ENST00000373779.8	5573	0.818341	monocistronic
ENST00000325212.11	8014	0.765625	monocistronic
ENST00000424583.7	1425	0.861	monocistronic
ENST00000310045.9	9266	0.573478	monocistronic
ENST00000713589.1	1402	1	monocistronic
ENST00000570137.7	8427	0.547778	monocistronic
ENST00000317799.10	1997	0.972569	monocistronic
ENST00000426013.7	2172	0.985913	monocistronic
ENST00000318410.12	4139	0.950885	monocistronic
ENST00000450689.7	6796	0.852688	monocistronic
ENST00000313578.4	1835	0.340909	monocistronic
ENST00000216416.9	4735	0.940068	monocistronic
ENST00000369162.7	8111	0.650158	monocistronic
ENST00000338513.1	1355	1	monocistronic
ENST00000425929.6	5513	0.99	monocistronic
ENST00000336308.10	2770	0.97853	monocistronic
ENST00000287295.8	2222	0.989534	monocistronic
ENST00000361131.5	2219	0.7975	monocistronic
ENST00000440960.6	1684	0.905714	monocistronic
ENST00000341084.7	4186	0.864762	monocistronic
ENST00000273990.6	2604	0.917857	monocistronic
ENST00000645482.3	1190	0.978252	monocistronic
ENST00000394030.8	6749	0.808906	monocistronic
ENST00000373210.4	7272	0.784146	monocistronic
ENST00000375599.8	1574	1	monocistronic
ENST00000371856.7	3651	0.94845	monocistronic
ENST00000393760.6	1977	0.986893	monocistronic
ENST00000554335.6	7157	0.170833	monocistronic
ENST00000383693.8	1864	0.923077	monocistronic
ENST00000353704.3	1496	0.993958	monocistronic
ENST00000397778.7	2544	1	monocistronic
ENST00000262646.12	3735	0.956792	monocistronic
ENST00000455566.6	5374	0.857134	monocistronic
ENST00000240587.5	5065	0.807683	monocistronic
ENST00000405912.8	1993	0.391111	monocistronic
ENST00000281142.10	2987	0.5846	monocistronic
ENST00000260408.8	11158	0.925296	monocistronic
ENST00000595689.3	1209	1	monocistronic
ENST00000377022.8	7934	0.525926	monocistronic
ENST00000246535.4	1157	0.975714	monocistronic
ENST00000649141.2	2147	0.285319	monocistronic
ENST00000217159.6	2716	0.892516	monocistronic
ENST00000269593.5	2205	0.922747	monocistronic
ENST00000378103.7	3611	0.959091	monocistronic
ENST00000652629.1	2628	0.997778	monocistronic
ENST00000307465.9	4935	1	monocistronic
ENST00000348411.3	1899	0.969035	monocistronic
ENST00000262300.13	2061	0.986709	monocistronic
ENST00000503581.6	10590	0	monocistronic
ENST00000373001.4	2681	0.922976	monocistronic
ENST00000370487.5	2752	0.957051	monocistronic
ENST00000378078.5	7028	0.468904	monocistronic
ENST00000650847.1	2225	0.801698	monocistronic
ENST00000419617.7	2833	0.878103	monocistronic
ENST00000522781.6	4836	0.136667	monocistronic
ENST00000534061.6	3466	0.694118	monocistronic
ENST00000495186.6	1125	1	monocistronic
ENST00000318782.9	2685	0.918812	monocistronic
ENST00000290291.10	2410	0.906444	monocistronic
ENST00000360586.8	6019	0.901654	monocistronic
ENST00000373091.8	9491	0.715	monocistronic
ENST00000445369.3	1583	1	monocistronic
ENST00000312475.5	986	0.9632	monocistronic
ENST00000328796.5	1366	0.978512	monocistronic
ENST00000395184.6	4621	0.72	monocistronic
ENST00000396638.7	1716	0.96	monocistronic
ENST00000267115.10	2837	0.939378	monocistronic
ENST00000306107.9	4701	0.886134	monocistronic
ENST00000590099.6	2109	0.970611	monocistronic
ENST00000361421.2	4076	0.8345	monocistronic
ENST00000553558.6	3551	0.0125	monocistronic
ENST00000259667.6	649	0.998182	monocistronic
ENST00000263461.11	4545	0.880382	monocistronic
ENST00000298815.13	8156	0.788835	monocistronic
ENST00000375436.9	4040	0.810721	monocistronic
ENST00000265627.10	1191	0.54	monocistronic
ENST00000256925.12	5283	0.851809	monocistronic
ENST00000425534.8	9978	0.920352	monocistronic
ENST00000326266.13	1411	0.991931	monocistronic
ENST00000440238.4	2334	0.513333	monocistronic
ENST00000223095.5	3156	0.949375	monocistronic
ENST00000649368.1	2497	0.88135	monocistronic
ENST00000260649.11	2969	0.93	monocistronic
ENST00000333590.6	3590	0.919	monocistronic
ENST00000572449.6	2032	0.939375	monocistronic
ENST00000503771.2	1822	0.9925	monocistronic
ENST00000306851.10	4672	0.724967	monocistronic
ENST00000246914.10	4199	0.745	monocistronic
ENST00000344768.10	4800	0.930104	monocistronic
ENST00000474879.7	2593	0.961849	monocistronic
ENST00000335351.8	2625	0.8144	monocistronic
ENST00000576985.6	2716	0.933665	monocistronic
ENST00000354618.10	4405	0.902607	monocistronic
ENST00000518721.6	6259	0.725055	monocistronic
ENST00000370902.8	1145	0.98473	monocistronic
ENST00000380338.9	6724	0.846667	monocistronic
ENST00000295569.12	2229	0.887727	monocistronic
ENST00000396862.2	3421	0.939737	monocistronic
ENST00000264344.10	5866	0.517717	monocistronic
ENST00000614891.5	2826	0.974129	monocistronic
ENST00000523207.2	3748	0.526667	monocistronic
ENST00000268655.5	2459	0.859487	monocistronic
ENST00000319172.10	4853	0.907982	monocistronic
ENST00000372990.6	1883	0.63	monocistronic
ENST00000394295.6	2651	0.965556	monocistronic
ENST00000395343.6	8479	0.366441	monocistronic
ENST00000301744.7	5483	0.884545	monocistronic
ENST00000242839.10	6598	0.8104	monocistronic
ENST00000335282.5	536	0.665	monocistronic
ENST00000369519.4	7293	1	monocistronic
ENST00000380833.9	6759	0.662143	monocistronic
ENST00000250383.11	1676	1	monocistronic
ENST00000295934.8	977	0.972308	monocistronic
ENST00000334705.12	5529	0.832645	monocistronic
ENST00000340951.9	2781	0.3295	monocistronic
ENST00000505658.6	6987	0.890476	monocistronic
ENST00000420993.7	3337	0.929122	monocistronic
ENST00000254963.7	3133	0.90575	monocistronic
ENST00000375327.6	1488	1	monocistronic
ENST00000356317.8	5307	0.76931	monocistronic
ENST00000370536.5	2085	0.93069	monocistronic
ENST00000494664.6	2379	0.962903	monocistronic
ENST00000264360.7	8510	0.915	monocistronic
ENST00000580261.6	614	0.99981	monocistronic
ENST00000342782.4	2434	0.967	monocistronic
ENST00000395693.8	984	0.982059	monocistronic
ENST00000371506.7	2130	1	monocistronic
ENST00000555619.6	821	0.973673	monocistronic
ENST00000321599.9	4471	0.844336	monocistronic
ENST00000368468.4	5018	0.726071	monocistronic
ENST00000262158.8	3341	0.858687	monocistronic
ENST00000256015.5	4629	0.969412	monocistronic
ENST00000379772.4	1252	0.982007	monocistronic
ENST00000379756.3	1580	1	monocistronic
ENST00000650285.1	12235	0.189798	monocistronic
ENST00000379751.5	2890	0.754259	monocistronic
ENST00000264645.12	3890	0.931367	monocistronic
ENST00000272321.12	4894	0.654211	monocistronic
ENST00000515673.7	10432	0.443333	monocistronic
ENST00000406427.6	4675	0.28	monocistronic
ENST00000269195.6	3970	0.962512	monocistronic
ENST00000368498.7	4597	0.907697	monocistronic
ENST00000314607.11	7366	0.785422	monocistronic
ENST00000371443.6	582	0.997368	monocistronic
ENST00000435070.7	6584	0.890236	monocistronic
ENST00000246672.4	2630	1	monocistronic
ENST00000338087.10	2995	0.49	monocistronic
ENST00000277540.7	2302	0.960556	monocistronic
ENST00000270815.5	2628	0.865366	monocistronic
ENST00000361582.8	5304	0.876761	monocistronic
ENST00000375406.2	1841	0.93875	monocistronic
ENST00000299687.10	8071	0.47	monocistronic
ENST00000267163.6	4768	0.926596	monocistronic
ENST00000451882.3	689	1	monocistronic
ENST00000261531.12	2129	0.98203	monocistronic
ENST00000234301.3	2282	0.971172	monocistronic
ENST00000372771.5	6232	0.929912	monocistronic
ENST00000262990.9	1891	0.778182	monocistronic
ENST00000269601.10	3472	0.968756	monocistronic
ENST00000559228.6	9250	0.549221	monocistronic
ENST00000393217.7	5414	0.63	monocistronic
ENST00000304842.6	1981	0.865763	monocistronic
ENST00000478945.1	1383	0.975	monocistronic
ENST00000407558.9	2656	0.934107	monocistronic
ENST00000298585.3	1395	0.991964	monocistronic
ENST00000340888.8	1473	1	monocistronic
ENST00000252029.8	1586	0.32	monocistronic
ENST00000306735.10	5590	0.763673	monocistronic
ENST00000402738.6	4914	0.608333	monocistronic
ENST00000253799.8	2677	0.893478	monocistronic
ENST00000371421.9	1556	0.983761	monocistronic
ENST00000406915.4	462	1	monocistronic
ENST00000262198.9	5157	0.817429	monocistronic
ENST00000502935.6	2497	0.921788	monocistronic
ENST00000309889.3	960	1	monocistronic
ENST00000258821.8	4737	0.962342	monocistronic
ENST00000304411.3	2642	0.978229	monocistronic
ENST00000316249.4	1876	1	monocistronic
ENST00000225941.6	1629	1	monocistronic
ENST00000263985.11	2369	0.945224	monocistronic
ENST00000263317.9	4269	0.796667	monocistronic
ENST00000360943.10	3084	0.90464	monocistronic
ENST00000644641.2	3831	0.947115	monocistronic
ENST00000345046.12	1284	0.987687	monocistronic
ENST00000576634.6	4083	0.922778	monocistronic
ENST00000394308.8	2385	0.981527	monocistronic
ENST00000328434.8	780	0.981818	monocistronic
ENST00000393845.9	10238	0.1	monocistronic
ENST00000308831.7	1104	0.997333	monocistronic
ENST00000218104.6	3669	0.774167	monocistronic
ENST00000264447.9	6487	0.795452	monocistronic
ENST00000373887.8	4351	0.858	monocistronic
ENST00000380950.7	5560	0.830845	monocistronic
ENST00000374865.5	3336	0.957132	monocistronic
ENST00000329492.6	5700	0.977647	monocistronic
ENST00000374848.8	4225	0.910106	monocistronic
ENST00000612661.2	4296	0.922366	monocistronic
ENST00000338074.7	6276	0.926237	monocistronic
ENST00000269466.8	2211	0.869286	monocistronic
ENST00000288228.10	3458	0.495	monocistronic
ENST00000257700.7	2860	0.969394	monocistronic
ENST00000368440.5	1763	0.682857	monocistronic
[truncated: 10,644 more rows]
