# Supplementary material for: STREMI: a dual-function upstream ORF-encoded regulator of mitochondrial cristae architecture
Source: EMBO Rep. 2026 May 2;27(12):3303–39. doi: 10.1038/s44319-026-00783-8 (PMC13303939; doi:10.1038/s44319-026-00783-8)
Supplement: Supplementary file 8 — Source data Fig. 1 [file 44319_2026_783_MOESM8_ESM.zip › Figure1/1D/Fig1D_data.xlsx]

## Sheet: Sheet1
NCBI_Trans_ID	Chromosome	Trans_phylocsf_merge_score	Trans_min_location	Bicistronic	chr_order	x_pos
NM_000268.4	chr22	35.4685	29603918	FALSE	21	20.7076
NM_000864.5	chr1	31.8867	23192576	FALSE	1	0.797463
NM_000903.3	chr16	2.9017	69710111	FALSE	15	15.2162
NM_001001668.4	chr19	-90.91	56570312	FALSE	18	17.9393
NM_001002759.2	chr10	-25.1026	104122178	FALSE	10	9.96898
NM_001004127.3	chr13	30.9078	52012419	TRUE	13	12.883
NM_001004301.4	chr19	-78.4413	53483769	FALSE	18	18.2042
NM_001007088.2	chrX	-72.0711	47976167	FALSE	22	21.8688
NM_001008703.4	chr6	-5.7974	34246514	FALSE	6	6.03881
NM_001008801.2	chr19	-110.46	52840338	FALSE	18	18.1517
NM_001010846.3	chr1	21.6103	154483770	FALSE	1	0.73598
NM_001010982.5	chr17	-4.75013	78187371	FALSE	16	15.7336
NM_001023560.4	chr6	-89.7036	28271908	FALSE	6	5.84546
NM_001030060.3	chr6	-15.7979	147508695	FALSE	6	5.71802
NM_001031721.4	chr19	-77.638	51936221	FALSE	18	18.2007
NM_001031727.4	chr19	34.6878	13764559	FALSE	18	17.9712
NM_001033719.3	chr19	-73.4709	43872555	FALSE	18	18.267
NM_001034.4	chr2	31.2742	10122760	FALSE	2	2.07534
NM_001037163.2	chr7	7.92535	6330375	FALSE	7	6.75486
NM_001037232.4	chr19	-22.3733	36890531	FALSE	18	18.2334
NM_001037813.4	chr19	-88.4784	44076390	FALSE	18	17.8401
NM_001039886.4	chr19	-46.8482	52543285	FALSE	18	18.0372
NM_001042616.3	chr4	56.4732	88521574	TRUE	4	4.10192
NM_001048166.1	chr1	-18.008	47250554	FALSE	1	0.931067
NM_001077619.2	chr8	7.11549	58411386	FALSE	8	8.24999
NM_001078171.2	chrX	-10.6723	135032384	FALSE	22	21.7779
NM_001078172.2	chrX	-8.52078	135051160	FALSE	22	21.9899
NM_001079524.2	chr4	31.0393	56436313	FALSE	4	4.25237
NM_001080493.4	chr19	-51.9759	11721701	FALSE	18	17.9294
NM_001080821.3	chr19	-76.9053	12390466	FALSE	18	18.0834
NM_001085384.3	chr19	-79.8811	57701529	FALSE	18	17.9168
NM_001085400.2	chr4	-0.752483	37612432	FALSE	4	4.15124
NM_001099269.3	chr19	-60.2541	19794552	FALSE	18	18.0772
NM_001102371.2	chr22	13.3568	36487848	FALSE	21	21.2497
NM_001102657.3	chr19	-75.5244	52154872	FALSE	18	17.7532
NM_001128926.4	chr7	-20.6178	128672332	FALSE	7	6.7588
NM_001130475.3	chr7	-22.0218	108563249	FALSE	7	7.22578
NM_001130520.3	chr11	-56.9453	3359118	FALSE	11	10.8878
NM_001135575.2	chr6	8.06365	11094314	FALSE	6	5.97496
NM_001144989.2	chr19	-100.285	57870668	FALSE	18	17.9265
NM_001159293.2	chr19	-68.3054	20543906	FALSE	18	17.781
NM_001163391.2	chr6	-75.7787	28390414	FALSE	6	6.28558
NM_001166037.2	chr19	-76.3457	36514000	FALSE	18	17.754
NM_001172225.3	chr19	-77.9634	37598421	FALSE	18	18.0191
NM_001172773.2	chr19	-86.8863	57390010	FALSE	18	17.7724
NM_001190417.2	chrX	-78.9549	46499843	FALSE	22	21.7274
NM_001199324.2	chr19	-82.2073	51992849	FALSE	18	17.8053
NM_001256317.3	chr21	13.5542	42372280	FALSE	20	19.9378
NM_001261843.2	chr8	-82.2681	143636103	FALSE	8	8.16684
NM_001278689.2	chr3	15.1705	68976709	FALSE	3	2.97865
NM_001282359.2	chr7	-54.8221	64666283	FALSE	7	7.20567
NM_001289401.2	chr19	-84.0036	58060003	FALSE	18	17.7891
NM_001289951.2	chr19	-31.5073	53447215	FALSE	18	17.964
NM_001289971.2	chr12	-136.382	133041468	FALSE	12	12.096
NM_001297563.2	chrX	-23.783	13655312	FALSE	22	21.9715
NM_001297588.2	chr19	-91.6417	43962727	FALSE	18	17.9092
NM_001305018.2	chr16	-13.9622	30531396	FALSE	15	14.8649
NM_001305203.2	chr16	-136.466	68539377	FALSE	15	14.9788
NM_001318891.2	chr6	-75.8899	27451303	FALSE	6	6.23475
NM_001321356.2	chr19	-80.1717	56441162	FALSE	18	17.8212
NM_001321645.3	chr19	-94.8416	44096395	FALSE	18	18.0026
NM_001348022.3	chr19	-78.9203	57978301	FALSE	18	17.9137
NM_001348119.1	chr17	-9.83311	15628244	FALSE	16	15.979
NM_001348156.2	chr19	-14.063	53372234	FALSE	18	18.2268
NM_001351695.2	chr17	30.2276	61866201	FALSE	16	16.0058
NM_001367856.1	chr19	-28.7939	35758216	FALSE	18	17.9357
NM_001376013.1	chr1	35.6929	28914623	FALSE	1	0.891499
NM_001378785.1	chr10	40.3443	14838403	TRUE	10	10.12
NM_001383.6	chr17	11.7584	2030155	FALSE	16	15.9487
NM_001386188.2	chrX	-15.6843	101098229	FALSE	22	21.7659
NM_001392073.1	chr20	77.3651	18137956	TRUE	19	19.0218
NM_001393504.1	chr19	35.7873	18097793	FALSE	18	17.7473
NM_001395895.1	chr1	25.454	203797523	TRUE	1	0.735955
NM_001395995.1	chr7	7.92535	6330375	FALSE	7	7.12798
NM_001655.5	chr11	13.8997	118572440	FALSE	11	11.2987
NM_003097.6	chr15	61.5719	24955049	TRUE	14	14.2412
NM_003112.5	chr7	-8.98277	21428252	FALSE	7	7.07367
NM_003190.5	chr6	-9.10609	33300744	FALSE	6	5.96423
NM_003309.4	chr6	-25.251	116277683	FALSE	6	5.98214
NM_003311.4	chr11	-8.95435	2928553	FALSE	11	10.8169
NM_003414.6	chr16	-54.1132	31873877	FALSE	15	14.7738
NM_003423.4	chr19	-118.174	21807607	FALSE	18	17.9259
NM_003425.4	chr19	-78.4778	43913387	FALSE	18	18.1663
NM_003426.4	chr22	-62.6757	20394566	FALSE	21	20.907
NM_003429.5	chr19	-111.79	20923272	FALSE	18	17.8891
NM_003430.4	chr19	-164.65	23359403	FALSE	18	18.0887
NM_003433.4	chr19	-155.533	58433220	FALSE	18	18.2369
NM_003437.5	chr19	-80.8898	12163204	FALSE	18	17.977
NM_003622.4	chr12	12.8948	27633364	FALSE	12	11.893
NM_003693.4	chr17	-3.41296	1634167	FALSE	16	15.729
NM_003842.5	chr8	-29.5041	23020430	FALSE	8	8.22344
NM_004230.4	chr19	23.7502	10222033	FALSE	18	17.9661
NM_004402.4	chr1	9.46943	3857493	FALSE	1	1.24779
NM_004531.5	chr5	52.4051	53098602	TRUE	5	5.09396
NM_004690.4	chr6	10.6259	149659147	FALSE	6	5.9885
NM_004776.4	chr20	33.6538	49634503	FALSE	19	19.2487
NM_005038.3	chr4	23.1197	158709307	FALSE	4	4.15195
NM_005419.4	chr12	-5.3321	56342295	FALSE	12	12.0324
NM_005475.3	chr12	9.81442	111418146	FALSE	12	11.7598
NM_005540.3	chr1	7.59866	37861729	FALSE	1	1.25894
NM_005768.6	chr12	22.6719	6976503	FALSE	12	12.2248
NM_005773.3	chr19	-98.8016	57940924	FALSE	18	18.0231
NM_005815.5	chr19	-74.649	12430156	FALSE	18	17.8533
NM_006371.5	chr3	27.7627	33114078	FALSE	3	3.21699
NM_006830.4	chr19	-1.9439	1598030	FALSE	18	17.8682
NM_006958.3	chr8	-83.034	144930738	FALSE	8	8.11633
NM_006973.3	chr10	-57.712	43644050	FALSE	10	9.869
NM_007042.6	chr3	50.4646	58310321	TRUE	3	2.89736
NM_007135.3	chr9	-68.49	127424650	FALSE	9	8.89331
NM_012287.6	chr3	18.4723	195277724	FALSE	3	2.84611
NM_014240.3	chr3	31.0961	45594880	FALSE	3	2.90945
NM_014417.5	chr19	-14.1461	47221701	FALSE	18	18.0406
NM_014434.4	chr9	12.8853	137205778	FALSE	9	9.08734
NM_014503.3	chr12	15.5872	101280169	FALSE	12	11.8127
NM_014508.3	chr22	-11.6963	39014270	FALSE	21	20.8957
NM_014518.4	chr19	-89.8562	44428303	FALSE	18	17.9287
NM_014573.3	chr17	8.90013	28319240	FALSE	16	15.9187
NM_014880.5	chr2	-13.4956	159769476	FALSE	2	1.70899
NM_014930.3	chr9	-74.731	96758778	FALSE	9	9.0442
NM_015428.4	chr19	-80.6828	50030903	FALSE	18	17.9433
NM_016264.4	chr19	-62.5844	12272407	FALSE	18	17.7201
NM_017515.5	chr11	10.7116	107791662	FALSE	11	10.8729
NM_017652.4	chr19	-67.29	57769678	FALSE	18	17.901
NM_017813.5	chr8	9.09652	56961456	FALSE	8	7.93909
NM_017842.3	chr12	-4.7535	47773305	FALSE	12	12.2898
NM_018138.5	chr3	12.8825	186546639	FALSE	3	2.93596
NM_018197.3	chr20	18.9723	52151706	FALSE	19	18.8984
NM_018283.4	chr13	11.9698	48037747	FALSE	13	12.7302
NM_019008.6	chr22	81.5869	39504231	TRUE	21	21.2489
NM_019048.4	chr2	49.0109	189661506	TRUE	2	2.0584
NM_020394.5	chr1	-55.8989	246986933	FALSE	1	0.89243
NM_020714.3	chr19	-22.2495	12579741	FALSE	18	17.8374
NM_020787.4	chr17	-73.538	16622288	FALSE	16	16.1481
NM_020853.2	chr12	-2.32332	13044404	FALSE	12	12.1161
NM_021020.5	chr8	8.06303	20248067	FALSE	8	7.7622
NM_021047.3	chr19	-90.6826	19865898	FALSE	18	18.2727
NM_021067.5	chr20	40.1746	25407788	FALSE	19	18.8598
NM_021143.4	chr19	-71.157	12132574	FALSE	18	17.9268
NM_021148.3	chr7	-80.8667	64903318	FALSE	7	7.24227
NM_022171.3	chr3	-14.6908	49412427	FALSE	3	2.93547
NM_022896.3	chr20	6.75177	41340969	FALSE	19	18.971
NM_024086.4	chr17	13.631	2418251	FALSE	16	16.0123
NM_024541.3	chr10	44.0533	101847528	FALSE	10	9.70494
NM_024638.4	chr3	-1.59793	114065258	FALSE	3	3.0914
NM_024789.4	chr10	36.6795	102469030	FALSE	10	10.1947
NM_025040.4	chr19	-79.5082	52015806	FALSE	18	18.2219
NM_025189.4	chr19	-52.9024	21020801	FALSE	18	17.8406
NM_030824.3	chr19	-64.7857	12349701	FALSE	18	18.2405
NM_030952.3	chr1	33.6241	205302384	FALSE	1	1.10463
NM_031218.4	chr19	-53.4271	19901089	FALSE	18	17.795
NM_031476.4	chr16	19.038	84820118	FALSE	15	14.7677
NM_031486.4	chr9	-66.4364	92846228	FALSE	9	9.06671
NM_031910.4	chr22	-16.2538	37181237	FALSE	21	21.1728
NM_032336.3	chr8	20.535	41529281	FALSE	8	7.78952
NM_032444.4	chr16	-2.07359	3581610	FALSE	15	15.1389
NM_032530.2	chr17	-17.7675	5180896	FALSE	16	15.7404
NM_032689.5	chr19	19.7691	37696932	FALSE	18	18.1252
NM_032788.3	chr2	-61.9803	95148881	FALSE	2	2.0812
NM_032828.4	chr19	-117.926	57850006	FALSE	18	18.103
NM_032833.5	chr1	-17.9485	204404262	FALSE	1	0.708498
NM_032906.5	chr4	56.4732	88521574	TRUE	4	3.75655
NM_032982.4	chr7	23.239	143288456	FALSE	7	7.07804
NM_033213.5	chr1	-44.0449	247037313	FALSE	1	0.960636
NM_052860.4	chr5	-77.641	150895424	FALSE	5	4.93799
NM_058219.3	chr16	-10.7972	70249650	FALSE	15	15.2705
NM_080670.4	chr5	61.1598	140564844	TRUE	5	4.82998
NM_130807.3	chr19	34.827	2072014	FALSE	18	17.8017
NM_133460.3	chr19	-95.2879	57926150	FALSE	18	17.841
NM_133474.4	chr4	-114.141	441695	FALSE	4	3.87118
NM_138286.3	chr19	-65.5425	23743612	FALSE	18	17.7448
NM_138287.3	chr3	-25.5991	122564427	FALSE	3	2.90066
NM_138330.3	chr19	-59.0488	23653226	FALSE	18	17.7457
NM_138374.3	chr19	-71.8944	53341254	FALSE	18	17.9172
NM_138378.3	chr11	2.00419	111874529	FALSE	11	11.1404
NM_145060.4	chr18	17.8769	50375831	FALSE	17	17.2909
NM_145254.3	chr16	35.6586	75444266	FALSE	15	14.9741
NM_145295.4	chr19	-53.4952	11597487	FALSE	18	18.1685
NM_145298.6	chr22	-20.0682	39040889	FALSE	21	20.8146
NM_145312.4	chr10	-68.3332	43607027	FALSE	10	9.97807
NM_145861.4	chr1	31.7042	236394445	TRUE	1	1.12042
NM_152279.4	chr19	-83.8297	37185227	FALSE	18	17.8484
NM_152280.5	chr1	18.1205	155859603	FALSE	1	1.13247
NM_152352.4	chr18	8.81189	13665097	FALSE	17	16.8425
NM_152475.3	chr19	-82.6925	57908550	FALSE	18	18.1151
NM_152478.3	chr19	-91.8508	56407088	FALSE	18	17.8085
NM_152484.3	chr19	-151.045	37412597	FALSE	18	17.8835
NM_152490.5	chr1	22.7927	235448005	FALSE	1	0.807089
NM_152601.4	chr19	-89.2423	12463996	FALSE	18	17.8328
NM_152626.4	chr7	-55.8753	65373935	FALSE	7	6.95357
NM_153018.3	chr17	-57.6183	5091505	FALSE	16	16.1945
NM_173542.4	chr12	-9.71814	113358601	FALSE	12	12.1062
NM_173632.4	chr19	-78.6163	57747059	FALSE	18	18.1849
NM_174900.5	chr4	-11.4787	188002760	FALSE	4	3.9563
NM_175866.5	chr1	15.6557	162498001	FALSE	1	0.901846
NM_175872.5	chr19	-142.581	34957956	FALSE	18	17.9748
NM_177966.7	chr3	21.0497	57556380	FALSE	3	2.8911
NM_178126.4	chr17	11.3026	42580927	FALSE	16	16.1572
NM_178858.6	chr10	27.1805	102726637	FALSE	10	10.2421
NM_182490.3	chr19	-78.745	44213160	FALSE	18	18.0538
NM_182580.3	chr1	11.133	109494110	FALSE	1	1.00904
NM_182620.4	chr17	-5.47555	59110600	FALSE	16	16.1206
NM_182757.4	chr6	3.93486	18387565	FALSE	6	5.9506
NM_183011.2	chr10	31.2183	35137815	TRUE	10	9.90171
NM_194356.4	chr12	16.6298	130791256	FALSE	12	11.9213
NM_198089.3	chr19	-90.568	43988460	FALSE	18	18.1721
NM_198275.3	chr11	18.2021	118228863	FALSE	11	10.8697
NM_198887.3	chr6	18.713	149725385	FALSE	6	5.95705
NM_201624.3	chr1	15.6997	77696764	FALSE	1	1.03174
NM_207340.3	chr11	19.3338	66539529	FALSE	11	11.272
NM_212550.5	chr19	-22.0355	45179297	FALSE	18	17.8483
NM_213598.4	chr19	-98.7885	57320611	FALSE	18	17.7521
NM_213607.3	chr17	43.2939	44900999	TRUE	16	15.7715
