# Supplementary material for: STREMI: a dual-function upstream ORF-encoded regulator of mitochondrial cristae architecture
Source: EMBO Rep. 2026 May 2;27(12):3303–39. doi: 10.1038/s44319-026-00783-8 (PMC13303939; doi:10.1038/s44319-026-00783-8)
Supplement: Supplementary file 8 — Source data Fig. 1 [file 44319_2026_783_MOESM8_ESM.zip › Figure1/1E/Figure_1E_data.xlsx]

## Sheet: hg38_Ensembl_candidate_bicistro
Trans_ID	NCBI_Trans_ID	Trans_length	Chromosome	Strand	Gene_ID	ORF_genome_location	at_length_ratio	ORF_phylocsf_merge_score	ORF_phylocsff_positive_num	ORF_Ribo_score_per	ORF_Riboseq_positive_num	Positive_ORF_reads	avg_ORF_match_score	Postive_reads_ratio
ENST00000521508.2	NM_001004127.3	6510	chr13	+	ALG11	ORF1_[(52012419-52012462); (52018913-52019143); (52024006-52024937); (52028319-52028590)] | ORF7_[(52028793-52031105)]	2	ORF1_[24.03866]|ORF7_[6.86918]	2	ORF1_[170.5516]|ORF7_[14.079]	2	120/180	0.73925	0.67
ENST00000527353.2	NM_001042616.3	1311	chr4	-	PIGY	ORF2_[(88521574-88521789)] | ORF3_[(88523498-88523721); (88521888-88522029)]	2	ORF2_[44.3968]|ORF3_[12.076395]	2	ORF2_[22.9176]|ORF3_[262.661]	2	234/236	0.987903	0.99
ENST00000640019.3	NM_001378785.1	4660	chr10	+	MSANTD7	ORF7_[(14838403-14838459); (14839905-14839985); (14840075-14840157); (14842134-14842179)] | ORF8_[(14842237-14842846); (14843371-14843894)]	1.98864	ORF7_[29.433574999999998]|ORF8_[10.9107]	2	ORF7_[254.07610000000003]|ORF8_[27.113]	2	212/224	0.943862	0.95
ENST00000688188.1	NM_001392073.1	3564	chr20	+	KAT14	ORF1_[(18137956-18138051); (18142208-18142357)] | ORF2_[(18142661-18142919); (18145233-18145351); (18150821-18150942); (18159084-18159265); (18161823-18162239); (18162377-18162945); (18181710-18181846); (18183123-18183298); (18184602-18184792); (18187286-18187459)]	2.00257	ORF1_[23.60125]|ORF2_[53.76382]	2	ORF1_[77.32939999999999]|ORF2_[119.60674]	2	179/195	0.817769	0.92
ENST00000550078.3	NM_001395895.1	11697	chr1	+	ZBED6	ORF15_[(203797523-203800462)] | ORF9_[(203817071-203817124); (203818570-203818689); (203828299-203828422); (203829451-203829654); (203829780-203829896); (203830123-203830203); (203831661-203831771); (203833791-203833853); (203837966-203838064); (203840306-203840374); (203847184-203847687); (203848331-203848407); (203849711-203850026); (203850515-203850681); (203851057-203851124); (203852141-20385…	2	ORF15_[5.28258]|ORF9_[20.17137875]	2	ORF15_[6.22571]|ORF9_[208.94201]	2	302/374	0.856845	0.81
ENST00000390687.9	NM_003097.6	1468	chr15	+	SNRPN	ORF2_[(24974364-24974456); (24975358-24975509); (24976305-24976416); (24976877-24977029); (24977778-24977916); (24978193-24978318); (24978407-24978444)] | ORF3_[(24955049-24955062); (24962114-24962209); (24967932-24968037)]	2	ORF2_[43.9556]|ORF3_[17.616333333333333]	2	ORF2_[323.46540000000005]|ORF3_[473.014]	2	1595/1663	0.9711	0.96
ENST00000396954.8	NM_004531.5	4166	chr5	-	MOCS2	ORF2_[(53108522-53108634); (53107095-53107221)] | ORF9_[(53107077-53107192); (53102097-53102224); (53101359-53101509); (53100411-53100534); (53098602-53098667)]	1.95181	ORF2_[39.149950000000004]|ORF9_[13.25514]	2	ORF2_[189.3677]|ORF9_[217.7049]	2	48/50	0.9658	0.96
ENST00000295959.10	NM_007042.6	3266	chr3	+	RPP14	ORF14_[(58310321-58310406); (58310507-58310591); (58316515-58316591); (58316915-58316993); (58317440-58317496)] | ORF15_[(58317599-58318120)]	2	ORF14_[31.04728]|ORF15_[19.4173]	2	ORF14_[297.7375]|ORF15_[20.2567]	2	77/81	0.945	0.95
ENST00000325301.7	NM_019008.6	5688	chr22	+	MIEF1	ORF16_[(39511295-39511438); (39511849-39512026); (39512232-39512494); (39513517-39514323)] | ORF26_[(39504231-39504443)]	2	ORF16_[49.4875]|ORF26_[32.0994]	2	ORF16_[109.46390000000001]|ORF26_[105.038]	2	171/210	0.840881	0.81
ENST00000260952.9	NM_019048.4	2411	chr2	+	ASNSD1	ORF6_[(189661506-189661610); (189663901-189663954); (189665376-189665451); (189666041-189666111)] | ORF7_[(189666133-189667596); (189667764-189667945); (189670441-189670726)]	2	ORF6_[18.143885]|ORF7_[30.866973333333334]	2	ORF6_[537.105]|ORF7_[63.030100000000004]	2	154/155	0.993	0.99
ENST00000323146.8	NM_080670.4	2666	chr5	+	SLC35A4	ORF3_[(140567125-140568144)] | ORF7_[(140564844-140564858); (140565873-140565971); (140566565-140566762)]	2	ORF3_[25.2832]|ORF7_[35.87656666666666]	2	ORF3_[3.2237]|ORF7_[484.017]	2	409/425	0.968588	0.96
ENST00000334232.9	NM_145861.4	3088	chr1	+	EDARADD	ORF1_[(236394445-236394505); (236409216-236409274); (236414260-236414299); (236427392-236427450); (236468231-236468276); (236482267-236482649)] | ORF16_[(236483165-236484331)]	1.92326	ORF1_[11.913946666666668]|ORF16_[19.7903]	2	ORF1_[37.616789999999995]|ORF16_[1589.1]	2	32/33	0.924394	0.97
ENST00000685392.1	NM_183011.2	2857	chr10	+	CREM	ORF2_[(35137815-35137879); (35148368-35148491); (35178889-35178986); (35179134-35179276); (35188200-35188388); (35206895-35207051); (35211254-35211398)] | ORF4_[(35211522-35211803)]	1.98701	ORF2_[26.540257142857143]|ORF4_[4.678]	2	ORF2_[271.31958]|ORF4_[10.7183]	2	37/51	0.769902	0.73
ENST00000417826.3	NM_213607.3	3442	chr17	+	CCDC103	ORF18_[(44900999-44901141); (44901520-44901652); (44902365-44902817)] | ORF8_[(44903815-44905071)]	2	ORF18_[18.922183333333333]|ORF8_[24.3717]	2	ORF18_[23.95733]|ORF8_[1.125]	2	4/8	0.74375	0.5
