# Supplementary material for: STREMI: a dual-function upstream ORF-encoded regulator of mitochondrial cristae architecture
Source: EMBO Rep. 2026 May 2;27(12):3303–39. doi: 10.1038/s44319-026-00783-8 (PMC13303939; doi:10.1038/s44319-026-00783-8)
Supplement: Supplementary file 9 — Source data Fig. 2 [file 44319_2026_783_MOESM9_ESM.zip]

Archive with 52 entries (37 files):
- Figure2/
- Figure2/Figure_2_A_F_G_(Cropped_area_and marker).pdf
- Figure2/2A/
- Figure2/2A/Figure_2A- SDHA-merge_Raw_data.tif
- Figure2/2A/Figure_2A- SDHA-Raw_data.tif
- Figure2/2A/Figure_2A- STREMI-merge_Raw_data.tif
- Figure2/2A/Figure_2A- STREMI-Raw_data.tif
- Figure2/2B/
- Figure2/2B/DAPI.tif
- Figure2/2B/Merge.tif
- Figure2/2B/STREMI.tif
- Figure2/2B/TOM20.tif
- Figure2/2C/
- Figure2/2C/Figure_2C_data.xlsx
- Figure2/2D/
- Figure2/2D/Figure_2D_data.xlsx
- Figure2/2E/
- Figure2/2E/Fig_2E_data.xlsx
- Figure2/2F/
- Figure2/2F/MIC60-MIC10--RAW.Tif
- Figure2/2F/MIC60-MIC10-merge.tif
- Figure2/2F/SAM50-MIC26-MERGE.Tif
- Figure2/2F/SAM50-MIC26-RAW.tif
- Figure2/2F/StrepII-Merge.Tif
- Figure2/2F/StrepII-Raw.Tif
- Figure2/2F/UQCRC1-MIC19-MERGE.Tif
- Figure2/2F/UQCRC1-MIC19-RAW.Tif
- Figure2/2G/
- Figure2/2G/Figure_2G- MIC60_SAM50_MIC19_Raw_data.Tif
- Figure2/2G/Figure_2G-MIC60_SAM50_MIC19-Merge_data.Tif
- Figure2/2G/Figure_2G-STREP-Merge_data.tif
- Figure2/2G/Figure_2G-STREP-Raw_data.tif
- Figure2/2G/Figure_2G-STREMI-Raw_data.Tif
- Figure2/2G/Figure_2G-STREMI-Merge_data.Tif
- Figure2/2H/
- Figure2/2H/SCR-TEM.tif
- Figure2/2I/
- Figure2/2I/Figure_2I_data.xlsx
- Figure2/2J/
- Figure2/2J/SCR-TEM_data.tif
- Figure2/2K/
- Figure2/2K/STREMI_KO-Irregular_TEM_data.tif
- Figure2/2K/STREMI_KO-Lamellar_TEM_data.tif
- Figure2/2K/STREMI_KO-Onion-shaped_TEM_data.tif
- Figure2/2K/STREMI_KO-Swollen_TEM_data.tif
- Figure2/2L/
- Figure2/2L/Figure_2L_data.xlsx
- Figure2/2M/
- Figure2/2M/Figure_2M_data.xlsx
- Figure2/2N/
- Figure2/2N/HeLa_SCR_5um_scale bar.jpg
- Figure2/2N/HeLa_STREMI KO_5um_scale bar.jpg
