# Supplementary material for: STREMI: a dual-function upstream ORF-encoded regulator of mitochondrial cristae architecture
Source: EMBO Rep. 2026 May 2;27(12):3303–39. doi: 10.1038/s44319-026-00783-8 (PMC13303939; doi:10.1038/s44319-026-00783-8)
Supplement: Supplementary file 9 — Source data Fig. 2 [file 44319_2026_783_MOESM9_ESM.zip › Figure2/2C/Figure_2C_data.xlsx]

## Sheet: Sheet1
Time (minutes)	SCR								STREMI KO
1.42784	182.099	310.288	323.99	270.357	254.622	268.609	219.416	169.896	130.181	197.026	187.154	214.741	156.227	192.676	156.389	124.477
7.76977	171.218	292.222	305.244	257.822	242.858	257.673	209.503	165.732	124.497	185.119	179.802	204.982	152.626	187.212	152.822	123.576
14.1097	170.773	291.579	305.224	259.954	243.841	258.095	211.013	169.328	126.58	185.739	181.347	206.877	155.026	189.849	154.599	127.219
20.5269	71.8212	113.288	114.773	99.7913	95.7292	98.9478	86.4251	63.3633	49.5848	70.0426	68.6994	80.0264	69.7869	74.1876	66.3159	46.4453
26.8689	91.4237	146.8	151.435	128.518	122.182	130.591	107.364	82.1407	60.2592	84.8618	82.8046	96.5093	80.6855	90.2284	76.6259	58.5944
33.2112	116.144	187.771	196.101	163.287	158.561	167.733	137.721	110.915	74.9975	103.351	102.262	118.628	96.3902	110.015	92.618	76.6595
39.6286	227.832	437.124	467.203	375.878	387.605	396.906	342.389	279.538	181.846	267.694	268.245	308.969	224.756	286.652	232.88	211.049
45.9718	205.725	398.511	432.295	341.971	352.158	351.453	322.387	248.463	167.773	221.907	224.496	269.195	192.218	261.563	194.434	185.204
52.317	196.228	367.118	391.177	342.825	319.908	314.743	301.685	223.177	156.65	211.885	205.116	246.45	172.765	238.383	180.884	160.733
58.7338	36.7773	51.8209	50.4305	46.134	43.7763	46.3251	40.3636	28.4401	25.2048	34.4178	33.9744	39.781	37.1963	39.0145	33.5574	20.9671
65.0789	36.0472	53.6339	54.9858	49.4529	47.9468	50.1404	43.9176	30.4376	25.7559	34.3039	34.7703	41.7962	37.4519	40.2677	34.2959	22.3055
71.4279	33.4039	50.1402	53.1109	48.0685	46.7154	49.1329	43.9932	29.8655	24.5679	32.5887	33.1731	39.4208	36.235	38.2734	32.6511	21.3051
