# Supplementary material for: STREMI: a dual-function upstream ORF-encoded regulator of mitochondrial cristae architecture
Source: EMBO Rep. 2026 May 2;27(12):3303–39. doi: 10.1038/s44319-026-00783-8 (PMC13303939; doi:10.1038/s44319-026-00783-8)
Supplement: Supplementary file 9 — Source data Fig. 2 [file 44319_2026_783_MOESM9_ESM.zip › Figure2/2D/Figure_2D_data.xlsx]

## Sheet: Sheet1
	SCR								STREMI KO
Basal	134	239.76	254.79	213.82	200.06	211.77	170.65	140.89	102.01	153.15	148.17	167.46	118.79	151.58	121.95	105.91
Maximal Respiration	191.05	385.3	416.77	329.74	343.83	350.58	302.03	251.1	157.28	235.11	235.07	269.55	188.52	248.38	200.23	189.74
Spare Respiratory Capacity	57.06	145.55	161.98	115.92	143.76	138.81	131.38	110.21	55.27	81.96	86.9	102.09	69.73	96.8	78.28	83.83
ATP Production	98.95	178.29	190.45	160.16	148.11	159.15	124.59	105.96	77	115.7	112.65	126.85	85.24	115.66	88.28	80.77
