# Supplementary material for: STREMI: a dual-function upstream ORF-encoded regulator of mitochondrial cristae architecture
Source: EMBO Rep. 2026 May 2;27(12):3303–39. doi: 10.1038/s44319-026-00783-8 (PMC13303939; doi:10.1038/s44319-026-00783-8)
Supplement: Supplementary file 9 — Source data Fig. 2 [file 44319_2026_783_MOESM9_ESM.zip › Figure2/2I/Figure_2I_data.xlsx]

## Sheet: Sheet1
Immuno-gold particle
0-50nm	50-100	100-150	150-200	total
59	44	22	2	127
0.464567	0.346457	0.173228	0.015748	1
