# Supplementary material for: STREMI: a dual-function upstream ORF-encoded regulator of mitochondrial cristae architecture
Source: EMBO Rep. 2026 May 2;27(12):3303–39. doi: 10.1038/s44319-026-00783-8 (PMC13303939; doi:10.1038/s44319-026-00783-8)
Supplement: Supplementary file 9 — Source data Fig. 2 [file 44319_2026_783_MOESM9_ESM.zip › Figure2/2L/Figure_2L_data.xlsx]

## Sheet: Sheet1
	Lamellar	iIrregular	Swollen	Onion-shaped	Other aberrant	Total
WT	217	1	6	3	10	237
STREMI KO	162	22	29	19	33	265
Mito section%
WT	0.915612	0.00421941	0.0253165	0.0126582	0.0421941	1
STREMI KO	0.611321	0.0830189	0.109434	0.0716981	0.124528	1
