# Supplementary material for: STREMI: a dual-function upstream ORF-encoded regulator of mitochondrial cristae architecture
Source: EMBO Rep. 2026 May 2;27(12):3303–39. doi: 10.1038/s44319-026-00783-8 (PMC13303939; doi:10.1038/s44319-026-00783-8)
Supplement: Supplementary file 9 — Source data Fig. 2 [file 44319_2026_783_MOESM9_ESM.zip › Figure2/2M/Figure_2M_data.xlsx]

## Sheet: Sheet1
SCR					STREMI KO
1	2	3	4	5	1	2	3	4	5
0	3	4	4	2	3	4	4	5	3
3	1	4	5	1	6	3	3	4	2
4	3	3	3	2	3	4	1	6	3
2	2	1	1	2	6	3	7	2	7
1	1	3	8	1	7	0	6	5	2
6	1	3	3	1	5	1	3	0	4
2	1	3	1	1	5	1	3	8	2
3	0	5	4	4	8	1	3	4	3
6	4	4	4	2	4	2	0	3	3
2	2	4	7	4	7	2	7	2	3
5	4	4	4	3	9	1	4	2	2
16	3	6	1	1	2	1	7	4	1
12	5	8	6	1	3	2	2	1	0
10	3	6	2	3	4	4	3	0	1
3	3	4	4	6	0	3	1	1	1
2	1	5	7	4	2	1	0	3	1
4	7	6	4	1	3	4	3	4	2
2	3	4	4	4	5	2	0	2	0
2	5	1	4	1	2	3	0	1	0
7	4	8	3	2	0	3	0	4	2
5	3	1	4	3	2	3	2	2	1
3	5	2	8	2	4	2	1	2	7
5	7	3	3	4		1	3	1	3
2	3	2	4	0		3	3	2	3
3	4	4	4	5		2	2	6	0
	5	7	4			3	0	0	4
	1	4	3			2	1	2	3
	1	9	4			0	2	2	3
	4	2	2			5	0	3
	6	4	8			2	0	5
	4	3	2			0	2	2
	10	2	4			7	2	2
	3	4	3			3	0	3
	10	4	5			5	1	3
	2	4	1			4	1	1
	1	12	8			3	4	2
	2	4	5			6	2	6
	3	4	4			6	0	4
	0	4	3			2	2	4
	5	4	2			3	2	5
	3	1	3			1	4	4
	8	2	7			1	4	2
	5	2	8			1	3	2
	5	1	4			3	1	2
	4	5	4			2		3
	1	4	4			0		3
	2	1	7			1		0
	4	6	5			1		4
	4	7	3			2		6
	2		4			1		1
	2		2			3		3
	4		0			2		1
	2		1			1		3
	2		4			0		0
	1		6			1		1
	4		3					0
	3		2					3
	5		6					0
	8		4					2
	2		4					3
	2		4					1
	5		4					1
	8							3
	4							1
	1
	4
	6
