# Supplementary material for: STREMI: a dual-function upstream ORF-encoded regulator of mitochondrial cristae architecture
Source: EMBO Rep. 2026 May 2;27(12):3303–39. doi: 10.1038/s44319-026-00783-8 (PMC13303939; doi:10.1038/s44319-026-00783-8)
Supplement: Supplementary file 10 — Source data Fig. 3 [file 44319_2026_783_MOESM10_ESM.zip]

Archive with 31 entries (19 files):
- Figure3/
- Figure3/3B/
- Figure3/3B/STREMI_KO_TEM_data.tif
- Figure3/3B/WT_TEM_data.tif
- Figure3/3C/
- Figure3/3C/Figure_3C_data.xlsx
- Figure3/3D/
- Figure3/3D/WT_TEM_data-1.tif
- Figure3/3D/WT_TEM_data-2.tif
- Figure3/3D/WT_TEM_data.tif
- Figure3/3E/
- Figure3/3E/STREMI_KO_TEM_data-1.tif
- Figure3/3E/STREMI_KO_TEM_data-2.tif
- Figure3/3E/STREMI_KO_TEM_data.tif
- Figure3/3F/
- Figure3/3F/Figure_3F_data.xlsx
- Figure3/3G/
- Figure3/3G/Figure_3G_data.xlsx
- Figure3/3H/
- Figure3/3H/STREMI_KO_TEM_data.tif
- Figure3/3I/
- Figure3/3I/Figure_3I_data.xlsx
- Figure3/3J/
- Figure3/3J/Figure_3J_data.xlsx
- Figure3/3K/
- Figure3/3K/Figure_3K_data.xlsx
- Figure3/3L/
- Figure3/3L/STREMI_KO_coldstress_TEM_data-1.tif
- Figure3/3L/STREMI_KO_coldstress_TEM_data.tif
- Figure3/3L/WT_coldstress_TEM_data-1.tif
- Figure3/3L/WT_coldstress_TEM_data.tif
