# Supplementary material for: STREMI: a dual-function upstream ORF-encoded regulator of mitochondrial cristae architecture
Source: EMBO Rep. 2026 May 2;27(12):3303–39. doi: 10.1038/s44319-026-00783-8 (PMC13303939; doi:10.1038/s44319-026-00783-8)
Supplement: Supplementary file 10 — Source data Fig. 3 [file 44319_2026_783_MOESM10_ESM.zip › Figure3/3C/Figure_3C_data.xlsx]

## Sheet: Sheet1
WT		STREMI KO
1	2	1	2
0	0	0	37.5
0	6.25	0	7.14286
0	0	0	21.4286
0	0	15.7895	11.1111
0	0	0	5.26316
0	0	0	21.0526
0	0	9.09091	13.3333
0	0	7.69231	23.0769
0	5.88235	14.2857	11.1111
0	0	50	14.2857
0	12.5	55.5556	33.3333
0	16.6667	50	6.25
0		23.0769	0
0		15.3846	12.5
0		0	0
0		0	10
0		0	7.69231
0		21.4286	0
0		30	0
0		0
0		0
0		0
0		27.2727
0		16.6667
0		7.14286
0
0
