# Supplementary material for: STREMI: a dual-function upstream ORF-encoded regulator of mitochondrial cristae architecture
Source: EMBO Rep. 2026 May 2;27(12):3303–39. doi: 10.1038/s44319-026-00783-8 (PMC13303939; doi:10.1038/s44319-026-00783-8)
Supplement: Supplementary file 10 — Source data Fig. 3 [file 44319_2026_783_MOESM10_ESM.zip › Figure3/3F/Figure_3F_data.xlsx]

## Sheet: Sheet1
WT			STREMI KO
1	2	3	1	2	3
9.09091	0	0	0	0	0
0	0	0	0	0	0
0	0	0	0	50	0
0	0	0	0	16.6667	0
0	0	0	0	0	0
0	0	0	0	0	0
0	0	0	0	37.5	0
0	0	0	0	20	0
0	0		0	12.5
8.33333	0		30.7692	20
0	0		50	28.5714
0	0		14.2857	0
0	0		16.6667	0
0	0		0	0
0	0		0	0
0	0		0	0
0	0		0	0
0	0		0	0
0	0		0	0
0	0		0	0
0	0		0	8.33333
0	0		0	0
	0		0	0
	0		0	0
	0		0	0
	0		0	0
	0		0	0
	0		0	0
	0		0	0
	0		0	0
	0		0	0
	0		0	0
	0		0	0
	0		100
	0		0
