# Supplementary material for: STREMI: a dual-function upstream ORF-encoded regulator of mitochondrial cristae architecture
Source: EMBO Rep. 2026 May 2;27(12):3303–39. doi: 10.1038/s44319-026-00783-8 (PMC13303939; doi:10.1038/s44319-026-00783-8)
Supplement: Supplementary file 10 — Source data Fig. 3 [file 44319_2026_783_MOESM10_ESM.zip › Figure3/3G/Figure_3G_data.xlsx]

## Sheet: Sheet1
WT				STREMI KO
1	2	3	4	1	2	3	4
6.89655	15.9091	10.8932	12.1739	5.73248	6.38978	10.0917	4.25532
8.27423	15.1976	7.5358	9.77778	7.53769	7.73994	8.68726	6.53595
7.18993	15.1163	12.093	9.90991	7.11382	9.97783	9.70018	6.82853
8.48656	14.9626	11.9808	6.70498	1.49551	11.0935	10.4058	6.01052
9.95851	14.8862	8.14901	8.13008	4.46429	11.5351	11.2224	4.5156
13.0095	14.553	13.0069	10.2941	7.85714	10.2633	7.53012	5.62249
7.68386	13.9912	8.81057	11.2867	9.23788	10.9819	6.84463	10.2564
11.8443	13.73	11.3636	9.00225	8.90688	5.74713	9.58773	5.28262
11.8033	13.5993	9.79519	8.32639	8.29563	6.71704	5.75374	9.09918
13.2353	13.5593	8.90869	11.6472	12.5142	8.17757	6.82382	7.29483
8.64553	13.4454	7.53498	12.4095	8.48999	6.36267	6.08696	4.84171
6.79245	13.4128	9.96678	7.67263	3.003	5.97372	4.72069	9.25926
9.66702	13.369	8.40336	14.2586	7.7101	4.36364	9.46832	7.46965
9.86436	13.3482	10.8268	10.2605	5.29101	5.48948	7.45257	6.31313
11.534	13.2211	11.4668	8.10185	4.30504	7.82473	6.9735	5.81395
8.83978	13.1752	7.98085	7.63942	7.28155	5.95948	7.36377	9.28382
9.70874	13.1579	10.8696	10.6383	4.9435	4.06688	8.86076	6.25
11.4638	12.9096	8.03674	7.81929	7.06436	8.50735	5.74413	7.08502
9.23788	12.8598	7.8125	8.34202	5.42741	5.89226	3.88601	10.9364
13.0187	12.6582	9.65759	6.22665	9.53516	7.5	7.19424	3.79747
11.3285	12.6414	9.08605	7.4224	8.07899	8.76232	4.08998	8.63422
11.0117	12.6354	6.5407	9.63391	6.36943	4.61538	7.87879	5.77034
14.5749	12.4224	7.18563	9.79192	9.58248	5.28751	8.30565	9.07029
11.9713	12.3223	9.57592	9.91501	5.22648	5.9453	4.73934	7.42804
8.20345	12.1858	9.91408	11.8859	5.71066	7.90514	4.56621	7.11111
12.2485	12.1723	7.8534	9.66851	6.44238	6.02007	8.86076	11.599
10.627	12.1083	8.08407	9.66703	6.61939	8.87574	9.32401	9.79192
11.9658	12.0627	13.1034	8.89248	5.39291	7.94913	5.13113	5.22876
13.8182	12.0259	11.4286	8.34327	7.48663	4.57085	7.97267	3.30813
7.34214	11.9272	7.20721	10.4803	8.96861	8.4507	8.49858	9.71599
11.0922	11.8871	8.68307	8.54701	9.79192	6.30915	5.33333	6.40342
5.19751	11.8715	10.7422	8.86699	6.48508	5.72519	6.05536	8.60927
12.766	11.8306	7.93126	10	9.30626	5.31915	4.79616	5.17751
10.101	11.7647	8.96057	8.94188	8.74126	8.52053	5.69801	8.88325
12.5628	11.7417	5.83658	7.46269	4.53926	10.198	4.61627	9.38967
14.5631	11.7351	9.87654	11.4135	4.10116	5.2687	6.28437	9.25926
10.0091	11.6874	15.8353	9.25926	6.66667	5.80781	7.54401	8.35322
6.59341	11.6801	9.87092	9.67118	8.58369	8.94309	3.53607	7.1066
11.9403	11.6598	5.09684	9.11162	7.44186	7.59301	5.66343	10.3152
10.44	11.6137	9.63855	5.38462	8.63132	9.98004	7.42115	7.00525
9.69932	11.5607	11.846	9.36768	4.2343	5.22778	5.5788	5.78871
13.3869	11.474	9.7371	6.83371	10.2477	5.41272	3.58423	9.19118
10.7047	11.3636	11.274	9.95025	8.35655	4.72441	9.48767	7.18778
12.5	11.3208	13.986	11.8745	8.92193	6.36492	4.90998	4.34783
13.3333	11.3142	10.4334	6.50936	9.96016	7.58621	7.29927	6.24512
11.3879	11.2444	10.7759	7.09939	8.47937	6.67408	10.9729	5.15996
11.7566	11.2024	10.7317	15.4072	8.4507	9.01639	11.5037	9.61538
12.3542	11.1397	10.6195	10.8911	8.87372	7.47508	6.89953	6.74157
10.661	11.0935	11.3835	9.4451	9.2827	10.3093	6.16143	9.41347
8.77193	10.989	10.0464	8.95522	11.2202	6.73725	7.05467	9.38233
12.9032	10.9235	13.8714	11.6845	10.0908	4.65838	8.52515	7.59013
8.75486	10.9034	13.8067	6.42055	9.35829	5.18807	11.6448	4.45434
9.59561	10.8374	10.3567	9.21187	3.71517	4.36046	8.01603	4.31862
14.4404	10.7991	10.4849	8.45865	7.29927	6.47249	9.57702	8.52424
8.92857	10.7941	8.54701	6.45995	4.0253	7.30994	7.70713	6.78497
11.7161	10.7455	8.96057	10.2389	5.55556	8.881	7.77202	6.73401
12.0069	10.7143	10.9034	7.74103	12.8639	5.94648	7.73395	11.2697
12.5824	10.6698	12.6468	8.57449	8.10811	4.74608	7.00935	7.26612
13.1234	10.6383	13.617	5.923	9.40439	7.86449	11.4049	7.77706
14.0264	10.6383	7.70925	7.97872	7.26216	7.60456	8.37209	6.07441
11.4345	10.6302	6.43087	8.27358	5.48446	10.6141	7.08592	10.3663
9.86547	10.6195	9.32401	11.7351	11.0159	4.42913	5.2506	12.2511
12.0664	10.5708	7.19424	9.23077	9.29235	6.13121	7.68535	11.6618
5.87659	10.4334	4.884	11.7944	7.8329	7.2904	11.2069	10.5263
11.1549	10.4287	4.98753	8.83392	4.00601	8.60678	5.78871	7.72947
9.21659	10.4257	6.89655	8.04598	6.76133	7.15789	8.58034	5.0077
7.9602	10.4167	7.14286	11.6598	9.68858	8.75486	7.06522	13.1579
11.4943	10.4031	11.1235	6.38298	4.43787	8.07601	8.64198	6.65643
5.26316	10.3734	8.68193	10.7705	4.24854	6.65317	5.41761	5.7995
4.73934	10.3448	7.54976	10.0739	9.39368	8.83219	9.87045	8.65266
10.397	10.3448	10.8992	11.2269	8.71898	3.4463	4.43131	10.7463
14.0105	10.2828	10.2489	9.2264	9.33333	8.54092	4.25834	4.83481
9.32401	10.2767	8.49515	7.05645	7.56144	8.87574	8.93655	7.12719
10.9769	10.274	10.1758	9.75081	9.44669	7.79037	10.0825	5.87084
10.2326	10.2389	7.82269	8.10537	10.9453	9.02934	9.85222	7.71208
12.1622	10.2128	13.2518	11.7832	9.37766	10.5189	9.5339	7.17044
9.1638	10.1376	11.4135	6.95134	8.30258	7.03518	3.54191	6.75676
10.5769	10.0874	13.3333	12.7796	9.27247	12.5687	9.37951	4.75737
12.4858	10.084	6.69145	11.3043	2.83286	4.62535	9.41915	8.30861
11.1902	10.0796	6.03622	11.3636	6.46204	8.16327	8.98876	6.91244
12.0192	10.0604	9.58466	6.89127	8.48656	8.25593	6.691	3.73692
10.4167	10.0604	10.9336	7.44048	6.3234	3.21543	4.87329	6.21977
14.6067	10.0251	5.13259	12.605	7.65306	7.77202	8.58369	5.09024
6.3358	10.0251	6.50289	7.18133	8.20793	6.72947	6.79694	6.49652
14.8515	10.0077	14.9953	8.56531	11.7005	7.07395	8.43882	7.17017
10.3627	10	12.766	10.6667	5.94595	10.9622	10.8499	9.96169
13.0435	9.97862	11.9048	8.51581	7.90514	6.70498	6.49351	6.59196
11.5942	9.95807	8.41346	5.86167	8.71249	7.02576	4.70588	9.34579
11.811	9.95475	6.47668	8.31601	6.40439	8.37404	9.30233	8.55746
9.03342	9.942	12.3552	13.2371	9.71922	9.19963	9.33333	6.0423
7.39645	9.90099	15.0943	10.6007	8.8208	9.57592	3.663	6.80851
14.0318	9.88794	12	12.0048	11.3835	8.37655	6.8323	10.1196
10.8108	9.88372	10.7004	11.396	5.87544	6.65302	11.976	9.38086
11.6874	9.84413	6.82012	7.94491	5.62249	4.08831	5.68643	6.43501
9.51814	9.81997	9.19378	8.58779	8.51466	7.01084	11.6861	8.66218
14.6396	9.78793	6.85453	7.07214	7.97448	4.18216	7.79221	8.17844
6.47249	9.70874	11.8846	11.1888	6.86106	7.30748	7.70925	8.29493
10.7784	9.70149	13.0785	10.8225	8.12183	7.03518	9.12647	5.76923
7.13267	9.69828	7.56939	11.0132	8.63931	6.42673	10.4754	7.01754
7.26392	9.66962	9.84456	8.23045	3.55619	5.67721	8.11908	10.8844
7.9602	9.65873	6.66667	8.42359	11.3177	4.94132	7.44249	5.6239
10.6383	9.5518	13.7339	12.2058	14.0987	9.09091	9.67982	13.1414
9.30233	9.5339	10.7296	8.17439	8.28729	5.51133	7.80488	4.56969
4.58015	9.53289	5.06329	12.1029	6.15006	3.42466	5.92885	11.6167
9.38628	9.52381	11.1607	11.4135	6.35728	9.55593	9.91572	8.56531
12.945	9.51684	8.46805	8.2531	9.09091	8.30258	9.15751	9.04977
5.91716	9.49094	9.49668	9.2081	8.50547	8.69565	3.77358	8.97227
6.95249	9.48905	11.1588	5.89391	9.35673	8.42001	5.66171	5.98291
9.6225	9.44081	9.59233	11.6801	7.98935	8.93855	5.79524	7.95756
9.17431	9.43396	9.61538	12.8968	7.3723	5.0537	7.44879	7.05219
6.42674	9.37156	7.59013	7.71971	9.60699	6.39488	7.74765	6.02968
10.2421	9.3617	8.38415	10.1946	8.62069	4.90463	7.32357	7.5643
11.0193	9.35204	8.07899	5.78035	9.11854	7.97057	10.989	7.07651
9.5986	9.27487	7.45077	6.44468	6.53168	9.26586	8.40336	4.47027
8.91266	9.24609	7.10227	8.56793	11.6959	7.52688	4.50113	5.50314
10.3599	9.23077	6.59522	8.15957	12.0968	10.2348	9.12548	5.94943
8.79765	9.20598	8.29876	7.68574	11.5009	8.37696	10.0651	5.9322
7.9096	9.19118	7.97267	9.04523	4.84262	9.01804	9.86031	6.77966
9.26706	9.18836	6.40439	6.44122	9.74026	5.34188	14.9906	7.05882
11.4025	9.15493	8.63931	8.37521	4.2328	5.16605	5.67376	3.94366
7.94439	9.13937	11.9266	10.1437	6.37233	6.32911	6.50759	9.69697
12.301	9.07912	7.61421	9.44386	8.87199	9.83146	11.236	8.76339
9.09091	9.03226	8.59375	13.2075	9.99092	8.29875	6.87876	5.62193
10.582	9.01526	9.18964	8.80282	11.465	6.83891	10.0071	5.29723
8.90869	8.97227	9.81079	7.034	11.6845	4.38982	7.72947	7.80742
8.7146	8.95037	12.2271	11.7994	7.43494	8.60324	13.4021	3.8055
12.0968	8.93855	12.7768	8.32562	11.7647	7.14586	5.35906	8.62895
9.26999	8.93522	7.09849	9.40071	5.84795	6.37755	8.85445	8.24176
7.35294	8.90472	12.5847	7.33753	8.14111	11.6598	8.94632	9.52381
12.4481	8.88889	5.08475	9.36524	9.6225	3.56125	8.02139	5.3528
9.65108	8.84956	11.4135	12.3372	10.1664	7.38007	10.6296	6.58376
15.0602	8.82029	10.5857	7.52445	7.19424	10.5079	6.05449	8.53081
10.9034	8.78378	9.68784	10.8108	8.68726	8.8845	5.6338	7.67965
9.45626	8.77785	11.1317	8.47458	8.06952	4.37956	3.62647	8.14901
	8.7241	9.78648	7.72947	8.67824	8.09061	10.628	4.93963
	8.7184	5.91017	10.101	8.86637	8.27301	7.14967	6.8929
	8.68307	8	9.09091	7.21421	4.87805	10.989	8.57756
	8.67824	11.4226	9.53289	3.80849	8.54701	11.5254	6.48749
	8.66337	11.1607	7.62527	6.59755	9.60307	10.3281	8.21918
	8.65551	12.8205	8.69565	5.71429	7.09579	7.88955	12.4275
	8.63382	7.75194	9.942	3.62647	6.09013	5.76701	6.17761
	8.62813	6.7539	8.52053	3.78215	2.6455	6.17284	10.989
	8.62069	9.37766	11.8519	10.0756	6.03622	2.90698	5.71429
	8.57265	8.519	9.59023	7.29927	5.91716	8.2713	6.89127
	8.54701	10.3413	6.49351	9.78916	5.70885	6.9979	2.96912
	8.54701	9.31677	7.88436	6.55738	12.4805	10.8173	6.38468
	8.52273	8.17439	7.28863	7.0922	12.1766	12.6019	10.8074
	8.49515	8.3632	8.89248	6.64452	5.79323	5.9761	8.05009
	8.48256	9.7561	5.17369	7.08592	6.61626	5.50661	6.5407
	8.4686	11.4848	14.9961	7.77346	9.90917	6.18165	4.62535
	8.45308	13.6766	11.6279	8.53578	5.51217		4.14508
	8.43486	8	9.99092	4.73373	9.95316		3.93701
	8.41622	10.2996	7.18563	7.46269	5.10204
	8.40336	8.80282	9.00164	7.16846	6.27854
	8.38323	9.32712	9.91736	9.51087	8.8141
	8.32408	9.00901	8.90688	8.90472	6.99746
	8.27815	9.88794	9.93049	5.95948	9.49367
	8.25764	10.5386	10.6557	8.22562	6.60569
	8.20793	12.3935	9.7561	8.78156	8.45922
	8.18926		9.95025	3.23102	7.26041
	8.18777			4.68019	7.4664
	8.17439			6.04595	9.26462
	8.14332			9.08059	7.63942
	8.05369			9.74421	10.355
	7.96813			11.0193	6.41026
	7.92079			7.83875	6.46412
	7.90798			4.828	7.11054
	7.84314			5.64016	10.467
	7.83545			8.35946	8.11359
	7.8125				5.42299
	7.76699				9.99092
	7.76398				7.8329
	7.71775				4.62963
	7.68386				6.13079
	7.68049				8.3877
	7.60135				7.52445
	7.59668				7.69231
	7.59301				8.37209
	7.50188				5.33618
	7.48503				3.69914
	7.44986				6.49351
	7.44681				5.67465
	7.42574				6.64011
	7.42115				8.63931
	7.38007				12.5786
	7.35294				10.6195
	7.22674				12.3779
	7.16561				10.8959
	7.15421				9.57854
	7.15137				5.75264
	7.15015				6.99301
	7.10339				7.40242
	6.93842				3.09598
	6.93069				3.87382
	6.92521				6.56455
	6.92042				10.8933
	6.84931				4.52196
	6.74274				6.47773
	6.71141				5.33689
	6.4683				5.11073
