# Supplementary material for: STREMI: a dual-function upstream ORF-encoded regulator of mitochondrial cristae architecture
Source: EMBO Rep. 2026 May 2;27(12):3303–39. doi: 10.1038/s44319-026-00783-8 (PMC13303939; doi:10.1038/s44319-026-00783-8)
Supplement: Supplementary file 10 — Source data Fig. 3 [file 44319_2026_783_MOESM10_ESM.zip › Figure3/3I/Figure_3I_data.xlsx]

## Sheet: Sheet1
WT_CI				STREMI KO_CI				WT_CII				STREMI KO_CII				WT_CIII				STREMI KO_CIII
1	2	3	4	1	2	3	4	1	2	3	4	1	2	3	4	1	2	3	4	1	2	3	4
7.69231	0	0	0	57.14	11.1111	0	0	46.1538	0	0	20	42.8571	55.5556	12.5	50	46.1538	100	90.9091	80	0	33.3333	87.5	50
11.1111	0	10	0	25	36.3636	0	28.5714	77.7778	100	0	26.6667	62.5	18.1818	25	57.1429	11.1111	0	90	73.3333	12.5	45.4545	75	14.2857
0	11.7647	0	14.2857	33.33	28.5714	0	0	66.6667	0	9.09091	7.14286	33.3333	14.2857	60	0	33.3333	88.2353	90.9091	78.5714	33.3333	57.1429	40	50
18.1818	8.33333	12.5	0	57.14	0	36.3636	0	63.6364	16.6667	0	14.2857	42.8571	14.2857	27.2727	16.6667	18.1818	75	87.5	85.7143	0	85.7143	36.3636	66.6667
33.3333	7.69231	0	0	0	0	18.1818	0	44.4444	7.69231	9.09091	18.1818	100	100	36.3636	40	22.2222	84.6154	90.9091	81.8182	0	0	45.4545	60
12.5	0	12.5	0	33.33	30	11.1111	0	87.5	16.6667	25	8.33333	33.3333	50	0	25	0	83.3333	62.5	91.6667	33.3333	20	88.8889	75
10	0	0	0	20	20	8.33333	0	50	15.3846	25	26.6667	20	30	25	12.5	40	84.6154	75	73.3333	60	50	66.6667	50
20	0	14.2857	0	0	20	0	10	40	60	28.5714	21.4286	60	40	11.1111	10	40	40	57.1429	78.5714	40	40	88.8889	60
14.2857	0	0	0	22.22	0	0	0	57.1429	0	8.33333	0	44.4444	100	30	37.5	28.5714	100	91.6667	100	33.3333	0	70	50
12.5	0	8.33333	0	0	20	0	20	50	0	16.6667	0	50	40	0	20	37.5	100	66.6667	100	50	40	69.2308	40
18.1818	18.1818	7.69231	0	20	8.33333	0	14.2857	36.3636	45.4545	23.0769	30	30	41.6667	0	28.5714	45.4545	36.3636	69.2308	70	50	50	50	28.5714
0	11.1111	0	0	23.08	41.6667	0	22.2222	22.2222	11.1111	7.69231	9.09091	46.1538	33.3333	28.5714	44.4444	77.7778	77.7778	92.3077	90.9091	30.7692	25	57.1429	33.3333
9.09091	14.2857	18.1818	0	33.33	0	0	16.6667	18.1818	28.5714	18.1818	14.2857	33.3333	87.5	33.3333	83.3333	72.7273	57.1429	63.6364	85.7143	33.3333	12.5	50	0
0	8.33333	6.25	0	66.67	10	0	37.5	55.5556	41.6667	18.75	10	33.3333	40	50	50	44.4444	50	75	90	0	50	50	12.5
0	0	0	0	0	0	0	0	37.5	9.09091	11.1111	18.1818	66.6667	42.8571	16.6667	71.4286	62.5	90.9091	88.8889	81.8182	33.3333	57.1429	83.3333	28.5714
0	33.3333	16.6667	0	13.33	0	0	16.6667	71.4286	44.4444	16.6667	7.69231	46.6667	50	11.1111	0	28.5714	22.2222	66.6667	92.3077	40	50	88.8889	83.3333
10	0	30	0	0	0	22.2222	0	60	28.5714	20	9.09091	0	0	44.4444	20	30	71.4286	50	90.9091	100	100	33.3333	80
22.2222		20	16.6667	14.29		0	0	33.3333		20	16.6667	57.1429		22.2222	37.5	44.4444		60	66.6667	28.5714		77.7778	62.5
0		12.5	0	25		14.2857	0	57.1429		12.5	25	50		28.5714	30	42.8571		75	75	25		57.1429	70
42.8571		9.09091	0	20		0	0	14.2857		36.3636	16.6667	40		66.6667	33.3333	42.8571		54.5455	83.3333	40		33.3333	66.6667
0		18.75	0	37.5		0	8.33333	100		18.75	36.3636	50		100	16.6667	0		62.5	63.6364	12.5		0	66.6667
0		7.69231	0			0	14.2857	50		7.69231	10			33.3333	14.2857	50		84.6154	90			66.6667	71.4286
			0			0	33.3333				9.09091			16.6667	50				90.9091			83.3333	16.6667
			0			0	0				15.3846			25	45.4545				84.6154			75	54.5455
			0			0	0				33.3333			14.2857	50				66.6667			85.7143	50
			0			10	0				20			10	50				80			80	50
			0			14.2857	0				11.7647			0	62.5				88.2353			85.7143	37.5
			0			0	0				6.66667			66.6667	83.3333				93.3333			33.3333	16.6667
			0			11.1111	0				0			66.6667	55.5556				100			22.2222	44.4444
			0			0	0				0			66.6667	37.5				100			33.3333	62.5
			12.5			0	0				0			100	33.3333				87.5			0	66.6667
			0			0	0				0			16.6667	33.3333				100			83.3333	66.6667
			12.5			0	11.1111				12.5			10	33.3333				75			90	55.5556
			0			0					37.5			0					62.5			0
			0			0					12.5			14.2857					87.5			85.7143
