# Supplementary material for: STREMI: a dual-function upstream ORF-encoded regulator of mitochondrial cristae architecture
Source: EMBO Rep. 2026 May 2;27(12):3303–39. doi: 10.1038/s44319-026-00783-8 (PMC13303939; doi:10.1038/s44319-026-00783-8)
Supplement: Supplementary file 10 — Source data Fig. 3 [file 44319_2026_783_MOESM10_ESM.zip › Figure3/3J/Figure_3J_data.xlsx]

## Sheet: Sheet1
WT				STREMI KO
1	2	3	4	1	2	3	4
12.7055	7.59013	9.44386	9.60828	6.88791	6.97674	11.2994	11.0599
8.60421	9.01713	10.8774	9.65251	3.50877	2.96296	3.85357	7.67544
7.23208	9.59233	8.96414	6.639	6.39386	8.98411	5.74713	8.22199
10.6838	9.60081	8.14111	10.5263	6.78541	3.70645	2.76753	9.95025
7.71971	6.28931	9.95406	6.90846	3.93959	1.25892	2.87356	6.47482
10.0619	6.96517	7.91296	14.383	3.52113	2.7907	7.04225	5.59701
10.9589	11.0701	12.3967	7.13558	0.717875	6.54912	2.9985	7.14853
6.30915	8.54701	7.66284	11.2994	5.06329	3.65408	6.50406	9.13621
10.4089	9.05797	8.01068	9.50292	5.24345	2.1322	3.55872	8.21018
7.65697	9.32712	10.2249	6.6335	6.27803	1.89514	6.45756	7.75194
13.6218	7.35294	7.33496	8.99743	5.40958	1.93424	4.02414	10.8787
11.8203	7.53296	9.91189	13.6187	7.30594	2.32558	7.72627	8.34202
5.94354	7.57002	10.8578	12.2126	4.53721	7.05645	9.64187	7.90514
10.6007	6.98487	7.94224	13.6402	4.11241	3.63372	2.82087	5.16129
9.92908	7.83972	9.58084	8.07103	5.09684	12.4138	6.32411	3.85356
15.7233	7.32984	11.194	9.7493	7.17213	8.5592	5.50206	11.7253
11.6656	8.48356	10.0365	9.07716	7.07714	6.60066	8.03213	6.2435
12.9758	11.0497	12.1029	8.53375	5.39707	4.14079	4.87805	8.70827
10.5162	4.67727	10.395	10.4947	4.92264	2.41255	4.59418	12.5098
14.7711	6.77201	10.043	11.1732	3.52113	3.82263	10.8893	9.90099
10.4603	6.93756	12.6689	9.86842	5.80973	2.49792	5.6101	8.86918
9.69529	7.24638	10.7738	9.25926	3.40716	4.29185	5	8.67052
8.78594	6.55022	6.21891	9.76205	7.44602	8.97532	13.2383	7.40741
9.56429	9.24025	8.19672	13.4576	9.73236	4.0404	7.36498	2.1575
11.3314	5.98802	9.85915	12.0968	5.18135	3.81679	12.1704	2.18818
7.92079	8.06452	13.5276	8.88889	7.21649	2.77393	10.7692	4.20168
8.44278	7.36648	6.82415	10.2652	3.71058	3.37838	4.4843	7.109
8.18331	6.27451	11.236	9.62567	3.08642	8.21509	6.05449	4.25532
10.0182	11.8343	9.40228	9.82318	3.7831	3.87597	8.16803	2.13904
9.56175	5.36481	9.3617	10.9135	2.53485	4.87805	9.52986	1.72117
6.60377	5.78035	10.4762	8.67303	7.242	2.77008	6.32911	6.17284
7.02576	6.98487	6.40512	11.8454	4.83481	5.39291	8.51789	5.21921
5.74713	11.2583	8.06916	10.4615	6.83891	3.27869	6.71141	5.9778
7.81929	9.35961	8.74404	10.6446	2.5729	2.93255	5.40541	7.63807
10.8025	7.32845	7.00525	9.25926	6.10998	4.39367	5.35714	3.61011
11.988	8.80162	12.6422	9.62567	4.39239	5.1458	2.62123	6.97674
14.5349	4.77707	11.6086	10.7595	0.887311	1.77148	8.67303	5.84307
9.15751	5.2356	7.96813	6.66667	5.7554	3.31126	8.57143	7.88835
9.81033	9.84615	11.6861	10.4423	4.14594	6.0423	10.4493	6.46412
11.0638	8.00534	8.34202	11.7117	7.07547	4.29553	6.03622	9.68054
8.61394	4.71698	9.08403	10.4803	7.30594	4.095	2.62467	4.10397
7.39745	8.60215	8.80503	10.3359	4.47761	3.57995	1.89394	5.5371
9.87654	7.21649	7.05467	10.2843	2.53165	2.51256	9.17431	8.54701
11.6279	8.35655	11.4679	13.0923	8.28313	1.9333	11.1607	9.24855
6.65779	8.52273	8.92414	9.81132	2.03046	4.36205	5.80431	4.88759
12.0241	9.92063	10.6762	7.83875	1.64339	3.003	2.58065	7.11744
7.75946	8.27016	9.13938	6.75676	5.6101	6.0024	10.1801	2.71493
11.5332	11.8306	8.34879	6.59631	5.40123	4.38276	12.1951	9.63222
13.9969	9.03809	9.21053	11.3636	4.24028	13.2275	9.34579	6.18047
10.6825	10.4068	8.87199	7.33138	9.27152	3.52609	6.53061	12.016
9.32203	11.236	9.299	11.2994	4.90798	4.27807	6.58858	8.62069
7.27935	7.16479	9.21659	10.598	2.02634	1.57356	7.42312	5.56793
11.0421	8.29302	8.16327	7.05882	7.29927	3.81971	2.15285	9.22874
8.69565	8.75421	12.7796	8.86918	2.30947	2.80505	2.78164	4.97512
13.5458	3.90244	8.86132	5.09338	4.46429	3.94218	0.708717	7.21371
6.44567	10.8303	6.83371	8.05215	3.69344	8.02334	8.26446	6.77201
	5.90717	9.64114	10.8333	6.37349	4.5819	9.1623	7.10227
	11.0246	12.5112	9.52381	2.68817	5.32725	10.8611	6.01202
	9.52859	11.0497	11.6731	6.16333	3.81194	8.06452	1.81984
	7.63889	11.4177	9.6463	1.57978	3.38219	5.80475	6.67939
	4.97788	8.88681	9.6022	2.185	4.4603	5.47445	9.15332
	9.26539	9.92063	11.4504	2.42718	3.97456	10.6534	5.72246
	7.9602	7.72532	9.34579	5.25855	3.13972	8.49118	5.57491
	8.85668	12.9116	8.28729	2.17628	3.27869	10.3481	5.15844
	5.37273	9.20598	7.31707	7.06714	5.92885	1.5361	5.92885
	6.91244	11.5894	9.92556	3.76648	1.17371	9.2827	7.32218
	6.58617	6.16333	6.88705	7.66017	9.80392	8.04136	8.33333
	5.39374	10.5634		3.06279	8.89878	1.50038	1.45985
	8.68726	9.59368		8.32639	1.68067	2.7027	6.49351
	8.84304	12.1346		4.561	9.1001	3.23625	9.54401
	4.6225	13.2341		3.26264	4.39883	6.97999	8.72818
	4.99643	10.1229		2.11193	3.75587	4.54201	5.58659
	6.15114	9.11162		5.63063	2.5641	6.06469	4.74496
	5.70776	8.30737		3.13972	4.4843	4.08719	9.18728
	10	9.79792		3.84615		5.24246	2.88462
	4.51807			2.40674		10.4563	10.467
	7.50626			8.32799		6.46552	4.8376
	7.57135			10.1289		3.11042	7.93651
	6.87758			11.708		9.76139	7.52587
	7.4565			3.16957		11.6731	2.98507
	6.3593			5.83279		5.26316
	4.90677			1.89215		3.27869
	4.40286			5.98291		13.5501
	3.88098			2.3753		1.77936
	9.9453			3.03951		4.73485
	8.53242			3.90244		2.96736
	9.7561			3.2967		4.79386
	10.877			1.55521
	3.79507			3.7092
	10.4167			6.00962
	11.7574			1.72861
	8.50662			2.6738
	8.77193			3.14136
	6.06586			5.04626
	4.68384			11.0585
	8.41908			7.73694
	12.1581			6.78887
	6.66667			4.68165
	5.94732			5.08906
	4.97512			2.95567
	10.1394			7.27802
	4.29923			6.24512
	4.2508			6.25
	4.16667			3.62757
	7.92864			4.79124
	5.21739			1.5748
	11.1773			7.9858
	8.90688			3.92465
	1.60772			5.96421
	11.5725			10.3829
	3.15126			5.996
	5.91716			6.91643
	2.90276			4.68165
				4.46761
				5.93472
				3.97772
				4.42968
				4.21644
				6.23053
				4.19287
				4.97512
				3.6855
				5.65327
				8.10081
				6.57895
				2.36967
				7.0922
				4.32526
				4.93583
				5.21286
				5.51876
				4.83611
				4.5403
