# Supplementary material for: STREMI: a dual-function upstream ORF-encoded regulator of mitochondrial cristae architecture
Source: EMBO Rep. 2026 May 2;27(12):3303–39. doi: 10.1038/s44319-026-00783-8 (PMC13303939; doi:10.1038/s44319-026-00783-8)
Supplement: Supplementary file 10 — Source data Fig. 3 [file 44319_2026_783_MOESM10_ESM.zip › Figure3/3K/Figure_3K_data.xlsx]

## Sheet: Sheet1
WT				STREMI KO
1	2	3	4	1	2	3	4
10	11.1111	0	0	42.8571	16.6667	35.2941	0
14.2857	9.09091	0	0	18.75	40	20	6.25
0	5.55556	6.66667	0	19.0476	25	23.0769	0
0	0	0	0	30	44.4444	27.2727	20
0	0	0	0	42.8571	54.5455	0	50
0	0	0	0	50	45.4545	20	0
0	0	0	0	57.1429	40	0	33.3333
0	0	0	0	20	44.4444	20	9.09091
0	0	0	0	22.2222	40	50	5.55556
0	0	0	0	0	55.5556	0	0
	0	0	0	0	54.5455	0	0
	0	0	0	0	25
	0	0	0	0	37.5
	0	10	0	0	7.14286
	0	0	0	0	21.4286
	0		0	0	42.8571
	0			0	17.6471
	0			0	14.2857
	0			0	57.1429
	0			0	0
	0				0
					0
					0
					0
					0
					0
					0
					0
					0
