# Supplementary material for: STREMI: a dual-function upstream ORF-encoded regulator of mitochondrial cristae architecture
Source: EMBO Rep. 2026 May 2;27(12):3303–39. doi: 10.1038/s44319-026-00783-8 (PMC13303939; doi:10.1038/s44319-026-00783-8)
Supplement: Supplementary file 11 — Source data Fig. 4 [file 44319_2026_783_MOESM11_ESM.zip]

Archive with 78 entries (63 files):
- Figure4/
- Figure4/Figure_4_A_B_C_H_J_L-O(Cropped_area_and marker).pdf
- Figure4/4A/
- Figure4/4A/Figure_4A- ATP5A_FLAG-Merge_data.Tif
- Figure4/4A/Figure_4A- ATP5A_FLAG-Raw_data.Tif
- Figure4/4A/Figure_4A-MTCH2-Merge_data.tif
- Figure4/4A/Figure_4A-MTCH2-Raw_data.tif
- Figure4/4B/
- Figure4/4B/Figure_4B-MIC19_HA-Merge_data.Tif
- Figure4/4B/Figure_4B-MIC19_HA-Raw_data.Tif
- Figure4/4B/Figure_4B-TOM20-Merge_data.Tif
- Figure4/4B/Figure_4B-TOM20-Raw_data.tif
- Figure4/4B/Figure_4B-UQCRC1-Merge_data.Tif
- Figure4/4B/Figure_4B-UQCRC1-Raw_data.Tif
- Figure4/4C/
- Figure4/4C/Figure_4C-HA-Merge_data.tif
- Figure4/4C/Figure_4C-HA-Raw_data.tif
- Figure4/4C/Figure_4C-MIC19-Merge_data.tif
- Figure4/4C/Figure_4C-MIC19-Raw_data.Tif
- Figure4/4C/Figure_4C-UQCRC1_TOM20-Merge_data.tif
- Figure4/4C/Figure_4C-UQCRC1_TOM20-Raw_data.Tif
- Figure4/4D/
- Figure4/4D/Figure_4D_data.xlsx
- Figure4/4E/
- Figure4/4E/Figure_4E_data.xlsx
- Figure4/4H/
- Figure4/4H/STREMI-High exposure-raw.Tif
- Figure4/4H/STREMI-Low exposure-raw.Tif
- Figure4/4H/STREMI-Merge.Tif
- Figure4/4H/TUBULIN-Merge.Tif
- Figure4/4H/TUBULIN-Raw.Tif
- Figure4/4I/
- Figure4/4I/Figure_4I_data.xlsx
- Figure4/4J/
- Figure4/4J/StrepII-high exposure-Raw.Tif
- Figure4/4J/StrepII-low exposure-Raw.Tif
- Figure4/4J/StrepII-Merge.Tif
- Figure4/4J/TUBULIN-MERGE.Tif
- Figure4/4J/TUBULIN-Raw.Tif
- Figure4/4K/
- Figure4/4K/Figure_4K_data.xlsx
- Figure4/4L/
- Figure4/4L/Figure_4B-FLAG_Strep-Merge_data.Tif
- Figure4/4L/Figure_4B-FLAG_Strep-Raw_data.Tif
- Figure4/4L/Figure_4B-MIC60-Merge_data.tif
- Figure4/4L/Figure_4B-MIC60-Raw_data.tif
- Figure4/4M/
- Figure4/4M/Figure_4M- STREMI-Raw_data.Tif
- Figure4/4M/Figure_4M- UQCRC1-Merge_data.Tif
- Figure4/4M/Figure_4M- UQCRC1-Raw_data.Tif
- Figure4/4M/Figure_4M- _FLAG-Merge_data.Tif
- Figure4/4M/Figure_4M- _FLAG-Raw_data.Tif
- Figure4/4M/Figure_4M- _MIC10-Merge_data.Tif
- Figure4/4M/Figure_4M- _MIC10-Raw_data.Tif
- Figure4/4M/Figure_4M- STREMI-Merge_data.Tif
- Figure4/4N/
- Figure4/4N/MIC10-MERGE.Tif
- Figure4/4N/MIC10-Raw.Tif
- Figure4/4N/MIC19-Merge.Tif
- Figure4/4N/MIC19-Raw.Tif
- Figure4/4N/MIC26-MERGE.Tif
- Figure4/4N/MIC26-Raw.Tif
- Figure4/4N/MIC60-MERGE.Tif
- Figure4/4N/MIC60-Raw.Tif
- Figure4/4N/STREMI-WT-KO-high exposure.Tif
- Figure4/4N/STREMI-WT-KO-low exposure.Tif
- Figure4/4N/STREMI-WT-KO-MERGE.Tif
- Figure4/4O/
- Figure4/4O/MIC10-SCR-KO-Merge.Tif
- Figure4/4O/MIC10-SCR-KO-Raw.Tif
- Figure4/4O/MIC60-SCR-KO-MERGE.Tif
- Figure4/4O/MIC60-SCR-KO-Raw.Tif
- Figure4/4O/SAMM50-SCR-KO-MERGE.Tif
- Figure4/4O/SAMM50-SCR-KO-Raw.Tif
- Figure4/4O/UQCRC1-SCR-KO-Merge.Tif
- Figure4/4O/UQCRC1-SCR-KO-Raw.Tif
- Figure4/4P/
- Figure4/4P/Figure_4P_data.xlsx
