# Supplementary material for: STREMI: a dual-function upstream ORF-encoded regulator of mitochondrial cristae architecture
Source: EMBO Rep. 2026 May 2;27(12):3303–39. doi: 10.1038/s44319-026-00783-8 (PMC13303939; doi:10.1038/s44319-026-00783-8)
Supplement: Supplementary file 11 — Source data Fig. 4 [file 44319_2026_783_MOESM11_ESM.zip › Figure4/4D/Figure_4D_data.xlsx]

## Sheet: STREMI_probs
#AA	Position	Beta	Periplasm	Membrane	Inside	Outside	Signal
0 M	1	0	0	0	1	0	0
1 A	2	0	0	0	1	0	0
2 D	3	0	0	0	1	0	0
3 D	4	0	0	0	1	0	0
4 K	5	0	0	0	1	0	0
5 D	6	0	0	0	1	0	0
6 S	7	0	0	0	1	0	0
7 L	8	0	0	0	1	0	0
8 P	9	0	0	0	1	0	0
9 K	10	0	0	0	1	0	0
10 L	11	0	0	0	1	0	0
11 K	12	0	0	0	1	0	0
12 D	13	0	0	0	1	0	0
13 L	14	0	0	0	1	0	0
14 A	15	0	0	0	1	0	0
15 F	16	0	0	0	1	0	0
16 L	17	0	0	0	1	0	0
17 K	18	0	0	0	1	0	0
18 N	19	0	0	0	1	0	0
19 Q	20	0	0	0	1	0	0
20 L	21	0	0	0	1	0	0
21 E	22	0	0	0	1	0	0
22 S	23	0	0	0	1	0	0
23 L	24	0	0	0	1	0	0
24 Q	25	0	0	0	1	0	0
25 R	26	0	0	0	1	0	0
26 R	27	0	0	0	1	0	0
27 V	28	0	0	0	1	0	0
28 E	29	0	0	0	1	0	0
29 D	30	0	0	0	1	0	0
30 E	31	0	0	0	1	0	0
31 V	32	0	0	0	1	0	0
32 N	33	0	0	0	1	0	0
33 S	34	0	0	0	1	0	0
34 G	35	0	0	0	1	0	0
35 V	36	0	0	0	1	0	0
36 G	37	0	0	0	1	0	0
37 Q	38	0	0	0	1	0	0
38 D	39	0	0	5e-05	1	0	0
39 G	40	0	0	0.0004	0.99972	0	0
40 S	41	0	0	0.00159	0.99851	0	0
41 L	42	0	0	0.01071	0.9894	0	0
42 L	43	0	0	0.02318	0.97692	0	0
43 S	44	0	0	0.03589	0.96422	0	0
44 S	45	0	0	0.11569	0.88442	0	0
45 P	46	0	0	0.27521	0.7249	0	0
46 F	47	0	0	0.58153	0.41857	0	0
47 L	48	0	0	0.72955	0.27055	0	0
48 K	49	0	0	0.82246	0.17765	0	0
49 G	50	0	0	0.90146	0.09864	0	0
50 F	51	0	0	0.9829	0.0172	1e-05	0
51 L	52	0	0	0.98822	0.01173	0.00016	0
52 A	53	0	0	0.98898	0.0103	0.00083	0
53 G	54	0	0	0.98678	0.01006	0.00328	0
54 Y	55	0	0	0.97257	0.00998	0.01757	0
55 V	56	0	0	0.95868	0.00974	0.03169	0
56 V	57	0	0	0.91791	0.00954	0.07266	0
57 A	58	0	0	0.68271	0.00947	0.30793	0
58 K	59	0	0	0.33334	0.00942	0.65735	0
59 L	60	0	0	0.20078	0.00918	0.79014	0
60 R	61	0	0	0.03966	0.00894	0.95151	0
61 A	62	0	0	0.05322	0.00776	0.93913	0
62 S	63	0	0	0.10281	0.00715	0.89016	0
63 A	64	0	0	0.39305	0.00639	0.60068	0
64 V	65	0	0	0.82074	0.00588	0.17349	0
65 L	66	0	0	0.9509	0.00572	0.04349	0
66 G	67	0	0	0.98445	0.00567	0.00999	0
67 F	68	0	0	0.99186	0.00565	0.0026	0
68 A	69	0	0	0.99335	0.00565	0.00111	0
69 V	70	0	0	0.99403	0.00571	0.00037	0
70 G	71	0	0	0.9934	0.00612	0.00059	0
71 T	72	0	0	0.98935	0.00931	0.00145	0
72 C	73	0	0	0.9833	0.01557	0.00125	0
73 T	74	0	0	0.96922	0.03024	0.00065	0
74 G	75	0	0	0.93087	0.06909	0.00015	0
75 I	76	0	0	0.89896	0.1011	6e-05	0
76 Y	77	0	0	0.81255	0.18741	0.00015	0
77 A	78	0	0	0.68801	0.31184	0.00027	0
78 A	79	0	0	0.46264	0.53691	0.00056	0
79 Q	80	0	0	0.15319	0.84602	0.00089	0
80 A	81	0	0	0.0919	0.90723	0.00096	0
81 Y	82	0	0	0.05825	0.94084	0.001	0
82 A	83	0	0	0.0194	0.97965	0.00104	0
83 V	84	0	0	0.005	0.99403	0.00105	0
84 P	85	0	0	0.00035	0.99867	0.00106	0
85 N	86	0	0	2e-05	0.99899	0.00106	0
86 V	87	0	0	1e-05	0.999	0.00106	0
87 E	88	0	0	0	0.999	0.00106	0
88 K	89	0	0	0	0.999	0.00106	0
89 T	90	0	0	0	0.99899	0.00106	0
90 L	91	0	0	0	0.99899	0.00106	0
91 R	92	0	0	0	0.99899	0.00106	0
92 D	93	0	0	0	0.99899	0.00106	0
93 Y	94	0	0	0	0.99899	0.00106	0
94 L	95	0	0	0	0.99898	0.00106	0
95 Q	96	0	0	0	0.99897	0.00106	0
96 L	97	0	0	0	0.99897	0.00106	0
97 L	98	0	0	0	0.99896	0.00106	0
98 R	99	0	0	0	0.99896	0.00106	0
99 K	100	0	0	0	0.99896	0.00106	0
100 G	101	0	0	0	0.99896	0.00106	0
101 P	102	0	0	0	0.99895	0.00106	0
102 D	103	0	0	0	0.99894	0.00106	0
