# Supplementary material for: STREMI: a dual-function upstream ORF-encoded regulator of mitochondrial cristae architecture
Source: EMBO Rep. 2026 May 2;27(12):3303–39. doi: 10.1038/s44319-026-00783-8 (PMC13303939; doi:10.1038/s44319-026-00783-8)
Supplement: Supplementary file 11 — Source data Fig. 4 [file 44319_2026_783_MOESM11_ESM.zip › Figure4/4E/Figure_4E_data.xlsx]

## Sheet: MIC10_probs
#AA	Position	Beta	Periplasm	Membrane	Inside	Outside	Signal
0 M	1	0	0	0	0.99957	0.0004	2e-05
1 S	2	0	0	0	0.99957	0.0004	2e-05
2 E	3	0	0	0	0.99958	0.0004	2e-05
3 S	4	0	0	0	0.99958	0.0004	2e-05
4 E	5	0	0	0	0.99959	0.0004	2e-05
5 L	6	0	0	0	0.9996	0.0004	2e-05
6 G	7	0	0	0	0.9996	0.0004	2e-05
7 R	8	0	0	0	0.9996	0.0004	2e-05
8 K	9	0	0	1e-05	0.9996	0.0004	2e-05
9 W	10	0	0	0.00043	0.99921	0.00038	2e-05
10 D	11	0	0	0.00088	0.99876	0.00038	1e-05
11 R	12	0	0	0.00476	0.99489	0.00038	0
12 C	13	0	0	0.10212	0.89765	0.00025	0
13 L	14	0	0	0.40711	0.59286	5e-05	0
14 A	15	0	0	0.49363	0.50636	3e-05	0
15 D	16	0	0	0.54764	0.45236	2e-05	0
16 A	17	0	0	0.87207	0.12794	0	0
17 V	18	0	0	0.94383	0.05619	0	0
18 V	19	0	0	0.95828	0.04174	0	0
19 K	20	0	0	0.96144	0.03856	2e-05	0
20 I	21	0	0	0.9878	0.01222	0	0
21 G	22	0	0	0.99452	0.0055	1e-05	0
22 T	23	0	0	0.99809	0.00182	0.00011	0
23 G	24	0	0	0.99834	0.00111	0.00057	0
24 F	25	0	0	0.99927	0.00042	0.00034	0
25 G	26	0	0	0.99959	0.00016	0.00027	0
26 L	27	0	0	0.99993	0	0.0001	0
27 G	28	0	0	0.99955	0	0.00047	0
28 I	29	0	0	0.99902	0	0.001	0
29 V	30	0	0	0.99075	0	0.00927	0
30 F	31	0	0	0.97555	1e-05	0.02446	0
31 S	32	0	0	0.88127	2e-05	0.11873	0
32 L	33	0	0	0.85353	3e-05	0.14647	0
33 T	34	0	0	0.64902	7e-05	0.35093	0
34 F	35	0	0	0.44226	0.00025	0.55751	0
35 F	36	0	0	0.20048	0.00055	0.79899	0
36 K	37	0	0	0.01071	0.00101	0.98832	0
37 R	38	0	0	0.00086	0.00102	0.99814	0
38 R	39	0	0	0.00972	0.00099	0.98932	0
39 M	40	0	0	0.43728	9e-05	0.56265	0
40 W	41	0	0	0.68621	7e-05	0.31374	0
41 P	42	0	0	0.76754	6e-05	0.23242	0
42 L	43	0	0	0.94178	6e-05	0.05818	0
43 A	44	0	0	0.9773	6e-05	0.02267	0
44 F	45	0	0	0.99282	6e-05	0.00714	0
45 G	46	0	0	0.99552	6e-05	0.00445	0
46 S	47	0	0	0.99807	6e-05	0.0019	0
47 G	48	0	0	0.99934	6e-05	0.00062	0
48 M	49	0	0	0.99982	7e-05	0.00013	0
49 G	50	0	0	0.9981	0.00098	0.00094	0
50 L	51	0	0	0.99838	0.00157	7e-05	0
51 G	52	0	0	0.99612	0.00388	2e-05	0
52 M	53	0	0	0.98803	0.012	0	0
53 A	54	0	0	0.97018	0.02985	0	0
54 Y	55	0	0	0.91199	0.08803	0	0
55 S	56	0	0	0.62623	0.37379	1e-05	0
56 N	57	0	0	0.3532	0.64681	2e-05	0
57 C	58	0	0	0.14045	0.85955	2e-05	0
58 Q	59	0	0	0.02754	0.97246	2e-05	0
59 H	60	0	0	0.01055	0.98945	3e-05	0
60 D	61	0	0	0.00157	0.99842	3e-05	0
61 F	62	0	0	0.00046	0.99953	3e-05	0
62 Q	63	0	0	2e-05	0.99998	3e-05	0
63 A	64	0	0	0	0.99999	3e-05	0
64 P	65	0	0	0	1	3e-05	0
65 Y	66	0	0	0	1	3e-05	0
66 L	67	0	0	0	1	3e-05	0
67 L	68	0	0	0	1	3e-05	0
68 H	69	0	0	0	1	3e-05	0
69 G	70	0	0	0	1	3e-05	0
70 K	71	0	0	0	1	3e-05	0
71 Y	72	0	0	0	1	3e-05	0
72 V	73	0	0	0	1	3e-05	0
73 K	74	0	0	0	1	3e-05	0
74 E	75	0	0	0	0.99999	3e-05	0
75 Q	76	0	0	0	0.99998	3e-05	0
76 E	77	0	0	0	0.99998	3e-05	0
77 Q	78	0	0	0	0.99998	3e-05	0
