# Supplementary material for: STREMI: a dual-function upstream ORF-encoded regulator of mitochondrial cristae architecture
Source: EMBO Rep. 2026 May 2;27(12):3303–39. doi: 10.1038/s44319-026-00783-8 (PMC13303939; doi:10.1038/s44319-026-00783-8)
Supplement: Supplementary file 11 — Source data Fig. 4 [file 44319_2026_783_MOESM11_ESM.zip › Figure4/4I/Figure_4I_data.xlsx]

## Sheet: Sheet1
	STREMI			STREMI(G54/71/75A)
0h	1	1	1	1	1	1
4h	1.57708	0.413273	1.2424	0.303825	0.258569	0.118333
8h	0.949494	0.546985	1.45955	0.217492	0.161414	0.114528
