# Supplementary material for: STREMI: a dual-function upstream ORF-encoded regulator of mitochondrial cristae architecture
Source: EMBO Rep. 2026 May 2;27(12):3303–39. doi: 10.1038/s44319-026-00783-8 (PMC13303939; doi:10.1038/s44319-026-00783-8)
Supplement: Supplementary file 11 — Source data Fig. 4 [file 44319_2026_783_MOESM11_ESM.zip › Figure4/4K/Figure_4K_data.xlsx]

## Sheet: Sheet1
	STREMI			STREMI(G75A)
0h	1	1	1	1	1	1
4h	1.26303	0.898543	0.880505	0.743957	0.310786	0.310977
8h	0.881925	0.808062	0.674209	0.431536	0.348386	0.243428
