# Supplementary material for: STREMI: a dual-function upstream ORF-encoded regulator of mitochondrial cristae architecture
Source: EMBO Rep. 2026 May 2;27(12):3303–39. doi: 10.1038/s44319-026-00783-8 (PMC13303939; doi:10.1038/s44319-026-00783-8)
Supplement: Supplementary file 11 — Source data Fig. 4 [file 44319_2026_783_MOESM11_ESM.zip › Figure4/4P/Figure_4P_data.xlsx]

## Sheet: Sheet1
	SCR					STREMI KO
MIC60	1	1	1	1	1	1.59607	2.88971	1.80436	2.88971	1.80436
MIC19	1	1	1	1	1	2.03455	2.43341	2.14252	1.13626	1.18615
MIC10	1	1	1	1	1	2.22709	1.77729	1.4472	2.04544	1.28176
SAMM50	1	1	1	1	1	1.28329	1.0834	1.17959	1.56018	1.11618
