# Supplementary material for: STREMI: a dual-function upstream ORF-encoded regulator of mitochondrial cristae architecture
Source: EMBO Rep. 2026 May 2;27(12):3303–39. doi: 10.1038/s44319-026-00783-8 (PMC13303939; doi:10.1038/s44319-026-00783-8)
Supplement: Supplementary file 12 — Source data Fig. 5 [file 44319_2026_783_MOESM12_ESM.zip]

Archive with 21 entries (13 files):
- Figure5/
- Figure5/Figure_5_F_(Cropped_area_and marker).pdf
- Figure5/5C/
- Figure5/5C/Figure_5C_data.xlsx
- Figure5/5D/
- Figure5/5D/Figure_5D_data.xlsx
- Figure5/5E/
- Figure5/5E/Figure_5E_data.xlsx
- Figure5/5F/
- Figure5/5F/Figure_5F_data.xlsx
- Figure5/5F/Figure_5F_FLAG-Merge_data.Tif
- Figure5/5F/Figure_5F_FLAG-Raw_data.Tif
- Figure5/5F/Figure_5F_FLAG-Raw_data_long_exposure.Tif
- Figure5/5F/Figure_5F_GAPDH-Merge_data.Tif
- Figure5/5F/Figure_5F_GAPDH-Raw_data.Tif.Tif
- Figure5/5G/
- Figure5/5G/Figure_5G_data.xlsx
- Figure5/5H/
- Figure5/5H/Figure_5H_data.xlsx
- Figure5/5I/
- Figure5/5I/Figure_5I_data.xlsx
