# Supplementary material for: STREMI: a dual-function upstream ORF-encoded regulator of mitochondrial cristae architecture
Source: EMBO Rep. 2026 May 2;27(12):3303–39. doi: 10.1038/s44319-026-00783-8 (PMC13303939; doi:10.1038/s44319-026-00783-8)
Supplement: Supplementary file 12 — Source data Fig. 5 [file 44319_2026_783_MOESM12_ESM.zip › Figure5/5C/Figure_5C_data.xlsx]

## Sheet: Sheet1
Ctrl	ATF4 5'UTR	SLC354 5'UTR
1.14809	0.024287	0.012614
1.12537	0.021483	0.0132
0.726538	0.011141	0.006926
