# Supplementary material for: STREMI: a dual-function upstream ORF-encoded regulator of mitochondrial cristae architecture
Source: EMBO Rep. 2026 May 2;27(12):3303–39. doi: 10.1038/s44319-026-00783-8 (PMC13303939; doi:10.1038/s44319-026-00783-8)
Supplement: Supplementary file 12 — Source data Fig. 5 [file 44319_2026_783_MOESM12_ESM.zip › Figure5/5D/Figure_5D_data.xlsx]

## Sheet: Sheet1
Ctrl	WT	STREMIATG Mut
0.856178	0.01156	0.08605
1.05903	0.010761	0.056468
1.08479	0.011915	0.05471
