# Supplementary material for: STREMI: a dual-function upstream ORF-encoded regulator of mitochondrial cristae architecture
Source: EMBO Rep. 2026 May 2;27(12):3303–39. doi: 10.1038/s44319-026-00783-8 (PMC13303939; doi:10.1038/s44319-026-00783-8)
Supplement: Supplementary file 12 — Source data Fig. 5 [file 44319_2026_783_MOESM12_ESM.zip › Figure5/5E/Figure_5E_data.xlsx]

## Sheet: Sheet1
Ctrl	ATG null	STREMIATG only
1.31471	25.574	2.14567
0.823427	21.689	1.77398
0.861859	24.021	1.69447
