# Supplementary material for: STREMI: a dual-function upstream ORF-encoded regulator of mitochondrial cristae architecture
Source: EMBO Rep. 2026 May 2;27(12):3303–39. doi: 10.1038/s44319-026-00783-8 (PMC13303939; doi:10.1038/s44319-026-00783-8)
Supplement: Supplementary file 12 — Source data Fig. 5 [file 44319_2026_783_MOESM12_ESM.zip › Figure5/5F/Figure_5F_data.xlsx]

## Sheet: Sheet1
	Oligomycin (nM)
	0	10
R1	1.25786	5.25304
R2	0.349151	5.68816
R3	1.18014	3.8695
R4	0.0763866	3.46461
