# Supplementary material for: STREMI: a dual-function upstream ORF-encoded regulator of mitochondrial cristae architecture
Source: EMBO Rep. 2026 May 2;27(12):3303–39. doi: 10.1038/s44319-026-00783-8 (PMC13303939; doi:10.1038/s44319-026-00783-8)
Supplement: Supplementary file 12 — Source data Fig. 5 [file 44319_2026_783_MOESM12_ESM.zip › Figure5/5G/Figure_5G_data.xlsx]

## Sheet: Sheet1
	Ctrl			ATF4 5’UTR			SLC35A4 5’UTR
Mock	1.00338	0.996618	1	0.975039	1.02496	1	0.935321	1.06468	1
Oligo	0.496459	0.449121	0.543671	1.94374	2.04739	2.00672	2.13572	1.78085	2.68808
Tg	0.859009	0.831991	0.825489	2.18496	2.05709	2.32007	2.11162	2.6961	3.0684
