# Supplementary material for: STREMI: a dual-function upstream ORF-encoded regulator of mitochondrial cristae architecture
Source: EMBO Rep. 2026 May 2;27(12):3303–39. doi: 10.1038/s44319-026-00783-8 (PMC13303939; doi:10.1038/s44319-026-00783-8)
Supplement: Supplementary file 12 — Source data Fig. 5 [file 44319_2026_783_MOESM12_ESM.zip › Figure5/5H/Figure_5H_data.xlsx]

## Sheet: Sheet1
	Ctrl			WT			STREMIATG-mut
Mock	1.03546	0.979274	1.29275	1.33559	1.36365	0.891389	1.33454	0.792879	1.23288
Oligo	0.850674	0.488694	0.660657	3.72341	2.77878	2.1151	1.55235	1.64688	1.34341
