# Supplementary material for: STREMI: a dual-function upstream ORF-encoded regulator of mitochondrial cristae architecture
Source: EMBO Rep. 2026 May 2;27(12):3303–39. doi: 10.1038/s44319-026-00783-8 (PMC13303939; doi:10.1038/s44319-026-00783-8)
Supplement: Supplementary file 12 — Source data Fig. 5 [file 44319_2026_783_MOESM12_ESM.zip › Figure5/5I/Figure_5I_data.xlsx]

## Sheet: Sheet1
	Ctrl				ATG null				STREMIATG Only
DMSO	0.896038	0.943261	0.860845	1.29986	0.859476	1.00771	0.985841	1.14698	0.935072	0.911157	0.973975	1.1798
Oligo	0.574442	0.616551	0.719595	0.810277	0.669516	1.09089	0.754603	0.658614	1.41238	2.80823	1.98441	2.31709
