# Supplementary material for: STREMI: a dual-function upstream ORF-encoded regulator of mitochondrial cristae architecture
Source: EMBO Rep. 2026 May 2;27(12):3303–39. doi: 10.1038/s44319-026-00783-8 (PMC13303939; doi:10.1038/s44319-026-00783-8)
Supplement: Supplementary file 13 — Source data Fig. 6 [file 44319_2026_783_MOESM13_ESM.zip]

Archive with 21 entries (12 files):
- Figure6/
- Figure6/6A/
- Figure6/6A/DAPI.tif
- Figure6/6A/GM130.tif
- Figure6/6A/HA.tif
- Figure6/6A/Merge.tif
- Figure6/6B-6C/
- Figure6/6B-6C/Figure_6B-6C_data.csv
- Figure6/6D/
- Figure6/6D/slc35a4_ump_model.cif
- Figure6/6E/
- Figure6/6E/slc35a4_cmp_model.cif
- Figure6/6E/slc35a4_ump_model.cif
- Figure6/6F/
- Figure6/6F/slc35a4_udp-alpha-d-galactose_model.cif
- Figure6/6G/
- Figure6/6G/slc35a4_cytidine_diphosphate_ribitol_model.cif
- Figure6/6H/
- Figure6/6H/Fig_6H_data.xlsx
- Figure6/6I-N/
- Figure6/6I-N/Figure_6I-N_data.xlsx
