# Supplementary material for: STREMI: a dual-function upstream ORF-encoded regulator of mitochondrial cristae architecture
Source: EMBO Rep. 2026 May 2;27(12):3303–39. doi: 10.1038/s44319-026-00783-8 (PMC13303939; doi:10.1038/s44319-026-00783-8)
Supplement: Supplementary file 13 — Source data Fig. 6 [file 44319_2026_783_MOESM13_ESM.zip › Figure6/6D/slc35a4_ump_model.cif]

# By using this file you agree to the legally binding terms of use found at
# https://github.com/google-deepmind/alphafold3/blob/main/OUTPUT_TERMS_OF_USE.md.
# To request access to the AlphaFold 3 model parameters, follow the process set
# out at https://github.com/google-deepmind/alphafold3. You may only use these if
# received directly from Google. Use is subject to terms of use available at
# https://github.com/google-deepmind/alphafold3/blob/main/WEIGHTS_TERMS_OF_USE.md.
data_slc35a4_ump
#
_entry.id slc35a4_ump
#
loop_
_atom_type.symbol
C 
N 
O 
P 
S 
#
loop_
_audit_author.name
_audit_author.pdbx_ordinal
"Google DeepMind" 1 
"Isomorphic Labs" 2 
#
_audit_conform.dict_location https://raw.githubusercontent.com/ihmwg/ModelCIF/master/dist/mmcif_ma.dic
_audit_conform.dict_name     mmcif_ma.dic
_audit_conform.dict_version  1.4.5
#
loop_
_chem_comp.formula
_chem_comp.formula_weight
_chem_comp.id
_chem_comp.mon_nstd_flag
_chem_comp.name
_chem_comp.pdbx_smiles
_chem_comp.pdbx_synonyms
_chem_comp.type
"C3 H7 N O2"    89.093  ALA   y ALANINE         C[C@H](N)C(O)=O                                               ? "L-PEPTIDE LINKING" 
"C6 H15 N4 O2"  175.209 ARG   y ARGININE        N[C@@H](CCCNC(N)=[NH2+])C(O)=O                                ? "L-PEPTIDE LINKING" 
"C4 H8 N2 O3"   132.118 ASN   y ASPARAGINE      N[C@@H](CC(N)=O)C(O)=O                                        ? "L-PEPTIDE LINKING" 
"C4 H7 N O4"    133.103 ASP   y "ASPARTIC ACID" N[C@@H](CC(O)=O)C(O)=O                                        ? "L-PEPTIDE LINKING" 
"C3 H7 N O2 S"  121.158 CYS   y CYSTEINE        N[C@@H](CS)C(O)=O                                             ? "L-PEPTIDE LINKING" 
"C5 H10 N2 O3"  146.144 GLN   y GLUTAMINE       N[C@@H](CCC(N)=O)C(O)=O                                       ? "L-PEPTIDE LINKING" 
"C5 H9 N O4"    147.129 GLU   y "GLUTAMIC ACID" N[C@@H](CCC(O)=O)C(O)=O                                       ? "L-PEPTIDE LINKING" 
"C2 H5 N O2"    75.067  GLY   y GLYCINE         NCC(O)=O                                                      ? "PEPTIDE LINKING"   
"C6 H10 N3 O2"  156.162 HIS   y HISTIDINE       N[C@@H](Cc1c[nH]c[nH+]1)C(O)=O                                ? "L-PEPTIDE LINKING" 
"C6 H13 N O2"   131.173 ILE   y ISOLEUCINE      CC[C@H](C)[C@H](N)C(O)=O                                      ? "L-PEPTIDE LINKING" 
"C6 H13 N O2"   131.173 LEU   y LEUCINE         CC(C)C[C@H](N)C(O)=O                                          ? "L-PEPTIDE LINKING" 
?               ?       LIG_B ? ?               C1=CN(C(=O)NC1=O)[C@H]2[C@@H]([C@@H]([C@H](O2)COP(=O)(O)O)O)O ? non-polymer         
"C6 H15 N2 O2"  147.195 LYS   y LYSINE          N[C@@H](CCCC[NH3+])C(O)=O                                     ? "L-PEPTIDE LINKING" 
"C5 H11 N O2 S" 149.211 MET   y METHIONINE      CSCC[C@H](N)C(O)=O                                            ? "L-PEPTIDE LINKING" 
"C9 H11 N O2"   165.189 PHE   y PHENYLALANINE   N[C@@H](Cc1ccccc1)C(O)=O                                      ? "L-PEPTIDE LINKING" 
"C5 H9 N O2"    115.130 PRO   y PROLINE         OC(=O)[C@@H]1CCCN1                                            ? "L-PEPTIDE LINKING" 
"C3 H7 N O3"    105.093 SER   y SERINE          N[C@@H](CO)C(O)=O                                             ? "L-PEPTIDE LINKING" 
"C4 H9 N O3"    119.119 THR   y THREONINE       C[C@@H](O)[C@H](N)C(O)=O                                      ? "L-PEPTIDE LINKING" 
"C11 H12 N2 O2" 204.225 TRP   y TRYPTOPHAN      N[C@@H](Cc1c[nH]c2ccccc12)C(O)=O                              ? "L-PEPTIDE LINKING" 
"C9 H11 N O3"   181.189 TYR   y TYROSINE        N[C@@H](Cc1ccc(O)cc1)C(O)=O                                   ? "L-PEPTIDE LINKING" 
"C5 H11 N O2"   117.146 VAL   y VALINE          CC(C)[C@H](N)C(O)=O                                           ? "L-PEPTIDE LINKING" 
#
_citation.book_publisher          ?
_citation.country                 UK
_citation.id                      primary
_citation.journal_full            Nature
_citation.journal_id_ASTM         NATUAS
_citation.journal_id_CSD          0006
_citation.journal_id_ISSN         0028-0836
_citation.journal_volume          630
_citation.page_first              493
_citation.page_last               500
_citation.pdbx_database_id_DOI    10.1038/s41586-024-07487-w
_citation.pdbx_database_id_PubMed 38718835
_citation.title                   "Accurate structure prediction of biomolecular interactions with AlphaFold 3"
_citation.year                    2024
#
loop_
_citation_author.citation_id
_citation_author.name
_citation_author.ordinal
primary "Google DeepMind" 1 
primary "Isomorphic Labs" 2 
#
loop_
_entity.id
_entity.pdbx_description
_entity.type
1 . polymer     
2 . non-polymer 
#
_entity_poly.entity_id      1
_entity_poly.pdbx_strand_id A
_entity_poly.type           polypeptide(L)
#
loop_
_entity_poly_seq.entity_id
_entity_poly_seq.hetero
_entity_poly_seq.mon_id
_entity_poly_seq.num
1 n MET 1   
1 n SER 2   
1 n VAL 3   
1 n GLU 4   
1 n ASP 5   
1 n GLY 6   
1 n GLY 7   
1 n MET 8   
1 n PRO 9   
1 n GLY 10  
1 n LEU 11  
1 n GLY 12  
1 n ARG 13  
1 n PRO 14  
1 n ARG 15  
1 n GLN 16  
1 n ALA 17  
1 n ARG 18  
1 n TRP 19  
1 n THR 20  
1 n LEU 21  
1 n MET 22  
1 n LEU 23  
1 n LEU 24  
1 n LEU 25  
1 n SER 26  
1 n THR 27  
1 n ALA 28  
1 n MET 29  
1 n TYR 30  
1 n GLY 31  
1 n ALA 32  
1 n HIS 33  
1 n ALA 34  
1 n PRO 35  
1 n LEU 36  
1 n LEU 37  
1 n ALA 38  
1 n LEU 39  
1 n CYS 40  
1 n HIS 41  
1 n VAL 42  
1 n ASP 43  
1 n GLY 44  
1 n ARG 45  
1 n VAL 46  
1 n PRO 47  
1 n PHE 48  
1 n ARG 49  
1 n PRO 50  
1 n SER 51  
1 n SER 52  
1 n ALA 53  
1 n VAL 54  
1 n LEU 55  
1 n LEU 56  
1 n THR 57  
1 n GLU 58  
1 n LEU 59  
1 n THR 60  
1 n LYS 61  
1 n LEU 62  
1 n LEU 63  
1 n LEU 64  
1 n CYS 65  
1 n ALA 66  
1 n PHE 67  
1 n SER 68  
1 n LEU 69  
1 n LEU 70  
1 n VAL 71  
1 n GLY 72  
1 n TRP 73  
1 n GLN 74  
1 n ALA 75  
1 n TRP 76  
1 n PRO 77  
1 n GLN 78  
1 n GLY 79  
1 n PRO 80  
1 n PRO 81  
1 n PRO 82  
1 n TRP 83  
1 n ARG 84  
1 n GLN 85  
1 n ALA 86  
1 n ALA 87  
1 n PRO 88  
1 n PHE 89  
1 n ALA 90  
1 n LEU 91  
1 n SER 92  
1 n ALA 93  
1 n LEU 94  
1 n LEU 95  
1 n TYR 96  
1 n GLY 97  
1 n ALA 98  
1 n ASN 99  
1 n ASN 100 
1 n ASN 101 
1 n LEU 102 
1 n VAL 103 
1 n ILE 104 
1 n TYR 105 
1 n LEU 106 
1 n GLN 107 
1 n ARG 108 
1 n TYR 109 
1 n MET 110 
1 n ASP 111 
1 n PRO 112 
1 n SER 113 
1 n THR 114 
1 n TYR 115 
1 n GLN 116 
1 n VAL 117 
1 n LEU 118 
1 n SER 119 
1 n ASN 120 
1 n LEU 121 
1 n LYS 122 
1 n ILE 123 
1 n GLY 124 
1 n SER 125 
1 n THR 126 
1 n ALA 127 
1 n VAL 128 
1 n LEU 129 
1 n TYR 130 
1 n CYS 131 
1 n LEU 132 
1 n CYS 133 
1 n LEU 134 
1 n ARG 135 
1 n HIS 136 
1 n ARG 137 
1 n LEU 138 
1 n SER 139 
1 n VAL 140 
1 n ARG 141 
1 n GLN 142 
1 n GLY 143 
1 n LEU 144 
1 n ALA 145 
1 n LEU 146 
1 n LEU 147 
1 n LEU 148 
1 n LEU 149 
1 n MET 150 
1 n ALA 151 
1 n ALA 152 
1 n GLY 153 
1 n ALA 154 
1 n CYS 155 
1 n TYR 156 
1 n ALA 157 
1 n ALA 158 
1 n GLY 159 
1 n GLY 160 
1 n LEU 161 
1 n GLN 162 
1 n VAL 163 
1 n PRO 164 
1 n GLY 165 
1 n ASN 166 
1 n THR 167 
1 n LEU 168 
1 n PRO 169 
1 n SER 170 
1 n PRO 171 
1 n PRO 172 
1 n PRO 173 
1 n ALA 174 
1 n ALA 175 
1 n ALA 176 
1 n ALA 177 
1 n SER 178 
1 n PRO 179 
1 n MET 180 
1 n PRO 181 
1 n LEU 182 
1 n HIS 183 
1 n ILE 184 
1 n THR 185 
1 n PRO 186 
1 n LEU 187 
1 n GLY 188 
1 n LEU 189 
1 n LEU 190 
1 n LEU 191 
1 n LEU 192 
1 n ILE 193 
1 n LEU 194 
1 n TYR 195 
1 n CYS 196 
1 n LEU 197 
1 n ILE 198 
1 n SER 199 
1 n GLY 200 
1 n LEU 201 
1 n SER 202 
1 n SER 203 
1 n VAL 204 
1 n TYR 205 
1 n THR 206 
1 n GLU 207 
1 n LEU 208 
1 n LEU 209 
1 n MET 210 
1 n LYS 211 
1 n ARG 212 
1 n GLN 213 
1 n ARG 214 
1 n LEU 215 
1 n PRO 216 
1 n LEU 217 
1 n ALA 218 
1 n LEU 219 
1 n GLN 220 
1 n ASN 221 
1 n LEU 222 
1 n PHE 223 
1 n LEU 224 
1 n TYR 225 
1 n THR 226 
1 n PHE 227 
1 n GLY 228 
1 n VAL 229 
1 n LEU 230 
1 n LEU 231 
1 n ASN 232 
1 n LEU 233 
1 n GLY 234 
1 n LEU 235 
1 n HIS 236 
1 n ALA 237 
1 n GLY 238 
1 n GLY 239 
1 n GLY 240 
1 n SER 241 
1 n GLY 242 
1 n PRO 243 
1 n GLY 244 
1 n LEU 245 
1 n LEU 246 
1 n GLU 247 
1 n GLY 248 
1 n PHE 249 
1 n SER 250 
1 n GLY 251 
1 n TRP 252 
1 n ALA 253 
1 n ALA 254 
1 n LEU 255 
1 n VAL 256 
1 n VAL 257 
1 n LEU 258 
1 n SER 259 
1 n GLN 260 
1 n ALA 261 
1 n LEU 262 
1 n ASN 263 
1 n GLY 264 
1 n LEU 265 
1 n LEU 266 
1 n MET 267 
1 n SER 268 
1 n ALA 269 
1 n VAL 270 
1 n MET 271 
1 n LYS 272 
1 n HIS 273 
1 n GLY 274 
1 n SER 275 
1 n SER 276 
1 n ILE 277 
1 n THR 278 
1 n ARG 279 
1 n LEU 280 
1 n PHE 281 
1 n VAL 282 
1 n VAL 283 
1 n SER 284 
1 n CYS 285 
1 n SER 286 
1 n LEU 287 
1 n VAL 288 
1 n VAL 289 
1 n ASN 290 
1 n ALA 291 
1 n VAL 292 
1 n LEU 293 
1 n SER 294 
1 n ALA 295 
1 n VAL 296 
1 n LEU 297 
1 n LEU 298 
1 n ARG 299 
1 n LEU 300 
1 n GLN 301 
1 n LEU 302 
1 n THR 303 
1 n ALA 304 
1 n ALA 305 
1 n PHE 306 
1 n PHE 307 
1 n LEU 308 
1 n ALA 309 
1 n THR 310 
1 n LEU 311 
1 n LEU 312 
1 n ILE 313 
1 n GLY 314 
1 n LEU 315 
1 n ALA 316 
1 n MET 317 
1 n ARG 318 
1 n LEU 319 
1 n TYR 320 
1 n TYR 321 
1 n GLY 322 
1 n SER 323 
1 n ARG 324 
#
_ma_data.content_type "model coordinates"
_ma_data.id           1
_ma_data.name         Model
#
_ma_model_list.data_id          1
_ma_model_list.model_group_id   1
_ma_model_list.model_group_name "AlphaFold-beta-20231127 (3.0.0 @ 2025-04-09 20:15:57)"
_ma_model_list.model_id         1
_ma_model_list.model_name       "Top ranked model"
_ma_model_list.model_type       "Ab initio model"
_ma_model_list.ordinal_id       1
#
loop_
_ma_protocol_step.method_type
_ma_protocol_step.ordinal_id
_ma_protocol_step.protocol_id
_ma_protocol_step.step_id
"coevolution MSA" 1 1 1 
"template search" 2 1 2 
modeling          3 1 3 
#
loop_
_ma_qa_metric.id
_ma_qa_metric.mode
_ma_qa_metric.name
_ma_qa_metric.software_group_id
_ma_qa_metric.type
1 global pLDDT 1 pLDDT 
2 local  pLDDT 1 pLDDT 
#
_ma_qa_metric_global.metric_id    1
_ma_qa_metric_global.metric_value 82.78
_ma_qa_metric_global.model_id     1
_ma_qa_metric_global.ordinal_id   1
#
_ma_software_group.group_id    1
_ma_software_group.ordinal_id  1
_ma_software_group.software_id 1
#
loop_
_ma_target_entity.data_id
_ma_target_entity.entity_id
_ma_target_entity.origin
1 1 . 
1 2 . 
#
loop_
_ma_target_entity_instance.asym_id
_ma_target_entity_instance.details
_ma_target_entity_instance.entity_id
A . 1 
B . 2 
#
loop_
_pdbx_data_usage.details
_pdbx_data_usage.id
_pdbx_data_usage.type
_pdbx_data_usage.url
;Non-commercial use only, by using this file you agree to the terms of use found
at https://github.com/google-deepmind/alphafold3/blob/main/OUTPUT_TERMS_OF_USE.md.
To request access to the AlphaFold 3 model parameters, follow the process set
out at https://github.com/google-deepmind/alphafold3. You may only use these if
received directly from Google. Use is subject to terms of use available at
https://github.com/google-deepmind/alphafold3/blob/main/WEIGHTS_TERMS_OF_USE.md.

;
1 license    https://github.com/google-deepmind/alphafold3/blob/main/OUTPUT_TERMS_OF_USE.md 
;AlphaFold 3 and its output are not intended for, have not been validated for,
and are not approved for clinical use. They are provided "as-is" without any
warranty of any kind, whether expressed or implied. No warranty is given that
use shall not infringe the rights of any third party.

;
2 disclaimer ?                                                                              
#
_pdbx_nonpoly_scheme.asym_id       B
_pdbx_nonpoly_scheme.auth_seq_num  1
_pdbx_nonpoly_scheme.entity_id     2
_pdbx_nonpoly_scheme.mon_id        LIG_B
_pdbx_nonpoly_scheme.pdb_ins_code  .
_pdbx_nonpoly_scheme.pdb_seq_num   1
_pdbx_nonpoly_scheme.pdb_strand_id B
#
loop_
_pdbx_poly_seq_scheme.asym_id
_pdbx_poly_seq_scheme.auth_seq_num
_pdbx_poly_seq_scheme.entity_id
_pdbx_poly_seq_scheme.hetero
_pdbx_poly_seq_scheme.mon_id
_pdbx_poly_seq_scheme.pdb_ins_code
_pdbx_poly_seq_scheme.pdb_seq_num
_pdbx_poly_seq_scheme.pdb_strand_id
_pdbx_poly_seq_scheme.seq_id
A 1   1 n MET . 1   A 1   
A 2   1 n SER . 2   A 2   
A 3   1 n VAL . 3   A 3   
A 4   1 n GLU . 4   A 4   
A 5   1 n ASP . 5   A 5   
A 6   1 n GLY . 6   A 6   
A 7   1 n GLY . 7   A 7   
A 8   1 n MET . 8   A 8   
A 9   1 n PRO . 9   A 9   
A 10  1 n GLY . 10  A 10  
A 11  1 n LEU . 11  A 11  
A 12  1 n GLY . 12  A 12  
A 13  1 n ARG . 13  A 13  
A 14  1 n PRO . 14  A 14  
A 15  1 n ARG . 15  A 15  
A 16  1 n GLN . 16  A 16  
A 17  1 n ALA . 17  A 17  
A 18  1 n ARG . 18  A 18  
A 19  1 n TRP . 19  A 19  
A 20  1 n THR . 20  A 20  
A 21  1 n LEU . 21  A 21  
A 22  1 n MET . 22  A 22  
A 23  1 n LEU . 23  A 23  
A 24  1 n LEU . 24  A 24  
A 25  1 n LEU . 25  A 25  
A 26  1 n SER . 26  A 26  
A 27  1 n THR . 27  A 27  
A 28  1 n ALA . 28  A 28  
A 29  1 n MET . 29  A 29  
A 30  1 n TYR . 30  A 30  
A 31  1 n GLY . 31  A 31  
A 32  1 n ALA . 32  A 32  
A 33  1 n HIS . 33  A 33  
A 34  1 n ALA . 34  A 34  
A 35  1 n PRO . 35  A 35  
A 36  1 n LEU . 36  A 36  
A 37  1 n LEU . 37  A 37  
A 38  1 n ALA . 38  A 38  
A 39  1 n LEU . 39  A 39  
A 40  1 n CYS . 40  A 40  
A 41  1 n HIS . 41  A 41  
A 42  1 n VAL . 42  A 42  
A 43  1 n ASP . 43  A 43  
A 44  1 n GLY . 44  A 44  
A 45  1 n ARG . 45  A 45  
A 46  1 n VAL . 46  A 46  
A 47  1 n PRO . 47  A 47  
A 48  1 n PHE . 48  A 48  
A 49  1 n ARG . 49  A 49  
A 50  1 n PRO . 50  A 50  
A 51  1 n SER . 51  A 51  
A 52  1 n SER . 52  A 52  
A 53  1 n ALA . 53  A 53  
A 54  1 n VAL . 54  A 54  
A 55  1 n LEU . 55  A 55  
A 56  1 n LEU . 56  A 56  
A 57  1 n THR . 57  A 57  
A 58  1 n GLU . 58  A 58  
A 59  1 n LEU . 59  A 59  
A 60  1 n THR . 60  A 60  
A 61  1 n LYS . 61  A 61  
A 62  1 n LEU . 62  A 62  
A 63  1 n LEU . 63  A 63  
A 64  1 n LEU . 64  A 64  
A 65  1 n CYS . 65  A 65  
A 66  1 n ALA . 66  A 66  
A 67  1 n PHE . 67  A 67  
A 68  1 n SER . 68  A 68  
A 69  1 n LEU . 69  A 69  
A 70  1 n LEU . 70  A 70  
A 71  1 n VAL . 71  A 71  
A 72  1 n GLY . 72  A 72  
A 73  1 n TRP . 73  A 73  
A 74  1 n GLN . 74  A 74  
A 75  1 n ALA . 75  A 75  
A 76  1 n TRP . 76  A 76  
A 77  1 n PRO . 77  A 77  
A 78  1 n GLN . 78  A 78  
A 79  1 n GLY . 79  A 79  
A 80  1 n PRO . 80  A 80  
A 81  1 n PRO . 81  A 81  
A 82  1 n PRO . 82  A 82  
A 83  1 n TRP . 83  A 83  
A 84  1 n ARG . 84  A 84  
A 85  1 n GLN . 85  A 85  
A 86  1 n ALA . 86  A 86  
A 87  1 n ALA . 87  A 87  
A 88  1 n PRO . 88  A 88  
A 89  1 n PHE . 89  A 89  
A 90  1 n ALA . 90  A 90  
A 91  1 n LEU . 91  A 91  
A 92  1 n SER . 92  A 92  
A 93  1 n ALA . 93  A 93  
A 94  1 n LEU . 94  A 94  
A 95  1 n LEU . 95  A 95  
A 96  1 n TYR . 96  A 96  
A 97  1 n GLY . 97  A 97  
A 98  1 n ALA . 98  A 98  
A 99  1 n ASN . 99  A 99  
A 100 1 n ASN . 100 A 100 
A 101 1 n ASN . 101 A 101 
A 102 1 n LEU . 102 A 102 
A 103 1 n VAL . 103 A 103 
A 104 1 n ILE . 104 A 104 
A 105 1 n TYR . 105 A 105 
A 106 1 n LEU . 106 A 106 
A 107 1 n GLN . 107 A 107 
A 108 1 n ARG . 108 A 108 
A 109 1 n TYR . 109 A 109 
A 110 1 n MET . 110 A 110 
A 111 1 n ASP . 111 A 111 
A 112 1 n PRO . 112 A 112 
A 113 1 n SER . 113 A 113 
A 114 1 n THR . 114 A 114 
A 115 1 n TYR . 115 A 115 
A 116 1 n GLN . 116 A 116 
A 117 1 n VAL . 117 A 117 
A 118 1 n LEU . 118 A 118 
A 119 1 n SER . 119 A 119 
A 120 1 n ASN . 120 A 120 
A 121 1 n LEU . 121 A 121 
A 122 1 n LYS . 122 A 122 
A 123 1 n ILE . 123 A 123 
A 124 1 n GLY . 124 A 124 
A 125 1 n SER . 125 A 125 
A 126 1 n THR . 126 A 126 
A 127 1 n ALA . 127 A 127 
A 128 1 n VAL . 128 A 128 
A 129 1 n LEU . 129 A 129 
A 130 1 n TYR . 130 A 130 
A 131 1 n CYS . 131 A 131 
A 132 1 n LEU . 132 A 132 
A 133 1 n CYS . 133 A 133 
A 134 1 n LEU . 134 A 134 
A 135 1 n ARG . 135 A 135 
A 136 1 n HIS . 136 A 136 
A 137 1 n ARG . 137 A 137 
A 138 1 n LEU . 138 A 138 
A 139 1 n SER . 139 A 139 
A 140 1 n VAL . 140 A 140 
A 141 1 n ARG . 141 A 141 
A 142 1 n GLN . 142 A 142 
A 143 1 n GLY . 143 A 143 
A 144 1 n LEU . 144 A 144 
A 145 1 n ALA . 145 A 145 
A 146 1 n LEU . 146 A 146 
A 147 1 n LEU . 147 A 147 
A 148 1 n LEU . 148 A 148 
A 149 1 n LEU . 149 A 149 
A 150 1 n MET . 150 A 150 
A 151 1 n ALA . 151 A 151 
A 152 1 n ALA . 152 A 152 
A 153 1 n GLY . 153 A 153 
A 154 1 n ALA . 154 A 154 
A 155 1 n CYS . 155 A 155 
A 156 1 n TYR . 156 A 156 
A 157 1 n ALA . 157 A 157 
A 158 1 n ALA . 158 A 158 
A 159 1 n GLY . 159 A 159 
A 160 1 n GLY . 160 A 160 
A 161 1 n LEU . 161 A 161 
A 162 1 n GLN . 162 A 162 
A 163 1 n VAL . 163 A 163 
A 164 1 n PRO . 164 A 164 
A 165 1 n GLY . 165 A 165 
A 166 1 n ASN . 166 A 166 
A 167 1 n THR . 167 A 167 
A 168 1 n LEU . 168 A 168 
A 169 1 n PRO . 169 A 169 
A 170 1 n SER . 170 A 170 
A 171 1 n PRO . 171 A 171 
A 172 1 n PRO . 172 A 172 
A 173 1 n PRO . 173 A 173 
A 174 1 n ALA . 174 A 174 
A 175 1 n ALA . 175 A 175 
A 176 1 n ALA . 176 A 176 
A 177 1 n ALA . 177 A 177 
A 178 1 n SER . 178 A 178 
A 179 1 n PRO . 179 A 179 
A 180 1 n MET . 180 A 180 
A 181 1 n PRO . 181 A 181 
A 182 1 n LEU . 182 A 182 
A 183 1 n HIS . 183 A 183 
A 184 1 n ILE . 184 A 184 
A 185 1 n THR . 185 A 185 
A 186 1 n PRO . 186 A 186 
A 187 1 n LEU . 187 A 187 
A 188 1 n GLY . 188 A 188 
A 189 1 n LEU . 189 A 189 
A 190 1 n LEU . 190 A 190 
A 191 1 n LEU . 191 A 191 
A 192 1 n LEU . 192 A 192 
A 193 1 n ILE . 193 A 193 
A 194 1 n LEU . 194 A 194 
A 195 1 n TYR . 195 A 195 
A 196 1 n CYS . 196 A 196 
A 197 1 n LEU . 197 A 197 
A 198 1 n ILE . 198 A 198 
A 199 1 n SER . 199 A 199 
A 200 1 n GLY . 200 A 200 
A 201 1 n LEU . 201 A 201 
A 202 1 n SER . 202 A 202 
A 203 1 n SER . 203 A 203 
A 204 1 n VAL . 204 A 204 
A 205 1 n TYR . 205 A 205 
A 206 1 n THR . 206 A 206 
A 207 1 n GLU . 207 A 207 
A 208 1 n LEU . 208 A 208 
A 209 1 n LEU . 209 A 209 
A 210 1 n MET . 210 A 210 
A 211 1 n LYS . 211 A 211 
A 212 1 n ARG . 212 A 212 
A 213 1 n GLN . 213 A 213 
A 214 1 n ARG . 214 A 214 
A 215 1 n LEU . 215 A 215 
A 216 1 n PRO . 216 A 216 
A 217 1 n LEU . 217 A 217 
A 218 1 n ALA . 218 A 218 
A 219 1 n LEU . 219 A 219 
A 220 1 n GLN . 220 A 220 
A 221 1 n ASN . 221 A 221 
A 222 1 n LEU . 222 A 222 
A 223 1 n PHE . 223 A 223 
A 224 1 n LEU . 224 A 224 
A 225 1 n TYR . 225 A 225 
A 226 1 n THR . 226 A 226 
A 227 1 n PHE . 227 A 227 
A 228 1 n GLY . 228 A 228 
A 229 1 n VAL . 229 A 229 
A 230 1 n LEU . 230 A 230 
A 231 1 n LEU . 231 A 231 
A 232 1 n ASN . 232 A 232 
A 233 1 n LEU . 233 A 233 
A 234 1 n GLY . 234 A 234 
A 235 1 n LEU . 235 A 235 
A 236 1 n HIS . 236 A 236 
A 237 1 n ALA . 237 A 237 
A 238 1 n GLY . 238 A 238 
A 239 1 n GLY . 239 A 239 
A 240 1 n GLY . 240 A 240 
A 241 1 n SER . 241 A 241 
A 242 1 n GLY . 242 A 242 
A 243 1 n PRO . 243 A 243 
A 244 1 n GLY . 244 A 244 
A 245 1 n LEU . 245 A 245 
A 246 1 n LEU . 246 A 246 
A 247 1 n GLU . 247 A 247 
A 248 1 n GLY . 248 A 248 
A 249 1 n PHE . 249 A 249 
A 250 1 n SER . 250 A 250 
A 251 1 n GLY . 251 A 251 
A 252 1 n TRP . 252 A 252 
A 253 1 n ALA . 253 A 253 
A 254 1 n ALA . 254 A 254 
A 255 1 n LEU . 255 A 255 
A 256 1 n VAL . 256 A 256 
A 257 1 n VAL . 257 A 257 
A 258 1 n LEU . 258 A 258 
A 259 1 n SER . 259 A 259 
A 260 1 n GLN . 260 A 260 
A 261 1 n ALA . 261 A 261 
A 262 1 n LEU . 262 A 262 
A 263 1 n ASN . 263 A 263 
A 264 1 n GLY . 264 A 264 
A 265 1 n LEU . 265 A 265 
A 266 1 n LEU . 266 A 266 
A 267 1 n MET . 267 A 267 
A 268 1 n SER . 268 A 268 
A 269 1 n ALA . 269 A 269 
A 270 1 n VAL . 270 A 270 
A 271 1 n MET . 271 A 271 
A 272 1 n LYS . 272 A 272 
A 273 1 n HIS . 273 A 273 
A 274 1 n GLY . 274 A 274 
A 275 1 n SER . 275 A 275 
A 276 1 n SER . 276 A 276 
A 277 1 n ILE . 277 A 277 
A 278 1 n THR . 278 A 278 
A 279 1 n ARG . 279 A 279 
A 280 1 n LEU . 280 A 280 
A 281 1 n PHE . 281 A 281 
A 282 1 n VAL . 282 A 282 
A 283 1 n VAL . 283 A 283 
A 284 1 n SER . 284 A 284 
A 285 1 n CYS . 285 A 285 
A 286 1 n SER . 286 A 286 
A 287 1 n LEU . 287 A 287 
A 288 1 n VAL . 288 A 288 
A 289 1 n VAL . 289 A 289 
A 290 1 n ASN . 290 A 290 
A 291 1 n ALA . 291 A 291 
A 292 1 n VAL . 292 A 292 
A 293 1 n LEU . 293 A 293 
A 294 1 n SER . 294 A 294 
A 295 1 n ALA . 295 A 295 
A 296 1 n VAL . 296 A 296 
A 297 1 n LEU . 297 A 297 
A 298 1 n LEU . 298 A 298 
A 299 1 n ARG . 299 A 299 
A 300 1 n LEU . 300 A 300 
A 301 1 n GLN . 301 A 301 
A 302 1 n LEU . 302 A 302 
A 303 1 n THR . 303 A 303 
A 304 1 n ALA . 304 A 304 
A 305 1 n ALA . 305 A 305 
A 306 1 n PHE . 306 A 306 
A 307 1 n PHE . 307 A 307 
A 308 1 n LEU . 308 A 308 
A 309 1 n ALA . 309 A 309 
A 310 1 n THR . 310 A 310 
A 311 1 n LEU . 311 A 311 
A 312 1 n LEU . 312 A 312 
A 313 1 n ILE . 313 A 313 
A 314 1 n GLY . 314 A 314 
A 315 1 n LEU . 315 A 315 
A 316 1 n ALA . 316 A 316 
A 317 1 n MET . 317 A 317 
A 318 1 n ARG . 318 A 318 
A 319 1 n LEU . 319 A 319 
A 320 1 n TYR . 320 A 320 
A 321 1 n TYR . 321 A 321 
A 322 1 n GLY . 322 A 322 
A 323 1 n SER . 323 A 323 
A 324 1 n ARG . 324 A 324 
#
_software.classification other
_software.date           ?
_software.description    "Structure prediction"
_software.name           AlphaFold
_software.pdbx_ordinal   1
_software.type           package
_software.version        "AlphaFold-beta-20231127 (f9ee49a1c3e17d9fef48f764e0890ab00b3bd802174138342941c0bdb4d5daba)"
#
loop_
_struct_asym.entity_id
_struct_asym.id
1 A 
2 B 
#
loop_
_atom_site.group_PDB
_atom_site.id
_atom_site.type_symbol
_atom_site.label_atom_id
_atom_site.label_alt_id
_atom_site.label_comp_id
_atom_site.label_asym_id
_atom_site.label_entity_id
_atom_site.label_seq_id
_atom_site.pdbx_PDB_ins_code
_atom_site.Cartn_x
_atom_site.Cartn_y
_atom_site.Cartn_z
_atom_site.occupancy
_atom_site.B_iso_or_equiv
_atom_site.auth_seq_id
_atom_site.auth_asym_id
_atom_site.pdbx_PDB_model_num
ATOM   1    N N   . MET   A 1 1   ? 13.101  -2.608  48.896  1.00 20.12 1   A 1 
ATOM   2    C CA  . MET   A 1 1   ? 11.937  -2.423  47.999  1.00 22.31 1   A 1 
ATOM   3    C C   . MET   A 1 1   ? 12.319  -3.029  46.665  1.00 25.30 1   A 1 
ATOM   4    O O   . MET   A 1 1   ? 13.139  -2.454  45.965  1.00 24.82 1   A 1 
ATOM   5    C CB  . MET   A 1 1   ? 11.582  -0.936  47.835  1.00 22.04 1   A 1 
ATOM   6    C CG  . MET   A 1 1   ? 10.843  -0.391  49.060  1.00 19.81 1   A 1 
ATOM   7    S SD  . MET   A 1 1   ? 10.596  1.404   48.996  1.00 18.64 1   A 1 
ATOM   8    C CE  . MET   A 1 1   ? 9.502   1.638   50.421  1.00 15.07 1   A 1 
ATOM   9    N N   . SER   A 1 2   ? 11.847  -4.247  46.381  1.00 21.42 2   A 1 
ATOM   10   C CA  . SER   A 1 2   ? 12.147  -4.969  45.146  1.00 20.45 2   A 1 
ATOM   11   C C   . SER   A 1 2   ? 11.436  -4.252  44.001  1.00 20.52 2   A 1 
ATOM   12   O O   . SER   A 1 2   ? 10.215  -4.133  44.016  1.00 19.77 2   A 1 
ATOM   13   C CB  . SER   A 1 2   ? 11.680  -6.426  45.267  1.00 19.55 2   A 1 
ATOM   14   O OG  . SER   A 1 2   ? 10.406  -6.472  45.882  1.00 17.65 2   A 1 
ATOM   15   N N   . VAL   A 1 3   ? 12.215  -3.710  43.063  1.00 22.11 3   A 1 
ATOM   16   C CA  . VAL   A 1 3   ? 11.682  -3.182  41.808  1.00 20.75 3   A 1 
ATOM   17   C C   . VAL   A 1 3   ? 11.164  -4.399  41.051  1.00 20.70 3   A 1 
ATOM   18   O O   . VAL   A 1 3   ? 11.951  -5.146  40.476  1.00 19.47 3   A 1 
ATOM   19   C CB  . VAL   A 1 3   ? 12.764  -2.413  41.020  1.00 19.67 3   A 1 
ATOM   20   C CG1 . VAL   A 1 3   ? 12.214  -1.840  39.720  1.00 17.65 3   A 1 
ATOM   21   C CG2 . VAL   A 1 3   ? 13.314  -1.241  41.856  1.00 19.27 3   A 1 
ATOM   22   N N   . GLU   A 1 4   ? 9.849   -4.666  41.150  1.00 20.94 4   A 1 
ATOM   23   C CA  . GLU   A 1 4   ? 9.229   -5.714  40.351  1.00 20.89 4   A 1 
ATOM   24   C C   . GLU   A 1 4   ? 9.458   -5.366  38.881  1.00 20.83 4   A 1 
ATOM   25   O O   . GLU   A 1 4   ? 9.062   -4.295  38.410  1.00 19.18 4   A 1 
ATOM   26   C CB  . GLU   A 1 4   ? 7.735   -5.867  40.658  1.00 19.74 4   A 1 
ATOM   27   C CG  . GLU   A 1 4   ? 7.491   -6.597  41.994  1.00 17.58 4   A 1 
ATOM   28   C CD  . GLU   A 1 4   ? 6.004   -6.887  42.258  1.00 15.86 4   A 1 
ATOM   29   O OE1 . GLU   A 1 4   ? 5.735   -7.863  42.991  1.00 14.15 4   A 1 
ATOM   30   O OE2 . GLU   A 1 4   ? 5.147   -6.128  41.750  1.00 16.83 4   A 1 
ATOM   31   N N   . ASP   A 1 5   ? 10.133  -6.269  38.175  1.00 24.03 5   A 1 
ATOM   32   C CA  . ASP   A 1 5   ? 10.259  -6.217  36.728  1.00 23.21 5   A 1 
ATOM   33   C C   . ASP   A 1 5   ? 8.845   -6.210  36.157  1.00 22.75 5   A 1 
ATOM   34   O O   . ASP   A 1 5   ? 8.151   -7.229  36.135  1.00 20.96 5   A 1 
ATOM   35   C CB  . ASP   A 1 5   ? 11.065  -7.421  36.201  1.00 21.83 5   A 1 
ATOM   36   C CG  . ASP   A 1 5   ? 12.572  -7.178  36.108  1.00 19.41 5   A 1 
ATOM   37   O OD1 . ASP   A 1 5   ? 12.952  -6.040  35.760  1.00 18.89 5   A 1 
ATOM   38   O OD2 . ASP   A 1 5   ? 13.320  -8.156  36.302  1.00 19.55 5   A 1 
ATOM   39   N N   . GLY   A 1 6   ? 8.390   -5.038  35.697  1.00 26.71 6   A 1 
ATOM   40   C CA  . GLY   A 1 6   ? 7.138   -4.838  34.978  1.00 24.40 6   A 1 
ATOM   41   C C   . GLY   A 1 6   ? 7.219   -5.521  33.618  1.00 25.11 6   A 1 
ATOM   42   O O   . GLY   A 1 6   ? 7.292   -4.857  32.587  1.00 23.28 6   A 1 
ATOM   43   N N   . GLY   A 1 7   ? 7.269   -6.855  33.635  1.00 31.71 7   A 1 
ATOM   44   C CA  . GLY   A 1 7   ? 7.212   -7.686  32.451  1.00 30.32 7   A 1 
ATOM   45   C C   . GLY   A 1 7   ? 5.990   -7.257  31.655  1.00 31.13 7   A 1 
ATOM   46   O O   . GLY   A 1 7   ? 4.885   -7.220  32.186  1.00 29.57 7   A 1 
ATOM   47   N N   . MET   A 1 8   ? 6.185   -6.888  30.388  1.00 37.19 8   A 1 
ATOM   48   C CA  . MET   A 1 8   ? 5.049   -6.639  29.506  1.00 37.99 8   A 1 
ATOM   49   C C   . MET   A 1 8   ? 4.094   -7.819  29.673  1.00 38.04 8   A 1 
ATOM   50   O O   . MET   A 1 8   ? 4.548   -8.954  29.507  1.00 37.42 8   A 1 
ATOM   51   C CB  . MET   A 1 8   ? 5.478   -6.544  28.032  1.00 38.30 8   A 1 
ATOM   52   C CG  . MET   A 1 8   ? 5.917   -5.129  27.642  1.00 36.14 8   A 1 
ATOM   53   S SD  . MET   A 1 8   ? 6.085   -4.939  25.835  1.00 33.15 8   A 1 
ATOM   54   C CE  . MET   A 1 8   ? 7.878   -4.685  25.711  1.00 31.82 8   A 1 
ATOM   55   N N   . PRO   A 1 9   ? 2.804   -7.588  30.034  1.00 39.07 9   A 1 
ATOM   56   C CA  . PRO   A 1 9   ? 1.873   -8.672  30.307  1.00 40.21 9   A 1 
ATOM   57   C C   . PRO   A 1 9   ? 1.912   -9.608  29.106  1.00 41.26 9   A 1 
ATOM   58   O O   . PRO   A 1 9   ? 1.619   -9.188  27.980  1.00 39.17 9   A 1 
ATOM   59   C CB  . PRO   A 1 9   ? 0.507   -8.014  30.543  1.00 38.13 9   A 1 
ATOM   60   C CG  . PRO   A 1 9   ? 0.644   -6.635  29.901  1.00 37.05 9   A 1 
ATOM   61   C CD  . PRO   A 1 9   ? 2.125   -6.305  30.082  1.00 40.02 9   A 1 
ATOM   62   N N   . GLY   A 1 10  ? 2.389   -10.830 29.338  1.00 52.10 10  A 1 
ATOM   63   C CA  . GLY   A 1 10  ? 2.662   -11.774 28.274  1.00 52.50 10  A 1 
ATOM   64   C C   . GLY   A 1 10  ? 1.375   -11.942 27.480  1.00 53.81 10  A 1 
ATOM   65   O O   . GLY   A 1 10  ? 0.385   -12.437 28.012  1.00 50.70 10  A 1 
ATOM   66   N N   . LEU   A 1 11  ? 1.357   -11.460 26.229  1.00 61.09 11  A 1 
ATOM   67   C CA  . LEU   A 1 11  ? 0.236   -11.698 25.329  1.00 61.44 11  A 1 
ATOM   68   C C   . LEU   A 1 11  ? 0.083   -13.215 25.282  1.00 63.12 11  A 1 
ATOM   69   O O   . LEU   A 1 11  ? 0.956   -13.909 24.756  1.00 60.72 11  A 1 
ATOM   70   C CB  . LEU   A 1 11  ? 0.533   -11.102 23.938  1.00 58.41 11  A 1 
ATOM   71   C CG  . LEU   A 1 11  ? 0.223   -9.599  23.818  1.00 54.02 11  A 1 
ATOM   72   C CD1 . LEU   A 1 11  ? 0.939   -9.004  22.604  1.00 52.38 11  A 1 
ATOM   73   C CD2 . LEU   A 1 11  ? -1.284  -9.357  23.629  1.00 51.50 11  A 1 
ATOM   74   N N   . GLY   A 1 12  ? -0.975  -13.733 25.908  1.00 66.88 12  A 1 
ATOM   75   C CA  . GLY   A 1 12  ? -1.182  -15.172 26.013  1.00 71.79 12  A 1 
ATOM   76   C C   . GLY   A 1 12  ? -1.063  -15.800 24.626  1.00 74.70 12  A 1 
ATOM   77   O O   . GLY   A 1 12  ? -1.495  -15.183 23.642  1.00 69.49 12  A 1 
ATOM   78   N N   . ARG   A 1 13  ? -0.501  -17.005 24.529  1.00 75.67 13  A 1 
ATOM   79   C CA  . ARG   A 1 13  ? -0.194  -17.694 23.251  1.00 78.90 13  A 1 
ATOM   80   C C   . ARG   A 1 13  ? -1.264  -17.491 22.155  1.00 79.68 13  A 1 
ATOM   81   O O   . ARG   A 1 13  ? -0.891  -17.176 21.024  1.00 80.19 13  A 1 
ATOM   82   C CB  . ARG   A 1 13  ? 0.043   -19.201 23.485  1.00 73.98 13  A 1 
ATOM   83   C CG  . ARG   A 1 13  ? 1.389   -19.520 24.160  1.00 63.69 13  A 1 
ATOM   84   C CD  . ARG   A 1 13  ? 1.572   -21.048 24.259  1.00 60.59 13  A 1 
ATOM   85   N NE  . ARG   A 1 13  ? 2.877   -21.420 24.839  1.00 51.46 13  A 1 
ATOM   86   C CZ  . ARG   A 1 13  ? 3.302   -22.656 25.088  1.00 46.26 13  A 1 
ATOM   87   N NH1 . ARG   A 1 13  ? 2.556   -23.703 24.841  1.00 42.00 13  A 1 
ATOM   88   N NH2 . ARG   A 1 13  ? 4.487   -22.866 25.595  1.00 41.83 13  A 1 
ATOM   89   N N   . PRO   A 1 14  ? -2.593  -17.566 22.459  1.00 76.18 14  A 1 
ATOM   90   C CA  . PRO   A 1 14  ? -3.628  -17.357 21.443  1.00 81.67 14  A 1 
ATOM   91   C C   . PRO   A 1 14  ? -3.683  -15.924 20.896  1.00 83.51 14  A 1 
ATOM   92   O O   . PRO   A 1 14  ? -3.955  -15.739 19.710  1.00 80.46 14  A 1 
ATOM   93   C CB  . PRO   A 1 14  ? -4.942  -17.770 22.120  1.00 77.71 14  A 1 
ATOM   94   C CG  . PRO   A 1 14  ? -4.662  -17.619 23.610  1.00 73.92 14  A 1 
ATOM   95   C CD  . PRO   A 1 14  ? -3.185  -17.998 23.704  1.00 78.15 14  A 1 
ATOM   96   N N   . ARG   A 1 15  ? -3.416  -14.876 21.705  1.00 83.69 15  A 1 
ATOM   97   C CA  . ARG   A 1 15  ? -3.356  -13.484 21.220  1.00 84.81 15  A 1 
ATOM   98   C C   . ARG   A 1 15  ? -2.134  -13.263 20.333  1.00 86.12 15  A 1 
ATOM   99   O O   . ARG   A 1 15  ? -2.252  -12.603 19.305  1.00 85.15 15  A 1 
ATOM   100  C CB  . ARG   A 1 15  ? -3.355  -12.472 22.379  1.00 79.01 15  A 1 
ATOM   101  C CG  . ARG   A 1 15  ? -4.742  -12.283 23.009  1.00 66.73 15  A 1 
ATOM   102  C CD  . ARG   A 1 15  ? -4.694  -11.150 24.044  1.00 62.55 15  A 1 
ATOM   103  N NE  . ARG   A 1 15  ? -6.020  -10.871 24.627  1.00 53.76 15  A 1 
ATOM   104  C CZ  . ARG   A 1 15  ? -6.297  -9.952  25.546  1.00 48.49 15  A 1 
ATOM   105  N NH1 . ARG   A 1 15  ? -5.372  -9.182  26.050  1.00 44.32 15  A 1 
ATOM   106  N NH2 . ARG   A 1 15  ? -7.519  -9.797  25.979  1.00 42.66 15  A 1 
ATOM   107  N N   . GLN   A 1 16  ? -0.998  -13.842 20.696  1.00 88.00 16  A 1 
ATOM   108  C CA  . GLN   A 1 16  ? 0.214   -13.774 19.886  1.00 89.54 16  A 1 
ATOM   109  C C   . GLN   A 1 16  ? 0.022   -14.490 18.542  1.00 91.46 16  A 1 
ATOM   110  O O   . GLN   A 1 16  ? 0.336   -13.916 17.503  1.00 90.79 16  A 1 
ATOM   111  C CB  . GLN   A 1 16  ? 1.382   -14.337 20.695  1.00 85.87 16  A 1 
ATOM   112  C CG  . GLN   A 1 16  ? 2.739   -13.964 20.078  1.00 71.48 16  A 1 
ATOM   113  C CD  . GLN   A 1 16  ? 3.912   -14.410 20.960  1.00 65.50 16  A 1 
ATOM   114  O OE1 . GLN   A 1 16  ? 3.759   -15.156 21.911  1.00 57.42 16  A 1 
ATOM   115  N NE2 . GLN   A 1 16  ? 5.115   -13.967 20.678  1.00 55.08 16  A 1 
ATOM   116  N N   . ALA   A 1 17  ? -0.600  -15.669 18.529  1.00 89.32 17  A 1 
ATOM   117  C CA  . ALA   A 1 17  ? -0.927  -16.392 17.300  1.00 91.52 17  A 1 
ATOM   118  C C   . ALA   A 1 17  ? -1.876  -15.597 16.380  1.00 92.23 17  A 1 
ATOM   119  O O   . ALA   A 1 17  ? -1.629  -15.492 15.181  1.00 91.00 17  A 1 
ATOM   120  C CB  . ALA   A 1 17  ? -1.523  -17.756 17.670  1.00 90.25 17  A 1 
ATOM   121  N N   . ARG   A 1 18  ? -2.921  -14.964 16.942  1.00 92.00 18  A 1 
ATOM   122  C CA  . ARG   A 1 18  ? -3.832  -14.087 16.181  1.00 92.02 18  A 1 
ATOM   123  C C   . ARG   A 1 18  ? -3.107  -12.873 15.597  1.00 93.16 18  A 1 
ATOM   124  O O   . ARG   A 1 18  ? -3.375  -12.504 14.457  1.00 91.96 18  A 1 
ATOM   125  C CB  . ARG   A 1 18  ? -5.000  -13.619 17.063  1.00 88.09 18  A 1 
ATOM   126  C CG  . ARG   A 1 18  ? -6.034  -14.727 17.307  1.00 74.09 18  A 1 
ATOM   127  C CD  . ARG   A 1 18  ? -7.124  -14.217 18.257  1.00 71.08 18  A 1 
ATOM   128  N NE  . ARG   A 1 18  ? -8.086  -15.275 18.609  1.00 62.45 18  A 1 
ATOM   129  C CZ  . ARG   A 1 18  ? -9.197  -15.121 19.324  1.00 55.89 18  A 1 
ATOM   130  N NH1 . ARG   A 1 18  ? -9.550  -13.959 19.804  1.00 52.67 18  A 1 
ATOM   131  N NH2 . ARG   A 1 18  ? -9.969  -16.142 19.572  1.00 48.62 18  A 1 
ATOM   132  N N   . TRP   A 1 19  ? -2.191  -12.274 16.350  1.00 93.99 19  A 1 
ATOM   133  C CA  . TRP   A 1 19  ? -1.389  -11.149 15.877  1.00 95.00 19  A 1 
ATOM   134  C C   . TRP   A 1 19  ? -0.462  -11.557 14.728  1.00 95.88 19  A 1 
ATOM   135  O O   . TRP   A 1 19  ? -0.458  -10.903 13.684  1.00 95.11 19  A 1 
ATOM   136  C CB  . TRP   A 1 19  ? -0.595  -10.562 17.046  1.00 93.52 19  A 1 
ATOM   137  C CG  . TRP   A 1 19  ? 0.272   -9.409  16.653  1.00 91.96 19  A 1 
ATOM   138  C CD1 . TRP   A 1 19  ? 1.626   -9.386  16.684  1.00 88.24 19  A 1 
ATOM   139  C CD2 . TRP   A 1 19  ? -0.146  -8.111  16.128  1.00 91.24 19  A 1 
ATOM   140  N NE1 . TRP   A 1 19  ? 2.078   -8.153  16.228  1.00 87.05 19  A 1 
ATOM   141  C CE2 . TRP   A 1 19  ? 1.026   -7.348  15.868  1.00 89.92 19  A 1 
ATOM   142  C CE3 . TRP   A 1 19  ? -1.398  -7.524  15.847  1.00 87.22 19  A 1 
ATOM   143  C CZ2 . TRP   A 1 19  ? 0.965   -6.038  15.345  1.00 86.85 19  A 1 
ATOM   144  C CZ3 . TRP   A 1 19  ? -1.458  -6.220  15.326  1.00 85.91 19  A 1 
ATOM   145  C CH2 . TRP   A 1 19  ? -0.288  -5.488  15.074  1.00 86.09 19  A 1 
ATOM   146  N N   . THR   A 1 20  ? 0.253   -12.667 14.870  1.00 94.16 20  A 1 
ATOM   147  C CA  . THR   A 1 20  ? 1.107   -13.212 13.806  1.00 94.08 20  A 1 
ATOM   148  C C   . THR   A 1 20  ? 0.297   -13.534 12.550  1.00 95.09 20  A 1 
ATOM   149  O O   . THR   A 1 20  ? 0.694   -13.137 11.457  1.00 95.02 20  A 1 
ATOM   150  C CB  . THR   A 1 20  ? 1.851   -14.466 14.290  1.00 92.70 20  A 1 
ATOM   151  O OG1 . THR   A 1 20  ? 2.617   -14.147 15.427  1.00 84.26 20  A 1 
ATOM   152  C CG2 . THR   A 1 20  ? 2.824   -15.013 13.246  1.00 81.17 20  A 1 
ATOM   153  N N   . LEU   A 1 21  ? -0.873  -14.168 12.690  1.00 95.12 21  A 1 
ATOM   154  C CA  . LEU   A 1 21  ? -1.764  -14.448 11.562  1.00 95.35 21  A 1 
ATOM   155  C C   . LEU   A 1 21  ? -2.215  -13.159 10.858  1.00 95.91 21  A 1 
ATOM   156  O O   . LEU   A 1 21  ? -2.205  -13.093 9.630   1.00 95.94 21  A 1 
ATOM   157  C CB  . LEU   A 1 21  ? -2.968  -15.264 12.065  1.00 94.82 21  A 1 
ATOM   158  C CG  . LEU   A 1 21  ? -3.958  -15.669 10.953  1.00 86.66 21  A 1 
ATOM   159  C CD1 . LEU   A 1 21  ? -3.325  -16.607 9.931   1.00 80.22 21  A 1 
ATOM   160  C CD2 . LEU   A 1 21  ? -5.169  -16.364 11.579  1.00 81.29 21  A 1 
ATOM   161  N N   . MET   A 1 22  ? -2.565  -12.112 11.620  1.00 95.47 22  A 1 
ATOM   162  C CA  . MET   A 1 22  ? -2.948  -10.814 11.061  1.00 95.30 22  A 1 
ATOM   163  C C   . MET   A 1 22  ? -1.801  -10.168 10.269  1.00 96.25 22  A 1 
ATOM   164  O O   . MET   A 1 22  ? -2.037  -9.646  9.177   1.00 96.00 22  A 1 
ATOM   165  C CB  . MET   A 1 22  ? -3.415  -9.904  12.198  1.00 93.52 22  A 1 
ATOM   166  C CG  . MET   A 1 22  ? -3.935  -8.553  11.702  1.00 84.86 22  A 1 
ATOM   167  S SD  . MET   A 1 22  ? -4.386  -7.417  13.041  1.00 78.98 22  A 1 
ATOM   168  C CE  . MET   A 1 22  ? -5.823  -8.273  13.732  1.00 69.32 22  A 1 
ATOM   169  N N   . LEU   A 1 23  ? -0.565  -10.224 10.778  1.00 96.22 23  A 1 
ATOM   170  C CA  . LEU   A 1 23  ? 0.611   -9.701  10.076  1.00 96.42 23  A 1 
ATOM   171  C C   . LEU   A 1 23  ? 0.889   -10.471 8.777   1.00 96.83 23  A 1 
ATOM   172  O O   . LEU   A 1 23  ? 1.129   -9.847  7.743   1.00 96.73 23  A 1 
ATOM   173  C CB  . LEU   A 1 23  ? 1.842   -9.748  10.997  1.00 96.16 23  A 1 
ATOM   174  C CG  . LEU   A 1 23  ? 1.821   -8.776  12.193  1.00 94.40 23  A 1 
ATOM   175  C CD1 . LEU   A 1 23  ? 3.077   -8.997  13.035  1.00 92.24 23  A 1 
ATOM   176  C CD2 . LEU   A 1 23  ? 1.787   -7.315  11.755  1.00 91.70 23  A 1 
ATOM   177  N N   . LEU   A 1 24  ? 0.798   -11.803 8.809   1.00 96.81 24  A 1 
ATOM   178  C CA  . LEU   A 1 24  ? 0.969   -12.648 7.625   1.00 96.73 24  A 1 
ATOM   179  C C   . LEU   A 1 24  ? -0.108  -12.364 6.575   1.00 96.84 24  A 1 
ATOM   180  O O   . LEU   A 1 24  ? 0.215   -12.148 5.408   1.00 96.55 24  A 1 
ATOM   181  C CB  . LEU   A 1 24  ? 0.945   -14.132 8.033   1.00 96.40 24  A 1 
ATOM   182  C CG  . LEU   A 1 24  ? 2.182   -14.607 8.821   1.00 91.95 24  A 1 
ATOM   183  C CD1 . LEU   A 1 24  ? 1.952   -16.045 9.294   1.00 87.74 24  A 1 
ATOM   184  C CD2 . LEU   A 1 24  ? 3.455   -14.565 7.980   1.00 87.91 24  A 1 
ATOM   185  N N   . LEU   A 1 25  ? -1.376  -12.281 6.989   1.00 96.84 25  A 1 
ATOM   186  C CA  . LEU   A 1 25  ? -2.482  -11.982 6.087   1.00 96.60 25  A 1 
ATOM   187  C C   . LEU   A 1 25  ? -2.361  -10.573 5.491   1.00 96.64 25  A 1 
ATOM   188  O O   . LEU   A 1 25  ? -2.546  -10.398 4.290   1.00 96.40 25  A 1 
ATOM   189  C CB  . LEU   A 1 25  ? -3.808  -12.187 6.841   1.00 96.10 25  A 1 
ATOM   190  C CG  . LEU   A 1 25  ? -5.059  -12.071 5.949   1.00 85.55 25  A 1 
ATOM   191  C CD1 . LEU   A 1 25  ? -5.111  -13.155 4.878   1.00 81.47 25  A 1 
ATOM   192  C CD2 . LEU   A 1 25  ? -6.314  -12.189 6.816   1.00 81.85 25  A 1 
ATOM   193  N N   . SER   A 1 26  ? -1.983  -9.576  6.292   1.00 96.88 26  A 1 
ATOM   194  C CA  . SER   A 1 26  ? -1.738  -8.212  5.813   1.00 96.66 26  A 1 
ATOM   195  C C   . SER   A 1 26  ? -0.602  -8.167  4.787   1.00 96.78 26  A 1 
ATOM   196  O O   . SER   A 1 26  ? -0.733  -7.525  3.746   1.00 96.36 26  A 1 
ATOM   197  C CB  . SER   A 1 26  ? -1.422  -7.286  6.992   1.00 96.09 26  A 1 
ATOM   198  O OG  . SER   A 1 26  ? -1.397  -5.940  6.569   1.00 86.08 26  A 1 
ATOM   199  N N   . THR   A 1 27  ? 0.484   -8.891  5.045   1.00 96.96 27  A 1 
ATOM   200  C CA  . THR   A 1 27  ? 1.626   -9.000  4.127   1.00 96.64 27  A 1 
ATOM   201  C C   . THR   A 1 27  ? 1.210   -9.651  2.806   1.00 96.33 27  A 1 
ATOM   202  O O   . THR   A 1 27  ? 1.531   -9.131  1.737   1.00 95.39 27  A 1 
ATOM   203  C CB  . THR   A 1 27  ? 2.770   -9.793  4.782   1.00 96.29 27  A 1 
ATOM   204  O OG1 . THR   A 1 27  ? 3.142   -9.199  6.005   1.00 90.84 27  A 1 
ATOM   205  C CG2 . THR   A 1 27  ? 4.028   -9.829  3.923   1.00 90.65 27  A 1 
ATOM   206  N N   . ALA   A 1 28  ? 0.442   -10.736 2.864   1.00 96.92 28  A 1 
ATOM   207  C CA  . ALA   A 1 28  ? -0.058  -11.431 1.683   1.00 96.51 28  A 1 
ATOM   208  C C   . ALA   A 1 28  ? -0.992  -10.547 0.841   1.00 96.17 28  A 1 
ATOM   209  O O   . ALA   A 1 28  ? -0.776  -10.407 -0.363  1.00 95.15 28  A 1 
ATOM   210  C CB  . ALA   A 1 28  ? -0.748  -12.726 2.132   1.00 95.84 28  A 1 
ATOM   211  N N   . MET   A 1 29  ? -1.976  -9.892  1.466   1.00 95.57 29  A 1 
ATOM   212  C CA  . MET   A 1 29  ? -2.924  -9.021  0.762   1.00 94.98 29  A 1 
ATOM   213  C C   . MET   A 1 29  ? -2.243  -7.799  0.143   1.00 94.12 29  A 1 
ATOM   214  O O   . MET   A 1 29  ? -2.576  -7.408  -0.973  1.00 93.02 29  A 1 
ATOM   215  C CB  . MET   A 1 29  ? -4.043  -8.574  1.712   1.00 94.37 29  A 1 
ATOM   216  C CG  . MET   A 1 29  ? -4.989  -9.712  2.125   1.00 88.96 29  A 1 
ATOM   217  S SD  . MET   A 1 29  ? -5.891  -10.516 0.774   1.00 84.11 29  A 1 
ATOM   218  C CE  . MET   A 1 29  ? -4.915  -12.011 0.541   1.00 72.43 29  A 1 
ATOM   219  N N   . TYR   A 1 30  ? -1.257  -7.212  0.833   1.00 96.09 30  A 1 
ATOM   220  C CA  . TYR   A 1 30  ? -0.501  -6.081  0.286   1.00 95.56 30  A 1 
ATOM   221  C C   . TYR   A 1 30  ? 0.353   -6.505  -0.920  1.00 95.11 30  A 1 
ATOM   222  O O   . TYR   A 1 30  ? 0.387   -5.805  -1.930  1.00 94.39 30  A 1 
ATOM   223  C CB  . TYR   A 1 30  ? 0.356   -5.450  1.394   1.00 94.85 30  A 1 
ATOM   224  C CG  . TYR   A 1 30  ? 0.865   -4.068  1.036   1.00 93.28 30  A 1 
ATOM   225  C CD1 . TYR   A 1 30  ? 1.984   -3.899  0.202   1.00 90.46 30  A 1 
ATOM   226  C CD2 . TYR   A 1 30  ? 0.193   -2.926  1.512   1.00 89.59 30  A 1 
ATOM   227  C CE1 . TYR   A 1 30  ? 2.416   -2.619  -0.170  1.00 88.13 30  A 1 
ATOM   228  C CE2 . TYR   A 1 30  ? 0.618   -1.637  1.148   1.00 87.52 30  A 1 
ATOM   229  C CZ  . TYR   A 1 30  ? 1.731   -1.492  0.296   1.00 87.87 30  A 1 
ATOM   230  O OH  . TYR   A 1 30  ? 2.139   -0.233  -0.077  1.00 85.17 30  A 1 
ATOM   231  N N   . GLY   A 1 31  ? 1.014   -7.652  -0.835  1.00 94.25 31  A 1 
ATOM   232  C CA  . GLY   A 1 31  ? 1.863   -8.176  -1.905  1.00 93.41 31  A 1 
ATOM   233  C C   . GLY   A 1 31  ? 1.094   -8.667  -3.132  1.00 93.47 31  A 1 
ATOM   234  O O   . GLY   A 1 31  ? 1.600   -8.557  -4.248  1.00 92.01 31  A 1 
ATOM   235  N N   . ALA   A 1 32  ? -0.140  -9.156  -2.951  1.00 93.44 32  A 1 
ATOM   236  C CA  . ALA   A 1 32  ? -0.966  -9.677  -4.038  1.00 92.71 32  A 1 
ATOM   237  C C   . ALA   A 1 32  ? -1.515  -8.592  -4.981  1.00 92.15 32  A 1 
ATOM   238  O O   . ALA   A 1 32  ? -1.855  -8.888  -6.125  1.00 90.45 32  A 1 
ATOM   239  C CB  . ALA   A 1 32  ? -2.106  -10.496 -3.422  1.00 91.84 32  A 1 
ATOM   240  N N   . HIS   A 1 33  ? -1.595  -7.331  -4.529  1.00 91.28 33  A 1 
ATOM   241  C CA  . HIS   A 1 33  ? -2.271  -6.268  -5.276  1.00 89.22 33  A 1 
ATOM   242  C C   . HIS   A 1 33  ? -1.710  -6.056  -6.691  1.00 89.67 33  A 1 
ATOM   243  O O   . HIS   A 1 33  ? -2.468  -6.069  -7.657  1.00 89.84 33  A 1 
ATOM   244  C CB  . HIS   A 1 33  ? -2.192  -4.959  -4.480  1.00 87.49 33  A 1 
ATOM   245  C CG  . HIS   A 1 33  ? -2.725  -3.786  -5.251  1.00 84.55 33  A 1 
ATOM   246  N ND1 . HIS   A 1 33  ? -1.987  -2.737  -5.760  1.00 75.78 33  A 1 
ATOM   247  C CD2 . HIS   A 1 33  ? -4.028  -3.586  -5.640  1.00 74.54 33  A 1 
ATOM   248  C CE1 . HIS   A 1 33  ? -2.829  -1.923  -6.416  1.00 75.24 33  A 1 
ATOM   249  N NE2 . HIS   A 1 33  ? -4.073  -2.411  -6.371  1.00 76.29 33  A 1 
ATOM   250  N N   . ALA   A 1 34  ? -0.398  -5.854  -6.828  1.00 89.26 34  A 1 
ATOM   251  C CA  . ALA   A 1 34  ? 0.203   -5.532  -8.123  1.00 87.68 34  A 1 
ATOM   252  C C   . ALA   A 1 34  ? 0.128   -6.699  -9.138  1.00 88.14 34  A 1 
ATOM   253  O O   . ALA   A 1 34  ? -0.284  -6.445  -10.270 1.00 87.65 34  A 1 
ATOM   254  C CB  . ALA   A 1 34  ? 1.620   -4.982  -7.917  1.00 85.38 34  A 1 
ATOM   255  N N   . PRO   A 1 35  ? 0.411   -7.969  -8.771  1.00 88.73 35  A 1 
ATOM   256  C CA  . PRO   A 1 35  ? 0.185   -9.109  -9.667  1.00 87.98 35  A 1 
ATOM   257  C C   . PRO   A 1 35  ? -1.276  -9.253  -10.114 1.00 87.96 35  A 1 
ATOM   258  O O   . PRO   A 1 35  ? -1.538  -9.449  -11.295 1.00 86.76 35  A 1 
ATOM   259  C CB  . PRO   A 1 35  ? 0.652   -10.344 -8.888  1.00 86.66 35  A 1 
ATOM   260  C CG  . PRO   A 1 35  ? 1.674   -9.787  -7.907  1.00 85.31 35  A 1 
ATOM   261  C CD  . PRO   A 1 35  ? 1.120   -8.409  -7.575  1.00 87.98 35  A 1 
ATOM   262  N N   . LEU   A 1 36  ? -2.241  -9.092  -9.200  1.00 89.74 36  A 1 
ATOM   263  C CA  . LEU   A 1 36  ? -3.666  -9.149  -9.543  1.00 89.15 36  A 1 
ATOM   264  C C   . LEU   A 1 36  ? -4.076  -7.996  -10.468 1.00 87.78 36  A 1 
ATOM   265  O O   . LEU   A 1 36  ? -4.867  -8.203  -11.386 1.00 86.84 36  A 1 
ATOM   266  C CB  . LEU   A 1 36  ? -4.513  -9.125  -8.262  1.00 89.12 36  A 1 
ATOM   267  C CG  . LEU   A 1 36  ? -4.435  -10.399 -7.399  1.00 87.25 36  A 1 
ATOM   268  C CD1 . LEU   A 1 36  ? -5.204  -10.163 -6.099  1.00 84.60 36  A 1 
ATOM   269  C CD2 . LEU   A 1 36  ? -5.032  -11.615 -8.104  1.00 84.17 36  A 1 
ATOM   270  N N   . LEU   A 1 37  ? -3.527  -6.797  -10.263 1.00 88.58 37  A 1 
ATOM   271  C CA  . LEU   A 1 37  ? -3.762  -5.655  -11.145 1.00 86.70 37  A 1 
ATOM   272  C C   . LEU   A 1 37  ? -3.187  -5.899  -12.547 1.00 85.70 37  A 1 
ATOM   273  O O   . LEU   A 1 37  ? -3.837  -5.550  -13.529 1.00 84.50 37  A 1 
ATOM   274  C CB  . LEU   A 1 37  ? -3.183  -4.388  -10.496 1.00 85.38 37  A 1 
ATOM   275  C CG  . LEU   A 1 37  ? -3.465  -3.094  -11.283 1.00 82.67 37  A 1 
ATOM   276  C CD1 . LEU   A 1 37  ? -4.957  -2.768  -11.343 1.00 78.76 37  A 1 
ATOM   277  C CD2 . LEU   A 1 37  ? -2.746  -1.925  -10.614 1.00 78.61 37  A 1 
ATOM   278  N N   . ALA   A 1 38  ? -2.022  -6.533  -12.655 1.00 87.22 38  A 1 
ATOM   279  C CA  . ALA   A 1 38  ? -1.431  -6.899  -13.942 1.00 85.42 38  A 1 
ATOM   280  C C   . ALA   A 1 38  ? -2.319  -7.884  -14.727 1.00 85.20 38  A 1 
ATOM   281  O O   . ALA   A 1 38  ? -2.481  -7.724  -15.932 1.00 84.07 38  A 1 
ATOM   282  C CB  . ALA   A 1 38  ? -0.025  -7.460  -13.705 1.00 84.02 38  A 1 
ATOM   283  N N   . LEU   A 1 39  ? -2.989  -8.827  -14.042 1.00 86.29 39  A 1 
ATOM   284  C CA  . LEU   A 1 39  ? -3.957  -9.743  -14.664 1.00 85.73 39  A 1 
ATOM   285  C C   . LEU   A 1 39  ? -5.247  -9.056  -15.157 1.00 84.74 39  A 1 
ATOM   286  O O   . LEU   A 1 39  ? -6.000  -9.653  -15.924 1.00 82.00 39  A 1 
ATOM   287  C CB  . LEU   A 1 39  ? -4.312  -10.863 -13.672 1.00 85.85 39  A 1 
ATOM   288  C CG  . LEU   A 1 39  ? -3.153  -11.821 -13.326 1.00 84.67 39  A 1 
ATOM   289  C CD1 . LEU   A 1 39  ? -3.604  -12.778 -12.228 1.00 80.84 39  A 1 
ATOM   290  C CD2 . LEU   A 1 39  ? -2.706  -12.646 -14.532 1.00 80.16 39  A 1 
ATOM   291  N N   . CYS   A 1 40  ? -5.519  -7.821  -14.722 1.00 86.65 40  A 1 
ATOM   292  C CA  . CYS   A 1 40  ? -6.648  -7.039  -15.233 1.00 85.09 40  A 1 
ATOM   293  C C   . CYS   A 1 40  ? -6.339  -6.333  -16.555 1.00 84.22 40  A 1 
ATOM   294  O O   . CYS   A 1 40  ? -7.258  -5.792  -17.163 1.00 79.43 40  A 1 
ATOM   295  C CB  . CYS   A 1 40  ? -7.081  -5.980  -14.211 1.00 83.02 40  A 1 
ATOM   296  S SG  . CYS   A 1 40  ? -7.576  -6.730  -12.645 1.00 79.11 40  A 1 
ATOM   297  N N   . HIS   A 1 41  ? -5.064  -6.243  -16.959 1.00 84.28 41  A 1 
ATOM   298  C CA  . HIS   A 1 41  ? -4.688  -5.488  -18.147 1.00 82.75 41  A 1 
ATOM   299  C C   . HIS   A 1 41  ? -5.227  -6.165  -19.409 1.00 81.58 41  A 1 
ATOM   300  O O   . HIS   A 1 41  ? -5.055  -7.363  -19.614 1.00 79.37 41  A 1 
ATOM   301  C CB  . HIS   A 1 41  ? -3.166  -5.283  -18.224 1.00 80.61 41  A 1 
ATOM   302  C CG  . HIS   A 1 41  ? -2.620  -4.250  -17.272 1.00 77.65 41  A 1 
ATOM   303  N ND1 . HIS   A 1 41  ? -1.458  -3.527  -17.473 1.00 66.92 41  A 1 
ATOM   304  C CD2 . HIS   A 1 41  ? -3.127  -3.826  -16.073 1.00 68.05 41  A 1 
ATOM   305  C CE1 . HIS   A 1 41  ? -1.277  -2.711  -16.427 1.00 67.62 41  A 1 
ATOM   306  N NE2 . HIS   A 1 41  ? -2.274  -2.858  -15.555 1.00 69.87 41  A 1 
ATOM   307  N N   . VAL   A 1 42  ? -5.849  -5.360  -20.265 1.00 82.30 42  A 1 
ATOM   308  C CA  . VAL   A 1 42  ? -6.287  -5.716  -21.615 1.00 81.53 42  A 1 
ATOM   309  C C   . VAL   A 1 42  ? -5.576  -4.757  -22.565 1.00 79.78 42  A 1 
ATOM   310  O O   . VAL   A 1 42  ? -5.579  -3.548  -22.336 1.00 73.22 42  A 1 
ATOM   311  C CB  . VAL   A 1 42  ? -7.819  -5.636  -21.745 1.00 77.28 42  A 1 
ATOM   312  C CG1 . VAL   A 1 42  ? -8.275  -6.061  -23.138 1.00 70.35 42  A 1 
ATOM   313  C CG2 . VAL   A 1 42  ? -8.511  -6.551  -20.722 1.00 73.09 42  A 1 
ATOM   314  N N   . ASP   A 1 43  ? -4.885  -5.288  -23.570 1.00 76.70 43  A 1 
ATOM   315  C CA  . ASP   A 1 43  ? -4.083  -4.506  -24.528 1.00 75.99 43  A 1 
ATOM   316  C C   . ASP   A 1 43  ? -3.116  -3.504  -23.866 1.00 75.57 43  A 1 
ATOM   317  O O   . ASP   A 1 43  ? -2.965  -2.349  -24.277 1.00 69.25 43  A 1 
ATOM   318  C CB  . ASP   A 1 43  ? -4.994  -3.882  -25.595 1.00 72.43 43  A 1 
ATOM   319  C CG  . ASP   A 1 43  ? -5.822  -4.942  -26.322 1.00 66.76 43  A 1 
ATOM   320  O OD1 . ASP   A 1 43  ? -5.275  -6.051  -26.526 1.00 60.60 43  A 1 
ATOM   321  O OD2 . ASP   A 1 43  ? -6.990  -4.644  -26.626 1.00 60.22 43  A 1 
ATOM   322  N N   . GLY   A 1 44  ? -2.478  -3.933  -22.770 1.00 75.50 44  A 1 
ATOM   323  C CA  . GLY   A 1 44  ? -1.522  -3.114  -22.020 1.00 74.66 44  A 1 
ATOM   324  C C   . GLY   A 1 44  ? -2.141  -1.982  -21.192 1.00 76.79 44  A 1 
ATOM   325  O O   . GLY   A 1 44  ? -1.407  -1.182  -20.605 1.00 72.71 44  A 1 
ATOM   326  N N   . ARG   A 1 45  ? -3.470  -1.900  -21.095 1.00 79.51 45  A 1 
ATOM   327  C CA  . ARG   A 1 45  ? -4.181  -0.871  -20.327 1.00 79.97 45  A 1 
ATOM   328  C C   . ARG   A 1 45  ? -5.144  -1.490  -19.320 1.00 81.35 45  A 1 
ATOM   329  O O   . ARG   A 1 45  ? -5.663  -2.583  -19.507 1.00 77.72 45  A 1 
ATOM   330  C CB  . ARG   A 1 45  ? -4.900  0.100   -21.273 1.00 74.77 45  A 1 
ATOM   331  C CG  . ARG   A 1 45  ? -3.906  0.876   -22.154 1.00 64.75 45  A 1 
ATOM   332  C CD  . ARG   A 1 45  ? -4.638  1.901   -23.019 1.00 61.02 45  A 1 
ATOM   333  N NE  . ARG   A 1 45  ? -3.700  2.615   -23.899 1.00 52.38 45  A 1 
ATOM   334  C CZ  . ARG   A 1 45  ? -4.002  3.605   -24.726 1.00 45.82 45  A 1 
ATOM   335  N NH1 . ARG   A 1 45  ? -5.217  4.071   -24.814 1.00 43.65 45  A 1 
ATOM   336  N NH2 . ARG   A 1 45  ? -3.076  4.128   -25.483 1.00 39.07 45  A 1 
ATOM   337  N N   . VAL   A 1 46  ? -5.404  -0.749  -18.248 1.00 79.65 46  A 1 
ATOM   338  C CA  . VAL   A 1 46  ? -6.452  -1.105  -17.287 1.00 79.98 46  A 1 
ATOM   339  C C   . VAL   A 1 46  ? -7.811  -0.745  -17.910 1.00 81.66 46  A 1 
ATOM   340  O O   . VAL   A 1 46  ? -7.994  0.412   -18.290 1.00 79.90 46  A 1 
ATOM   341  C CB  . VAL   A 1 46  ? -6.238  -0.395  -15.939 1.00 76.68 46  A 1 
ATOM   342  C CG1 . VAL   A 1 46  ? -7.237  -0.898  -14.912 1.00 69.29 46  A 1 
ATOM   343  C CG2 . VAL   A 1 46  ? -4.841  -0.658  -15.359 1.00 71.62 46  A 1 
ATOM   344  N N   . PRO   A 1 47  ? -8.775  -1.691  -18.010 1.00 81.76 47  A 1 
ATOM   345  C CA  . PRO   A 1 47  ? -10.033 -1.463  -18.728 1.00 81.16 47  A 1 
ATOM   346  C C   . PRO   A 1 47  ? -11.036 -0.593  -17.963 1.00 82.68 47  A 1 
ATOM   347  O O   . PRO   A 1 47  ? -12.022 -0.133  -18.535 1.00 78.70 47  A 1 
ATOM   348  C CB  . PRO   A 1 47  ? -10.584 -2.865  -18.998 1.00 76.99 47  A 1 
ATOM   349  C CG  . PRO   A 1 47  ? -10.064 -3.681  -17.815 1.00 75.96 47  A 1 
ATOM   350  C CD  . PRO   A 1 47  ? -8.691  -3.073  -17.567 1.00 79.67 47  A 1 
ATOM   351  N N   . PHE   A 1 48  ? -10.805 -0.363  -16.669 1.00 82.54 48  A 1 
ATOM   352  C CA  . PHE   A 1 48  ? -11.667 0.444   -15.816 1.00 83.53 48  A 1 
ATOM   353  C C   . PHE   A 1 48  ? -11.024 1.784   -15.454 1.00 84.45 48  A 1 
ATOM   354  O O   . PHE   A 1 48  ? -9.804  1.949   -15.434 1.00 83.67 48  A 1 
ATOM   355  C CB  . PHE   A 1 48  ? -12.067 -0.351  -14.567 1.00 81.99 48  A 1 
ATOM   356  C CG  . PHE   A 1 48  ? -10.903 -0.886  -13.757 1.00 82.02 48  A 1 
ATOM   357  C CD1 . PHE   A 1 48  ? -10.512 -2.233  -13.902 1.00 79.63 48  A 1 
ATOM   358  C CD2 . PHE   A 1 48  ? -10.209 -0.064  -12.858 1.00 80.29 48  A 1 
ATOM   359  C CE1 . PHE   A 1 48  ? -9.440  -2.744  -13.157 1.00 78.07 48  A 1 
ATOM   360  C CE2 . PHE   A 1 48  ? -9.130  -0.572  -12.110 1.00 79.26 48  A 1 
ATOM   361  C CZ  . PHE   A 1 48  ? -8.747  -1.912  -12.261 1.00 78.53 48  A 1 
ATOM   362  N N   . ARG   A 1 49  ? -11.855 2.746   -15.084 1.00 86.05 49  A 1 
ATOM   363  C CA  . ARG   A 1 49  ? -11.390 4.045   -14.604 1.00 86.52 49  A 1 
ATOM   364  C C   . ARG   A 1 49  ? -10.715 3.892   -13.231 1.00 87.88 49  A 1 
ATOM   365  O O   . ARG   A 1 49  ? -11.357 3.421   -12.296 1.00 87.16 49  A 1 
ATOM   366  C CB  . ARG   A 1 49  ? -12.583 5.010   -14.585 1.00 83.66 49  A 1 
ATOM   367  C CG  . ARG   A 1 49  ? -12.154 6.438   -14.245 1.00 78.62 49  A 1 
ATOM   368  C CD  . ARG   A 1 49  ? -13.358 7.375   -14.338 1.00 75.92 49  A 1 
ATOM   369  N NE  . ARG   A 1 49  ? -12.989 8.733   -13.932 1.00 70.45 49  A 1 
ATOM   370  C CZ  . ARG   A 1 49  ? -13.804 9.756   -13.796 1.00 64.51 49  A 1 
ATOM   371  N NH1 . ARG   A 1 49  ? -15.077 9.675   -14.078 1.00 61.68 49  A 1 
ATOM   372  N NH2 . ARG   A 1 49  ? -13.344 10.884  -13.369 1.00 57.23 49  A 1 
ATOM   373  N N   . PRO   A 1 50  ? -9.454  4.343   -13.042 1.00 86.51 50  A 1 
ATOM   374  C CA  . PRO   A 1 50  ? -8.759  4.172   -11.758 1.00 87.16 50  A 1 
ATOM   375  C C   . PRO   A 1 50  ? -9.483  4.811   -10.565 1.00 89.33 50  A 1 
ATOM   376  O O   . PRO   A 1 50  ? -9.517  4.229   -9.484  1.00 89.09 50  A 1 
ATOM   377  C CB  . PRO   A 1 50  ? -7.370  4.775   -11.972 1.00 84.41 50  A 1 
ATOM   378  C CG  . PRO   A 1 50  ? -7.131  4.611   -13.468 1.00 81.49 50  A 1 
ATOM   379  C CD  . PRO   A 1 50  ? -8.528  4.824   -14.054 1.00 83.64 50  A 1 
ATOM   380  N N   . SER   A 1 51  ? -10.126 5.973   -10.749 1.00 87.70 51  A 1 
ATOM   381  C CA  . SER   A 1 51  ? -10.925 6.611   -9.694  1.00 87.80 51  A 1 
ATOM   382  C C   . SER   A 1 51  ? -12.147 5.782   -9.279  1.00 89.47 51  A 1 
ATOM   383  O O   . SER   A 1 51  ? -12.523 5.812   -8.109  1.00 89.14 51  A 1 
ATOM   384  C CB  . SER   A 1 51  ? -11.376 8.015   -10.120 1.00 85.55 51  A 1 
ATOM   385  O OG  . SER   A 1 51  ? -12.157 7.960   -11.295 1.00 76.48 51  A 1 
ATOM   386  N N   . SER   A 1 52  ? -12.732 4.999   -10.189 1.00 88.90 52  A 1 
ATOM   387  C CA  . SER   A 1 52  ? -13.811 4.059   -9.872  1.00 89.71 52  A 1 
ATOM   388  C C   . SER   A 1 52  ? -13.309 2.939   -8.960  1.00 91.28 52  A 1 
ATOM   389  O O   . SER   A 1 52  ? -13.964 2.620   -7.973  1.00 91.17 52  A 1 
ATOM   390  C CB  . SER   A 1 52  ? -14.409 3.435   -11.141 1.00 88.10 52  A 1 
ATOM   391  O OG  . SER   A 1 52  ? -14.820 4.435   -12.055 1.00 79.46 52  A 1 
ATOM   392  N N   . ALA   A 1 53  ? -12.121 2.392   -9.217  1.00 91.44 53  A 1 
ATOM   393  C CA  . ALA   A 1 53  ? -11.514 1.374   -8.360  1.00 91.89 53  A 1 
ATOM   394  C C   . ALA   A 1 53  ? -11.224 1.904   -6.943  1.00 93.27 53  A 1 
ATOM   395  O O   . ALA   A 1 53  ? -11.478 1.204   -5.962  1.00 93.37 53  A 1 
ATOM   396  C CB  . ALA   A 1 53  ? -10.244 0.846   -9.033  1.00 90.74 53  A 1 
ATOM   397  N N   . VAL   A 1 54  ? -10.753 3.149   -6.818  1.00 92.17 54  A 1 
ATOM   398  C CA  . VAL   A 1 54  ? -10.547 3.804   -5.512  1.00 92.65 54  A 1 
ATOM   399  C C   . VAL   A 1 54  ? -11.875 3.950   -4.765  1.00 93.63 54  A 1 
ATOM   400  O O   . VAL   A 1 54  ? -11.970 3.526   -3.612  1.00 93.91 54  A 1 
ATOM   401  C CB  . VAL   A 1 54  ? -9.834  5.164   -5.664  1.00 91.96 54  A 1 
ATOM   402  C CG1 . VAL   A 1 54  ? -9.685  5.885   -4.320  1.00 88.30 54  A 1 
ATOM   403  C CG2 . VAL   A 1 54  ? -8.414  4.985   -6.223  1.00 88.92 54  A 1 
ATOM   404  N N   . LEU   A 1 55  ? -12.914 4.470   -5.417  1.00 93.68 55  A 1 
ATOM   405  C CA  . LEU   A 1 55  ? -14.244 4.639   -4.821  1.00 93.93 55  A 1 
ATOM   406  C C   . LEU   A 1 55  ? -14.857 3.297   -4.394  1.00 94.56 55  A 1 
ATOM   407  O O   . LEU   A 1 55  ? -15.322 3.166   -3.261  1.00 94.60 55  A 1 
ATOM   408  C CB  . LEU   A 1 55  ? -15.147 5.385   -5.822  1.00 93.34 55  A 1 
ATOM   409  C CG  . LEU   A 1 55  ? -16.615 5.530   -5.368  1.00 92.04 55  A 1 
ATOM   410  C CD1 . LEU   A 1 55  ? -16.749 6.285   -4.046  1.00 89.78 55  A 1 
ATOM   411  C CD2 . LEU   A 1 55  ? -17.412 6.280   -6.433  1.00 89.54 55  A 1 
ATOM   412  N N   . LEU   A 1 56  ? -14.826 2.284   -5.262  1.00 94.20 56  A 1 
ATOM   413  C CA  . LEU   A 1 56  ? -15.353 0.949   -4.953  1.00 94.63 56  A 1 
ATOM   414  C C   . LEU   A 1 56  ? -14.574 0.272   -3.819  1.00 95.40 56  A 1 
ATOM   415  O O   . LEU   A 1 56  ? -15.167 -0.432  -3.004  1.00 95.48 56  A 1 
ATOM   416  C CB  . LEU   A 1 56  ? -15.333 0.079   -6.219  1.00 93.86 56  A 1 
ATOM   417  C CG  . LEU   A 1 56  ? -16.350 0.499   -7.299  1.00 90.90 56  A 1 
ATOM   418  C CD1 . LEU   A 1 56  ? -16.143 -0.365  -8.539  1.00 88.48 56  A 1 
ATOM   419  C CD2 . LEU   A 1 56  ? -17.798 0.328   -6.838  1.00 87.72 56  A 1 
ATOM   420  N N   . THR   A 1 57  ? -13.269 0.518   -3.707  1.00 95.30 57  A 1 
ATOM   421  C CA  . THR   A 1 57  ? -12.453 0.021   -2.591  1.00 95.57 57  A 1 
ATOM   422  C C   . THR   A 1 57  ? -12.886 0.650   -1.265  1.00 96.15 57  A 1 
ATOM   423  O O   . THR   A 1 57  ? -13.063 -0.073  -0.283  1.00 96.19 57  A 1 
ATOM   424  C CB  . THR   A 1 57  ? -10.957 0.273   -2.837  1.00 95.08 57  A 1 
ATOM   425  O OG1 . THR   A 1 57  ? -10.526 -0.376  -4.004  1.00 90.54 57  A 1 
ATOM   426  C CG2 . THR   A 1 57  ? -10.084 -0.270  -1.705  1.00 90.38 57  A 1 
ATOM   427  N N   . GLU   A 1 58  ? -13.091 1.967   -1.212  1.00 96.63 58  A 1 
ATOM   428  C CA  . GLU   A 1 58  ? -13.589 2.651   -0.009  1.00 96.67 58  A 1 
ATOM   429  C C   . GLU   A 1 58  ? -15.006 2.188   0.360   1.00 97.06 58  A 1 
ATOM   430  O O   . GLU   A 1 58  ? -15.270 1.883   1.525   1.00 96.65 58  A 1 
ATOM   431  C CB  . GLU   A 1 58  ? -13.553 4.178   -0.205  1.00 96.25 58  A 1 
ATOM   432  C CG  . GLU   A 1 58  ? -12.128 4.764   -0.251  1.00 91.16 58  A 1 
ATOM   433  C CD  . GLU   A 1 58  ? -11.288 4.397   0.976   1.00 91.94 58  A 1 
ATOM   434  O OE1 . GLU   A 1 58  ? -10.177 3.834   0.801   1.00 86.07 58  A 1 
ATOM   435  O OE2 . GLU   A 1 58  ? -11.753 4.607   2.107   1.00 87.44 58  A 1 
ATOM   436  N N   . LEU   A 1 59  ? -15.897 2.036   -0.627  1.00 96.88 59  A 1 
ATOM   437  C CA  . LEU   A 1 59  ? -17.249 1.521   -0.418  1.00 96.86 59  A 1 
ATOM   438  C C   . LEU   A 1 59  ? -17.224 0.091   0.135   1.00 97.17 59  A 1 
ATOM   439  O O   . LEU   A 1 59  ? -17.923 -0.209  1.101   1.00 96.97 59  A 1 
ATOM   440  C CB  . LEU   A 1 59  ? -18.028 1.616   -1.743  1.00 96.15 59  A 1 
ATOM   441  C CG  . LEU   A 1 59  ? -19.504 1.181   -1.628  1.00 89.83 59  A 1 
ATOM   442  C CD1 . LEU   A 1 59  ? -20.299 2.071   -0.674  1.00 86.11 59  A 1 
ATOM   443  C CD2 . LEU   A 1 59  ? -20.159 1.235   -3.008  1.00 85.62 59  A 1 
ATOM   444  N N   . THR   A 1 60  ? -16.382 -0.781  -0.414  1.00 97.28 60  A 1 
ATOM   445  C CA  . THR   A 1 60  ? -16.236 -2.168  0.058   1.00 97.33 60  A 1 
ATOM   446  C C   . THR   A 1 60  ? -15.731 -2.213  1.500   1.00 97.46 60  A 1 
ATOM   447  O O   . THR   A 1 60  ? -16.266 -2.967  2.315   1.00 97.07 60  A 1 
ATOM   448  C CB  . THR   A 1 60  ? -15.304 -2.972  -0.861  1.00 96.77 60  A 1 
ATOM   449  O OG1 . THR   A 1 60  ? -15.774 -2.943  -2.185  1.00 92.94 60  A 1 
ATOM   450  C CG2 . THR   A 1 60  ? -15.232 -4.450  -0.463  1.00 93.02 60  A 1 
ATOM   451  N N   . LYS   A 1 61  ? -14.748 -1.382  1.873   1.00 97.96 61  A 1 
ATOM   452  C CA  . LYS   A 1 61  ? -14.276 -1.271  3.266   1.00 97.76 61  A 1 
ATOM   453  C C   . LYS   A 1 61  ? -15.396 -0.821  4.205   1.00 97.50 61  A 1 
ATOM   454  O O   . LYS   A 1 61  ? -15.553 -1.405  5.279   1.00 96.80 61  A 1 
ATOM   455  C CB  . LYS   A 1 61  ? -13.122 -0.268  3.366   1.00 97.35 61  A 1 
ATOM   456  C CG  . LYS   A 1 61  ? -11.809 -0.727  2.712   1.00 95.93 61  A 1 
ATOM   457  C CD  . LYS   A 1 61  ? -10.857 0.470   2.706   1.00 94.46 61  A 1 
ATOM   458  C CE  . LYS   A 1 61  ? -9.651  0.286   1.795   1.00 90.91 61  A 1 
ATOM   459  N NZ  . LYS   A 1 61  ? -8.990  1.595   1.576   1.00 87.81 61  A 1 
ATOM   460  N N   . LEU   A 1 62  ? -16.179 0.186   3.800   1.00 97.74 62  A 1 
ATOM   461  C CA  . LEU   A 1 62  ? -17.312 0.689   4.573   1.00 97.54 62  A 1 
ATOM   462  C C   . LEU   A 1 62  ? -18.358 -0.406  4.797   1.00 97.21 62  A 1 
ATOM   463  O O   . LEU   A 1 62  ? -18.768 -0.626  5.937   1.00 96.42 62  A 1 
ATOM   464  C CB  . LEU   A 1 62  ? -17.912 1.912   3.857   1.00 97.23 62  A 1 
ATOM   465  C CG  . LEU   A 1 62  ? -19.137 2.515   4.574   1.00 96.32 62  A 1 
ATOM   466  C CD1 . LEU   A 1 62  ? -18.791 3.017   5.974   1.00 94.44 62  A 1 
ATOM   467  C CD2 . LEU   A 1 62  ? -19.688 3.684   3.760   1.00 94.08 62  A 1 
ATOM   468  N N   . LEU   A 1 63  ? -18.749 -1.128  3.744   1.00 97.17 63  A 1 
ATOM   469  C CA  . LEU   A 1 63  ? -19.730 -2.212  3.813   1.00 96.89 63  A 1 
ATOM   470  C C   . LEU   A 1 63  ? -19.250 -3.361  4.708   1.00 96.44 63  A 1 
ATOM   471  O O   . LEU   A 1 63  ? -20.014 -3.836  5.545   1.00 95.90 63  A 1 
ATOM   472  C CB  . LEU   A 1 63  ? -20.044 -2.715  2.395   1.00 96.73 63  A 1 
ATOM   473  C CG  . LEU   A 1 63  ? -20.827 -1.721  1.510   1.00 93.55 63  A 1 
ATOM   474  C CD1 . LEU   A 1 63  ? -20.947 -2.295  0.100   1.00 89.22 63  A 1 
ATOM   475  C CD2 . LEU   A 1 63  ? -22.228 -1.441  2.049   1.00 89.45 63  A 1 
ATOM   476  N N   . LEU   A 1 64  ? -17.984 -3.769  4.608   1.00 96.44 64  A 1 
ATOM   477  C CA  . LEU   A 1 64  ? -17.403 -4.804  5.472   1.00 95.81 64  A 1 
ATOM   478  C C   . LEU   A 1 64  ? -17.365 -4.368  6.946   1.00 95.00 64  A 1 
ATOM   479  O O   . LEU   A 1 64  ? -17.689 -5.163  7.832   1.00 94.01 64  A 1 
ATOM   480  C CB  . LEU   A 1 64  ? -15.994 -5.165  4.969   1.00 95.68 64  A 1 
ATOM   481  C CG  . LEU   A 1 64  ? -15.955 -5.950  3.641   1.00 94.74 64  A 1 
ATOM   482  C CD1 . LEU   A 1 64  ? -14.507 -6.089  3.175   1.00 93.10 64  A 1 
ATOM   483  C CD2 . LEU   A 1 64  ? -16.551 -7.351  3.781   1.00 92.66 64  A 1 
ATOM   484  N N   . CYS   A 1 65  ? -17.032 -3.103  7.235   1.00 94.98 65  A 1 
ATOM   485  C CA  . CYS   A 1 65  ? -17.093 -2.558  8.595   1.00 94.03 65  A 1 
ATOM   486  C C   . CYS   A 1 65  ? -18.526 -2.526  9.137   1.00 93.48 65  A 1 
ATOM   487  O O   . CYS   A 1 65  ? -18.762 -2.989  10.251  1.00 91.78 65  A 1 
ATOM   488  C CB  . CYS   A 1 65  ? -16.488 -1.147  8.626   1.00 93.15 65  A 1 
ATOM   489  S SG  . CYS   A 1 65  ? -14.682 -1.268  8.575   1.00 84.90 65  A 1 
ATOM   490  N N   . ALA   A 1 66  ? -19.482 -2.015  8.354   1.00 94.55 66  A 1 
ATOM   491  C CA  . ALA   A 1 66  ? -20.891 -1.954  8.731   1.00 94.02 66  A 1 
ATOM   492  C C   . ALA   A 1 66  ? -21.454 -3.358  9.002   1.00 93.41 66  A 1 
ATOM   493  O O   . ALA   A 1 66  ? -22.049 -3.584  10.053  1.00 91.84 66  A 1 
ATOM   494  C CB  . ALA   A 1 66  ? -21.665 -1.226  7.628   1.00 93.63 66  A 1 
ATOM   495  N N   . PHE   A 1 67  ? -21.170 -4.332  8.127   1.00 93.25 67  A 1 
ATOM   496  C CA  . PHE   A 1 67  ? -21.570 -5.725  8.306   1.00 92.74 67  A 1 
ATOM   497  C C   . PHE   A 1 67  ? -20.986 -6.333  9.587   1.00 92.20 67  A 1 
ATOM   498  O O   . PHE   A 1 67  ? -21.712 -6.941  10.369  1.00 91.30 67  A 1 
ATOM   499  C CB  . PHE   A 1 67  ? -21.153 -6.524  7.069   1.00 92.58 67  A 1 
ATOM   500  C CG  . PHE   A 1 67  ? -21.604 -7.966  7.116   1.00 90.24 67  A 1 
ATOM   501  C CD1 . PHE   A 1 67  ? -20.702 -8.986  7.467   1.00 85.61 67  A 1 
ATOM   502  C CD2 . PHE   A 1 67  ? -22.943 -8.289  6.821   1.00 85.66 67  A 1 
ATOM   503  C CE1 . PHE   A 1 67  ? -21.133 -10.320 7.507   1.00 84.74 67  A 1 
ATOM   504  C CE2 . PHE   A 1 67  ? -23.372 -9.623  6.862   1.00 83.10 67  A 1 
ATOM   505  C CZ  . PHE   A 1 67  ? -22.470 -10.640 7.204   1.00 84.34 67  A 1 
ATOM   506  N N   . SER   A 1 68  ? -19.701 -6.102  9.872   1.00 91.73 68  A 1 
ATOM   507  C CA  . SER   A 1 68  ? -19.070 -6.613  11.099  1.00 90.21 68  A 1 
ATOM   508  C C   . SER   A 1 68  ? -19.697 -6.067  12.391  1.00 89.14 68  A 1 
ATOM   509  O O   . SER   A 1 68  ? -19.741 -6.772  13.398  1.00 86.40 68  A 1 
ATOM   510  C CB  . SER   A 1 68  ? -17.562 -6.334  11.074  1.00 89.06 68  A 1 
ATOM   511  O OG  . SER   A 1 68  ? -17.228 -4.992  11.368  1.00 80.41 68  A 1 
ATOM   512  N N   . LEU   A 1 69  ? -20.197 -4.829  12.368  1.00 88.94 69  A 1 
ATOM   513  C CA  . LEU   A 1 69  ? -20.901 -4.205  13.492  1.00 87.98 69  A 1 
ATOM   514  C C   . LEU   A 1 69  ? -22.339 -4.725  13.616  1.00 87.12 69  A 1 
ATOM   515  O O   . LEU   A 1 69  ? -22.781 -5.010  14.726  1.00 85.21 69  A 1 
ATOM   516  C CB  . LEU   A 1 69  ? -20.883 -2.677  13.314  1.00 87.25 69  A 1 
ATOM   517  C CG  . LEU   A 1 69  ? -19.505 -2.030  13.553  1.00 85.22 69  A 1 
ATOM   518  C CD1 . LEU   A 1 69  ? -19.517 -0.583  13.066  1.00 82.98 69  A 1 
ATOM   519  C CD2 . LEU   A 1 69  ? -19.134 -2.023  15.036  1.00 83.10 69  A 1 
ATOM   520  N N   . LEU   A 1 70  ? -23.055 -4.889  12.495  1.00 89.10 70  A 1 
ATOM   521  C CA  . LEU   A 1 70  ? -24.433 -5.391  12.470  1.00 88.46 70  A 1 
ATOM   522  C C   . LEU   A 1 70  ? -24.539 -6.836  12.967  1.00 87.58 70  A 1 
ATOM   523  O O   . LEU   A 1 70  ? -25.447 -7.157  13.728  1.00 85.62 70  A 1 
ATOM   524  C CB  . LEU   A 1 70  ? -24.988 -5.285  11.038  1.00 87.92 70  A 1 
ATOM   525  C CG  . LEU   A 1 70  ? -25.326 -3.854  10.587  1.00 79.14 70  A 1 
ATOM   526  C CD1 . LEU   A 1 70  ? -25.604 -3.846  9.085   1.00 74.96 70  A 1 
ATOM   527  C CD2 . LEU   A 1 70  ? -26.553 -3.301  11.310  1.00 74.11 70  A 1 
ATOM   528  N N   . VAL   A 1 71  ? -23.590 -7.697  12.590  1.00 88.34 71  A 1 
ATOM   529  C CA  . VAL   A 1 71  ? -23.550 -9.112  13.020  1.00 87.38 71  A 1 
ATOM   530  C C   . VAL   A 1 71  ? -23.052 -9.259  14.470  1.00 85.03 71  A 1 
ATOM   531  O O   . VAL   A 1 71  ? -23.015 -10.355 15.019  1.00 80.10 71  A 1 
ATOM   532  C CB  . VAL   A 1 71  ? -22.763 -9.961  11.999  1.00 86.12 71  A 1 
ATOM   533  C CG1 . VAL   A 1 71  ? -22.743 -11.457 12.304  1.00 77.21 71  A 1 
ATOM   534  C CG2 . VAL   A 1 71  ? -23.389 -9.842  10.601  1.00 78.94 71  A 1 
ATOM   535  N N   . GLY   A 1 72  ? -22.672 -8.160  15.127  1.00 81.02 72  A 1 
ATOM   536  C CA  . GLY   A 1 72  ? -22.221 -8.179  16.521  1.00 78.78 72  A 1 
ATOM   537  C C   . GLY   A 1 72  ? -20.822 -8.770  16.737  1.00 78.53 72  A 1 
ATOM   538  O O   . GLY   A 1 72  ? -20.425 -8.998  17.880  1.00 73.01 72  A 1 
ATOM   539  N N   . TRP   A 1 73  ? -20.037 -8.983  15.671  1.00 75.55 73  A 1 
ATOM   540  C CA  . TRP   A 1 73  ? -18.639 -9.428  15.786  1.00 73.84 73  A 1 
ATOM   541  C C   . TRP   A 1 73  ? -17.758 -8.414  16.518  1.00 73.71 73  A 1 
ATOM   542  O O   . TRP   A 1 73  ? -16.738 -8.777  17.118  1.00 69.14 73  A 1 
ATOM   543  C CB  . TRP   A 1 73  ? -18.046 -9.684  14.396  1.00 70.50 73  A 1 
ATOM   544  C CG  . TRP   A 1 73  ? -18.539 -10.888 13.665  1.00 67.18 73  A 1 
ATOM   545  C CD1 . TRP   A 1 73  ? -19.473 -11.770 14.097  1.00 61.79 73  A 1 
ATOM   546  C CD2 . TRP   A 1 73  ? -18.092 -11.383 12.361  1.00 63.04 73  A 1 
ATOM   547  N NE1 . TRP   A 1 73  ? -19.644 -12.774 13.148  1.00 56.80 73  A 1 
ATOM   548  C CE2 . TRP   A 1 73  ? -18.814 -12.573 12.070  1.00 60.73 73  A 1 
ATOM   549  C CE3 . TRP   A 1 73  ? -17.146 -10.935 11.404  1.00 55.46 73  A 1 
ATOM   550  C CZ2 . TRP   A 1 73  ? -18.616 -13.296 10.871  1.00 57.74 73  A 1 
ATOM   551  C CZ3 . TRP   A 1 73  ? -16.951 -11.654 10.213  1.00 57.46 73  A 1 
ATOM   552  C CH2 . TRP   A 1 73  ? -17.679 -12.821 9.950   1.00 57.26 73  A 1 
ATOM   553  N N   . GLN   A 1 74  ? -18.136 -7.142  16.477  1.00 72.96 74  A 1 
ATOM   554  C CA  . GLN   A 1 74  ? -17.560 -6.097  17.305  1.00 70.99 74  A 1 
ATOM   555  C C   . GLN   A 1 74  ? -18.671 -5.429  18.106  1.00 72.50 74  A 1 
ATOM   556  O O   . GLN   A 1 74  ? -19.680 -5.006  17.551  1.00 68.48 74  A 1 
ATOM   557  C CB  . GLN   A 1 74  ? -16.765 -5.093  16.471  1.00 65.43 74  A 1 
ATOM   558  C CG  . GLN   A 1 74  ? -15.562 -5.770  15.791  1.00 60.48 74  A 1 
ATOM   559  C CD  . GLN   A 1 74  ? -14.349 -4.866  15.625  1.00 56.84 74  A 1 
ATOM   560  O OE1 . GLN   A 1 74  ? -14.284 -3.735  16.073  1.00 51.61 74  A 1 
ATOM   561  N NE2 . GLN   A 1 74  ? -13.308 -5.346  14.985  1.00 49.30 74  A 1 
ATOM   562  N N   . ALA   A 1 75  ? -18.445 -5.323  19.429  1.00 70.45 75  A 1 
ATOM   563  C CA  . ALA   A 1 75  ? -19.379 -4.662  20.321  1.00 70.71 75  A 1 
ATOM   564  C C   . ALA   A 1 75  ? -19.545 -3.199  19.904  1.00 71.99 75  A 1 
ATOM   565  O O   . ALA   A 1 75  ? -18.572 -2.439  19.835  1.00 67.68 75  A 1 
ATOM   566  C CB  . ALA   A 1 75  ? -18.882 -4.804  21.763  1.00 64.70 75  A 1 
ATOM   567  N N   . TRP   A 1 76  ? -20.784 -2.811  19.631  1.00 69.46 76  A 1 
ATOM   568  C CA  . TRP   A 1 76  ? -21.112 -1.402  19.471  1.00 68.45 76  A 1 
ATOM   569  C C   . TRP   A 1 76  ? -21.026 -0.720  20.840  1.00 70.42 76  A 1 
ATOM   570  O O   . TRP   A 1 76  ? -21.526 -1.283  21.825  1.00 66.57 76  A 1 
ATOM   571  C CB  . TRP   A 1 76  ? -22.485 -1.243  18.799  1.00 63.64 76  A 1 
ATOM   572  C CG  . TRP   A 1 76  ? -22.539 -0.252  17.670  1.00 61.18 76  A 1 
ATOM   573  C CD1 . TRP   A 1 76  ? -21.515 0.093   16.852  1.00 53.78 76  A 1 
ATOM   574  C CD2 . TRP   A 1 76  ? -23.698 0.509   17.198  1.00 56.08 76  A 1 
ATOM   575  N NE1 . TRP   A 1 76  ? -21.957 1.013   15.904  1.00 50.35 76  A 1 
ATOM   576  C CE2 . TRP   A 1 76  ? -23.291 1.283   16.079  1.00 53.27 76  A 1 
ATOM   577  C CE3 . TRP   A 1 76  ? -25.051 0.595   17.598  1.00 50.92 76  A 1 
ATOM   578  C CZ2 . TRP   A 1 76  ? -24.181 2.129   15.380  1.00 48.75 76  A 1 
ATOM   579  C CZ3 . TRP   A 1 76  ? -25.938 1.436   16.899  1.00 50.28 76  A 1 
ATOM   580  C CH2 . TRP   A 1 76  ? -25.501 2.194   15.802  1.00 50.08 76  A 1 
ATOM   581  N N   . PRO   A 1 77  ? -20.368 0.442   20.967  1.00 69.54 77  A 1 
ATOM   582  C CA  . PRO   A 1 77  ? -20.364 1.168   22.223  1.00 68.47 77  A 1 
ATOM   583  C C   . PRO   A 1 77  ? -21.805 1.523   22.601  1.00 70.03 77  A 1 
ATOM   584  O O   . PRO   A 1 77  ? -22.595 1.944   21.757  1.00 66.37 77  A 1 
ATOM   585  C CB  . PRO   A 1 77  ? -19.482 2.397   21.994  1.00 64.25 77  A 1 
ATOM   586  C CG  . PRO   A 1 77  ? -19.525 2.603   20.485  1.00 62.50 77  A 1 
ATOM   587  C CD  . PRO   A 1 77  ? -19.695 1.197   19.929  1.00 64.37 77  A 1 
ATOM   588  N N   . GLN   A 1 78  ? -22.145 1.337   23.870  1.00 67.99 78  A 1 
ATOM   589  C CA  . GLN   A 1 78  ? -23.464 1.694   24.374  1.00 68.40 78  A 1 
ATOM   590  C C   . GLN   A 1 78  ? -23.672 3.208   24.257  1.00 69.92 78  A 1 
ATOM   591  O O   . GLN   A 1 78  ? -22.793 4.000   24.612  1.00 64.74 78  A 1 
ATOM   592  C CB  . GLN   A 1 78  ? -23.633 1.220   25.822  1.00 63.35 78  A 1 
ATOM   593  C CG  . GLN   A 1 78  ? -23.661 -0.317  25.951  1.00 55.73 78  A 1 
ATOM   594  C CD  . GLN   A 1 78  ? -23.860 -0.780  27.401  1.00 50.44 78  A 1 
ATOM   595  O OE1 . GLN   A 1 78  ? -23.867 -0.005  28.338  1.00 45.02 78  A 1 
ATOM   596  N NE2 . GLN   A 1 78  ? -24.013 -2.062  27.634  1.00 42.66 78  A 1 
ATOM   597  N N   . GLY   A 1 79  ? -24.845 3.612   23.771  1.00 68.69 79  A 1 
ATOM   598  C CA  . GLY   A 1 79  ? -25.226 5.012   23.613  1.00 69.18 79  A 1 
ATOM   599  C C   . GLY   A 1 79  ? -25.130 5.521   22.168  1.00 71.04 79  A 1 
ATOM   600  O O   . GLY   A 1 79  ? -24.778 4.776   21.249  1.00 66.38 79  A 1 
ATOM   601  N N   . PRO   A 1 80  ? -25.473 6.810   21.961  1.00 69.51 80  A 1 
ATOM   602  C CA  . PRO   A 1 80  ? -25.429 7.413   20.637  1.00 69.76 80  A 1 
ATOM   603  C C   . PRO   A 1 80  ? -23.988 7.442   20.112  1.00 71.31 80  A 1 
ATOM   604  O O   . PRO   A 1 80  ? -23.047 7.648   20.890  1.00 67.20 80  A 1 
ATOM   605  C CB  . PRO   A 1 80  ? -26.027 8.815   20.804  1.00 66.21 80  A 1 
ATOM   606  C CG  . PRO   A 1 80  ? -25.750 9.147   22.270  1.00 65.10 80  A 1 
ATOM   607  C CD  . PRO   A 1 80  ? -25.852 7.787   22.966  1.00 68.02 80  A 1 
ATOM   608  N N   . PRO   A 1 81  ? -23.785 7.270   18.795  1.00 69.31 81  A 1 
ATOM   609  C CA  . PRO   A 1 81  ? -22.449 7.304   18.215  1.00 67.83 81  A 1 
ATOM   610  C C   . PRO   A 1 81  ? -21.762 8.642   18.528  1.00 70.27 81  A 1 
ATOM   611  O O   . PRO   A 1 81  ? -22.365 9.708   18.373  1.00 68.16 81  A 1 
ATOM   612  C CB  . PRO   A 1 81  ? -22.636 7.056   16.712  1.00 63.95 81  A 1 
ATOM   613  C CG  . PRO   A 1 81  ? -24.099 7.415   16.452  1.00 62.10 81  A 1 
ATOM   614  C CD  . PRO   A 1 81  ? -24.790 7.072   17.766  1.00 63.56 81  A 1 
ATOM   615  N N   . PRO   A 1 82  ? -20.491 8.624   18.972  1.00 76.07 82  A 1 
ATOM   616  C CA  . PRO   A 1 82  ? -19.795 9.828   19.401  1.00 76.94 82  A 1 
ATOM   617  C C   . PRO   A 1 82  ? -19.322 10.645  18.190  1.00 79.99 82  A 1 
ATOM   618  O O   . PRO   A 1 82  ? -18.134 10.673  17.863  1.00 76.72 82  A 1 
ATOM   619  C CB  . PRO   A 1 82  ? -18.670 9.311   20.308  1.00 71.90 82  A 1 
ATOM   620  C CG  . PRO   A 1 82  ? -18.341 7.952   19.706  1.00 68.73 82  A 1 
ATOM   621  C CD  . PRO   A 1 82  ? -19.699 7.443   19.234  1.00 71.69 82  A 1 
ATOM   622  N N   . TRP   A 1 83  ? -20.246 11.351  17.527  1.00 79.50 83  A 1 
ATOM   623  C CA  . TRP   A 1 83  ? -19.989 12.128  16.308  1.00 79.25 83  A 1 
ATOM   624  C C   . TRP   A 1 83  ? -18.832 13.124  16.431  1.00 81.95 83  A 1 
ATOM   625  O O   . TRP   A 1 83  ? -18.065 13.309  15.485  1.00 78.62 83  A 1 
ATOM   626  C CB  . TRP   A 1 83  ? -21.270 12.865  15.898  1.00 73.70 83  A 1 
ATOM   627  C CG  . TRP   A 1 83  ? -22.417 11.972  15.560  1.00 70.20 83  A 1 
ATOM   628  C CD1 . TRP   A 1 83  ? -23.557 11.841  16.267  1.00 63.02 83  A 1 
ATOM   629  C CD2 . TRP   A 1 83  ? -22.540 11.063  14.419  1.00 64.15 83  A 1 
ATOM   630  N NE1 . TRP   A 1 83  ? -24.395 10.917  15.647  1.00 58.04 83  A 1 
ATOM   631  C CE2 . TRP   A 1 83  ? -23.803 10.419  14.511  1.00 61.11 83  A 1 
ATOM   632  C CE3 . TRP   A 1 83  ? -21.707 10.738  13.323  1.00 56.10 83  A 1 
ATOM   633  C CZ2 . TRP   A 1 83  ? -24.235 9.477   13.546  1.00 55.69 83  A 1 
ATOM   634  C CZ3 . TRP   A 1 83  ? -22.135 9.796   12.368  1.00 55.32 83  A 1 
ATOM   635  C CH2 . TRP   A 1 83  ? -23.384 9.176   12.480  1.00 54.91 83  A 1 
ATOM   636  N N   . ARG   A 1 84  ? -18.620 13.719  17.623  1.00 85.43 84  A 1 
ATOM   637  C CA  . ARG   A 1 84  ? -17.459 14.595  17.883  1.00 87.20 84  A 1 
ATOM   638  C C   . ARG   A 1 84  ? -16.121 13.863  17.720  1.00 89.31 84  A 1 
ATOM   639  O O   . ARG   A 1 84  ? -15.125 14.490  17.376  1.00 87.65 84  A 1 
ATOM   640  C CB  . ARG   A 1 84  ? -17.548 15.215  19.286  1.00 83.82 84  A 1 
ATOM   641  C CG  . ARG   A 1 84  ? -18.674 16.255  19.409  1.00 72.01 84  A 1 
ATOM   642  C CD  . ARG   A 1 84  ? -18.597 16.953  20.774  1.00 66.90 84  A 1 
ATOM   643  N NE  . ARG   A 1 84  ? -19.640 17.985  20.929  1.00 58.65 84  A 1 
ATOM   644  C CZ  . ARG   A 1 84  ? -19.812 18.777  21.982  1.00 50.14 84  A 1 
ATOM   645  N NH1 . ARG   A 1 84  ? -19.036 18.704  23.030  1.00 47.39 84  A 1 
ATOM   646  N NH2 . ARG   A 1 84  ? -20.774 19.653  21.997  1.00 44.27 84  A 1 
ATOM   647  N N   . GLN   A 1 85  ? -16.093 12.562  17.959  1.00 87.67 85  A 1 
ATOM   648  C CA  . GLN   A 1 85  ? -14.902 11.733  17.762  1.00 89.40 85  A 1 
ATOM   649  C C   . GLN   A 1 85  ? -14.761 11.251  16.309  1.00 92.21 85  A 1 
ATOM   650  O O   . GLN   A 1 85  ? -13.679 10.807  15.940  1.00 90.54 85  A 1 
ATOM   651  C CB  . GLN   A 1 85  ? -14.904 10.548  18.735  1.00 86.67 85  A 1 
ATOM   652  C CG  . GLN   A 1 85  ? -14.913 10.993  20.209  1.00 84.26 85  A 1 
ATOM   653  C CD  . GLN   A 1 85  ? -14.678 9.828   21.173  1.00 78.76 85  A 1 
ATOM   654  O OE1 . GLN   A 1 85  ? -13.828 8.983   20.975  1.00 69.62 85  A 1 
ATOM   655  N NE2 . GLN   A 1 85  ? -15.410 9.752   22.263  1.00 66.84 85  A 1 
ATOM   656  N N   . ALA   A 1 86  ? -15.813 11.366  15.496  1.00 91.74 86  A 1 
ATOM   657  C CA  . ALA   A 1 86  ? -15.754 11.080  14.064  1.00 92.19 86  A 1 
ATOM   658  C C   . ALA   A 1 86  ? -15.050 12.197  13.281  1.00 93.98 86  A 1 
ATOM   659  O O   . ALA   A 1 86  ? -14.224 11.906  12.418  1.00 93.65 86  A 1 
ATOM   660  C CB  . ALA   A 1 86  ? -17.173 10.851  13.532  1.00 90.28 86  A 1 
ATOM   661  N N   . ALA   A 1 87  ? -15.306 13.470  13.624  1.00 94.24 87  A 1 
ATOM   662  C CA  . ALA   A 1 87  ? -14.799 14.632  12.884  1.00 94.35 87  A 1 
ATOM   663  C C   . ALA   A 1 87  ? -13.280 14.606  12.573  1.00 95.32 87  A 1 
ATOM   664  O O   . ALA   A 1 87  ? -12.918 14.884  11.429  1.00 94.88 87  A 1 
ATOM   665  C CB  . ALA   A 1 87  ? -15.221 15.912  13.617  1.00 92.60 87  A 1 
ATOM   666  N N   . PRO   A 1 88  ? -12.375 14.219  13.499  1.00 95.94 88  A 1 
ATOM   667  C CA  . PRO   A 1 88  ? -10.943 14.142  13.180  1.00 96.05 88  A 1 
ATOM   668  C C   . PRO   A 1 88  ? -10.590 13.134  12.078  1.00 96.76 88  A 1 
ATOM   669  O O   . PRO   A 1 88  ? -9.566  13.291  11.413  1.00 96.32 88  A 1 
ATOM   670  C CB  . PRO   A 1 88  ? -10.255 13.787  14.500  1.00 94.46 88  A 1 
ATOM   671  C CG  . PRO   A 1 88  ? -11.232 14.244  15.574  1.00 91.54 88  A 1 
ATOM   672  C CD  . PRO   A 1 88  ? -12.579 13.982  14.915  1.00 94.27 88  A 1 
ATOM   673  N N   . PHE   A 1 89  ? -11.421 12.109  11.838  1.00 97.00 89  A 1 
ATOM   674  C CA  . PHE   A 1 89  ? -11.214 11.165  10.738  1.00 96.89 89  A 1 
ATOM   675  C C   . PHE   A 1 89  ? -11.464 11.784  9.361   1.00 97.17 89  A 1 
ATOM   676  O O   . PHE   A 1 89  ? -10.959 11.246  8.382   1.00 96.66 89  A 1 
ATOM   677  C CB  . PHE   A 1 89  ? -12.067 9.906   10.925  1.00 96.14 89  A 1 
ATOM   678  C CG  . PHE   A 1 89  ? -11.577 8.995   12.021  1.00 95.83 89  A 1 
ATOM   679  C CD1 . PHE   A 1 89  ? -10.456 8.175   11.797  1.00 94.11 89  A 1 
ATOM   680  C CD2 . PHE   A 1 89  ? -12.226 8.955   13.265  1.00 94.22 89  A 1 
ATOM   681  C CE1 . PHE   A 1 89  ? -9.982  7.326   12.807  1.00 93.36 89  A 1 
ATOM   682  C CE2 . PHE   A 1 89  ? -11.755 8.106   14.284  1.00 93.01 89  A 1 
ATOM   683  C CZ  . PHE   A 1 89  ? -10.628 7.296   14.055  1.00 93.55 89  A 1 
ATOM   684  N N   . ALA   A 1 90  ? -12.161 12.929  9.270   1.00 97.17 90  A 1 
ATOM   685  C CA  . ALA   A 1 90  ? -12.321 13.653  8.011   1.00 96.89 90  A 1 
ATOM   686  C C   . ALA   A 1 90  ? -10.963 14.097  7.444   1.00 97.11 90  A 1 
ATOM   687  O O   . ALA   A 1 90  ? -10.718 13.942  6.249   1.00 96.61 90  A 1 
ATOM   688  C CB  . ALA   A 1 90  ? -13.249 14.850  8.235   1.00 95.96 90  A 1 
ATOM   689  N N   . LEU   A 1 91  ? -10.038 14.563  8.297   1.00 97.56 91  A 1 
ATOM   690  C CA  . LEU   A 1 91  ? -8.680  14.911  7.871   1.00 97.59 91  A 1 
ATOM   691  C C   . LEU   A 1 91  ? -7.894  13.671  7.428   1.00 97.68 91  A 1 
ATOM   692  O O   . LEU   A 1 91  ? -7.194  13.712  6.419   1.00 97.39 91  A 1 
ATOM   693  C CB  . LEU   A 1 91  ? -7.964  15.669  9.000   1.00 97.15 91  A 1 
ATOM   694  C CG  . LEU   A 1 91  ? -6.518  16.086  8.660   1.00 93.94 91  A 1 
ATOM   695  C CD1 . LEU   A 1 91  ? -6.446  16.999  7.438   1.00 90.02 91  A 1 
ATOM   696  C CD2 . LEU   A 1 91  ? -5.896  16.823  9.845   1.00 90.06 91  A 1 
ATOM   697  N N   . SER   A 1 92  ? -8.030  12.557  8.140   1.00 97.60 92  A 1 
ATOM   698  C CA  . SER   A 1 92  ? -7.396  11.294  7.744   1.00 97.60 92  A 1 
ATOM   699  C C   . SER   A 1 92  ? -7.901  10.814  6.378   1.00 97.88 92  A 1 
ATOM   700  O O   . SER   A 1 92  ? -7.098  10.477  5.509   1.00 97.37 92  A 1 
ATOM   701  C CB  . SER   A 1 92  ? -7.640  10.231  8.817   1.00 96.75 92  A 1 
ATOM   702  O OG  . SER   A 1 92  ? -6.859  9.093   8.545   1.00 89.81 92  A 1 
ATOM   703  N N   . ALA   A 1 93  ? -9.220  10.854  6.162   1.00 97.74 93  A 1 
ATOM   704  C CA  . ALA   A 1 93  ? -9.841  10.502  4.890   1.00 97.42 93  A 1 
ATOM   705  C C   . ALA   A 1 93  ? -9.424  11.449  3.757   1.00 97.27 93  A 1 
ATOM   706  O O   . ALA   A 1 93  ? -9.140  10.983  2.654   1.00 96.50 93  A 1 
ATOM   707  C CB  . ALA   A 1 93  ? -11.361 10.496  5.075   1.00 97.02 93  A 1 
ATOM   708  N N   . LEU   A 1 94  ? -9.311  12.760  4.030   1.00 97.71 94  A 1 
ATOM   709  C CA  . LEU   A 1 94  ? -8.821  13.747  3.069   1.00 97.49 94  A 1 
ATOM   710  C C   . LEU   A 1 94  ? -7.382  13.445  2.645   1.00 97.29 94  A 1 
ATOM   711  O O   . LEU   A 1 94  ? -7.090  13.419  1.450   1.00 96.53 94  A 1 
ATOM   712  C CB  . LEU   A 1 94  ? -8.948  15.154  3.677   1.00 97.05 94  A 1 
ATOM   713  C CG  . LEU   A 1 94  ? -8.471  16.291  2.749   1.00 90.78 94  A 1 
ATOM   714  C CD1 . LEU   A 1 94  ? -9.358  16.441  1.521   1.00 84.88 94  A 1 
ATOM   715  C CD2 . LEU   A 1 94  ? -8.475  17.613  3.516   1.00 84.76 94  A 1 
ATOM   716  N N   . LEU   A 1 95  ? -6.486  13.168  3.596   1.00 97.85 95  A 1 
ATOM   717  C CA  . LEU   A 1 95  ? -5.086  12.855  3.307   1.00 97.64 95  A 1 
ATOM   718  C C   . LEU   A 1 95  ? -4.947  11.555  2.501   1.00 97.22 95  A 1 
ATOM   719  O O   . LEU   A 1 95  ? -4.243  11.535  1.494   1.00 96.30 95  A 1 
ATOM   720  C CB  . LEU   A 1 95  ? -4.288  12.778  4.621   1.00 97.43 95  A 1 
ATOM   721  C CG  . LEU   A 1 95  ? -4.103  14.117  5.360   1.00 96.55 95  A 1 
ATOM   722  C CD1 . LEU   A 1 95  ? -3.470  13.855  6.727   1.00 95.01 95  A 1 
ATOM   723  C CD2 . LEU   A 1 95  ? -3.209  15.087  4.592   1.00 94.47 95  A 1 
ATOM   724  N N   . TYR   A 1 96  ? -5.644  10.482  2.895   1.00 97.73 96  A 1 
ATOM   725  C CA  . TYR   A 1 96  ? -5.630  9.228   2.133   1.00 97.27 96  A 1 
ATOM   726  C C   . TYR   A 1 96  ? -6.283  9.373   0.753   1.00 96.91 96  A 1 
ATOM   727  O O   . TYR   A 1 96  ? -5.715  8.911   -0.238  1.00 96.19 96  A 1 
ATOM   728  C CB  . TYR   A 1 96  ? -6.301  8.105   2.934   1.00 96.88 96  A 1 
ATOM   729  C CG  . TYR   A 1 96  ? -5.416  7.486   3.996   1.00 96.67 96  A 1 
ATOM   730  C CD1 . TYR   A 1 96  ? -4.218  6.838   3.624   1.00 94.47 96  A 1 
ATOM   731  C CD2 . TYR   A 1 96  ? -5.785  7.523   5.354   1.00 94.11 96  A 1 
ATOM   732  C CE1 . TYR   A 1 96  ? -3.391  6.253   4.597   1.00 93.58 96  A 1 
ATOM   733  C CE2 . TYR   A 1 96  ? -4.962  6.939   6.336   1.00 93.27 96  A 1 
ATOM   734  C CZ  . TYR   A 1 96  ? -3.761  6.308   5.950   1.00 94.38 96  A 1 
ATOM   735  O OH  . TYR   A 1 96  ? -2.947  5.749   6.908   1.00 92.21 96  A 1 
ATOM   736  N N   . GLY   A 1 97  ? -7.435  10.048  0.667   1.00 96.19 97  A 1 
ATOM   737  C CA  . GLY   A 1 97  ? -8.137  10.290  -0.592  1.00 95.26 97  A 1 
ATOM   738  C C   . GLY   A 1 97  ? -7.315  11.135  -1.561  1.00 94.97 97  A 1 
ATOM   739  O O   . GLY   A 1 97  ? -7.169  10.773  -2.731  1.00 93.50 97  A 1 
ATOM   740  N N   . ALA   A 1 98  ? -6.694  12.214  -1.073  1.00 96.11 98  A 1 
ATOM   741  C CA  . ALA   A 1 98  ? -5.772  13.022  -1.859  1.00 95.49 98  A 1 
ATOM   742  C C   . ALA   A 1 98  ? -4.602  12.175  -2.369  1.00 95.25 98  A 1 
ATOM   743  O O   . ALA   A 1 98  ? -4.311  12.201  -3.561  1.00 94.00 98  A 1 
ATOM   744  C CB  . ALA   A 1 98  ? -5.287  14.210  -1.018  1.00 94.69 98  A 1 
ATOM   745  N N   . ASN   A 1 99  ? -3.983  11.367  -1.514  1.00 96.25 99  A 1 
ATOM   746  C CA  . ASN   A 1 99  ? -2.827  10.557  -1.895  1.00 96.08 99  A 1 
ATOM   747  C C   . ASN   A 1 99  ? -3.172  9.441   -2.892  1.00 95.88 99  A 1 
ATOM   748  O O   . ASN   A 1 99  ? -2.446  9.232   -3.862  1.00 94.17 99  A 1 
ATOM   749  C CB  . ASN   A 1 99  ? -2.175  9.999   -0.619  1.00 95.31 99  A 1 
ATOM   750  C CG  . ASN   A 1 99  ? -0.662  9.980   -0.719  1.00 94.64 99  A 1 
ATOM   751  O OD1 . ASN   A 1 99  ? -0.045  10.796  -1.365  1.00 85.09 99  A 1 
ATOM   752  N ND2 . ASN   A 1 99  ? -0.018  9.081   -0.009  1.00 83.74 99  A 1 
ATOM   753  N N   . ASN   A 1 100 ? -4.302  8.748   -2.697  1.00 94.71 100 A 1 
ATOM   754  C CA  . ASN   A 1 100 ? -4.769  7.693   -3.602  1.00 93.77 100 A 1 
ATOM   755  C C   . ASN   A 1 100 ? -5.095  8.234   -5.004  1.00 93.24 100 A 1 
ATOM   756  O O   . ASN   A 1 100 ? -4.849  7.553   -5.996  1.00 91.29 100 A 1 
ATOM   757  C CB  . ASN   A 1 100 ? -5.999  7.002   -2.983  1.00 93.29 100 A 1 
ATOM   758  C CG  . ASN   A 1 100 ? -5.687  6.164   -1.749  1.00 92.52 100 A 1 
ATOM   759  O OD1 . ASN   A 1 100 ? -4.564  5.820   -1.435  1.00 86.87 100 A 1 
ATOM   760  N ND2 . ASN   A 1 100 ? -6.715  5.786   -1.010  1.00 84.97 100 A 1 
ATOM   761  N N   . ASN   A 1 101 ? -5.610  9.468   -5.106  1.00 93.75 101 A 1 
ATOM   762  C CA  . ASN   A 1 101 ? -5.870  10.119  -6.392  1.00 92.64 101 A 1 
ATOM   763  C C   . ASN   A 1 101 ? -4.609  10.782  -6.979  1.00 92.51 101 A 1 
ATOM   764  O O   . ASN   A 1 101 ? -4.431  10.791  -8.196  1.00 90.54 101 A 1 
ATOM   765  C CB  . ASN   A 1 101 ? -7.036  11.111  -6.234  1.00 91.23 101 A 1 
ATOM   766  C CG  . ASN   A 1 101 ? -8.368  10.387  -6.104  1.00 88.82 101 A 1 
ATOM   767  O OD1 . ASN   A 1 101 ? -8.960  9.964   -7.079  1.00 81.67 101 A 1 
ATOM   768  N ND2 . ASN   A 1 101 ? -8.866  10.203  -4.897  1.00 80.47 101 A 1 
ATOM   769  N N   . LEU   A 1 102 ? -3.698  11.282  -6.130  1.00 93.68 102 A 1 
ATOM   770  C CA  . LEU   A 1 102 ? -2.418  11.857  -6.548  1.00 94.29 102 A 1 
ATOM   771  C C   . LEU   A 1 102 ? -1.563  10.837  -7.309  1.00 93.93 102 A 1 
ATOM   772  O O   . LEU   A 1 102 ? -0.968  11.192  -8.321  1.00 92.54 102 A 1 
ATOM   773  C CB  . LEU   A 1 102 ? -1.679  12.394  -5.310  1.00 93.96 102 A 1 
ATOM   774  C CG  . LEU   A 1 102 ? -0.299  13.020  -5.609  1.00 91.93 102 A 1 
ATOM   775  C CD1 . LEU   A 1 102 ? -0.425  14.263  -6.484  1.00 87.32 102 A 1 
ATOM   776  C CD2 . LEU   A 1 102 ? 0.376   13.418  -4.297  1.00 86.91 102 A 1 
ATOM   777  N N   . VAL   A 1 103 ? -1.546  9.573   -6.879  1.00 93.19 103 A 1 
ATOM   778  C CA  . VAL   A 1 103 ? -0.825  8.491   -7.579  1.00 92.30 103 A 1 
ATOM   779  C C   . VAL   A 1 103 ? -1.316  8.333   -9.020  1.00 91.64 103 A 1 
ATOM   780  O O   . VAL   A 1 103 ? -0.501  8.203   -9.931  1.00 90.28 103 A 1 
ATOM   781  C CB  . VAL   A 1 103 ? -0.962  7.163   -6.812  1.00 90.66 103 A 1 
ATOM   782  C CG1 . VAL   A 1 103 ? -0.421  5.961   -7.594  1.00 81.32 103 A 1 
ATOM   783  C CG2 . VAL   A 1 103 ? -0.188  7.229   -5.494  1.00 82.31 103 A 1 
ATOM   784  N N   . ILE   A 1 104 ? -2.631  8.410   -9.247  1.00 90.71 104 A 1 
ATOM   785  C CA  . ILE   A 1 104 ? -3.227  8.313   -10.591 1.00 87.15 104 A 1 
ATOM   786  C C   . ILE   A 1 104 ? -2.763  9.484   -11.467 1.00 86.87 104 A 1 
ATOM   787  O O   . ILE   A 1 104 ? -2.428  9.304   -12.638 1.00 85.54 104 A 1 
ATOM   788  C CB  . ILE   A 1 104 ? -4.772  8.278   -10.506 1.00 85.20 104 A 1 
ATOM   789  C CG1 . ILE   A 1 104 ? -5.275  7.105   -9.620  1.00 83.79 104 A 1 
ATOM   790  C CG2 . ILE   A 1 104 ? -5.388  8.189   -11.917 1.00 84.43 104 A 1 
ATOM   791  C CD1 . ILE   A 1 104 ? -6.762  7.203   -9.264  1.00 79.31 104 A 1 
ATOM   792  N N   . TYR   A 1 105 ? -2.723  10.694  -10.893 1.00 90.10 105 A 1 
ATOM   793  C CA  . TYR   A 1 105 ? -2.262  11.883  -11.609 1.00 89.52 105 A 1 
ATOM   794  C C   . TYR   A 1 105 ? -0.752  11.838  -11.894 1.00 89.90 105 A 1 
ATOM   795  O O   . TYR   A 1 105 ? -0.320  12.155  -13.002 1.00 88.84 105 A 1 
ATOM   796  C CB  . TYR   A 1 105 ? -2.658  13.121  -10.803 1.00 88.62 105 A 1 
ATOM   797  C CG  . TYR   A 1 105 ? -2.383  14.417  -11.529 1.00 83.27 105 A 1 
ATOM   798  C CD1 . TYR   A 1 105 ? -1.313  15.245  -11.133 1.00 77.89 105 A 1 
ATOM   799  C CD2 . TYR   A 1 105 ? -3.198  14.802  -12.616 1.00 76.36 105 A 1 
ATOM   800  C CE1 . TYR   A 1 105 ? -1.068  16.451  -11.806 1.00 73.22 105 A 1 
ATOM   801  C CE2 . TYR   A 1 105 ? -2.956  16.007  -13.296 1.00 72.10 105 A 1 
ATOM   802  C CZ  . TYR   A 1 105 ? -1.891  16.831  -12.887 1.00 71.75 105 A 1 
ATOM   803  O OH  . TYR   A 1 105 ? -1.653  18.010  -13.550 1.00 70.34 105 A 1 
ATOM   804  N N   . LEU   A 1 106 ? 0.045   11.378  -10.918 1.00 91.75 106 A 1 
ATOM   805  C CA  . LEU   A 1 106 ? 1.502   11.283  -10.997 1.00 92.11 106 A 1 
ATOM   806  C C   . LEU   A 1 106 ? 1.974   10.368  -12.138 1.00 91.12 106 A 1 
ATOM   807  O O   . LEU   A 1 106 ? 2.958   10.694  -12.799 1.00 88.48 106 A 1 
ATOM   808  C CB  . LEU   A 1 106 ? 2.017   10.845  -9.617  1.00 91.18 106 A 1 
ATOM   809  C CG  . LEU   A 1 106 ? 3.551   10.859  -9.464  1.00 89.08 106 A 1 
ATOM   810  C CD1 . LEU   A 1 106 ? 3.908   11.103  -7.998  1.00 81.88 106 A 1 
ATOM   811  C CD2 . LEU   A 1 106 ? 4.199   9.532   -9.876  1.00 81.93 106 A 1 
ATOM   812  N N   . GLN   A 1 107 ? 1.243   9.287   -12.431 1.00 89.93 107 A 1 
ATOM   813  C CA  . GLN   A 1 107 ? 1.559   8.369   -13.538 1.00 87.24 107 A 1 
ATOM   814  C C   . GLN   A 1 107 ? 1.589   9.041   -14.924 1.00 87.26 107 A 1 
ATOM   815  O O   . GLN   A 1 107 ? 2.134   8.469   -15.862 1.00 84.25 107 A 1 
ATOM   816  C CB  . GLN   A 1 107 ? 0.539   7.221   -13.554 1.00 84.01 107 A 1 
ATOM   817  C CG  . GLN   A 1 107 ? 0.753   6.238   -12.393 1.00 76.45 107 A 1 
ATOM   818  C CD  . GLN   A 1 107 ? -0.312  5.140   -12.342 1.00 68.92 107 A 1 
ATOM   819  O OE1 . GLN   A 1 107 ? -1.238  5.074   -13.133 1.00 63.91 107 A 1 
ATOM   820  N NE2 . GLN   A 1 107 ? -0.212  4.228   -11.398 1.00 61.44 107 A 1 
ATOM   821  N N   . ARG   A 1 108 ? 1.049   10.259  -15.073 1.00 88.40 108 A 1 
ATOM   822  C CA  . ARG   A 1 108 ? 1.137   11.044  -16.321 1.00 87.74 108 A 1 
ATOM   823  C C   . ARG   A 1 108 ? 2.482   11.766  -16.487 1.00 88.71 108 A 1 
ATOM   824  O O   . ARG   A 1 108 ? 2.797   12.200  -17.589 1.00 86.21 108 A 1 
ATOM   825  C CB  . ARG   A 1 108 ? -0.008  12.069  -16.377 1.00 85.29 108 A 1 
ATOM   826  C CG  . ARG   A 1 108 ? -1.395  11.412  -16.318 1.00 78.94 108 A 1 
ATOM   827  C CD  . ARG   A 1 108 ? -2.474  12.493  -16.426 1.00 74.09 108 A 1 
ATOM   828  N NE  . ARG   A 1 108 ? -3.827  11.914  -16.346 1.00 67.46 108 A 1 
ATOM   829  C CZ  . ARG   A 1 108 ? -4.964  12.573  -16.504 1.00 61.58 108 A 1 
ATOM   830  N NH1 . ARG   A 1 108 ? -4.985  13.856  -16.757 1.00 57.68 108 A 1 
ATOM   831  N NH2 . ARG   A 1 108 ? -6.106  11.947  -16.409 1.00 54.30 108 A 1 
ATOM   832  N N   . TYR   A 1 109 ? 3.238   11.924  -15.401 1.00 90.16 109 A 1 
ATOM   833  C CA  . TYR   A 1 109 ? 4.458   12.737  -15.349 1.00 91.42 109 A 1 
ATOM   834  C C   . TYR   A 1 109 ? 5.709   11.941  -14.951 1.00 91.34 109 A 1 
ATOM   835  O O   . TYR   A 1 109 ? 6.796   12.518  -14.840 1.00 87.68 109 A 1 
ATOM   836  C CB  . TYR   A 1 109 ? 4.239   13.902  -14.375 1.00 91.20 109 A 1 
ATOM   837  C CG  . TYR   A 1 109 ? 3.113   14.826  -14.772 1.00 91.78 109 A 1 
ATOM   838  C CD1 . TYR   A 1 109 ? 3.304   15.800  -15.775 1.00 88.20 109 A 1 
ATOM   839  C CD2 . TYR   A 1 109 ? 1.855   14.705  -14.159 1.00 88.67 109 A 1 
ATOM   840  C CE1 . TYR   A 1 109 ? 2.259   16.651  -16.155 1.00 87.24 109 A 1 
ATOM   841  C CE2 . TYR   A 1 109 ? 0.796   15.551  -14.533 1.00 87.52 109 A 1 
ATOM   842  C CZ  . TYR   A 1 109 ? 1.004   16.525  -15.533 1.00 87.89 109 A 1 
ATOM   843  O OH  . TYR   A 1 109 ? -0.031  17.354  -15.899 1.00 85.93 109 A 1 
ATOM   844  N N   . MET   A 1 110 ? 5.562   10.651  -14.696 1.00 90.70 110 A 1 
ATOM   845  C CA  . MET   A 1 110 ? 6.651   9.769   -14.297 1.00 90.50 110 A 1 
ATOM   846  C C   . MET   A 1 110 ? 6.359   8.346   -14.769 1.00 88.77 110 A 1 
ATOM   847  O O   . MET   A 1 110 ? 5.231   7.866   -14.636 1.00 84.48 110 A 1 
ATOM   848  C CB  . MET   A 1 110 ? 6.803   9.841   -12.773 1.00 89.19 110 A 1 
ATOM   849  C CG  . MET   A 1 110 ? 7.983   9.029   -12.241 1.00 87.41 110 A 1 
ATOM   850  S SD  . MET   A 1 110 ? 8.292   9.266   -10.462 1.00 88.01 110 A 1 
ATOM   851  C CE  . MET   A 1 110 ? 8.957   10.946  -10.495 1.00 80.62 110 A 1 
ATOM   852  N N   . ASP   A 1 111 ? 7.374   7.666   -15.282 1.00 88.61 111 A 1 
ATOM   853  C CA  . ASP   A 1 111 ? 7.238   6.270   -15.689 1.00 86.49 111 A 1 
ATOM   854  C C   . ASP   A 1 111 ? 6.996   5.347   -14.472 1.00 86.83 111 A 1 
ATOM   855  O O   . ASP   A 1 111 ? 7.443   5.635   -13.352 1.00 86.54 111 A 1 
ATOM   856  C CB  . ASP   A 1 111 ? 8.451   5.836   -16.528 1.00 84.72 111 A 1 
ATOM   857  C CG  . ASP   A 1 111 ? 9.702   5.737   -15.666 1.00 81.02 111 A 1 
ATOM   858  O OD1 . ASP   A 1 111 ? 10.391  6.768   -15.518 1.00 74.64 111 A 1 
ATOM   859  O OD2 . ASP   A 1 111 ? 9.939   4.658   -15.088 1.00 76.58 111 A 1 
ATOM   860  N N   . PRO   A 1 112 ? 6.291   4.215   -14.657 1.00 84.92 112 A 1 
ATOM   861  C CA  . PRO   A 1 112 ? 5.951   3.313   -13.557 1.00 81.94 112 A 1 
ATOM   862  C C   . PRO   A 1 112 ? 7.165   2.764   -12.801 1.00 84.06 112 A 1 
ATOM   863  O O   . PRO   A 1 112 ? 7.105   2.617   -11.582 1.00 82.46 112 A 1 
ATOM   864  C CB  . PRO   A 1 112 ? 5.144   2.181   -14.201 1.00 78.17 112 A 1 
ATOM   865  C CG  . PRO   A 1 112 ? 4.530   2.833   -15.434 1.00 75.55 112 A 1 
ATOM   866  C CD  . PRO   A 1 112 ? 5.619   3.808   -15.877 1.00 77.51 112 A 1 
ATOM   867  N N   . SER   A 1 113 ? 8.272   2.473   -13.499 1.00 83.60 113 A 1 
ATOM   868  C CA  . SER   A 1 113 ? 9.481   1.909   -12.889 1.00 82.13 113 A 1 
ATOM   869  C C   . SER   A 1 113 ? 10.155  2.917   -11.957 1.00 85.12 113 A 1 
ATOM   870  O O   . SER   A 1 113 ? 10.416  2.610   -10.792 1.00 84.85 113 A 1 
ATOM   871  C CB  . SER   A 1 113 ? 10.465  1.452   -13.974 1.00 79.40 113 A 1 
ATOM   872  O OG  . SER   A 1 113 ? 9.849   0.494   -14.812 1.00 69.23 113 A 1 
ATOM   873  N N   . THR   A 1 114 ? 10.353  4.156   -12.425 1.00 86.41 114 A 1 
ATOM   874  C CA  . THR   A 1 114 ? 10.900  5.243   -11.608 1.00 87.36 114 A 1 
ATOM   875  C C   . THR   A 1 114 ? 10.005  5.544   -10.409 1.00 88.93 114 A 1 
ATOM   876  O O   . THR   A 1 114 ? 10.498  5.678   -9.284  1.00 89.00 114 A 1 
ATOM   877  C CB  . THR   A 1 114 ? 11.097  6.506   -12.456 1.00 86.13 114 A 1 
ATOM   878  O OG1 . THR   A 1 114 ? 12.042  6.236   -13.465 1.00 80.16 114 A 1 
ATOM   879  C CG2 . THR   A 1 114 ? 11.658  7.662   -11.638 1.00 79.30 114 A 1 
ATOM   880  N N   . TYR   A 1 115 ? 8.684   5.579   -10.600 1.00 88.75 115 A 1 
ATOM   881  C CA  . TYR   A 1 115 ? 7.731   5.729   -9.502  1.00 89.33 115 A 1 
ATOM   882  C C   . TYR   A 1 115 ? 7.893   4.630   -8.442  1.00 89.71 115 A 1 
ATOM   883  O O   . TYR   A 1 115 ? 7.977   4.933   -7.254  1.00 90.07 115 A 1 
ATOM   884  C CB  . TYR   A 1 115 ? 6.296   5.746   -10.049 1.00 89.52 115 A 1 
ATOM   885  C CG  . TYR   A 1 115 ? 5.255   5.618   -8.953  1.00 89.84 115 A 1 
ATOM   886  C CD1 . TYR   A 1 115 ? 4.651   4.371   -8.682  1.00 86.91 115 A 1 
ATOM   887  C CD2 . TYR   A 1 115 ? 4.950   6.726   -8.138  1.00 87.93 115 A 1 
ATOM   888  C CE1 . TYR   A 1 115 ? 3.759   4.232   -7.609  1.00 86.47 115 A 1 
ATOM   889  C CE2 . TYR   A 1 115 ? 4.057   6.593   -7.061  1.00 86.11 115 A 1 
ATOM   890  C CZ  . TYR   A 1 115 ? 3.470   5.342   -6.799  1.00 86.42 115 A 1 
ATOM   891  O OH  . TYR   A 1 115 ? 2.615   5.208   -5.734  1.00 84.76 115 A 1 
ATOM   892  N N   . GLN   A 1 116 ? 7.979   3.360   -8.851  1.00 91.54 116 A 1 
ATOM   893  C CA  . GLN   A 1 116 ? 8.143   2.228   -7.934  1.00 89.27 116 A 1 
ATOM   894  C C   . GLN   A 1 116 ? 9.425   2.360   -7.101  1.00 90.48 116 A 1 
ATOM   895  O O   . GLN   A 1 116 ? 9.377   2.227   -5.878  1.00 89.97 116 A 1 
ATOM   896  C CB  . GLN   A 1 116 ? 8.154   0.912   -8.734  1.00 87.53 116 A 1 
ATOM   897  C CG  . GLN   A 1 116 ? 6.756   0.458   -9.201  1.00 78.94 116 A 1 
ATOM   898  C CD  . GLN   A 1 116 ? 5.969   -0.346  -8.166  1.00 72.38 116 A 1 
ATOM   899  O OE1 . GLN   A 1 116 ? 6.450   -0.734  -7.119  1.00 64.61 116 A 1 
ATOM   900  N NE2 . GLN   A 1 116 ? 4.718   -0.645  -8.452  1.00 62.51 116 A 1 
ATOM   901  N N   . VAL   A 1 117 ? 10.558  2.685   -7.729  1.00 90.82 117 A 1 
ATOM   902  C CA  . VAL   A 1 117 ? 11.848  2.881   -7.043  1.00 90.44 117 A 1 
ATOM   903  C C   . VAL   A 1 117 ? 11.762  4.038   -6.044  1.00 91.64 117 A 1 
ATOM   904  O O   . VAL   A 1 117 ? 11.994  3.859   -4.844  1.00 91.93 117 A 1 
ATOM   905  C CB  . VAL   A 1 117 ? 12.991  3.103   -8.062  1.00 88.73 117 A 1 
ATOM   906  C CG1 . VAL   A 1 117 ? 14.323  3.416   -7.372  1.00 84.06 117 A 1 
ATOM   907  C CG2 . VAL   A 1 117 ? 13.216  1.853   -8.920  1.00 85.39 117 A 1 
ATOM   908  N N   . LEU   A 1 118 ? 11.371  5.225   -6.510  1.00 93.03 118 A 1 
ATOM   909  C CA  . LEU   A 1 118 ? 11.384  6.443   -5.700  1.00 93.47 118 A 1 
ATOM   910  C C   . LEU   A 1 118 ? 10.290  6.463   -4.621  1.00 94.02 118 A 1 
ATOM   911  O O   . LEU   A 1 118 ? 10.457  7.103   -3.581  1.00 93.56 118 A 1 
ATOM   912  C CB  . LEU   A 1 118 ? 11.295  7.666   -6.620  1.00 92.72 118 A 1 
ATOM   913  C CG  . LEU   A 1 118 ? 12.485  7.882   -7.578  1.00 90.59 118 A 1 
ATOM   914  C CD1 . LEU   A 1 118 ? 12.242  9.140   -8.416  1.00 87.98 118 A 1 
ATOM   915  C CD2 . LEU   A 1 118 ? 13.801  8.071   -6.824  1.00 86.77 118 A 1 
ATOM   916  N N   . SER   A 1 119 ? 9.189   5.717   -4.794  1.00 93.12 119 A 1 
ATOM   917  C CA  . SER   A 1 119 ? 8.126   5.607   -3.785  1.00 92.75 119 A 1 
ATOM   918  C C   . SER   A 1 119 ? 8.596   4.998   -2.458  1.00 93.83 119 A 1 
ATOM   919  O O   . SER   A 1 119 ? 7.942   5.185   -1.432  1.00 93.23 119 A 1 
ATOM   920  C CB  . SER   A 1 119 ? 6.927   4.824   -4.334  1.00 90.64 119 A 1 
ATOM   921  O OG  . SER   A 1 119 ? 7.176   3.438   -4.337  1.00 78.79 119 A 1 
ATOM   922  N N   . ASN   A 1 120 ? 9.757   4.330   -2.429  1.00 93.78 120 A 1 
ATOM   923  C CA  . ASN   A 1 120 ? 10.372  3.833   -1.200  1.00 93.10 120 A 1 
ATOM   924  C C   . ASN   A 1 120 ? 10.839  4.958   -0.260  1.00 93.85 120 A 1 
ATOM   925  O O   . ASN   A 1 120 ? 10.969  4.718   0.943   1.00 92.70 120 A 1 
ATOM   926  C CB  . ASN   A 1 120 ? 11.518  2.872   -1.548  1.00 92.28 120 A 1 
ATOM   927  C CG  . ASN   A 1 120 ? 10.974  1.581   -2.115  1.00 89.87 120 A 1 
ATOM   928  O OD1 . ASN   A 1 120 ? 10.446  0.750   -1.396  1.00 80.28 120 A 1 
ATOM   929  N ND2 . ASN   A 1 120 ? 11.042  1.409   -3.415  1.00 79.67 120 A 1 
ATOM   930  N N   . LEU   A 1 121 ? 10.984  6.202   -0.749  1.00 95.92 121 A 1 
ATOM   931  C CA  . LEU   A 1 121 ? 11.236  7.379   0.093   1.00 96.01 121 A 1 
ATOM   932  C C   . LEU   A 1 121 ? 10.136  7.603   1.144   1.00 96.24 121 A 1 
ATOM   933  O O   . LEU   A 1 121 ? 10.391  8.206   2.185   1.00 95.39 121 A 1 
ATOM   934  C CB  . LEU   A 1 121 ? 11.393  8.627   -0.793  1.00 95.31 121 A 1 
ATOM   935  C CG  . LEU   A 1 121 ? 12.638  8.621   -1.705  1.00 90.37 121 A 1 
ATOM   936  C CD1 . LEU   A 1 121 ? 12.590  9.828   -2.640  1.00 86.16 121 A 1 
ATOM   937  C CD2 . LEU   A 1 121 ? 13.932  8.689   -0.892  1.00 85.91 121 A 1 
ATOM   938  N N   . LYS   A 1 122 ? 8.919   7.050   0.956   1.00 96.79 122 A 1 
ATOM   939  C CA  . LYS   A 1 122 ? 7.854   7.073   1.972   1.00 96.27 122 A 1 
ATOM   940  C C   . LYS   A 1 122 ? 8.235   6.344   3.261   1.00 96.64 122 A 1 
ATOM   941  O O   . LYS   A 1 122 ? 7.674   6.651   4.308   1.00 96.11 122 A 1 
ATOM   942  C CB  . LYS   A 1 122 ? 6.546   6.525   1.375   1.00 94.18 122 A 1 
ATOM   943  C CG  . LYS   A 1 122 ? 6.488   4.990   1.293   1.00 88.26 122 A 1 
ATOM   944  C CD  . LYS   A 1 122 ? 5.313   4.547   0.425   1.00 87.75 122 A 1 
ATOM   945  C CE  . LYS   A 1 122 ? 5.312   3.036   0.223   1.00 80.89 122 A 1 
ATOM   946  N NZ  . LYS   A 1 122 ? 4.296   2.633   -0.780  1.00 76.82 122 A 1 
ATOM   947  N N   . ILE   A 1 123 ? 9.168   5.397   3.215   1.00 96.34 123 A 1 
ATOM   948  C CA  . ILE   A 1 123 ? 9.696   4.722   4.403   1.00 95.99 123 A 1 
ATOM   949  C C   . ILE   A 1 123 ? 10.458  5.740   5.253   1.00 96.18 123 A 1 
ATOM   950  O O   . ILE   A 1 123 ? 10.179  5.879   6.444   1.00 95.63 123 A 1 
ATOM   951  C CB  . ILE   A 1 123 ? 10.576  3.508   4.017   1.00 95.47 123 A 1 
ATOM   952  C CG1 . ILE   A 1 123 ? 9.751   2.469   3.217   1.00 93.93 123 A 1 
ATOM   953  C CG2 . ILE   A 1 123 ? 11.199  2.868   5.273   1.00 94.23 123 A 1 
ATOM   954  C CD1 . ILE   A 1 123 ? 10.556  1.289   2.669   1.00 89.00 123 A 1 
ATOM   955  N N   . GLY   A 1 124 ? 11.346  6.515   4.626   1.00 96.45 124 A 1 
ATOM   956  C CA  . GLY   A 1 124 ? 12.092  7.589   5.277   1.00 96.04 124 A 1 
ATOM   957  C C   . GLY   A 1 124 ? 11.182  8.686   5.835   1.00 96.27 124 A 1 
ATOM   958  O O   . GLY   A 1 124 ? 11.273  9.007   7.017   1.00 95.37 124 A 1 
ATOM   959  N N   . SER   A 1 125 ? 10.243  9.199   5.035   1.00 96.80 125 A 1 
ATOM   960  C CA  . SER   A 1 125 ? 9.311   10.238  5.496   1.00 96.81 125 A 1 
ATOM   961  C C   . SER   A 1 125 ? 8.424   9.761   6.647   1.00 96.82 125 A 1 
ATOM   962  O O   . SER   A 1 125 ? 8.244   10.487  7.622   1.00 95.99 125 A 1 
ATOM   963  C CB  . SER   A 1 125 ? 8.459   10.770  4.337   1.00 96.10 125 A 1 
ATOM   964  O OG  . SER   A 1 125 ? 7.582   9.785   3.838   1.00 87.68 125 A 1 
ATOM   965  N N   . THR   A 1 126 ? 7.936   8.517   6.598   1.00 96.78 126 A 1 
ATOM   966  C CA  . THR   A 1 126 ? 7.155   7.922   7.690   1.00 96.56 126 A 1 
ATOM   967  C C   . THR   A 1 126 ? 7.989   7.803   8.963   1.00 96.40 126 A 1 
ATOM   968  O O   . THR   A 1 126 ? 7.503   8.159   10.031  1.00 95.27 126 A 1 
ATOM   969  C CB  . THR   A 1 126 ? 6.592   6.544   7.315   1.00 95.97 126 A 1 
ATOM   970  O OG1 . THR   A 1 126 ? 5.808   6.617   6.148   1.00 90.96 126 A 1 
ATOM   971  C CG2 . THR   A 1 126 ? 5.682   5.965   8.400   1.00 90.79 126 A 1 
ATOM   972  N N   . ALA   A 1 127 ? 9.240   7.348   8.877   1.00 96.49 127 A 1 
ATOM   973  C CA  . ALA   A 1 127 ? 10.121  7.212   10.036  1.00 95.72 127 A 1 
ATOM   974  C C   . ALA   A 1 127 ? 10.433  8.565   10.701  1.00 95.54 127 A 1 
ATOM   975  O O   . ALA   A 1 127 ? 10.349  8.687   11.924  1.00 94.23 127 A 1 
ATOM   976  C CB  . ALA   A 1 127 ? 11.406  6.509   9.587   1.00 94.89 127 A 1 
ATOM   977  N N   . VAL   A 1 128 ? 10.731  9.598   9.902   1.00 96.03 128 A 1 
ATOM   978  C CA  . VAL   A 1 128 ? 10.979  10.962  10.398  1.00 95.70 128 A 1 
ATOM   979  C C   . VAL   A 1 128 ? 9.730   11.529  11.076  1.00 95.65 128 A 1 
ATOM   980  O O   . VAL   A 1 128 ? 9.799   11.978  12.219  1.00 94.67 128 A 1 
ATOM   981  C CB  . VAL   A 1 128 ? 11.470  11.880  9.260   1.00 94.90 128 A 1 
ATOM   982  C CG1 . VAL   A 1 128 ? 11.554  13.346  9.691   1.00 91.47 128 A 1 
ATOM   983  C CG2 . VAL   A 1 128 ? 12.868  11.460  8.796   1.00 91.72 128 A 1 
ATOM   984  N N   . LEU   A 1 129 ? 8.567   11.449  10.422  1.00 95.99 129 A 1 
ATOM   985  C CA  . LEU   A 1 129 ? 7.307   11.945  10.983  1.00 96.03 129 A 1 
ATOM   986  C C   . LEU   A 1 129 ? 6.871   11.158  12.225  1.00 95.46 129 A 1 
ATOM   987  O O   . LEU   A 1 129 ? 6.333   11.750  13.158  1.00 93.88 129 A 1 
ATOM   988  C CB  . LEU   A 1 129 ? 6.220   11.919  9.899   1.00 95.98 129 A 1 
ATOM   989  C CG  . LEU   A 1 129 ? 6.419   12.972  8.795   1.00 94.80 129 A 1 
ATOM   990  C CD1 . LEU   A 1 129 ? 5.450   12.699  7.651   1.00 92.42 129 A 1 
ATOM   991  C CD2 . LEU   A 1 129 ? 6.162   14.392  9.304   1.00 91.63 129 A 1 
ATOM   992  N N   . TYR   A 1 130 ? 7.148   9.856   12.283  1.00 95.89 130 A 1 
ATOM   993  C CA  . TYR   A 1 130 ? 6.922   9.031   13.470  1.00 95.30 130 A 1 
ATOM   994  C C   . TYR   A 1 130 ? 7.719   9.552   14.672  1.00 94.74 130 A 1 
ATOM   995  O O   . TYR   A 1 130 ? 7.153   9.757   15.749  1.00 93.32 130 A 1 
ATOM   996  C CB  . TYR   A 1 130 ? 7.279   7.575   13.144  1.00 94.42 130 A 1 
ATOM   997  C CG  . TYR   A 1 130 ? 7.023   6.610   14.276  1.00 92.91 130 A 1 
ATOM   998  C CD1 . TYR   A 1 130 ? 8.037   6.301   15.204  1.00 89.43 130 A 1 
ATOM   999  C CD2 . TYR   A 1 130 ? 5.754   6.019   14.417  1.00 89.18 130 A 1 
ATOM   1000 C CE1 . TYR   A 1 130 ? 7.781   5.422   16.268  1.00 87.15 130 A 1 
ATOM   1001 C CE2 . TYR   A 1 130 ? 5.490   5.139   15.475  1.00 86.68 130 A 1 
ATOM   1002 C CZ  . TYR   A 1 130 ? 6.505   4.846   16.405  1.00 86.93 130 A 1 
ATOM   1003 O OH  . TYR   A 1 130 ? 6.245   4.001   17.456  1.00 84.74 130 A 1 
ATOM   1004 N N   . CYS   A 1 131 ? 9.010   9.847   14.481  1.00 94.25 131 A 1 
ATOM   1005 C CA  . CYS   A 1 131 ? 9.858   10.407  15.534  1.00 93.26 131 A 1 
ATOM   1006 C C   . CYS   A 1 131 ? 9.392   11.800  15.985  1.00 92.66 131 A 1 
ATOM   1007 O O   . CYS   A 1 131 ? 9.304   12.059  17.183  1.00 90.05 131 A 1 
ATOM   1008 C CB  . CYS   A 1 131 ? 11.309  10.467  15.042  1.00 91.95 131 A 1 
ATOM   1009 S SG  . CYS   A 1 131 ? 11.961  8.789   14.816  1.00 86.31 131 A 1 
ATOM   1010 N N   . LEU   A 1 132 ? 9.059   12.683  15.040  1.00 94.13 132 A 1 
ATOM   1011 C CA  . LEU   A 1 132 ? 8.656   14.062  15.328  1.00 93.60 132 A 1 
ATOM   1012 C C   . LEU   A 1 132 ? 7.284   14.145  16.012  1.00 92.93 132 A 1 
ATOM   1013 O O   . LEU   A 1 132 ? 7.139   14.800  17.045  1.00 89.92 132 A 1 
ATOM   1014 C CB  . LEU   A 1 132 ? 8.669   14.877  14.023  1.00 93.04 132 A 1 
ATOM   1015 C CG  . LEU   A 1 132 ? 10.067  15.105  13.407  1.00 88.97 132 A 1 
ATOM   1016 C CD1 . LEU   A 1 132 ? 9.918   15.811  12.062  1.00 84.45 132 A 1 
ATOM   1017 C CD2 . LEU   A 1 132 ? 10.967  15.949  14.306  1.00 83.82 132 A 1 
ATOM   1018 N N   . CYS   A 1 133 ? 6.266   13.464  15.467  1.00 93.41 133 A 1 
ATOM   1019 C CA  . CYS   A 1 133 ? 4.882   13.589  15.931  1.00 92.20 133 A 1 
ATOM   1020 C C   . CYS   A 1 133 ? 4.588   12.752  17.182  1.00 90.90 133 A 1 
ATOM   1021 O O   . CYS   A 1 133 ? 3.809   13.173  18.034  1.00 85.79 133 A 1 
ATOM   1022 C CB  . CYS   A 1 133 ? 3.922   13.196  14.800  1.00 90.72 133 A 1 
ATOM   1023 S SG  . CYS   A 1 133 ? 4.102   14.318  13.380  1.00 85.62 133 A 1 
ATOM   1024 N N   . LEU   A 1 134 ? 5.190   11.565  17.303  1.00 88.99 134 A 1 
ATOM   1025 C CA  . LEU   A 1 134 ? 4.986   10.671  18.451  1.00 86.34 134 A 1 
ATOM   1026 C C   . LEU   A 1 134 ? 6.075   10.816  19.522  1.00 84.99 134 A 1 
ATOM   1027 O O   . LEU   A 1 134 ? 6.021   10.131  20.541  1.00 78.51 134 A 1 
ATOM   1028 C CB  . LEU   A 1 134 ? 4.807   9.216   17.976  1.00 83.26 134 A 1 
ATOM   1029 C CG  . LEU   A 1 134 ? 3.651   9.012   16.981  1.00 81.17 134 A 1 
ATOM   1030 C CD1 . LEU   A 1 134 ? 3.575   7.558   16.537  1.00 75.76 134 A 1 
ATOM   1031 C CD2 . LEU   A 1 134 ? 2.294   9.359   17.607  1.00 74.75 134 A 1 
ATOM   1032 N N   . ARG   A 1 135 ? 7.042   11.727  19.309  1.00 87.90 135 A 1 
ATOM   1033 C CA  . ARG   A 1 135 ? 8.195   11.972  20.199  1.00 88.53 135 A 1 
ATOM   1034 C C   . ARG   A 1 135 ? 8.956   10.687  20.555  1.00 88.28 135 A 1 
ATOM   1035 O O   . ARG   A 1 135 ? 9.555   10.576  21.623  1.00 82.11 135 A 1 
ATOM   1036 C CB  . ARG   A 1 135 ? 7.775   12.776  21.439  1.00 84.77 135 A 1 
ATOM   1037 C CG  . ARG   A 1 135 ? 7.165   14.143  21.086  1.00 75.36 135 A 1 
ATOM   1038 C CD  . ARG   A 1 135 ? 6.897   14.926  22.372  1.00 69.31 135 A 1 
ATOM   1039 N NE  . ARG   A 1 135 ? 6.376   16.274  22.083  1.00 60.65 135 A 1 
ATOM   1040 C CZ  . ARG   A 1 135 ? 6.192   17.243  22.967  1.00 52.28 135 A 1 
ATOM   1041 N NH1 . ARG   A 1 135 ? 6.437   17.067  24.241  1.00 47.61 135 A 1 
ATOM   1042 N NH2 . ARG   A 1 135 ? 5.754   18.407  22.585  1.00 46.49 135 A 1 
ATOM   1043 N N   . HIS   A 1 136 ? 8.916   9.717   19.656  1.00 85.89 136 A 1 
ATOM   1044 C CA  . HIS   A 1 136 ? 9.608   8.452   19.831  1.00 83.54 136 A 1 
ATOM   1045 C C   . HIS   A 1 136 ? 11.054  8.586   19.349  1.00 85.12 136 A 1 
ATOM   1046 O O   . HIS   A 1 136 ? 11.310  9.021   18.229  1.00 81.09 136 A 1 
ATOM   1047 C CB  . HIS   A 1 136 ? 8.842   7.329   19.122  1.00 79.05 136 A 1 
ATOM   1048 C CG  . HIS   A 1 136 ? 8.917   6.034   19.888  1.00 74.99 136 A 1 
ATOM   1049 N ND1 . HIS   A 1 136 ? 10.059  5.342   20.221  1.00 65.35 136 A 1 
ATOM   1050 C CD2 . HIS   A 1 136 ? 7.867   5.353   20.457  1.00 65.12 136 A 1 
ATOM   1051 C CE1 . HIS   A 1 136 ? 9.705   4.272   20.961  1.00 63.44 136 A 1 
ATOM   1052 N NE2 . HIS   A 1 136 ? 8.381   4.251   21.121  1.00 63.97 136 A 1 
ATOM   1053 N N   . ARG   A 1 137 ? 12.020  8.239   20.186  1.00 87.90 137 A 1 
ATOM   1054 C CA  . ARG   A 1 137 ? 13.432  8.233   19.790  1.00 88.89 137 A 1 
ATOM   1055 C C   . ARG   A 1 137 ? 13.776  6.858   19.230  1.00 89.97 137 A 1 
ATOM   1056 O O   . ARG   A 1 137 ? 13.693  5.863   19.943  1.00 85.93 137 A 1 
ATOM   1057 C CB  . ARG   A 1 137 ? 14.341  8.636   20.956  1.00 83.99 137 A 1 
ATOM   1058 C CG  . ARG   A 1 137 ? 14.161  10.122  21.328  1.00 70.63 137 A 1 
ATOM   1059 C CD  . ARG   A 1 137 ? 15.167  10.536  22.406  1.00 64.17 137 A 1 
ATOM   1060 N NE  . ARG   A 1 137 ? 15.032  11.963  22.762  1.00 54.63 137 A 1 
ATOM   1061 C CZ  . ARG   A 1 137 ? 15.800  12.634  23.613  1.00 47.14 137 A 1 
ATOM   1062 N NH1 . ARG   A 1 137 ? 16.785  12.059  24.248  1.00 42.61 137 A 1 
ATOM   1063 N NH2 . ARG   A 1 137 ? 15.585  13.897  23.838  1.00 39.98 137 A 1 
ATOM   1064 N N   . LEU   A 1 138 ? 14.160  6.821   17.961  1.00 88.58 138 A 1 
ATOM   1065 C CA  . LEU   A 1 138 ? 14.761  5.635   17.365  1.00 89.26 138 A 1 
ATOM   1066 C C   . LEU   A 1 138 ? 16.259  5.630   17.674  1.00 89.93 138 A 1 
ATOM   1067 O O   . LEU   A 1 138 ? 16.924  6.661   17.561  1.00 88.01 138 A 1 
ATOM   1068 C CB  . LEU   A 1 138 ? 14.481  5.587   15.854  1.00 87.58 138 A 1 
ATOM   1069 C CG  . LEU   A 1 138 ? 12.990  5.449   15.485  1.00 86.18 138 A 1 
ATOM   1070 C CD1 . LEU   A 1 138 ? 12.830  5.491   13.966  1.00 82.31 138 A 1 
ATOM   1071 C CD2 . LEU   A 1 138 ? 12.376  4.137   15.987  1.00 82.35 138 A 1 
ATOM   1072 N N   . SER   A 1 139 ? 16.790  4.468   18.055  1.00 90.82 139 A 1 
ATOM   1073 C CA  . SER   A 1 139 ? 18.236  4.287   18.167  1.00 91.59 139 A 1 
ATOM   1074 C C   . SER   A 1 139 ? 18.899  4.350   16.785  1.00 92.63 139 A 1 
ATOM   1075 O O   . SER   A 1 139 ? 18.257  4.100   15.761  1.00 92.16 139 A 1 
ATOM   1076 C CB  . SER   A 1 139 ? 18.564  2.970   18.880  1.00 90.06 139 A 1 
ATOM   1077 O OG  . SER   A 1 139 ? 18.235  1.856   18.080  1.00 85.31 139 A 1 
ATOM   1078 N N   . VAL   A 1 140 ? 20.215  4.616   16.743  1.00 92.88 140 A 1 
ATOM   1079 C CA  . VAL   A 1 140 ? 20.993  4.582   15.489  1.00 93.65 140 A 1 
ATOM   1080 C C   . VAL   A 1 140 ? 20.827  3.236   14.772  1.00 94.29 140 A 1 
ATOM   1081 O O   . VAL   A 1 140 ? 20.638  3.191   13.558  1.00 94.09 140 A 1 
ATOM   1082 C CB  . VAL   A 1 140 ? 22.483  4.867   15.763  1.00 92.76 140 A 1 
ATOM   1083 C CG1 . VAL   A 1 140 ? 23.326  4.807   14.490  1.00 85.87 140 A 1 
ATOM   1084 C CG2 . VAL   A 1 140 ? 22.671  6.252   16.392  1.00 85.16 140 A 1 
ATOM   1085 N N   . ARG   A 1 141 ? 20.803  2.134   15.534  1.00 94.00 141 A 1 
ATOM   1086 C CA  . ARG   A 1 141 ? 20.591  0.780   15.004  1.00 94.62 141 A 1 
ATOM   1087 C C   . ARG   A 1 141 ? 19.209  0.622   14.349  1.00 95.27 141 A 1 
ATOM   1088 O O   . ARG   A 1 141 ? 19.101  0.020   13.283  1.00 94.58 141 A 1 
ATOM   1089 C CB  . ARG   A 1 141 ? 20.814  -0.228  16.146  1.00 92.83 141 A 1 
ATOM   1090 C CG  . ARG   A 1 141 ? 20.753  -1.680  15.662  1.00 83.49 141 A 1 
ATOM   1091 C CD  . ARG   A 1 141 ? 21.081  -2.641  16.807  1.00 81.69 141 A 1 
ATOM   1092 N NE  . ARG   A 1 141 ? 20.907  -4.045  16.397  1.00 74.27 141 A 1 
ATOM   1093 C CZ  . ARG   A 1 141 ? 21.284  -5.119  17.070  1.00 68.65 141 A 1 
ATOM   1094 N NH1 . ARG   A 1 141 ? 21.926  -5.047  18.199  1.00 62.53 141 A 1 
ATOM   1095 N NH2 . ARG   A 1 141 ? 21.003  -6.302  16.619  1.00 60.77 141 A 1 
ATOM   1096 N N   . GLN   A 1 142 ? 18.164  1.183   14.954  1.00 94.52 142 A 1 
ATOM   1097 C CA  . GLN   A 1 142 ? 16.815  1.186   14.387  1.00 94.49 142 A 1 
ATOM   1098 C C   . GLN   A 1 142 ? 16.723  2.090   13.149  1.00 95.17 142 A 1 
ATOM   1099 O O   . GLN   A 1 142 ? 16.095  1.702   12.166  1.00 94.84 142 A 1 
ATOM   1100 C CB  . GLN   A 1 142 ? 15.813  1.641   15.452  1.00 93.54 142 A 1 
ATOM   1101 C CG  . GLN   A 1 142 ? 15.550  0.566   16.512  1.00 91.95 142 A 1 
ATOM   1102 C CD  . GLN   A 1 142 ? 14.761  1.108   17.701  1.00 90.80 142 A 1 
ATOM   1103 O OE1 . GLN   A 1 142 ? 14.883  2.259   18.084  1.00 85.83 142 A 1 
ATOM   1104 N NE2 . GLN   A 1 142 ? 13.942  0.297   18.329  1.00 82.97 142 A 1 
ATOM   1105 N N   . GLY   A 1 143 ? 17.376  3.256   13.158  1.00 94.59 143 A 1 
ATOM   1106 C CA  . GLY   A 1 143 ? 17.486  4.126   11.985  1.00 94.71 143 A 1 
ATOM   1107 C C   . GLY   A 1 143 ? 18.160  3.420   10.803  1.00 95.73 143 A 1 
ATOM   1108 O O   . GLY   A 1 143 ? 17.619  3.416   9.699   1.00 95.50 143 A 1 
ATOM   1109 N N   . LEU   A 1 144 ? 19.272  2.726   11.050  1.00 95.44 144 A 1 
ATOM   1110 C CA  . LEU   A 1 144 ? 19.960  1.917   10.043  1.00 95.99 144 A 1 
ATOM   1111 C C   . LEU   A 1 144 ? 19.060  0.800   9.493   1.00 96.59 144 A 1 
ATOM   1112 O O   . LEU   A 1 144 ? 19.022  0.587   8.286   1.00 96.48 144 A 1 
ATOM   1113 C CB  . LEU   A 1 144 ? 21.259  1.358   10.649  1.00 95.38 144 A 1 
ATOM   1114 C CG  . LEU   A 1 144 ? 22.115  0.542   9.658   1.00 82.12 144 A 1 
ATOM   1115 C CD1 . LEU   A 1 144 ? 22.608  1.384   8.485   1.00 75.53 144 A 1 
ATOM   1116 C CD2 . LEU   A 1 144 ? 23.328  -0.038  10.387  1.00 77.08 144 A 1 
ATOM   1117 N N   . ALA   A 1 145 ? 18.289  0.128   10.349  1.00 96.36 145 A 1 
ATOM   1118 C CA  . ALA   A 1 145 ? 17.341  -0.895  9.907   1.00 96.51 145 A 1 
ATOM   1119 C C   . ALA   A 1 145 ? 16.290  -0.332  8.932   1.00 97.02 145 A 1 
ATOM   1120 O O   . ALA   A 1 145 ? 15.993  -0.955  7.914   1.00 96.70 145 A 1 
ATOM   1121 C CB  . ALA   A 1 145 ? 16.683  -1.526  11.140  1.00 95.83 145 A 1 
ATOM   1122 N N   . LEU   A 1 146 ? 15.764  0.868   9.183   1.00 96.31 146 A 1 
ATOM   1123 C CA  . LEU   A 1 146 ? 14.798  1.518   8.293   1.00 96.38 146 A 1 
ATOM   1124 C C   . LEU   A 1 146 ? 15.432  1.973   6.969   1.00 96.79 146 A 1 
ATOM   1125 O O   . LEU   A 1 146 ? 14.792  1.860   5.924   1.00 96.27 146 A 1 
ATOM   1126 C CB  . LEU   A 1 146 ? 14.125  2.686   9.025   1.00 95.74 146 A 1 
ATOM   1127 C CG  . LEU   A 1 146 ? 13.294  2.261   10.253  1.00 94.31 146 A 1 
ATOM   1128 C CD1 . LEU   A 1 146 ? 12.776  3.498   10.973  1.00 91.89 146 A 1 
ATOM   1129 C CD2 . LEU   A 1 146 ? 12.098  1.380   9.887   1.00 90.92 146 A 1 
ATOM   1130 N N   . LEU   A 1 147 ? 16.700  2.418   6.982   1.00 96.85 147 A 1 
ATOM   1131 C CA  . LEU   A 1 147 ? 17.457  2.690   5.757   1.00 96.84 147 A 1 
ATOM   1132 C C   . LEU   A 1 147 ? 17.652  1.420   4.920   1.00 97.21 147 A 1 
ATOM   1133 O O   . LEU   A 1 147 ? 17.485  1.466   3.702   1.00 96.78 147 A 1 
ATOM   1134 C CB  . LEU   A 1 147 ? 18.819  3.320   6.100   1.00 96.08 147 A 1 
ATOM   1135 C CG  . LEU   A 1 147 ? 18.758  4.763   6.632   1.00 86.73 147 A 1 
ATOM   1136 C CD1 . LEU   A 1 147 ? 20.153  5.198   7.080   1.00 82.26 147 A 1 
ATOM   1137 C CD2 . LEU   A 1 147 ? 18.266  5.746   5.571   1.00 81.87 147 A 1 
ATOM   1138 N N   . LEU   A 1 148 ? 17.926  0.278   5.557   1.00 97.31 148 A 1 
ATOM   1139 C CA  . LEU   A 1 148 ? 18.019  -1.013  4.871   1.00 97.41 148 A 1 
ATOM   1140 C C   . LEU   A 1 148 ? 16.684  -1.440  4.252   1.00 97.46 148 A 1 
ATOM   1141 O O   . LEU   A 1 148 ? 16.687  -1.951  3.137   1.00 96.81 148 A 1 
ATOM   1142 C CB  . LEU   A 1 148 ? 18.538  -2.096  5.831   1.00 96.99 148 A 1 
ATOM   1143 C CG  . LEU   A 1 148 ? 20.011  -1.941  6.260   1.00 94.03 148 A 1 
ATOM   1144 C CD1 . LEU   A 1 148 ? 20.328  -3.003  7.311   1.00 90.06 148 A 1 
ATOM   1145 C CD2 . LEU   A 1 148 ? 20.982  -2.109  5.098   1.00 89.49 148 A 1 
ATOM   1146 N N   . LEU   A 1 149 ? 15.539  -1.189  4.905   1.00 97.21 149 A 1 
ATOM   1147 C CA  . LEU   A 1 149 ? 14.221  -1.430  4.296   1.00 96.92 149 A 1 
ATOM   1148 C C   . LEU   A 1 149 ? 14.002  -0.571  3.048   1.00 96.88 149 A 1 
ATOM   1149 O O   . LEU   A 1 149 ? 13.493  -1.061  2.044   1.00 95.92 149 A 1 
ATOM   1150 C CB  . LEU   A 1 149 ? 13.081  -1.153  5.291   1.00 95.80 149 A 1 
ATOM   1151 C CG  . LEU   A 1 149 ? 12.943  -2.127  6.472   1.00 92.55 149 A 1 
ATOM   1152 C CD1 . LEU   A 1 149 ? 11.686  -1.745  7.255   1.00 91.80 149 A 1 
ATOM   1153 C CD2 . LEU   A 1 149 ? 12.813  -3.580  6.024   1.00 91.21 149 A 1 
ATOM   1154 N N   . MET   A 1 150 ? 14.393  0.704   3.095   1.00 97.12 150 A 1 
ATOM   1155 C CA  . MET   A 1 150 ? 14.279  1.618   1.961   1.00 96.63 150 A 1 
ATOM   1156 C C   . MET   A 1 150 ? 15.166  1.163   0.790   1.00 96.64 150 A 1 
ATOM   1157 O O   . MET   A 1 150 ? 14.695  1.100   -0.346  1.00 95.74 150 A 1 
ATOM   1158 C CB  . MET   A 1 150 ? 14.622  3.036   2.432   1.00 95.43 150 A 1 
ATOM   1159 C CG  . MET   A 1 150 ? 14.265  4.096   1.389   1.00 86.19 150 A 1 
ATOM   1160 S SD  . MET   A 1 150 ? 14.520  5.800   1.967   1.00 86.07 150 A 1 
ATOM   1161 C CE  . MET   A 1 150 ? 16.321  5.836   2.079   1.00 74.01 150 A 1 
ATOM   1162 N N   . ALA   A 1 151 ? 16.408  0.772   1.076   1.00 96.96 151 A 1 
ATOM   1163 C CA  . ALA   A 1 151 ? 17.336  0.236   0.087   1.00 96.62 151 A 1 
ATOM   1164 C C   . ALA   A 1 151 ? 16.837  -1.086  -0.521  1.00 96.29 151 A 1 
ATOM   1165 O O   . ALA   A 1 151 ? 16.908  -1.261  -1.734  1.00 95.24 151 A 1 
ATOM   1166 C CB  . ALA   A 1 151 ? 18.709  0.071   0.748   1.00 96.00 151 A 1 
ATOM   1167 N N   . ALA   A 1 152 ? 16.274  -1.982  0.289   1.00 96.17 152 A 1 
ATOM   1168 C CA  . ALA   A 1 152 ? 15.693  -3.237  -0.180  1.00 95.67 152 A 1 
ATOM   1169 C C   . ALA   A 1 152 ? 14.543  -3.002  -1.166  1.00 95.28 152 A 1 
ATOM   1170 O O   . ALA   A 1 152 ? 14.511  -3.607  -2.235  1.00 94.19 152 A 1 
ATOM   1171 C CB  . ALA   A 1 152 ? 15.220  -4.047  1.035   1.00 95.48 152 A 1 
ATOM   1172 N N   . GLY   A 1 153 ? 13.627  -2.087  -0.837  1.00 95.50 153 A 1 
ATOM   1173 C CA  . GLY   A 1 153 ? 12.512  -1.732  -1.710  1.00 94.48 153 A 1 
ATOM   1174 C C   . GLY   A 1 153 ? 12.964  -1.119  -3.035  1.00 94.13 153 A 1 
ATOM   1175 O O   . GLY   A 1 153 ? 12.477  -1.519  -4.090  1.00 92.82 153 A 1 
ATOM   1176 N N   . ALA   A 1 154 ? 13.934  -0.197  -2.995  1.00 95.83 154 A 1 
ATOM   1177 C CA  . ALA   A 1 154 ? 14.504  0.408   -4.196  1.00 94.83 154 A 1 
ATOM   1178 C C   . ALA   A 1 154 ? 15.243  -0.626  -5.068  1.00 94.20 154 A 1 
ATOM   1179 O O   . ALA   A 1 154 ? 15.042  -0.662  -6.279  1.00 92.20 154 A 1 
ATOM   1180 C CB  . ALA   A 1 154 ? 15.419  1.559   -3.771  1.00 93.77 154 A 1 
ATOM   1181 N N   . CYS   A 1 155 ? 16.031  -1.505  -4.459  1.00 95.09 155 A 1 
ATOM   1182 C CA  . CYS   A 1 155 ? 16.756  -2.575  -5.149  1.00 94.36 155 A 1 
ATOM   1183 C C   . CYS   A 1 155 ? 15.800  -3.545  -5.865  1.00 93.99 155 A 1 
ATOM   1184 O O   . CYS   A 1 155 ? 15.997  -3.862  -7.037  1.00 91.77 155 A 1 
ATOM   1185 C CB  . CYS   A 1 155 ? 17.629  -3.303  -4.114  1.00 92.63 155 A 1 
ATOM   1186 S SG  . CYS   A 1 155 ? 18.677  -4.548  -4.920  1.00 85.47 155 A 1 
ATOM   1187 N N   . TYR   A 1 156 ? 14.736  -3.976  -5.190  1.00 93.23 156 A 1 
ATOM   1188 C CA  . TYR   A 1 156 ? 13.718  -4.841  -5.785  1.00 92.53 156 A 1 
ATOM   1189 C C   . TYR   A 1 156 ? 12.981  -4.156  -6.941  1.00 92.13 156 A 1 
ATOM   1190 O O   . TYR   A 1 156 ? 12.839  -4.739  -8.013  1.00 91.68 156 A 1 
ATOM   1191 C CB  . TYR   A 1 156 ? 12.737  -5.289  -4.700  1.00 92.25 156 A 1 
ATOM   1192 C CG  . TYR   A 1 156 ? 11.584  -6.101  -5.247  1.00 92.70 156 A 1 
ATOM   1193 C CD1 . TYR   A 1 156 ? 10.297  -5.537  -5.349  1.00 90.09 156 A 1 
ATOM   1194 C CD2 . TYR   A 1 156 ? 11.802  -7.414  -5.711  1.00 90.60 156 A 1 
ATOM   1195 C CE1 . TYR   A 1 156 ? 9.242   -6.276  -5.902  1.00 89.50 156 A 1 
ATOM   1196 C CE2 . TYR   A 1 156 ? 10.752  -8.160  -6.269  1.00 89.28 156 A 1 
ATOM   1197 C CZ  . TYR   A 1 156 ? 9.473   -7.582  -6.362  1.00 90.60 156 A 1 
ATOM   1198 O OH  . TYR   A 1 156 ? 8.449   -8.305  -6.916  1.00 88.76 156 A 1 
ATOM   1199 N N   . ALA   A 1 157 ? 12.550  -2.904  -6.749  1.00 91.92 157 A 1 
ATOM   1200 C CA  . ALA   A 1 157 ? 11.822  -2.153  -7.768  1.00 89.77 157 A 1 
ATOM   1201 C C   . ALA   A 1 157 ? 12.676  -1.836  -9.010  1.00 87.90 157 A 1 
ATOM   1202 O O   . ALA   A 1 157 ? 12.139  -1.767  -10.112 1.00 85.54 157 A 1 
ATOM   1203 C CB  . ALA   A 1 157 ? 11.277  -0.881  -7.117  1.00 89.13 157 A 1 
ATOM   1204 N N   . ALA   A 1 158 ? 13.993  -1.685  -8.853  1.00 90.89 158 A 1 
ATOM   1205 C CA  . ALA   A 1 158 ? 14.904  -1.413  -9.963  1.00 88.12 158 A 1 
ATOM   1206 C C   . ALA   A 1 158 ? 15.142  -2.623  -10.888 1.00 85.61 158 A 1 
ATOM   1207 O O   . ALA   A 1 158 ? 15.489  -2.430  -12.050 1.00 80.31 158 A 1 
ATOM   1208 C CB  . ALA   A 1 158 ? 16.227  -0.887  -9.393  1.00 86.16 158 A 1 
ATOM   1209 N N   . GLY   A 1 159 ? 14.965  -3.860  -10.391 1.00 85.09 159 A 1 
ATOM   1210 C CA  . GLY   A 1 159 ? 15.241  -5.037  -11.226 1.00 82.51 159 A 1 
ATOM   1211 C C   . GLY   A 1 159 ? 15.063  -6.385  -10.532 1.00 82.34 159 A 1 
ATOM   1212 O O   . GLY   A 1 159 ? 15.770  -7.339  -10.853 1.00 73.91 159 A 1 
ATOM   1213 N N   . GLY   A 1 160 ? 14.148  -6.500  -9.583  1.00 78.84 160 A 1 
ATOM   1214 C CA  . GLY   A 1 160 ? 13.893  -7.754  -8.860  1.00 74.93 160 A 1 
ATOM   1215 C C   . GLY   A 1 160 ? 13.215  -8.855  -9.685  1.00 77.11 160 A 1 
ATOM   1216 O O   . GLY   A 1 160 ? 13.267  -10.029 -9.302  1.00 72.62 160 A 1 
ATOM   1217 N N   . LEU   A 1 161 ? 12.593  -8.481  -10.807 1.00 78.46 161 A 1 
ATOM   1218 C CA  . LEU   A 1 161 ? 11.892  -9.378  -11.724 1.00 78.94 161 A 1 
ATOM   1219 C C   . LEU   A 1 161 ? 12.373  -9.136  -13.155 1.00 80.58 161 A 1 
ATOM   1220 O O   . LEU   A 1 161 ? 12.613  -7.995  -13.544 1.00 78.06 161 A 1 
ATOM   1221 C CB  . LEU   A 1 161 ? 10.375  -9.147  -11.621 1.00 75.19 161 A 1 
ATOM   1222 C CG  . LEU   A 1 161 ? 9.755   -9.511  -10.260 1.00 72.58 161 A 1 
ATOM   1223 C CD1 . LEU   A 1 161 ? 8.315   -9.007  -10.191 1.00 69.91 161 A 1 
ATOM   1224 C CD2 . LEU   A 1 161 ? 9.740   -11.025 -10.030 1.00 72.21 161 A 1 
ATOM   1225 N N   . GLN   A 1 162 ? 12.455  -10.203 -13.951 1.00 81.29 162 A 1 
ATOM   1226 C CA  . GLN   A 1 162 ? 12.769  -10.124 -15.377 1.00 82.14 162 A 1 
ATOM   1227 C C   . GLN   A 1 162 ? 11.880  -11.076 -16.180 1.00 82.38 162 A 1 
ATOM   1228 O O   . GLN   A 1 162 ? 11.417  -12.102 -15.670 1.00 79.53 162 A 1 
ATOM   1229 C CB  . GLN   A 1 162 ? 14.269  -10.381 -15.612 1.00 76.85 162 A 1 
ATOM   1230 C CG  . GLN   A 1 162 ? 14.707  -11.821 -15.291 1.00 70.05 162 A 1 
ATOM   1231 C CD  . GLN   A 1 162 ? 16.218  -12.039 -15.405 1.00 66.41 162 A 1 
ATOM   1232 O OE1 . GLN   A 1 162 ? 17.002  -11.119 -15.560 1.00 61.24 162 A 1 
ATOM   1233 N NE2 . GLN   A 1 162 ? 16.674  -13.266 -15.306 1.00 57.94 162 A 1 
ATOM   1234 N N   . VAL   A 1 163 ? 11.659  -10.745 -17.455 1.00 76.59 163 A 1 
ATOM   1235 C CA  . VAL   A 1 163 ? 11.048  -11.692 -18.395 1.00 76.21 163 A 1 
ATOM   1236 C C   . VAL   A 1 163 ? 12.060  -12.816 -18.657 1.00 75.08 163 A 1 
ATOM   1237 O O   . VAL   A 1 163 ? 13.245  -12.514 -18.823 1.00 71.60 163 A 1 
ATOM   1238 C CB  . VAL   A 1 163 ? 10.622  -10.990 -19.695 1.00 72.09 163 A 1 
ATOM   1239 C CG1 . VAL   A 1 163 ? 9.902   -11.947 -20.644 1.00 65.89 163 A 1 
ATOM   1240 C CG2 . VAL   A 1 163 ? 9.659   -9.829  -19.391 1.00 68.60 163 A 1 
ATOM   1241 N N   . PRO   A 1 164 ? 11.644  -14.096 -18.678 1.00 75.54 164 A 1 
ATOM   1242 C CA  . PRO   A 1 164 ? 12.515  -15.182 -19.100 1.00 74.86 164 A 1 
ATOM   1243 C C   . PRO   A 1 164 ? 13.085  -14.863 -20.481 1.00 74.07 164 A 1 
ATOM   1244 O O   . PRO   A 1 164 ? 12.330  -14.724 -21.444 1.00 66.44 164 A 1 
ATOM   1245 C CB  . PRO   A 1 164 ? 11.641  -16.440 -19.122 1.00 69.04 164 A 1 
ATOM   1246 C CG  . PRO   A 1 164 ? 10.479  -16.092 -18.199 1.00 68.38 164 A 1 
ATOM   1247 C CD  . PRO   A 1 164 ? 10.325  -14.581 -18.358 1.00 72.82 164 A 1 
ATOM   1248 N N   . GLY   A 1 165 ? 14.408  -14.703 -20.571 1.00 65.14 165 A 1 
ATOM   1249 C CA  . GLY   A 1 165 ? 15.069  -14.555 -21.858 1.00 63.56 165 A 1 
ATOM   1250 C C   . GLY   A 1 165 ? 14.848  -15.831 -22.659 1.00 62.57 165 A 1 
ATOM   1251 O O   . GLY   A 1 165 ? 15.153  -16.917 -22.174 1.00 56.30 165 A 1 
ATOM   1252 N N   . ASN   A 1 166 ? 14.360  -15.706 -23.895 1.00 48.52 166 A 1 
ATOM   1253 C CA  . ASN   A 1 166 ? 14.538  -16.787 -24.854 1.00 48.23 166 A 1 
ATOM   1254 C C   . ASN   A 1 166 ? 16.046  -16.952 -25.043 1.00 47.67 166 A 1 
ATOM   1255 O O   . ASN   A 1 166 ? 16.704  -16.061 -25.571 1.00 43.71 166 A 1 
ATOM   1256 C CB  . ASN   A 1 166 ? 13.811  -16.475 -26.173 1.00 43.43 166 A 1 
ATOM   1257 C CG  . ASN   A 1 166 ? 12.353  -16.911 -26.174 1.00 39.25 166 A 1 
ATOM   1258 O OD1 . ASN   A 1 166 ? 11.900  -17.700 -25.367 1.00 36.64 166 A 1 
ATOM   1259 N ND2 . ASN   A 1 166 ? 11.578  -16.428 -27.119 1.00 35.93 166 A 1 
ATOM   1260 N N   . THR   A 1 167 ? 16.602  -18.077 -24.600 1.00 43.76 167 A 1 
ATOM   1261 C CA  . THR   A 1 167 ? 18.018  -18.430 -24.803 1.00 44.98 167 A 1 
ATOM   1262 C C   . THR   A 1 167 ? 18.363  -18.642 -26.271 1.00 44.69 167 A 1 
ATOM   1263 O O   . THR   A 1 167 ? 19.539  -18.702 -26.614 1.00 41.33 167 A 1 
ATOM   1264 C CB  . THR   A 1 167 ? 18.369  -19.713 -24.043 1.00 40.64 167 A 1 
ATOM   1265 O OG1 . THR   A 1 167 ? 17.348  -20.671 -24.213 1.00 36.58 167 A 1 
ATOM   1266 C CG2 . THR   A 1 167 ? 18.516  -19.468 -22.540 1.00 36.78 167 A 1 
ATOM   1267 N N   . LEU   A 1 168 ? 17.360  -18.769 -27.144 1.00 43.81 168 A 1 
ATOM   1268 C CA  . LEU   A 1 168 ? 17.602  -18.834 -28.577 1.00 43.94 168 A 1 
ATOM   1269 C C   . LEU   A 1 168 ? 18.119  -17.469 -29.056 1.00 44.32 168 A 1 
ATOM   1270 O O   . LEU   A 1 168 ? 17.493  -16.447 -28.777 1.00 41.52 168 A 1 
ATOM   1271 C CB  . LEU   A 1 168 ? 16.326  -19.270 -29.318 1.00 40.14 168 A 1 
ATOM   1272 C CG  . LEU   A 1 168 ? 16.040  -20.774 -29.173 1.00 37.41 168 A 1 
ATOM   1273 C CD1 . LEU   A 1 168 ? 14.618  -21.084 -29.645 1.00 35.63 168 A 1 
ATOM   1274 C CD2 . LEU   A 1 168 ? 17.009  -21.621 -30.007 1.00 37.05 168 A 1 
ATOM   1275 N N   . PRO   A 1 169 ? 19.231  -17.448 -29.820 1.00 40.42 169 A 1 
ATOM   1276 C CA  . PRO   A 1 169 ? 19.845  -16.235 -30.363 1.00 42.04 169 A 1 
ATOM   1277 C C   . PRO   A 1 169 ? 19.013  -15.583 -31.470 1.00 44.38 169 A 1 
ATOM   1278 O O   . PRO   A 1 169 ? 19.477  -14.657 -32.126 1.00 41.90 169 A 1 
ATOM   1279 C CB  . PRO   A 1 169 ? 21.222  -16.685 -30.863 1.00 38.93 169 A 1 
ATOM   1280 C CG  . PRO   A 1 169 ? 20.984  -18.137 -31.273 1.00 38.39 169 A 1 
ATOM   1281 C CD  . PRO   A 1 169 ? 19.979  -18.625 -30.235 1.00 43.55 169 A 1 
ATOM   1282 N N   . SER   A 1 170 ? 17.799  -16.079 -31.726 1.00 38.13 170 A 1 
ATOM   1283 C CA  . SER   A 1 170 ? 16.891  -15.412 -32.642 1.00 38.95 170 A 1 
ATOM   1284 C C   . SER   A 1 170 ? 16.697  -13.977 -32.157 1.00 39.03 170 A 1 
ATOM   1285 O O   . SER   A 1 170 ? 16.473  -13.781 -30.958 1.00 37.04 170 A 1 
ATOM   1286 C CB  . SER   A 1 170 ? 15.546  -16.138 -32.742 1.00 36.41 170 A 1 
ATOM   1287 O OG  . SER   A 1 170 ? 15.011  -16.427 -31.472 1.00 33.71 170 A 1 
ATOM   1288 N N   . PRO   A 1 171 ? 16.799  -12.975 -33.063 1.00 35.97 171 A 1 
ATOM   1289 C CA  . PRO   A 1 171 ? 16.645  -11.583 -32.691 1.00 37.03 171 A 1 
ATOM   1290 C C   . PRO   A 1 171 ? 15.352  -11.464 -31.891 1.00 39.16 171 A 1 
ATOM   1291 O O   . PRO   A 1 171 ? 14.332  -12.008 -32.328 1.00 37.46 171 A 1 
ATOM   1292 C CB  . PRO   A 1 171 ? 16.614  -10.791 -34.006 1.00 33.88 171 A 1 
ATOM   1293 C CG  . PRO   A 1 171 ? 16.232  -11.835 -35.052 1.00 32.20 171 A 1 
ATOM   1294 C CD  . PRO   A 1 171 ? 16.836  -13.122 -34.508 1.00 36.16 171 A 1 
ATOM   1295 N N   . PRO   A 1 172 ? 15.390  -10.845 -30.684 1.00 33.19 172 A 1 
ATOM   1296 C CA  . PRO   A 1 172 ? 14.210  -10.773 -29.843 1.00 33.90 172 A 1 
ATOM   1297 C C   . PRO   A 1 172 ? 13.089  -10.209 -30.710 1.00 35.43 172 A 1 
ATOM   1298 O O   . PRO   A 1 172 ? 13.304  -9.172  -31.345 1.00 33.54 172 A 1 
ATOM   1299 C CB  . PRO   A 1 172 ? 14.584  -9.869  -28.659 1.00 31.24 172 A 1 
ATOM   1300 C CG  . PRO   A 1 172 ? 15.787  -9.081  -29.165 1.00 29.90 172 A 1 
ATOM   1301 C CD  . PRO   A 1 172 ? 16.461  -10.042 -30.142 1.00 33.54 172 A 1 
ATOM   1302 N N   . PRO   A 1 173 ? 11.940  -10.898 -30.833 1.00 31.84 173 A 1 
ATOM   1303 C CA  . PRO   A 1 173 ? 10.865  -10.419 -31.683 1.00 32.49 173 A 1 
ATOM   1304 C C   . PRO   A 1 173 ? 10.575  -8.981  -31.273 1.00 33.89 173 A 1 
ATOM   1305 O O   . PRO   A 1 173 ? 10.519  -8.690  -30.079 1.00 31.84 173 A 1 
ATOM   1306 C CB  . PRO   A 1 173 ? 9.687   -11.379 -31.462 1.00 29.48 173 A 1 
ATOM   1307 C CG  . PRO   A 1 173 ? 10.007  -12.065 -30.139 1.00 28.02 173 A 1 
ATOM   1308 C CD  . PRO   A 1 173 ? 11.529  -12.079 -30.093 1.00 31.19 173 A 1 
ATOM   1309 N N   . ALA   A 1 174 ? 10.429  -8.074  -32.251 1.00 35.40 174 A 1 
ATOM   1310 C CA  . ALA   A 1 174 ? 10.349  -6.621  -32.028 1.00 34.16 174 A 1 
ATOM   1311 C C   . ALA   A 1 174 ? 9.213   -6.179  -31.081 1.00 34.71 174 A 1 
ATOM   1312 O O   . ALA   A 1 174 ? 9.211   -5.053  -30.587 1.00 32.37 174 A 1 
ATOM   1313 C CB  . ALA   A 1 174 ? 10.205  -5.952  -33.395 1.00 30.97 174 A 1 
ATOM   1314 N N   . ALA   A 1 175 ? 8.278   -7.081  -30.774 1.00 34.22 175 A 1 
ATOM   1315 C CA  . ALA   A 1 175 ? 7.272   -6.970  -29.727 1.00 32.99 175 A 1 
ATOM   1316 C C   . ALA   A 1 175 ? 7.826   -7.094  -28.294 1.00 33.85 175 A 1 
ATOM   1317 O O   . ALA   A 1 175 ? 7.035   -7.205  -27.357 1.00 31.54 175 A 1 
ATOM   1318 C CB  . ALA   A 1 175 ? 6.185   -8.013  -29.995 1.00 29.86 175 A 1 
ATOM   1319 N N   . ALA   A 1 176 ? 9.157   -7.079  -28.085 1.00 35.30 176 A 1 
ATOM   1320 C CA  . ALA   A 1 176 ? 9.694   -6.656  -26.805 1.00 34.52 176 A 1 
ATOM   1321 C C   . ALA   A 1 176 ? 9.116   -5.260  -26.573 1.00 35.13 176 A 1 
ATOM   1322 O O   . ALA   A 1 176 ? 9.568   -4.301  -27.192 1.00 32.67 176 A 1 
ATOM   1323 C CB  . ALA   A 1 176 ? 11.229  -6.664  -26.840 1.00 31.77 176 A 1 
ATOM   1324 N N   . ALA   A 1 177 ? 8.047   -5.178  -25.771 1.00 39.27 177 A 1 
ATOM   1325 C CA  . ALA   A 1 177 ? 7.388   -3.929  -25.434 1.00 39.13 177 A 1 
ATOM   1326 C C   . ALA   A 1 177 ? 8.501   -2.973  -25.031 1.00 39.66 177 A 1 
ATOM   1327 O O   . ALA   A 1 177 ? 9.211   -3.249  -24.062 1.00 37.35 177 A 1 
ATOM   1328 C CB  . ALA   A 1 177 ? 6.392   -4.170  -24.295 1.00 36.11 177 A 1 
ATOM   1329 N N   . SER   A 1 178 ? 8.737   -1.946  -25.846 1.00 39.24 178 A 1 
ATOM   1330 C CA  . SER   A 1 178 ? 9.843   -1.024  -25.649 1.00 39.55 178 A 1 
ATOM   1331 C C   . SER   A 1 178 ? 9.757   -0.575  -24.200 1.00 41.20 178 A 1 
ATOM   1332 O O   . SER   A 1 178 ? 8.673   -0.148  -23.793 1.00 38.43 178 A 1 
ATOM   1333 C CB  . SER   A 1 178 ? 9.743   0.164   -26.614 1.00 35.37 178 A 1 
ATOM   1334 O OG  . SER   A 1 178 ? 8.425   0.666   -26.673 1.00 31.21 178 A 1 
ATOM   1335 N N   . PRO   A 1 179 ? 10.834  -0.774  -23.382 1.00 47.27 179 A 1 
ATOM   1336 C CA  . PRO   A 1 179 ? 10.797  -0.388  -21.988 1.00 47.85 179 A 1 
ATOM   1337 C C   . PRO   A 1 179 ? 10.308  1.047   -21.976 1.00 49.37 179 A 1 
ATOM   1338 O O   . PRO   A 1 179 ? 10.825  1.863   -22.739 1.00 47.35 179 A 1 
ATOM   1339 C CB  . PRO   A 1 179 ? 12.226  -0.552  -21.461 1.00 45.09 179 A 1 
ATOM   1340 C CG  . PRO   A 1 179 ? 13.089  -0.556  -22.719 1.00 44.01 179 A 1 
ATOM   1341 C CD  . PRO   A 1 179 ? 12.179  -1.159  -23.779 1.00 45.97 179 A 1 
ATOM   1342 N N   . MET   A 1 180 ? 9.234   1.313   -21.226 1.00 50.78 180 A 1 
ATOM   1343 C CA  . MET   A 1 180 ? 8.597   2.623   -21.279 1.00 51.24 180 A 1 
ATOM   1344 C C   . MET   A 1 180 ? 9.701   3.654   -21.073 1.00 54.32 180 A 1 
ATOM   1345 O O   . MET   A 1 180 ? 10.419  3.542   -20.075 1.00 50.07 180 A 1 
ATOM   1346 C CB  . MET   A 1 180 ? 7.493   2.748   -20.213 1.00 46.62 180 A 1 
ATOM   1347 C CG  . MET   A 1 180 ? 6.145   3.104   -20.835 1.00 42.64 180 A 1 
ATOM   1348 S SD  . MET   A 1 180 ? 4.814   3.452   -19.636 1.00 38.95 180 A 1 
ATOM   1349 C CE  . MET   A 1 180 ? 4.278   1.765   -19.252 1.00 36.82 180 A 1 
ATOM   1350 N N   . PRO   A 1 181 ? 9.951   4.570   -22.031 1.00 61.23 181 A 1 
ATOM   1351 C CA  . PRO   A 1 181 ? 11.132  5.412   -22.000 1.00 63.89 181 A 1 
ATOM   1352 C C   . PRO   A 1 181 ? 11.158  6.139   -20.666 1.00 67.15 181 A 1 
ATOM   1353 O O   . PRO   A 1 181 ? 10.104  6.557   -20.174 1.00 64.07 181 A 1 
ATOM   1354 C CB  . PRO   A 1 181 ? 11.016  6.355   -23.201 1.00 58.15 181 A 1 
ATOM   1355 C CG  . PRO   A 1 181 ? 9.529   6.322   -23.543 1.00 54.48 181 A 1 
ATOM   1356 C CD  . PRO   A 1 181 ? 9.108   4.911   -23.157 1.00 58.35 181 A 1 
ATOM   1357 N N   . LEU   A 1 182 ? 12.347  6.258   -20.065 1.00 70.96 182 A 1 
ATOM   1358 C CA  . LEU   A 1 182 ? 12.519  6.931   -18.786 1.00 71.43 182 A 1 
ATOM   1359 C C   . LEU   A 1 182 ? 11.884  8.320   -18.881 1.00 71.90 182 A 1 
ATOM   1360 O O   . LEU   A 1 182 ? 12.381  9.188   -19.595 1.00 66.48 182 A 1 
ATOM   1361 C CB  . LEU   A 1 182 ? 14.019  6.999   -18.463 1.00 67.23 182 A 1 
ATOM   1362 C CG  . LEU   A 1 182 ? 14.305  7.499   -17.038 1.00 60.90 182 A 1 
ATOM   1363 C CD1 . LEU   A 1 182 ? 14.169  6.370   -16.022 1.00 56.29 182 A 1 
ATOM   1364 C CD2 . LEU   A 1 182 ? 15.727  8.052   -16.943 1.00 57.48 182 A 1 
ATOM   1365 N N   . HIS   A 1 183 ? 10.762  8.504   -18.196 1.00 76.95 183 A 1 
ATOM   1366 C CA  . HIS   A 1 183 ? 10.004  9.739   -18.239 1.00 78.16 183 A 1 
ATOM   1367 C C   . HIS   A 1 183 ? 9.931   10.325  -16.838 1.00 80.87 183 A 1 
ATOM   1368 O O   . HIS   A 1 183 ? 9.081   9.956   -16.023 1.00 77.06 183 A 1 
ATOM   1369 C CB  . HIS   A 1 183 ? 8.632   9.514   -18.881 1.00 71.58 183 A 1 
ATOM   1370 C CG  . HIS   A 1 183 ? 7.896   10.813  -19.078 1.00 67.41 183 A 1 
ATOM   1371 N ND1 . HIS   A 1 183 ? 8.361   11.891  -19.806 1.00 59.18 183 A 1 
ATOM   1372 C CD2 . HIS   A 1 183 ? 6.683   11.178  -18.551 1.00 55.98 183 A 1 
ATOM   1373 C CE1 . HIS   A 1 183 ? 7.452   12.872  -19.721 1.00 54.32 183 A 1 
ATOM   1374 N NE2 . HIS   A 1 183 ? 6.414   12.474  -18.968 1.00 57.83 183 A 1 
ATOM   1375 N N   . ILE   A 1 184 ? 10.859  11.232  -16.562 1.00 79.94 184 A 1 
ATOM   1376 C CA  . ILE   A 1 184 ? 10.919  11.961  -15.302 1.00 81.14 184 A 1 
ATOM   1377 C C   . ILE   A 1 184 ? 10.781  13.441  -15.621 1.00 82.76 184 A 1 
ATOM   1378 O O   . ILE   A 1 184 ? 11.614  14.021  -16.312 1.00 80.67 184 A 1 
ATOM   1379 C CB  . ILE   A 1 184 ? 12.222  11.669  -14.531 1.00 77.45 184 A 1 
ATOM   1380 C CG1 . ILE   A 1 184 ? 12.454  10.154  -14.350 1.00 70.86 184 A 1 
ATOM   1381 C CG2 . ILE   A 1 184 ? 12.160  12.370  -13.162 1.00 70.54 184 A 1 
ATOM   1382 C CD1 . ILE   A 1 184 ? 13.815  9.814   -13.737 1.00 65.46 184 A 1 
ATOM   1383 N N   . THR   A 1 185 ? 9.740   14.062  -15.082 1.00 87.83 185 A 1 
ATOM   1384 C CA  . THR   A 1 185 ? 9.549   15.511  -15.182 1.00 87.66 185 A 1 
ATOM   1385 C C   . THR   A 1 185 ? 9.794   16.170  -13.825 1.00 89.56 185 A 1 
ATOM   1386 O O   . THR   A 1 185 ? 9.575   15.537  -12.783 1.00 89.35 185 A 1 
ATOM   1387 C CB  . THR   A 1 185 ? 8.163   15.869  -15.728 1.00 84.59 185 A 1 
ATOM   1388 O OG1 . THR   A 1 185 ? 7.166   15.496  -14.816 1.00 77.09 185 A 1 
ATOM   1389 C CG2 . THR   A 1 185 ? 7.868   15.205  -17.067 1.00 75.05 185 A 1 
ATOM   1390 N N   . PRO   A 1 186 ? 10.196  17.462  -13.787 1.00 91.65 186 A 1 
ATOM   1391 C CA  . PRO   A 1 186 ? 10.300  18.203  -12.526 1.00 92.46 186 A 1 
ATOM   1392 C C   . PRO   A 1 186 ? 8.990   18.197  -11.729 1.00 93.12 186 A 1 
ATOM   1393 O O   . PRO   A 1 186 ? 8.999   18.031  -10.509 1.00 92.50 186 A 1 
ATOM   1394 C CB  . PRO   A 1 186 ? 10.710  19.624  -12.924 1.00 91.05 186 A 1 
ATOM   1395 C CG  . PRO   A 1 186 ? 11.426  19.432  -14.258 1.00 88.43 186 A 1 
ATOM   1396 C CD  . PRO   A 1 186 ? 10.659  18.281  -14.897 1.00 90.22 186 A 1 
ATOM   1397 N N   . LEU   A 1 187 ? 7.854   18.301  -12.419 1.00 94.17 187 A 1 
ATOM   1398 C CA  . LEU   A 1 187 ? 6.532   18.193  -11.803 1.00 94.77 187 A 1 
ATOM   1399 C C   . LEU   A 1 187 ? 6.300   16.793  -11.221 1.00 95.05 187 A 1 
ATOM   1400 O O   . LEU   A 1 187 ? 5.817   16.681  -10.096 1.00 94.27 187 A 1 
ATOM   1401 C CB  . LEU   A 1 187 ? 5.459   18.577  -12.838 1.00 93.92 187 A 1 
ATOM   1402 C CG  . LEU   A 1 187 ? 4.021   18.537  -12.286 1.00 90.70 187 A 1 
ATOM   1403 C CD1 . LEU   A 1 187 ? 3.817   19.478  -11.097 1.00 85.56 187 A 1 
ATOM   1404 C CD2 . LEU   A 1 187 ? 3.037   18.936  -13.381 1.00 85.27 187 A 1 
ATOM   1405 N N   . GLY   A 1 188 ? 6.682   15.738  -11.930 1.00 94.06 188 A 1 
ATOM   1406 C CA  . GLY   A 1 188 ? 6.602   14.359  -11.444 1.00 93.68 188 A 1 
ATOM   1407 C C   . GLY   A 1 188 ? 7.392   14.145  -10.150 1.00 94.76 188 A 1 
ATOM   1408 O O   . GLY   A 1 188 ? 6.865   13.574  -9.194  1.00 94.32 188 A 1 
ATOM   1409 N N   . LEU   A 1 189 ? 8.616   14.681  -10.065 1.00 95.06 189 A 1 
ATOM   1410 C CA  . LEU   A 1 189 ? 9.434   14.640  -8.846  1.00 95.00 189 A 1 
ATOM   1411 C C   . LEU   A 1 189 ? 8.783   15.405  -7.686  1.00 95.56 189 A 1 
ATOM   1412 O O   . LEU   A 1 189 ? 8.734   14.891  -6.566  1.00 95.36 189 A 1 
ATOM   1413 C CB  . LEU   A 1 189 ? 10.833  15.212  -9.136  1.00 93.82 189 A 1 
ATOM   1414 C CG  . LEU   A 1 189 ? 11.731  14.305  -9.997  1.00 85.79 189 A 1 
ATOM   1415 C CD1 . LEU   A 1 189 ? 13.008  15.054  -10.372 1.00 81.92 189 A 1 
ATOM   1416 C CD2 . LEU   A 1 189 ? 12.131  13.030  -9.251  1.00 82.73 189 A 1 
ATOM   1417 N N   . LEU   A 1 190 ? 8.240   16.599  -7.941  1.00 96.05 190 A 1 
ATOM   1418 C CA  . LEU   A 1 190 ? 7.540   17.381  -6.919  1.00 96.29 190 A 1 
ATOM   1419 C C   . LEU   A 1 190 ? 6.307   16.636  -6.381  1.00 96.56 190 A 1 
ATOM   1420 O O   . LEU   A 1 190 ? 6.117   16.535  -5.165  1.00 96.31 190 A 1 
ATOM   1421 C CB  . LEU   A 1 190 ? 7.168   18.750  -7.516  1.00 95.84 190 A 1 
ATOM   1422 C CG  . LEU   A 1 190 ? 6.492   19.702  -6.508  1.00 87.37 190 A 1 
ATOM   1423 C CD1 . LEU   A 1 190 ? 7.425   20.093  -5.368  1.00 81.48 190 A 1 
ATOM   1424 C CD2 . LEU   A 1 190 ? 6.025   20.964  -7.226  1.00 81.60 190 A 1 
ATOM   1425 N N   . LEU   A 1 191 ? 5.498   16.064  -7.280  1.00 96.01 191 A 1 
ATOM   1426 C CA  . LEU   A 1 191 ? 4.316   15.275  -6.922  1.00 95.91 191 A 1 
ATOM   1427 C C   . LEU   A 1 191 ? 4.694   14.004  -6.144  1.00 96.25 191 A 1 
ATOM   1428 O O   . LEU   A 1 191 ? 4.000   13.639  -5.195  1.00 96.00 191 A 1 
ATOM   1429 C CB  . LEU   A 1 191 ? 3.541   14.909  -8.195  1.00 95.29 191 A 1 
ATOM   1430 C CG  . LEU   A 1 191 ? 2.875   16.090  -8.930  1.00 93.17 191 A 1 
ATOM   1431 C CD1 . LEU   A 1 191 ? 2.272   15.579  -10.238 1.00 90.88 191 A 1 
ATOM   1432 C CD2 . LEU   A 1 191 ? 1.769   16.750  -8.111  1.00 90.72 191 A 1 
ATOM   1433 N N   . LEU   A 1 192 ? 5.810   13.364  -6.484  1.00 96.19 192 A 1 
ATOM   1434 C CA  . LEU   A 1 192 ? 6.306   12.197  -5.757  1.00 96.19 192 A 1 
ATOM   1435 C C   . LEU   A 1 192 ? 6.760   12.548  -4.332  1.00 96.56 192 A 1 
ATOM   1436 O O   . LEU   A 1 192 ? 6.431   11.830  -3.380  1.00 96.10 192 A 1 
ATOM   1437 C CB  . LEU   A 1 192 ? 7.458   11.578  -6.553  1.00 95.31 192 A 1 
ATOM   1438 C CG  . LEU   A 1 192 ? 7.968   10.301  -5.878  1.00 93.02 192 A 1 
ATOM   1439 C CD1 . LEU   A 1 192 ? 7.272   9.047   -6.392  1.00 87.28 192 A 1 
ATOM   1440 C CD2 . LEU   A 1 192 ? 9.465   10.199  -6.121  1.00 87.23 192 A 1 
ATOM   1441 N N   . ILE   A 1 193 ? 7.491   13.659  -4.156  1.00 96.96 193 A 1 
ATOM   1442 C CA  . ILE   A 1 193 ? 7.880   14.152  -2.827  1.00 96.82 193 A 1 
ATOM   1443 C C   . ILE   A 1 193 ? 6.625   14.427  -1.996  1.00 97.13 193 A 1 
ATOM   1444 O O   . ILE   A 1 193 ? 6.522   13.958  -0.858  1.00 96.92 193 A 1 
ATOM   1445 C CB  . ILE   A 1 193 ? 8.795   15.395  -2.943  1.00 96.23 193 A 1 
ATOM   1446 C CG1 . ILE   A 1 193 ? 10.166  15.000  -3.538  1.00 91.91 193 A 1 
ATOM   1447 C CG2 . ILE   A 1 193 ? 8.994   16.063  -1.568  1.00 91.11 193 A 1 
ATOM   1448 C CD1 . ILE   A 1 193 ? 10.998  16.198  -4.013  1.00 81.91 193 A 1 
ATOM   1449 N N   . LEU   A 1 194 ? 5.642   15.116  -2.578  1.00 97.48 194 A 1 
ATOM   1450 C CA  . LEU   A 1 194 ? 4.360   15.380  -1.930  1.00 97.59 194 A 1 
ATOM   1451 C C   . LEU   A 1 194 ? 3.643   14.078  -1.542  1.00 97.70 194 A 1 
ATOM   1452 O O   . LEU   A 1 194 ? 3.192   13.940  -0.401  1.00 97.40 194 A 1 
ATOM   1453 C CB  . LEU   A 1 194 ? 3.513   16.262  -2.868  1.00 97.24 194 A 1 
ATOM   1454 C CG  . LEU   A 1 194 ? 2.168   16.700  -2.259  1.00 92.21 194 A 1 
ATOM   1455 C CD1 . LEU   A 1 194 ? 2.355   17.572  -1.017  1.00 88.71 194 A 1 
ATOM   1456 C CD2 . LEU   A 1 194 ? 1.368   17.481  -3.297  1.00 88.42 194 A 1 
ATOM   1457 N N   . TYR   A 1 195 ? 3.595   13.089  -2.441  1.00 97.77 195 A 1 
ATOM   1458 C CA  . TYR   A 1 195 ? 3.040   11.758  -2.168  1.00 97.53 195 A 1 
ATOM   1459 C C   . TYR   A 1 195 ? 3.724   11.075  -0.974  1.00 97.48 195 A 1 
ATOM   1460 O O   . TYR   A 1 195 ? 3.050   10.558  -0.076  1.00 97.27 195 A 1 
ATOM   1461 C CB  . TYR   A 1 195 ? 3.149   10.881  -3.431  1.00 97.13 195 A 1 
ATOM   1462 C CG  . TYR   A 1 195 ? 2.920   9.409   -3.166  1.00 96.26 195 A 1 
ATOM   1463 C CD1 . TYR   A 1 195 ? 4.010   8.527   -3.010  1.00 94.26 195 A 1 
ATOM   1464 C CD2 . TYR   A 1 195 ? 1.612   8.917   -3.014  1.00 94.32 195 A 1 
ATOM   1465 C CE1 . TYR   A 1 195 ? 3.798   7.176   -2.705  1.00 93.22 195 A 1 
ATOM   1466 C CE2 . TYR   A 1 195 ? 1.388   7.565   -2.707  1.00 92.81 195 A 1 
ATOM   1467 C CZ  . TYR   A 1 195 ? 2.487   6.699   -2.549  1.00 92.82 195 A 1 
ATOM   1468 O OH  . TYR   A 1 195 ? 2.266   5.377   -2.231  1.00 90.23 195 A 1 
ATOM   1469 N N   . CYS   A 1 196 ? 5.053   11.099  -0.924  1.00 97.54 196 A 1 
ATOM   1470 C CA  . CYS   A 1 196 ? 5.819   10.487  0.163   1.00 97.38 196 A 1 
ATOM   1471 C C   . CYS   A 1 196 ? 5.563   11.175  1.515   1.00 97.47 196 A 1 
ATOM   1472 O O   . CYS   A 1 196 ? 5.420   10.488  2.533   1.00 96.77 196 A 1 
ATOM   1473 C CB  . CYS   A 1 196 ? 7.312   10.514  -0.197  1.00 97.01 196 A 1 
ATOM   1474 S SG  . CYS   A 1 196 ? 7.645   9.336   -1.546  1.00 95.21 196 A 1 
ATOM   1475 N N   . LEU   A 1 197 ? 5.457   12.507  1.526   1.00 97.64 197 A 1 
ATOM   1476 C CA  . LEU   A 1 197 ? 5.138   13.288  2.722   1.00 97.65 197 A 1 
ATOM   1477 C C   . LEU   A 1 197 ? 3.711   13.014  3.213   1.00 97.69 197 A 1 
ATOM   1478 O O   . LEU   A 1 197 ? 3.525   12.683  4.386   1.00 97.16 197 A 1 
ATOM   1479 C CB  . LEU   A 1 197 ? 5.347   14.787  2.437   1.00 97.23 197 A 1 
ATOM   1480 C CG  . LEU   A 1 197 ? 6.818   15.213  2.260   1.00 88.62 197 A 1 
ATOM   1481 C CD1 . LEU   A 1 197 ? 6.871   16.680  1.838   1.00 84.22 197 A 1 
ATOM   1482 C CD2 . LEU   A 1 197 ? 7.630   15.045  3.547   1.00 84.17 197 A 1 
ATOM   1483 N N   . ILE   A 1 198 ? 2.713   13.068  2.326   1.00 98.04 198 A 1 
ATOM   1484 C CA  . ILE   A 1 198 ? 1.310   12.787  2.678   1.00 97.97 198 A 1 
ATOM   1485 C C   . ILE   A 1 198 ? 1.142   11.334  3.143   1.00 97.84 198 A 1 
ATOM   1486 O O   . ILE   A 1 198 ? 0.417   11.075  4.106   1.00 97.37 198 A 1 
ATOM   1487 C CB  . ILE   A 1 198 ? 0.359   13.127  1.505   1.00 97.63 198 A 1 
ATOM   1488 C CG1 . ILE   A 1 198 ? 0.374   14.645  1.208   1.00 95.94 198 A 1 
ATOM   1489 C CG2 . ILE   A 1 198 ? -1.085  12.685  1.816   1.00 96.09 198 A 1 
ATOM   1490 C CD1 . ILE   A 1 198 ? -0.374  15.031  -0.073  1.00 91.46 198 A 1 
ATOM   1491 N N   . SER   A 1 199 ? 1.838   10.375  2.531   1.00 97.75 199 A 1 
ATOM   1492 C CA  . SER   A 1 199 ? 1.799   8.967   2.951   1.00 97.46 199 A 1 
ATOM   1493 C C   . SER   A 1 199 ? 2.319   8.776   4.377   1.00 97.48 199 A 1 
ATOM   1494 O O   . SER   A 1 199 ? 1.702   8.059   5.173   1.00 96.81 199 A 1 
ATOM   1495 C CB  . SER   A 1 199 ? 2.600   8.096   1.967   1.00 96.88 199 A 1 
ATOM   1496 O OG  . SER   A 1 199 ? 2.422   6.722   2.271   1.00 89.49 199 A 1 
ATOM   1497 N N   . GLY   A 1 200 ? 3.425   9.430   4.724   1.00 97.35 200 A 1 
ATOM   1498 C CA  . GLY   A 1 200 ? 3.956   9.417   6.088   1.00 97.07 200 A 1 
ATOM   1499 C C   . GLY   A 1 200 ? 3.025   10.117  7.083   1.00 97.22 200 A 1 
ATOM   1500 O O   . GLY   A 1 200 ? 2.685   9.547   8.123   1.00 96.53 200 A 1 
ATOM   1501 N N   . LEU   A 1 201 ? 2.556   11.320  6.739   1.00 97.62 201 A 1 
ATOM   1502 C CA  . LEU   A 1 201 ? 1.692   12.133  7.592   1.00 97.54 201 A 1 
ATOM   1503 C C   . LEU   A 1 201 ? 0.350   11.448  7.872   1.00 97.54 201 A 1 
ATOM   1504 O O   . LEU   A 1 201 ? -0.043  11.335  9.031   1.00 97.02 201 A 1 
ATOM   1505 C CB  . LEU   A 1 201 ? 1.498   13.512  6.934   1.00 96.94 201 A 1 
ATOM   1506 C CG  . LEU   A 1 201 ? 0.663   14.499  7.782   1.00 90.88 201 A 1 
ATOM   1507 C CD1 . LEU   A 1 201 ? 1.336   14.828  9.113   1.00 88.07 201 A 1 
ATOM   1508 C CD2 . LEU   A 1 201 ? 0.457   15.792  6.996   1.00 87.84 201 A 1 
ATOM   1509 N N   . SER   A 1 202 ? -0.325  10.940  6.837   1.00 97.83 202 A 1 
ATOM   1510 C CA  . SER   A 1 202 ? -1.601  10.228  6.983   1.00 97.53 202 A 1 
ATOM   1511 C C   . SER   A 1 202 ? -1.465  8.989   7.868   1.00 97.42 202 A 1 
ATOM   1512 O O   . SER   A 1 202 ? -2.305  8.754   8.735   1.00 96.53 202 A 1 
ATOM   1513 C CB  . SER   A 1 202 ? -2.164  9.831   5.614   1.00 96.75 202 A 1 
ATOM   1514 O OG  . SER   A 1 202 ? -1.247  9.035   4.896   1.00 85.73 202 A 1 
ATOM   1515 N N   . SER   A 1 203 ? -0.381  8.229   7.722   1.00 97.53 203 A 1 
ATOM   1516 C CA  . SER   A 1 203 ? -0.084  7.059   8.549   1.00 97.05 203 A 1 
ATOM   1517 C C   . SER   A 1 203 ? 0.074   7.429   10.024  1.00 97.31 203 A 1 
ATOM   1518 O O   . SER   A 1 203 ? -0.632  6.898   10.877  1.00 96.60 203 A 1 
ATOM   1519 C CB  . SER   A 1 203 ? 1.180   6.373   8.019   1.00 95.79 203 A 1 
ATOM   1520 O OG  . SER   A 1 203 ? 1.488   5.201   8.742   1.00 83.62 203 A 1 
ATOM   1521 N N   . VAL   A 1 204 ? 0.958   8.374   10.330  1.00 97.09 204 A 1 
ATOM   1522 C CA  . VAL   A 1 204 ? 1.274   8.776   11.710  1.00 96.95 204 A 1 
ATOM   1523 C C   . VAL   A 1 204 ? 0.086   9.471   12.381  1.00 96.82 204 A 1 
ATOM   1524 O O   . VAL   A 1 204 ? -0.233  9.176   13.533  1.00 96.00 204 A 1 
ATOM   1525 C CB  . VAL   A 1 204 ? 2.532   9.666   11.723  1.00 96.28 204 A 1 
ATOM   1526 C CG1 . VAL   A 1 204 ? 2.830   10.215  13.115  1.00 92.65 204 A 1 
ATOM   1527 C CG2 . VAL   A 1 204 ? 3.763   8.864   11.278  1.00 93.14 204 A 1 
ATOM   1528 N N   . TYR   A 1 205 ? -0.613  10.349  11.654  1.00 97.13 205 A 1 
ATOM   1529 C CA  . TYR   A 1 205 ? -1.817  11.013  12.150  1.00 97.07 205 A 1 
ATOM   1530 C C   . TYR   A 1 205 ? -2.929  10.008  12.475  1.00 96.99 205 A 1 
ATOM   1531 O O   . TYR   A 1 205 ? -3.502  10.053  13.565  1.00 96.66 205 A 1 
ATOM   1532 C CB  . TYR   A 1 205 ? -2.290  12.045  11.115  1.00 96.96 205 A 1 
ATOM   1533 C CG  . TYR   A 1 205 ? -3.613  12.681  11.482  1.00 97.03 205 A 1 
ATOM   1534 C CD1 . TYR   A 1 205 ? -4.808  12.226  10.892  1.00 96.01 205 A 1 
ATOM   1535 C CD2 . TYR   A 1 205 ? -3.667  13.696  12.461  1.00 96.13 205 A 1 
ATOM   1536 C CE1 . TYR   A 1 205 ? -6.039  12.785  11.264  1.00 95.59 205 A 1 
ATOM   1537 C CE2 . TYR   A 1 205 ? -4.895  14.262  12.840  1.00 95.54 205 A 1 
ATOM   1538 C CZ  . TYR   A 1 205 ? -6.080  13.802  12.239  1.00 96.02 205 A 1 
ATOM   1539 O OH  . TYR   A 1 205 ? -7.286  14.350  12.606  1.00 94.59 205 A 1 
ATOM   1540 N N   . THR   A 1 206 ? -3.200  9.062   11.574  1.00 97.21 206 A 1 
ATOM   1541 C CA  . THR   A 1 206 ? -4.246  8.048   11.771  1.00 97.12 206 A 1 
ATOM   1542 C C   . THR   A 1 206 ? -3.899  7.115   12.927  1.00 97.07 206 A 1 
ATOM   1543 O O   . THR   A 1 206 ? -4.764  6.812   13.745  1.00 96.53 206 A 1 
ATOM   1544 C CB  . THR   A 1 206 ? -4.489  7.241   10.489  1.00 96.78 206 A 1 
ATOM   1545 O OG1 . THR   A 1 206 ? -4.777  8.120   9.429   1.00 92.41 206 A 1 
ATOM   1546 C CG2 . THR   A 1 206 ? -5.683  6.299   10.609  1.00 92.60 206 A 1 
ATOM   1547 N N   . GLU   A 1 207 ? -2.641  6.702   13.062  1.00 96.97 207 A 1 
ATOM   1548 C CA  . GLU   A 1 207 ? -2.178  5.917   14.209  1.00 96.67 207 A 1 
ATOM   1549 C C   . GLU   A 1 207 ? -2.422  6.660   15.530  1.00 96.65 207 A 1 
ATOM   1550 O O   . GLU   A 1 207 ? -3.000  6.100   16.468  1.00 95.87 207 A 1 
ATOM   1551 C CB  . GLU   A 1 207 ? -0.677  5.599   14.055  1.00 96.05 207 A 1 
ATOM   1552 C CG  . GLU   A 1 207 ? -0.158  4.772   15.237  1.00 94.71 207 A 1 
ATOM   1553 C CD  . GLU   A 1 207 ? 1.351   4.504   15.220  1.00 94.65 207 A 1 
ATOM   1554 O OE1 . GLU   A 1 207 ? 1.893   4.252   16.323  1.00 91.45 207 A 1 
ATOM   1555 O OE2 . GLU   A 1 207 ? 1.976   4.503   14.143  1.00 92.40 207 A 1 
ATOM   1556 N N   . LEU   A 1 208 ? -2.005  7.928   15.606  1.00 96.18 208 A 1 
ATOM   1557 C CA  . LEU   A 1 208 ? -2.168  8.758   16.795  1.00 95.61 208 A 1 
ATOM   1558 C C   . LEU   A 1 208 ? -3.643  8.901   17.173  1.00 95.80 208 A 1 
ATOM   1559 O O   . LEU   A 1 208 ? -4.001  8.744   18.343  1.00 95.07 208 A 1 
ATOM   1560 C CB  . LEU   A 1 208 ? -1.522  10.129  16.513  1.00 94.46 208 A 1 
ATOM   1561 C CG  . LEU   A 1 208 ? -1.561  11.089  17.719  1.00 82.99 208 A 1 
ATOM   1562 C CD1 . LEU   A 1 208 ? -0.706  10.571  18.875  1.00 78.88 208 A 1 
ATOM   1563 C CD2 . LEU   A 1 208 ? -1.057  12.466  17.297  1.00 78.49 208 A 1 
ATOM   1564 N N   . LEU   A 1 209 ? -4.504  9.158   16.186  1.00 96.11 209 A 1 
ATOM   1565 C CA  . LEU   A 1 209 ? -5.942  9.309   16.374  1.00 95.92 209 A 1 
ATOM   1566 C C   . LEU   A 1 209 ? -6.584  8.013   16.884  1.00 95.93 209 A 1 
ATOM   1567 O O   . LEU   A 1 209 ? -7.291  8.028   17.893  1.00 94.83 209 A 1 
ATOM   1568 C CB  . LEU   A 1 209 ? -6.543  9.787   15.040  1.00 94.84 209 A 1 
ATOM   1569 C CG  . LEU   A 1 209 ? -8.054  10.057  15.095  1.00 89.40 209 A 1 
ATOM   1570 C CD1 . LEU   A 1 209 ? -8.405  11.130  16.128  1.00 88.79 209 A 1 
ATOM   1571 C CD2 . LEU   A 1 209 ? -8.519  10.527  13.721  1.00 88.52 209 A 1 
ATOM   1572 N N   . MET   A 1 210 ? -6.292  6.874   16.245  1.00 96.31 210 A 1 
ATOM   1573 C CA  . MET   A 1 210 ? -6.828  5.563   16.631  1.00 96.06 210 A 1 
ATOM   1574 C C   . MET   A 1 210 ? -6.392  5.135   18.036  1.00 95.41 210 A 1 
ATOM   1575 O O   . MET   A 1 210 ? -7.186  4.534   18.763  1.00 93.73 210 A 1 
ATOM   1576 C CB  . MET   A 1 210 ? -6.389  4.498   15.618  1.00 95.73 210 A 1 
ATOM   1577 C CG  . MET   A 1 210 ? -7.166  4.589   14.304  1.00 93.52 210 A 1 
ATOM   1578 S SD  . MET   A 1 210 ? -6.690  3.291   13.130  1.00 91.13 210 A 1 
ATOM   1579 C CE  . MET   A 1 210 ? -7.926  3.574   11.839  1.00 80.39 210 A 1 
ATOM   1580 N N   . LYS   A 1 211 ? -5.159  5.446   18.447  1.00 95.70 211 A 1 
ATOM   1581 C CA  . LYS   A 1 211 ? -4.619  5.103   19.774  1.00 95.11 211 A 1 
ATOM   1582 C C   . LYS   A 1 211 ? -5.133  6.023   20.886  1.00 94.47 211 A 1 
ATOM   1583 O O   . LYS   A 1 211 ? -5.331  5.554   22.002  1.00 92.09 211 A 1 
ATOM   1584 C CB  . LYS   A 1 211 ? -3.083  5.100   19.732  1.00 94.46 211 A 1 
ATOM   1585 C CG  . LYS   A 1 211 ? -2.533  3.856   19.011  1.00 93.01 211 A 1 
ATOM   1586 C CD  . LYS   A 1 211 ? -0.996  3.889   18.964  1.00 91.82 211 A 1 
ATOM   1587 C CE  . LYS   A 1 211 ? -0.468  2.566   18.405  1.00 90.05 211 A 1 
ATOM   1588 N NZ  . LYS   A 1 211 ? 1.005   2.580   18.223  1.00 86.95 211 A 1 
ATOM   1589 N N   . ARG   A 1 212 ? -5.366  7.317   20.601  1.00 94.81 212 A 1 
ATOM   1590 C CA  . ARG   A 1 212 ? -5.886  8.267   21.602  1.00 93.91 212 A 1 
ATOM   1591 C C   . ARG   A 1 212 ? -7.360  8.037   21.929  1.00 93.75 212 A 1 
ATOM   1592 O O   . ARG   A 1 212 ? -7.769  8.246   23.067  1.00 90.68 212 A 1 
ATOM   1593 C CB  . ARG   A 1 212 ? -5.673  9.713   21.121  1.00 91.63 212 A 1 
ATOM   1594 C CG  . ARG   A 1 212 ? -4.230  10.179  21.347  1.00 78.45 212 A 1 
ATOM   1595 C CD  . ARG   A 1 212 ? -4.072  11.622  20.859  1.00 75.15 212 A 1 
ATOM   1596 N NE  . ARG   A 1 212 ? -2.718  12.146  21.138  1.00 66.15 212 A 1 
ATOM   1597 C CZ  . ARG   A 1 212 ? -2.305  13.387  20.913  1.00 60.14 212 A 1 
ATOM   1598 N NH1 . ARG   A 1 212 ? -3.087  14.290  20.384  1.00 56.48 212 A 1 
ATOM   1599 N NH2 . ARG   A 1 212 ? -1.087  13.739  21.214  1.00 51.98 212 A 1 
ATOM   1600 N N   . GLN   A 1 213 ? -8.165  7.618   20.959  1.00 92.89 213 A 1 
ATOM   1601 C CA  . GLN   A 1 213 ? -9.586  7.376   21.168  1.00 91.81 213 A 1 
ATOM   1602 C C   . GLN   A 1 213 ? -9.831  6.006   21.819  1.00 90.31 213 A 1 
ATOM   1603 O O   . GLN   A 1 213 ? -9.359  4.972   21.345  1.00 85.96 213 A 1 
ATOM   1604 C CB  . GLN   A 1 213 ? -10.331 7.483   19.840  1.00 90.84 213 A 1 
ATOM   1605 C CG  . GLN   A 1 213 ? -10.385 8.918   19.287  1.00 88.76 213 A 1 
ATOM   1606 C CD  . GLN   A 1 213 ? -11.180 8.966   17.980  1.00 90.34 213 A 1 
ATOM   1607 O OE1 . GLN   A 1 213 ? -11.502 7.948   17.381  1.00 86.42 213 A 1 
ATOM   1608 N NE2 . GLN   A 1 213 ? -11.537 10.136  17.506  1.00 86.16 213 A 1 
ATOM   1609 N N   . ARG   A 1 214 ? -10.653 5.974   22.874  1.00 89.45 214 A 1 
ATOM   1610 C CA  . ARG   A 1 214 ? -11.118 4.737   23.528  1.00 88.12 214 A 1 
ATOM   1611 C C   . ARG   A 1 214 ? -12.329 4.142   22.794  1.00 88.11 214 A 1 
ATOM   1612 O O   . ARG   A 1 214 ? -13.367 3.902   23.399  1.00 83.96 214 A 1 
ATOM   1613 C CB  . ARG   A 1 214 ? -11.388 4.981   25.020  1.00 85.74 214 A 1 
ATOM   1614 C CG  . ARG   A 1 214 ? -10.126 5.375   25.800  1.00 74.62 214 A 1 
ATOM   1615 C CD  . ARG   A 1 214 ? -10.467 5.493   27.290  1.00 67.54 214 A 1 
ATOM   1616 N NE  . ARG   A 1 214 ? -9.297  5.906   28.086  1.00 59.07 214 A 1 
ATOM   1617 C CZ  . ARG   A 1 214 ? -9.276  6.058   29.406  1.00 50.40 214 A 1 
ATOM   1618 N NH1 . ARG   A 1 214 ? -10.334 5.840   30.142  1.00 46.09 214 A 1 
ATOM   1619 N NH2 . ARG   A 1 214 ? -8.180  6.435   30.005  1.00 43.78 214 A 1 
ATOM   1620 N N   . LEU   A 1 215 ? -12.216 3.941   21.491  1.00 90.14 215 A 1 
ATOM   1621 C CA  . LEU   A 1 215 ? -13.279 3.387   20.650  1.00 90.55 215 A 1 
ATOM   1622 C C   . LEU   A 1 215 ? -12.869 2.038   20.041  1.00 90.83 215 A 1 
ATOM   1623 O O   . LEU   A 1 215 ? -11.680 1.814   19.796  1.00 89.96 215 A 1 
ATOM   1624 C CB  . LEU   A 1 215 ? -13.662 4.394   19.550  1.00 89.85 215 A 1 
ATOM   1625 C CG  . LEU   A 1 215 ? -14.292 5.701   20.060  1.00 87.94 215 A 1 
ATOM   1626 C CD1 . LEU   A 1 215 ? -14.575 6.604   18.862  1.00 85.74 215 A 1 
ATOM   1627 C CD2 . LEU   A 1 215 ? -15.604 5.457   20.809  1.00 85.65 215 A 1 
ATOM   1628 N N   . PRO   A 1 216 ? -13.836 1.140   19.750  1.00 90.32 216 A 1 
ATOM   1629 C CA  . PRO   A 1 216 ? -13.572 -0.060  18.960  1.00 90.38 216 A 1 
ATOM   1630 C C   . PRO   A 1 216 ? -13.039 0.292   17.567  1.00 91.94 216 A 1 
ATOM   1631 O O   . PRO   A 1 216 ? -13.465 1.273   16.958  1.00 91.81 216 A 1 
ATOM   1632 C CB  . PRO   A 1 216 ? -14.907 -0.809  18.874  1.00 88.14 216 A 1 
ATOM   1633 C CG  . PRO   A 1 216 ? -15.717 -0.269  20.052  1.00 85.10 216 A 1 
ATOM   1634 C CD  . PRO   A 1 216 ? -15.230 1.172   20.168  1.00 88.04 216 A 1 
ATOM   1635 N N   . LEU   A 1 217 ? -12.135 -0.534  17.030  1.00 91.95 217 A 1 
ATOM   1636 C CA  . LEU   A 1 217 ? -11.532 -0.298  15.712  1.00 92.98 217 A 1 
ATOM   1637 C C   . LEU   A 1 217 ? -12.578 -0.249  14.592  1.00 93.48 217 A 1 
ATOM   1638 O O   . LEU   A 1 217 ? -12.487 0.619   13.734  1.00 93.48 217 A 1 
ATOM   1639 C CB  . LEU   A 1 217 ? -10.472 -1.374  15.435  1.00 93.02 217 A 1 
ATOM   1640 C CG  . LEU   A 1 217 ? -9.795  -1.253  14.051  1.00 92.33 217 A 1 
ATOM   1641 C CD1 . LEU   A 1 217 ? -9.014  0.053   13.891  1.00 91.22 217 A 1 
ATOM   1642 C CD2 . LEU   A 1 217 ? -8.827  -2.418  13.855  1.00 90.93 217 A 1 
ATOM   1643 N N   . ALA   A 1 218 ? -13.588 -1.130  14.611  1.00 92.34 218 A 1 
ATOM   1644 C CA  . ALA   A 1 218 ? -14.628 -1.136  13.578  1.00 91.94 218 A 1 
ATOM   1645 C C   . ALA   A 1 218 ? -15.403 0.183   13.526  1.00 92.94 218 A 1 
ATOM   1646 O O   . ALA   A 1 218 ? -15.687 0.664   12.439  1.00 92.54 218 A 1 
ATOM   1647 C CB  . ALA   A 1 218 ? -15.582 -2.303  13.793  1.00 90.48 218 A 1 
ATOM   1648 N N   . LEU   A 1 219 ? -15.679 0.822   14.678  1.00 91.91 219 A 1 
ATOM   1649 C CA  . LEU   A 1 219 ? -16.344 2.126   14.705  1.00 92.48 219 A 1 
ATOM   1650 C C   . LEU   A 1 219 ? -15.438 3.238   14.156  1.00 93.81 219 A 1 
ATOM   1651 O O   . LEU   A 1 219 ? -15.888 4.095   13.402  1.00 94.04 219 A 1 
ATOM   1652 C CB  . LEU   A 1 219 ? -16.804 2.425   16.139  1.00 91.24 219 A 1 
ATOM   1653 C CG  . LEU   A 1 219 ? -17.620 3.726   16.254  1.00 86.50 219 A 1 
ATOM   1654 C CD1 . LEU   A 1 219 ? -18.934 3.651   15.479  1.00 84.41 219 A 1 
ATOM   1655 C CD2 . LEU   A 1 219 ? -17.934 4.006   17.719  1.00 83.87 219 A 1 
ATOM   1656 N N   . GLN   A 1 220 ? -14.148 3.217   14.493  1.00 94.02 220 A 1 
ATOM   1657 C CA  . GLN   A 1 220 ? -13.175 4.171   13.946  1.00 95.04 220 A 1 
ATOM   1658 C C   . GLN   A 1 220 ? -13.029 4.017   12.427  1.00 95.90 220 A 1 
ATOM   1659 O O   . GLN   A 1 220 ? -12.994 5.013   11.706  1.00 96.04 220 A 1 
ATOM   1660 C CB  . GLN   A 1 220 ? -11.819 3.978   14.637  1.00 95.04 220 A 1 
ATOM   1661 C CG  . GLN   A 1 220 ? -11.878 4.345   16.124  1.00 94.19 220 A 1 
ATOM   1662 C CD  . GLN   A 1 220 ? -10.537 4.161   16.830  1.00 94.21 220 A 1 
ATOM   1663 O OE1 . GLN   A 1 220 ? -9.830  3.175   16.672  1.00 90.77 220 A 1 
ATOM   1664 N NE2 . GLN   A 1 220 ? -10.145 5.098   17.664  1.00 89.44 220 A 1 
ATOM   1665 N N   . ASN   A 1 221 ? -13.010 2.777   11.936  1.00 95.73 221 A 1 
ATOM   1666 C CA  . ASN   A 1 221 ? -12.996 2.483   10.509  1.00 96.02 221 A 1 
ATOM   1667 C C   . ASN   A 1 221 ? -14.299 2.909   9.825   1.00 96.44 221 A 1 
ATOM   1668 O O   . ASN   A 1 221 ? -14.239 3.470   8.738   1.00 96.34 221 A 1 
ATOM   1669 C CB  . ASN   A 1 221 ? -12.725 0.986   10.307  1.00 95.97 221 A 1 
ATOM   1670 C CG  . ASN   A 1 221 ? -11.262 0.616   10.488  1.00 94.94 221 A 1 
ATOM   1671 O OD1 . ASN   A 1 221 ? -10.376 1.439   10.595  1.00 88.23 221 A 1 
ATOM   1672 N ND2 . ASN   A 1 221 ? -10.970 -0.669  10.476  1.00 87.81 221 A 1 
ATOM   1673 N N   . LEU   A 1 222 ? -15.461 2.720   10.468  1.00 95.08 222 A 1 
ATOM   1674 C CA  . LEU   A 1 222 ? -16.746 3.197   9.949   1.00 95.02 222 A 1 
ATOM   1675 C C   . LEU   A 1 222 ? -16.711 4.711   9.709   1.00 95.64 222 A 1 
ATOM   1676 O O   . LEU   A 1 222 ? -17.066 5.165   8.624   1.00 95.48 222 A 1 
ATOM   1677 C CB  . LEU   A 1 222 ? -17.869 2.805   10.925  1.00 94.07 222 A 1 
ATOM   1678 C CG  . LEU   A 1 222 ? -19.286 3.081   10.382  1.00 89.31 222 A 1 
ATOM   1679 C CD1 . LEU   A 1 222 ? -19.674 2.069   9.307   1.00 85.35 222 A 1 
ATOM   1680 C CD2 . LEU   A 1 222 ? -20.303 2.997   11.517  1.00 84.65 222 A 1 
ATOM   1681 N N   . PHE   A 1 223 ? -16.205 5.492   10.671  1.00 95.75 223 A 1 
ATOM   1682 C CA  . PHE   A 1 223 ? -16.036 6.937   10.506  1.00 95.90 223 A 1 
ATOM   1683 C C   . PHE   A 1 223 ? -15.051 7.283   9.382   1.00 96.55 223 A 1 
ATOM   1684 O O   . PHE   A 1 223 ? -15.382 8.071   8.495   1.00 96.47 223 A 1 
ATOM   1685 C CB  . PHE   A 1 223 ? -15.581 7.563   11.833  1.00 95.14 223 A 1 
ATOM   1686 C CG  . PHE   A 1 223 ? -16.543 7.438   12.998  1.00 94.12 223 A 1 
ATOM   1687 C CD1 . PHE   A 1 223 ? -17.939 7.404   12.800  1.00 91.73 223 A 1 
ATOM   1688 C CD2 . PHE   A 1 223 ? -16.032 7.415   14.314  1.00 91.35 223 A 1 
ATOM   1689 C CE1 . PHE   A 1 223 ? -18.811 7.351   13.899  1.00 90.14 223 A 1 
ATOM   1690 C CE2 . PHE   A 1 223 ? -16.901 7.367   15.413  1.00 89.79 223 A 1 
ATOM   1691 C CZ  . PHE   A 1 223 ? -18.292 7.338   15.205  1.00 90.34 223 A 1 
ATOM   1692 N N   . LEU   A 1 224 ? -13.870 6.661   9.377   1.00 97.21 224 A 1 
ATOM   1693 C CA  . LEU   A 1 224 ? -12.834 6.902   8.371   1.00 97.48 224 A 1 
ATOM   1694 C C   . LEU   A 1 224 ? -13.351 6.629   6.954   1.00 97.63 224 A 1 
ATOM   1695 O O   . LEU   A 1 224 ? -13.200 7.472   6.071   1.00 97.41 224 A 1 
ATOM   1696 C CB  . LEU   A 1 224 ? -11.614 6.027   8.708   1.00 97.31 224 A 1 
ATOM   1697 C CG  . LEU   A 1 224 ? -10.482 6.079   7.666   1.00 96.42 224 A 1 
ATOM   1698 C CD1 . LEU   A 1 224 ? -9.918  7.486   7.498   1.00 95.20 224 A 1 
ATOM   1699 C CD2 . LEU   A 1 224 ? -9.342  5.157   8.103   1.00 95.10 224 A 1 
ATOM   1700 N N   . TYR   A 1 225 ? -13.970 5.476   6.734   1.00 97.95 225 A 1 
ATOM   1701 C CA  . TYR   A 1 225 ? -14.425 5.070   5.404   1.00 97.88 225 A 1 
ATOM   1702 C C   . TYR   A 1 225 ? -15.708 5.776   4.975   1.00 97.89 225 A 1 
ATOM   1703 O O   . TYR   A 1 225 ? -15.882 5.991   3.783   1.00 97.55 225 A 1 
ATOM   1704 C CB  . TYR   A 1 225 ? -14.549 3.545   5.326   1.00 97.63 225 A 1 
ATOM   1705 C CG  . TYR   A 1 225 ? -13.267 2.791   5.636   1.00 97.35 225 A 1 
ATOM   1706 C CD1 . TYR   A 1 225 ? -12.021 3.233   5.141   1.00 95.54 225 A 1 
ATOM   1707 C CD2 . TYR   A 1 225 ? -13.311 1.640   6.449   1.00 95.44 225 A 1 
ATOM   1708 C CE1 . TYR   A 1 225 ? -10.837 2.555   5.469   1.00 94.54 225 A 1 
ATOM   1709 C CE2 . TYR   A 1 225 ? -12.133 0.954   6.780   1.00 94.51 225 A 1 
ATOM   1710 C CZ  . TYR   A 1 225 ? -10.898 1.419   6.294   1.00 95.11 225 A 1 
ATOM   1711 O OH  . TYR   A 1 225 ? -9.740  0.761   6.637   1.00 93.14 225 A 1 
ATOM   1712 N N   . THR   A 1 226 ? -16.559 6.234   5.909   1.00 97.13 226 A 1 
ATOM   1713 C CA  . THR   A 1 226 ? -17.694 7.106   5.570   1.00 96.99 226 A 1 
ATOM   1714 C C   . THR   A 1 226 ? -17.199 8.408   4.944   1.00 97.23 226 A 1 
ATOM   1715 O O   . THR   A 1 226 ? -17.625 8.760   3.844   1.00 96.84 226 A 1 
ATOM   1716 C CB  . THR   A 1 226 ? -18.576 7.403   6.792   1.00 96.10 226 A 1 
ATOM   1717 O OG1 . THR   A 1 226 ? -19.096 6.207   7.317   1.00 90.04 226 A 1 
ATOM   1718 C CG2 . THR   A 1 226 ? -19.777 8.282   6.443   1.00 89.65 226 A 1 
ATOM   1719 N N   . PHE   A 1 227 ? -16.241 9.086   5.583   1.00 97.50 227 A 1 
ATOM   1720 C CA  . PHE   A 1 227 ? -15.632 10.283  4.993   1.00 97.38 227 A 1 
ATOM   1721 C C   . PHE   A 1 227 ? -14.865 9.975   3.699   1.00 97.28 227 A 1 
ATOM   1722 O O   . PHE   A 1 227 ? -14.918 10.759  2.754   1.00 96.54 227 A 1 
ATOM   1723 C CB  . PHE   A 1 227 ? -14.707 10.954  6.017   1.00 96.95 227 A 1 
ATOM   1724 C CG  . PHE   A 1 227 ? -15.423 11.617  7.175   1.00 96.55 227 A 1 
ATOM   1725 C CD1 . PHE   A 1 227 ? -16.305 12.687  6.936   1.00 94.75 227 A 1 
ATOM   1726 C CD2 . PHE   A 1 227 ? -15.203 11.185  8.493   1.00 94.51 227 A 1 
ATOM   1727 C CE1 . PHE   A 1 227 ? -16.970 13.311  8.001   1.00 93.38 227 A 1 
ATOM   1728 C CE2 . PHE   A 1 227 ? -15.864 11.807  9.564   1.00 93.26 227 A 1 
ATOM   1729 C CZ  . PHE   A 1 227 ? -16.752 12.867  9.317   1.00 93.81 227 A 1 
ATOM   1730 N N   . GLY   A 1 228 ? -14.195 8.831   3.626   1.00 97.63 228 A 1 
ATOM   1731 C CA  . GLY   A 1 228 ? -13.487 8.370   2.432   1.00 97.40 228 A 1 
ATOM   1732 C C   . GLY   A 1 228 ? -14.413 8.166   1.232   1.00 97.34 228 A 1 
ATOM   1733 O O   . GLY   A 1 228 ? -14.110 8.646   0.139   1.00 96.54 228 A 1 
ATOM   1734 N N   . VAL   A 1 229 ? -15.563 7.514   1.426   1.00 97.32 229 A 1 
ATOM   1735 C CA  . VAL   A 1 229 ? -16.582 7.322   0.380   1.00 97.02 229 A 1 
ATOM   1736 C C   . VAL   A 1 229 ? -17.141 8.664   -0.079  1.00 96.51 229 A 1 
ATOM   1737 O O   . VAL   A 1 229 ? -17.162 8.914   -1.279  1.00 95.56 229 A 1 
ATOM   1738 C CB  . VAL   A 1 229 ? -17.708 6.379   0.845   1.00 96.64 229 A 1 
ATOM   1739 C CG1 . VAL   A 1 229 ? -18.911 6.374   -0.107  1.00 93.62 229 A 1 
ATOM   1740 C CG2 . VAL   A 1 229 ? -17.197 4.938   0.922   1.00 94.21 229 A 1 
ATOM   1741 N N   . LEU   A 1 230 ? -17.528 9.547   0.842   1.00 96.83 230 A 1 
ATOM   1742 C CA  . LEU   A 1 230 ? -18.069 10.868  0.491   1.00 96.24 230 A 1 
ATOM   1743 C C   . LEU   A 1 230 ? -17.071 11.698  -0.327  1.00 95.29 230 A 1 
ATOM   1744 O O   . LEU   A 1 230 ? -17.434 12.274  -1.355  1.00 93.55 230 A 1 
ATOM   1745 C CB  . LEU   A 1 230 ? -18.464 11.623  1.773   1.00 95.77 230 A 1 
ATOM   1746 C CG  . LEU   A 1 230 ? -19.688 11.046  2.517   1.00 91.82 230 A 1 
ATOM   1747 C CD1 . LEU   A 1 230 ? -19.872 11.789  3.837   1.00 88.35 230 A 1 
ATOM   1748 C CD2 . LEU   A 1 230 ? -20.974 11.167  1.701   1.00 87.68 230 A 1 
ATOM   1749 N N   . LEU   A 1 231 ? -15.796 11.713  0.085   1.00 96.34 231 A 1 
ATOM   1750 C CA  . LEU   A 1 231 ? -14.744 12.431  -0.629  1.00 95.47 231 A 1 
ATOM   1751 C C   . LEU   A 1 231 ? -14.506 11.850  -2.029  1.00 94.40 231 A 1 
ATOM   1752 O O   . LEU   A 1 231 ? -14.487 12.592  -3.013  1.00 92.56 231 A 1 
ATOM   1753 C CB  . LEU   A 1 231 ? -13.461 12.386  0.218   1.00 94.57 231 A 1 
ATOM   1754 C CG  . LEU   A 1 231 ? -12.284 13.133  -0.435  1.00 83.50 231 A 1 
ATOM   1755 C CD1 . LEU   A 1 231 ? -12.484 14.645  -0.414  1.00 77.58 231 A 1 
ATOM   1756 C CD2 . LEU   A 1 231 ? -10.998 12.792  0.309   1.00 77.13 231 A 1 
ATOM   1757 N N   . ASN   A 1 232 ? -14.335 10.532  -2.136  1.00 94.70 232 A 1 
ATOM   1758 C CA  . ASN   A 1 232 ? -14.049 9.887   -3.418  1.00 93.33 232 A 1 
ATOM   1759 C C   . ASN   A 1 232 ? -15.253 9.916   -4.364  1.00 91.70 232 A 1 
ATOM   1760 O O   . ASN   A 1 232 ? -15.050 9.987   -5.572  1.00 89.10 232 A 1 
ATOM   1761 C CB  . ASN   A 1 232 ? -13.533 8.462   -3.197  1.00 92.37 232 A 1 
ATOM   1762 C CG  . ASN   A 1 232 ? -12.096 8.457   -2.714  1.00 89.63 232 A 1 
ATOM   1763 O OD1 . ASN   A 1 232 ? -11.161 8.714   -3.457  1.00 80.14 232 A 1 
ATOM   1764 N ND2 . ASN   A 1 232 ? -11.878 8.184   -1.450  1.00 80.02 232 A 1 
ATOM   1765 N N   . LEU   A 1 233 ? -16.488 9.930   -3.839  1.00 93.78 233 A 1 
ATOM   1766 C CA  . LEU   A 1 233 ? -17.691 10.142  -4.640  1.00 92.91 233 A 1 
ATOM   1767 C C   . LEU   A 1 233 ? -17.681 11.537  -5.277  1.00 91.38 233 A 1 
ATOM   1768 O O   . LEU   A 1 233 ? -17.892 11.654  -6.484  1.00 87.89 233 A 1 
ATOM   1769 C CB  . LEU   A 1 233 ? -18.933 9.921   -3.758  1.00 91.92 233 A 1 
ATOM   1770 C CG  . LEU   A 1 233 ? -20.269 9.978   -4.524  1.00 85.58 233 A 1 
ATOM   1771 C CD1 . LEU   A 1 233 ? -20.403 8.827   -5.518  1.00 81.74 233 A 1 
ATOM   1772 C CD2 . LEU   A 1 233 ? -21.425 9.900   -3.526  1.00 80.25 233 A 1 
ATOM   1773 N N   . GLY   A 1 234 ? -17.353 12.578  -4.507  1.00 89.84 234 A 1 
ATOM   1774 C CA  . GLY   A 1 234 ? -17.194 13.941  -5.026  1.00 88.01 234 A 1 
ATOM   1775 C C   . GLY   A 1 234 ? -16.095 14.047  -6.091  1.00 87.08 234 A 1 
ATOM   1776 O O   . GLY   A 1 234 ? -16.321 14.600  -7.167  1.00 84.14 234 A 1 
ATOM   1777 N N   . LEU   A 1 235 ? -14.924 13.446  -5.837  1.00 88.14 235 A 1 
ATOM   1778 C CA  . LEU   A 1 235 ? -13.810 13.420  -6.795  1.00 85.52 235 A 1 
ATOM   1779 C C   . LEU   A 1 235 ? -14.138 12.618  -8.064  1.00 82.75 235 A 1 
ATOM   1780 O O   . LEU   A 1 235 ? -13.694 12.979  -9.153  1.00 77.66 235 A 1 
ATOM   1781 C CB  . LEU   A 1 235 ? -12.562 12.828  -6.117  1.00 84.03 235 A 1 
ATOM   1782 C CG  . LEU   A 1 235 ? -11.929 13.715  -5.028  1.00 83.00 235 A 1 
ATOM   1783 C CD1 . LEU   A 1 235 ? -10.797 12.946  -4.350  1.00 80.06 235 A 1 
ATOM   1784 C CD2 . LEU   A 1 235 ? -11.356 15.012  -5.599  1.00 79.15 235 A 1 
ATOM   1785 N N   . HIS   A 1 236 ? -14.908 11.531  -7.937  1.00 83.32 236 A 1 
ATOM   1786 C CA  . HIS   A 1 236 ? -15.335 10.732  -9.079  1.00 79.01 236 A 1 
ATOM   1787 C C   . HIS   A 1 236 ? -16.352 11.484  -9.933  1.00 78.11 236 A 1 
ATOM   1788 O O   . HIS   A 1 236 ? -16.210 11.500  -11.158 1.00 74.99 236 A 1 
ATOM   1789 C CB  . HIS   A 1 236 ? -15.874 9.377   -8.602  1.00 77.17 236 A 1 
ATOM   1790 C CG  . HIS   A 1 236 ? -16.245 8.481   -9.749  1.00 77.44 236 A 1 
ATOM   1791 N ND1 . HIS   A 1 236 ? -15.378 7.701   -10.487 1.00 69.26 236 A 1 
ATOM   1792 C CD2 . HIS   A 1 236 ? -17.495 8.319   -10.303 1.00 69.23 236 A 1 
ATOM   1793 C CE1 . HIS   A 1 236 ? -16.096 7.086   -11.449 1.00 69.57 236 A 1 
ATOM   1794 N NE2 . HIS   A 1 236 ? -17.377 7.439   -11.367 1.00 71.56 236 A 1 
ATOM   1795 N N   . ALA   A 1 237 ? -17.324 12.149  -9.304  1.00 78.54 237 A 1 
ATOM   1796 C CA  . ALA   A 1 237 ? -18.340 12.946  -9.986  1.00 76.92 237 A 1 
ATOM   1797 C C   . ALA   A 1 237 ? -17.750 14.190  -10.674 1.00 75.08 237 A 1 
ATOM   1798 O O   . ALA   A 1 237 ? -18.151 14.525  -11.785 1.00 69.52 237 A 1 
ATOM   1799 C CB  . ALA   A 1 237 ? -19.414 13.332  -8.962  1.00 74.61 237 A 1 
ATOM   1800 N N   . GLY   A 1 238 ? -16.770 14.845  -10.050 1.00 68.28 238 A 1 
ATOM   1801 C CA  . GLY   A 1 238 ? -16.063 15.994  -10.633 1.00 64.89 238 A 1 
ATOM   1802 C C   . GLY   A 1 238 ? -15.023 15.626  -11.697 1.00 65.03 238 A 1 
ATOM   1803 O O   . GLY   A 1 238 ? -14.549 16.494  -12.433 1.00 60.01 238 A 1 
ATOM   1804 N N   . GLY   A 1 239 ? -14.645 14.352  -11.791 1.00 66.17 239 A 1 
ATOM   1805 C CA  . GLY   A 1 239 ? -13.747 13.873  -12.835 1.00 63.56 239 A 1 
ATOM   1806 C C   . GLY   A 1 239 ? -14.441 13.846  -14.198 1.00 63.63 239 A 1 
ATOM   1807 O O   . GLY   A 1 239 ? -15.575 13.401  -14.308 1.00 57.48 239 A 1 
ATOM   1808 N N   . GLY   A 1 240 ? -13.723 14.273  -15.239 1.00 61.47 240 A 1 
ATOM   1809 C CA  . GLY   A 1 240 ? -14.245 14.387  -16.605 1.00 60.46 240 A 1 
ATOM   1810 C C   . GLY   A 1 240 ? -14.765 13.080  -17.227 1.00 61.85 240 A 1 
ATOM   1811 O O   . GLY   A 1 240 ? -14.891 12.050  -16.563 1.00 56.22 240 A 1 
ATOM   1812 N N   . SER   A 1 241 ? -15.050 13.130  -18.533 1.00 61.03 241 A 1 
ATOM   1813 C CA  . SER   A 1 241 ? -15.535 11.989  -19.305 1.00 61.44 241 A 1 
ATOM   1814 C C   . SER   A 1 241 ? -14.569 10.801  -19.236 1.00 63.53 241 A 1 
ATOM   1815 O O   . SER   A 1 241 ? -13.347 10.954  -19.188 1.00 57.28 241 A 1 
ATOM   1816 C CB  . SER   A 1 241 ? -15.791 12.409  -20.761 1.00 55.03 241 A 1 
ATOM   1817 O OG  . SER   A 1 241 ? -14.668 13.088  -21.284 1.00 49.05 241 A 1 
ATOM   1818 N N   . GLY   A 1 242 ? -15.133 9.591   -19.217 1.00 64.39 242 A 1 
ATOM   1819 C CA  . GLY   A 1 242 ? -14.391 8.338   -19.142 1.00 65.35 242 A 1 
ATOM   1820 C C   . GLY   A 1 242 ? -15.340 7.171   -18.884 1.00 68.94 242 A 1 
ATOM   1821 O O   . GLY   A 1 242 ? -16.549 7.392   -18.825 1.00 64.26 242 A 1 
ATOM   1822 N N   . PRO   A 1 243 ? -14.802 5.954   -18.698 1.00 66.47 243 A 1 
ATOM   1823 C CA  . PRO   A 1 243 ? -15.616 4.783   -18.390 1.00 67.15 243 A 1 
ATOM   1824 C C   . PRO   A 1 243 ? -16.539 5.024   -17.192 1.00 70.77 243 A 1 
ATOM   1825 O O   . PRO   A 1 243 ? -16.170 5.711   -16.228 1.00 66.46 243 A 1 
ATOM   1826 C CB  . PRO   A 1 243 ? -14.628 3.641   -18.130 1.00 61.95 243 A 1 
ATOM   1827 C CG  . PRO   A 1 243 ? -13.376 4.069   -18.887 1.00 60.10 243 A 1 
ATOM   1828 C CD  . PRO   A 1 243 ? -13.399 5.591   -18.778 1.00 63.34 243 A 1 
ATOM   1829 N N   . GLY   A 1 244 ? -17.733 4.443   -17.245 1.00 70.26 244 A 1 
ATOM   1830 C CA  . GLY   A 1 244 ? -18.694 4.472   -16.152 1.00 71.36 244 A 1 
ATOM   1831 C C   . GLY   A 1 244 ? -18.135 3.839   -14.872 1.00 74.53 244 A 1 
ATOM   1832 O O   . GLY   A 1 244 ? -17.103 3.166   -14.877 1.00 70.10 244 A 1 
ATOM   1833 N N   . LEU   A 1 245 ? -18.827 4.028   -13.739 1.00 72.98 245 A 1 
ATOM   1834 C CA  . LEU   A 1 245 ? -18.363 3.543   -12.431 1.00 73.63 245 A 1 
ATOM   1835 C C   . LEU   A 1 245 ? -18.047 2.037   -12.428 1.00 76.95 245 A 1 
ATOM   1836 O O   . LEU   A 1 245 ? -17.057 1.626   -11.824 1.00 71.27 245 A 1 
ATOM   1837 C CB  . LEU   A 1 245 ? -19.422 3.888   -11.368 1.00 66.95 245 A 1 
ATOM   1838 C CG  . LEU   A 1 245 ? -19.062 3.416   -9.943  1.00 66.21 245 A 1 
ATOM   1839 C CD1 . LEU   A 1 245 ? -17.820 4.114   -9.395  1.00 65.47 245 A 1 
ATOM   1840 C CD2 . LEU   A 1 245 ? -20.222 3.691   -8.988  1.00 64.97 245 A 1 
ATOM   1841 N N   . LEU   A 1 246 ? -18.875 1.224   -13.084 1.00 78.61 246 A 1 
ATOM   1842 C CA  . LEU   A 1 246 ? -18.742 -0.238  -13.152 1.00 80.09 246 A 1 
ATOM   1843 C C   . LEU   A 1 246 ? -18.247 -0.730  -14.521 1.00 80.73 246 A 1 
ATOM   1844 O O   . LEU   A 1 246 ? -18.156 -1.932  -14.749 1.00 75.44 246 A 1 
ATOM   1845 C CB  . LEU   A 1 246 ? -20.082 -0.893  -12.772 1.00 75.15 246 A 1 
ATOM   1846 C CG  . LEU   A 1 246 ? -20.577 -0.583  -11.348 1.00 74.20 246 A 1 
ATOM   1847 C CD1 . LEU   A 1 246 ? -21.931 -1.250  -11.124 1.00 71.27 246 A 1 
ATOM   1848 C CD2 . LEU   A 1 246 ? -19.610 -1.090  -10.275 1.00 70.17 246 A 1 
ATOM   1849 N N   . GLU   A 1 247 ? -17.937 0.185   -15.431 1.00 81.91 247 A 1 
ATOM   1850 C CA  . GLU   A 1 247 ? -17.517 -0.169  -16.779 1.00 81.05 247 A 1 
ATOM   1851 C C   . GLU   A 1 247 ? -16.088 -0.717  -16.779 1.00 79.45 247 A 1 
ATOM   1852 O O   . GLU   A 1 247 ? -15.190 -0.178  -16.121 1.00 74.70 247 A 1 
ATOM   1853 C CB  . GLU   A 1 247 ? -17.683 1.054   -17.689 1.00 77.65 247 A 1 
ATOM   1854 C CG  . GLU   A 1 247 ? -17.589 0.713   -19.177 1.00 70.26 247 A 1 
ATOM   1855 C CD  . GLU   A 1 247 ? -17.784 1.956   -20.063 1.00 66.53 247 A 1 
ATOM   1856 O OE1 . GLU   A 1 247 ? -17.470 1.853   -21.266 1.00 60.22 247 A 1 
ATOM   1857 O OE2 . GLU   A 1 247 ? -18.208 3.013   -19.531 1.00 65.60 247 A 1 
ATOM   1858 N N   . GLY   A 1 248 ? -15.882 -1.836  -17.477 1.00 80.50 248 A 1 
ATOM   1859 C CA  . GLY   A 1 248 ? -14.588 -2.514  -17.552 1.00 80.01 248 A 1 
ATOM   1860 C C   . GLY   A 1 248 ? -14.218 -3.349  -16.317 1.00 82.07 248 A 1 
ATOM   1861 O O   . GLY   A 1 248 ? -13.106 -3.877  -16.252 1.00 77.65 248 A 1 
ATOM   1862 N N   . PHE   A 1 249 ? -15.111 -3.508  -15.340 1.00 81.58 249 A 1 
ATOM   1863 C CA  . PHE   A 1 249 ? -14.870 -4.368  -14.179 1.00 81.82 249 A 1 
ATOM   1864 C C   . PHE   A 1 249 ? -15.075 -5.849  -14.524 1.00 81.91 249 A 1 
ATOM   1865 O O   . PHE   A 1 249 ? -16.183 -6.374  -14.529 1.00 77.13 249 A 1 
ATOM   1866 C CB  . PHE   A 1 249 ? -15.702 -3.919  -12.974 1.00 79.01 249 A 1 
ATOM   1867 C CG  . PHE   A 1 249 ? -15.023 -2.820  -12.187 1.00 78.50 249 A 1 
ATOM   1868 C CD1 . PHE   A 1 249 ? -14.195 -3.137  -11.092 1.00 75.26 249 A 1 
ATOM   1869 C CD2 . PHE   A 1 249 ? -15.149 -1.479  -12.591 1.00 73.10 249 A 1 
ATOM   1870 C CE1 . PHE   A 1 249 ? -13.506 -2.126  -10.406 1.00 71.23 249 A 1 
ATOM   1871 C CE2 . PHE   A 1 249 ? -14.454 -0.463  -11.912 1.00 71.04 249 A 1 
ATOM   1872 C CZ  . PHE   A 1 249 ? -13.629 -0.788  -10.824 1.00 70.59 249 A 1 
ATOM   1873 N N   . SER   A 1 250 ? -13.965 -6.556  -14.746 1.00 82.58 250 A 1 
ATOM   1874 C CA  . SER   A 1 250 ? -13.910 -8.015  -14.851 1.00 82.20 250 A 1 
ATOM   1875 C C   . SER   A 1 250 ? -13.889 -8.691  -13.469 1.00 84.20 250 A 1 
ATOM   1876 O O   . SER   A 1 250 ? -13.730 -8.040  -12.434 1.00 81.12 250 A 1 
ATOM   1877 C CB  . SER   A 1 250 ? -12.681 -8.411  -15.674 1.00 77.32 250 A 1 
ATOM   1878 O OG  . SER   A 1 250 ? -11.495 -8.135  -14.956 1.00 70.45 250 A 1 
ATOM   1879 N N   . GLY   A 1 251 ? -13.969 -10.030 -13.438 1.00 85.86 251 A 1 
ATOM   1880 C CA  . GLY   A 1 251 ? -13.784 -10.803 -12.202 1.00 87.66 251 A 1 
ATOM   1881 C C   . GLY   A 1 251 ? -12.437 -10.535 -11.512 1.00 89.58 251 A 1 
ATOM   1882 O O   . GLY   A 1 251 ? -12.374 -10.432 -10.287 1.00 87.87 251 A 1 
ATOM   1883 N N   . TRP   A 1 252 ? -11.371 -10.337 -12.297 1.00 88.18 252 A 1 
ATOM   1884 C CA  . TRP   A 1 252 ? -10.057 -9.947  -11.770 1.00 88.67 252 A 1 
ATOM   1885 C C   . TRP   A 1 252 ? -10.077 -8.555  -11.136 1.00 90.10 252 A 1 
ATOM   1886 O O   . TRP   A 1 252 ? -9.510  -8.362  -10.059 1.00 89.09 252 A 1 
ATOM   1887 C CB  . TRP   A 1 252 ? -9.012  -10.003 -12.888 1.00 86.42 252 A 1 
ATOM   1888 C CG  . TRP   A 1 252 ? -8.674  -11.383 -13.353 1.00 84.08 252 A 1 
ATOM   1889 C CD1 . TRP   A 1 252 ? -8.886  -11.890 -14.586 1.00 76.89 252 A 1 
ATOM   1890 C CD2 . TRP   A 1 252 ? -8.035  -12.451 -12.575 1.00 79.22 252 A 1 
ATOM   1891 N NE1 . TRP   A 1 252 ? -8.417  -13.202 -14.641 1.00 73.07 252 A 1 
ATOM   1892 C CE2 . TRP   A 1 252 ? -7.895  -13.580 -13.424 1.00 76.13 252 A 1 
ATOM   1893 C CE3 . TRP   A 1 252 ? -7.563  -12.555 -11.248 1.00 71.51 252 A 1 
ATOM   1894 C CZ2 . TRP   A 1 252 ? -7.310  -14.789 -12.968 1.00 72.44 252 A 1 
ATOM   1895 C CZ3 . TRP   A 1 252 ? -6.987  -13.760 -10.794 1.00 71.24 252 A 1 
ATOM   1896 C CH2 . TRP   A 1 252 ? -6.864  -14.859 -11.646 1.00 71.85 252 A 1 
ATOM   1897 N N   . ALA   A 1 253 ? -10.766 -7.590  -11.742 1.00 89.05 253 A 1 
ATOM   1898 C CA  . ALA   A 1 253 ? -10.906 -6.247  -11.188 1.00 89.43 253 A 1 
ATOM   1899 C C   . ALA   A 1 253 ? -11.687 -6.250  -9.861  1.00 91.30 253 A 1 
ATOM   1900 O O   . ALA   A 1 253 ? -11.290 -5.579  -8.907  1.00 90.99 253 A 1 
ATOM   1901 C CB  . ALA   A 1 253 ? -11.564 -5.355  -12.240 1.00 86.88 253 A 1 
ATOM   1902 N N   . ALA   A 1 254 ? -12.740 -7.075  -9.751  1.00 92.14 254 A 1 
ATOM   1903 C CA  . ALA   A 1 254 ? -13.456 -7.280  -8.492  1.00 92.65 254 A 1 
ATOM   1904 C C   . ALA   A 1 254 ? -12.543 -7.887  -7.407  1.00 93.67 254 A 1 
ATOM   1905 O O   . ALA   A 1 254 ? -12.560 -7.441  -6.257  1.00 93.09 254 A 1 
ATOM   1906 C CB  . ALA   A 1 254 ? -14.681 -8.161  -8.764  1.00 91.04 254 A 1 
ATOM   1907 N N   . LEU   A 1 255 ? -11.685 -8.845  -7.779  1.00 93.23 255 A 1 
ATOM   1908 C CA  . LEU   A 1 255 ? -10.701 -9.428  -6.866  1.00 93.53 255 A 1 
ATOM   1909 C C   . LEU   A 1 255 ? -9.643  -8.401  -6.416  1.00 94.15 255 A 1 
ATOM   1910 O O   . LEU   A 1 255 ? -9.261  -8.389  -5.243  1.00 93.49 255 A 1 
ATOM   1911 C CB  . LEU   A 1 255 ? -10.067 -10.656 -7.543  1.00 92.49 255 A 1 
ATOM   1912 C CG  . LEU   A 1 255 ? -9.185  -11.498 -6.599  1.00 82.92 255 A 1 
ATOM   1913 C CD1 . LEU   A 1 255 ? -9.989  -12.115 -5.454  1.00 79.86 255 A 1 
ATOM   1914 C CD2 . LEU   A 1 255 ? -8.533  -12.630 -7.387  1.00 79.38 255 A 1 
ATOM   1915 N N   . VAL   A 1 256 ? -9.205  -7.500  -7.307  1.00 93.01 256 A 1 
ATOM   1916 C CA  . VAL   A 1 256 ? -8.320  -6.370  -6.960  1.00 92.63 256 A 1 
ATOM   1917 C C   . VAL   A 1 256 ? -8.986  -5.457  -5.933  1.00 93.60 256 A 1 
ATOM   1918 O O   . VAL   A 1 256 ? -8.382  -5.169  -4.899  1.00 93.51 256 A 1 
ATOM   1919 C CB  . VAL   A 1 256 ? -7.899  -5.567  -8.207  1.00 90.96 256 A 1 
ATOM   1920 C CG1 . VAL   A 1 256 ? -7.201  -4.246  -7.865  1.00 84.97 256 A 1 
ATOM   1921 C CG2 . VAL   A 1 256 ? -6.920  -6.378  -9.054  1.00 85.36 256 A 1 
ATOM   1922 N N   . VAL   A 1 257 ? -10.230 -5.047  -6.157  1.00 94.06 257 A 1 
ATOM   1923 C CA  . VAL   A 1 257 ? -10.984 -4.197  -5.221  1.00 94.28 257 A 1 
ATOM   1924 C C   . VAL   A 1 257 ? -11.129 -4.878  -3.858  1.00 94.85 257 A 1 
ATOM   1925 O O   . VAL   A 1 257 ? -10.827 -4.265  -2.829  1.00 94.78 257 A 1 
ATOM   1926 C CB  . VAL   A 1 257 ? -12.357 -3.818  -5.814  1.00 93.49 257 A 1 
ATOM   1927 C CG1 . VAL   A 1 257 ? -13.274 -3.143  -4.791  1.00 90.34 257 A 1 
ATOM   1928 C CG2 . VAL   A 1 257 ? -12.177 -2.840  -6.981  1.00 91.17 257 A 1 
ATOM   1929 N N   . LEU   A 1 258 ? -11.511 -6.161  -3.830  1.00 95.38 258 A 1 
ATOM   1930 C CA  . LEU   A 1 258 ? -11.643 -6.924  -2.587  1.00 95.41 258 A 1 
ATOM   1931 C C   . LEU   A 1 258 ? -10.303 -7.051  -1.848  1.00 95.46 258 A 1 
ATOM   1932 O O   . LEU   A 1 258 ? -10.239 -6.807  -0.639  1.00 95.18 258 A 1 
ATOM   1933 C CB  . LEU   A 1 258 ? -12.255 -8.296  -2.913  1.00 95.11 258 A 1 
ATOM   1934 C CG  . LEU   A 1 258 ? -12.491 -9.183  -1.672  1.00 90.36 258 A 1 
ATOM   1935 C CD1 . LEU   A 1 258 ? -13.468 -8.552  -0.682  1.00 87.36 258 A 1 
ATOM   1936 C CD2 . LEU   A 1 258 ? -13.039 -10.540 -2.109  1.00 87.15 258 A 1 
ATOM   1937 N N   . SER   A 1 259 ? -9.223  -7.378  -2.557  1.00 95.03 259 A 1 
ATOM   1938 C CA  . SER   A 1 259 ? -7.889  -7.499  -1.957  1.00 94.38 259 A 1 
ATOM   1939 C C   . SER   A 1 259 ? -7.404  -6.175  -1.359  1.00 94.88 259 A 1 
ATOM   1940 O O   . SER   A 1 259 ? -6.886  -6.158  -0.240  1.00 94.43 259 A 1 
ATOM   1941 C CB  . SER   A 1 259 ? -6.882  -8.054  -2.975  1.00 92.98 259 A 1 
ATOM   1942 O OG  . SER   A 1 259 ? -6.569  -7.114  -3.978  1.00 82.51 259 A 1 
ATOM   1943 N N   . GLN   A 1 260 ? -7.657  -5.054  -2.031  1.00 95.86 260 A 1 
ATOM   1944 C CA  . GLN   A 1 260 ? -7.327  -3.720  -1.523  1.00 95.58 260 A 1 
ATOM   1945 C C   . GLN   A 1 260 ? -8.184  -3.328  -0.315  1.00 96.32 260 A 1 
ATOM   1946 O O   . GLN   A 1 260 ? -7.674  -2.723  0.631   1.00 95.76 260 A 1 
ATOM   1947 C CB  . GLN   A 1 260 ? -7.490  -2.684  -2.644  1.00 94.59 260 A 1 
ATOM   1948 C CG  . GLN   A 1 260 ? -6.351  -2.714  -3.665  1.00 87.19 260 A 1 
ATOM   1949 C CD  . GLN   A 1 260 ? -5.062  -2.114  -3.095  1.00 81.79 260 A 1 
ATOM   1950 O OE1 . GLN   A 1 260 ? -4.454  -2.616  -2.175  1.00 70.44 260 A 1 
ATOM   1951 N NE2 . GLN   A 1 260 ? -4.613  -0.997  -3.627  1.00 70.13 260 A 1 
ATOM   1952 N N   . ALA   A 1 261 ? -9.458  -3.686  -0.311  1.00 96.59 261 A 1 
ATOM   1953 C CA  . ALA   A 1 261 ? -10.336 -3.445  0.828   1.00 96.82 261 A 1 
ATOM   1954 C C   . ALA   A 1 261 ? -9.869  -4.221  2.071   1.00 96.84 261 A 1 
ATOM   1955 O O   . ALA   A 1 261 ? -9.688  -3.626  3.139   1.00 96.38 261 A 1 
ATOM   1956 C CB  . ALA   A 1 261 ? -11.771 -3.796  0.428   1.00 96.90 261 A 1 
ATOM   1957 N N   . LEU   A 1 262 ? -9.577  -5.517  1.926   1.00 96.78 262 A 1 
ATOM   1958 C CA  . LEU   A 1 262 ? -9.031  -6.352  2.996   1.00 96.58 262 A 1 
ATOM   1959 C C   . LEU   A 1 262 ? -7.674  -5.833  3.480   1.00 96.53 262 A 1 
ATOM   1960 O O   . LEU   A 1 262 ? -7.453  -5.719  4.686   1.00 95.97 262 A 1 
ATOM   1961 C CB  . LEU   A 1 262 ? -8.905  -7.807  2.505   1.00 96.18 262 A 1 
ATOM   1962 C CG  . LEU   A 1 262 ? -10.247 -8.524  2.257   1.00 92.62 262 A 1 
ATOM   1963 C CD1 . LEU   A 1 262 ? -9.979  -9.907  1.672   1.00 89.43 262 A 1 
ATOM   1964 C CD2 . LEU   A 1 262 ? -11.057 -8.688  3.546   1.00 89.15 262 A 1 
ATOM   1965 N N   . ASN   A 1 263 ? -6.792  -5.435  2.561   1.00 96.93 263 A 1 
ATOM   1966 C CA  . ASN   A 1 263 ? -5.514  -4.815  2.899   1.00 96.59 263 A 1 
ATOM   1967 C C   . ASN   A 1 263 ? -5.705  -3.547  3.745   1.00 96.77 263 A 1 
ATOM   1968 O O   . ASN   A 1 263 ? -5.078  -3.414  4.791   1.00 96.27 263 A 1 
ATOM   1969 C CB  . ASN   A 1 263 ? -4.751  -4.536  1.596   1.00 95.49 263 A 1 
ATOM   1970 C CG  . ASN   A 1 263 ? -3.424  -3.846  1.833   1.00 91.05 263 A 1 
ATOM   1971 O OD1 . ASN   A 1 263 ? -2.784  -3.966  2.860   1.00 81.49 263 A 1 
ATOM   1972 N ND2 . ASN   A 1 263 ? -2.990  -3.072  0.868   1.00 79.94 263 A 1 
ATOM   1973 N N   . GLY   A 1 264 ? -6.603  -2.640  3.349   1.00 96.96 264 A 1 
ATOM   1974 C CA  . GLY   A 1 264 ? -6.896  -1.422  4.112   1.00 96.87 264 A 1 
ATOM   1975 C C   . GLY   A 1 264 ? -7.399  -1.703  5.535   1.00 97.18 264 A 1 
ATOM   1976 O O   . GLY   A 1 264 ? -6.914  -1.098  6.495   1.00 96.62 264 A 1 
ATOM   1977 N N   . LEU   A 1 265 ? -8.312  -2.666  5.697   1.00 96.87 265 A 1 
ATOM   1978 C CA  . LEU   A 1 265 ? -8.838  -3.091  6.999   1.00 96.67 265 A 1 
ATOM   1979 C C   . LEU   A 1 265 ? -7.742  -3.696  7.889   1.00 96.58 265 A 1 
ATOM   1980 O O   . LEU   A 1 265 ? -7.582  -3.291  9.044   1.00 95.70 265 A 1 
ATOM   1981 C CB  . LEU   A 1 265 ? -9.972  -4.111  6.786   1.00 96.35 265 A 1 
ATOM   1982 C CG  . LEU   A 1 265 ? -11.254 -3.518  6.170   1.00 94.86 265 A 1 
ATOM   1983 C CD1 . LEU   A 1 265 ? -12.241 -4.639  5.859   1.00 92.26 265 A 1 
ATOM   1984 C CD2 . LEU   A 1 265 ? -11.929 -2.537  7.123   1.00 91.46 265 A 1 
ATOM   1985 N N   . LEU   A 1 266 ? -6.940  -4.609  7.348   1.00 96.66 266 A 1 
ATOM   1986 C CA  . LEU   A 1 266 ? -5.824  -5.228  8.068   1.00 96.47 266 A 1 
ATOM   1987 C C   . LEU   A 1 266 ? -4.763  -4.190  8.456   1.00 96.32 266 A 1 
ATOM   1988 O O   . LEU   A 1 266 ? -4.264  -4.202  9.580   1.00 95.59 266 A 1 
ATOM   1989 C CB  . LEU   A 1 266 ? -5.212  -6.323  7.186   1.00 96.00 266 A 1 
ATOM   1990 C CG  . LEU   A 1 266 ? -6.109  -7.560  7.013   1.00 94.42 266 A 1 
ATOM   1991 C CD1 . LEU   A 1 266 ? -5.571  -8.409  5.866   1.00 92.34 266 A 1 
ATOM   1992 C CD2 . LEU   A 1 266 ? -6.143  -8.411  8.287   1.00 91.90 266 A 1 
ATOM   1993 N N   . MET   A 1 267 ? -4.465  -3.251  7.570   1.00 96.91 267 A 1 
ATOM   1994 C CA  . MET   A 1 267 ? -3.494  -2.188  7.821   1.00 96.61 267 A 1 
ATOM   1995 C C   . MET   A 1 267 ? -3.953  -1.240  8.937   1.00 96.71 267 A 1 
ATOM   1996 O O   . MET   A 1 267 ? -3.139  -0.833  9.762   1.00 95.71 267 A 1 
ATOM   1997 C CB  . MET   A 1 267 ? -3.219  -1.459  6.508   1.00 95.39 267 A 1 
ATOM   1998 C CG  . MET   A 1 267 ? -1.930  -0.646  6.557   1.00 89.04 267 A 1 
ATOM   1999 S SD  . MET   A 1 267 ? -1.036  -0.598  4.972   1.00 84.50 267 A 1 
ATOM   2000 C CE  . MET   A 1 267 ? -2.332  -0.056  3.840   1.00 74.84 267 A 1 
ATOM   2001 N N   . SER   A 1 268 ? -5.253  -0.955  9.039   1.00 96.68 268 A 1 
ATOM   2002 C CA  . SER   A 1 268 ? -5.807  -0.190  10.160  1.00 96.48 268 A 1 
ATOM   2003 C C   . SER   A 1 268 ? -5.626  -0.915  11.502  1.00 96.43 268 A 1 
ATOM   2004 O O   . SER   A 1 268 ? -5.256  -0.297  12.503  1.00 95.25 268 A 1 
ATOM   2005 C CB  . SER   A 1 268 ? -7.286  0.149   9.898   1.00 95.56 268 A 1 
ATOM   2006 O OG  . SER   A 1 268 ? -8.144  -0.938  10.168  1.00 83.82 268 A 1 
ATOM   2007 N N   . ALA   A 1 269 ? -5.791  -2.243  11.520  1.00 96.52 269 A 1 
ATOM   2008 C CA  . ALA   A 1 269 ? -5.550  -3.060  12.706  1.00 95.95 269 A 1 
ATOM   2009 C C   . ALA   A 1 269 ? -4.059  -3.093  13.083  1.00 95.93 269 A 1 
ATOM   2010 O O   . ALA   A 1 269 ? -3.719  -2.904  14.253  1.00 94.68 269 A 1 
ATOM   2011 C CB  . ALA   A 1 269 ? -6.118  -4.463  12.466  1.00 95.09 269 A 1 
ATOM   2012 N N   . VAL   A 1 270 ? -3.163  -3.237  12.100  1.00 96.60 270 A 1 
ATOM   2013 C CA  . VAL   A 1 270 ? -1.704  -3.171  12.306  1.00 96.31 270 A 1 
ATOM   2014 C C   . VAL   A 1 270 ? -1.291  -1.816  12.883  1.00 95.87 270 A 1 
ATOM   2015 O O   . VAL   A 1 270 ? -0.513  -1.770  13.835  1.00 94.43 270 A 1 
ATOM   2016 C CB  . VAL   A 1 270 ? -0.939  -3.470  11.000  1.00 95.78 270 A 1 
ATOM   2017 C CG1 . VAL   A 1 270 ? 0.570   -3.240  11.132  1.00 93.13 270 A 1 
ATOM   2018 C CG2 . VAL   A 1 270 ? -1.131  -4.934  10.586  1.00 94.06 270 A 1 
ATOM   2019 N N   . MET   A 1 271 ? -1.832  -0.708  12.376  1.00 95.70 271 A 1 
ATOM   2020 C CA  . MET   A 1 271 ? -1.523  0.633   12.882  1.00 95.22 271 A 1 
ATOM   2021 C C   . MET   A 1 271 ? -2.055  0.868   14.301  1.00 95.20 271 A 1 
ATOM   2022 O O   . MET   A 1 271 ? -1.354  1.444   15.132  1.00 92.86 271 A 1 
ATOM   2023 C CB  . MET   A 1 271 ? -2.095  1.686   11.935  1.00 93.38 271 A 1 
ATOM   2024 C CG  . MET   A 1 271 ? -1.289  1.764   10.636  1.00 88.36 271 A 1 
ATOM   2025 S SD  . MET   A 1 271 ? -1.973  2.912   9.418   1.00 87.63 271 A 1 
ATOM   2026 C CE  . MET   A 1 271 ? -1.885  4.439   10.359  1.00 79.11 271 A 1 
ATOM   2027 N N   . LYS   A 1 272 ? -3.276  0.405   14.602  1.00 95.71 272 A 1 
ATOM   2028 C CA  . LYS   A 1 272 ? -3.878  0.582   15.931  1.00 95.52 272 A 1 
ATOM   2029 C C   . LYS   A 1 272 ? -3.185  -0.249  17.008  1.00 95.34 272 A 1 
ATOM   2030 O O   . LYS   A 1 272 ? -2.911  0.263   18.097  1.00 93.23 272 A 1 
ATOM   2031 C CB  . LYS   A 1 272 ? -5.383  0.285   15.862  1.00 94.73 272 A 1 
ATOM   2032 C CG  . LYS   A 1 272 ? -6.026  0.501   17.244  1.00 93.46 272 A 1 
ATOM   2033 C CD  . LYS   A 1 272 ? -7.549  0.611   17.174  1.00 91.75 272 A 1 
ATOM   2034 C CE  . LYS   A 1 272 ? -8.076  0.884   18.580  1.00 89.95 272 A 1 
ATOM   2035 N NZ  . LYS   A 1 272 ? -9.417  1.503   18.574  1.00 86.36 272 A 1 
ATOM   2036 N N   . HIS   A 1 273 ? -2.938  -1.523  16.727  1.00 95.30 273 A 1 
ATOM   2037 C CA  . HIS   A 1 273 ? -2.408  -2.480  17.703  1.00 94.66 273 A 1 
ATOM   2038 C C   . HIS   A 1 273 ? -0.882  -2.610  17.662  1.00 94.40 273 A 1 
ATOM   2039 O O   . HIS   A 1 273 ? -0.274  -2.981  18.663  1.00 91.38 273 A 1 
ATOM   2040 C CB  . HIS   A 1 273 ? -3.096  -3.834  17.500  1.00 93.78 273 A 1 
ATOM   2041 C CG  . HIS   A 1 273 ? -4.582  -3.782  17.712  1.00 92.08 273 A 1 
ATOM   2042 N ND1 . HIS   A 1 273 ? -5.218  -3.438  18.889  1.00 80.41 273 A 1 
ATOM   2043 C CD2 . HIS   A 1 273 ? -5.574  -4.027  16.795  1.00 80.29 273 A 1 
ATOM   2044 C CE1 . HIS   A 1 273 ? -6.542  -3.483  18.680  1.00 82.42 273 A 1 
ATOM   2045 N NE2 . HIS   A 1 273 ? -6.798  -3.835  17.417  1.00 84.45 273 A 1 
ATOM   2046 N N   . GLY   A 1 274 ? -0.263  -2.279  16.539  1.00 94.75 274 A 1 
ATOM   2047 C CA  . GLY   A 1 274 ? 1.182   -2.152  16.381  1.00 93.87 274 A 1 
ATOM   2048 C C   . GLY   A 1 274 ? 1.592   -0.685  16.296  1.00 93.56 274 A 1 
ATOM   2049 O O   . GLY   A 1 274 ? 1.309   0.110   17.192  1.00 90.30 274 A 1 
ATOM   2050 N N   . SER   A 1 275 ? 2.275   -0.324  15.208  1.00 94.33 275 A 1 
ATOM   2051 C CA  . SER   A 1 275 ? 2.692   1.051   14.935  1.00 94.25 275 A 1 
ATOM   2052 C C   . SER   A 1 275 ? 2.857   1.294   13.434  1.00 95.21 275 A 1 
ATOM   2053 O O   . SER   A 1 275 ? 2.872   0.356   12.629  1.00 94.39 275 A 1 
ATOM   2054 C CB  . SER   A 1 275 ? 4.010   1.347   15.671  1.00 91.67 275 A 1 
ATOM   2055 O OG  . SER   A 1 275 ? 5.081   0.605   15.116  1.00 85.99 275 A 1 
ATOM   2056 N N   . SER   A 1 276 ? 3.058   2.555   13.059  1.00 94.47 276 A 1 
ATOM   2057 C CA  . SER   A 1 276 ? 3.446   2.927   11.694  1.00 95.11 276 A 1 
ATOM   2058 C C   . SER   A 1 276 ? 4.772   2.287   11.266  1.00 95.73 276 A 1 
ATOM   2059 O O   . SER   A 1 276 ? 4.944   1.982   10.089  1.00 94.82 276 A 1 
ATOM   2060 C CB  . SER   A 1 276 ? 3.551   4.447   11.578  1.00 94.50 276 A 1 
ATOM   2061 O OG  . SER   A 1 276 ? 2.286   5.028   11.834  1.00 87.90 276 A 1 
ATOM   2062 N N   . ILE   A 1 277 ? 5.678   2.005   12.207  1.00 95.34 277 A 1 
ATOM   2063 C CA  . ILE   A 1 277 ? 6.921   1.268   11.926  1.00 95.46 277 A 1 
ATOM   2064 C C   . ILE   A 1 277 ? 6.623   -0.205  11.618  1.00 95.89 277 A 1 
ATOM   2065 O O   . ILE   A 1 277 ? 7.111   -0.730  10.618  1.00 95.38 277 A 1 
ATOM   2066 C CB  . ILE   A 1 277 ? 7.934   1.414   13.075  1.00 94.57 277 A 1 
ATOM   2067 C CG1 . ILE   A 1 277 ? 8.277   2.887   13.400  1.00 91.95 277 A 1 
ATOM   2068 C CG2 . ILE   A 1 277 ? 9.211   0.621   12.762  1.00 92.47 277 A 1 
ATOM   2069 C CD1 . ILE   A 1 277 ? 8.881   3.689   12.242  1.00 86.35 277 A 1 
ATOM   2070 N N   . THR   A 1 278 ? 5.758   -0.859  12.399  1.00 96.04 278 A 1 
ATOM   2071 C CA  . THR   A 1 278 ? 5.297   -2.228  12.101  1.00 96.00 278 A 1 
ATOM   2072 C C   . THR   A 1 278 ? 4.684   -2.312  10.701  1.00 96.43 278 A 1 
ATOM   2073 O O   . THR   A 1 278 ? 4.979   -3.240  9.950   1.00 96.14 278 A 1 
ATOM   2074 C CB  . THR   A 1 278 ? 4.261   -2.710  13.129  1.00 95.16 278 A 1 
ATOM   2075 O OG1 . THR   A 1 278 ? 4.670   -2.435  14.445  1.00 89.21 278 A 1 
ATOM   2076 C CG2 . THR   A 1 278 ? 4.022   -4.219  13.035  1.00 89.18 278 A 1 
ATOM   2077 N N   . ARG   A 1 279 ? 3.896   -1.304  10.302  1.00 96.96 279 A 1 
ATOM   2078 C CA  . ARG   A 1 279 ? 3.358   -1.185  8.942   1.00 96.84 279 A 1 
ATOM   2079 C C   . ARG   A 1 279 ? 4.468   -1.137  7.888   1.00 97.20 279 A 1 
ATOM   2080 O O   . ARG   A 1 279 ? 4.321   -1.785  6.860   1.00 96.78 279 A 1 
ATOM   2081 C CB  . ARG   A 1 279 ? 2.453   0.058   8.865   1.00 95.84 279 A 1 
ATOM   2082 C CG  . ARG   A 1 279 ? 1.910   0.304   7.453   1.00 90.53 279 A 1 
ATOM   2083 C CD  . ARG   A 1 279 ? 1.136   1.620   7.399   1.00 86.19 279 A 1 
ATOM   2084 N NE  . ARG   A 1 279 ? 0.760   1.957   6.016   1.00 80.00 279 A 1 
ATOM   2085 C CZ  . ARG   A 1 279 ? 0.745   3.160   5.470   1.00 74.36 279 A 1 
ATOM   2086 N NH1 . ARG   A 1 279 ? 1.011   4.243   6.149   1.00 67.40 279 A 1 
ATOM   2087 N NH2 . ARG   A 1 279 ? 0.467   3.303   4.213   1.00 68.40 279 A 1 
ATOM   2088 N N   . LEU   A 1 280 ? 5.571   -0.416  8.118   1.00 96.01 280 A 1 
ATOM   2089 C CA  . LEU   A 1 280 ? 6.696   -0.361  7.173   1.00 96.24 280 A 1 
ATOM   2090 C C   . LEU   A 1 280 ? 7.330   -1.742  6.970   1.00 96.77 280 A 1 
ATOM   2091 O O   . LEU   A 1 280 ? 7.583   -2.121  5.831   1.00 96.49 280 A 1 
ATOM   2092 C CB  . LEU   A 1 280 ? 7.761   0.654   7.619   1.00 96.17 280 A 1 
ATOM   2093 C CG  . LEU   A 1 280 ? 7.299   2.120   7.665   1.00 95.08 280 A 1 
ATOM   2094 C CD1 . LEU   A 1 280 ? 8.457   3.002   8.127   1.00 93.34 280 A 1 
ATOM   2095 C CD2 . LEU   A 1 280 ? 6.807   2.624   6.307   1.00 93.22 280 A 1 
ATOM   2096 N N   . PHE   A 1 281 ? 7.497   -2.522  8.040   1.00 97.24 281 A 1 
ATOM   2097 C CA  . PHE   A 1 281 ? 7.980   -3.903  7.931   1.00 97.13 281 A 1 
ATOM   2098 C C   . PHE   A 1 281 ? 7.012   -4.800  7.150   1.00 97.16 281 A 1 
ATOM   2099 O O   . PHE   A 1 281 ? 7.459   -5.553  6.292   1.00 96.38 281 A 1 
ATOM   2100 C CB  . PHE   A 1 281 ? 8.269   -4.481  9.319   1.00 96.66 281 A 1 
ATOM   2101 C CG  . PHE   A 1 281 ? 9.612   -4.056  9.868   1.00 96.48 281 A 1 
ATOM   2102 C CD1 . PHE   A 1 281 ? 10.775  -4.745  9.481   1.00 94.84 281 A 1 
ATOM   2103 C CD2 . PHE   A 1 281 ? 9.722   -2.958  10.736  1.00 94.66 281 A 1 
ATOM   2104 C CE1 . PHE   A 1 281 ? 12.031  -4.341  9.951   1.00 93.82 281 A 1 
ATOM   2105 C CE2 . PHE   A 1 281 ? 10.979  -2.545  11.207  1.00 93.69 281 A 1 
ATOM   2106 C CZ  . PHE   A 1 281 ? 12.135  -3.235  10.810  1.00 94.53 281 A 1 
ATOM   2107 N N   . VAL   A 1 282 ? 5.689   -4.682  7.373   1.00 97.12 282 A 1 
ATOM   2108 C CA  . VAL   A 1 282 ? 4.675   -5.411  6.586   1.00 97.03 282 A 1 
ATOM   2109 C C   . VAL   A 1 282 ? 4.781   -5.063  5.098   1.00 97.02 282 A 1 
ATOM   2110 O O   . VAL   A 1 282 ? 4.797   -5.960  4.259   1.00 96.48 282 A 1 
ATOM   2111 C CB  . VAL   A 1 282 ? 3.253   -5.136  7.113   1.00 96.44 282 A 1 
ATOM   2112 C CG1 . VAL   A 1 282 ? 2.155   -5.678  6.193   1.00 94.02 282 A 1 
ATOM   2113 C CG2 . VAL   A 1 282 ? 3.057   -5.781  8.487   1.00 94.69 282 A 1 
ATOM   2114 N N   . VAL   A 1 283 ? 4.905   -3.777  4.760   1.00 96.51 283 A 1 
ATOM   2115 C CA  . VAL   A 1 283 ? 5.060   -3.311  3.371   1.00 95.83 283 A 1 
ATOM   2116 C C   . VAL   A 1 283 ? 6.344   -3.859  2.744   1.00 96.05 283 A 1 
ATOM   2117 O O   . VAL   A 1 283 ? 6.294   -4.371  1.629   1.00 95.61 283 A 1 
ATOM   2118 C CB  . VAL   A 1 283 ? 5.009   -1.773  3.286   1.00 94.62 283 A 1 
ATOM   2119 C CG1 . VAL   A 1 283 ? 5.344   -1.249  1.885   1.00 89.60 283 A 1 
ATOM   2120 C CG2 . VAL   A 1 283 ? 3.607   -1.259  3.632   1.00 89.95 283 A 1 
ATOM   2121 N N   . SER   A 1 284 ? 7.471   -3.820  3.441   1.00 96.14 284 A 1 
ATOM   2122 C CA  . SER   A 1 284 ? 8.731   -4.363  2.924   1.00 96.06 284 A 1 
ATOM   2123 C C   . SER   A 1 284 ? 8.691   -5.886  2.762   1.00 96.05 284 A 1 
ATOM   2124 O O   . SER   A 1 284 ? 9.069   -6.396  1.711   1.00 95.07 284 A 1 
ATOM   2125 C CB  . SER   A 1 284 ? 9.898   -3.954  3.820   1.00 95.77 284 A 1 
ATOM   2126 O OG  . SER   A 1 284 ? 10.071  -2.552  3.777   1.00 89.62 284 A 1 
ATOM   2127 N N   . CYS   A 1 285 ? 8.159   -6.624  3.735   1.00 96.79 285 A 1 
ATOM   2128 C CA  . CYS   A 1 285 ? 8.009   -8.078  3.626   1.00 96.52 285 A 1 
ATOM   2129 C C   . CYS   A 1 285 ? 7.050   -8.489  2.497   1.00 96.29 285 A 1 
ATOM   2130 O O   . CYS   A 1 285 ? 7.218   -9.556  1.910   1.00 94.84 285 A 1 
ATOM   2131 C CB  . CYS   A 1 285 ? 7.528   -8.647  4.966   1.00 96.02 285 A 1 
ATOM   2132 S SG  . CYS   A 1 285 ? 8.810   -8.472  6.241   1.00 93.33 285 A 1 
ATOM   2133 N N   . SER   A 1 286 ? 6.072   -7.640  2.149   1.00 96.37 286 A 1 
ATOM   2134 C CA  . SER   A 1 286 ? 5.153   -7.915  1.043   1.00 95.71 286 A 1 
ATOM   2135 C C   . SER   A 1 286 ? 5.829   -7.985  -0.327  1.00 95.43 286 A 1 
ATOM   2136 O O   . SER   A 1 286 ? 5.278   -8.600  -1.234  1.00 93.90 286 A 1 
ATOM   2137 C CB  . SER   A 1 286 ? 4.005   -6.908  1.020   1.00 94.41 286 A 1 
ATOM   2138 O OG  . SER   A 1 286 ? 4.380   -5.684  0.436   1.00 83.47 286 A 1 
ATOM   2139 N N   . LEU   A 1 287 ? 7.045   -7.446  -0.478  1.00 95.17 287 A 1 
ATOM   2140 C CA  . LEU   A 1 287 ? 7.844   -7.579  -1.698  1.00 94.55 287 A 1 
ATOM   2141 C C   . LEU   A 1 287 ? 8.143   -9.046  -2.021  1.00 94.92 287 A 1 
ATOM   2142 O O   . LEU   A 1 287 ? 8.126   -9.429  -3.186  1.00 93.93 287 A 1 
ATOM   2143 C CB  . LEU   A 1 287 ? 9.169   -6.815  -1.549  1.00 92.42 287 A 1 
ATOM   2144 C CG  . LEU   A 1 287 ? 9.027   -5.297  -1.361  1.00 85.47 287 A 1 
ATOM   2145 C CD1 . LEU   A 1 287 ? 10.398  -4.697  -1.079  1.00 77.53 287 A 1 
ATOM   2146 C CD2 . LEU   A 1 287 ? 8.437   -4.623  -2.596  1.00 79.95 287 A 1 
ATOM   2147 N N   . VAL   A 1 288 ? 8.352   -9.884  -1.007  1.00 94.67 288 A 1 
ATOM   2148 C CA  . VAL   A 1 288 ? 8.580   -11.325 -1.196  1.00 94.27 288 A 1 
ATOM   2149 C C   . VAL   A 1 288 ? 7.325   -11.988 -1.764  1.00 94.49 288 A 1 
ATOM   2150 O O   . VAL   A 1 288 ? 7.408   -12.741 -2.733  1.00 93.65 288 A 1 
ATOM   2151 C CB  . VAL   A 1 288 ? 9.008   -12.007 0.118   1.00 93.24 288 A 1 
ATOM   2152 C CG1 . VAL   A 1 288 ? 9.286   -13.496 -0.083  1.00 88.75 288 A 1 
ATOM   2153 C CG2 . VAL   A 1 288 ? 10.277  -11.359 0.690   1.00 89.54 288 A 1 
ATOM   2154 N N   . VAL   A 1 289 ? 6.149   -11.662 -1.223  1.00 94.87 289 A 1 
ATOM   2155 C CA  . VAL   A 1 289 ? 4.859   -12.169 -1.723  1.00 94.58 289 A 1 
ATOM   2156 C C   . VAL   A 1 289 ? 4.603   -11.682 -3.149  1.00 94.40 289 A 1 
ATOM   2157 O O   . VAL   A 1 289 ? 4.217   -12.473 -4.006  1.00 93.56 289 A 1 
ATOM   2158 C CB  . VAL   A 1 289 ? 3.700   -11.754 -0.795  1.00 93.88 289 A 1 
ATOM   2159 C CG1 . VAL   A 1 289 ? 2.345   -12.239 -1.312  1.00 89.91 289 A 1 
ATOM   2160 C CG2 . VAL   A 1 289 ? 3.899   -12.317 0.616   1.00 90.72 289 A 1 
ATOM   2161 N N   . ASN   A 1 290 ? 4.869   -10.402 -3.428  1.00 92.75 290 A 1 
ATOM   2162 C CA  . ASN   A 1 290 ? 4.751   -9.820  -4.761  1.00 91.60 290 A 1 
ATOM   2163 C C   . ASN   A 1 290 ? 5.635   -10.547 -5.781  1.00 90.98 290 A 1 
ATOM   2164 O O   . ASN   A 1 290 ? 5.155   -10.915 -6.849  1.00 90.85 290 A 1 
ATOM   2165 C CB  . ASN   A 1 290 ? 5.110   -8.331  -4.671  1.00 90.42 290 A 1 
ATOM   2166 C CG  . ASN   A 1 290 ? 4.962   -7.646  -6.012  1.00 86.39 290 A 1 
ATOM   2167 O OD1 . ASN   A 1 290 ? 5.806   -7.713  -6.876  1.00 74.50 290 A 1 
ATOM   2168 N ND2 . ASN   A 1 290 ? 3.859   -6.970  -6.225  1.00 76.41 290 A 1 
ATOM   2169 N N   . ALA   A 1 291 ? 6.896   -10.806 -5.440  1.00 93.04 291 A 1 
ATOM   2170 C CA  . ALA   A 1 291 ? 7.842   -11.492 -6.307  1.00 92.27 291 A 1 
ATOM   2171 C C   . ALA   A 1 291 ? 7.411   -12.933 -6.606  1.00 92.19 291 A 1 
ATOM   2172 O O   . ALA   A 1 291 ? 7.371   -13.333 -7.768  1.00 91.43 291 A 1 
ATOM   2173 C CB  . ALA   A 1 291 ? 9.221   -11.451 -5.651  1.00 91.96 291 A 1 
ATOM   2174 N N   . VAL   A 1 292 ? 7.024   -13.695 -5.583  1.00 93.95 292 A 1 
ATOM   2175 C CA  . VAL   A 1 292 ? 6.572   -15.086 -5.746  1.00 93.39 292 A 1 
ATOM   2176 C C   . VAL   A 1 292 ? 5.301   -15.155 -6.592  1.00 93.06 292 A 1 
ATOM   2177 O O   . VAL   A 1 292 ? 5.236   -15.940 -7.537  1.00 91.87 292 A 1 
ATOM   2178 C CB  . VAL   A 1 292 ? 6.374   -15.765 -4.377  1.00 92.44 292 A 1 
ATOM   2179 C CG1 . VAL   A 1 292 ? 5.743   -17.152 -4.505  1.00 87.05 292 A 1 
ATOM   2180 C CG2 . VAL   A 1 292 ? 7.721   -15.942 -3.665  1.00 87.49 292 A 1 
ATOM   2181 N N   . LEU   A 1 293 ? 4.304   -14.309 -6.318  1.00 92.62 293 A 1 
ATOM   2182 C CA  . LEU   A 1 293 ? 3.075   -14.272 -7.111  1.00 92.09 293 A 1 
ATOM   2183 C C   . LEU   A 1 293 ? 3.329   -13.817 -8.548  1.00 91.24 293 A 1 
ATOM   2184 O O   . LEU   A 1 293 ? 2.748   -14.384 -9.466  1.00 89.97 293 A 1 
ATOM   2185 C CB  . LEU   A 1 293 ? 2.030   -13.373 -6.439  1.00 91.35 293 A 1 
ATOM   2186 C CG  . LEU   A 1 293 ? 1.423   -13.949 -5.150  1.00 87.94 293 A 1 
ATOM   2187 C CD1 . LEU   A 1 293 ? 0.448   -12.934 -4.567  1.00 83.95 293 A 1 
ATOM   2188 C CD2 . LEU   A 1 293 ? 0.656   -15.251 -5.389  1.00 82.74 293 A 1 
ATOM   2189 N N   . SER   A 1 294 ? 4.223   -12.852 -8.770  1.00 90.30 294 A 1 
ATOM   2190 C CA  . SER   A 1 294 ? 4.598   -12.417 -10.117 1.00 87.99 294 A 1 
ATOM   2191 C C   . SER   A 1 294 ? 5.316   -13.522 -10.890 1.00 87.18 294 A 1 
ATOM   2192 O O   . SER   A 1 294 ? 5.039   -13.725 -12.068 1.00 85.86 294 A 1 
ATOM   2193 C CB  . SER   A 1 294 ? 5.484   -11.171 -10.067 1.00 87.29 294 A 1 
ATOM   2194 O OG  . SER   A 1 294 ? 4.814   -10.105 -9.427  1.00 79.86 294 A 1 
ATOM   2195 N N   . ALA   A 1 295 ? 6.188   -14.292 -10.236 1.00 90.33 295 A 1 
ATOM   2196 C CA  . ALA   A 1 295 ? 6.854   -15.432 -10.855 1.00 89.31 295 A 1 
ATOM   2197 C C   . ALA   A 1 295 ? 5.855   -16.527 -11.267 1.00 89.13 295 A 1 
ATOM   2198 O O   . ALA   A 1 295 ? 5.912   -17.030 -12.386 1.00 87.52 295 A 1 
ATOM   2199 C CB  . ALA   A 1 295 ? 7.919   -15.962 -9.890  1.00 88.75 295 A 1 
ATOM   2200 N N   . VAL   A 1 296 ? 4.897   -16.860 -10.401 1.00 92.35 296 A 1 
ATOM   2201 C CA  . VAL   A 1 296 ? 3.913   -17.927 -10.652 1.00 91.70 296 A 1 
ATOM   2202 C C   . VAL   A 1 296 ? 2.824   -17.499 -11.644 1.00 90.95 296 A 1 
ATOM   2203 O O   . VAL   A 1 296 ? 2.522   -18.231 -12.584 1.00 89.03 296 A 1 
ATOM   2204 C CB  . VAL   A 1 296 ? 3.303   -18.418 -9.324  1.00 90.98 296 A 1 
ATOM   2205 C CG1 . VAL   A 1 296 ? 2.195   -19.450 -9.544  1.00 84.22 296 A 1 
ATOM   2206 C CG2 . VAL   A 1 296 ? 4.371   -19.084 -8.446  1.00 84.17 296 A 1 
ATOM   2207 N N   . LEU   A 1 297 ? 2.220   -16.315 -11.449 1.00 89.75 297 A 1 
ATOM   2208 C CA  . LEU   A 1 297 ? 1.059   -15.856 -12.218 1.00 88.54 297 A 1 
ATOM   2209 C C   . LEU   A 1 297 ? 1.441   -15.187 -13.538 1.00 87.49 297 A 1 
ATOM   2210 O O   . LEU   A 1 297 ? 0.740   -15.348 -14.531 1.00 83.92 297 A 1 
ATOM   2211 C CB  . LEU   A 1 297 ? 0.208   -14.895 -11.371 1.00 87.26 297 A 1 
ATOM   2212 C CG  . LEU   A 1 297 ? -0.365  -15.481 -10.068 1.00 85.35 297 A 1 
ATOM   2213 C CD1 . LEU   A 1 297 ? -1.126  -14.398 -9.308  1.00 81.42 297 A 1 
ATOM   2214 C CD2 . LEU   A 1 297 ? -1.321  -16.647 -10.329 1.00 81.06 297 A 1 
ATOM   2215 N N   . LEU   A 1 298 ? 2.551   -14.435 -13.559 1.00 86.92 298 A 1 
ATOM   2216 C CA  . LEU   A 1 298 ? 3.004   -13.670 -14.727 1.00 85.48 298 A 1 
ATOM   2217 C C   . LEU   A 1 298 ? 4.189   -14.333 -15.445 1.00 85.37 298 A 1 
ATOM   2218 O O   . LEU   A 1 298 ? 4.679   -13.795 -16.435 1.00 81.40 298 A 1 
ATOM   2219 C CB  . LEU   A 1 298 ? 3.325   -12.218 -14.328 1.00 83.59 298 A 1 
ATOM   2220 C CG  . LEU   A 1 298 ? 2.250   -11.495 -13.499 1.00 82.15 298 A 1 
ATOM   2221 C CD1 . LEU   A 1 298 ? 2.738   -10.104 -13.108 1.00 77.49 298 A 1 
ATOM   2222 C CD2 . LEU   A 1 298 ? 0.940   -11.349 -14.277 1.00 77.27 298 A 1 
ATOM   2223 N N   . ARG   A 1 299 ? 4.643   -15.508 -14.963 1.00 86.85 299 A 1 
ATOM   2224 C CA  . ARG   A 1 299 ? 5.784   -16.264 -15.513 1.00 87.42 299 A 1 
ATOM   2225 C C   . ARG   A 1 299 ? 7.075   -15.439 -15.583 1.00 87.70 299 A 1 
ATOM   2226 O O   . ARG   A 1 299 ? 7.854   -15.576 -16.520 1.00 82.52 299 A 1 
ATOM   2227 C CB  . ARG   A 1 299 ? 5.428   -16.906 -16.863 1.00 84.31 299 A 1 
ATOM   2228 C CG  . ARG   A 1 299 ? 4.197   -17.818 -16.796 1.00 78.22 299 A 1 
ATOM   2229 C CD  . ARG   A 1 299 ? 3.997   -18.475 -18.159 1.00 70.45 299 A 1 
ATOM   2230 N NE  . ARG   A 1 299 ? 2.847   -19.398 -18.153 1.00 62.56 299 A 1 
ATOM   2231 C CZ  . ARG   A 1 299 ? 2.473   -20.175 -19.156 1.00 54.17 299 A 1 
ATOM   2232 N NH1 . ARG   A 1 299 ? 3.111   -20.180 -20.299 1.00 48.49 299 A 1 
ATOM   2233 N NH2 . ARG   A 1 299 ? 1.441   -20.965 -19.025 1.00 48.48 299 A 1 
ATOM   2234 N N   . LEU   A 1 300 ? 7.295   -14.574 -14.594 1.00 86.48 300 A 1 
ATOM   2235 C CA  . LEU   A 1 300 ? 8.528   -13.793 -14.469 1.00 86.83 300 A 1 
ATOM   2236 C C   . LEU   A 1 300 ? 9.596   -14.589 -13.712 1.00 87.92 300 A 1 
ATOM   2237 O O   . LEU   A 1 300 ? 9.294   -15.488 -12.929 1.00 86.23 300 A 1 
ATOM   2238 C CB  . LEU   A 1 300 ? 8.225   -12.441 -13.807 1.00 84.44 300 A 1 
ATOM   2239 C CG  . LEU   A 1 300 ? 7.239   -11.554 -14.588 1.00 82.03 300 A 1 
ATOM   2240 C CD1 . LEU   A 1 300 ? 6.980   -10.261 -13.825 1.00 77.52 300 A 1 
ATOM   2241 C CD2 . LEU   A 1 300 ? 7.764   -11.183 -15.979 1.00 78.14 300 A 1 
ATOM   2242 N N   . GLN   A 1 301 ? 10.865  -14.249 -13.933 1.00 88.36 301 A 1 
ATOM   2243 C CA  . GLN   A 1 301 ? 12.002  -14.827 -13.224 1.00 89.16 301 A 1 
ATOM   2244 C C   . GLN   A 1 301 ? 12.488  -13.891 -12.122 1.00 89.32 301 A 1 
ATOM   2245 O O   . GLN   A 1 301 ? 12.552  -12.674 -12.291 1.00 86.59 301 A 1 
ATOM   2246 C CB  . GLN   A 1 301 ? 13.133  -15.171 -14.196 1.00 85.68 301 A 1 
ATOM   2247 C CG  . GLN   A 1 301 ? 12.787  -16.386 -15.072 1.00 77.44 301 A 1 
ATOM   2248 C CD  . GLN   A 1 301 ? 13.916  -16.758 -16.039 1.00 74.31 301 A 1 
ATOM   2249 O OE1 . GLN   A 1 301 ? 14.885  -16.046 -16.216 1.00 66.28 301 A 1 
ATOM   2250 N NE2 . GLN   A 1 301 ? 13.818  -17.884 -16.703 1.00 63.30 301 A 1 
ATOM   2251 N N   . LEU   A 1 302 ? 12.866  -14.497 -10.987 1.00 88.04 302 A 1 
ATOM   2252 C CA  . LEU   A 1 302 ? 13.491  -13.791 -9.873  1.00 89.06 302 A 1 
ATOM   2253 C C   . LEU   A 1 302 ? 14.966  -13.527 -10.196 1.00 88.85 302 A 1 
ATOM   2254 O O   . LEU   A 1 302 ? 15.685  -14.422 -10.638 1.00 86.66 302 A 1 
ATOM   2255 C CB  . LEU   A 1 302 ? 13.346  -14.615 -8.584  1.00 87.84 302 A 1 
ATOM   2256 C CG  . LEU   A 1 302 ? 11.899  -14.971 -8.192  1.00 86.99 302 A 1 
ATOM   2257 C CD1 . LEU   A 1 302 ? 11.894  -15.792 -6.906  1.00 82.39 302 A 1 
ATOM   2258 C CD2 . LEU   A 1 302 ? 11.040  -13.724 -7.976  1.00 82.55 302 A 1 
ATOM   2259 N N   . THR   A 1 303 ? 15.432  -12.300 -9.934  1.00 90.19 303 A 1 
ATOM   2260 C CA  . THR   A 1 303 ? 16.814  -11.884 -10.196 1.00 90.15 303 A 1 
ATOM   2261 C C   . THR   A 1 303 ? 17.656  -11.882 -8.917  1.00 91.62 303 A 1 
ATOM   2262 O O   . THR   A 1 303 ? 17.149  -12.000 -7.797  1.00 90.75 303 A 1 
ATOM   2263 C CB  . THR   A 1 303 ? 16.861  -10.500 -10.857 1.00 87.05 303 A 1 
ATOM   2264 O OG1 . THR   A 1 303 ? 16.554  -9.523  -9.900  1.00 78.38 303 A 1 
ATOM   2265 C CG2 . THR   A 1 303 ? 15.919  -10.360 -12.047 1.00 75.90 303 A 1 
ATOM   2266 N N   . ALA   A 1 304 ? 18.967  -11.670 -9.067  1.00 91.60 304 A 1 
ATOM   2267 C CA  . ALA   A 1 304 ? 19.863  -11.457 -7.928  1.00 92.09 304 A 1 
ATOM   2268 C C   . ALA   A 1 304 ? 19.437  -10.262 -7.048  1.00 92.68 304 A 1 
ATOM   2269 O O   . ALA   A 1 304 ? 19.601  -10.307 -5.827  1.00 91.69 304 A 1 
ATOM   2270 C CB  . ALA   A 1 304 ? 21.284  -11.272 -8.470  1.00 90.39 304 A 1 
ATOM   2271 N N   . ALA   A 1 305 ? 18.831  -9.226  -7.642  1.00 92.78 305 A 1 
ATOM   2272 C CA  . ALA   A 1 305 ? 18.327  -8.064  -6.911  1.00 92.95 305 A 1 
ATOM   2273 C C   . ALA   A 1 305 ? 17.184  -8.426  -5.949  1.00 93.84 305 A 1 
ATOM   2274 O O   . ALA   A 1 305 ? 17.112  -7.880  -4.847  1.00 93.03 305 A 1 
ATOM   2275 C CB  . ALA   A 1 305 ? 17.898  -6.995  -7.922  1.00 91.12 305 A 1 
ATOM   2276 N N   . PHE   A 1 306 ? 16.327  -9.402  -6.301  1.00 92.87 306 A 1 
ATOM   2277 C CA  . PHE   A 1 306 ? 15.304  -9.925  -5.394  1.00 93.27 306 A 1 
ATOM   2278 C C   . PHE   A 1 306 ? 15.919  -10.613 -4.164  1.00 94.29 306 A 1 
ATOM   2279 O O   . PHE   A 1 306 ? 15.508  -10.349 -3.029  1.00 94.79 306 A 1 
ATOM   2280 C CB  . PHE   A 1 306 ? 14.381  -10.891 -6.144  1.00 92.74 306 A 1 
ATOM   2281 C CG  . PHE   A 1 306 ? 13.546  -11.745 -5.216  1.00 92.63 306 A 1 
ATOM   2282 C CD1 . PHE   A 1 306 ? 13.917  -13.077 -4.948  1.00 91.45 306 A 1 
ATOM   2283 C CD2 . PHE   A 1 306 ? 12.446  -11.186 -4.545  1.00 91.88 306 A 1 
ATOM   2284 C CE1 . PHE   A 1 306 ? 13.185  -13.845 -4.031  1.00 91.40 306 A 1 
ATOM   2285 C CE2 . PHE   A 1 306 ? 11.709  -11.952 -3.628  1.00 90.61 306 A 1 
ATOM   2286 C CZ  . PHE   A 1 306 ? 12.079  -13.282 -3.372  1.00 90.85 306 A 1 
ATOM   2287 N N   . PHE   A 1 307 ? 16.925  -11.465 -4.368  1.00 94.88 307 A 1 
ATOM   2288 C CA  . PHE   A 1 307 ? 17.598  -12.152 -3.264  1.00 95.25 307 A 1 
ATOM   2289 C C   . PHE   A 1 307 ? 18.351  -11.168 -2.371  1.00 95.84 307 A 1 
ATOM   2290 O O   . PHE   A 1 307 ? 18.254  -11.262 -1.142  1.00 95.40 307 A 1 
ATOM   2291 C CB  . PHE   A 1 307 ? 18.526  -13.243 -3.811  1.00 94.34 307 A 1 
ATOM   2292 C CG  . PHE   A 1 307 ? 17.783  -14.374 -4.488  1.00 92.88 307 A 1 
ATOM   2293 C CD1 . PHE   A 1 307 ? 17.051  -15.302 -3.724  1.00 88.29 307 A 1 
ATOM   2294 C CD2 . PHE   A 1 307 ? 17.795  -14.494 -5.888  1.00 88.27 307 A 1 
ATOM   2295 C CE1 . PHE   A 1 307 ? 16.344  -16.339 -4.349  1.00 86.74 307 A 1 
ATOM   2296 C CE2 . PHE   A 1 307 ? 17.092  -15.530 -6.519  1.00 85.80 307 A 1 
ATOM   2297 C CZ  . PHE   A 1 307 ? 16.364  -16.453 -5.748  1.00 87.88 307 A 1 
ATOM   2298 N N   . LEU   A 1 308 ? 19.015  -10.164 -2.957  1.00 95.26 308 A 1 
ATOM   2299 C CA  . LEU   A 1 308 ? 19.652  -9.084  -2.207  1.00 95.73 308 A 1 
ATOM   2300 C C   . LEU   A 1 308 ? 18.631  -8.297  -1.372  1.00 96.00 308 A 1 
ATOM   2301 O O   . LEU   A 1 308 ? 18.841  -8.096  -0.175  1.00 95.85 308 A 1 
ATOM   2302 C CB  . LEU   A 1 308 ? 20.424  -8.178  -3.184  1.00 95.28 308 A 1 
ATOM   2303 C CG  . LEU   A 1 308 ? 21.144  -6.996  -2.502  1.00 91.48 308 A 1 
ATOM   2304 C CD1 . LEU   A 1 308 ? 22.179  -7.458  -1.473  1.00 87.03 308 A 1 
ATOM   2305 C CD2 . LEU   A 1 308 ? 21.854  -6.152  -3.558  1.00 87.35 308 A 1 
ATOM   2306 N N   . ALA   A 1 309 ? 17.496  -7.906  -1.961  1.00 95.41 309 A 1 
ATOM   2307 C CA  . ALA   A 1 309 ? 16.430  -7.206  -1.245  1.00 95.22 309 A 1 
ATOM   2308 C C   . ALA   A 1 309 ? 15.892  -8.037  -0.066  1.00 95.85 309 A 1 
ATOM   2309 O O   . ALA   A 1 309 ? 15.714  -7.517  1.039   1.00 95.69 309 A 1 
ATOM   2310 C CB  . ALA   A 1 309 ? 15.319  -6.855  -2.240  1.00 94.64 309 A 1 
ATOM   2311 N N   . THR   A 1 310 ? 15.701  -9.343  -0.262  1.00 96.42 310 A 1 
ATOM   2312 C CA  . THR   A 1 310 ? 15.252  -10.269 0.791   1.00 96.32 310 A 1 
ATOM   2313 C C   . THR   A 1 310 ? 16.268  -10.358 1.938   1.00 96.47 310 A 1 
ATOM   2314 O O   . THR   A 1 310 ? 15.887  -10.284 3.111   1.00 95.71 310 A 1 
ATOM   2315 C CB  . THR   A 1 310 ? 14.978  -11.662 0.203   1.00 95.26 310 A 1 
ATOM   2316 O OG1 . THR   A 1 310 ? 14.031  -11.565 -0.836  1.00 84.08 310 A 1 
ATOM   2317 C CG2 . THR   A 1 310 ? 14.380  -12.613 1.238   1.00 82.93 310 A 1 
ATOM   2318 N N   . LEU   A 1 311 ? 17.567  -10.443 1.623   1.00 97.23 311 A 1 
ATOM   2319 C CA  . LEU   A 1 311 ? 18.641  -10.425 2.621   1.00 97.27 311 A 1 
ATOM   2320 C C   . LEU   A 1 311 ? 18.674  -9.106  3.408   1.00 97.31 311 A 1 
ATOM   2321 O O   . LEU   A 1 311 ? 18.788  -9.129  4.638   1.00 96.90 311 A 1 
ATOM   2322 C CB  . LEU   A 1 311 ? 19.993  -10.672 1.929   1.00 96.94 311 A 1 
ATOM   2323 C CG  . LEU   A 1 311 ? 20.221  -12.120 1.444   1.00 88.79 311 A 1 
ATOM   2324 C CD1 . LEU   A 1 311 ? 21.487  -12.176 0.589   1.00 81.53 311 A 1 
ATOM   2325 C CD2 . LEU   A 1 311 ? 20.379  -13.096 2.610   1.00 82.08 311 A 1 
ATOM   2326 N N   . LEU   A 1 312 ? 18.518  -7.963  2.728   1.00 97.36 312 A 1 
ATOM   2327 C CA  . LEU   A 1 312 ? 18.468  -6.644  3.370   1.00 97.34 312 A 1 
ATOM   2328 C C   . LEU   A 1 312 ? 17.267  -6.511  4.317   1.00 97.31 312 A 1 
ATOM   2329 O O   . LEU   A 1 312 ? 17.418  -5.980  5.417   1.00 96.77 312 A 1 
ATOM   2330 C CB  . LEU   A 1 312 ? 18.441  -5.542  2.298   1.00 96.98 312 A 1 
ATOM   2331 C CG  . LEU   A 1 312 ? 19.737  -5.377  1.477   1.00 95.31 312 A 1 
ATOM   2332 C CD1 . LEU   A 1 312 ? 19.505  -4.344  0.374   1.00 92.46 312 A 1 
ATOM   2333 C CD2 . LEU   A 1 312 ? 20.916  -4.919  2.331   1.00 91.93 312 A 1 
ATOM   2334 N N   . ILE   A 1 313 ? 16.096  -7.041  3.946   1.00 97.22 313 A 1 
ATOM   2335 C CA  . ILE   A 1 313 ? 14.908  -7.074  4.817   1.00 96.79 313 A 1 
ATOM   2336 C C   . ILE   A 1 313 ? 15.168  -7.945  6.052   1.00 96.68 313 A 1 
ATOM   2337 O O   . ILE   A 1 313 ? 14.893  -7.514  7.175   1.00 95.99 313 A 1 
ATOM   2338 C CB  . ILE   A 1 313 ? 13.660  -7.547  4.035   1.00 96.09 313 A 1 
ATOM   2339 C CG1 . ILE   A 1 313 ? 13.249  -6.494  2.979   1.00 93.79 313 A 1 
ATOM   2340 C CG2 . ILE   A 1 313 ? 12.472  -7.807  4.984   1.00 94.28 313 A 1 
ATOM   2341 C CD1 . ILE   A 1 313 ? 12.291  -7.031  1.910   1.00 89.64 313 A 1 
ATOM   2342 N N   . GLY   A 1 314 ? 15.735  -9.134  5.880   1.00 97.31 314 A 1 
ATOM   2343 C CA  . GLY   A 1 314 ? 16.093  -10.020 6.992   1.00 97.02 314 A 1 
ATOM   2344 C C   . GLY   A 1 314 ? 17.089  -9.374  7.966   1.00 97.01 314 A 1 
ATOM   2345 O O   . GLY   A 1 314 ? 16.896  -9.412  9.187   1.00 96.20 314 A 1 
ATOM   2346 N N   . LEU   A 1 315 ? 18.111  -8.696  7.434   1.00 97.47 315 A 1 
ATOM   2347 C CA  . LEU   A 1 315 ? 19.071  -7.934  8.231   1.00 97.32 315 A 1 
ATOM   2348 C C   . LEU   A 1 315 ? 18.395  -6.772  8.972   1.00 97.19 315 A 1 
ATOM   2349 O O   . LEU   A 1 315 ? 18.633  -6.591  10.168  1.00 96.43 315 A 1 
ATOM   2350 C CB  . LEU   A 1 315 ? 20.215  -7.459  7.316   1.00 96.87 315 A 1 
ATOM   2351 C CG  . LEU   A 1 315 ? 21.325  -6.684  8.054   1.00 83.36 315 A 1 
ATOM   2352 C CD1 . LEU   A 1 315 ? 22.004  -7.525  9.140   1.00 78.28 315 A 1 
ATOM   2353 C CD2 . LEU   A 1 315 ? 22.392  -6.234  7.055   1.00 78.99 315 A 1 
ATOM   2354 N N   . ALA   A 1 316 ? 17.512  -6.021  8.307   1.00 97.37 316 A 1 
ATOM   2355 C CA  . ALA   A 1 316 ? 16.761  -4.927  8.914   1.00 96.93 316 A 1 
ATOM   2356 C C   . ALA   A 1 316 ? 15.878  -5.409  10.076  1.00 96.59 316 A 1 
ATOM   2357 O O   . ALA   A 1 316 ? 15.878  -4.794  11.144  1.00 95.44 316 A 1 
ATOM   2358 C CB  . ALA   A 1 316 ? 15.927  -4.237  7.831   1.00 96.55 316 A 1 
ATOM   2359 N N   . MET   A 1 317 ? 15.179  -6.534  9.921   1.00 96.60 317 A 1 
ATOM   2360 C CA  . MET   A 1 317 ? 14.382  -7.140  10.993  1.00 95.94 317 A 1 
ATOM   2361 C C   . MET   A 1 317 ? 15.251  -7.517  12.195  1.00 95.63 317 A 1 
ATOM   2362 O O   . MET   A 1 317 ? 14.910  -7.197  13.337  1.00 94.05 317 A 1 
ATOM   2363 C CB  . MET   A 1 317 ? 13.641  -8.378  10.476  1.00 94.85 317 A 1 
ATOM   2364 C CG  . MET   A 1 317 ? 12.478  -8.018  9.550   1.00 84.29 317 A 1 
ATOM   2365 S SD  . MET   A 1 317 ? 11.531  -9.450  8.944   1.00 82.21 317 A 1 
ATOM   2366 C CE  . MET   A 1 317 ? 10.731  -10.001 10.468  1.00 70.72 317 A 1 
ATOM   2367 N N   . ARG   A 1 318 ? 16.405  -8.148  11.952  1.00 96.52 318 A 1 
ATOM   2368 C CA  . ARG   A 1 318 ? 17.346  -8.515  13.015  1.00 96.11 318 A 1 
ATOM   2369 C C   . ARG   A 1 318 ? 17.918  -7.283  13.726  1.00 95.98 318 A 1 
ATOM   2370 O O   . ARG   A 1 318 ? 18.015  -7.280  14.953  1.00 94.42 318 A 1 
ATOM   2371 C CB  . ARG   A 1 318 ? 18.450  -9.412  12.431  1.00 95.06 318 A 1 
ATOM   2372 C CG  . ARG   A 1 318 ? 19.365  -9.980  13.531  1.00 84.09 318 A 1 
ATOM   2373 C CD  . ARG   A 1 318 ? 20.396  -10.947 12.943  1.00 77.69 318 A 1 
ATOM   2374 N NE  . ARG   A 1 318 ? 21.290  -11.483 13.987  1.00 68.21 318 A 1 
ATOM   2375 C CZ  . ARG   A 1 318 ? 22.207  -12.429 13.828  1.00 60.47 318 A 1 
ATOM   2376 N NH1 . ARG   A 1 318 ? 22.404  -13.003 12.673  1.00 54.19 318 A 1 
ATOM   2377 N NH2 . ARG   A 1 318 ? 22.938  -12.815 14.832  1.00 54.54 318 A 1 
ATOM   2378 N N   . LEU   A 1 319 ? 18.270  -6.225  12.985  1.00 95.92 319 A 1 
ATOM   2379 C CA  . LEU   A 1 319 ? 18.778  -4.980  13.568  1.00 95.59 319 A 1 
ATOM   2380 C C   . LEU   A 1 319 ? 17.717  -4.251  14.399  1.00 95.10 319 A 1 
ATOM   2381 O O   . LEU   A 1 319 ? 18.039  -3.739  15.470  1.00 93.08 319 A 1 
ATOM   2382 C CB  . LEU   A 1 319 ? 19.315  -4.060  12.458  1.00 94.75 319 A 1 
ATOM   2383 C CG  . LEU   A 1 319 ? 20.679  -4.483  11.880  1.00 88.67 319 A 1 
ATOM   2384 C CD1 . LEU   A 1 319 ? 21.024  -3.571  10.712  1.00 85.53 319 A 1 
ATOM   2385 C CD2 . LEU   A 1 319 ? 21.807  -4.374  12.911  1.00 84.97 319 A 1 
ATOM   2386 N N   . TYR   A 1 320 ? 16.467  -4.213  13.934  1.00 94.94 320 A 1 
ATOM   2387 C CA  . TYR   A 1 320 ? 15.397  -3.482  14.610  1.00 94.48 320 A 1 
ATOM   2388 C C   . TYR   A 1 320 ? 14.881  -4.209  15.862  1.00 93.70 320 A 1 
ATOM   2389 O O   . TYR   A 1 320 ? 14.756  -3.594  16.921  1.00 91.61 320 A 1 
ATOM   2390 C CB  . TYR   A 1 320 ? 14.269  -3.194  13.613  1.00 94.11 320 A 1 
ATOM   2391 C CG  . TYR   A 1 320 ? 13.318  -2.122  14.103  1.00 94.54 320 A 1 
ATOM   2392 C CD1 . TYR   A 1 320 ? 12.262  -2.438  14.977  1.00 93.32 320 A 1 
ATOM   2393 C CD2 . TYR   A 1 320 ? 13.512  -0.777  13.719  1.00 93.16 320 A 1 
ATOM   2394 C CE1 . TYR   A 1 320 ? 11.425  -1.433  15.478  1.00 92.19 320 A 1 
ATOM   2395 C CE2 . TYR   A 1 320 ? 12.676  0.237   14.213  1.00 92.28 320 A 1 
ATOM   2396 C CZ  . TYR   A 1 320 ? 11.636  -0.097  15.101  1.00 92.46 320 A 1 
ATOM   2397 O OH  . TYR   A 1 320 ? 10.834  0.893   15.613  1.00 90.82 320 A 1 
ATOM   2398 N N   . TYR   A 1 321 ? 14.597  -5.509  15.752  1.00 92.82 321 A 1 
ATOM   2399 C CA  . TYR   A 1 321 ? 13.937  -6.293  16.809  1.00 91.05 321 A 1 
ATOM   2400 C C   . TYR   A 1 321 ? 14.880  -7.216  17.597  1.00 88.74 321 A 1 
ATOM   2401 O O   . TYR   A 1 321 ? 14.596  -7.532  18.749  1.00 81.40 321 A 1 
ATOM   2402 C CB  . TYR   A 1 321 ? 12.799  -7.111  16.185  1.00 89.97 321 A 1 
ATOM   2403 C CG  . TYR   A 1 321 ? 11.672  -6.277  15.603  1.00 90.59 321 A 1 
ATOM   2404 C CD1 . TYR   A 1 321 ? 10.798  -5.577  16.459  1.00 87.41 321 A 1 
ATOM   2405 C CD2 . TYR   A 1 321 ? 11.476  -6.201  14.211  1.00 87.63 321 A 1 
ATOM   2406 C CE1 . TYR   A 1 321 ? 9.740   -4.815  15.932  1.00 86.00 321 A 1 
ATOM   2407 C CE2 . TYR   A 1 321 ? 10.420  -5.442  13.669  1.00 86.61 321 A 1 
ATOM   2408 C CZ  . TYR   A 1 321 ? 9.552   -4.749  14.538  1.00 87.75 321 A 1 
ATOM   2409 O OH  . TYR   A 1 321 ? 8.513   -4.006  14.016  1.00 85.62 321 A 1 
ATOM   2410 N N   . GLY   A 1 322 ? 15.975  -7.655  17.002  1.00 86.17 322 A 1 
ATOM   2411 C CA  . GLY   A 1 322 ? 16.880  -8.660  17.581  1.00 83.01 322 A 1 
ATOM   2412 C C   . GLY   A 1 322 ? 17.882  -8.131  18.615  1.00 79.20 322 A 1 
ATOM   2413 O O   . GLY   A 1 322 ? 18.897  -8.778  18.863  1.00 67.35 322 A 1 
ATOM   2414 N N   . SER   A 1 323 ? 17.641  -6.932  19.172  1.00 69.08 323 A 1 
ATOM   2415 C CA  . SER   A 1 323 ? 18.562  -6.288  20.123  1.00 64.35 323 A 1 
ATOM   2416 C C   . SER   A 1 323 ? 18.334  -6.701  21.586  1.00 61.18 323 A 1 
ATOM   2417 O O   . SER   A 1 323 ? 18.758  -5.968  22.476  1.00 53.44 323 A 1 
ATOM   2418 C CB  . SER   A 1 323 ? 18.531  -4.761  19.973  1.00 57.12 323 A 1 
ATOM   2419 O OG  . SER   A 1 323 ? 19.783  -4.213  20.339  1.00 50.99 323 A 1 
ATOM   2420 N N   . ARG   A 1 324 ? 17.636  -7.802  21.843  1.00 56.93 324 A 1 
ATOM   2421 C CA  . ARG   A 1 324 ? 17.585  -8.437  23.165  1.00 52.50 324 A 1 
ATOM   2422 C C   . ARG   A 1 324 ? 18.680  -9.491  23.282  1.00 47.91 324 A 1 
ATOM   2423 O O   . ARG   A 1 324 ? 18.921  -10.202 22.287  1.00 42.48 324 A 1 
ATOM   2424 C CB  . ARG   A 1 324 ? 16.197  -9.024  23.471  1.00 48.58 324 A 1 
ATOM   2425 C CG  . ARG   A 1 324 ? 15.175  -7.923  23.799  1.00 43.09 324 A 1 
ATOM   2426 C CD  . ARG   A 1 324 ? 13.871  -8.559  24.320  1.00 39.90 324 A 1 
ATOM   2427 N NE  . ARG   A 1 324 ? 12.881  -7.528  24.684  1.00 33.72 324 A 1 
ATOM   2428 C CZ  . ARG   A 1 324 ? 11.712  -7.761  25.281  1.00 31.35 324 A 1 
ATOM   2429 N NH1 . ARG   A 1 324 ? 11.329  -8.975  25.590  1.00 30.62 324 A 1 
ATOM   2430 N NH2 . ARG   A 1 324 ? 10.915  -6.778  25.583  1.00 28.51 324 A 1 
ATOM   2431 O OXT . ARG   A 1 324 ? 19.252  -9.549  24.408  1.00 36.49 324 A 1 
HETATM 2432 C C1  . LIG_B B 2 .   ? -5.030  3.160   6.520   1.00 93.15 1   B 1 
HETATM 2433 C C2  . LIG_B B 2 .   ? -4.698  3.102   5.181   1.00 94.14 1   B 1 
HETATM 2434 N N1  . LIG_B B 2 .   ? -5.626  2.655   4.263   1.00 95.16 1   B 1 
HETATM 2435 C C3  . LIG_B B 2 .   ? -6.889  2.263   4.671   1.00 95.25 1   B 1 
HETATM 2436 O O1  . LIG_B B 2 .   ? -7.743  1.858   3.864   1.00 94.57 1   B 1 
HETATM 2437 N N2  . LIG_B B 2 .   ? -7.207  2.315   6.004   1.00 94.92 1   B 1 
HETATM 2438 C C4  . LIG_B B 2 .   ? -6.331  2.758   6.928   1.00 94.70 1   B 1 
HETATM 2439 O O2  . LIG_B B 2 .   ? -6.663  2.799   8.118   1.00 94.07 1   B 1 
HETATM 2440 C C5  . LIG_B B 2 .   ? -5.275  2.572   2.861   1.00 94.73 1   B 1 
HETATM 2441 C C6  . LIG_B B 2 .   ? -5.240  3.906   2.191   1.00 94.01 1   B 1 
HETATM 2442 C C7  . LIG_B B 2 .   ? -4.199  3.733   1.136   1.00 93.41 1   B 1 
HETATM 2443 C C8  . LIG_B B 2 .   ? -3.286  2.680   1.699   1.00 93.34 1   B 1 
HETATM 2444 O O3  . LIG_B B 2 .   ? -3.981  2.032   2.758   1.00 93.59 1   B 1 
HETATM 2445 C C9  . LIG_B B 2 .   ? -2.014  3.279   2.253   1.00 91.06 1   B 1 
HETATM 2446 O O4  . LIG_B B 2 .   ? -1.133  3.473   1.167   1.00 89.63 1   B 1 
HETATM 2447 P P1  . LIG_B B 2 .   ? 0.125   4.455   1.304   1.00 90.24 1   B 1 
HETATM 2448 O O5  . LIG_B B 2 .   ? -0.425  5.855   1.224   1.00 80.97 1   B 1 
HETATM 2449 O O6  . LIG_B B 2 .   ? 1.038   4.116   0.146   1.00 81.23 1   B 1 
HETATM 2450 O O7  . LIG_B B 2 .   ? 0.760   4.142   2.621   1.00 81.24 1   B 1 
HETATM 2451 O O8  . LIG_B B 2 .   ? -4.785  3.263   -0.067  1.00 90.87 1   B 1 
HETATM 2452 O O9  . LIG_B B 2 .   ? -6.496  4.257   1.676   1.00 92.43 1   B 1 
#
