# Supplementary material for: STREMI: a dual-function upstream ORF-encoded regulator of mitochondrial cristae architecture
Source: EMBO Rep. 2026 May 2;27(12):3303–39. doi: 10.1038/s44319-026-00783-8 (PMC13303939; doi:10.1038/s44319-026-00783-8)
Supplement: Supplementary file 13 — Source data Fig. 6 [file 44319_2026_783_MOESM13_ESM.zip › Figure6/6E/slc35a4_cmp_model.cif]

# By using this file you agree to the legally binding terms of use found at
# https://github.com/google-deepmind/alphafold3/blob/main/OUTPUT_TERMS_OF_USE.md.
# To request access to the AlphaFold 3 model parameters, follow the process set
# out at https://github.com/google-deepmind/alphafold3. You may only use these if
# received directly from Google. Use is subject to terms of use available at
# https://github.com/google-deepmind/alphafold3/blob/main/WEIGHTS_TERMS_OF_USE.md.
data_slc35a4_cmp
#
_entry.id slc35a4_cmp
#
loop_
_atom_type.symbol
C 
N 
O 
P 
S 
#
loop_
_audit_author.name
_audit_author.pdbx_ordinal
"Google DeepMind" 1 
"Isomorphic Labs" 2 
#
_audit_conform.dict_location https://raw.githubusercontent.com/ihmwg/ModelCIF/master/dist/mmcif_ma.dic
_audit_conform.dict_name     mmcif_ma.dic
_audit_conform.dict_version  1.4.5
#
loop_
_chem_comp.formula
_chem_comp.formula_weight
_chem_comp.id
_chem_comp.mon_nstd_flag
_chem_comp.name
_chem_comp.pdbx_smiles
_chem_comp.pdbx_synonyms
_chem_comp.type
"C3 H7 N O2"    89.093  ALA   y ALANINE         C[C@H](N)C(O)=O                                               ? "L-PEPTIDE LINKING" 
"C6 H15 N4 O2"  175.209 ARG   y ARGININE        N[C@@H](CCCNC(N)=[NH2+])C(O)=O                                ? "L-PEPTIDE LINKING" 
"C4 H8 N2 O3"   132.118 ASN   y ASPARAGINE      N[C@@H](CC(N)=O)C(O)=O                                        ? "L-PEPTIDE LINKING" 
"C4 H7 N O4"    133.103 ASP   y "ASPARTIC ACID" N[C@@H](CC(O)=O)C(O)=O                                        ? "L-PEPTIDE LINKING" 
"C3 H7 N O2 S"  121.158 CYS   y CYSTEINE        N[C@@H](CS)C(O)=O                                             ? "L-PEPTIDE LINKING" 
"C5 H10 N2 O3"  146.144 GLN   y GLUTAMINE       N[C@@H](CCC(N)=O)C(O)=O                                       ? "L-PEPTIDE LINKING" 
"C5 H9 N O4"    147.129 GLU   y "GLUTAMIC ACID" N[C@@H](CCC(O)=O)C(O)=O                                       ? "L-PEPTIDE LINKING" 
"C2 H5 N O2"    75.067  GLY   y GLYCINE         NCC(O)=O                                                      ? "PEPTIDE LINKING"   
"C6 H10 N3 O2"  156.162 HIS   y HISTIDINE       N[C@@H](Cc1c[nH]c[nH+]1)C(O)=O                                ? "L-PEPTIDE LINKING" 
"C6 H13 N O2"   131.173 ILE   y ISOLEUCINE      CC[C@H](C)[C@H](N)C(O)=O                                      ? "L-PEPTIDE LINKING" 
"C6 H13 N O2"   131.173 LEU   y LEUCINE         CC(C)C[C@H](N)C(O)=O                                          ? "L-PEPTIDE LINKING" 
?               ?       LIG_B ? ?               C1=CN(C(=O)N=C1N)[C@H]2[C@@H]([C@@H]([C@H](O2)COP(=O)(O)O)O)O ? non-polymer         
"C6 H15 N2 O2"  147.195 LYS   y LYSINE          N[C@@H](CCCC[NH3+])C(O)=O                                     ? "L-PEPTIDE LINKING" 
"C5 H11 N O2 S" 149.211 MET   y METHIONINE      CSCC[C@H](N)C(O)=O                                            ? "L-PEPTIDE LINKING" 
"C9 H11 N O2"   165.189 PHE   y PHENYLALANINE   N[C@@H](Cc1ccccc1)C(O)=O                                      ? "L-PEPTIDE LINKING" 
"C5 H9 N O2"    115.130 PRO   y PROLINE         OC(=O)[C@@H]1CCCN1                                            ? "L-PEPTIDE LINKING" 
"C3 H7 N O3"    105.093 SER   y SERINE          N[C@@H](CO)C(O)=O                                             ? "L-PEPTIDE LINKING" 
"C4 H9 N O3"    119.119 THR   y THREONINE       C[C@@H](O)[C@H](N)C(O)=O                                      ? "L-PEPTIDE LINKING" 
"C11 H12 N2 O2" 204.225 TRP   y TRYPTOPHAN      N[C@@H](Cc1c[nH]c2ccccc12)C(O)=O                              ? "L-PEPTIDE LINKING" 
"C9 H11 N O3"   181.189 TYR   y TYROSINE        N[C@@H](Cc1ccc(O)cc1)C(O)=O                                   ? "L-PEPTIDE LINKING" 
"C5 H11 N O2"   117.146 VAL   y VALINE          CC(C)[C@H](N)C(O)=O                                           ? "L-PEPTIDE LINKING" 
#
_citation.book_publisher          ?
_citation.country                 UK
_citation.id                      primary
_citation.journal_full            Nature
_citation.journal_id_ASTM         NATUAS
_citation.journal_id_CSD          0006
_citation.journal_id_ISSN         0028-0836
_citation.journal_volume          630
_citation.page_first              493
_citation.page_last               500
_citation.pdbx_database_id_DOI    10.1038/s41586-024-07487-w
_citation.pdbx_database_id_PubMed 38718835
_citation.title                   "Accurate structure prediction of biomolecular interactions with AlphaFold 3"
_citation.year                    2024
#
loop_
_citation_author.citation_id
_citation_author.name
_citation_author.ordinal
primary "Google DeepMind" 1 
primary "Isomorphic Labs" 2 
#
loop_
_entity.id
_entity.pdbx_description
_entity.type
1 . polymer     
2 . non-polymer 
#
_entity_poly.entity_id      1
_entity_poly.pdbx_strand_id A
_entity_poly.type           polypeptide(L)
#
loop_
_entity_poly_seq.entity_id
_entity_poly_seq.hetero
_entity_poly_seq.mon_id
_entity_poly_seq.num
1 n MET 1   
1 n SER 2   
1 n VAL 3   
1 n GLU 4   
1 n ASP 5   
1 n GLY 6   
1 n GLY 7   
1 n MET 8   
1 n PRO 9   
1 n GLY 10  
1 n LEU 11  
1 n GLY 12  
1 n ARG 13  
1 n PRO 14  
1 n ARG 15  
1 n GLN 16  
1 n ALA 17  
1 n ARG 18  
1 n TRP 19  
1 n THR 20  
1 n LEU 21  
1 n MET 22  
1 n LEU 23  
1 n LEU 24  
1 n LEU 25  
1 n SER 26  
1 n THR 27  
1 n ALA 28  
1 n MET 29  
1 n TYR 30  
1 n GLY 31  
1 n ALA 32  
1 n HIS 33  
1 n ALA 34  
1 n PRO 35  
1 n LEU 36  
1 n LEU 37  
1 n ALA 38  
1 n LEU 39  
1 n CYS 40  
1 n HIS 41  
1 n VAL 42  
1 n ASP 43  
1 n GLY 44  
1 n ARG 45  
1 n VAL 46  
1 n PRO 47  
1 n PHE 48  
1 n ARG 49  
1 n PRO 50  
1 n SER 51  
1 n SER 52  
1 n ALA 53  
1 n VAL 54  
1 n LEU 55  
1 n LEU 56  
1 n THR 57  
1 n GLU 58  
1 n LEU 59  
1 n THR 60  
1 n LYS 61  
1 n LEU 62  
1 n LEU 63  
1 n LEU 64  
1 n CYS 65  
1 n ALA 66  
1 n PHE 67  
1 n SER 68  
1 n LEU 69  
1 n LEU 70  
1 n VAL 71  
1 n GLY 72  
1 n TRP 73  
1 n GLN 74  
1 n ALA 75  
1 n TRP 76  
1 n PRO 77  
1 n GLN 78  
1 n GLY 79  
1 n PRO 80  
1 n PRO 81  
1 n PRO 82  
1 n TRP 83  
1 n ARG 84  
1 n GLN 85  
1 n ALA 86  
1 n ALA 87  
1 n PRO 88  
1 n PHE 89  
1 n ALA 90  
1 n LEU 91  
1 n SER 92  
1 n ALA 93  
1 n LEU 94  
1 n LEU 95  
1 n TYR 96  
1 n GLY 97  
1 n ALA 98  
1 n ASN 99  
1 n ASN 100 
1 n ASN 101 
1 n LEU 102 
1 n VAL 103 
1 n ILE 104 
1 n TYR 105 
1 n LEU 106 
1 n GLN 107 
1 n ARG 108 
1 n TYR 109 
1 n MET 110 
1 n ASP 111 
1 n PRO 112 
1 n SER 113 
1 n THR 114 
1 n TYR 115 
1 n GLN 116 
1 n VAL 117 
1 n LEU 118 
1 n SER 119 
1 n ASN 120 
1 n LEU 121 
1 n LYS 122 
1 n ILE 123 
1 n GLY 124 
1 n SER 125 
1 n THR 126 
1 n ALA 127 
1 n VAL 128 
1 n LEU 129 
1 n TYR 130 
1 n CYS 131 
1 n LEU 132 
1 n CYS 133 
1 n LEU 134 
1 n ARG 135 
1 n HIS 136 
1 n ARG 137 
1 n LEU 138 
1 n SER 139 
1 n VAL 140 
1 n ARG 141 
1 n GLN 142 
1 n GLY 143 
1 n LEU 144 
1 n ALA 145 
1 n LEU 146 
1 n LEU 147 
1 n LEU 148 
1 n LEU 149 
1 n MET 150 
1 n ALA 151 
1 n ALA 152 
1 n GLY 153 
1 n ALA 154 
1 n CYS 155 
1 n TYR 156 
1 n ALA 157 
1 n ALA 158 
1 n GLY 159 
1 n GLY 160 
1 n LEU 161 
1 n GLN 162 
1 n VAL 163 
1 n PRO 164 
1 n GLY 165 
1 n ASN 166 
1 n THR 167 
1 n LEU 168 
1 n PRO 169 
1 n SER 170 
1 n PRO 171 
1 n PRO 172 
1 n PRO 173 
1 n ALA 174 
1 n ALA 175 
1 n ALA 176 
1 n ALA 177 
1 n SER 178 
1 n PRO 179 
1 n MET 180 
1 n PRO 181 
1 n LEU 182 
1 n HIS 183 
1 n ILE 184 
1 n THR 185 
1 n PRO 186 
1 n LEU 187 
1 n GLY 188 
1 n LEU 189 
1 n LEU 190 
1 n LEU 191 
1 n LEU 192 
1 n ILE 193 
1 n LEU 194 
1 n TYR 195 
1 n CYS 196 
1 n LEU 197 
1 n ILE 198 
1 n SER 199 
1 n GLY 200 
1 n LEU 201 
1 n SER 202 
1 n SER 203 
1 n VAL 204 
1 n TYR 205 
1 n THR 206 
1 n GLU 207 
1 n LEU 208 
1 n LEU 209 
1 n MET 210 
1 n LYS 211 
1 n ARG 212 
1 n GLN 213 
1 n ARG 214 
1 n LEU 215 
1 n PRO 216 
1 n LEU 217 
1 n ALA 218 
1 n LEU 219 
1 n GLN 220 
1 n ASN 221 
1 n LEU 222 
1 n PHE 223 
1 n LEU 224 
1 n TYR 225 
1 n THR 226 
1 n PHE 227 
1 n GLY 228 
1 n VAL 229 
1 n LEU 230 
1 n LEU 231 
1 n ASN 232 
1 n LEU 233 
1 n GLY 234 
1 n LEU 235 
1 n HIS 236 
1 n ALA 237 
1 n GLY 238 
1 n GLY 239 
1 n GLY 240 
1 n SER 241 
1 n GLY 242 
1 n PRO 243 
1 n GLY 244 
1 n LEU 245 
1 n LEU 246 
1 n GLU 247 
1 n GLY 248 
1 n PHE 249 
1 n SER 250 
1 n GLY 251 
1 n TRP 252 
1 n ALA 253 
1 n ALA 254 
1 n LEU 255 
1 n VAL 256 
1 n VAL 257 
1 n LEU 258 
1 n SER 259 
1 n GLN 260 
1 n ALA 261 
1 n LEU 262 
1 n ASN 263 
1 n GLY 264 
1 n LEU 265 
1 n LEU 266 
1 n MET 267 
1 n SER 268 
1 n ALA 269 
1 n VAL 270 
1 n MET 271 
1 n LYS 272 
1 n HIS 273 
1 n GLY 274 
1 n SER 275 
1 n SER 276 
1 n ILE 277 
1 n THR 278 
1 n ARG 279 
1 n LEU 280 
1 n PHE 281 
1 n VAL 282 
1 n VAL 283 
1 n SER 284 
1 n CYS 285 
1 n SER 286 
1 n LEU 287 
1 n VAL 288 
1 n VAL 289 
1 n ASN 290 
1 n ALA 291 
1 n VAL 292 
1 n LEU 293 
1 n SER 294 
1 n ALA 295 
1 n VAL 296 
1 n LEU 297 
1 n LEU 298 
1 n ARG 299 
1 n LEU 300 
1 n GLN 301 
1 n LEU 302 
1 n THR 303 
1 n ALA 304 
1 n ALA 305 
1 n PHE 306 
1 n PHE 307 
1 n LEU 308 
1 n ALA 309 
1 n THR 310 
1 n LEU 311 
1 n LEU 312 
1 n ILE 313 
1 n GLY 314 
1 n LEU 315 
1 n ALA 316 
1 n MET 317 
1 n ARG 318 
1 n LEU 319 
1 n TYR 320 
1 n TYR 321 
1 n GLY 322 
1 n SER 323 
1 n ARG 324 
#
_ma_data.content_type "model coordinates"
_ma_data.id           1
_ma_data.name         Model
#
_ma_model_list.data_id          1
_ma_model_list.model_group_id   1
_ma_model_list.model_group_name "AlphaFold-beta-20231127 (3.0.0 @ 2025-04-09 19:51:44)"
_ma_model_list.model_id         1
_ma_model_list.model_name       "Top ranked model"
_ma_model_list.model_type       "Ab initio model"
_ma_model_list.ordinal_id       1
#
loop_
_ma_protocol_step.method_type
_ma_protocol_step.ordinal_id
_ma_protocol_step.protocol_id
_ma_protocol_step.step_id
"coevolution MSA" 1 1 1 
"template search" 2 1 2 
modeling          3 1 3 
#
loop_
_ma_qa_metric.id
_ma_qa_metric.mode
_ma_qa_metric.name
_ma_qa_metric.software_group_id
_ma_qa_metric.type
1 global pLDDT 1 pLDDT 
2 local  pLDDT 1 pLDDT 
#
_ma_qa_metric_global.metric_id    1
_ma_qa_metric_global.metric_value 83.05
_ma_qa_metric_global.model_id     1
_ma_qa_metric_global.ordinal_id   1
#
_ma_software_group.group_id    1
_ma_software_group.ordinal_id  1
_ma_software_group.software_id 1
#
loop_
_ma_target_entity.data_id
_ma_target_entity.entity_id
_ma_target_entity.origin
1 1 . 
1 2 . 
#
loop_
_ma_target_entity_instance.asym_id
_ma_target_entity_instance.details
_ma_target_entity_instance.entity_id
A . 1 
B . 2 
#
loop_
_pdbx_data_usage.details
_pdbx_data_usage.id
_pdbx_data_usage.type
_pdbx_data_usage.url
;Non-commercial use only, by using this file you agree to the terms of use found
at https://github.com/google-deepmind/alphafold3/blob/main/OUTPUT_TERMS_OF_USE.md.
To request access to the AlphaFold 3 model parameters, follow the process set
out at https://github.com/google-deepmind/alphafold3. You may only use these if
received directly from Google. Use is subject to terms of use available at
https://github.com/google-deepmind/alphafold3/blob/main/WEIGHTS_TERMS_OF_USE.md.

;
1 license    https://github.com/google-deepmind/alphafold3/blob/main/OUTPUT_TERMS_OF_USE.md 
;AlphaFold 3 and its output are not intended for, have not been validated for,
and are not approved for clinical use. They are provided "as-is" without any
warranty of any kind, whether expressed or implied. No warranty is given that
use shall not infringe the rights of any third party.

;
2 disclaimer ?                                                                              
#
_pdbx_nonpoly_scheme.asym_id       B
_pdbx_nonpoly_scheme.auth_seq_num  1
_pdbx_nonpoly_scheme.entity_id     2
_pdbx_nonpoly_scheme.mon_id        LIG_B
_pdbx_nonpoly_scheme.pdb_ins_code  .
_pdbx_nonpoly_scheme.pdb_seq_num   1
_pdbx_nonpoly_scheme.pdb_strand_id B
#
loop_
_pdbx_poly_seq_scheme.asym_id
_pdbx_poly_seq_scheme.auth_seq_num
_pdbx_poly_seq_scheme.entity_id
_pdbx_poly_seq_scheme.hetero
_pdbx_poly_seq_scheme.mon_id
_pdbx_poly_seq_scheme.pdb_ins_code
_pdbx_poly_seq_scheme.pdb_seq_num
_pdbx_poly_seq_scheme.pdb_strand_id
_pdbx_poly_seq_scheme.seq_id
A 1   1 n MET . 1   A 1   
A 2   1 n SER . 2   A 2   
A 3   1 n VAL . 3   A 3   
A 4   1 n GLU . 4   A 4   
A 5   1 n ASP . 5   A 5   
A 6   1 n GLY . 6   A 6   
A 7   1 n GLY . 7   A 7   
A 8   1 n MET . 8   A 8   
A 9   1 n PRO . 9   A 9   
A 10  1 n GLY . 10  A 10  
A 11  1 n LEU . 11  A 11  
A 12  1 n GLY . 12  A 12  
A 13  1 n ARG . 13  A 13  
A 14  1 n PRO . 14  A 14  
A 15  1 n ARG . 15  A 15  
A 16  1 n GLN . 16  A 16  
A 17  1 n ALA . 17  A 17  
A 18  1 n ARG . 18  A 18  
A 19  1 n TRP . 19  A 19  
A 20  1 n THR . 20  A 20  
A 21  1 n LEU . 21  A 21  
A 22  1 n MET . 22  A 22  
A 23  1 n LEU . 23  A 23  
A 24  1 n LEU . 24  A 24  
A 25  1 n LEU . 25  A 25  
A 26  1 n SER . 26  A 26  
A 27  1 n THR . 27  A 27  
A 28  1 n ALA . 28  A 28  
A 29  1 n MET . 29  A 29  
A 30  1 n TYR . 30  A 30  
A 31  1 n GLY . 31  A 31  
A 32  1 n ALA . 32  A 32  
A 33  1 n HIS . 33  A 33  
A 34  1 n ALA . 34  A 34  
A 35  1 n PRO . 35  A 35  
A 36  1 n LEU . 36  A 36  
A 37  1 n LEU . 37  A 37  
A 38  1 n ALA . 38  A 38  
A 39  1 n LEU . 39  A 39  
A 40  1 n CYS . 40  A 40  
A 41  1 n HIS . 41  A 41  
A 42  1 n VAL . 42  A 42  
A 43  1 n ASP . 43  A 43  
A 44  1 n GLY . 44  A 44  
A 45  1 n ARG . 45  A 45  
A 46  1 n VAL . 46  A 46  
A 47  1 n PRO . 47  A 47  
A 48  1 n PHE . 48  A 48  
A 49  1 n ARG . 49  A 49  
A 50  1 n PRO . 50  A 50  
A 51  1 n SER . 51  A 51  
A 52  1 n SER . 52  A 52  
A 53  1 n ALA . 53  A 53  
A 54  1 n VAL . 54  A 54  
A 55  1 n LEU . 55  A 55  
A 56  1 n LEU . 56  A 56  
A 57  1 n THR . 57  A 57  
A 58  1 n GLU . 58  A 58  
A 59  1 n LEU . 59  A 59  
A 60  1 n THR . 60  A 60  
A 61  1 n LYS . 61  A 61  
A 62  1 n LEU . 62  A 62  
A 63  1 n LEU . 63  A 63  
A 64  1 n LEU . 64  A 64  
A 65  1 n CYS . 65  A 65  
A 66  1 n ALA . 66  A 66  
A 67  1 n PHE . 67  A 67  
A 68  1 n SER . 68  A 68  
A 69  1 n LEU . 69  A 69  
A 70  1 n LEU . 70  A 70  
A 71  1 n VAL . 71  A 71  
A 72  1 n GLY . 72  A 72  
A 73  1 n TRP . 73  A 73  
A 74  1 n GLN . 74  A 74  
A 75  1 n ALA . 75  A 75  
A 76  1 n TRP . 76  A 76  
A 77  1 n PRO . 77  A 77  
A 78  1 n GLN . 78  A 78  
A 79  1 n GLY . 79  A 79  
A 80  1 n PRO . 80  A 80  
A 81  1 n PRO . 81  A 81  
A 82  1 n PRO . 82  A 82  
A 83  1 n TRP . 83  A 83  
A 84  1 n ARG . 84  A 84  
A 85  1 n GLN . 85  A 85  
A 86  1 n ALA . 86  A 86  
A 87  1 n ALA . 87  A 87  
A 88  1 n PRO . 88  A 88  
A 89  1 n PHE . 89  A 89  
A 90  1 n ALA . 90  A 90  
A 91  1 n LEU . 91  A 91  
A 92  1 n SER . 92  A 92  
A 93  1 n ALA . 93  A 93  
A 94  1 n LEU . 94  A 94  
A 95  1 n LEU . 95  A 95  
A 96  1 n TYR . 96  A 96  
A 97  1 n GLY . 97  A 97  
A 98  1 n ALA . 98  A 98  
A 99  1 n ASN . 99  A 99  
A 100 1 n ASN . 100 A 100 
A 101 1 n ASN . 101 A 101 
A 102 1 n LEU . 102 A 102 
A 103 1 n VAL . 103 A 103 
A 104 1 n ILE . 104 A 104 
A 105 1 n TYR . 105 A 105 
A 106 1 n LEU . 106 A 106 
A 107 1 n GLN . 107 A 107 
A 108 1 n ARG . 108 A 108 
A 109 1 n TYR . 109 A 109 
A 110 1 n MET . 110 A 110 
A 111 1 n ASP . 111 A 111 
A 112 1 n PRO . 112 A 112 
A 113 1 n SER . 113 A 113 
A 114 1 n THR . 114 A 114 
A 115 1 n TYR . 115 A 115 
A 116 1 n GLN . 116 A 116 
A 117 1 n VAL . 117 A 117 
A 118 1 n LEU . 118 A 118 
A 119 1 n SER . 119 A 119 
A 120 1 n ASN . 120 A 120 
A 121 1 n LEU . 121 A 121 
A 122 1 n LYS . 122 A 122 
A 123 1 n ILE . 123 A 123 
A 124 1 n GLY . 124 A 124 
A 125 1 n SER . 125 A 125 
A 126 1 n THR . 126 A 126 
A 127 1 n ALA . 127 A 127 
A 128 1 n VAL . 128 A 128 
A 129 1 n LEU . 129 A 129 
A 130 1 n TYR . 130 A 130 
A 131 1 n CYS . 131 A 131 
A 132 1 n LEU . 132 A 132 
A 133 1 n CYS . 133 A 133 
A 134 1 n LEU . 134 A 134 
A 135 1 n ARG . 135 A 135 
A 136 1 n HIS . 136 A 136 
A 137 1 n ARG . 137 A 137 
A 138 1 n LEU . 138 A 138 
A 139 1 n SER . 139 A 139 
A 140 1 n VAL . 140 A 140 
A 141 1 n ARG . 141 A 141 
A 142 1 n GLN . 142 A 142 
A 143 1 n GLY . 143 A 143 
A 144 1 n LEU . 144 A 144 
A 145 1 n ALA . 145 A 145 
A 146 1 n LEU . 146 A 146 
A 147 1 n LEU . 147 A 147 
A 148 1 n LEU . 148 A 148 
A 149 1 n LEU . 149 A 149 
A 150 1 n MET . 150 A 150 
A 151 1 n ALA . 151 A 151 
A 152 1 n ALA . 152 A 152 
A 153 1 n GLY . 153 A 153 
A 154 1 n ALA . 154 A 154 
A 155 1 n CYS . 155 A 155 
A 156 1 n TYR . 156 A 156 
A 157 1 n ALA . 157 A 157 
A 158 1 n ALA . 158 A 158 
A 159 1 n GLY . 159 A 159 
A 160 1 n GLY . 160 A 160 
A 161 1 n LEU . 161 A 161 
A 162 1 n GLN . 162 A 162 
A 163 1 n VAL . 163 A 163 
A 164 1 n PRO . 164 A 164 
A 165 1 n GLY . 165 A 165 
A 166 1 n ASN . 166 A 166 
A 167 1 n THR . 167 A 167 
A 168 1 n LEU . 168 A 168 
A 169 1 n PRO . 169 A 169 
A 170 1 n SER . 170 A 170 
A 171 1 n PRO . 171 A 171 
A 172 1 n PRO . 172 A 172 
A 173 1 n PRO . 173 A 173 
A 174 1 n ALA . 174 A 174 
A 175 1 n ALA . 175 A 175 
A 176 1 n ALA . 176 A 176 
A 177 1 n ALA . 177 A 177 
A 178 1 n SER . 178 A 178 
A 179 1 n PRO . 179 A 179 
A 180 1 n MET . 180 A 180 
A 181 1 n PRO . 181 A 181 
A 182 1 n LEU . 182 A 182 
A 183 1 n HIS . 183 A 183 
A 184 1 n ILE . 184 A 184 
A 185 1 n THR . 185 A 185 
A 186 1 n PRO . 186 A 186 
A 187 1 n LEU . 187 A 187 
A 188 1 n GLY . 188 A 188 
A 189 1 n LEU . 189 A 189 
A 190 1 n LEU . 190 A 190 
A 191 1 n LEU . 191 A 191 
A 192 1 n LEU . 192 A 192 
A 193 1 n ILE . 193 A 193 
A 194 1 n LEU . 194 A 194 
A 195 1 n TYR . 195 A 195 
A 196 1 n CYS . 196 A 196 
A 197 1 n LEU . 197 A 197 
A 198 1 n ILE . 198 A 198 
A 199 1 n SER . 199 A 199 
A 200 1 n GLY . 200 A 200 
A 201 1 n LEU . 201 A 201 
A 202 1 n SER . 202 A 202 
A 203 1 n SER . 203 A 203 
A 204 1 n VAL . 204 A 204 
A 205 1 n TYR . 205 A 205 
A 206 1 n THR . 206 A 206 
A 207 1 n GLU . 207 A 207 
A 208 1 n LEU . 208 A 208 
A 209 1 n LEU . 209 A 209 
A 210 1 n MET . 210 A 210 
A 211 1 n LYS . 211 A 211 
A 212 1 n ARG . 212 A 212 
A 213 1 n GLN . 213 A 213 
A 214 1 n ARG . 214 A 214 
A 215 1 n LEU . 215 A 215 
A 216 1 n PRO . 216 A 216 
A 217 1 n LEU . 217 A 217 
A 218 1 n ALA . 218 A 218 
A 219 1 n LEU . 219 A 219 
A 220 1 n GLN . 220 A 220 
A 221 1 n ASN . 221 A 221 
A 222 1 n LEU . 222 A 222 
A 223 1 n PHE . 223 A 223 
A 224 1 n LEU . 224 A 224 
A 225 1 n TYR . 225 A 225 
A 226 1 n THR . 226 A 226 
A 227 1 n PHE . 227 A 227 
A 228 1 n GLY . 228 A 228 
A 229 1 n VAL . 229 A 229 
A 230 1 n LEU . 230 A 230 
A 231 1 n LEU . 231 A 231 
A 232 1 n ASN . 232 A 232 
A 233 1 n LEU . 233 A 233 
A 234 1 n GLY . 234 A 234 
A 235 1 n LEU . 235 A 235 
A 236 1 n HIS . 236 A 236 
A 237 1 n ALA . 237 A 237 
A 238 1 n GLY . 238 A 238 
A 239 1 n GLY . 239 A 239 
A 240 1 n GLY . 240 A 240 
A 241 1 n SER . 241 A 241 
A 242 1 n GLY . 242 A 242 
A 243 1 n PRO . 243 A 243 
A 244 1 n GLY . 244 A 244 
A 245 1 n LEU . 245 A 245 
A 246 1 n LEU . 246 A 246 
A 247 1 n GLU . 247 A 247 
A 248 1 n GLY . 248 A 248 
A 249 1 n PHE . 249 A 249 
A 250 1 n SER . 250 A 250 
A 251 1 n GLY . 251 A 251 
A 252 1 n TRP . 252 A 252 
A 253 1 n ALA . 253 A 253 
A 254 1 n ALA . 254 A 254 
A 255 1 n LEU . 255 A 255 
A 256 1 n VAL . 256 A 256 
A 257 1 n VAL . 257 A 257 
A 258 1 n LEU . 258 A 258 
A 259 1 n SER . 259 A 259 
A 260 1 n GLN . 260 A 260 
A 261 1 n ALA . 261 A 261 
A 262 1 n LEU . 262 A 262 
A 263 1 n ASN . 263 A 263 
A 264 1 n GLY . 264 A 264 
A 265 1 n LEU . 265 A 265 
A 266 1 n LEU . 266 A 266 
A 267 1 n MET . 267 A 267 
A 268 1 n SER . 268 A 268 
A 269 1 n ALA . 269 A 269 
A 270 1 n VAL . 270 A 270 
A 271 1 n MET . 271 A 271 
A 272 1 n LYS . 272 A 272 
A 273 1 n HIS . 273 A 273 
A 274 1 n GLY . 274 A 274 
A 275 1 n SER . 275 A 275 
A 276 1 n SER . 276 A 276 
A 277 1 n ILE . 277 A 277 
A 278 1 n THR . 278 A 278 
A 279 1 n ARG . 279 A 279 
A 280 1 n LEU . 280 A 280 
A 281 1 n PHE . 281 A 281 
A 282 1 n VAL . 282 A 282 
A 283 1 n VAL . 283 A 283 
A 284 1 n SER . 284 A 284 
A 285 1 n CYS . 285 A 285 
A 286 1 n SER . 286 A 286 
A 287 1 n LEU . 287 A 287 
A 288 1 n VAL . 288 A 288 
A 289 1 n VAL . 289 A 289 
A 290 1 n ASN . 290 A 290 
A 291 1 n ALA . 291 A 291 
A 292 1 n VAL . 292 A 292 
A 293 1 n LEU . 293 A 293 
A 294 1 n SER . 294 A 294 
A 295 1 n ALA . 295 A 295 
A 296 1 n VAL . 296 A 296 
A 297 1 n LEU . 297 A 297 
A 298 1 n LEU . 298 A 298 
A 299 1 n ARG . 299 A 299 
A 300 1 n LEU . 300 A 300 
A 301 1 n GLN . 301 A 301 
A 302 1 n LEU . 302 A 302 
A 303 1 n THR . 303 A 303 
A 304 1 n ALA . 304 A 304 
A 305 1 n ALA . 305 A 305 
A 306 1 n PHE . 306 A 306 
A 307 1 n PHE . 307 A 307 
A 308 1 n LEU . 308 A 308 
A 309 1 n ALA . 309 A 309 
A 310 1 n THR . 310 A 310 
A 311 1 n LEU . 311 A 311 
A 312 1 n LEU . 312 A 312 
A 313 1 n ILE . 313 A 313 
A 314 1 n GLY . 314 A 314 
A 315 1 n LEU . 315 A 315 
A 316 1 n ALA . 316 A 316 
A 317 1 n MET . 317 A 317 
A 318 1 n ARG . 318 A 318 
A 319 1 n LEU . 319 A 319 
A 320 1 n TYR . 320 A 320 
A 321 1 n TYR . 321 A 321 
A 322 1 n GLY . 322 A 322 
A 323 1 n SER . 323 A 323 
A 324 1 n ARG . 324 A 324 
#
_software.classification other
_software.date           ?
_software.description    "Structure prediction"
_software.name           AlphaFold
_software.pdbx_ordinal   1
_software.type           package
_software.version        "AlphaFold-beta-20231127 (f9ee49a1c3e17d9fef48f764e0890ab00b3bd802174138342941c0bdb4d5daba)"
#
loop_
_struct_asym.entity_id
_struct_asym.id
1 A 
2 B 
#
loop_
_atom_site.group_PDB
_atom_site.id
_atom_site.type_symbol
_atom_site.label_atom_id
_atom_site.label_alt_id
_atom_site.label_comp_id
_atom_site.label_asym_id
_atom_site.label_entity_id
_atom_site.label_seq_id
_atom_site.pdbx_PDB_ins_code
_atom_site.Cartn_x
_atom_site.Cartn_y
_atom_site.Cartn_z
_atom_site.occupancy
_atom_site.B_iso_or_equiv
_atom_site.auth_seq_id
_atom_site.auth_asym_id
_atom_site.pdbx_PDB_model_num
ATOM   1    N N   . MET   A 1 1   ? 12.080  -0.360  48.900  1.00 19.57 1   A 1 
ATOM   2    C CA  . MET   A 1 1   ? 10.931  -0.209  47.977  1.00 21.50 1   A 1 
ATOM   3    C C   . MET   A 1 1   ? 11.320  -0.896  46.685  1.00 24.29 1   A 1 
ATOM   4    O O   . MET   A 1 1   ? 12.162  -0.376  45.969  1.00 23.72 1   A 1 
ATOM   5    C CB  . MET   A 1 1   ? 10.602  1.270   47.724  1.00 21.23 1   A 1 
ATOM   6    C CG  . MET   A 1 1   ? 9.853   1.895   48.904  1.00 19.13 1   A 1 
ATOM   7    S SD  . MET   A 1 1   ? 9.637   3.688   48.737  1.00 18.00 1   A 1 
ATOM   8    C CE  . MET   A 1 1   ? 8.520   4.016   50.126  1.00 14.51 1   A 1 
ATOM   9    N N   . SER   A 1 2   ? 10.827  -2.119  46.461  1.00 20.84 2   A 1 
ATOM   10   C CA  . SER   A 1 2   ? 11.135  -2.916  45.275  1.00 19.74 2   A 1 
ATOM   11   C C   . SER   A 1 2   ? 10.461  -2.252  44.077  1.00 19.90 2   A 1 
ATOM   12   O O   . SER   A 1 2   ? 9.243   -2.105  44.061  1.00 19.14 2   A 1 
ATOM   13   C CB  . SER   A 1 2   ? 10.634  -4.354  45.469  1.00 18.82 2   A 1 
ATOM   14   O OG  . SER   A 1 2   ? 9.349   -4.339  46.060  1.00 16.97 2   A 1 
ATOM   15   N N   . VAL   A 1 3   ? 11.269  -1.785  43.125  1.00 21.44 3   A 1 
ATOM   16   C CA  . VAL   A 1 3   ? 10.772  -1.318  41.830  1.00 19.92 3   A 1 
ATOM   17   C C   . VAL   A 1 3   ? 10.238  -2.566  41.136  1.00 19.93 3   A 1 
ATOM   18   O O   . VAL   A 1 3   ? 11.015  -3.364  40.621  1.00 18.68 3   A 1 
ATOM   19   C CB  . VAL   A 1 3   ? 11.885  -0.623  41.020  1.00 18.80 3   A 1 
ATOM   20   C CG1 . VAL   A 1 3   ? 11.373  -0.114  39.678  1.00 16.81 3   A 1 
ATOM   21   C CG2 . VAL   A 1 3   ? 12.450  0.584   41.796  1.00 18.19 3   A 1 
ATOM   22   N N   . GLU   A 1 4   ? 8.915   -2.795  41.224  1.00 20.65 4   A 1 
ATOM   23   C CA  . GLU   A 1 4   ? 8.285   -3.877  40.480  1.00 20.42 4   A 1 
ATOM   24   C C   . GLU   A 1 4   ? 8.550   -3.629  38.996  1.00 20.41 4   A 1 
ATOM   25   O O   . GLU   A 1 4   ? 8.191   -2.581  38.451  1.00 18.76 4   A 1 
ATOM   26   C CB  . GLU   A 1 4   ? 6.782   -3.977  40.766  1.00 19.24 4   A 1 
ATOM   27   C CG  . GLU   A 1 4   ? 6.495   -4.615  42.139  1.00 17.10 4   A 1 
ATOM   28   C CD  . GLU   A 1 4   ? 4.996   -4.855  42.390  1.00 15.44 4   A 1 
ATOM   29   O OE1 . GLU   A 1 4   ? 4.691   -5.777  43.177  1.00 13.76 4   A 1 
ATOM   30   O OE2 . GLU   A 1 4   ? 4.168   -4.110  41.818  1.00 16.18 4   A 1 
ATOM   31   N N   . ASP   A 1 5   ? 9.213   -4.594  38.362  1.00 22.88 5   A 1 
ATOM   32   C CA  . ASP   A 1 5   ? 9.369   -4.637  36.918  1.00 22.02 5   A 1 
ATOM   33   C C   . ASP   A 1 5   ? 7.967   -4.622  36.316  1.00 21.75 5   A 1 
ATOM   34   O O   . ASP   A 1 5   ? 7.237   -5.616  36.351  1.00 19.97 5   A 1 
ATOM   35   C CB  . ASP   A 1 5   ? 10.143  -5.896  36.484  1.00 20.62 5   A 1 
ATOM   36   C CG  . ASP   A 1 5   ? 11.660  -5.708  36.410  1.00 18.31 5   A 1 
ATOM   37   O OD1 . ASP   A 1 5   ? 12.085  -4.608  36.000  1.00 17.77 5   A 1 
ATOM   38   O OD2 . ASP   A 1 5   ? 12.371  -6.696  36.683  1.00 18.39 5   A 1 
ATOM   39   N N   . GLY   A 1 6   ? 7.564   -3.472  35.763  1.00 25.59 6   A 1 
ATOM   40   C CA  . GLY   A 1 6   ? 6.334   -3.283  35.004  1.00 23.20 6   A 1 
ATOM   41   C C   . GLY   A 1 6   ? 6.415   -4.062  33.697  1.00 23.96 6   A 1 
ATOM   42   O O   . GLY   A 1 6   ? 6.515   -3.476  32.622  1.00 22.21 6   A 1 
ATOM   43   N N   . GLY   A 1 7   ? 6.433   -5.393  33.806  1.00 31.48 7   A 1 
ATOM   44   C CA  . GLY   A 1 7   ? 6.369   -6.305  32.684  1.00 30.13 7   A 1 
ATOM   45   C C   . GLY   A 1 7   ? 5.164   -5.908  31.846  1.00 31.00 7   A 1 
ATOM   46   O O   . GLY   A 1 7   ? 4.056   -5.805  32.361  1.00 29.43 7   A 1 
ATOM   47   N N   . MET   A 1 8   ? 5.376   -5.645  30.557  1.00 37.10 8   A 1 
ATOM   48   C CA  . MET   A 1 8   ? 4.253   -5.447  29.646  1.00 37.88 8   A 1 
ATOM   49   C C   . MET   A 1 8   ? 3.277   -6.595  29.895  1.00 37.90 8   A 1 
ATOM   50   O O   . MET   A 1 8   ? 3.714   -7.747  29.824  1.00 37.21 8   A 1 
ATOM   51   C CB  . MET   A 1 8   ? 4.697   -5.473  28.173  1.00 38.12 8   A 1 
ATOM   52   C CG  . MET   A 1 8   ? 5.158   -4.098  27.680  1.00 35.86 8   A 1 
ATOM   53   S SD  . MET   A 1 8   ? 5.340   -4.049  25.864  1.00 32.86 8   A 1 
ATOM   54   C CE  . MET   A 1 8   ? 7.139   -3.846  25.732  1.00 31.62 8   A 1 
ATOM   55   N N   . PRO   A 1 9   ? 1.988   -6.317  30.224  1.00 39.56 9   A 1 
ATOM   56   C CA  . PRO   A 1 9   ? 1.037   -7.363  30.571  1.00 40.65 9   A 1 
ATOM   57   C C   . PRO   A 1 9   ? 1.078   -8.394  29.452  1.00 41.72 9   A 1 
ATOM   58   O O   . PRO   A 1 9   ? 0.824   -8.060  28.288  1.00 39.65 9   A 1 
ATOM   59   C CB  . PRO   A 1 9   ? -0.321  -6.668  30.731  1.00 38.58 9   A 1 
ATOM   60   C CG  . PRO   A 1 9   ? -0.155  -5.347  29.984  1.00 37.62 9   A 1 
ATOM   61   C CD  . PRO   A 1 9   ? 1.329   -5.025  30.159  1.00 40.63 9   A 1 
ATOM   62   N N   . GLY   A 1 10  ? 1.511   -9.608  29.795  1.00 52.44 10  A 1 
ATOM   63   C CA  . GLY   A 1 10  ? 1.789   -10.642 28.818  1.00 53.00 10  A 1 
ATOM   64   C C   . GLY   A 1 10  ? 0.522   -10.847 28.001  1.00 54.42 10  A 1 
ATOM   65   O O   . GLY   A 1 10  ? -0.485  -11.308 28.528  1.00 51.26 10  A 1 
ATOM   66   N N   . LEU   A 1 11  ? 0.542   -10.432 26.726  1.00 61.20 11  A 1 
ATOM   67   C CA  . LEU   A 1 11  ? -0.549  -10.720 25.804  1.00 61.78 11  A 1 
ATOM   68   C C   . LEU   A 1 11  ? -0.689  -12.239 25.827  1.00 63.53 11  A 1 
ATOM   69   O O   . LEU   A 1 11  ? 0.204   -12.948 25.357  1.00 61.20 11  A 1 
ATOM   70   C CB  . LEU   A 1 11  ? -0.214  -10.187 24.396  1.00 58.73 11  A 1 
ATOM   71   C CG  . LEU   A 1 11  ? -0.524  -8.692  24.199  1.00 54.20 11  A 1 
ATOM   72   C CD1 . LEU   A 1 11  ? 0.218   -8.153  22.975  1.00 52.54 11  A 1 
ATOM   73   C CD2 . LEU   A 1 11  ? -2.026  -8.460  23.964  1.00 51.83 11  A 1 
ATOM   74   N N   . GLY   A 1 12  ? -1.759  -12.735 26.448  1.00 66.85 12  A 1 
ATOM   75   C CA  . GLY   A 1 12  ? -1.963  -14.169 26.610  1.00 71.92 12  A 1 
ATOM   76   C C   . GLY   A 1 12  ? -1.805  -14.857 25.256  1.00 74.84 12  A 1 
ATOM   77   O O   . GLY   A 1 12  ? -2.210  -14.285 24.233  1.00 69.95 12  A 1 
ATOM   78   N N   . ARG   A 1 13  ? -1.241  -16.065 25.227  1.00 75.69 13  A 1 
ATOM   79   C CA  . ARG   A 1 13  ? -0.897  -16.809 23.991  1.00 78.86 13  A 1 
ATOM   80   C C   . ARG   A 1 13  ? -1.935  -16.656 22.856  1.00 79.65 13  A 1 
ATOM   81   O O   . ARG   A 1 13  ? -1.529  -16.391 21.724  1.00 80.23 13  A 1 
ATOM   82   C CB  . ARG   A 1 13  ? -0.669  -18.305 24.299  1.00 73.99 13  A 1 
ATOM   83   C CG  . ARG   A 1 13  ? 0.656   -18.593 25.028  1.00 63.68 13  A 1 
ATOM   84   C CD  . ARG   A 1 13  ? 0.834   -20.114 25.202  1.00 60.43 13  A 1 
ATOM   85   N NE  . ARG   A 1 13  ? 2.121   -20.459 25.836  1.00 51.35 13  A 1 
ATOM   86   C CZ  . ARG   A 1 13  ? 2.537   -21.682 26.154  1.00 46.12 13  A 1 
ATOM   87   N NH1 . ARG   A 1 13  ? 1.798   -22.739 25.933  1.00 41.75 13  A 1 
ATOM   88   N NH2 . ARG   A 1 13  ? 3.707   -21.869 26.705  1.00 41.71 13  A 1 
ATOM   89   N N   . PRO   A 1 14  ? -3.272  -16.718 23.124  1.00 76.51 14  A 1 
ATOM   90   C CA  . PRO   A 1 14  ? -4.277  -16.556 22.070  1.00 82.06 14  A 1 
ATOM   91   C C   . PRO   A 1 14  ? -4.316  -15.149 21.456  1.00 83.88 14  A 1 
ATOM   92   O O   . PRO   A 1 14  ? -4.552  -15.019 20.256  1.00 80.86 14  A 1 
ATOM   93   C CB  . PRO   A 1 14  ? -5.610  -16.939 22.725  1.00 78.22 14  A 1 
ATOM   94   C CG  . PRO   A 1 14  ? -5.374  -16.723 24.215  1.00 74.45 14  A 1 
ATOM   95   C CD  . PRO   A 1 14  ? -3.900  -17.096 24.369  1.00 78.53 14  A 1 
ATOM   96   N N   . ARG   A 1 15  ? -4.071  -14.066 22.225  1.00 83.65 15  A 1 
ATOM   97   C CA  . ARG   A 1 15  ? -3.997  -12.698 21.680  1.00 84.81 15  A 1 
ATOM   98   C C   . ARG   A 1 15  ? -2.748  -12.517 20.820  1.00 86.14 15  A 1 
ATOM   99   O O   . ARG   A 1 15  ? -2.835  -11.901 19.761  1.00 85.07 15  A 1 
ATOM   100  C CB  . ARG   A 1 15  ? -4.031  -11.634 22.790  1.00 78.98 15  A 1 
ATOM   101  C CG  . ARG   A 1 15  ? -5.437  -11.413 23.364  1.00 66.72 15  A 1 
ATOM   102  C CD  . ARG   A 1 15  ? -5.419  -10.234 24.347  1.00 62.44 15  A 1 
ATOM   103  N NE  . ARG   A 1 15  ? -6.764  -9.925  24.870  1.00 53.65 15  A 1 
ATOM   104  C CZ  . ARG   A 1 15  ? -7.068  -8.962  25.736  1.00 48.40 15  A 1 
ATOM   105  N NH1 . ARG   A 1 15  ? -6.157  -8.174  26.237  1.00 44.17 15  A 1 
ATOM   106  N NH2 . ARG   A 1 15  ? -8.304  -8.782  26.118  1.00 42.56 15  A 1 
ATOM   107  N N   . GLN   A 1 16  ? -1.624  -13.078 21.242  1.00 88.13 16  A 1 
ATOM   108  C CA  . GLN   A 1 16  ? -0.388  -13.045 20.467  1.00 89.66 16  A 1 
ATOM   109  C C   . GLN   A 1 16  ? -0.540  -13.821 19.150  1.00 91.61 16  A 1 
ATOM   110  O O   . GLN   A 1 16  ? -0.195  -13.292 18.097  1.00 90.90 16  A 1 
ATOM   111  C CB  . GLN   A 1 16  ? 0.755   -13.572 21.333  1.00 85.94 16  A 1 
ATOM   112  C CG  . GLN   A 1 16  ? 2.131   -13.230 20.739  1.00 71.55 16  A 1 
ATOM   113  C CD  . GLN   A 1 16  ? 3.277   -13.638 21.674  1.00 65.60 16  A 1 
ATOM   114  O OE1 . GLN   A 1 16  ? 3.094   -14.337 22.654  1.00 57.50 16  A 1 
ATOM   115  N NE2 . GLN   A 1 16  ? 4.488   -13.213 21.404  1.00 55.16 16  A 1 
ATOM   116  N N   . ALA   A 1 17  ? -1.163  -15.000 19.171  1.00 89.57 17  A 1 
ATOM   117  C CA  . ALA   A 1 17  ? -1.453  -15.776 17.965  1.00 91.76 17  A 1 
ATOM   118  C C   . ALA   A 1 17  ? -2.373  -15.023 16.984  1.00 92.39 17  A 1 
ATOM   119  O O   . ALA   A 1 17  ? -2.090  -14.970 15.788  1.00 91.16 17  A 1 
ATOM   120  C CB  . ALA   A 1 17  ? -2.062  -17.123 18.378  1.00 90.66 17  A 1 
ATOM   121  N N   . ARG   A 1 18  ? -3.435  -14.366 17.486  1.00 92.32 18  A 1 
ATOM   122  C CA  . ARG   A 1 18  ? -4.321  -13.525 16.661  1.00 92.25 18  A 1 
ATOM   123  C C   . ARG   A 1 18  ? -3.579  -12.337 16.046  1.00 93.26 18  A 1 
ATOM   124  O O   . ARG   A 1 18  ? -3.813  -12.016 14.884  1.00 92.09 18  A 1 
ATOM   125  C CB  . ARG   A 1 18  ? -5.515  -13.020 17.486  1.00 88.42 18  A 1 
ATOM   126  C CG  . ARG   A 1 18  ? -6.556  -14.117 17.749  1.00 74.47 18  A 1 
ATOM   127  C CD  . ARG   A 1 18  ? -7.673  -13.566 18.643  1.00 71.27 18  A 1 
ATOM   128  N NE  . ARG   A 1 18  ? -8.646  -14.609 19.012  1.00 62.67 18  A 1 
ATOM   129  C CZ  . ARG   A 1 18  ? -9.777  -14.424 19.688  1.00 56.05 18  A 1 
ATOM   130  N NH1 . ARG   A 1 18  ? -10.144 -13.243 20.106  1.00 52.75 18  A 1 
ATOM   131  N NH2 . ARG   A 1 18  ? -10.556 -15.435 19.957  1.00 48.77 18  A 1 
ATOM   132  N N   . TRP   A 1 19  ? -2.683  -11.706 16.797  1.00 94.08 19  A 1 
ATOM   133  C CA  . TRP   A 1 19  ? -1.867  -10.603 16.299  1.00 95.01 19  A 1 
ATOM   134  C C   . TRP   A 1 19  ? -0.907  -11.060 15.197  1.00 95.89 19  A 1 
ATOM   135  O O   . TRP   A 1 19  ? -0.873  -10.454 14.125  1.00 95.14 19  A 1 
ATOM   136  C CB  . TRP   A 1 19  ? -1.106  -9.965  17.464  1.00 93.53 19  A 1 
ATOM   137  C CG  . TRP   A 1 19  ? -0.229  -8.829  17.047  1.00 91.81 19  A 1 
ATOM   138  C CD1 . TRP   A 1 19  ? 1.124   -8.803  17.112  1.00 88.00 19  A 1 
ATOM   139  C CD2 . TRP   A 1 19  ? -0.633  -7.555  16.456  1.00 91.01 19  A 1 
ATOM   140  N NE1 . TRP   A 1 19  ? 1.587   -7.590  16.615  1.00 86.75 19  A 1 
ATOM   141  C CE2 . TRP   A 1 19  ? 0.545   -6.803  16.193  1.00 89.65 19  A 1 
ATOM   142  C CE3 . TRP   A 1 19  ? -1.877  -6.981  16.117  1.00 86.81 19  A 1 
ATOM   143  C CZ2 . TRP   A 1 19  ? 0.499   -5.516  15.611  1.00 86.41 19  A 1 
ATOM   144  C CZ3 . TRP   A 1 19  ? -1.924  -5.702  15.537  1.00 85.56 19  A 1 
ATOM   145  C CH2 . TRP   A 1 19  ? -0.747  -4.980  15.284  1.00 85.74 19  A 1 
ATOM   146  N N   . THR   A 1 20  ? -0.197  -12.163 15.408  1.00 94.03 20  A 1 
ATOM   147  C CA  . THR   A 1 20  ? 0.687   -12.753 14.394  1.00 94.04 20  A 1 
ATOM   148  C C   . THR   A 1 20  ? -0.087  -13.129 13.130  1.00 95.09 20  A 1 
ATOM   149  O O   . THR   A 1 20  ? 0.342   -12.780 12.034  1.00 95.06 20  A 1 
ATOM   150  C CB  . THR   A 1 20  ? 1.415   -13.985 14.954  1.00 92.67 20  A 1 
ATOM   151  O OG1 . THR   A 1 20  ? 2.149   -13.617 16.098  1.00 84.41 20  A 1 
ATOM   152  C CG2 . THR   A 1 20  ? 2.416   -14.578 13.963  1.00 81.35 20  A 1 
ATOM   153  N N   . LEU   A 1 21  ? -1.261  -13.758 13.264  1.00 95.10 21  A 1 
ATOM   154  C CA  . LEU   A 1 21  ? -2.119  -14.086 12.124  1.00 95.32 21  A 1 
ATOM   155  C C   . LEU   A 1 21  ? -2.548  -12.830 11.351  1.00 95.87 21  A 1 
ATOM   156  O O   . LEU   A 1 21  ? -2.504  -12.818 10.121  1.00 95.91 21  A 1 
ATOM   157  C CB  . LEU   A 1 21  ? -3.339  -14.879 12.626  1.00 94.82 21  A 1 
ATOM   158  C CG  . LEU   A 1 21  ? -4.298  -15.332 11.505  1.00 86.54 21  A 1 
ATOM   159  C CD1 . LEU   A 1 21  ? -3.636  -16.313 10.542  1.00 80.01 21  A 1 
ATOM   160  C CD2 . LEU   A 1 21  ? -5.527  -15.998 12.126  1.00 81.13 21  A 1 
ATOM   161  N N   . MET   A 1 22  ? -2.917  -11.751 12.056  1.00 95.45 22  A 1 
ATOM   162  C CA  . MET   A 1 22  ? -3.281  -10.479 11.429  1.00 95.28 22  A 1 
ATOM   163  C C   . MET   A 1 22  ? -2.111  -9.867  10.645  1.00 96.23 22  A 1 
ATOM   164  O O   . MET   A 1 22  ? -2.313  -9.391  9.526   1.00 95.97 22  A 1 
ATOM   165  C CB  . MET   A 1 22  ? -3.780  -9.520  12.511  1.00 93.55 22  A 1 
ATOM   166  C CG  . MET   A 1 22  ? -4.282  -8.191  11.942  1.00 84.91 22  A 1 
ATOM   167  S SD  . MET   A 1 22  ? -4.752  -6.991  13.216  1.00 79.17 22  A 1 
ATOM   168  C CE  . MET   A 1 22  ? -6.197  -7.815  13.930  1.00 69.41 22  A 1 
ATOM   169  N N   . LEU   A 1 23  ? -0.889  -9.903  11.190  1.00 96.11 23  A 1 
ATOM   170  C CA  . LEU   A 1 23  ? 0.307   -9.411  10.502  1.00 96.37 23  A 1 
ATOM   171  C C   . LEU   A 1 23  ? 0.624   -10.237 9.247   1.00 96.82 23  A 1 
ATOM   172  O O   . LEU   A 1 23  ? 0.899   -9.659  8.195   1.00 96.73 23  A 1 
ATOM   173  C CB  . LEU   A 1 23  ? 1.510   -9.413  11.460  1.00 96.12 23  A 1 
ATOM   174  C CG  . LEU   A 1 23  ? 1.451   -8.391  12.611  1.00 94.33 23  A 1 
ATOM   175  C CD1 . LEU   A 1 23  ? 2.685   -8.565  13.496  1.00 92.14 23  A 1 
ATOM   176  C CD2 . LEU   A 1 23  ? 1.417   -6.950  12.112  1.00 91.60 23  A 1 
ATOM   177  N N   . LEU   A 1 24  ? 0.526   -11.567 9.334   1.00 96.70 24  A 1 
ATOM   178  C CA  . LEU   A 1 24  ? 0.727   -12.462 8.193   1.00 96.66 24  A 1 
ATOM   179  C C   . LEU   A 1 24  ? -0.319  -12.221 7.102   1.00 96.76 24  A 1 
ATOM   180  O O   . LEU   A 1 24  ? 0.038   -12.056 5.936   1.00 96.49 24  A 1 
ATOM   181  C CB  . LEU   A 1 24  ? 0.684   -13.927 8.664   1.00 96.34 24  A 1 
ATOM   182  C CG  . LEU   A 1 24  ? 1.897   -14.372 9.509   1.00 91.72 24  A 1 
ATOM   183  C CD1 . LEU   A 1 24  ? 1.647   -15.786 10.036  1.00 87.46 24  A 1 
ATOM   184  C CD2 . LEU   A 1 24  ? 3.194   -14.369 8.706   1.00 87.68 24  A 1 
ATOM   185  N N   . LEU   A 1 25  ? -1.597  -12.116 7.476   1.00 96.74 25  A 1 
ATOM   186  C CA  . LEU   A 1 25  ? -2.676  -11.848 6.532   1.00 96.49 25  A 1 
ATOM   187  C C   . LEU   A 1 25  ? -2.525  -10.467 5.878   1.00 96.54 25  A 1 
ATOM   188  O O   . LEU   A 1 25  ? -2.673  -10.344 4.666   1.00 96.29 25  A 1 
ATOM   189  C CB  . LEU   A 1 25  ? -4.024  -12.005 7.257   1.00 96.01 25  A 1 
ATOM   190  C CG  . LEU   A 1 25  ? -5.250  -11.898 6.330   1.00 85.85 25  A 1 
ATOM   191  C CD1 . LEU   A 1 25  ? -5.293  -13.015 5.293   1.00 81.62 25  A 1 
ATOM   192  C CD2 . LEU   A 1 25  ? -6.529  -11.965 7.168   1.00 81.99 25  A 1 
ATOM   193  N N   . SER   A 1 26  ? -2.163  -9.439  6.646   1.00 96.74 26  A 1 
ATOM   194  C CA  . SER   A 1 26  ? -1.896  -8.098  6.115   1.00 96.51 26  A 1 
ATOM   195  C C   . SER   A 1 26  ? -0.732  -8.103  5.121   1.00 96.67 26  A 1 
ATOM   196  O O   . SER   A 1 26  ? -0.829  -7.504  4.051   1.00 96.26 26  A 1 
ATOM   197  C CB  . SER   A 1 26  ? -1.609  -7.122  7.261   1.00 95.91 26  A 1 
ATOM   198  O OG  . SER   A 1 26  ? -1.569  -5.796  6.780   1.00 85.35 26  A 1 
ATOM   199  N N   . THR   A 1 27  ? 0.341   -8.822  5.440   1.00 96.95 27  A 1 
ATOM   200  C CA  . THR   A 1 27  ? 1.508   -8.976  4.561   1.00 96.65 27  A 1 
ATOM   201  C C   . THR   A 1 27  ? 1.124   -9.681  3.257   1.00 96.36 27  A 1 
ATOM   202  O O   . THR   A 1 27  ? 1.476   -9.207  2.177   1.00 95.45 27  A 1 
ATOM   203  C CB  . THR   A 1 27  ? 2.627   -9.745  5.281   1.00 96.33 27  A 1 
ATOM   204  O OG1 . THR   A 1 27  ? 2.969   -9.100  6.487   1.00 91.04 27  A 1 
ATOM   205  C CG2 . THR   A 1 27  ? 3.907   -9.826  4.460   1.00 90.77 27  A 1 
ATOM   206  N N   . ALA   A 1 28  ? 0.350   -10.760 3.340   1.00 96.88 28  A 1 
ATOM   207  C CA  . ALA   A 1 28  ? -0.122  -11.503 2.176   1.00 96.47 28  A 1 
ATOM   208  C C   . ALA   A 1 28  ? -1.027  -10.651 1.271   1.00 96.11 28  A 1 
ATOM   209  O O   . ALA   A 1 28  ? -0.776  -10.562 0.069   1.00 95.09 28  A 1 
ATOM   210  C CB  . ALA   A 1 28  ? -0.830  -12.774 2.660   1.00 95.82 28  A 1 
ATOM   211  N N   . MET   A 1 29  ? -2.025  -9.967  1.841   1.00 95.46 29  A 1 
ATOM   212  C CA  . MET   A 1 29  ? -2.949  -9.122  1.076   1.00 94.80 29  A 1 
ATOM   213  C C   . MET   A 1 29  ? -2.247  -7.930  0.426   1.00 93.98 29  A 1 
ATOM   214  O O   . MET   A 1 29  ? -2.548  -7.584  -0.715  1.00 92.91 29  A 1 
ATOM   215  C CB  . MET   A 1 29  ? -4.091  -8.631  1.978   1.00 94.12 29  A 1 
ATOM   216  C CG  . MET   A 1 29  ? -5.055  -9.745  2.408   1.00 88.36 29  A 1 
ATOM   217  S SD  . MET   A 1 29  ? -5.938  -10.583 1.065   1.00 83.32 29  A 1 
ATOM   218  C CE  . MET   A 1 29  ? -4.979  -12.098 0.908   1.00 71.66 29  A 1 
ATOM   219  N N   . TYR   A 1 30  ? -1.277  -7.318  1.118   1.00 95.86 30  A 1 
ATOM   220  C CA  . TYR   A 1 30  ? -0.501  -6.213  0.546   1.00 95.35 30  A 1 
ATOM   221  C C   . TYR   A 1 30  ? 0.386   -6.690  -0.616  1.00 94.95 30  A 1 
ATOM   222  O O   . TYR   A 1 30  ? 0.454   -6.032  -1.653  1.00 94.21 30  A 1 
ATOM   223  C CB  . TYR   A 1 30  ? 0.324   -5.538  1.651   1.00 94.58 30  A 1 
ATOM   224  C CG  . TYR   A 1 30  ? 0.842   -4.171  1.252   1.00 92.69 30  A 1 
ATOM   225  C CD1 . TYR   A 1 30  ? 1.983   -4.034  0.442   1.00 89.71 30  A 1 
ATOM   226  C CD2 . TYR   A 1 30  ? 0.158   -3.011  1.664   1.00 88.89 30  A 1 
ATOM   227  C CE1 . TYR   A 1 30  ? 2.425   -2.769  0.031   1.00 87.48 30  A 1 
ATOM   228  C CE2 . TYR   A 1 30  ? 0.593   -1.738  1.260   1.00 86.79 30  A 1 
ATOM   229  C CZ  . TYR   A 1 30  ? 1.728   -1.626  0.435   1.00 87.12 30  A 1 
ATOM   230  O OH  . TYR   A 1 30  ? 2.147   -0.381  0.024   1.00 84.31 30  A 1 
ATOM   231  N N   . GLY   A 1 31  ? 1.037   -7.836  -0.465  1.00 94.42 31  A 1 
ATOM   232  C CA  . GLY   A 1 31  ? 1.911   -8.408  -1.489  1.00 93.63 31  A 1 
ATOM   233  C C   . GLY   A 1 31  ? 1.172   -8.942  -2.716  1.00 93.67 31  A 1 
ATOM   234  O O   . GLY   A 1 31  ? 1.710   -8.879  -3.822  1.00 92.20 31  A 1 
ATOM   235  N N   . ALA   A 1 32  ? -0.069  -9.416  -2.551  1.00 93.61 32  A 1 
ATOM   236  C CA  . ALA   A 1 32  ? -0.868  -9.973  -3.639  1.00 92.91 32  A 1 
ATOM   237  C C   . ALA   A 1 32  ? -1.385  -8.922  -4.636  1.00 92.43 32  A 1 
ATOM   238  O O   . ALA   A 1 32  ? -1.696  -9.259  -5.777  1.00 90.77 32  A 1 
ATOM   239  C CB  . ALA   A 1 32  ? -2.030  -10.763 -3.024  1.00 92.02 32  A 1 
ATOM   240  N N   . HIS   A 1 33  ? -1.470  -7.645  -4.234  1.00 91.63 33  A 1 
ATOM   241  C CA  . HIS   A 1 33  ? -2.119  -6.607  -5.040  1.00 89.70 33  A 1 
ATOM   242  C C   . HIS   A 1 33  ? -1.516  -6.450  -6.445  1.00 90.13 33  A 1 
ATOM   243  O O   . HIS   A 1 33  ? -2.247  -6.493  -7.431  1.00 90.28 33  A 1 
ATOM   244  C CB  . HIS   A 1 33  ? -2.054  -5.270  -4.290  1.00 88.05 33  A 1 
ATOM   245  C CG  . HIS   A 1 33  ? -2.554  -4.123  -5.120  1.00 85.30 33  A 1 
ATOM   246  N ND1 . HIS   A 1 33  ? -1.792  -3.102  -5.649  1.00 76.40 33  A 1 
ATOM   247  C CD2 . HIS   A 1 33  ? -3.843  -3.927  -5.554  1.00 75.27 33  A 1 
ATOM   248  C CE1 . HIS   A 1 33  ? -2.608  -2.308  -6.361  1.00 76.07 33  A 1 
ATOM   249  N NE2 . HIS   A 1 33  ? -3.856  -2.781  -6.332  1.00 77.02 33  A 1 
ATOM   250  N N   . ALA   A 1 34  ? -0.199  -6.262  -6.553  1.00 89.75 34  A 1 
ATOM   251  C CA  . ALA   A 1 34  ? 0.439   -5.991  -7.841  1.00 88.22 34  A 1 
ATOM   252  C C   . ALA   A 1 34  ? 0.386   -7.195  -8.813  1.00 88.75 34  A 1 
ATOM   253  O O   . ALA   A 1 34  ? 0.008   -6.981  -9.966  1.00 88.28 34  A 1 
ATOM   254  C CB  . ALA   A 1 34  ? 1.853   -5.440  -7.618  1.00 85.99 34  A 1 
ATOM   255  N N   . PRO   A 1 35  ? 0.648   -8.452  -8.391  1.00 89.08 35  A 1 
ATOM   256  C CA  . PRO   A 1 35  ? 0.437   -9.623  -9.250  1.00 88.46 35  A 1 
ATOM   257  C C   . PRO   A 1 35  ? -1.011  -9.773  -9.730  1.00 88.44 35  A 1 
ATOM   258  O O   . PRO   A 1 35  ? -1.242  -10.013 -10.912 1.00 87.29 35  A 1 
ATOM   259  C CB  . PRO   A 1 35  ? 0.873   -10.831 -8.411  1.00 87.19 35  A 1 
ATOM   260  C CG  . PRO   A 1 35  ? 1.874   -10.245 -7.426  1.00 85.82 35  A 1 
ATOM   261  C CD  . PRO   A 1 35  ? 1.323   -8.850  -7.162  1.00 88.49 35  A 1 
ATOM   262  N N   . LEU   A 1 36  ? -2.001  -9.570  -8.852  1.00 90.00 36  A 1 
ATOM   263  C CA  . LEU   A 1 36  ? -3.416  -9.627  -9.233  1.00 89.43 36  A 1 
ATOM   264  C C   . LEU   A 1 36  ? -3.788  -8.507  -10.213 1.00 88.08 36  A 1 
ATOM   265  O O   . LEU   A 1 36  ? -4.553  -8.741  -11.146 1.00 87.18 36  A 1 
ATOM   266  C CB  . LEU   A 1 36  ? -4.300  -9.545  -7.980  1.00 89.40 36  A 1 
ATOM   267  C CG  . LEU   A 1 36  ? -4.260  -10.785 -7.067  1.00 87.38 36  A 1 
ATOM   268  C CD1 . LEU   A 1 36  ? -5.063  -10.491 -5.799  1.00 84.58 36  A 1 
ATOM   269  C CD2 . LEU   A 1 36  ? -4.853  -12.020 -7.742  1.00 84.17 36  A 1 
ATOM   270  N N   . LEU   A 1 37  ? -3.233  -7.306  -10.039 1.00 89.19 37  A 1 
ATOM   271  C CA  . LEU   A 1 37  ? -3.429  -6.196  -10.970 1.00 87.27 37  A 1 
ATOM   272  C C   . LEU   A 1 37  ? -2.819  -6.500  -12.345 1.00 86.27 37  A 1 
ATOM   273  O O   . LEU   A 1 37  ? -3.437  -6.183  -13.357 1.00 85.04 37  A 1 
ATOM   274  C CB  . LEU   A 1 37  ? -2.854  -4.911  -10.355 1.00 86.05 37  A 1 
ATOM   275  C CG  . LEU   A 1 37  ? -3.100  -3.645  -11.198 1.00 83.42 37  A 1 
ATOM   276  C CD1 . LEU   A 1 37  ? -4.587  -3.306  -11.310 1.00 79.55 37  A 1 
ATOM   277  C CD2 . LEU   A 1 37  ? -2.387  -2.458  -10.555 1.00 79.33 37  A 1 
ATOM   278  N N   . ALA   A 1 38  ? -1.659  -7.149  -12.396 1.00 87.79 38  A 1 
ATOM   279  C CA  . ALA   A 1 38  ? -1.036  -7.569  -13.651 1.00 86.04 38  A 1 
ATOM   280  C C   . ALA   A 1 38  ? -1.912  -8.575  -14.422 1.00 85.84 38  A 1 
ATOM   281  O O   . ALA   A 1 38  ? -2.034  -8.462  -15.637 1.00 84.73 38  A 1 
ATOM   282  C CB  . ALA   A 1 38  ? 0.357   -8.132  -13.354 1.00 84.68 38  A 1 
ATOM   283  N N   . LEU   A 1 39  ? -2.613  -9.483  -13.722 1.00 86.87 39  A 1 
ATOM   284  C CA  . LEU   A 1 39  ? -3.573  -10.412 -14.337 1.00 86.33 39  A 1 
ATOM   285  C C   . LEU   A 1 39  ? -4.839  -9.730  -14.894 1.00 85.43 39  A 1 
ATOM   286  O O   . LEU   A 1 39  ? -5.578  -10.348 -15.659 1.00 82.74 39  A 1 
ATOM   287  C CB  . LEU   A 1 39  ? -3.971  -11.488 -13.313 1.00 86.45 39  A 1 
ATOM   288  C CG  . LEU   A 1 39  ? -2.834  -12.442 -12.892 1.00 85.19 39  A 1 
ATOM   289  C CD1 . LEU   A 1 39  ? -3.331  -13.352 -11.774 1.00 81.34 39  A 1 
ATOM   290  C CD2 . LEU   A 1 39  ? -2.354  -13.316 -14.050 1.00 80.61 39  A 1 
ATOM   291  N N   . CYS   A 1 40  ? -5.109  -8.476  -14.518 1.00 87.03 40  A 1 
ATOM   292  C CA  . CYS   A 1 40  ? -6.212  -7.702  -15.093 1.00 85.56 40  A 1 
ATOM   293  C C   . CYS   A 1 40  ? -5.855  -7.051  -16.432 1.00 84.77 40  A 1 
ATOM   294  O O   . CYS   A 1 40  ? -6.748  -6.522  -17.087 1.00 80.07 40  A 1 
ATOM   295  C CB  . CYS   A 1 40  ? -6.661  -6.597  -14.127 1.00 83.52 40  A 1 
ATOM   296  S SG  . CYS   A 1 40  ? -7.206  -7.277  -12.546 1.00 79.53 40  A 1 
ATOM   297  N N   . HIS   A 1 41  ? -4.567  -6.993  -16.800 1.00 84.83 41  A 1 
ATOM   298  C CA  . HIS   A 1 41  ? -4.146  -6.289  -18.004 1.00 83.39 41  A 1 
ATOM   299  C C   . HIS   A 1 41  ? -4.658  -7.005  -19.255 1.00 82.19 41  A 1 
ATOM   300  O O   . HIS   A 1 41  ? -4.498  -8.212  -19.411 1.00 80.12 41  A 1 
ATOM   301  C CB  . HIS   A 1 41  ? -2.621  -6.106  -18.044 1.00 81.45 41  A 1 
ATOM   302  C CG  . HIS   A 1 41  ? -2.090  -5.043  -17.118 1.00 78.36 41  A 1 
ATOM   303  N ND1 . HIS   A 1 41  ? -0.924  -4.325  -17.325 1.00 67.56 41  A 1 
ATOM   304  C CD2 . HIS   A 1 41  ? -2.615  -4.580  -15.941 1.00 68.62 41  A 1 
ATOM   305  C CE1 . HIS   A 1 41  ? -0.760  -3.477  -16.303 1.00 68.25 41  A 1 
ATOM   306  N NE2 . HIS   A 1 41  ? -1.770  -3.595  -15.442 1.00 70.40 41  A 1 
ATOM   307  N N   . VAL   A 1 42  ? -5.242  -6.225  -20.161 1.00 83.10 42  A 1 
ATOM   308  C CA  . VAL   A 1 42  ? -5.644  -6.625  -21.509 1.00 82.39 42  A 1 
ATOM   309  C C   . VAL   A 1 42  ? -4.892  -5.710  -22.472 1.00 80.67 42  A 1 
ATOM   310  O O   . VAL   A 1 42  ? -4.886  -4.494  -22.286 1.00 74.07 42  A 1 
ATOM   311  C CB  . VAL   A 1 42  ? -7.170  -6.531  -21.689 1.00 78.20 42  A 1 
ATOM   312  C CG1 . VAL   A 1 42  ? -7.590  -7.002  -23.079 1.00 71.18 42  A 1 
ATOM   313  C CG2 . VAL   A 1 42  ? -7.905  -7.400  -20.655 1.00 73.89 42  A 1 
ATOM   314  N N   . ASP   A 1 43  ? -4.180  -6.286  -23.435 1.00 77.76 43  A 1 
ATOM   315  C CA  . ASP   A 1 43  ? -3.339  -5.550  -24.396 1.00 77.01 43  A 1 
ATOM   316  C C   . ASP   A 1 43  ? -2.378  -4.537  -23.742 1.00 76.54 43  A 1 
ATOM   317  O O   . ASP   A 1 43  ? -2.199  -3.400  -24.189 1.00 70.18 43  A 1 
ATOM   318  C CB  . ASP   A 1 43  ? -4.210  -4.952  -25.510 1.00 73.51 43  A 1 
ATOM   319  C CG  . ASP   A 1 43  ? -5.032  -6.027  -26.222 1.00 67.79 43  A 1 
ATOM   320  O OD1 . ASP   A 1 43  ? -4.496  -7.150  -26.372 1.00 61.54 43  A 1 
ATOM   321  O OD2 . ASP   A 1 43  ? -6.188  -5.725  -26.569 1.00 61.19 43  A 1 
ATOM   322  N N   . GLY   A 1 44  ? -1.778  -4.934  -22.614 1.00 76.43 44  A 1 
ATOM   323  C CA  . GLY   A 1 44  ? -0.834  -4.100  -21.865 1.00 75.61 44  A 1 
ATOM   324  C C   . GLY   A 1 44  ? -1.462  -2.931  -21.097 1.00 77.72 44  A 1 
ATOM   325  O O   . GLY   A 1 44  ? -0.734  -2.119  -20.519 1.00 73.67 44  A 1 
ATOM   326  N N   . ARG   A 1 45  ? -2.793  -2.830  -21.043 1.00 80.01 45  A 1 
ATOM   327  C CA  . ARG   A 1 45  ? -3.511  -1.764  -20.335 1.00 80.43 45  A 1 
ATOM   328  C C   . ARG   A 1 45  ? -4.509  -2.333  -19.333 1.00 81.80 45  A 1 
ATOM   329  O O   . ARG   A 1 45  ? -5.036  -3.427  -19.493 1.00 78.16 45  A 1 
ATOM   330  C CB  . ARG   A 1 45  ? -4.192  -0.823  -21.338 1.00 75.26 45  A 1 
ATOM   331  C CG  . ARG   A 1 45  ? -3.165  -0.094  -22.220 1.00 65.13 45  A 1 
ATOM   332  C CD  . ARG   A 1 45  ? -3.861  0.904   -23.147 1.00 61.26 45  A 1 
ATOM   333  N NE  . ARG   A 1 45  ? -2.891  1.572   -24.027 1.00 52.63 45  A 1 
ATOM   334  C CZ  . ARG   A 1 45  ? -3.156  2.531   -24.900 1.00 45.92 45  A 1 
ATOM   335  N NH1 . ARG   A 1 45  ? -4.363  3.007   -25.042 1.00 43.69 45  A 1 
ATOM   336  N NH2 . ARG   A 1 45  ? -2.205  3.013   -25.652 1.00 39.15 45  A 1 
ATOM   337  N N   . VAL   A 1 46  ? -4.790  -1.549  -18.298 1.00 80.17 46  A 1 
ATOM   338  C CA  . VAL   A 1 46  ? -5.869  -1.856  -17.354 1.00 80.57 46  A 1 
ATOM   339  C C   . VAL   A 1 46  ? -7.206  -1.508  -18.030 1.00 82.36 46  A 1 
ATOM   340  O O   . VAL   A 1 46  ? -7.364  -0.366  -18.464 1.00 80.70 46  A 1 
ATOM   341  C CB  . VAL   A 1 46  ? -5.685  -1.094  -16.030 1.00 77.24 46  A 1 
ATOM   342  C CG1 . VAL   A 1 46  ? -6.723  -1.542  -15.015 1.00 69.70 46  A 1 
ATOM   343  C CG2 . VAL   A 1 46  ? -4.311  -1.352  -15.397 1.00 72.03 46  A 1 
ATOM   344  N N   . PRO   A 1 47  ? -8.178  -2.447  -18.118 1.00 82.26 47  A 1 
ATOM   345  C CA  . PRO   A 1 47  ? -9.411  -2.236  -18.883 1.00 81.85 47  A 1 
ATOM   346  C C   . PRO   A 1 47  ? -10.426 -1.322  -18.187 1.00 83.32 47  A 1 
ATOM   347  O O   . PRO   A 1 47  ? -11.392 -0.883  -18.806 1.00 79.49 47  A 1 
ATOM   348  C CB  . PRO   A 1 47  ? -9.971  -3.643  -19.108 1.00 77.83 47  A 1 
ATOM   349  C CG  . PRO   A 1 47  ? -9.497  -4.411  -17.876 1.00 76.78 47  A 1 
ATOM   350  C CD  . PRO   A 1 47  ? -8.123  -3.808  -17.613 1.00 80.53 47  A 1 
ATOM   351  N N   . PHE   A 1 48  ? -10.227 -1.033  -16.899 1.00 83.40 48  A 1 
ATOM   352  C CA  . PHE   A 1 48  ? -11.108 -0.182  -16.109 1.00 84.45 48  A 1 
ATOM   353  C C   . PHE   A 1 48  ? -10.463 1.167   -15.784 1.00 85.27 48  A 1 
ATOM   354  O O   . PHE   A 1 48  ? -9.243  1.322   -15.732 1.00 84.46 48  A 1 
ATOM   355  C CB  . PHE   A 1 48  ? -11.553 -0.920  -14.840 1.00 83.08 48  A 1 
ATOM   356  C CG  . PHE   A 1 48  ? -10.421 -1.435  -13.976 1.00 83.20 48  A 1 
ATOM   357  C CD1 . PHE   A 1 48  ? -10.048 -2.794  -14.049 1.00 80.95 48  A 1 
ATOM   358  C CD2 . PHE   A 1 48  ? -9.736  -0.585  -13.095 1.00 81.54 48  A 1 
ATOM   359  C CE1 . PHE   A 1 48  ? -9.007  -3.287  -13.252 1.00 79.60 48  A 1 
ATOM   360  C CE2 . PHE   A 1 48  ? -8.687  -1.075  -12.295 1.00 80.54 48  A 1 
ATOM   361  C CZ  . PHE   A 1 48  ? -8.324  -2.427  -12.375 1.00 79.83 48  A 1 
ATOM   362  N N   . ARG   A 1 49  ? -11.296 2.150   -15.482 1.00 86.55 49  A 1 
ATOM   363  C CA  . ARG   A 1 49  ? -10.835 3.465   -15.045 1.00 87.11 49  A 1 
ATOM   364  C C   . ARG   A 1 49  ? -10.203 3.367   -13.646 1.00 88.46 49  A 1 
ATOM   365  O O   . ARG   A 1 49  ? -10.874 2.936   -12.713 1.00 87.73 49  A 1 
ATOM   366  C CB  . ARG   A 1 49  ? -12.020 4.438   -15.104 1.00 84.41 49  A 1 
ATOM   367  C CG  . ARG   A 1 49  ? -11.590 5.878   -14.817 1.00 79.42 49  A 1 
ATOM   368  C CD  . ARG   A 1 49  ? -12.785 6.819   -14.981 1.00 76.76 49  A 1 
ATOM   369  N NE  . ARG   A 1 49  ? -12.414 8.192   -14.632 1.00 71.33 49  A 1 
ATOM   370  C CZ  . ARG   A 1 49  ? -13.225 9.227   -14.570 1.00 65.36 49  A 1 
ATOM   371  N NH1 . ARG   A 1 49  ? -14.492 9.139   -14.875 1.00 62.37 49  A 1 
ATOM   372  N NH2 . ARG   A 1 49  ? -12.765 10.374  -14.194 1.00 58.03 49  A 1 
ATOM   373  N N   . PRO   A 1 50  ? -8.947  3.824   -13.437 1.00 87.07 50  A 1 
ATOM   374  C CA  . PRO   A 1 50  ? -8.293  3.710   -12.125 1.00 87.76 50  A 1 
ATOM   375  C C   . PRO   A 1 50  ? -9.054  4.398   -10.984 1.00 89.89 50  A 1 
ATOM   376  O O   . PRO   A 1 50  ? -9.126  3.862   -9.882  1.00 89.63 50  A 1 
ATOM   377  C CB  . PRO   A 1 50  ? -6.898  4.305   -12.320 1.00 85.04 50  A 1 
ATOM   378  C CG  . PRO   A 1 50  ? -6.610  4.074   -13.800 1.00 82.35 50  A 1 
ATOM   379  C CD  . PRO   A 1 50  ? -7.988  4.259   -14.440 1.00 84.55 50  A 1 
ATOM   380  N N   . SER   A 1 51  ? -9.687  5.553   -11.238 1.00 88.26 51  A 1 
ATOM   381  C CA  . SER   A 1 51  ? -10.517 6.237   -10.238 1.00 88.34 51  A 1 
ATOM   382  C C   . SER   A 1 51  ? -11.754 5.428   -9.827  1.00 89.96 51  A 1 
ATOM   383  O O   . SER   A 1 51  ? -12.166 5.505   -8.672  1.00 89.64 51  A 1 
ATOM   384  C CB  . SER   A 1 51  ? -10.950 7.622   -10.737 1.00 86.14 51  A 1 
ATOM   385  O OG  . SER   A 1 51  ? -11.692 7.520   -11.934 1.00 76.92 51  A 1 
ATOM   386  N N   . SER   A 1 52  ? -12.314 4.612   -10.724 1.00 89.72 52  A 1 
ATOM   387  C CA  . SER   A 1 52  ? -13.407 3.688   -10.404 1.00 90.49 52  A 1 
ATOM   388  C C   . SER   A 1 52  ? -12.938 2.604   -9.433  1.00 92.00 52  A 1 
ATOM   389  O O   . SER   A 1 52  ? -13.624 2.328   -8.453  1.00 91.82 52  A 1 
ATOM   390  C CB  . SER   A 1 52  ? -13.967 3.016   -11.665 1.00 88.88 52  A 1 
ATOM   391  O OG  . SER   A 1 52  ? -14.345 3.980   -12.630 1.00 80.25 52  A 1 
ATOM   392  N N   . ALA   A 1 53  ? -11.747 2.042   -9.632  1.00 91.77 53  A 1 
ATOM   393  C CA  . ALA   A 1 53  ? -11.171 1.056   -8.717  1.00 92.26 53  A 1 
ATOM   394  C C   . ALA   A 1 53  ? -10.922 1.640   -7.314  1.00 93.62 53  A 1 
ATOM   395  O O   . ALA   A 1 53  ? -11.211 0.981   -6.314  1.00 93.73 53  A 1 
ATOM   396  C CB  . ALA   A 1 53  ? -9.885  0.495   -9.329  1.00 91.14 53  A 1 
ATOM   397  N N   . VAL   A 1 54  ? -10.446 2.886   -7.225  1.00 92.62 54  A 1 
ATOM   398  C CA  . VAL   A 1 54  ? -10.277 3.593   -5.940  1.00 93.11 54  A 1 
ATOM   399  C C   . VAL   A 1 54  ? -11.626 3.772   -5.240  1.00 94.07 54  A 1 
ATOM   400  O O   . VAL   A 1 54  ? -11.758 3.391   -4.075  1.00 94.31 54  A 1 
ATOM   401  C CB  . VAL   A 1 54  ? -9.554  4.945   -6.127  1.00 92.42 54  A 1 
ATOM   402  C CG1 . VAL   A 1 54  ? -9.451  5.724   -4.813  1.00 88.84 54  A 1 
ATOM   403  C CG2 . VAL   A 1 54  ? -8.117  4.738   -6.629  1.00 89.41 54  A 1 
ATOM   404  N N   . LEU   A 1 55  ? -12.643 4.272   -5.942  1.00 93.94 55  A 1 
ATOM   405  C CA  . LEU   A 1 55  ? -13.987 4.470   -5.393  1.00 94.20 55  A 1 
ATOM   406  C C   . LEU   A 1 55  ? -14.623 3.149   -4.936  1.00 94.81 55  A 1 
ATOM   407  O O   . LEU   A 1 55  ? -15.124 3.063   -3.814  1.00 94.85 55  A 1 
ATOM   408  C CB  . LEU   A 1 55  ? -14.855 5.185   -6.448  1.00 93.62 55  A 1 
ATOM   409  C CG  . LEU   A 1 55  ? -16.335 5.356   -6.042  1.00 92.29 55  A 1 
ATOM   410  C CD1 . LEU   A 1 55  ? -16.502 6.158   -4.753  1.00 90.06 55  A 1 
ATOM   411  C CD2 . LEU   A 1 55  ? -17.094 6.074   -7.157  1.00 89.84 55  A 1 
ATOM   412  N N   . LEU   A 1 56  ? -14.574 2.104   -5.764  1.00 94.57 56  A 1 
ATOM   413  C CA  . LEU   A 1 56  ? -15.122 0.787   -5.424  1.00 94.94 56  A 1 
ATOM   414  C C   . LEU   A 1 56  ? -14.385 0.145   -4.243  1.00 95.66 56  A 1 
ATOM   415  O O   . LEU   A 1 56  ? -15.008 -0.524  -3.421  1.00 95.70 56  A 1 
ATOM   416  C CB  . LEU   A 1 56  ? -15.072 -0.130  -6.655  1.00 94.16 56  A 1 
ATOM   417  C CG  . LEU   A 1 56  ? -16.052 0.259   -7.781  1.00 91.15 56  A 1 
ATOM   418  C CD1 . LEU   A 1 56  ? -15.818 -0.654  -8.979  1.00 88.76 56  A 1 
ATOM   419  C CD2 . LEU   A 1 56  ? -17.516 0.118   -7.357  1.00 88.01 56  A 1 
ATOM   420  N N   . THR   A 1 57  ? -13.082 0.385   -4.099  1.00 95.55 57  A 1 
ATOM   421  C CA  . THR   A 1 57  ? -12.306 -0.077  -2.940  1.00 95.81 57  A 1 
ATOM   422  C C   . THR   A 1 57  ? -12.772 0.604   -1.652  1.00 96.35 57  A 1 
ATOM   423  O O   . THR   A 1 57  ? -12.986 -0.079  -0.650  1.00 96.38 57  A 1 
ATOM   424  C CB  . THR   A 1 57  ? -10.801 0.150   -3.149  1.00 95.34 57  A 1 
ATOM   425  O OG1 . THR   A 1 57  ? -10.341 -0.547  -4.278  1.00 90.75 57  A 1 
ATOM   426  C CG2 . THR   A 1 57  ? -9.969  -0.362  -1.972  1.00 90.59 57  A 1 
ATOM   427  N N   . GLU   A 1 58  ? -12.968 1.924   -1.655  1.00 96.73 58  A 1 
ATOM   428  C CA  . GLU   A 1 58  ? -13.498 2.656   -0.495  1.00 96.78 58  A 1 
ATOM   429  C C   . GLU   A 1 58  ? -14.929 2.215   -0.153  1.00 97.12 58  A 1 
ATOM   430  O O   . GLU   A 1 58  ? -15.230 1.953   1.013   1.00 96.68 58  A 1 
ATOM   431  C CB  . GLU   A 1 58  ? -13.446 4.175   -0.748  1.00 96.39 58  A 1 
ATOM   432  C CG  . GLU   A 1 58  ? -12.018 4.753   -0.770  1.00 91.21 58  A 1 
ATOM   433  C CD  . GLU   A 1 58  ? -11.220 4.434   0.498   1.00 92.35 58  A 1 
ATOM   434  O OE1 . GLU   A 1 58  ? -10.105 3.867   0.382   1.00 86.52 58  A 1 
ATOM   435  O OE2 . GLU   A 1 58  ? -11.722 4.685   1.603   1.00 87.97 58  A 1 
ATOM   436  N N   . LEU   A 1 59  ? -15.790 2.036   -1.162  1.00 96.94 59  A 1 
ATOM   437  C CA  . LEU   A 1 59  ? -17.152 1.540   -0.977  1.00 96.92 59  A 1 
ATOM   438  C C   . LEU   A 1 59  ? -17.158 0.130   -0.372  1.00 97.20 59  A 1 
ATOM   439  O O   . LEU   A 1 59  ? -17.890 -0.128  0.583   1.00 96.98 59  A 1 
ATOM   440  C CB  . LEU   A 1 59  ? -17.889 1.592   -2.328  1.00 96.25 59  A 1 
ATOM   441  C CG  . LEU   A 1 59  ? -19.370 1.170   -2.246  1.00 90.04 59  A 1 
ATOM   442  C CD1 . LEU   A 1 59  ? -20.189 2.097   -1.348  1.00 86.32 59  A 1 
ATOM   443  C CD2 . LEU   A 1 59  ? -19.982 1.180   -3.647  1.00 85.88 59  A 1 
ATOM   444  N N   . THR   A 1 60  ? -16.306 -0.767  -0.861  1.00 97.40 60  A 1 
ATOM   445  C CA  . THR   A 1 60  ? -16.189 -2.136  -0.334  1.00 97.43 60  A 1 
ATOM   446  C C   . THR   A 1 60  ? -15.730 -2.133  1.124   1.00 97.53 60  A 1 
ATOM   447  O O   . THR   A 1 60  ? -16.298 -2.852  1.948   1.00 97.13 60  A 1 
ATOM   448  C CB  . THR   A 1 60  ? -15.236 -2.982  -1.193  1.00 96.92 60  A 1 
ATOM   449  O OG1 . THR   A 1 60  ? -15.665 -2.998  -2.530  1.00 93.04 60  A 1 
ATOM   450  C CG2 . THR   A 1 60  ? -15.191 -4.444  -0.739  1.00 93.17 60  A 1 
ATOM   451  N N   . LYS   A 1 61  ? -14.752 -1.298  1.499   1.00 98.02 61  A 1 
ATOM   452  C CA  . LYS   A 1 61  ? -14.323 -1.140  2.901   1.00 97.82 61  A 1 
ATOM   453  C C   . LYS   A 1 61  ? -15.470 -0.648  3.787   1.00 97.52 61  A 1 
ATOM   454  O O   . LYS   A 1 61  ? -15.664 -1.189  4.877   1.00 96.78 61  A 1 
ATOM   455  C CB  . LYS   A 1 61  ? -13.164 -0.142  3.004   1.00 97.46 61  A 1 
ATOM   456  C CG  . LYS   A 1 61  ? -11.837 -0.630  2.403   1.00 96.15 61  A 1 
ATOM   457  C CD  . LYS   A 1 61  ? -10.877 0.560   2.380   1.00 94.78 61  A 1 
ATOM   458  C CE  . LYS   A 1 61  ? -9.656  0.341   1.498   1.00 91.54 61  A 1 
ATOM   459  N NZ  . LYS   A 1 61  ? -8.978  1.636   1.255   1.00 88.77 61  A 1 
ATOM   460  N N   . LEU   A 1 62  ? -16.230 0.349   3.320   1.00 97.74 62  A 1 
ATOM   461  C CA  . LEU   A 1 62  ? -17.382 0.887   4.037   1.00 97.53 62  A 1 
ATOM   462  C C   . LEU   A 1 62  ? -18.447 -0.189  4.261   1.00 97.19 62  A 1 
ATOM   463  O O   . LEU   A 1 62  ? -18.896 -0.367  5.393   1.00 96.31 62  A 1 
ATOM   464  C CB  . LEU   A 1 62  ? -17.944 2.092   3.261   1.00 97.18 62  A 1 
ATOM   465  C CG  . LEU   A 1 62  ? -19.183 2.733   3.917   1.00 96.19 62  A 1 
ATOM   466  C CD1 . LEU   A 1 62  ? -18.875 3.278   5.311   1.00 94.22 62  A 1 
ATOM   467  C CD2 . LEU   A 1 62  ? -19.692 3.882   3.048   1.00 93.83 62  A 1 
ATOM   468  N N   . LEU   A 1 63  ? -18.811 -0.943  3.220   1.00 97.10 63  A 1 
ATOM   469  C CA  . LEU   A 1 63  ? -19.806 -2.013  3.292   1.00 96.85 63  A 1 
ATOM   470  C C   . LEU   A 1 63  ? -19.371 -3.136  4.240   1.00 96.38 63  A 1 
ATOM   471  O O   . LEU   A 1 63  ? -20.169 -3.573  5.067   1.00 95.82 63  A 1 
ATOM   472  C CB  . LEU   A 1 63  ? -20.078 -2.561  1.881   1.00 96.71 63  A 1 
ATOM   473  C CG  . LEU   A 1 63  ? -20.821 -1.589  0.938   1.00 93.67 63  A 1 
ATOM   474  C CD1 . LEU   A 1 63  ? -20.902 -2.209  -0.454  1.00 89.36 63  A 1 
ATOM   475  C CD2 . LEU   A 1 63  ? -22.236 -1.274  1.422   1.00 89.60 63  A 1 
ATOM   476  N N   . LEU   A 1 64  ? -18.107 -3.562  4.197   1.00 96.45 64  A 1 
ATOM   477  C CA  . LEU   A 1 64  ? -17.568 -4.572  5.117   1.00 95.82 64  A 1 
ATOM   478  C C   . LEU   A 1 64  ? -17.585 -4.087  6.576   1.00 94.93 64  A 1 
ATOM   479  O O   . LEU   A 1 64  ? -17.947 -4.848  7.475   1.00 93.87 64  A 1 
ATOM   480  C CB  . LEU   A 1 64  ? -16.143 -4.957  4.683   1.00 95.71 64  A 1 
ATOM   481  C CG  . LEU   A 1 64  ? -16.056 -5.787  3.385   1.00 94.82 64  A 1 
ATOM   482  C CD1 . LEU   A 1 64  ? -14.591 -5.948  2.984   1.00 93.20 64  A 1 
ATOM   483  C CD2 . LEU   A 1 64  ? -16.666 -7.179  3.548   1.00 92.79 64  A 1 
ATOM   484  N N   . CYS   A 1 65  ? -17.251 -2.814  6.834   1.00 95.07 65  A 1 
ATOM   485  C CA  . CYS   A 1 65  ? -17.353 -2.223  8.171   1.00 94.08 65  A 1 
ATOM   486  C C   . CYS   A 1 65  ? -18.803 -2.155  8.660   1.00 93.53 65  A 1 
ATOM   487  O O   . CYS   A 1 65  ? -19.086 -2.578  9.779   1.00 91.77 65  A 1 
ATOM   488  C CB  . CYS   A 1 65  ? -16.731 -0.819  8.178   1.00 93.18 65  A 1 
ATOM   489  S SG  . CYS   A 1 65  ? -14.926 -0.954  8.108   1.00 84.54 65  A 1 
ATOM   490  N N   . ALA   A 1 66  ? -19.723 -1.660  7.825   1.00 94.35 66  A 1 
ATOM   491  C CA  . ALA   A 1 66  ? -21.144 -1.569  8.146   1.00 93.88 66  A 1 
ATOM   492  C C   . ALA   A 1 66  ? -21.735 -2.956  8.442   1.00 93.30 66  A 1 
ATOM   493  O O   . ALA   A 1 66  ? -22.373 -3.139  9.477   1.00 91.74 66  A 1 
ATOM   494  C CB  . ALA   A 1 66  ? -21.866 -0.869  6.990   1.00 93.49 66  A 1 
ATOM   495  N N   . PHE   A 1 67  ? -21.434 -3.962  7.610   1.00 93.13 67  A 1 
ATOM   496  C CA  . PHE   A 1 67  ? -21.860 -5.344  7.821   1.00 92.68 67  A 1 
ATOM   497  C C   . PHE   A 1 67  ? -21.332 -5.914  9.142   1.00 92.14 67  A 1 
ATOM   498  O O   . PHE   A 1 67  ? -22.096 -6.484  9.917   1.00 91.25 67  A 1 
ATOM   499  C CB  . PHE   A 1 67  ? -21.409 -6.189  6.627   1.00 92.57 67  A 1 
ATOM   500  C CG  . PHE   A 1 67  ? -21.879 -7.624  6.706   1.00 90.20 67  A 1 
ATOM   501  C CD1 . PHE   A 1 67  ? -21.003 -8.640  7.125   1.00 85.48 67  A 1 
ATOM   502  C CD2 . PHE   A 1 67  ? -23.210 -7.942  6.372   1.00 85.61 67  A 1 
ATOM   503  C CE1 . PHE   A 1 67  ? -21.453 -9.968  7.196   1.00 84.67 67  A 1 
ATOM   504  C CE2 . PHE   A 1 67  ? -23.657 -9.268  6.443   1.00 83.01 67  A 1 
ATOM   505  C CZ  . PHE   A 1 67  ? -22.781 -10.283 6.854   1.00 84.27 67  A 1 
ATOM   506  N N   . SER   A 1 68  ? -20.055 -5.693  9.464   1.00 91.79 68  A 1 
ATOM   507  C CA  . SER   A 1 68  ? -19.477 -6.172  10.730  1.00 90.31 68  A 1 
ATOM   508  C C   . SER   A 1 68  ? -20.140 -5.574  11.980  1.00 89.29 68  A 1 
ATOM   509  O O   . SER   A 1 68  ? -20.230 -6.244  13.008  1.00 86.47 68  A 1 
ATOM   510  C CB  . SER   A 1 68  ? -17.963 -5.916  10.750  1.00 89.15 68  A 1 
ATOM   511  O OG  . SER   A 1 68  ? -17.621 -4.569  11.007  1.00 80.39 68  A 1 
ATOM   512  N N   . LEU   A 1 69  ? -20.621 -4.330  11.897  1.00 88.92 69  A 1 
ATOM   513  C CA  . LEU   A 1 69  ? -21.354 -3.660  12.972  1.00 88.09 69  A 1 
ATOM   514  C C   . LEU   A 1 69  ? -22.803 -4.154  13.063  1.00 87.42 69  A 1 
ATOM   515  O O   . LEU   A 1 69  ? -23.288 -4.396  14.165  1.00 85.53 69  A 1 
ATOM   516  C CB  . LEU   A 1 69  ? -21.305 -2.138  12.744  1.00 87.36 69  A 1 
ATOM   517  C CG  . LEU   A 1 69  ? -19.927 -1.504  13.014  1.00 85.17 69  A 1 
ATOM   518  C CD1 . LEU   A 1 69  ? -19.895 -0.075  12.474  1.00 82.79 69  A 1 
ATOM   519  C CD2 . LEU   A 1 69  ? -19.614 -1.447  14.509  1.00 82.87 69  A 1 
ATOM   520  N N   . LEU   A 1 70  ? -23.481 -4.344  11.922  1.00 89.06 70  A 1 
ATOM   521  C CA  . LEU   A 1 70  ? -24.867 -4.826  11.864  1.00 88.58 70  A 1 
ATOM   522  C C   . LEU   A 1 70  ? -25.014 -6.253  12.403  1.00 87.76 70  A 1 
ATOM   523  O O   . LEU   A 1 70  ? -25.954 -6.535  13.139  1.00 85.85 70  A 1 
ATOM   524  C CB  . LEU   A 1 70  ? -25.369 -4.758  10.411  1.00 88.05 70  A 1 
ATOM   525  C CG  . LEU   A 1 70  ? -25.666 -3.336  9.902   1.00 79.21 70  A 1 
ATOM   526  C CD1 . LEU   A 1 70  ? -25.892 -3.373  8.393   1.00 75.01 70  A 1 
ATOM   527  C CD2 . LEU   A 1 70  ? -26.907 -2.739  10.564  1.00 74.16 70  A 1 
ATOM   528  N N   . VAL   A 1 71  ? -24.066 -7.141  12.089  1.00 88.35 71  A 1 
ATOM   529  C CA  . VAL   A 1 71  ? -24.066 -8.541  12.564  1.00 87.59 71  A 1 
ATOM   530  C C   . VAL   A 1 71  ? -23.622 -8.650  14.035  1.00 85.32 71  A 1 
ATOM   531  O O   . VAL   A 1 71  ? -23.617 -9.729  14.618  1.00 80.55 71  A 1 
ATOM   532  C CB  . VAL   A 1 71  ? -23.260 -9.436  11.598  1.00 86.28 71  A 1 
ATOM   533  C CG1 . VAL   A 1 71  ? -23.279 -10.922 11.950  1.00 77.39 71  A 1 
ATOM   534  C CG2 . VAL   A 1 71  ? -23.834 -9.350  10.175  1.00 79.08 71  A 1 
ATOM   535  N N   . GLY   A 1 72  ? -23.251 -7.535  14.672  1.00 81.22 72  A 1 
ATOM   536  C CA  . GLY   A 1 72  ? -22.850 -7.517  16.081  1.00 79.10 72  A 1 
ATOM   537  C C   . GLY   A 1 72  ? -21.468 -8.118  16.365  1.00 78.82 72  A 1 
ATOM   538  O O   . GLY   A 1 72  ? -21.113 -8.308  17.528  1.00 73.37 72  A 1 
ATOM   539  N N   . TRP   A 1 73  ? -20.650 -8.381  15.335  1.00 75.61 73  A 1 
ATOM   540  C CA  . TRP   A 1 73  ? -19.262 -8.838  15.513  1.00 73.93 73  A 1 
ATOM   541  C C   . TRP   A 1 73  ? -18.392 -7.806  16.233  1.00 73.89 73  A 1 
ATOM   542  O O   . TRP   A 1 73  ? -17.393 -8.155  16.872  1.00 69.42 73  A 1 
ATOM   543  C CB  . TRP   A 1 73  ? -18.628 -9.156  14.154  1.00 70.55 73  A 1 
ATOM   544  C CG  . TRP   A 1 73  ? -19.123 -10.375 13.449  1.00 67.34 73  A 1 
ATOM   545  C CD1 . TRP   A 1 73  ? -20.079 -11.230 13.885  1.00 61.94 73  A 1 
ATOM   546  C CD2 . TRP   A 1 73  ? -18.653 -10.916 12.171  1.00 63.27 73  A 1 
ATOM   547  N NE1 . TRP   A 1 73  ? -20.243 -12.261 12.964  1.00 56.89 73  A 1 
ATOM   548  C CE2 . TRP   A 1 73  ? -19.386 -12.104 11.901  1.00 60.96 73  A 1 
ATOM   549  C CE3 . TRP   A 1 73  ? -17.678 -10.511 11.224  1.00 55.77 73  A 1 
ATOM   550  C CZ2 . TRP   A 1 73  ? -19.170 -12.866 10.728  1.00 58.05 73  A 1 
ATOM   551  C CZ3 . TRP   A 1 73  ? -17.467 -11.270 10.061  1.00 57.86 73  A 1 
ATOM   552  C CH2 . TRP   A 1 73  ? -18.205 -12.434 9.815   1.00 57.66 73  A 1 
ATOM   553  N N   . GLN   A 1 74  ? -18.759 -6.533  16.139  1.00 73.05 74  A 1 
ATOM   554  C CA  . GLN   A 1 74  ? -18.189 -5.463  16.936  1.00 71.16 74  A 1 
ATOM   555  C C   . GLN   A 1 74  ? -19.310 -4.746  17.680  1.00 72.74 74  A 1 
ATOM   556  O O   . GLN   A 1 74  ? -20.297 -4.329  17.082  1.00 68.85 74  A 1 
ATOM   557  C CB  . GLN   A 1 74  ? -17.360 -4.505  16.080  1.00 65.67 74  A 1 
ATOM   558  C CG  . GLN   A 1 74  ? -16.157 -5.231  15.449  1.00 60.90 74  A 1 
ATOM   559  C CD  . GLN   A 1 74  ? -14.914 -4.368  15.301  1.00 57.39 74  A 1 
ATOM   560  O OE1 . GLN   A 1 74  ? -14.824 -3.233  15.732  1.00 52.01 74  A 1 
ATOM   561  N NE2 . GLN   A 1 74  ? -13.871 -4.892  14.696  1.00 49.77 74  A 1 
ATOM   562  N N   . ALA   A 1 75  ? -19.119 -4.593  19.003  1.00 70.78 75  A 1 
ATOM   563  C CA  . ALA   A 1 75  ? -20.064 -3.884  19.843  1.00 71.14 75  A 1 
ATOM   564  C C   . ALA   A 1 75  ? -20.191 -2.434  19.369  1.00 72.36 75  A 1 
ATOM   565  O O   . ALA   A 1 75  ? -19.203 -1.695  19.300  1.00 68.11 75  A 1 
ATOM   566  C CB  . ALA   A 1 75  ? -19.612 -3.983  21.303  1.00 65.21 75  A 1 
ATOM   567  N N   . TRP   A 1 76  ? -21.416 -2.034  19.050  1.00 69.62 76  A 1 
ATOM   568  C CA  . TRP   A 1 76  ? -21.713 -0.626  18.833  1.00 68.64 76  A 1 
ATOM   569  C C   . TRP   A 1 76  ? -21.644 0.105   20.178  1.00 70.47 76  A 1 
ATOM   570  O O   . TRP   A 1 76  ? -22.165 -0.419  21.175  1.00 66.56 76  A 1 
ATOM   571  C CB  . TRP   A 1 76  ? -23.068 -0.466  18.125  1.00 63.85 76  A 1 
ATOM   572  C CG  . TRP   A 1 76  ? -23.071 0.466   16.946  1.00 61.36 76  A 1 
ATOM   573  C CD1 . TRP   A 1 76  ? -22.032 0.704   16.109  1.00 53.90 76  A 1 
ATOM   574  C CD2 . TRP   A 1 76  ? -24.184 1.271   16.439  1.00 56.32 76  A 1 
ATOM   575  N NE1 . TRP   A 1 76  ? -22.423 1.600   15.115  1.00 50.51 76  A 1 
ATOM   576  C CE2 . TRP   A 1 76  ? -23.736 1.961   15.281  1.00 53.41 76  A 1 
ATOM   577  C CE3 . TRP   A 1 76  ? -25.526 1.461   16.838  1.00 51.09 76  A 1 
ATOM   578  C CZ2 . TRP   A 1 76  ? -24.576 2.823   14.540  1.00 48.91 76  A 1 
ATOM   579  C CZ3 . TRP   A 1 76  ? -26.365 2.319   16.099  1.00 50.34 76  A 1 
ATOM   580  C CH2 . TRP   A 1 76  ? -25.888 2.991   14.963  1.00 50.16 76  A 1 
ATOM   581  N N   . PRO   A 1 77  ? -20.981 1.267   20.272  1.00 69.52 77  A 1 
ATOM   582  C CA  . PRO   A 1 77  ? -20.997 2.042   21.499  1.00 68.44 77  A 1 
ATOM   583  C C   . PRO   A 1 77  ? -22.443 2.415   21.837  1.00 70.04 77  A 1 
ATOM   584  O O   . PRO   A 1 77  ? -23.217 2.806   20.962  1.00 66.48 77  A 1 
ATOM   585  C CB  . PRO   A 1 77  ? -20.106 3.258   21.240  1.00 64.23 77  A 1 
ATOM   586  C CG  . PRO   A 1 77  ? -20.120 3.405   19.724  1.00 62.51 77  A 1 
ATOM   587  C CD  . PRO   A 1 77  ? -20.285 1.979   19.218  1.00 64.36 77  A 1 
ATOM   588  N N   . GLN   A 1 78  ? -22.806 2.283   23.106  1.00 68.02 78  A 1 
ATOM   589  C CA  . GLN   A 1 78  ? -24.132 2.667   23.570  1.00 68.41 78  A 1 
ATOM   590  C C   . GLN   A 1 78  ? -24.329 4.175   23.390  1.00 69.82 78  A 1 
ATOM   591  O O   . GLN   A 1 78  ? -23.453 4.977   23.730  1.00 64.57 78  A 1 
ATOM   592  C CB  . GLN   A 1 78  ? -24.330 2.252   25.034  1.00 63.35 78  A 1 
ATOM   593  C CG  . GLN   A 1 78  ? -24.370 0.721   25.224  1.00 55.66 78  A 1 
ATOM   594  C CD  . GLN   A 1 78  ? -24.596 0.318   26.687  1.00 50.45 78  A 1 
ATOM   595  O OE1 . GLN   A 1 78  ? -24.611 1.130   27.593  1.00 45.01 78  A 1 
ATOM   596  N NE2 . GLN   A 1 78  ? -24.763 -0.952  26.969  1.00 42.57 78  A 1 
ATOM   597  N N   . GLY   A 1 79  ? -25.491 4.565   22.865  1.00 68.47 79  A 1 
ATOM   598  C CA  . GLY   A 1 79  ? -25.858 5.959   22.640  1.00 69.03 79  A 1 
ATOM   599  C C   . GLY   A 1 79  ? -25.707 6.414   21.182  1.00 70.96 79  A 1 
ATOM   600  O O   . GLY   A 1 79  ? -25.325 5.634   20.305  1.00 66.25 79  A 1 
ATOM   601  N N   . PRO   A 1 80  ? -26.033 7.696   20.914  1.00 69.77 80  A 1 
ATOM   602  C CA  . PRO   A 1 80  ? -25.936 8.248   19.572  1.00 70.06 80  A 1 
ATOM   603  C C   . PRO   A 1 80  ? -24.477 8.247   19.098  1.00 71.70 80  A 1 
ATOM   604  O O   . PRO   A 1 80  ? -23.563 8.481   19.900  1.00 67.60 80  A 1 
ATOM   605  C CB  . PRO   A 1 80  ? -26.528 9.660   19.664  1.00 66.48 80  A 1 
ATOM   606  C CG  . PRO   A 1 80  ? -26.301 10.044  21.125  1.00 65.33 80  A 1 
ATOM   607  C CD  . PRO   A 1 80  ? -26.440 8.712   21.868  1.00 68.21 80  A 1 
ATOM   608  N N   . PRO   A 1 81  ? -24.227 8.017   17.796  1.00 69.27 81  A 1 
ATOM   609  C CA  . PRO   A 1 81  ? -22.871 8.020   17.265  1.00 67.85 81  A 1 
ATOM   610  C C   . PRO   A 1 81  ? -22.188 9.367   17.546  1.00 70.40 81  A 1 
ATOM   611  O O   . PRO   A 1 81  ? -22.778 10.428  17.325  1.00 68.30 81  A 1 
ATOM   612  C CB  . PRO   A 1 81  ? -23.005 7.708   15.769  1.00 63.87 81  A 1 
ATOM   613  C CG  . PRO   A 1 81  ? -24.455 8.065   15.440  1.00 62.10 81  A 1 
ATOM   614  C CD  . PRO   A 1 81  ? -25.196 7.782   16.741  1.00 63.64 81  A 1 
ATOM   615  N N   . PRO   A 1 82  ? -20.932 9.362   18.032  1.00 76.20 82  A 1 
ATOM   616  C CA  . PRO   A 1 82  ? -20.242 10.579  18.432  1.00 77.15 82  A 1 
ATOM   617  C C   . PRO   A 1 82  ? -19.726 11.342  17.204  1.00 80.23 82  A 1 
ATOM   618  O O   . PRO   A 1 82  ? -18.528 11.350  16.915  1.00 76.95 82  A 1 
ATOM   619  C CB  . PRO   A 1 82  ? -19.151 10.096  19.396  1.00 72.04 82  A 1 
ATOM   620  C CG  . PRO   A 1 82  ? -18.811 8.711   18.863  1.00 68.74 82  A 1 
ATOM   621  C CD  . PRO   A 1 82  ? -20.155 8.190   18.369  1.00 71.71 82  A 1 
ATOM   622  N N   . TRP   A 1 83  ? -20.623 12.024  16.482  1.00 79.71 83  A 1 
ATOM   623  C CA  . TRP   A 1 83  ? -20.320 12.747  15.240  1.00 79.53 83  A 1 
ATOM   624  C C   . TRP   A 1 83  ? -19.162 13.742  15.360  1.00 82.22 83  A 1 
ATOM   625  O O   . TRP   A 1 83  ? -18.364 13.883  14.432  1.00 78.91 83  A 1 
ATOM   626  C CB  . TRP   A 1 83  ? -21.583 13.471  14.756  1.00 73.89 83  A 1 
ATOM   627  C CG  . TRP   A 1 83  ? -22.723 12.568  14.416  1.00 70.28 83  A 1 
ATOM   628  C CD1 . TRP   A 1 83  ? -23.887 12.471  15.089  1.00 63.05 83  A 1 
ATOM   629  C CD2 . TRP   A 1 83  ? -22.810 11.611  13.311  1.00 64.17 83  A 1 
ATOM   630  N NE1 . TRP   A 1 83  ? -24.708 11.524  14.479  1.00 58.02 83  A 1 
ATOM   631  C CE2 . TRP   A 1 83  ? -24.080 10.978  13.385  1.00 61.14 83  A 1 
ATOM   632  C CE3 . TRP   A 1 83  ? -21.942 11.239  12.259  1.00 56.19 83  A 1 
ATOM   633  C CZ2 . TRP   A 1 83  ? -24.481 9.997   12.447  1.00 55.74 83  A 1 
ATOM   634  C CZ3 . TRP   A 1 83  ? -22.341 10.260  11.331  1.00 55.34 83  A 1 
ATOM   635  C CH2 . TRP   A 1 83  ? -23.596 9.648   11.424  1.00 54.91 83  A 1 
ATOM   636  N N   . ARG   A 1 84  ? -18.987 14.385  16.533  1.00 85.66 84  A 1 
ATOM   637  C CA  . ARG   A 1 84  ? -17.830 15.265  16.794  1.00 87.49 84  A 1 
ATOM   638  C C   . ARG   A 1 84  ? -16.492 14.520  16.706  1.00 89.57 84  A 1 
ATOM   639  O O   . ARG   A 1 84  ? -15.482 15.128  16.369  1.00 87.93 84  A 1 
ATOM   640  C CB  . ARG   A 1 84  ? -17.961 15.943  18.168  1.00 84.15 84  A 1 
ATOM   641  C CG  . ARG   A 1 84  ? -19.086 16.992  18.211  1.00 72.20 84  A 1 
ATOM   642  C CD  . ARG   A 1 84  ? -19.049 17.744  19.547  1.00 67.02 84  A 1 
ATOM   643  N NE  . ARG   A 1 84  ? -20.094 18.785  19.627  1.00 58.75 84  A 1 
ATOM   644  C CZ  . ARG   A 1 84  ? -20.297 19.618  20.640  1.00 50.16 84  A 1 
ATOM   645  N NH1 . ARG   A 1 84  ? -19.555 19.586  21.716  1.00 47.35 84  A 1 
ATOM   646  N NH2 . ARG   A 1 84  ? -21.256 20.497  20.589  1.00 44.25 84  A 1 
ATOM   647  N N   . GLN   A 1 85  ? -16.478 13.230  16.999  1.00 87.71 85  A 1 
ATOM   648  C CA  . GLN   A 1 85  ? -15.287 12.388  16.874  1.00 89.56 85  A 1 
ATOM   649  C C   . GLN   A 1 85  ? -15.102 11.846  15.449  1.00 92.25 85  A 1 
ATOM   650  O O   . GLN   A 1 85  ? -14.011 11.379  15.134  1.00 90.58 85  A 1 
ATOM   651  C CB  . GLN   A 1 85  ? -15.327 11.244  17.895  1.00 86.92 85  A 1 
ATOM   652  C CG  . GLN   A 1 85  ? -15.381 11.747  19.349  1.00 84.55 85  A 1 
ATOM   653  C CD  . GLN   A 1 85  ? -15.186 10.621  20.365  1.00 79.08 85  A 1 
ATOM   654  O OE1 . GLN   A 1 85  ? -14.328 9.770   20.233  1.00 69.96 85  A 1 
ATOM   655  N NE2 . GLN   A 1 85  ? -15.961 10.585  21.427  1.00 67.19 85  A 1 
ATOM   656  N N   . ALA   A 1 86  ? -16.125 11.933  14.596  1.00 91.97 86  A 1 
ATOM   657  C CA  . ALA   A 1 86  ? -16.018 11.593  13.180  1.00 92.45 86  A 1 
ATOM   658  C C   . ALA   A 1 86  ? -15.284 12.678  12.381  1.00 94.20 86  A 1 
ATOM   659  O O   . ALA   A 1 86  ? -14.433 12.353  11.555  1.00 93.84 86  A 1 
ATOM   660  C CB  . ALA   A 1 86  ? -17.419 11.346  12.608  1.00 90.55 86  A 1 
ATOM   661  N N   . ALA   A 1 87  ? -15.545 13.964  12.669  1.00 94.28 87  A 1 
ATOM   662  C CA  . ALA   A 1 87  ? -15.009 15.096  11.906  1.00 94.44 87  A 1 
ATOM   663  C C   . ALA   A 1 87  ? -13.480 15.053  11.645  1.00 95.43 87  A 1 
ATOM   664  O O   . ALA   A 1 87  ? -13.080 15.290  10.505  1.00 94.97 87  A 1 
ATOM   665  C CB  . ALA   A 1 87  ? -15.448 16.404  12.578  1.00 92.68 87  A 1 
ATOM   666  N N   . PRO   A 1 88  ? -12.607 14.695  12.613  1.00 96.03 88  A 1 
ATOM   667  C CA  . PRO   A 1 88  ? -11.166 14.599  12.342  1.00 96.16 88  A 1 
ATOM   668  C C   . PRO   A 1 88  ? -10.786 13.551  11.287  1.00 96.87 88  A 1 
ATOM   669  O O   . PRO   A 1 88  ? -9.741  13.682  10.650  1.00 96.45 88  A 1 
ATOM   670  C CB  . PRO   A 1 88  ? -10.522 14.287  13.695  1.00 94.60 88  A 1 
ATOM   671  C CG  . PRO   A 1 88  ? -11.530 14.788  14.721  1.00 91.66 88  A 1 
ATOM   672  C CD  . PRO   A 1 88  ? -12.859 14.510  14.030  1.00 94.36 88  A 1 
ATOM   673  N N   . PHE   A 1 89  ? -11.614 12.523  11.058  1.00 97.00 89  A 1 
ATOM   674  C CA  . PHE   A 1 89  ? -11.379 11.542  9.997   1.00 96.92 89  A 1 
ATOM   675  C C   . PHE   A 1 89  ? -11.584 12.115  8.592   1.00 97.20 89  A 1 
ATOM   676  O O   . PHE   A 1 89  ? -11.050 11.541  7.649   1.00 96.70 89  A 1 
ATOM   677  C CB  . PHE   A 1 89  ? -12.244 10.294  10.199  1.00 96.22 89  A 1 
ATOM   678  C CG  . PHE   A 1 89  ? -11.796 9.417   11.342  1.00 95.94 89  A 1 
ATOM   679  C CD1 . PHE   A 1 89  ? -10.669 8.591   11.186  1.00 94.29 89  A 1 
ATOM   680  C CD2 . PHE   A 1 89  ? -12.493 9.416   12.560  1.00 94.41 89  A 1 
ATOM   681  C CE1 . PHE   A 1 89  ? -10.236 7.772   12.238  1.00 93.57 89  A 1 
ATOM   682  C CE2 . PHE   A 1 89  ? -12.063 8.598   13.622  1.00 93.24 89  A 1 
ATOM   683  C CZ  . PHE   A 1 89  ? -10.929 7.780   13.460  1.00 93.75 89  A 1 
ATOM   684  N N   . ALA   A 1 90  ? -12.272 13.257  8.442   1.00 97.23 90  A 1 
ATOM   685  C CA  . ALA   A 1 90  ? -12.392 13.936  7.154   1.00 96.97 90  A 1 
ATOM   686  C C   . ALA   A 1 90  ? -11.016 14.358  6.613   1.00 97.17 90  A 1 
ATOM   687  O O   . ALA   A 1 90  ? -10.737 14.159  5.432   1.00 96.67 90  A 1 
ATOM   688  C CB  . ALA   A 1 90  ? -13.322 15.144  7.309   1.00 96.05 90  A 1 
ATOM   689  N N   . LEU   A 1 91  ? -10.115 14.849  7.476   1.00 97.62 91  A 1 
ATOM   690  C CA  . LEU   A 1 91  ? -8.743  15.178  7.079   1.00 97.65 91  A 1 
ATOM   691  C C   . LEU   A 1 91  ? -7.950  13.922  6.700   1.00 97.74 91  A 1 
ATOM   692  O O   . LEU   A 1 91  ? -7.222  13.925  5.710   1.00 97.44 91  A 1 
ATOM   693  C CB  . LEU   A 1 91  ? -8.056  15.971  8.202   1.00 97.21 91  A 1 
ATOM   694  C CG  . LEU   A 1 91  ? -6.599  16.370  7.892   1.00 93.91 91  A 1 
ATOM   695  C CD1 . LEU   A 1 91  ? -6.486  17.242  6.643   1.00 89.92 91  A 1 
ATOM   696  C CD2 . LEU   A 1 91  ? -6.009  17.142  9.068   1.00 89.97 91  A 1 
ATOM   697  N N   . SER   A 1 92  ? -8.110  12.834  7.446   1.00 97.67 92  A 1 
ATOM   698  C CA  . SER   A 1 92  ? -7.469  11.555  7.112   1.00 97.67 92  A 1 
ATOM   699  C C   . SER   A 1 92  ? -7.936  11.031  5.749   1.00 97.95 92  A 1 
ATOM   700  O O   . SER   A 1 92  ? -7.111  10.663  4.915   1.00 97.43 92  A 1 
ATOM   701  C CB  . SER   A 1 92  ? -7.747  10.531  8.214   1.00 96.80 92  A 1 
ATOM   702  O OG  . SER   A 1 92  ? -6.978  9.374   7.994   1.00 89.69 92  A 1 
ATOM   703  N N   . ALA   A 1 93  ? -9.250  11.065  5.494   1.00 97.83 93  A 1 
ATOM   704  C CA  . ALA   A 1 93  ? -9.836  10.668  4.218   1.00 97.54 93  A 1 
ATOM   705  C C   . ALA   A 1 93  ? -9.386  11.575  3.066   1.00 97.40 93  A 1 
ATOM   706  O O   . ALA   A 1 93  ? -9.073  11.071  1.988   1.00 96.64 93  A 1 
ATOM   707  C CB  . ALA   A 1 93  ? -11.360 10.668  4.362   1.00 97.14 93  A 1 
ATOM   708  N N   . LEU   A 1 94  ? -9.279  12.894  3.296   1.00 97.77 94  A 1 
ATOM   709  C CA  . LEU   A 1 94  ? -8.762  13.847  2.314   1.00 97.59 94  A 1 
ATOM   710  C C   . LEU   A 1 94  ? -7.312  13.529  1.941   1.00 97.42 94  A 1 
ATOM   711  O O   . LEU   A 1 94  ? -6.988  13.461  0.756   1.00 96.70 94  A 1 
ATOM   712  C CB  . LEU   A 1 94  ? -8.902  15.275  2.870   1.00 97.15 94  A 1 
ATOM   713  C CG  . LEU   A 1 94  ? -8.395  16.379  1.918   1.00 90.79 94  A 1 
ATOM   714  C CD1 . LEU   A 1 94  ? -9.246  16.487  0.661   1.00 84.68 94  A 1 
ATOM   715  C CD2 . LEU   A 1 94  ? -8.419  17.727  2.638   1.00 84.63 94  A 1 
ATOM   716  N N   . LEU   A 1 95  ? -6.442  13.284  2.925   1.00 97.93 95  A 1 
ATOM   717  C CA  . LEU   A 1 95  ? -5.036  12.959  2.683   1.00 97.75 95  A 1 
ATOM   718  C C   . LEU   A 1 95  ? -4.880  11.632  1.927   1.00 97.37 95  A 1 
ATOM   719  O O   . LEU   A 1 95  ? -4.149  11.578  0.939   1.00 96.50 95  A 1 
ATOM   720  C CB  . LEU   A 1 95  ? -4.275  12.922  4.021   1.00 97.54 95  A 1 
ATOM   721  C CG  . LEU   A 1 95  ? -4.103  14.284  4.720   1.00 96.63 95  A 1 
ATOM   722  C CD1 . LEU   A 1 95  ? -3.508  14.066  6.111   1.00 95.10 95  A 1 
ATOM   723  C CD2 . LEU   A 1 95  ? -3.186  15.225  3.944   1.00 94.55 95  A 1 
ATOM   724  N N   . TYR   A 1 96  ? -5.591  10.574  2.336   1.00 97.88 96  A 1 
ATOM   725  C CA  . TYR   A 1 96  ? -5.560  9.295   1.618   1.00 97.47 96  A 1 
ATOM   726  C C   . TYR   A 1 96  ? -6.175  9.394   0.217   1.00 97.14 96  A 1 
ATOM   727  O O   . TYR   A 1 96  ? -5.582  8.898   -0.742  1.00 96.44 96  A 1 
ATOM   728  C CB  . TYR   A 1 96  ? -6.257  8.202   2.437   1.00 97.10 96  A 1 
ATOM   729  C CG  . TYR   A 1 96  ? -5.403  7.620   3.546   1.00 96.89 96  A 1 
ATOM   730  C CD1 . TYR   A 1 96  ? -4.198  6.955   3.233   1.00 94.95 96  A 1 
ATOM   731  C CD2 . TYR   A 1 96  ? -5.808  7.711   4.892   1.00 94.64 96  A 1 
ATOM   732  C CE1 . TYR   A 1 96  ? -3.400  6.404   4.249   1.00 94.12 96  A 1 
ATOM   733  C CE2 . TYR   A 1 96  ? -5.014  7.162   5.917   1.00 93.86 96  A 1 
ATOM   734  C CZ  . TYR   A 1 96  ? -3.807  6.512   5.588   1.00 94.77 96  A 1 
ATOM   735  O OH  . TYR   A 1 96  ? -3.022  5.986   6.590   1.00 92.67 96  A 1 
ATOM   736  N N   . GLY   A 1 97  ? -7.322  10.069  0.076   1.00 96.47 97  A 1 
ATOM   737  C CA  . GLY   A 1 97  ? -7.988  10.268  -1.211  1.00 95.59 97  A 1 
ATOM   738  C C   . GLY   A 1 97  ? -7.137  11.078  -2.186  1.00 95.36 97  A 1 
ATOM   739  O O   . GLY   A 1 97  ? -6.960  10.675  -3.338  1.00 93.96 97  A 1 
ATOM   740  N N   . ALA   A 1 98  ? -6.527  12.172  -1.718  1.00 96.29 98  A 1 
ATOM   741  C CA  . ALA   A 1 98  ? -5.581  12.950  -2.504  1.00 95.74 98  A 1 
ATOM   742  C C   . ALA   A 1 98  ? -4.398  12.085  -2.950  1.00 95.60 98  A 1 
ATOM   743  O O   . ALA   A 1 98  ? -4.070  12.070  -4.132  1.00 94.46 98  A 1 
ATOM   744  C CB  . ALA   A 1 98  ? -5.119  14.167  -1.692  1.00 94.95 98  A 1 
ATOM   745  N N   . ASN   A 1 99  ? -3.808  11.303  -2.050  1.00 96.54 99  A 1 
ATOM   746  C CA  . ASN   A 1 99  ? -2.644  10.477  -2.368  1.00 96.41 99  A 1 
ATOM   747  C C   . ASN   A 1 99  ? -2.966  9.329   -3.338  1.00 96.27 99  A 1 
ATOM   748  O O   . ASN   A 1 99  ? -2.211  9.083   -4.276  1.00 94.74 99  A 1 
ATOM   749  C CB  . ASN   A 1 99  ? -2.035  9.960   -1.055  1.00 95.72 99  A 1 
ATOM   750  C CG  . ASN   A 1 99  ? -0.519  9.930   -1.107  1.00 94.98 99  A 1 
ATOM   751  O OD1 . ASN   A 1 99  ? 0.123   10.722  -1.758  1.00 85.40 99  A 1 
ATOM   752  N ND2 . ASN   A 1 99  ? 0.096   9.051   -0.348  1.00 84.10 99  A 1 
ATOM   753  N N   . ASN   A 1 100 ? -4.105  8.648   -3.156  1.00 95.14 100 A 1 
ATOM   754  C CA  . ASN   A 1 100 ? -4.551  7.568   -4.041  1.00 94.36 100 A 1 
ATOM   755  C C   . ASN   A 1 100 ? -4.826  8.065   -5.469  1.00 93.88 100 A 1 
ATOM   756  O O   . ASN   A 1 100 ? -4.546  7.355   -6.431  1.00 92.06 100 A 1 
ATOM   757  C CB  . ASN   A 1 100 ? -5.808  6.908   -3.442  1.00 94.00 100 A 1 
ATOM   758  C CG  . ASN   A 1 100 ? -5.548  6.110   -2.171  1.00 93.35 100 A 1 
ATOM   759  O OD1 . ASN   A 1 100 ? -4.439  5.773   -1.803  1.00 87.95 100 A 1 
ATOM   760  N ND2 . ASN   A 1 100 ? -6.605  5.764   -1.459  1.00 86.14 100 A 1 
ATOM   761  N N   . ASN   A 1 101 ? -5.335  9.296   -5.626  1.00 94.31 101 A 1 
ATOM   762  C CA  . ASN   A 1 101 ? -5.550  9.907   -6.942  1.00 93.26 101 A 1 
ATOM   763  C C   . ASN   A 1 101 ? -4.267  10.542  -7.508  1.00 93.03 101 A 1 
ATOM   764  O O   . ASN   A 1 101 ? -4.049  10.509  -8.719  1.00 91.11 101 A 1 
ATOM   765  C CB  . ASN   A 1 101 ? -6.714  10.908  -6.851  1.00 91.94 101 A 1 
ATOM   766  C CG  . ASN   A 1 101 ? -8.054  10.194  -6.738  1.00 89.47 101 A 1 
ATOM   767  O OD1 . ASN   A 1 101 ? -8.619  9.745   -7.717  1.00 82.53 101 A 1 
ATOM   768  N ND2 . ASN   A 1 101 ? -8.588  10.048  -5.542  1.00 81.39 101 A 1 
ATOM   769  N N   . LEU   A 1 102 ? -3.380  11.064  -6.648  1.00 94.29 102 A 1 
ATOM   770  C CA  . LEU   A 1 102 ? -2.081  11.610  -7.042  1.00 94.72 102 A 1 
ATOM   771  C C   . LEU   A 1 102 ? -1.213  10.556  -7.738  1.00 94.32 102 A 1 
ATOM   772  O O   . LEU   A 1 102 ? -0.583  10.867  -8.743  1.00 92.94 102 A 1 
ATOM   773  C CB  . LEU   A 1 102 ? -1.375  12.183  -5.801  1.00 94.38 102 A 1 
ATOM   774  C CG  . LEU   A 1 102 ? 0.023   12.777  -6.075  1.00 92.36 102 A 1 
ATOM   775  C CD1 . LEU   A 1 102 ? -0.053  13.990  -6.996  1.00 87.73 102 A 1 
ATOM   776  C CD2 . LEU   A 1 102 ? 0.661   13.210  -4.756  1.00 87.27 102 A 1 
ATOM   777  N N   . VAL   A 1 103 ? -1.220  9.307   -7.262  1.00 93.87 103 A 1 
ATOM   778  C CA  . VAL   A 1 103 ? -0.487  8.195   -7.900  1.00 92.97 103 A 1 
ATOM   779  C C   . VAL   A 1 103 ? -0.938  7.986   -9.347  1.00 92.28 103 A 1 
ATOM   780  O O   . VAL   A 1 103 ? -0.098  7.814   -10.228 1.00 90.78 103 A 1 
ATOM   781  C CB  . VAL   A 1 103 ? -0.654  6.898   -7.086  1.00 91.34 103 A 1 
ATOM   782  C CG1 . VAL   A 1 103 ? -0.102  5.665   -7.809  1.00 82.13 103 A 1 
ATOM   783  C CG2 . VAL   A 1 103 ? 0.090   7.011   -5.754  1.00 83.20 103 A 1 
ATOM   784  N N   . ILE   A 1 104 ? -2.246  8.061   -9.616  1.00 91.47 104 A 1 
ATOM   785  C CA  . ILE   A 1 104 ? -2.802  7.920   -10.972 1.00 88.15 104 A 1 
ATOM   786  C C   . ILE   A 1 104 ? -2.303  9.055   -11.876 1.00 87.80 104 A 1 
ATOM   787  O O   . ILE   A 1 104 ? -1.934  8.828   -13.029 1.00 86.34 104 A 1 
ATOM   788  C CB  . ILE   A 1 104 ? -4.350  7.897   -10.932 1.00 86.30 104 A 1 
ATOM   789  C CG1 . ILE   A 1 104 ? -4.886  6.754   -10.026 1.00 85.14 104 A 1 
ATOM   790  C CG2 . ILE   A 1 104 ? -4.925  7.765   -12.358 1.00 85.74 104 A 1 
ATOM   791  C CD1 . ILE   A 1 104 ? -6.382  6.868   -9.720  1.00 80.77 104 A 1 
ATOM   792  N N   . TYR   A 1 105 ? -2.268  10.285  -11.345 1.00 90.91 105 A 1 
ATOM   793  C CA  . TYR   A 1 105 ? -1.773  11.443  -12.090 1.00 90.33 105 A 1 
ATOM   794  C C   . TYR   A 1 105 ? -0.256  11.374  -12.326 1.00 90.59 105 A 1 
ATOM   795  O O   . TYR   A 1 105 ? 0.212   11.647  -13.432 1.00 89.56 105 A 1 
ATOM   796  C CB  . TYR   A 1 105 ? -2.180  12.713  -11.341 1.00 89.58 105 A 1 
ATOM   797  C CG  . TYR   A 1 105 ? -1.857  13.980  -12.099 1.00 84.29 105 A 1 
ATOM   798  C CD1 . TYR   A 1 105 ? -0.793  14.807  -11.686 1.00 79.16 105 A 1 
ATOM   799  C CD2 . TYR   A 1 105 ? -2.620  14.338  -13.232 1.00 77.70 105 A 1 
ATOM   800  C CE1 . TYR   A 1 105 ? -0.502  15.987  -12.389 1.00 74.84 105 A 1 
ATOM   801  C CE2 . TYR   A 1 105 ? -2.331  15.515  -13.941 1.00 73.77 105 A 1 
ATOM   802  C CZ  . TYR   A 1 105 ? -1.272  16.339  -13.517 1.00 73.47 105 A 1 
ATOM   803  O OH  . TYR   A 1 105 ? -0.988  17.491  -14.209 1.00 72.19 105 A 1 
ATOM   804  N N   . LEU   A 1 106 ? 0.508   10.943  -11.311 1.00 92.29 106 A 1 
ATOM   805  C CA  . LEU   A 1 106 ? 1.965   10.831  -11.342 1.00 92.61 106 A 1 
ATOM   806  C C   . LEU   A 1 106 ? 2.462   9.874   -12.438 1.00 91.61 106 A 1 
ATOM   807  O O   . LEU   A 1 106 ? 3.470   10.165  -13.077 1.00 89.05 106 A 1 
ATOM   808  C CB  . LEU   A 1 106 ? 2.436   10.436  -9.935  1.00 91.73 106 A 1 
ATOM   809  C CG  . LEU   A 1 106 ? 3.964   10.424  -9.738  1.00 89.75 106 A 1 
ATOM   810  C CD1 . LEU   A 1 106 ? 4.286   10.712  -8.272  1.00 82.69 106 A 1 
ATOM   811  C CD2 . LEU   A 1 106 ? 4.596   9.072   -10.085 1.00 82.59 106 A 1 
ATOM   812  N N   . GLN   A 1 107 ? 1.728   8.790   -12.716 1.00 90.53 107 A 1 
ATOM   813  C CA  . GLN   A 1 107 ? 2.068   7.830   -13.779 1.00 87.91 107 A 1 
ATOM   814  C C   . GLN   A 1 107 ? 2.151   8.452   -15.186 1.00 87.86 107 A 1 
ATOM   815  O O   . GLN   A 1 107 ? 2.719   7.841   -16.084 1.00 84.80 107 A 1 
ATOM   816  C CB  . GLN   A 1 107 ? 1.036   6.694   -13.788 1.00 84.73 107 A 1 
ATOM   817  C CG  . GLN   A 1 107 ? 1.201   5.751   -12.586 1.00 77.35 107 A 1 
ATOM   818  C CD  . GLN   A 1 107 ? 0.121   4.667   -12.530 1.00 69.91 107 A 1 
ATOM   819  O OE1 . GLN   A 1 107 ? -0.776  4.579   -13.351 1.00 64.61 107 A 1 
ATOM   820  N NE2 . GLN   A 1 107 ? 0.176   3.793   -11.548 1.00 62.20 107 A 1 
ATOM   821  N N   . ARG   A 1 108 ? 1.632   9.670   -15.394 1.00 89.09 108 A 1 
ATOM   822  C CA  . ARG   A 1 108 ? 1.772   10.411  -16.664 1.00 88.42 108 A 1 
ATOM   823  C C   . ARG   A 1 108 ? 3.133   11.106  -16.812 1.00 89.27 108 A 1 
ATOM   824  O O   . ARG   A 1 108 ? 3.489   11.500  -17.917 1.00 86.69 108 A 1 
ATOM   825  C CB  . ARG   A 1 108 ? 0.646   11.451  -16.791 1.00 86.10 108 A 1 
ATOM   826  C CG  . ARG   A 1 108 ? -0.753  10.818  -16.751 1.00 79.86 108 A 1 
ATOM   827  C CD  . ARG   A 1 108 ? -1.811  11.912  -16.928 1.00 74.92 108 A 1 
ATOM   828  N NE  . ARG   A 1 108 ? -3.174  11.356  -16.866 1.00 68.30 108 A 1 
ATOM   829  C CZ  . ARG   A 1 108 ? -4.297  12.028  -17.078 1.00 62.38 108 A 1 
ATOM   830  N NH1 . ARG   A 1 108 ? -4.291  13.301  -17.376 1.00 58.34 108 A 1 
ATOM   831  N NH2 . ARG   A 1 108 ? -5.450  11.422  -16.993 1.00 55.08 108 A 1 
ATOM   832  N N   . TYR   A 1 109 ? 3.858   11.287  -15.710 1.00 90.78 109 A 1 
ATOM   833  C CA  . TYR   A 1 109 ? 5.088   12.085  -15.644 1.00 91.98 109 A 1 
ATOM   834  C C   . TYR   A 1 109 ? 6.312   11.285  -15.177 1.00 91.85 109 A 1 
ATOM   835  O O   . TYR   A 1 109 ? 7.403   11.852  -15.047 1.00 88.26 109 A 1 
ATOM   836  C CB  . TYR   A 1 109 ? 4.854   13.287  -14.720 1.00 91.76 109 A 1 
ATOM   837  C CG  . TYR   A 1 109 ? 3.752   14.209  -15.183 1.00 92.28 109 A 1 
ATOM   838  C CD1 . TYR   A 1 109 ? 3.984   15.143  -16.216 1.00 88.89 109 A 1 
ATOM   839  C CD2 . TYR   A 1 109 ? 2.476   14.128  -14.602 1.00 89.32 109 A 1 
ATOM   840  C CE1 . TYR   A 1 109 ? 2.962   15.992  -16.656 1.00 87.99 109 A 1 
ATOM   841  C CE2 . TYR   A 1 109 ? 1.439   14.972  -15.036 1.00 88.24 109 A 1 
ATOM   842  C CZ  . TYR   A 1 109 ? 1.688   15.906  -16.065 1.00 88.58 109 A 1 
ATOM   843  O OH  . TYR   A 1 109 ? 0.676   16.734  -16.492 1.00 86.62 109 A 1 
ATOM   844  N N   . MET   A 1 110 ? 6.139   10.006  -14.887 1.00 91.04 110 A 1 
ATOM   845  C CA  . MET   A 1 110 ? 7.201   9.123   -14.421 1.00 90.95 110 A 1 
ATOM   846  C C   . MET   A 1 110 ? 6.902   7.688   -14.850 1.00 89.21 110 A 1 
ATOM   847  O O   . MET   A 1 110 ? 5.763   7.228   -14.733 1.00 84.80 110 A 1 
ATOM   848  C CB  . MET   A 1 110 ? 7.307   9.250   -12.896 1.00 89.73 110 A 1 
ATOM   849  C CG  . MET   A 1 110 ? 8.458   8.440   -12.299 1.00 88.02 110 A 1 
ATOM   850  S SD  . MET   A 1 110 ? 8.714   8.736   -10.520 1.00 88.82 110 A 1 
ATOM   851  C CE  . MET   A 1 110 ? 9.399   10.406  -10.590 1.00 81.66 110 A 1 
ATOM   852  N N   . ASP   A 1 111 ? 7.922   6.974   -15.306 1.00 89.25 111 A 1 
ATOM   853  C CA  . ASP   A 1 111 ? 7.777   5.567   -15.664 1.00 87.25 111 A 1 
ATOM   854  C C   . ASP   A 1 111 ? 7.488   4.691   -14.421 1.00 87.65 111 A 1 
ATOM   855  O O   . ASP   A 1 111 ? 7.906   5.017   -13.300 1.00 87.30 111 A 1 
ATOM   856  C CB  . ASP   A 1 111 ? 9.006   5.085   -16.452 1.00 85.49 111 A 1 
ATOM   857  C CG  . ASP   A 1 111 ? 10.232  5.000   -15.551 1.00 81.81 111 A 1 
ATOM   858  O OD1 . ASP   A 1 111 ? 10.932  6.026   -15.421 1.00 75.43 111 A 1 
ATOM   859  O OD2 . ASP   A 1 111 ? 10.436  3.940   -14.929 1.00 77.27 111 A 1 
ATOM   860  N N   . PRO   A 1 112 ? 6.775   3.562   -14.585 1.00 85.61 112 A 1 
ATOM   861  C CA  . PRO   A 1 112 ? 6.393   2.706   -13.462 1.00 82.70 112 A 1 
ATOM   862  C C   . PRO   A 1 112 ? 7.579   2.169   -12.654 1.00 84.76 112 A 1 
ATOM   863  O O   . PRO   A 1 112 ? 7.486   2.069   -11.432 1.00 83.21 112 A 1 
ATOM   864  C CB  . PRO   A 1 112 ? 5.588   1.562   -14.086 1.00 78.94 112 A 1 
ATOM   865  C CG  . PRO   A 1 112 ? 5.016   2.176   -15.358 1.00 76.49 112 A 1 
ATOM   866  C CD  . PRO   A 1 112 ? 6.130   3.119   -15.807 1.00 78.58 112 A 1 
ATOM   867  N N   . SER   A 1 113 ? 8.699   1.836   -13.310 1.00 84.41 113 A 1 
ATOM   868  C CA  . SER   A 1 113 ? 9.882   1.279   -12.645 1.00 83.06 113 A 1 
ATOM   869  C C   . SER   A 1 113 ? 10.540  2.312   -11.729 1.00 85.97 113 A 1 
ATOM   870  O O   . SER   A 1 113 ? 10.753  2.047   -10.544 1.00 85.69 113 A 1 
ATOM   871  C CB  . SER   A 1 113 ? 10.891  0.770   -13.682 1.00 80.43 113 A 1 
ATOM   872  O OG  . SER   A 1 113 ? 10.289  -0.218  -14.495 1.00 70.26 113 A 1 
ATOM   873  N N   . THR   A 1 114 ? 10.776  3.528   -12.238 1.00 87.26 114 A 1 
ATOM   874  C CA  . THR   A 1 114 ? 11.310  4.640   -11.446 1.00 88.19 114 A 1 
ATOM   875  C C   . THR   A 1 114 ? 10.382  4.997   -10.288 1.00 89.68 114 A 1 
ATOM   876  O O   . THR   A 1 114 ? 10.842  5.167   -9.154  1.00 89.70 114 A 1 
ATOM   877  C CB  . THR   A 1 114 ? 11.545  5.869   -12.334 1.00 86.96 114 A 1 
ATOM   878  O OG1 . THR   A 1 114 ? 12.516  5.552   -13.303 1.00 80.97 114 A 1 
ATOM   879  C CG2 . THR   A 1 114 ? 12.092  7.051   -11.543 1.00 80.13 114 A 1 
ATOM   880  N N   . TYR   A 1 115 ? 9.068   5.036   -10.522 1.00 89.60 115 A 1 
ATOM   881  C CA  . TYR   A 1 115 ? 8.085   5.240   -9.461  1.00 90.13 115 A 1 
ATOM   882  C C   . TYR   A 1 115 ? 8.210   4.185   -8.353  1.00 90.43 115 A 1 
ATOM   883  O O   . TYR   A 1 115 ? 8.255   4.539   -7.174  1.00 90.75 115 A 1 
ATOM   884  C CB  . TYR   A 1 115 ? 6.666   5.243   -10.047 1.00 90.31 115 A 1 
ATOM   885  C CG  . TYR   A 1 115 ? 5.592   5.168   -8.977  1.00 90.57 115 A 1 
ATOM   886  C CD1 . TYR   A 1 115 ? 4.965   3.940   -8.676  1.00 87.84 115 A 1 
ATOM   887  C CD2 . TYR   A 1 115 ? 5.277   6.309   -8.213  1.00 88.74 115 A 1 
ATOM   888  C CE1 . TYR   A 1 115 ? 4.042   3.852   -7.625  1.00 87.39 115 A 1 
ATOM   889  C CE2 . TYR   A 1 115 ? 4.352   6.228   -7.159  1.00 86.96 115 A 1 
ATOM   890  C CZ  . TYR   A 1 115 ? 3.742   4.994   -6.867  1.00 87.20 115 A 1 
ATOM   891  O OH  . TYR   A 1 115 ? 2.855   4.911   -5.823  1.00 85.52 115 A 1 
ATOM   892  N N   . GLN   A 1 116 ? 8.308   2.896   -8.703  1.00 91.99 116 A 1 
ATOM   893  C CA  . GLN   A 1 116 ? 8.422   1.823   -7.715  1.00 89.77 116 A 1 
ATOM   894  C C   . GLN   A 1 116 ? 9.694   1.956   -6.871  1.00 90.91 116 A 1 
ATOM   895  O O   . GLN   A 1 116 ? 9.620   1.858   -5.645  1.00 90.39 116 A 1 
ATOM   896  C CB  . GLN   A 1 116 ? 8.368   0.446   -8.400  1.00 88.12 116 A 1 
ATOM   897  C CG  . GLN   A 1 116 ? 6.965   0.060   -8.896  1.00 79.65 116 A 1 
ATOM   898  C CD  . GLN   A 1 116 ? 5.929   -0.133  -7.791  1.00 73.00 116 A 1 
ATOM   899  O OE1 . GLN   A 1 116 ? 6.217   -0.209  -6.612  1.00 65.29 116 A 1 
ATOM   900  N NE2 . GLN   A 1 116 ? 4.668   -0.221  -8.147  1.00 63.00 116 A 1 
ATOM   901  N N   . VAL   A 1 117 ? 10.839  2.242   -7.488  1.00 91.33 117 A 1 
ATOM   902  C CA  . VAL   A 1 117 ? 12.114  2.451   -6.777  1.00 90.87 117 A 1 
ATOM   903  C C   . VAL   A 1 117 ? 12.010  3.645   -5.823  1.00 91.99 117 A 1 
ATOM   904  O O   . VAL   A 1 117 ? 12.208  3.506   -4.611  1.00 92.28 117 A 1 
ATOM   905  C CB  . VAL   A 1 117 ? 13.282  2.627   -7.774  1.00 89.28 117 A 1 
ATOM   906  C CG1 . VAL   A 1 117 ? 14.598  2.955   -7.062  1.00 84.88 117 A 1 
ATOM   907  C CG2 . VAL   A 1 117 ? 13.517  1.344   -8.580  1.00 86.28 117 A 1 
ATOM   908  N N   . LEU   A 1 118 ? 11.636  4.814   -6.340  1.00 93.36 118 A 1 
ATOM   909  C CA  . LEU   A 1 118 ? 11.633  6.061   -5.574  1.00 93.76 118 A 1 
ATOM   910  C C   . LEU   A 1 118 ? 10.508  6.127   -4.529  1.00 94.25 118 A 1 
ATOM   911  O O   . LEU   A 1 118 ? 10.650  6.803   -3.509  1.00 93.74 118 A 1 
ATOM   912  C CB  . LEU   A 1 118 ? 11.582  7.248   -6.542  1.00 93.01 118 A 1 
ATOM   913  C CG  . LEU   A 1 118 ? 12.802  7.419   -7.472  1.00 90.94 118 A 1 
ATOM   914  C CD1 . LEU   A 1 118 ? 12.597  8.649   -8.360  1.00 88.39 118 A 1 
ATOM   915  C CD2 . LEU   A 1 118 ? 14.098  7.619   -6.688  1.00 87.18 118 A 1 
ATOM   916  N N   . SER   A 1 119 ? 9.407   5.384   -4.709  1.00 93.49 119 A 1 
ATOM   917  C CA  . SER   A 1 119 ? 8.313   5.320   -3.729  1.00 93.12 119 A 1 
ATOM   918  C C   . SER   A 1 119 ? 8.738   4.757   -2.366  1.00 94.17 119 A 1 
ATOM   919  O O   . SER   A 1 119 ? 8.054   4.986   -1.369  1.00 93.49 119 A 1 
ATOM   920  C CB  . SER   A 1 119 ? 7.124   4.526   -4.284  1.00 91.05 119 A 1 
ATOM   921  O OG  . SER   A 1 119 ? 7.359   3.139   -4.226  1.00 78.83 119 A 1 
ATOM   922  N N   . ASN   A 1 120 ? 9.892   4.083   -2.278  1.00 94.10 120 A 1 
ATOM   923  C CA  . ASN   A 1 120 ? 10.466  3.628   -1.013  1.00 93.60 120 A 1 
ATOM   924  C C   . ASN   A 1 120 ? 10.916  4.783   -0.103  1.00 94.37 120 A 1 
ATOM   925  O O   . ASN   A 1 120 ? 11.009  4.587   1.112   1.00 93.19 120 A 1 
ATOM   926  C CB  . ASN   A 1 120 ? 11.609  2.642   -1.291  1.00 92.80 120 A 1 
ATOM   927  C CG  . ASN   A 1 120 ? 11.066  1.335   -1.822  1.00 90.47 120 A 1 
ATOM   928  O OD1 . ASN   A 1 120 ? 10.513  0.537   -1.084  1.00 80.69 120 A 1 
ATOM   929  N ND2 . ASN   A 1 120 ? 11.160  1.114   -3.112  1.00 80.08 120 A 1 
ATOM   930  N N   . LEU   A 1 121 ? 11.086  6.006   -0.633  1.00 96.03 121 A 1 
ATOM   931  C CA  . LEU   A 1 121 ? 11.326  7.211   0.172   1.00 96.16 121 A 1 
ATOM   932  C C   . LEU   A 1 121 ? 10.198  7.482   1.183   1.00 96.39 121 A 1 
ATOM   933  O O   . LEU   A 1 121 ? 10.429  8.120   2.209   1.00 95.54 121 A 1 
ATOM   934  C CB  . LEU   A 1 121 ? 11.517  8.424   -0.754  1.00 95.49 121 A 1 
ATOM   935  C CG  . LEU   A 1 121 ? 12.786  8.377   -1.630  1.00 90.62 121 A 1 
ATOM   936  C CD1 . LEU   A 1 121 ? 12.775  9.550   -2.609  1.00 86.41 121 A 1 
ATOM   937  C CD2 . LEU   A 1 121 ? 14.059  8.466   -0.784  1.00 86.14 121 A 1 
ATOM   938  N N   . LYS   A 1 122 ? 8.983   6.934   0.981   1.00 96.98 122 A 1 
ATOM   939  C CA  . LYS   A 1 122 ? 7.890   7.003   1.964   1.00 96.49 122 A 1 
ATOM   940  C C   . LYS   A 1 122 ? 8.226   6.317   3.288   1.00 96.85 122 A 1 
ATOM   941  O O   . LYS   A 1 122 ? 7.638   6.666   4.306   1.00 96.28 122 A 1 
ATOM   942  C CB  . LYS   A 1 122 ? 6.593   6.446   1.349   1.00 94.44 122 A 1 
ATOM   943  C CG  . LYS   A 1 122 ? 6.524   4.909   1.317   1.00 88.46 122 A 1 
ATOM   944  C CD  . LYS   A 1 122 ? 5.373   4.448   0.427   1.00 87.97 122 A 1 
ATOM   945  C CE  . LYS   A 1 122 ? 5.366   2.933   0.271   1.00 81.12 122 A 1 
ATOM   946  N NZ  . LYS   A 1 122 ? 4.385   2.507   -0.758  1.00 77.15 122 A 1 
ATOM   947  N N   . ILE   A 1 123 ? 9.151   5.362   3.303   1.00 96.41 123 A 1 
ATOM   948  C CA  . ILE   A 1 123 ? 9.640   4.728   4.531   1.00 96.08 123 A 1 
ATOM   949  C C   . ILE   A 1 123 ? 10.385  5.772   5.364   1.00 96.29 123 A 1 
ATOM   950  O O   . ILE   A 1 123 ? 10.073  5.957   6.541   1.00 95.77 123 A 1 
ATOM   951  C CB  . ILE   A 1 123 ? 10.523  3.495   4.215   1.00 95.55 123 A 1 
ATOM   952  C CG1 . ILE   A 1 123 ? 9.712   2.431   3.433   1.00 94.07 123 A 1 
ATOM   953  C CG2 . ILE   A 1 123 ? 11.106  2.900   5.511   1.00 94.36 123 A 1 
ATOM   954  C CD1 . ILE   A 1 123 ? 10.523  1.228   2.951   1.00 89.26 123 A 1 
ATOM   955  N N   . GLY   A 1 124 ? 11.297  6.518   4.735   1.00 96.56 124 A 1 
ATOM   956  C CA  . GLY   A 1 124 ? 12.032  7.610   5.368   1.00 96.17 124 A 1 
ATOM   957  C C   . GLY   A 1 124 ? 11.114  8.732   5.857   1.00 96.38 124 A 1 
ATOM   958  O O   . GLY   A 1 124 ? 11.173  9.097   7.028   1.00 95.46 124 A 1 
ATOM   959  N N   . SER   A 1 125 ? 10.204  9.222   5.012   1.00 96.91 125 A 1 
ATOM   960  C CA  . SER   A 1 125 ? 9.267   10.284  5.406   1.00 96.91 125 A 1 
ATOM   961  C C   . SER   A 1 125 ? 8.342   9.856   6.547   1.00 96.92 125 A 1 
ATOM   962  O O   . SER   A 1 125 ? 8.141   10.619  7.490   1.00 96.06 125 A 1 
ATOM   963  C CB  . SER   A 1 125 ? 8.454   10.778  4.203   1.00 96.19 125 A 1 
ATOM   964  O OG  . SER   A 1 125 ? 7.585   9.782   3.712   1.00 87.88 125 A 1 
ATOM   965  N N   . THR   A 1 126 ? 7.845   8.615   6.530   1.00 96.84 126 A 1 
ATOM   966  C CA  . THR   A 1 126 ? 7.029   8.067   7.620   1.00 96.62 126 A 1 
ATOM   967  C C   . THR   A 1 126 ? 7.825   7.988   8.920   1.00 96.45 126 A 1 
ATOM   968  O O   . THR   A 1 126 ? 7.310   8.387   9.959   1.00 95.34 126 A 1 
ATOM   969  C CB  . THR   A 1 126 ? 6.464   6.681   7.279   1.00 96.05 126 A 1 
ATOM   970  O OG1 . THR   A 1 126 ? 5.714   6.718   6.088   1.00 91.15 126 A 1 
ATOM   971  C CG2 . THR   A 1 126 ? 5.517   6.151   8.358   1.00 91.05 126 A 1 
ATOM   972  N N   . ALA   A 1 127 ? 9.073   7.522   8.887   1.00 96.54 127 A 1 
ATOM   973  C CA  . ALA   A 1 127 ? 9.919   7.421   10.075  1.00 95.78 127 A 1 
ATOM   974  C C   . ALA   A 1 127 ? 10.224  8.795   10.699  1.00 95.61 127 A 1 
ATOM   975  O O   . ALA   A 1 127 ? 10.105  8.963   11.914  1.00 94.28 127 A 1 
ATOM   976  C CB  . ALA   A 1 127 ? 11.209  6.692   9.691   1.00 94.97 127 A 1 
ATOM   977  N N   . VAL   A 1 128 ? 10.556  9.796   9.872   1.00 96.11 128 A 1 
ATOM   978  C CA  . VAL   A 1 128 ? 10.801  11.175  10.325  1.00 95.77 128 A 1 
ATOM   979  C C   . VAL   A 1 128 ? 9.539   11.776  10.945  1.00 95.70 128 A 1 
ATOM   980  O O   . VAL   A 1 128 ? 9.578   12.267  12.073  1.00 94.72 128 A 1 
ATOM   981  C CB  . VAL   A 1 128 ? 11.334  12.046  9.169   1.00 94.97 128 A 1 
ATOM   982  C CG1 . VAL   A 1 128 ? 11.418  13.526  9.548   1.00 91.56 128 A 1 
ATOM   983  C CG2 . VAL   A 1 128 ? 12.741  11.598  8.763   1.00 91.80 128 A 1 
ATOM   984  N N   . LEU   A 1 129 ? 8.394   11.680  10.262  1.00 96.07 129 A 1 
ATOM   985  C CA  . LEU   A 1 129 ? 7.124   12.208  10.766  1.00 96.11 129 A 1 
ATOM   986  C C   . LEU   A 1 129 ? 6.644   11.470  12.022  1.00 95.52 129 A 1 
ATOM   987  O O   . LEU   A 1 129 ? 6.082   12.099  12.916  1.00 93.94 129 A 1 
ATOM   988  C CB  . LEU   A 1 129 ? 6.070   12.155  9.651   1.00 96.06 129 A 1 
ATOM   989  C CG  . LEU   A 1 129 ? 6.314   13.165  8.518   1.00 94.89 129 A 1 
ATOM   990  C CD1 . LEU   A 1 129 ? 5.378   12.861  7.354   1.00 92.45 129 A 1 
ATOM   991  C CD2 . LEU   A 1 129 ? 6.056   14.605  8.968   1.00 91.69 129 A 1 
ATOM   992  N N   . TYR   A 1 130 ? 6.908   10.169  12.136  1.00 95.94 130 A 1 
ATOM   993  C CA  . TYR   A 1 130 ? 6.642   9.391   13.346  1.00 95.37 130 A 1 
ATOM   994  C C   . TYR   A 1 130 ? 7.407   9.950   14.551  1.00 94.77 130 A 1 
ATOM   995  O O   . TYR   A 1 130 ? 6.811   10.199  15.602  1.00 93.28 130 A 1 
ATOM   996  C CB  . TYR   A 1 130 ? 6.994   7.920   13.084  1.00 94.51 130 A 1 
ATOM   997  C CG  . TYR   A 1 130 ? 6.700   7.001   14.245  1.00 93.06 130 A 1 
ATOM   998  C CD1 . TYR   A 1 130 ? 7.683   6.722   15.213  1.00 89.66 130 A 1 
ATOM   999  C CD2 . TYR   A 1 130 ? 5.423   6.421   14.370  1.00 89.44 130 A 1 
ATOM   1000 C CE1 . TYR   A 1 130 ? 7.391   5.885   16.301  1.00 87.53 130 A 1 
ATOM   1001 C CE2 . TYR   A 1 130 ? 5.123   5.582   15.453  1.00 87.03 130 A 1 
ATOM   1002 C CZ  . TYR   A 1 130 ? 6.109   5.321   16.422  1.00 87.24 130 A 1 
ATOM   1003 O OH  . TYR   A 1 130 ? 5.813   4.517   17.496  1.00 85.01 130 A 1 
ATOM   1004 N N   . CYS   A 1 131 ? 8.705   10.230  14.387  1.00 94.40 131 A 1 
ATOM   1005 C CA  . CYS   A 1 131 ? 9.527   10.822  15.443  1.00 93.42 131 A 1 
ATOM   1006 C C   . CYS   A 1 131 ? 9.058   12.233  15.828  1.00 92.83 131 A 1 
ATOM   1007 O O   . CYS   A 1 131 ? 8.936   12.538  17.012  1.00 90.17 131 A 1 
ATOM   1008 C CB  . CYS   A 1 131 ? 10.991  10.854  14.992  1.00 92.10 131 A 1 
ATOM   1009 S SG  . CYS   A 1 131 ? 11.638  9.165   14.845  1.00 86.31 131 A 1 
ATOM   1010 N N   . LEU   A 1 132 ? 8.762   13.084  14.841  1.00 94.27 132 A 1 
ATOM   1011 C CA  . LEU   A 1 132 ? 8.361   14.476  15.066  1.00 93.78 132 A 1 
ATOM   1012 C C   . LEU   A 1 132 ? 6.970   14.594  15.704  1.00 93.14 132 A 1 
ATOM   1013 O O   . LEU   A 1 132 ? 6.800   15.288  16.709  1.00 90.15 132 A 1 
ATOM   1014 C CB  . LEU   A 1 132 ? 8.420   15.242  13.733  1.00 93.23 132 A 1 
ATOM   1015 C CG  . LEU   A 1 132 ? 9.838   15.436  13.151  1.00 89.16 132 A 1 
ATOM   1016 C CD1 . LEU   A 1 132 ? 9.735   16.095  11.777  1.00 84.62 132 A 1 
ATOM   1017 C CD2 . LEU   A 1 132 ? 10.720  16.303  14.045  1.00 84.01 132 A 1 
ATOM   1018 N N   . CYS   A 1 133 ? 5.964   13.900  15.156  1.00 93.57 133 A 1 
ATOM   1019 C CA  . CYS   A 1 133 ? 4.567   14.051  15.573  1.00 92.43 133 A 1 
ATOM   1020 C C   . CYS   A 1 133 ? 4.231   13.263  16.845  1.00 91.21 133 A 1 
ATOM   1021 O O   . CYS   A 1 133 ? 3.428   13.721  17.656  1.00 86.13 133 A 1 
ATOM   1022 C CB  . CYS   A 1 133 ? 3.639   13.622  14.429  1.00 90.96 133 A 1 
ATOM   1023 S SG  . CYS   A 1 133 ? 3.870   14.688  12.973  1.00 85.76 133 A 1 
ATOM   1024 N N   . LEU   A 1 134 ? 4.821   12.080  17.028  1.00 89.35 134 A 1 
ATOM   1025 C CA  . LEU   A 1 134 ? 4.577   11.231  18.203  1.00 86.87 134 A 1 
ATOM   1026 C C   . LEU   A 1 134 ? 5.636   11.411  19.299  1.00 85.44 134 A 1 
ATOM   1027 O O   . LEU   A 1 134 ? 5.547   10.766  20.342  1.00 79.08 134 A 1 
ATOM   1028 C CB  . LEU   A 1 134 ? 4.401   9.760   17.780  1.00 83.95 134 A 1 
ATOM   1029 C CG  . LEU   A 1 134 ? 3.277   9.524   16.755  1.00 81.77 134 A 1 
ATOM   1030 C CD1 . LEU   A 1 134 ? 3.199   8.053   16.373  1.00 76.26 134 A 1 
ATOM   1031 C CD2 . LEU   A 1 134 ? 1.904   9.913   17.319  1.00 75.24 134 A 1 
ATOM   1032 N N   . ARG   A 1 135 ? 6.615   12.307  19.081  1.00 88.43 135 A 1 
ATOM   1033 C CA  . ARG   A 1 135 ? 7.743   12.577  19.995  1.00 89.16 135 A 1 
ATOM   1034 C C   . ARG   A 1 135 ? 8.483   11.301  20.421  1.00 88.88 135 A 1 
ATOM   1035 O O   . ARG   A 1 135 ? 9.050   11.227  21.509  1.00 82.79 135 A 1 
ATOM   1036 C CB  . ARG   A 1 135 ? 7.294   13.431  21.190  1.00 85.59 135 A 1 
ATOM   1037 C CG  . ARG   A 1 135 ? 6.703   14.787  20.767  1.00 76.26 135 A 1 
ATOM   1038 C CD  . ARG   A 1 135 ? 6.402   15.619  22.014  1.00 70.01 135 A 1 
ATOM   1039 N NE  . ARG   A 1 135 ? 5.898   16.959  21.658  1.00 61.37 135 A 1 
ATOM   1040 C CZ  . ARG   A 1 135 ? 5.692   17.960  22.500  1.00 52.99 135 A 1 
ATOM   1041 N NH1 . ARG   A 1 135 ? 5.897   17.833  23.785  1.00 48.03 135 A 1 
ATOM   1042 N NH2 . ARG   A 1 135 ? 5.272   19.112  22.059  1.00 47.02 135 A 1 
ATOM   1043 N N   . HIS   A 1 136 ? 8.462   10.297  19.560  1.00 86.20 136 A 1 
ATOM   1044 C CA  . HIS   A 1 136 ? 9.135   9.035   19.803  1.00 83.94 136 A 1 
ATOM   1045 C C   . HIS   A 1 136 ? 10.593  9.134   19.350  1.00 85.34 136 A 1 
ATOM   1046 O O   . HIS   A 1 136 ? 10.879  9.507   18.215  1.00 81.37 136 A 1 
ATOM   1047 C CB  . HIS   A 1 136 ? 8.374   7.891   19.121  1.00 79.61 136 A 1 
ATOM   1048 C CG  . HIS   A 1 136 ? 8.464   6.612   19.912  1.00 75.58 136 A 1 
ATOM   1049 N ND1 . HIS   A 1 136 ? 9.614   5.936   20.248  1.00 65.72 136 A 1 
ATOM   1050 C CD2 . HIS   A 1 136 ? 7.424   5.936   20.502  1.00 65.65 136 A 1 
ATOM   1051 C CE1 . HIS   A 1 136 ? 9.273   4.879   21.013  1.00 63.98 136 A 1 
ATOM   1052 N NE2 . HIS   A 1 136 ? 7.952   4.851   21.185  1.00 64.40 136 A 1 
ATOM   1053 N N   . ARG   A 1 137 ? 11.535  8.827   20.228  1.00 88.20 137 A 1 
ATOM   1054 C CA  . ARG   A 1 137 ? 12.957  8.795   19.868  1.00 89.19 137 A 1 
ATOM   1055 C C   . ARG   A 1 137 ? 13.306  7.397   19.372  1.00 90.25 137 A 1 
ATOM   1056 O O   . ARG   A 1 137 ? 13.194  6.431   20.119  1.00 86.21 137 A 1 
ATOM   1057 C CB  . ARG   A 1 137 ? 13.840  9.238   21.040  1.00 84.35 137 A 1 
ATOM   1058 C CG  . ARG   A 1 137 ? 13.660  10.739  21.349  1.00 70.92 137 A 1 
ATOM   1059 C CD  . ARG   A 1 137 ? 14.643  11.190  22.435  1.00 64.49 137 A 1 
ATOM   1060 N NE  . ARG   A 1 137 ? 14.508  12.631  22.731  1.00 54.98 137 A 1 
ATOM   1061 C CZ  . ARG   A 1 137 ? 15.258  13.329  23.575  1.00 47.49 137 A 1 
ATOM   1062 N NH1 . ARG   A 1 137 ? 16.221  12.775  24.258  1.00 42.86 137 A 1 
ATOM   1063 N NH2 . ARG   A 1 137 ? 15.046  14.601  23.744  1.00 40.28 137 A 1 
ATOM   1064 N N   . LEU   A 1 138 ? 13.729  7.308   18.118  1.00 88.68 138 A 1 
ATOM   1065 C CA  . LEU   A 1 138 ? 14.338  6.096   17.585  1.00 89.41 138 A 1 
ATOM   1066 C C   . LEU   A 1 138 ? 15.827  6.096   17.936  1.00 90.10 138 A 1 
ATOM   1067 O O   . LEU   A 1 138 ? 16.501  7.118   17.804  1.00 88.21 138 A 1 
ATOM   1068 C CB  . LEU   A 1 138 ? 14.100  5.992   16.070  1.00 87.77 138 A 1 
ATOM   1069 C CG  . LEU   A 1 138 ? 12.619  5.849   15.664  1.00 86.35 138 A 1 
ATOM   1070 C CD1 . LEU   A 1 138 ? 12.503  5.831   14.141  1.00 82.53 138 A 1 
ATOM   1071 C CD2 . LEU   A 1 138 ? 11.979  4.564   16.201  1.00 82.58 138 A 1 
ATOM   1072 N N   . SER   A 1 139 ? 16.339  4.946   18.375  1.00 90.98 139 A 1 
ATOM   1073 C CA  . SER   A 1 139 ? 17.781  4.762   18.535  1.00 91.78 139 A 1 
ATOM   1074 C C   . SER   A 1 139 ? 18.483  4.769   17.170  1.00 92.80 139 A 1 
ATOM   1075 O O   . SER   A 1 139 ? 17.869  4.487   16.139  1.00 92.34 139 A 1 
ATOM   1076 C CB  . SER   A 1 139 ? 18.080  3.471   19.304  1.00 90.31 139 A 1 
ATOM   1077 O OG  . SER   A 1 139 ? 17.766  2.330   18.536  1.00 85.63 139 A 1 
ATOM   1078 N N   . VAL   A 1 140 ? 19.801  5.026   17.157  1.00 93.08 140 A 1 
ATOM   1079 C CA  . VAL   A 1 140 ? 20.614  4.940   15.928  1.00 93.83 140 A 1 
ATOM   1080 C C   . VAL   A 1 140 ? 20.459  3.569   15.257  1.00 94.44 140 A 1 
ATOM   1081 O O   . VAL   A 1 140 ? 20.304  3.479   14.040  1.00 94.23 140 A 1 
ATOM   1082 C CB  . VAL   A 1 140 ? 22.098  5.225   16.234  1.00 92.95 140 A 1 
ATOM   1083 C CG1 . VAL   A 1 140 ? 22.976  5.112   14.989  1.00 86.09 140 A 1 
ATOM   1084 C CG2 . VAL   A 1 140 ? 22.277  6.632   16.814  1.00 85.29 140 A 1 
ATOM   1085 N N   . ARG   A 1 141 ? 20.406  2.496   16.059  1.00 94.13 141 A 1 
ATOM   1086 C CA  . ARG   A 1 141 ? 20.199  1.124   15.573  1.00 94.76 141 A 1 
ATOM   1087 C C   . ARG   A 1 141 ? 18.835  0.951   14.886  1.00 95.39 141 A 1 
ATOM   1088 O O   . ARG   A 1 141 ? 18.753  0.311   13.840  1.00 94.69 141 A 1 
ATOM   1089 C CB  . ARG   A 1 141 ? 20.382  0.158   16.758  1.00 92.98 141 A 1 
ATOM   1090 C CG  . ARG   A 1 141 ? 20.316  -1.310  16.329  1.00 83.66 141 A 1 
ATOM   1091 C CD  . ARG   A 1 141 ? 20.604  -2.231  17.518  1.00 81.97 141 A 1 
ATOM   1092 N NE  . ARG   A 1 141 ? 20.416  -3.647  17.160  1.00 74.51 141 A 1 
ATOM   1093 C CZ  . ARG   A 1 141 ? 20.762  -4.698  17.881  1.00 68.88 141 A 1 
ATOM   1094 N NH1 . ARG   A 1 141 ? 21.387  -4.592  19.017  1.00 62.52 141 A 1 
ATOM   1095 N NH2 . ARG   A 1 141 ? 20.467  -5.894  17.473  1.00 60.85 141 A 1 
ATOM   1096 N N   . GLN   A 1 142 ? 17.777  1.541   15.440  1.00 94.61 142 A 1 
ATOM   1097 C CA  . GLN   A 1 142 ? 16.445  1.531   14.835  1.00 94.59 142 A 1 
ATOM   1098 C C   . GLN   A 1 142 ? 16.394  2.387   13.561  1.00 95.25 142 A 1 
ATOM   1099 O O   . GLN   A 1 142 ? 15.791  1.967   12.576  1.00 94.91 142 A 1 
ATOM   1100 C CB  . GLN   A 1 142 ? 15.416  2.031   15.852  1.00 93.68 142 A 1 
ATOM   1101 C CG  . GLN   A 1 142 ? 15.116  0.998   16.944  1.00 92.13 142 A 1 
ATOM   1102 C CD  . GLN   A 1 142 ? 14.297  1.590   18.089  1.00 90.98 142 A 1 
ATOM   1103 O OE1 . GLN   A 1 142 ? 14.417  2.755   18.432  1.00 86.06 142 A 1 
ATOM   1104 N NE2 . GLN   A 1 142 ? 13.455  0.809   18.722  1.00 83.23 142 A 1 
ATOM   1105 N N   . GLY   A 1 143 ? 17.055  3.549   13.545  1.00 94.73 143 A 1 
ATOM   1106 C CA  . GLY   A 1 143 ? 17.204  4.374   12.345  1.00 94.81 143 A 1 
ATOM   1107 C C   . GLY   A 1 143 ? 17.906  3.620   11.209  1.00 95.78 143 A 1 
ATOM   1108 O O   . GLY   A 1 143 ? 17.396  3.577   10.092  1.00 95.53 143 A 1 
ATOM   1109 N N   . LEU   A 1 144 ? 19.006  2.931   11.513  1.00 95.51 144 A 1 
ATOM   1110 C CA  . LEU   A 1 144 ? 19.716  2.082   10.557  1.00 96.05 144 A 1 
ATOM   1111 C C   . LEU   A 1 144 ? 18.825  0.949   10.023  1.00 96.62 144 A 1 
ATOM   1112 O O   . LEU   A 1 144 ? 18.820  0.693   8.825   1.00 96.49 144 A 1 
ATOM   1113 C CB  . LEU   A 1 144 ? 20.994  1.537   11.220  1.00 95.45 144 A 1 
ATOM   1114 C CG  . LEU   A 1 144 ? 21.869  0.676   10.285  1.00 82.22 144 A 1 
ATOM   1115 C CD1 . LEU   A 1 144 ? 22.396  1.463   9.090   1.00 75.71 144 A 1 
ATOM   1116 C CD2 . LEU   A 1 144 ? 23.061  0.122   11.069  1.00 77.22 144 A 1 
ATOM   1117 N N   . ALA   A 1 145 ? 18.026  0.314   10.881  1.00 96.46 145 A 1 
ATOM   1118 C CA  . ALA   A 1 145 ? 17.084  -0.719  10.450  1.00 96.59 145 A 1 
ATOM   1119 C C   . ALA   A 1 145 ? 16.065  -0.187  9.426   1.00 97.06 145 A 1 
ATOM   1120 O O   . ALA   A 1 145 ? 15.793  -0.847  8.424   1.00 96.72 145 A 1 
ATOM   1121 C CB  . ALA   A 1 145 ? 16.387  -1.299  11.686  1.00 95.94 145 A 1 
ATOM   1122 N N   . LEU   A 1 146 ? 15.540  1.024   9.617   1.00 96.42 146 A 1 
ATOM   1123 C CA  . LEU   A 1 146 ? 14.603  1.646   8.676   1.00 96.49 146 A 1 
ATOM   1124 C C   . LEU   A 1 146 ? 15.277  2.048   7.356   1.00 96.87 146 A 1 
ATOM   1125 O O   . LEU   A 1 146 ? 14.666  1.900   6.298   1.00 96.31 146 A 1 
ATOM   1126 C CB  . LEU   A 1 146 ? 13.917  2.844   9.347   1.00 95.86 146 A 1 
ATOM   1127 C CG  . LEU   A 1 146 ? 13.048  2.467   10.564  1.00 94.47 146 A 1 
ATOM   1128 C CD1 . LEU   A 1 146 ? 12.521  3.732   11.225  1.00 92.13 146 A 1 
ATOM   1129 C CD2 . LEU   A 1 146 ? 11.856  1.583   10.194  1.00 91.21 146 A 1 
ATOM   1130 N N   . LEU   A 1 147 ? 16.546  2.486   7.388   1.00 96.87 147 A 1 
ATOM   1131 C CA  . LEU   A 1 147 ? 17.340  2.708   6.176   1.00 96.88 147 A 1 
ATOM   1132 C C   . LEU   A 1 147 ? 17.550  1.407   5.393   1.00 97.23 147 A 1 
ATOM   1133 O O   . LEU   A 1 147 ? 17.416  1.408   4.169   1.00 96.79 147 A 1 
ATOM   1134 C CB  . LEU   A 1 147 ? 18.696  3.343   6.533   1.00 96.14 147 A 1 
ATOM   1135 C CG  . LEU   A 1 147 ? 18.629  4.804   7.011   1.00 86.68 147 A 1 
ATOM   1136 C CD1 . LEU   A 1 147 ? 20.014  5.249   7.479   1.00 82.28 147 A 1 
ATOM   1137 C CD2 . LEU   A 1 147 ? 18.169  5.751   5.903   1.00 81.81 147 A 1 
ATOM   1138 N N   . LEU   A 1 148 ? 17.799  0.287   6.080   1.00 97.41 148 A 1 
ATOM   1139 C CA  . LEU   A 1 148 ? 17.904  -1.029  5.446   1.00 97.49 148 A 1 
ATOM   1140 C C   . LEU   A 1 148 ? 16.583  -1.471  4.805   1.00 97.53 148 A 1 
ATOM   1141 O O   . LEU   A 1 148 ? 16.614  -2.022  3.711   1.00 96.87 148 A 1 
ATOM   1142 C CB  . LEU   A 1 148 ? 18.389  -2.077  6.459   1.00 97.06 148 A 1 
ATOM   1143 C CG  . LEU   A 1 148 ? 19.849  -1.912  6.923   1.00 94.14 148 A 1 
ATOM   1144 C CD1 . LEU   A 1 148 ? 20.131  -2.937  8.021   1.00 90.23 148 A 1 
ATOM   1145 C CD2 . LEU   A 1 148 ? 20.852  -2.126  5.798   1.00 89.76 148 A 1 
ATOM   1146 N N   . LEU   A 1 149 ? 15.422  -1.191  5.417   1.00 97.31 149 A 1 
ATOM   1147 C CA  . LEU   A 1 149 ? 14.120  -1.448  4.781   1.00 97.04 149 A 1 
ATOM   1148 C C   . LEU   A 1 149 ? 13.939  -0.635  3.498   1.00 97.04 149 A 1 
ATOM   1149 O O   . LEU   A 1 149 ? 13.455  -1.159  2.498   1.00 96.11 149 A 1 
ATOM   1150 C CB  . LEU   A 1 149 ? 12.954  -1.129  5.734   1.00 95.91 149 A 1 
ATOM   1151 C CG  . LEU   A 1 149 ? 12.776  -2.060  6.942   1.00 92.53 149 A 1 
ATOM   1152 C CD1 . LEU   A 1 149 ? 11.499  -1.644  7.675   1.00 91.96 149 A 1 
ATOM   1153 C CD2 . LEU   A 1 149 ? 12.648  -3.528  6.542   1.00 91.44 149 A 1 
ATOM   1154 N N   . MET   A 1 150 ? 14.335  0.639   3.508   1.00 97.17 150 A 1 
ATOM   1155 C CA  . MET   A 1 150 ? 14.257  1.511   2.340   1.00 96.73 150 A 1 
ATOM   1156 C C   . MET   A 1 150 ? 15.174  1.010   1.210   1.00 96.80 150 A 1 
ATOM   1157 O O   . MET   A 1 150 ? 14.733  0.908   0.065   1.00 95.94 150 A 1 
ATOM   1158 C CB  . MET   A 1 150 ? 14.595  2.944   2.768   1.00 95.52 150 A 1 
ATOM   1159 C CG  . MET   A 1 150 ? 14.277  3.966   1.677   1.00 86.05 150 A 1 
ATOM   1160 S SD  . MET   A 1 150 ? 14.525  5.689   2.200   1.00 86.16 150 A 1 
ATOM   1161 C CE  . MET   A 1 150 ? 16.322  5.719   2.369   1.00 74.12 150 A 1 
ATOM   1162 N N   . ALA   A 1 151 ? 16.405  0.624   1.544   1.00 97.02 151 A 1 
ATOM   1163 C CA  . ALA   A 1 151 ? 17.356  0.047   0.601   1.00 96.71 151 A 1 
ATOM   1164 C C   . ALA   A 1 151 ? 16.866  -1.294  0.029   1.00 96.40 151 A 1 
ATOM   1165 O O   . ALA   A 1 151 ? 16.968  -1.514  -1.175  1.00 95.36 151 A 1 
ATOM   1166 C CB  . ALA   A 1 151 ? 18.710  -0.099  1.304   1.00 96.10 151 A 1 
ATOM   1167 N N   . ALA   A 1 152 ? 16.278  -2.157  0.856   1.00 96.40 152 A 1 
ATOM   1168 C CA  . ALA   A 1 152 ? 15.703  -3.426  0.419   1.00 95.90 152 A 1 
ATOM   1169 C C   . ALA   A 1 152 ? 14.580  -3.224  -0.607  1.00 95.53 152 A 1 
ATOM   1170 O O   . ALA   A 1 152 ? 14.573  -3.868  -1.652  1.00 94.48 152 A 1 
ATOM   1171 C CB  . ALA   A 1 152 ? 15.193  -4.189  1.649   1.00 95.71 152 A 1 
ATOM   1172 N N   . GLY   A 1 153 ? 13.661  -2.292  -0.336  1.00 95.62 153 A 1 
ATOM   1173 C CA  . GLY   A 1 153 ? 12.571  -1.965  -1.250  1.00 94.66 153 A 1 
ATOM   1174 C C   . GLY   A 1 153 ? 13.061  -1.404  -2.585  1.00 94.36 153 A 1 
ATOM   1175 O O   . GLY   A 1 153 ? 12.599  -1.840  -3.637  1.00 93.11 153 A 1 
ATOM   1176 N N   . ALA   A 1 154 ? 14.035  -0.486  -2.554  1.00 95.99 154 A 1 
ATOM   1177 C CA  . ALA   A 1 154 ? 14.640  0.070   -3.761  1.00 95.06 154 A 1 
ATOM   1178 C C   . ALA   A 1 154 ? 15.396  -0.999  -4.573  1.00 94.43 154 A 1 
ATOM   1179 O O   . ALA   A 1 154 ? 15.226  -1.080  -5.787  1.00 92.47 154 A 1 
ATOM   1180 C CB  . ALA   A 1 154 ? 15.550  1.233   -3.356  1.00 94.05 154 A 1 
ATOM   1181 N N   . CYS   A 1 155 ? 16.162  -1.857  -3.911  1.00 95.44 155 A 1 
ATOM   1182 C CA  . CYS   A 1 155 ? 16.899  -2.956  -4.540  1.00 94.73 155 A 1 
ATOM   1183 C C   . CYS   A 1 155 ? 15.957  -3.948  -5.245  1.00 94.37 155 A 1 
ATOM   1184 O O   . CYS   A 1 155 ? 16.184  -4.308  -6.400  1.00 92.26 155 A 1 
ATOM   1185 C CB  . CYS   A 1 155 ? 17.740  -3.648  -3.456  1.00 93.07 155 A 1 
ATOM   1186 S SG  . CYS   A 1 155 ? 18.801  -4.929  -4.184  1.00 86.13 155 A 1 
ATOM   1187 N N   . TYR   A 1 156 ? 14.873  -4.349  -4.583  1.00 93.55 156 A 1 
ATOM   1188 C CA  . TYR   A 1 156 ? 13.867  -5.232  -5.172  1.00 92.91 156 A 1 
ATOM   1189 C C   . TYR   A 1 156 ? 13.165  -4.588  -6.372  1.00 92.54 156 A 1 
ATOM   1190 O O   . TYR   A 1 156 ? 13.047  -5.211  -7.425  1.00 92.05 156 A 1 
ATOM   1191 C CB  . TYR   A 1 156 ? 12.857  -5.636  -4.098  1.00 92.59 156 A 1 
ATOM   1192 C CG  . TYR   A 1 156 ? 11.716  -6.466  -4.645  1.00 93.02 156 A 1 
ATOM   1193 C CD1 . TYR   A 1 156 ? 10.435  -5.904  -4.805  1.00 90.35 156 A 1 
ATOM   1194 C CD2 . TYR   A 1 156 ? 11.944  -7.797  -5.049  1.00 90.84 156 A 1 
ATOM   1195 C CE1 . TYR   A 1 156 ? 9.393   -6.662  -5.358  1.00 89.69 156 A 1 
ATOM   1196 C CE2 . TYR   A 1 156 ? 10.907  -8.562  -5.607  1.00 89.47 156 A 1 
ATOM   1197 C CZ  . TYR   A 1 156 ? 9.633   -7.985  -5.759  1.00 90.79 156 A 1 
ATOM   1198 O OH  . TYR   A 1 156 ? 8.622   -8.727  -6.313  1.00 88.93 156 A 1 
ATOM   1199 N N   . ALA   A 1 157 ? 12.734  -3.327  -6.239  1.00 92.21 157 A 1 
ATOM   1200 C CA  . ALA   A 1 157 ? 12.040  -2.612  -7.306  1.00 90.16 157 A 1 
ATOM   1201 C C   . ALA   A 1 157 ? 12.929  -2.348  -8.535  1.00 88.32 157 A 1 
ATOM   1202 O O   . ALA   A 1 157 ? 12.423  -2.321  -9.653  1.00 86.01 157 A 1 
ATOM   1203 C CB  . ALA   A 1 157 ? 11.486  -1.312  -6.720  1.00 89.56 157 A 1 
ATOM   1204 N N   . ALA   A 1 158 ? 14.242  -2.196  -8.347  1.00 91.26 158 A 1 
ATOM   1205 C CA  . ALA   A 1 158 ? 15.184  -1.970  -9.441  1.00 88.61 158 A 1 
ATOM   1206 C C   . ALA   A 1 158 ? 15.443  -3.216  -10.311 1.00 86.13 158 A 1 
ATOM   1207 O O   . ALA   A 1 158 ? 15.824  -3.069  -11.470 1.00 80.78 158 A 1 
ATOM   1208 C CB  . ALA   A 1 158 ? 16.493  -1.425  -8.855  1.00 86.67 158 A 1 
ATOM   1209 N N   . GLY   A 1 159 ? 15.249  -4.432  -9.772  1.00 85.67 159 A 1 
ATOM   1210 C CA  . GLY   A 1 159 ? 15.542  -5.642  -10.553 1.00 83.33 159 A 1 
ATOM   1211 C C   . GLY   A 1 159 ? 15.339  -6.962  -9.813  1.00 83.28 159 A 1 
ATOM   1212 O O   . GLY   A 1 159 ? 16.050  -7.931  -10.079 1.00 74.95 159 A 1 
ATOM   1213 N N   . GLY   A 1 160 ? 14.398  -7.037  -8.886  1.00 80.02 160 A 1 
ATOM   1214 C CA  . GLY   A 1 160 ? 14.118  -8.262  -8.123  1.00 76.57 160 A 1 
ATOM   1215 C C   . GLY   A 1 160 ? 13.459  -9.392  -8.924  1.00 78.42 160 A 1 
ATOM   1216 O O   . GLY   A 1 160 ? 13.498  -10.552 -8.497  1.00 73.98 160 A 1 
ATOM   1217 N N   . LEU   A 1 161 ? 12.868  -9.059  -10.075 1.00 78.93 161 A 1 
ATOM   1218 C CA  . LEU   A 1 161 ? 12.188  -9.989  -10.977 1.00 79.48 161 A 1 
ATOM   1219 C C   . LEU   A 1 161 ? 12.703  -9.798  -12.403 1.00 80.95 161 A 1 
ATOM   1220 O O   . LEU   A 1 161 ? 12.954  -8.672  -12.827 1.00 78.52 161 A 1 
ATOM   1221 C CB  . LEU   A 1 161 ? 10.669  -9.753  -10.919 1.00 75.92 161 A 1 
ATOM   1222 C CG  . LEU   A 1 161 ? 10.016  -10.066 -9.561  1.00 73.01 161 A 1 
ATOM   1223 C CD1 . LEU   A 1 161 ? 8.576   -9.560  -9.547  1.00 70.34 161 A 1 
ATOM   1224 C CD2 . LEU   A 1 161 ? 9.995   -11.571 -9.274  1.00 72.60 161 A 1 
ATOM   1225 N N   . GLN   A 1 162 ? 12.801  -10.893 -13.159 1.00 81.49 162 A 1 
ATOM   1226 C CA  . GLN   A 1 162 ? 13.148  -10.864 -14.579 1.00 82.39 162 A 1 
ATOM   1227 C C   . GLN   A 1 162 ? 12.280  -11.847 -15.368 1.00 82.61 162 A 1 
ATOM   1228 O O   . GLN   A 1 162 ? 11.806  -12.854 -14.833 1.00 79.77 162 A 1 
ATOM   1229 C CB  . GLN   A 1 162 ? 14.653  -11.126 -14.768 1.00 77.07 162 A 1 
ATOM   1230 C CG  . GLN   A 1 162 ? 15.086  -12.553 -14.385 1.00 70.16 162 A 1 
ATOM   1231 C CD  . GLN   A 1 162 ? 16.599  -12.773 -14.456 1.00 66.54 162 A 1 
ATOM   1232 O OE1 . GLN   A 1 162 ? 17.385  -11.858 -14.626 1.00 61.27 162 A 1 
ATOM   1233 N NE2 . GLN   A 1 162 ? 17.054  -13.994 -14.303 1.00 58.03 162 A 1 
ATOM   1234 N N   . VAL   A 1 163 ? 12.091  -11.564 -16.659 1.00 77.19 163 A 1 
ATOM   1235 C CA  . VAL   A 1 163 ? 11.505  -12.545 -17.579 1.00 76.75 163 A 1 
ATOM   1236 C C   . VAL   A 1 163 ? 12.524  -13.677 -17.772 1.00 75.71 163 A 1 
ATOM   1237 O O   . VAL   A 1 163 ? 13.712  -13.381 -17.915 1.00 72.41 163 A 1 
ATOM   1238 C CB  . VAL   A 1 163 ? 11.115  -11.892 -18.915 1.00 72.63 163 A 1 
ATOM   1239 C CG1 . VAL   A 1 163 ? 10.421  -12.885 -19.848 1.00 66.32 163 A 1 
ATOM   1240 C CG2 . VAL   A 1 163 ? 10.144  -10.722 -18.681 1.00 69.10 163 A 1 
ATOM   1241 N N   . PRO   A 1 164 ? 12.108  -14.958 -17.760 1.00 75.81 164 A 1 
ATOM   1242 C CA  . PRO   A 1 164 ? 12.990  -16.058 -18.117 1.00 75.19 164 A 1 
ATOM   1243 C C   . PRO   A 1 164 ? 13.600  -15.788 -19.492 1.00 74.28 164 A 1 
ATOM   1244 O O   . PRO   A 1 164 ? 12.874  -15.686 -20.482 1.00 66.59 164 A 1 
ATOM   1245 C CB  . PRO   A 1 164 ? 12.115  -17.316 -18.120 1.00 69.50 164 A 1 
ATOM   1246 C CG  . PRO   A 1 164 ? 10.930  -16.935 -17.242 1.00 68.95 164 A 1 
ATOM   1247 C CD  . PRO   A 1 164 ? 10.779  -15.431 -17.460 1.00 73.65 164 A 1 
ATOM   1248 N N   . GLY   A 1 165 ? 14.924  -15.631 -19.548 1.00 65.75 165 A 1 
ATOM   1249 C CA  . GLY   A 1 165 ? 15.623  -15.530 -20.820 1.00 64.12 165 A 1 
ATOM   1250 C C   . GLY   A 1 165 ? 15.428  -16.837 -21.576 1.00 63.07 165 A 1 
ATOM   1251 O O   . GLY   A 1 165 ? 15.713  -17.903 -21.039 1.00 56.65 165 A 1 
ATOM   1252 N N   . ASN   A 1 166 ? 14.985  -16.762 -22.834 1.00 49.04 166 A 1 
ATOM   1253 C CA  . ASN   A 1 166 ? 15.200  -17.879 -23.742 1.00 48.88 166 A 1 
ATOM   1254 C C   . ASN   A 1 166 ? 16.715  -18.047 -23.868 1.00 48.32 166 A 1 
ATOM   1255 O O   . ASN   A 1 166 ? 17.390  -17.175 -24.407 1.00 44.32 166 A 1 
ATOM   1256 C CB  . ASN   A 1 166 ? 14.523  -17.619 -25.099 1.00 43.98 166 A 1 
ATOM   1257 C CG  . ASN   A 1 166 ? 13.064  -18.051 -25.133 1.00 39.74 166 A 1 
ATOM   1258 O OD1 . ASN   A 1 166 ? 12.580  -18.805 -24.311 1.00 37.09 166 A 1 
ATOM   1259 N ND2 . ASN   A 1 166 ? 12.326  -17.605 -26.124 1.00 36.51 166 A 1 
ATOM   1260 N N   . THR   A 1 167 ? 17.255  -19.149 -23.359 1.00 45.63 167 A 1 
ATOM   1261 C CA  . THR   A 1 167 ? 18.679  -19.505 -23.488 1.00 46.64 167 A 1 
ATOM   1262 C C   . THR   A 1 167 ? 19.085  -19.769 -24.932 1.00 46.29 167 A 1 
ATOM   1263 O O   . THR   A 1 167 ? 20.276  -19.840 -25.224 1.00 42.82 167 A 1 
ATOM   1264 C CB  . THR   A 1 167 ? 19.001  -20.757 -22.667 1.00 42.19 167 A 1 
ATOM   1265 O OG1 . THR   A 1 167 ? 17.990  -21.724 -22.844 1.00 37.95 167 A 1 
ATOM   1266 C CG2 . THR   A 1 167 ? 19.086  -20.456 -21.170 1.00 37.99 167 A 1 
ATOM   1267 N N   . LEU   A 1 168 ? 18.121  -19.932 -25.842 1.00 44.05 168 A 1 
ATOM   1268 C CA  . LEU   A 1 168 ? 18.424  -20.049 -27.259 1.00 44.04 168 A 1 
ATOM   1269 C C   . LEU   A 1 168 ? 18.963  -18.703 -27.764 1.00 44.32 168 A 1 
ATOM   1270 O O   . LEU   A 1 168 ? 18.325  -17.672 -27.552 1.00 41.60 168 A 1 
ATOM   1271 C CB  . LEU   A 1 168 ? 17.178  -20.508 -28.038 1.00 40.36 168 A 1 
ATOM   1272 C CG  . LEU   A 1 168 ? 16.882  -22.006 -27.849 1.00 37.74 168 A 1 
ATOM   1273 C CD1 . LEU   A 1 168 ? 15.480  -22.330 -28.371 1.00 36.01 168 A 1 
ATOM   1274 C CD2 . LEU   A 1 168 ? 17.883  -22.887 -28.606 1.00 37.40 168 A 1 
ATOM   1275 N N   . PRO   A 1 169 ? 20.108  -18.709 -28.473 1.00 41.19 169 A 1 
ATOM   1276 C CA  . PRO   A 1 169 ? 20.744  -17.518 -29.038 1.00 42.82 169 A 1 
ATOM   1277 C C   . PRO   A 1 169 ? 19.963  -16.920 -30.212 1.00 45.17 169 A 1 
ATOM   1278 O O   . PRO   A 1 169 ? 20.466  -16.045 -30.907 1.00 42.64 169 A 1 
ATOM   1279 C CB  . PRO   A 1 169 ? 22.145  -17.983 -29.450 1.00 39.67 169 A 1 
ATOM   1280 C CG  . PRO   A 1 169 ? 21.930  -19.450 -29.811 1.00 39.04 169 A 1 
ATOM   1281 C CD  . PRO   A 1 169 ? 20.876  -19.900 -28.803 1.00 44.26 169 A 1 
ATOM   1282 N N   . SER   A 1 170 ? 18.750  -17.412 -30.481 1.00 38.22 170 A 1 
ATOM   1283 C CA  . SER   A 1 170 ? 17.885  -16.784 -31.465 1.00 38.96 170 A 1 
ATOM   1284 C C   . SER   A 1 170 ? 17.705  -15.320 -31.069 1.00 39.09 170 A 1 
ATOM   1285 O O   . SER   A 1 170 ? 17.450  -15.051 -29.891 1.00 37.04 170 A 1 
ATOM   1286 C CB  . SER   A 1 170 ? 16.530  -17.490 -31.567 1.00 36.37 170 A 1 
ATOM   1287 O OG  . SER   A 1 170 ? 15.941  -17.680 -30.302 1.00 33.67 170 A 1 
ATOM   1288 N N   . PRO   A 1 171 ? 17.851  -14.375 -32.026 1.00 35.71 171 A 1 
ATOM   1289 C CA  . PRO   A 1 171 ? 17.711  -12.961 -31.741 1.00 36.86 171 A 1 
ATOM   1290 C C   . PRO   A 1 171 ? 16.396  -12.775 -30.988 1.00 38.98 171 A 1 
ATOM   1291 O O   . PRO   A 1 171 ? 15.381  -13.330 -31.424 1.00 37.33 171 A 1 
ATOM   1292 C CB  . PRO   A 1 171 ? 17.730  -12.246 -33.100 1.00 33.72 171 A 1 
ATOM   1293 C CG  . PRO   A 1 171 ? 17.362  -13.344 -34.094 1.00 32.06 171 A 1 
ATOM   1294 C CD  . PRO   A 1 171 ? 17.928  -14.606 -33.459 1.00 35.94 171 A 1 
ATOM   1295 N N   . PRO   A 1 172 ? 16.410  -12.086 -29.820 1.00 33.18 172 A 1 
ATOM   1296 C CA  . PRO   A 1 172 ? 15.208  -11.950 -29.018 1.00 33.90 172 A 1 
ATOM   1297 C C   . PRO   A 1 172 ? 14.119  -11.428 -29.949 1.00 35.24 172 A 1 
ATOM   1298 O O   . PRO   A 1 172 ? 14.358  -10.428 -30.630 1.00 33.35 172 A 1 
ATOM   1299 C CB  . PRO   A 1 172 ? 15.561  -10.980 -27.881 1.00 31.36 172 A 1 
ATOM   1300 C CG  . PRO   A 1 172 ? 16.790  -10.239 -28.400 1.00 30.04 172 A 1 
ATOM   1301 C CD  . PRO   A 1 172 ? 17.477  -11.265 -29.297 1.00 33.56 172 A 1 
ATOM   1302 N N   . PRO   A 1 173 ? 12.970  -12.119 -30.072 1.00 31.74 173 A 1 
ATOM   1303 C CA  . PRO   A 1 173 ? 11.925  -11.681 -30.979 1.00 32.35 173 A 1 
ATOM   1304 C C   . PRO   A 1 173 ? 11.626  -10.224 -30.650 1.00 33.59 173 A 1 
ATOM   1305 O O   . PRO   A 1 173 ? 11.530  -9.875  -29.474 1.00 31.49 173 A 1 
ATOM   1306 C CB  . PRO   A 1 173 ? 10.738  -12.626 -30.751 1.00 29.38 173 A 1 
ATOM   1307 C CG  . PRO   A 1 173 ? 11.012  -13.247 -29.384 1.00 27.85 173 A 1 
ATOM   1308 C CD  . PRO   A 1 173 ? 12.531  -13.260 -29.288 1.00 30.80 173 A 1 
ATOM   1309 N N   . ALA   A 1 174 ? 11.519  -9.365  -31.675 1.00 35.61 174 A 1 
ATOM   1310 C CA  . ALA   A 1 174 ? 11.435  -7.903  -31.523 1.00 34.36 174 A 1 
ATOM   1311 C C   . ALA   A 1 174 ? 10.270  -7.416  -30.636 1.00 34.85 174 A 1 
ATOM   1312 O O   . ALA   A 1 174 ? 10.261  -6.274  -30.183 1.00 32.51 174 A 1 
ATOM   1313 C CB  . ALA   A 1 174 ? 11.337  -7.299  -32.924 1.00 31.20 174 A 1 
ATOM   1314 N N   . ALA   A 1 175 ? 9.313   -8.299  -30.334 1.00 34.42 175 A 1 
ATOM   1315 C CA  . ALA   A 1 175 ? 8.266   -8.139  -29.335 1.00 33.17 175 A 1 
ATOM   1316 C C   . ALA   A 1 175 ? 8.759   -8.224  -27.877 1.00 33.97 175 A 1 
ATOM   1317 O O   . ALA   A 1 175 ? 7.928   -8.305  -26.972 1.00 31.64 175 A 1 
ATOM   1318 C CB  . ALA   A 1 175 ? 7.175   -9.173  -29.617 1.00 30.04 175 A 1 
ATOM   1319 N N   . ALA   A 1 176 ? 10.079  -8.208  -27.610 1.00 35.53 176 A 1 
ATOM   1320 C CA  . ALA   A 1 176 ? 10.565  -7.760  -26.319 1.00 34.82 176 A 1 
ATOM   1321 C C   . ALA   A 1 176 ? 9.985   -6.356  -26.142 1.00 35.41 176 A 1 
ATOM   1322 O O   . ALA   A 1 176 ? 10.464  -5.415  -26.769 1.00 33.00 176 A 1 
ATOM   1323 C CB  . ALA   A 1 176 ? 12.099  -7.775  -26.290 1.00 32.08 176 A 1 
ATOM   1324 N N   . ALA   A 1 177 ? 8.890   -6.250  -25.382 1.00 39.20 177 A 1 
ATOM   1325 C CA  . ALA   A 1 177 ? 8.228   -4.989  -25.098 1.00 39.06 177 A 1 
ATOM   1326 C C   . ALA   A 1 177 ? 9.331   -4.031  -24.673 1.00 39.63 177 A 1 
ATOM   1327 O O   . ALA   A 1 177 ? 9.998   -4.287  -23.670 1.00 37.32 177 A 1 
ATOM   1328 C CB  . ALA   A 1 177 ? 7.186   -5.198  -23.993 1.00 36.02 177 A 1 
ATOM   1329 N N   . SER   A 1 178 ? 9.609   -3.027  -25.503 1.00 39.46 178 A 1 
ATOM   1330 C CA  . SER   A 1 178 ? 10.712  -2.108  -25.284 1.00 39.83 178 A 1 
ATOM   1331 C C   . SER   A 1 178 ? 10.566  -1.618  -23.853 1.00 41.57 178 A 1 
ATOM   1332 O O   . SER   A 1 178 ? 9.469   -1.176  -23.504 1.00 38.82 178 A 1 
ATOM   1333 C CB  . SER   A 1 178 ? 10.664  -0.946  -26.285 1.00 35.68 178 A 1 
ATOM   1334 O OG  . SER   A 1 178 ? 9.354   -0.435  -26.412 1.00 31.47 178 A 1 
ATOM   1335 N N   . PRO   A 1 179 ? 11.607  -1.795  -22.985 1.00 47.09 179 A 1 
ATOM   1336 C CA  . PRO   A 1 179 ? 11.514  -1.366  -21.606 1.00 47.72 179 A 1 
ATOM   1337 C C   . PRO   A 1 179 ? 11.029  0.070   -21.659 1.00 49.25 179 A 1 
ATOM   1338 O O   . PRO   A 1 179 ? 11.577  0.860   -22.429 1.00 47.27 179 A 1 
ATOM   1339 C CB  . PRO   A 1 179 ? 12.919  -1.516  -21.015 1.00 44.99 179 A 1 
ATOM   1340 C CG  . PRO   A 1 179 ? 13.833  -1.561  -22.236 1.00 44.01 179 A 1 
ATOM   1341 C CD  . PRO   A 1 179 ? 12.966  -2.195  -23.315 1.00 46.00 179 A 1 
ATOM   1342 N N   . MET   A 1 180 ? 9.931   0.364   -20.955 1.00 50.84 180 A 1 
ATOM   1343 C CA  . MET   A 1 180 ? 9.301   1.674   -21.071 1.00 51.41 180 A 1 
ATOM   1344 C C   . MET   A 1 180 ? 10.403  2.708   -20.867 1.00 54.40 180 A 1 
ATOM   1345 O O   . MET   A 1 180 ? 11.088  2.630   -19.844 1.00 50.16 180 A 1 
ATOM   1346 C CB  . MET   A 1 180 ? 8.168   1.838   -20.042 1.00 46.92 180 A 1 
ATOM   1347 C CG  . MET   A 1 180 ? 6.838   2.165   -20.716 1.00 42.89 180 A 1 
ATOM   1348 S SD  . MET   A 1 180 ? 5.473   2.561   -19.570 1.00 39.15 180 A 1 
ATOM   1349 C CE  . MET   A 1 180 ? 4.942   0.890   -19.115 1.00 37.01 180 A 1 
ATOM   1350 N N   . PRO   A 1 181 ? 10.684  3.591   -21.849 1.00 61.77 181 A 1 
ATOM   1351 C CA  . PRO   A 1 181 ? 11.868  4.429   -21.813 1.00 64.32 181 A 1 
ATOM   1352 C C   . PRO   A 1 181 ? 11.859  5.204   -20.506 1.00 67.59 181 A 1 
ATOM   1353 O O   . PRO   A 1 181 ? 10.794  5.645   -20.061 1.00 64.36 181 A 1 
ATOM   1354 C CB  . PRO   A 1 181 ? 11.793  5.327   -23.051 1.00 58.37 181 A 1 
ATOM   1355 C CG  . PRO   A 1 181 ? 10.316  5.289   -23.436 1.00 54.78 181 A 1 
ATOM   1356 C CD  . PRO   A 1 181 ? 9.877   3.894   -23.011 1.00 58.70 181 A 1 
ATOM   1357 N N   . LEU   A 1 182 ? 13.031  5.339   -19.876 1.00 70.93 182 A 1 
ATOM   1358 C CA  . LEU   A 1 182 ? 13.169  6.061   -18.620 1.00 71.65 182 A 1 
ATOM   1359 C C   . LEU   A 1 182 ? 12.550  7.449   -18.789 1.00 72.23 182 A 1 
ATOM   1360 O O   . LEU   A 1 182 ? 13.074  8.284   -19.524 1.00 66.77 182 A 1 
ATOM   1361 C CB  . LEU   A 1 182 ? 14.660  6.131   -18.255 1.00 67.45 182 A 1 
ATOM   1362 C CG  . LEU   A 1 182 ? 14.909  6.694   -16.847 1.00 61.13 182 A 1 
ATOM   1363 C CD1 . LEU   A 1 182 ? 14.711  5.619   -15.783 1.00 56.48 182 A 1 
ATOM   1364 C CD2 . LEU   A 1 182 ? 16.341  7.216   -16.729 1.00 57.69 182 A 1 
ATOM   1365 N N   . HIS   A 1 183 ? 11.412  7.670   -18.141 1.00 77.70 183 A 1 
ATOM   1366 C CA  . HIS   A 1 183 ? 10.669  8.911   -18.251 1.00 78.95 183 A 1 
ATOM   1367 C C   . HIS   A 1 183 ? 10.559  9.549   -16.876 1.00 81.51 183 A 1 
ATOM   1368 O O   . HIS   A 1 183 ? 9.682   9.218   -16.075 1.00 77.60 183 A 1 
ATOM   1369 C CB  . HIS   A 1 183 ? 9.315   8.675   -18.926 1.00 72.45 183 A 1 
ATOM   1370 C CG  . HIS   A 1 183 ? 8.597   9.972   -19.190 1.00 68.25 183 A 1 
ATOM   1371 N ND1 . HIS   A 1 183 ? 9.094   11.021  -19.939 1.00 59.77 183 A 1 
ATOM   1372 C CD2 . HIS   A 1 183 ? 7.374   10.365  -18.710 1.00 56.83 183 A 1 
ATOM   1373 C CE1 . HIS   A 1 183 ? 8.192   12.012  -19.914 1.00 55.25 183 A 1 
ATOM   1374 N NE2 . HIS   A 1 183 ? 7.129   11.650  -19.179 1.00 58.51 183 A 1 
ATOM   1375 N N   . ILE   A 1 184 ? 11.487  10.457  -16.604 1.00 80.00 184 A 1 
ATOM   1376 C CA  . ILE   A 1 184 ? 11.518  11.230  -15.369 1.00 81.25 184 A 1 
ATOM   1377 C C   . ILE   A 1 184 ? 11.410  12.699  -15.745 1.00 82.88 184 A 1 
ATOM   1378 O O   . ILE   A 1 184 ? 12.270  13.241  -16.434 1.00 80.82 184 A 1 
ATOM   1379 C CB  . ILE   A 1 184 ? 12.790  10.949  -14.546 1.00 77.59 184 A 1 
ATOM   1380 C CG1 . ILE   A 1 184 ? 12.997  9.438   -14.305 1.00 70.91 184 A 1 
ATOM   1381 C CG2 . ILE   A 1 184 ? 12.693  11.697  -13.204 1.00 70.62 184 A 1 
ATOM   1382 C CD1 . ILE   A 1 184 ? 14.334  9.105   -13.637 1.00 65.48 184 A 1 
ATOM   1383 N N   . THR   A 1 185 ? 10.367  13.355  -15.255 1.00 88.23 185 A 1 
ATOM   1384 C CA  . THR   A 1 185 ? 10.201  14.802  -15.413 1.00 88.17 185 A 1 
ATOM   1385 C C   . THR   A 1 185 ? 10.410  15.507  -14.073 1.00 90.00 185 A 1 
ATOM   1386 O O   . THR   A 1 185 ? 10.150  14.914  -13.017 1.00 89.68 185 A 1 
ATOM   1387 C CB  . THR   A 1 185 ? 8.838   15.159  -16.016 1.00 85.13 185 A 1 
ATOM   1388 O OG1 . THR   A 1 185 ? 7.807   14.835  -15.122 1.00 77.61 185 A 1 
ATOM   1389 C CG2 . THR   A 1 185 ? 8.574   14.447  -17.338 1.00 75.66 185 A 1 
ATOM   1390 N N   . PRO   A 1 186 ? 10.825  16.796  -14.067 1.00 92.12 186 A 1 
ATOM   1391 C CA  . PRO   A 1 186 ? 10.896  17.580  -12.830 1.00 92.92 186 A 1 
ATOM   1392 C C   . PRO   A 1 186 ? 9.562   17.616  -12.077 1.00 93.60 186 A 1 
ATOM   1393 O O   . PRO   A 1 186 ? 9.531   17.493  -10.851 1.00 93.02 186 A 1 
ATOM   1394 C CB  . PRO   A 1 186 ? 11.336  18.982  -13.265 1.00 91.56 186 A 1 
ATOM   1395 C CG  . PRO   A 1 186 ? 12.093  18.734  -14.568 1.00 88.89 186 A 1 
ATOM   1396 C CD  . PRO   A 1 186 ? 11.334  17.569  -15.190 1.00 90.75 186 A 1 
ATOM   1397 N N   . LEU   A 1 187 ? 8.449   17.707  -12.806 1.00 94.42 187 A 1 
ATOM   1398 C CA  . LEU   A 1 187 ? 7.109   17.634  -12.228 1.00 95.02 187 A 1 
ATOM   1399 C C   . LEU   A 1 187 ? 6.842   16.259  -11.606 1.00 95.29 187 A 1 
ATOM   1400 O O   . LEU   A 1 187 ? 6.323   16.191  -10.492 1.00 94.54 187 A 1 
ATOM   1401 C CB  . LEU   A 1 187 ? 6.072   17.994  -13.308 1.00 94.21 187 A 1 
ATOM   1402 C CG  . LEU   A 1 187 ? 4.616   17.985  -12.801 1.00 91.01 187 A 1 
ATOM   1403 C CD1 . LEU   A 1 187 ? 4.387   18.967  -11.649 1.00 86.00 187 A 1 
ATOM   1404 C CD2 . LEU   A 1 187 ? 3.672   18.360  -13.939 1.00 85.63 187 A 1 
ATOM   1405 N N   . GLY   A 1 188 ? 7.232   15.175  -12.265 1.00 94.34 188 A 1 
ATOM   1406 C CA  . GLY   A 1 188 ? 7.119   13.815  -11.734 1.00 93.97 188 A 1 
ATOM   1407 C C   . GLY   A 1 188 ? 7.867   13.639  -10.408 1.00 94.99 188 A 1 
ATOM   1408 O O   . GLY   A 1 188 ? 7.303   13.108  -9.450  1.00 94.56 188 A 1 
ATOM   1409 N N   . LEU   A 1 189 ? 9.093   14.163  -10.305 1.00 95.22 189 A 1 
ATOM   1410 C CA  . LEU   A 1 189 ? 9.873   14.156  -9.060  1.00 95.17 189 A 1 
ATOM   1411 C C   . LEU   A 1 189 ? 9.197   14.969  -7.949  1.00 95.71 189 A 1 
ATOM   1412 O O   . LEU   A 1 189 ? 9.108   14.496  -6.813  1.00 95.49 189 A 1 
ATOM   1413 C CB  . LEU   A 1 189 ? 11.288  14.700  -9.326  1.00 94.02 189 A 1 
ATOM   1414 C CG  . LEU   A 1 189 ? 12.197  13.757  -10.134 1.00 85.96 189 A 1 
ATOM   1415 C CD1 . LEU   A 1 189 ? 13.498  14.476  -10.487 1.00 82.17 189 A 1 
ATOM   1416 C CD2 . LEU   A 1 189 ? 12.551  12.495  -9.345  1.00 82.94 189 A 1 
ATOM   1417 N N   . LEU   A 1 190 ? 8.676   16.160  -8.262  1.00 96.25 190 A 1 
ATOM   1418 C CA  . LEU   A 1 190 ? 7.956   16.986  -7.291  1.00 96.48 190 A 1 
ATOM   1419 C C   . LEU   A 1 190 ? 6.698   16.275  -6.766  1.00 96.74 190 A 1 
ATOM   1420 O O   . LEU   A 1 190 ? 6.469   16.221  -5.554  1.00 96.46 190 A 1 
ATOM   1421 C CB  . LEU   A 1 190 ? 7.620   18.338  -7.947  1.00 96.04 190 A 1 
ATOM   1422 C CG  . LEU   A 1 190 ? 6.923   19.332  -6.996  1.00 87.46 190 A 1 
ATOM   1423 C CD1 . LEU   A 1 190 ? 7.822   19.749  -5.837  1.00 81.63 190 A 1 
ATOM   1424 C CD2 . LEU   A 1 190 ? 6.501   20.574  -7.773  1.00 81.76 190 A 1 
ATOM   1425 N N   . LEU   A 1 191 ? 5.909   15.681  -7.669  1.00 96.29 191 A 1 
ATOM   1426 C CA  . LEU   A 1 191 ? 4.708   14.918  -7.320  1.00 96.21 191 A 1 
ATOM   1427 C C   . LEU   A 1 191 ? 5.046   13.673  -6.486  1.00 96.50 191 A 1 
ATOM   1428 O O   . LEU   A 1 191 ? 4.321   13.349  -5.545  1.00 96.25 191 A 1 
ATOM   1429 C CB  . LEU   A 1 191 ? 3.967   14.515  -8.603  1.00 95.63 191 A 1 
ATOM   1430 C CG  . LEU   A 1 191 ? 3.339   15.676  -9.400  1.00 93.57 191 A 1 
ATOM   1431 C CD1 . LEU   A 1 191 ? 2.770   15.124  -10.707 1.00 91.42 191 A 1 
ATOM   1432 C CD2 . LEU   A 1 191 ? 2.217   16.377  -8.641  1.00 91.26 191 A 1 
ATOM   1433 N N   . LEU   A 1 192 ? 6.164   13.007  -6.769  1.00 96.34 192 A 1 
ATOM   1434 C CA  . LEU   A 1 192 ? 6.624   11.861  -5.985  1.00 96.35 192 A 1 
ATOM   1435 C C   . LEU   A 1 192 ? 7.040   12.260  -4.561  1.00 96.72 192 A 1 
ATOM   1436 O O   . LEU   A 1 192 ? 6.675   11.579  -3.594  1.00 96.28 192 A 1 
ATOM   1437 C CB  . LEU   A 1 192 ? 7.790   11.200  -6.723  1.00 95.51 192 A 1 
ATOM   1438 C CG  . LEU   A 1 192 ? 8.266   9.944   -5.987  1.00 93.29 192 A 1 
ATOM   1439 C CD1 . LEU   A 1 192 ? 7.573   8.678   -6.477  1.00 87.59 192 A 1 
ATOM   1440 C CD2 . LEU   A 1 192 ? 9.769   9.818   -6.181  1.00 87.55 192 A 1 
ATOM   1441 N N   . ILE   A 1 193 ? 7.777   13.368  -4.402  1.00 97.04 193 A 1 
ATOM   1442 C CA  . ILE   A 1 193 ? 8.132   13.904  -3.080  1.00 96.94 193 A 1 
ATOM   1443 C C   . ILE   A 1 193 ? 6.855   14.224  -2.299  1.00 97.23 193 A 1 
ATOM   1444 O O   . ILE   A 1 193 ? 6.713   13.796  -1.148  1.00 97.02 193 A 1 
ATOM   1445 C CB  . ILE   A 1 193 ? 9.065   15.133  -3.212  1.00 96.38 193 A 1 
ATOM   1446 C CG1 . ILE   A 1 193 ? 10.449  14.701  -3.750  1.00 92.10 193 A 1 
ATOM   1447 C CG2 . ILE   A 1 193 ? 9.230   15.847  -1.857  1.00 91.28 193 A 1 
ATOM   1448 C CD1 . ILE   A 1 193 ? 11.310  15.871  -4.242  1.00 82.05 193 A 1 
ATOM   1449 N N   . LEU   A 1 194 ? 5.899   14.903  -2.934  1.00 97.57 194 A 1 
ATOM   1450 C CA  . LEU   A 1 194 ? 4.602   15.204  -2.335  1.00 97.67 194 A 1 
ATOM   1451 C C   . LEU   A 1 194 ? 3.858   13.924  -1.924  1.00 97.78 194 A 1 
ATOM   1452 O O   . LEU   A 1 194 ? 3.371   13.832  -0.793  1.00 97.46 194 A 1 
ATOM   1453 C CB  . LEU   A 1 194 ? 3.794   16.059  -3.329  1.00 97.33 194 A 1 
ATOM   1454 C CG  . LEU   A 1 194 ? 2.434   16.531  -2.779  1.00 92.46 194 A 1 
ATOM   1455 C CD1 . LEU   A 1 194 ? 2.589   17.441  -1.560  1.00 89.02 194 A 1 
ATOM   1456 C CD2 . LEU   A 1 194 ? 1.676   17.287  -3.868  1.00 88.76 194 A 1 
ATOM   1457 N N   . TYR   A 1 195 ? 3.825   12.903  -2.787  1.00 97.86 195 A 1 
ATOM   1458 C CA  . TYR   A 1 195 ? 3.247   11.589  -2.484  1.00 97.64 195 A 1 
ATOM   1459 C C   . TYR   A 1 195 ? 3.887   10.943  -1.246  1.00 97.62 195 A 1 
ATOM   1460 O O   . TYR   A 1 195 ? 3.181   10.465  -0.351  1.00 97.38 195 A 1 
ATOM   1461 C CB  . TYR   A 1 195 ? 3.385   10.667  -3.711  1.00 97.25 195 A 1 
ATOM   1462 C CG  . TYR   A 1 195 ? 3.136   9.206   -3.401  1.00 96.43 195 A 1 
ATOM   1463 C CD1 . TYR   A 1 195 ? 4.215   8.324   -3.184  1.00 94.56 195 A 1 
ATOM   1464 C CD2 . TYR   A 1 195 ? 1.821   8.728   -3.268  1.00 94.61 195 A 1 
ATOM   1465 C CE1 . TYR   A 1 195 ? 3.985   6.985   -2.836  1.00 93.50 195 A 1 
ATOM   1466 C CE2 . TYR   A 1 195 ? 1.579   7.390   -2.919  1.00 93.09 195 A 1 
ATOM   1467 C CZ  . TYR   A 1 195 ? 2.666   6.524   -2.700  1.00 93.07 195 A 1 
ATOM   1468 O OH  . TYR   A 1 195 ? 2.427   5.216   -2.340  1.00 90.50 195 A 1 
ATOM   1469 N N   . CYS   A 1 196 ? 5.214   10.955  -1.157  1.00 97.53 196 A 1 
ATOM   1470 C CA  . CYS   A 1 196 ? 5.939   10.374  -0.026  1.00 97.42 196 A 1 
ATOM   1471 C C   . CYS   A 1 196 ? 5.650   11.113  1.293   1.00 97.53 196 A 1 
ATOM   1472 O O   . CYS   A 1 196 ? 5.471   10.465  2.329   1.00 96.85 196 A 1 
ATOM   1473 C CB  . CYS   A 1 196 ? 7.444   10.372  -0.341  1.00 97.06 196 A 1 
ATOM   1474 S SG  . CYS   A 1 196 ? 7.803   9.144   -1.636  1.00 95.26 196 A 1 
ATOM   1475 N N   . LEU   A 1 197 ? 5.560   12.445  1.254   1.00 97.68 197 A 1 
ATOM   1476 C CA  . LEU   A 1 197 ? 5.214   13.273  2.409   1.00 97.70 197 A 1 
ATOM   1477 C C   . LEU   A 1 197 ? 3.771   13.032  2.868   1.00 97.74 197 A 1 
ATOM   1478 O O   . LEU   A 1 197 ? 3.547   12.747  4.046   1.00 97.23 197 A 1 
ATOM   1479 C CB  . LEU   A 1 197 ? 5.449   14.758  2.077   1.00 97.28 197 A 1 
ATOM   1480 C CG  . LEU   A 1 197 ? 6.931   15.163  1.929   1.00 88.51 197 A 1 
ATOM   1481 C CD1 . LEU   A 1 197 ? 7.013   16.613  1.458   1.00 84.11 197 A 1 
ATOM   1482 C CD2 . LEU   A 1 197 ? 7.703   15.032  3.244   1.00 84.08 197 A 1 
ATOM   1483 N N   . ILE   A 1 198 ? 2.801   13.063  1.950   1.00 98.11 198 A 1 
ATOM   1484 C CA  . ILE   A 1 198 ? 1.385   12.810  2.270   1.00 98.04 198 A 1 
ATOM   1485 C C   . ILE   A 1 198 ? 1.188   11.377  2.783   1.00 97.92 198 A 1 
ATOM   1486 O O   . ILE   A 1 198 ? 0.435   11.161  3.734   1.00 97.48 198 A 1 
ATOM   1487 C CB  . ILE   A 1 198 ? 0.473   13.115  1.058   1.00 97.72 198 A 1 
ATOM   1488 C CG1 . ILE   A 1 198 ? 0.513   14.620  0.704   1.00 96.11 198 A 1 
ATOM   1489 C CG2 . ILE   A 1 198 ? -0.985  12.699  1.341   1.00 96.25 198 A 1 
ATOM   1490 C CD1 . ILE   A 1 198 ? -0.191  14.964  -0.614  1.00 91.70 198 A 1 
ATOM   1491 N N   . SER   A 1 199 ? 1.890   10.388  2.225   1.00 97.83 199 A 1 
ATOM   1492 C CA  . SER   A 1 199 ? 1.823   8.997   2.693   1.00 97.56 199 A 1 
ATOM   1493 C C   . SER   A 1 199 ? 2.302   8.852   4.139   1.00 97.59 199 A 1 
ATOM   1494 O O   . SER   A 1 199 ? 1.655   8.173   4.944   1.00 96.94 199 A 1 
ATOM   1495 C CB  . SER   A 1 199 ? 2.640   8.083   1.763   1.00 96.97 199 A 1 
ATOM   1496 O OG  . SER   A 1 199 ? 2.433   6.723   2.107   1.00 89.05 199 A 1 
ATOM   1497 N N   . GLY   A 1 200 ? 3.406   9.506   4.492   1.00 97.38 200 A 1 
ATOM   1498 C CA  . GLY   A 1 200 ? 3.901   9.537   5.870   1.00 97.10 200 A 1 
ATOM   1499 C C   . GLY   A 1 200 ? 2.950   10.279  6.815   1.00 97.25 200 A 1 
ATOM   1500 O O   . GLY   A 1 200 ? 2.573   9.748   7.862   1.00 96.60 200 A 1 
ATOM   1501 N N   . LEU   A 1 201 ? 2.505   11.475  6.418   1.00 97.66 201 A 1 
ATOM   1502 C CA  . LEU   A 1 201 ? 1.626   12.325  7.218   1.00 97.60 201 A 1 
ATOM   1503 C C   . LEU   A 1 201 ? 0.270   11.662  7.484   1.00 97.61 201 A 1 
ATOM   1504 O O   . LEU   A 1 201 ? -0.155  11.590  8.635   1.00 97.11 201 A 1 
ATOM   1505 C CB  . LEU   A 1 201 ? 1.463   13.682  6.506   1.00 97.00 201 A 1 
ATOM   1506 C CG  . LEU   A 1 201 ? 0.611   14.705  7.294   1.00 90.82 201 A 1 
ATOM   1507 C CD1 . LEU   A 1 201 ? 1.247   15.075  8.632   1.00 87.92 201 A 1 
ATOM   1508 C CD2 . LEU   A 1 201 ? 0.439   15.970  6.457   1.00 87.73 201 A 1 
ATOM   1509 N N   . SER   A 1 202 ? -0.383  11.128  6.447   1.00 97.87 202 A 1 
ATOM   1510 C CA  . SER   A 1 202 ? -1.670  10.435  6.582   1.00 97.59 202 A 1 
ATOM   1511 C C   . SER   A 1 202 ? -1.570  9.221   7.506   1.00 97.48 202 A 1 
ATOM   1512 O O   . SER   A 1 202 ? -2.438  9.019   8.353   1.00 96.62 202 A 1 
ATOM   1513 C CB  . SER   A 1 202 ? -2.202  10.004  5.209   1.00 96.84 202 A 1 
ATOM   1514 O OG  . SER   A 1 202 ? -1.275  9.179   4.540   1.00 85.77 202 A 1 
ATOM   1515 N N   . SER   A 1 203 ? -0.490  8.448   7.415   1.00 97.61 203 A 1 
ATOM   1516 C CA  . SER   A 1 203 ? -0.231  7.301   8.287   1.00 97.13 203 A 1 
ATOM   1517 C C   . SER   A 1 203 ? -0.112  7.717   9.754   1.00 97.37 203 A 1 
ATOM   1518 O O   . SER   A 1 203 ? -0.847  7.217   10.601  1.00 96.67 203 A 1 
ATOM   1519 C CB  . SER   A 1 203 ? 1.039   6.582   7.821   1.00 95.95 203 A 1 
ATOM   1520 O OG  . SER   A 1 203 ? 1.287   5.414   8.577   1.00 84.42 203 A 1 
ATOM   1521 N N   . VAL   A 1 204 ? 0.769   8.666   10.055  1.00 97.17 204 A 1 
ATOM   1522 C CA  . VAL   A 1 204 ? 1.047   9.111   11.430  1.00 97.04 204 A 1 
ATOM   1523 C C   . VAL   A 1 204 ? -0.155  9.836   12.041  1.00 96.91 204 A 1 
ATOM   1524 O O   . VAL   A 1 204 ? -0.512  9.580   13.191  1.00 96.12 204 A 1 
ATOM   1525 C CB  . VAL   A 1 204 ? 2.310   9.992   11.453  1.00 96.39 204 A 1 
ATOM   1526 C CG1 . VAL   A 1 204 ? 2.571   10.584  12.835  1.00 92.84 204 A 1 
ATOM   1527 C CG2 . VAL   A 1 204 ? 3.549   9.168   11.071  1.00 93.31 204 A 1 
ATOM   1528 N N   . TYR   A 1 205 ? -0.825  10.693  11.266  1.00 97.21 205 A 1 
ATOM   1529 C CA  . TYR   A 1 205 ? -2.038  11.382  11.702  1.00 97.16 205 A 1 
ATOM   1530 C C   . TYR   A 1 205 ? -3.168  10.395  12.026  1.00 97.08 205 A 1 
ATOM   1531 O O   . TYR   A 1 205 ? -3.773  10.481  13.095  1.00 96.77 205 A 1 
ATOM   1532 C CB  . TYR   A 1 205 ? -2.471  12.382  10.620  1.00 97.06 205 A 1 
ATOM   1533 C CG  . TYR   A 1 205 ? -3.800  13.039  10.925  1.00 97.09 205 A 1 
ATOM   1534 C CD1 . TYR   A 1 205 ? -4.978  12.578  10.309  1.00 96.06 205 A 1 
ATOM   1535 C CD2 . TYR   A 1 205 ? -3.876  14.081  11.872  1.00 96.18 205 A 1 
ATOM   1536 C CE1 . TYR   A 1 205 ? -6.215  13.156  10.625  1.00 95.61 205 A 1 
ATOM   1537 C CE2 . TYR   A 1 205 ? -5.111  14.668  12.195  1.00 95.57 205 A 1 
ATOM   1538 C CZ  . TYR   A 1 205 ? -6.279  14.201  11.568  1.00 96.03 205 A 1 
ATOM   1539 O OH  . TYR   A 1 205 ? -7.492  14.770  11.881  1.00 94.53 205 A 1 
ATOM   1540 N N   . THR   A 1 206 ? -3.417  9.422   11.149  1.00 97.31 206 A 1 
ATOM   1541 C CA  . THR   A 1 206 ? -4.476  8.422   11.348  1.00 97.23 206 A 1 
ATOM   1542 C C   . THR   A 1 206 ? -4.172  7.524   12.544  1.00 97.14 206 A 1 
ATOM   1543 O O   . THR   A 1 206 ? -5.064  7.252   13.343  1.00 96.60 206 A 1 
ATOM   1544 C CB  . THR   A 1 206 ? -4.686  7.574   10.087  1.00 96.92 206 A 1 
ATOM   1545 O OG1 . THR   A 1 206 ? -4.939  8.421   8.991   1.00 92.70 206 A 1 
ATOM   1546 C CG2 . THR   A 1 206 ? -5.888  6.642   10.201  1.00 92.89 206 A 1 
ATOM   1547 N N   . GLU   A 1 207 ? -2.921  7.111   12.732  1.00 97.06 207 A 1 
ATOM   1548 C CA  . GLU   A 1 207 ? -2.497  6.365   13.919  1.00 96.75 207 A 1 
ATOM   1549 C C   . GLU   A 1 207 ? -2.779  7.153   15.206  1.00 96.71 207 A 1 
ATOM   1550 O O   . GLU   A 1 207 ? -3.390  6.629   16.144  1.00 95.90 207 A 1 
ATOM   1551 C CB  . GLU   A 1 207 ? -0.994  6.034   13.823  1.00 96.15 207 A 1 
ATOM   1552 C CG  . GLU   A 1 207 ? -0.515  5.251   15.050  1.00 94.82 207 A 1 
ATOM   1553 C CD  . GLU   A 1 207 ? 0.993   4.973   15.086  1.00 94.71 207 A 1 
ATOM   1554 O OE1 . GLU   A 1 207 ? 1.503   4.767   16.213  1.00 91.50 207 A 1 
ATOM   1555 O OE2 . GLU   A 1 207 ? 1.645   4.921   14.027  1.00 92.45 207 A 1 
ATOM   1556 N N   . LEU   A 1 208 ? -2.354  8.420   15.253  1.00 96.26 208 A 1 
ATOM   1557 C CA  . LEU   A 1 208 ? -2.546  9.291   16.406  1.00 95.67 208 A 1 
ATOM   1558 C C   . LEU   A 1 208 ? -4.030  9.458   16.735  1.00 95.85 208 A 1 
ATOM   1559 O O   . LEU   A 1 208 ? -4.425  9.342   17.897  1.00 95.13 208 A 1 
ATOM   1560 C CB  . LEU   A 1 208 ? -1.880  10.647  16.099  1.00 94.53 208 A 1 
ATOM   1561 C CG  . LEU   A 1 208 ? -1.948  11.647  17.270  1.00 82.91 208 A 1 
ATOM   1562 C CD1 . LEU   A 1 208 ? -1.135  11.160  18.468  1.00 78.96 208 A 1 
ATOM   1563 C CD2 . LEU   A 1 208 ? -1.415  13.005  16.818  1.00 78.61 208 A 1 
ATOM   1564 N N   . LEU   A 1 209 ? -4.859  9.689   15.713  1.00 96.14 209 A 1 
ATOM   1565 C CA  . LEU   A 1 209 ? -6.300  9.855   15.852  1.00 95.95 209 A 1 
ATOM   1566 C C   . LEU   A 1 209 ? -6.968  8.583   16.386  1.00 95.97 209 A 1 
ATOM   1567 O O   . LEU   A 1 209 ? -7.703  8.638   17.373  1.00 94.89 209 A 1 
ATOM   1568 C CB  . LEU   A 1 209 ? -6.856  10.289  14.483  1.00 94.90 209 A 1 
ATOM   1569 C CG  . LEU   A 1 209 ? -8.367  10.567  14.481  1.00 89.55 209 A 1 
ATOM   1570 C CD1 . LEU   A 1 209 ? -8.745  11.676  15.463  1.00 88.85 209 A 1 
ATOM   1571 C CD2 . LEU   A 1 209 ? -8.785  10.990  13.076  1.00 88.59 209 A 1 
ATOM   1572 N N   . MET   A 1 210 ? -6.667  7.420   15.796  1.00 96.37 210 A 1 
ATOM   1573 C CA  . MET   A 1 210 ? -7.224  6.128   16.213  1.00 96.16 210 A 1 
ATOM   1574 C C   . MET   A 1 210 ? -6.834  5.746   17.644  1.00 95.53 210 A 1 
ATOM   1575 O O   . MET   A 1 210 ? -7.653  5.177   18.368  1.00 93.86 210 A 1 
ATOM   1576 C CB  . MET   A 1 210 ? -6.766  5.024   15.250  1.00 95.90 210 A 1 
ATOM   1577 C CG  . MET   A 1 210 ? -7.511  5.073   13.916  1.00 93.79 210 A 1 
ATOM   1578 S SD  . MET   A 1 210 ? -7.036  3.717   12.807  1.00 91.37 210 A 1 
ATOM   1579 C CE  . MET   A 1 210 ? -8.260  3.955   11.496  1.00 80.44 210 A 1 
ATOM   1580 N N   . LYS   A 1 211 ? -5.610  6.062   18.079  1.00 95.85 211 A 1 
ATOM   1581 C CA  . LYS   A 1 211 ? -5.112  5.761   19.432  1.00 95.30 211 A 1 
ATOM   1582 C C   . LYS   A 1 211 ? -5.656  6.720   20.496  1.00 94.67 211 A 1 
ATOM   1583 O O   . LYS   A 1 211 ? -5.895  6.288   21.618  1.00 92.33 211 A 1 
ATOM   1584 C CB  . LYS   A 1 211 ? -3.577  5.752   19.437  1.00 94.67 211 A 1 
ATOM   1585 C CG  . LYS   A 1 211 ? -3.009  4.482   18.778  1.00 93.08 211 A 1 
ATOM   1586 C CD  . LYS   A 1 211 ? -1.472  4.511   18.776  1.00 91.84 211 A 1 
ATOM   1587 C CE  . LYS   A 1 211 ? -0.930  3.167   18.283  1.00 90.04 211 A 1 
ATOM   1588 N NZ  . LYS   A 1 211 ? 0.546   3.175   18.149  1.00 86.92 211 A 1 
ATOM   1589 N N   . ARG   A 1 212 ? -5.866  8.006   20.162  1.00 94.88 212 A 1 
ATOM   1590 C CA  . ARG   A 1 212 ? -6.406  8.994   21.114  1.00 93.98 212 A 1 
ATOM   1591 C C   . ARG   A 1 212 ? -7.892  8.789   21.403  1.00 93.79 212 A 1 
ATOM   1592 O O   . ARG   A 1 212 ? -8.334  9.045   22.519  1.00 90.77 212 A 1 
ATOM   1593 C CB  . ARG   A 1 212 ? -6.162  10.421  20.594  1.00 91.76 212 A 1 
ATOM   1594 C CG  . ARG   A 1 212 ? -4.720  10.878  20.845  1.00 78.58 212 A 1 
ATOM   1595 C CD  . ARG   A 1 212 ? -4.531  12.302  20.317  1.00 75.32 212 A 1 
ATOM   1596 N NE  . ARG   A 1 212 ? -3.179  12.820  20.619  1.00 66.23 212 A 1 
ATOM   1597 C CZ  . ARG   A 1 212 ? -2.745  14.048  20.365  1.00 60.23 212 A 1 
ATOM   1598 N NH1 . ARG   A 1 212 ? -3.499  14.942  19.781  1.00 56.38 212 A 1 
ATOM   1599 N NH2 . ARG   A 1 212 ? -1.532  14.396  20.691  1.00 52.01 212 A 1 
ATOM   1600 N N   . GLN   A 1 213 ? -8.669  8.338   20.424  1.00 93.04 213 A 1 
ATOM   1601 C CA  . GLN   A 1 213 ? -10.100 8.118   20.597  1.00 92.00 213 A 1 
ATOM   1602 C C   . GLN   A 1 213 ? -10.381 6.779   21.296  1.00 90.47 213 A 1 
ATOM   1603 O O   . GLN   A 1 213 ? -9.905  5.722   20.880  1.00 86.06 213 A 1 
ATOM   1604 C CB  . GLN   A 1 213 ? -10.800 8.176   19.242  1.00 91.09 213 A 1 
ATOM   1605 C CG  . GLN   A 1 213 ? -10.825 9.589   18.631  1.00 89.16 213 A 1 
ATOM   1606 C CD  . GLN   A 1 213 ? -11.571 9.589   17.295  1.00 90.74 213 A 1 
ATOM   1607 O OE1 . GLN   A 1 213 ? -11.864 8.550   16.718  1.00 86.78 213 A 1 
ATOM   1608 N NE2 . GLN   A 1 213 ? -11.917 10.740  16.770  1.00 86.60 213 A 1 
ATOM   1609 N N   . ARG   A 1 214 ? -11.237 6.800   22.322  1.00 89.80 214 A 1 
ATOM   1610 C CA  . ARG   A 1 214 ? -11.740 5.597   23.009  1.00 88.50 214 A 1 
ATOM   1611 C C   . ARG   A 1 214 ? -12.936 4.990   22.259  1.00 88.41 214 A 1 
ATOM   1612 O O   . ARG   A 1 214 ? -13.996 4.789   22.839  1.00 84.27 214 A 1 
ATOM   1613 C CB  . ARG   A 1 214 ? -12.054 5.904   24.481  1.00 86.18 214 A 1 
ATOM   1614 C CG  . ARG   A 1 214 ? -10.813 6.313   25.286  1.00 75.13 214 A 1 
ATOM   1615 C CD  . ARG   A 1 214 ? -11.199 6.495   26.757  1.00 67.98 214 A 1 
ATOM   1616 N NE  . ARG   A 1 214 ? -10.049 6.925   27.575  1.00 59.55 214 A 1 
ATOM   1617 C CZ  . ARG   A 1 214 ? -10.068 7.128   28.886  1.00 50.84 214 A 1 
ATOM   1618 N NH1 . ARG   A 1 214 ? -11.153 6.955   29.596  1.00 46.37 214 A 1 
ATOM   1619 N NH2 . ARG   A 1 214 ? -8.987  7.517   29.505  1.00 44.22 214 A 1 
ATOM   1620 N N   . LEU   A 1 215 ? -12.783 4.735   20.970  1.00 90.28 215 A 1 
ATOM   1621 C CA  . LEU   A 1 215 ? -13.827 4.162   20.118  1.00 90.67 215 A 1 
ATOM   1622 C C   . LEU   A 1 215 ? -13.424 2.781   19.584  1.00 90.94 215 A 1 
ATOM   1623 O O   . LEU   A 1 215 ? -12.232 2.525   19.389  1.00 90.09 215 A 1 
ATOM   1624 C CB  . LEU   A 1 215 ? -14.150 5.126   18.961  1.00 89.97 215 A 1 
ATOM   1625 C CG  . LEU   A 1 215 ? -14.768 6.466   19.390  1.00 88.04 215 A 1 
ATOM   1626 C CD1 . LEU   A 1 215 ? -14.992 7.319   18.142  1.00 85.82 215 A 1 
ATOM   1627 C CD2 . LEU   A 1 215 ? -16.109 6.284   20.103  1.00 85.73 215 A 1 
ATOM   1628 N N   . PRO   A 1 216 ? -14.396 1.888   19.300  1.00 90.43 216 A 1 
ATOM   1629 C CA  . PRO   A 1 216 ? -14.129 0.648   18.575  1.00 90.46 216 A 1 
ATOM   1630 C C   . PRO   A 1 216 ? -13.536 0.924   17.189  1.00 92.02 216 A 1 
ATOM   1631 O O   . PRO   A 1 216 ? -13.914 1.886   16.521  1.00 91.93 216 A 1 
ATOM   1632 C CB  . PRO   A 1 216 ? -15.475 -0.078  18.474  1.00 88.26 216 A 1 
ATOM   1633 C CG  . PRO   A 1 216 ? -16.314 0.525   19.600  1.00 85.15 216 A 1 
ATOM   1634 C CD  . PRO   A 1 216 ? -15.804 1.962   19.669  1.00 88.08 216 A 1 
ATOM   1635 N N   . LEU   A 1 217 ? -12.637 0.052   16.723  1.00 91.99 217 A 1 
ATOM   1636 C CA  . LEU   A 1 217 ? -11.980 0.211   15.418  1.00 92.98 217 A 1 
ATOM   1637 C C   . LEU   A 1 217 ? -12.986 0.238   14.261  1.00 93.51 217 A 1 
ATOM   1638 O O   . LEU   A 1 217 ? -12.841 1.065   13.370  1.00 93.53 217 A 1 
ATOM   1639 C CB  . LEU   A 1 217 ? -10.943 -0.907  15.230  1.00 93.01 217 A 1 
ATOM   1640 C CG  . LEU   A 1 217 ? -10.217 -0.875  13.868  1.00 92.06 217 A 1 
ATOM   1641 C CD1 . LEU   A 1 217 ? -9.394  0.401   13.669  1.00 90.69 217 A 1 
ATOM   1642 C CD2 . LEU   A 1 217 ? -9.272  -2.071  13.767  1.00 90.34 217 A 1 
ATOM   1643 N N   . ALA   A 1 218 ? -14.019 -0.616  14.281  1.00 92.28 218 A 1 
ATOM   1644 C CA  . ALA   A 1 218 ? -15.020 -0.642  13.211  1.00 91.82 218 A 1 
ATOM   1645 C C   . ALA   A 1 218 ? -15.763 0.690   13.077  1.00 92.87 218 A 1 
ATOM   1646 O O   . ALA   A 1 218 ? -16.000 1.129   11.961  1.00 92.44 218 A 1 
ATOM   1647 C CB  . ALA   A 1 218 ? -16.010 -1.776  13.440  1.00 90.20 218 A 1 
ATOM   1648 N N   . LEU   A 1 219 ? -16.064 1.382   14.190  1.00 91.87 219 A 1 
ATOM   1649 C CA  . LEU   A 1 219 ? -16.702 2.697   14.138  1.00 92.48 219 A 1 
ATOM   1650 C C   . LEU   A 1 219 ? -15.756 3.767   13.573  1.00 93.85 219 A 1 
ATOM   1651 O O   . LEU   A 1 219 ? -16.165 4.601   12.770  1.00 94.04 219 A 1 
ATOM   1652 C CB  . LEU   A 1 219 ? -17.202 3.065   15.543  1.00 91.20 219 A 1 
ATOM   1653 C CG  . LEU   A 1 219 ? -18.008 4.376   15.573  1.00 85.75 219 A 1 
ATOM   1654 C CD1 . LEU   A 1 219 ? -19.303 4.274   14.768  1.00 83.83 219 A 1 
ATOM   1655 C CD2 . LEU   A 1 219 ? -18.359 4.729   17.014  1.00 83.32 219 A 1 
ATOM   1656 N N   . GLN   A 1 220 ? -14.477 3.731   13.947  1.00 94.03 220 A 1 
ATOM   1657 C CA  . GLN   A 1 220 ? -13.466 4.639   13.389  1.00 95.08 220 A 1 
ATOM   1658 C C   . GLN   A 1 220 ? -13.273 4.411   11.884  1.00 95.94 220 A 1 
ATOM   1659 O O   . GLN   A 1 220 ? -13.193 5.373   11.121  1.00 96.09 220 A 1 
ATOM   1660 C CB  . GLN   A 1 220 ? -12.138 4.455   14.134  1.00 95.13 220 A 1 
ATOM   1661 C CG  . GLN   A 1 220 ? -12.238 4.895   15.599  1.00 94.31 220 A 1 
ATOM   1662 C CD  . GLN   A 1 220 ? -10.923 4.724   16.355  1.00 94.29 220 A 1 
ATOM   1663 O OE1 . GLN   A 1 220 ? -10.218 3.729   16.248  1.00 90.87 220 A 1 
ATOM   1664 N NE2 . GLN   A 1 220 ? -10.550 5.683   17.173  1.00 89.52 220 A 1 
ATOM   1665 N N   . ASN   A 1 221 ? -13.259 3.149   11.450  1.00 95.68 221 A 1 
ATOM   1666 C CA  . ASN   A 1 221 ? -13.217 2.791   10.037  1.00 95.98 221 A 1 
ATOM   1667 C C   . ASN   A 1 221 ? -14.483 3.244   9.302   1.00 96.44 221 A 1 
ATOM   1668 O O   . ASN   A 1 221 ? -14.372 3.788   8.211   1.00 96.42 221 A 1 
ATOM   1669 C CB  . ASN   A 1 221 ? -13.028 1.274   9.905   1.00 95.91 221 A 1 
ATOM   1670 C CG  . ASN   A 1 221 ? -11.610 0.803   10.186  1.00 94.98 221 A 1 
ATOM   1671 O OD1 . ASN   A 1 221 ? -10.662 1.553   10.289  1.00 89.44 221 A 1 
ATOM   1672 N ND2 . ASN   A 1 221 ? -11.428 -0.499  10.271  1.00 89.03 221 A 1 
ATOM   1673 N N   . LEU   A 1 222 ? -15.670 3.090   9.906   1.00 95.14 222 A 1 
ATOM   1674 C CA  . LEU   A 1 222 ? -16.930 3.566   9.331   1.00 95.08 222 A 1 
ATOM   1675 C C   . LEU   A 1 222 ? -16.868 5.071   9.044   1.00 95.69 222 A 1 
ATOM   1676 O O   . LEU   A 1 222 ? -17.177 5.493   7.933   1.00 95.52 222 A 1 
ATOM   1677 C CB  . LEU   A 1 222 ? -18.089 3.221   10.282  1.00 94.12 222 A 1 
ATOM   1678 C CG  . LEU   A 1 222 ? -19.485 3.504   9.688   1.00 89.31 222 A 1 
ATOM   1679 C CD1 . LEU   A 1 222 ? -19.859 2.465   8.633   1.00 85.20 222 A 1 
ATOM   1680 C CD2 . LEU   A 1 222 ? -20.536 3.471   10.793  1.00 84.50 222 A 1 
ATOM   1681 N N   . PHE   A 1 223 ? -16.391 5.878   10.000  1.00 95.73 223 A 1 
ATOM   1682 C CA  . PHE   A 1 223 ? -16.205 7.315   9.798   1.00 95.89 223 A 1 
ATOM   1683 C C   . PHE   A 1 223 ? -15.185 7.621   8.695   1.00 96.56 223 A 1 
ATOM   1684 O O   . PHE   A 1 223 ? -15.484 8.386   7.776   1.00 96.46 223 A 1 
ATOM   1685 C CB  . PHE   A 1 223 ? -15.784 7.975   11.120  1.00 95.13 223 A 1 
ATOM   1686 C CG  . PHE   A 1 223 ? -16.790 7.911   12.254  1.00 94.07 223 A 1 
ATOM   1687 C CD1 . PHE   A 1 223 ? -18.178 7.877   12.007  1.00 91.65 223 A 1 
ATOM   1688 C CD2 . PHE   A 1 223 ? -16.326 7.950   13.586  1.00 91.27 223 A 1 
ATOM   1689 C CE1 . PHE   A 1 223 ? -19.089 7.885   13.073  1.00 90.05 223 A 1 
ATOM   1690 C CE2 . PHE   A 1 223 ? -17.235 7.962   14.654  1.00 89.71 223 A 1 
ATOM   1691 C CZ  . PHE   A 1 223 ? -18.618 7.933   14.398  1.00 90.25 223 A 1 
ATOM   1692 N N   . LEU   A 1 224 ? -14.010 6.992   8.741   1.00 97.20 224 A 1 
ATOM   1693 C CA  . LEU   A 1 224 ? -12.945 7.197   7.758   1.00 97.53 224 A 1 
ATOM   1694 C C   . LEU   A 1 224 ? -13.422 6.880   6.337   1.00 97.68 224 A 1 
ATOM   1695 O O   . LEU   A 1 224 ? -13.242 7.693   5.432   1.00 97.47 224 A 1 
ATOM   1696 C CB  . LEU   A 1 224 ? -11.739 6.330   8.159   1.00 97.38 224 A 1 
ATOM   1697 C CG  . LEU   A 1 224 ? -10.577 6.344   7.149   1.00 96.57 224 A 1 
ATOM   1698 C CD1 . LEU   A 1 224 ? -9.998  7.743   6.956   1.00 95.41 224 A 1 
ATOM   1699 C CD2 . LEU   A 1 224 ? -9.456  5.430   7.648   1.00 95.33 224 A 1 
ATOM   1700 N N   . TYR   A 1 225 ? -14.039 5.721   6.136   1.00 97.97 225 A 1 
ATOM   1701 C CA  . TYR   A 1 225 ? -14.451 5.271   4.806   1.00 97.88 225 A 1 
ATOM   1702 C C   . TYR   A 1 225 ? -15.720 5.963   4.312   1.00 97.88 225 A 1 
ATOM   1703 O O   . TYR   A 1 225 ? -15.857 6.132   3.108   1.00 97.55 225 A 1 
ATOM   1704 C CB  . TYR   A 1 225 ? -14.570 3.745   4.773   1.00 97.69 225 A 1 
ATOM   1705 C CG  . TYR   A 1 225 ? -13.295 3.007   5.144   1.00 97.58 225 A 1 
ATOM   1706 C CD1 . TYR   A 1 225 ? -12.039 3.434   4.661   1.00 96.29 225 A 1 
ATOM   1707 C CD2 . TYR   A 1 225 ? -13.355 1.890   5.999   1.00 96.24 225 A 1 
ATOM   1708 C CE1 . TYR   A 1 225 ? -10.860 2.773   5.042   1.00 95.65 225 A 1 
ATOM   1709 C CE2 . TYR   A 1 225 ? -12.183 1.219   6.384   1.00 95.63 225 A 1 
ATOM   1710 C CZ  . TYR   A 1 225 ? -10.938 1.670   5.909   1.00 96.16 225 A 1 
ATOM   1711 O OH  . TYR   A 1 225 ? -9.786  1.030   6.303   1.00 94.70 225 A 1 
ATOM   1712 N N   . THR   A 1 226 ? -16.594 6.459   5.203   1.00 97.15 226 A 1 
ATOM   1713 C CA  . THR   A 1 226 ? -17.713 7.323   4.798   1.00 97.01 226 A 1 
ATOM   1714 C C   . THR   A 1 226 ? -17.192 8.599   4.138   1.00 97.26 226 A 1 
ATOM   1715 O O   . THR   A 1 226 ? -17.584 8.912   3.015   1.00 96.86 226 A 1 
ATOM   1716 C CB  . THR   A 1 226 ? -18.629 7.671   5.982   1.00 96.10 226 A 1 
ATOM   1717 O OG1 . THR   A 1 226 ? -19.171 6.498   6.536   1.00 89.77 226 A 1 
ATOM   1718 C CG2 . THR   A 1 226 ? -19.814 8.543   5.565   1.00 89.45 226 A 1 
ATOM   1719 N N   . PHE   A 1 227 ? -16.250 9.296   4.781   1.00 97.52 227 A 1 
ATOM   1720 C CA  . PHE   A 1 227 ? -15.618 10.468  4.166   1.00 97.41 227 A 1 
ATOM   1721 C C   . PHE   A 1 227 ? -14.816 10.109  2.906   1.00 97.32 227 A 1 
ATOM   1722 O O   . PHE   A 1 227 ? -14.836 10.858  1.933   1.00 96.56 227 A 1 
ATOM   1723 C CB  . PHE   A 1 227 ? -14.720 11.173  5.190   1.00 96.98 227 A 1 
ATOM   1724 C CG  . PHE   A 1 227 ? -15.468 11.881  6.300   1.00 96.55 227 A 1 
ATOM   1725 C CD1 . PHE   A 1 227 ? -16.335 12.947  5.996   1.00 94.74 227 A 1 
ATOM   1726 C CD2 . PHE   A 1 227 ? -15.294 11.495  7.640   1.00 94.50 227 A 1 
ATOM   1727 C CE1 . PHE   A 1 227 ? -17.029 13.613  7.017   1.00 93.34 227 A 1 
ATOM   1728 C CE2 . PHE   A 1 227 ? -15.984 12.158  8.665   1.00 93.24 227 A 1 
ATOM   1729 C CZ  . PHE   A 1 227 ? -16.857 13.214  8.354   1.00 93.76 227 A 1 
ATOM   1730 N N   . GLY   A 1 228 ? -14.151 8.960   2.894   1.00 97.64 228 A 1 
ATOM   1731 C CA  . GLY   A 1 228 ? -13.413 8.451   1.737   1.00 97.43 228 A 1 
ATOM   1732 C C   . GLY   A 1 228 ? -14.307 8.211   0.519   1.00 97.38 228 A 1 
ATOM   1733 O O   . GLY   A 1 228 ? -13.971 8.652   -0.580  1.00 96.59 228 A 1 
ATOM   1734 N N   . VAL   A 1 229 ? -15.466 7.572   0.704   1.00 97.37 229 A 1 
ATOM   1735 C CA  . VAL   A 1 229 ? -16.456 7.350   -0.363  1.00 97.09 229 A 1 
ATOM   1736 C C   . VAL   A 1 229 ? -16.993 8.678   -0.885  1.00 96.59 229 A 1 
ATOM   1737 O O   . VAL   A 1 229 ? -16.979 8.886   -2.093  1.00 95.64 229 A 1 
ATOM   1738 C CB  . VAL   A 1 229 ? -17.603 6.432   0.103   1.00 96.71 229 A 1 
ATOM   1739 C CG1 . VAL   A 1 229 ? -18.777 6.399   -0.882  1.00 93.57 229 A 1 
ATOM   1740 C CG2 . VAL   A 1 229 ? -17.105 4.991   0.247   1.00 94.23 229 A 1 
ATOM   1741 N N   . LEU   A 1 230 ? -17.402 9.595   -0.008  1.00 96.86 230 A 1 
ATOM   1742 C CA  . LEU   A 1 230 ? -17.927 10.905  -0.420  1.00 96.28 230 A 1 
ATOM   1743 C C   . LEU   A 1 230 ? -16.904 11.700  -1.241  1.00 95.37 230 A 1 
ATOM   1744 O O   . LEU   A 1 230 ? -17.236 12.240  -2.298  1.00 93.66 230 A 1 
ATOM   1745 C CB  . LEU   A 1 230 ? -18.354 11.706  0.823   1.00 95.81 230 A 1 
ATOM   1746 C CG  . LEU   A 1 230 ? -19.600 11.159  1.554   1.00 91.90 230 A 1 
ATOM   1747 C CD1 . LEU   A 1 230 ? -19.816 11.953  2.839   1.00 88.38 230 A 1 
ATOM   1748 C CD2 . LEU   A 1 230 ? -20.862 11.252  0.699   1.00 87.73 230 A 1 
ATOM   1749 N N   . LEU   A 1 231 ? -15.640 11.725  -0.794  1.00 96.41 231 A 1 
ATOM   1750 C CA  . LEU   A 1 231 ? -14.567 12.414  -1.505  1.00 95.58 231 A 1 
ATOM   1751 C C   . LEU   A 1 231 ? -14.292 11.782  -2.876  1.00 94.56 231 A 1 
ATOM   1752 O O   . LEU   A 1 231 ? -14.243 12.487  -3.884  1.00 92.69 231 A 1 
ATOM   1753 C CB  . LEU   A 1 231 ? -13.308 12.397  -0.622  1.00 94.67 231 A 1 
ATOM   1754 C CG  . LEU   A 1 231 ? -12.111 13.116  -1.269  1.00 83.74 231 A 1 
ATOM   1755 C CD1 . LEU   A 1 231 ? -12.306 14.629  -1.310  1.00 77.63 231 A 1 
ATOM   1756 C CD2 . LEU   A 1 231 ? -10.847 12.801  -0.477  1.00 77.22 231 A 1 
ATOM   1757 N N   . ASN   A 1 232 ? -14.123 10.460  -2.930  1.00 94.89 232 A 1 
ATOM   1758 C CA  . ASN   A 1 232 ? -13.802 9.769   -4.180  1.00 93.65 232 A 1 
ATOM   1759 C C   . ASN   A 1 232 ? -14.979 9.767   -5.159  1.00 92.14 232 A 1 
ATOM   1760 O O   . ASN   A 1 232 ? -14.742 9.794   -6.363  1.00 89.57 232 A 1 
ATOM   1761 C CB  . ASN   A 1 232 ? -13.298 8.351   -3.893  1.00 92.78 232 A 1 
ATOM   1762 C CG  . ASN   A 1 232 ? -11.875 8.361   -3.366  1.00 90.20 232 A 1 
ATOM   1763 O OD1 . ASN   A 1 232 ? -10.917 8.593   -4.087  1.00 80.78 232 A 1 
ATOM   1764 N ND2 . ASN   A 1 232 ? -11.698 8.128   -2.088  1.00 80.65 232 A 1 
ATOM   1765 N N   . LEU   A 1 233 ? -16.228 9.802   -4.670  1.00 93.90 233 A 1 
ATOM   1766 C CA  . LEU   A 1 233 ? -17.408 9.987   -5.513  1.00 93.07 233 A 1 
ATOM   1767 C C   . LEU   A 1 233 ? -17.374 11.357  -6.201  1.00 91.60 233 A 1 
ATOM   1768 O O   . LEU   A 1 233 ? -17.550 11.429  -7.417  1.00 88.13 233 A 1 
ATOM   1769 C CB  . LEU   A 1 233 ? -18.675 9.803   -4.659  1.00 92.08 233 A 1 
ATOM   1770 C CG  . LEU   A 1 233 ? -19.989 9.839   -5.463  1.00 85.77 233 A 1 
ATOM   1771 C CD1 . LEU   A 1 233 ? -20.100 8.657   -6.424  1.00 81.89 233 A 1 
ATOM   1772 C CD2 . LEU   A 1 233 ? -21.172 9.796   -4.497  1.00 80.40 233 A 1 
ATOM   1773 N N   . GLY   A 1 234 ? -17.065 12.426  -5.462  1.00 90.11 234 A 1 
ATOM   1774 C CA  . GLY   A 1 234 ? -16.889 13.768  -6.027  1.00 88.44 234 A 1 
ATOM   1775 C C   . GLY   A 1 234 ? -15.760 13.832  -7.063  1.00 87.62 234 A 1 
ATOM   1776 O O   . GLY   A 1 234 ? -15.953 14.345  -8.165  1.00 84.64 234 A 1 
ATOM   1777 N N   . LEU   A 1 235 ? -14.597 13.239  -6.753  1.00 88.20 235 A 1 
ATOM   1778 C CA  . LEU   A 1 235 ? -13.456 13.178  -7.676  1.00 85.69 235 A 1 
ATOM   1779 C C   . LEU   A 1 235 ? -13.746 12.328  -8.922  1.00 83.12 235 A 1 
ATOM   1780 O O   . LEU   A 1 235 ? -13.270 12.649  -10.010 1.00 78.28 235 A 1 
ATOM   1781 C CB  . LEU   A 1 235 ? -12.228 12.613  -6.939  1.00 84.20 235 A 1 
ATOM   1782 C CG  . LEU   A 1 235 ? -11.629 13.542  -5.865  1.00 83.21 235 A 1 
ATOM   1783 C CD1 . LEU   A 1 235 ? -10.515 12.801  -5.127  1.00 80.32 235 A 1 
ATOM   1784 C CD2 . LEU   A 1 235 ? -11.041 14.818  -6.467  1.00 79.42 235 A 1 
ATOM   1785 N N   . HIS   A 1 236 ? -14.519 11.246  -8.778  1.00 84.22 236 A 1 
ATOM   1786 C CA  . HIS   A 1 236 ? -14.913 10.404  -9.901  1.00 80.04 236 A 1 
ATOM   1787 C C   . HIS   A 1 236 ? -15.904 11.120  -10.814 1.00 78.63 236 A 1 
ATOM   1788 O O   . HIS   A 1 236 ? -15.726 11.089  -12.034 1.00 75.50 236 A 1 
ATOM   1789 C CB  . HIS   A 1 236 ? -15.466 9.068   -9.390  1.00 78.50 236 A 1 
ATOM   1790 C CG  . HIS   A 1 236 ? -15.806 8.129   -10.511 1.00 78.88 236 A 1 
ATOM   1791 N ND1 . HIS   A 1 236 ? -14.918 7.322   -11.194 1.00 70.56 236 A 1 
ATOM   1792 C CD2 . HIS   A 1 236 ? -17.040 7.946   -11.094 1.00 70.53 236 A 1 
ATOM   1793 C CE1 . HIS   A 1 236 ? -15.608 6.672   -12.153 1.00 71.33 236 A 1 
ATOM   1794 N NE2 . HIS   A 1 236 ? -16.891 7.027   -12.121 1.00 73.07 236 A 1 
ATOM   1795 N N   . ALA   A 1 237 ? -16.896 11.808  -10.239 1.00 78.74 237 A 1 
ATOM   1796 C CA  . ALA   A 1 237 ? -17.891 12.578  -10.981 1.00 76.93 237 A 1 
ATOM   1797 C C   . ALA   A 1 237 ? -17.279 13.794  -11.699 1.00 75.16 237 A 1 
ATOM   1798 O O   . ALA   A 1 237 ? -17.650 14.087  -12.832 1.00 69.68 237 A 1 
ATOM   1799 C CB  . ALA   A 1 237 ? -18.994 13.002  -10.004 1.00 74.50 237 A 1 
ATOM   1800 N N   . GLY   A 1 238 ? -16.316 14.471  -11.074 1.00 68.08 238 A 1 
ATOM   1801 C CA  . GLY   A 1 238 ? -15.588 15.593  -11.681 1.00 64.71 238 A 1 
ATOM   1802 C C   . GLY   A 1 238 ? -14.523 15.180  -12.701 1.00 65.01 238 A 1 
ATOM   1803 O O   . GLY   A 1 238 ? -14.023 16.015  -13.457 1.00 60.06 238 A 1 
ATOM   1804 N N   . GLY   A 1 239 ? -14.148 13.901  -12.735 1.00 66.46 239 A 1 
ATOM   1805 C CA  . GLY   A 1 239 ? -13.225 13.376  -13.733 1.00 63.73 239 A 1 
ATOM   1806 C C   . GLY   A 1 239 ? -13.883 13.296  -15.113 1.00 63.68 239 A 1 
ATOM   1807 O O   . GLY   A 1 239 ? -15.010 12.835  -15.235 1.00 57.42 239 A 1 
ATOM   1808 N N   . GLY   A 1 240 ? -13.145 13.693  -16.149 1.00 61.79 240 A 1 
ATOM   1809 C CA  . GLY   A 1 240 ? -13.632 13.758  -17.530 1.00 60.74 240 A 1 
ATOM   1810 C C   . GLY   A 1 240 ? -14.121 12.426  -18.124 1.00 62.15 240 A 1 
ATOM   1811 O O   . GLY   A 1 240 ? -14.273 11.422  -17.428 1.00 56.50 240 A 1 
ATOM   1812 N N   . SER   A 1 241 ? -14.349 12.426  -19.444 1.00 61.42 241 A 1 
ATOM   1813 C CA  . SER   A 1 241 ? -14.803 11.256  -20.193 1.00 61.83 241 A 1 
ATOM   1814 C C   . SER   A 1 241 ? -13.846 10.069  -20.038 1.00 63.96 241 A 1 
ATOM   1815 O O   . SER   A 1 241 ? -12.628 10.220  -19.932 1.00 57.67 241 A 1 
ATOM   1816 C CB  . SER   A 1 241 ? -14.991 11.623  -21.674 1.00 55.39 241 A 1 
ATOM   1817 O OG  . SER   A 1 241 ? -13.841 12.276  -22.172 1.00 49.34 241 A 1 
ATOM   1818 N N   . GLY   A 1 242 ? -14.415 8.861   -20.010 1.00 64.43 242 A 1 
ATOM   1819 C CA  . GLY   A 1 242 ? -13.684 7.609   -19.859 1.00 65.47 242 A 1 
ATOM   1820 C C   . GLY   A 1 242 ? -14.646 6.459   -19.577 1.00 69.17 242 A 1 
ATOM   1821 O O   . GLY   A 1 242 ? -15.856 6.686   -19.561 1.00 64.70 242 A 1 
ATOM   1822 N N   . PRO   A 1 243 ? -14.121 5.248   -19.323 1.00 66.64 243 A 1 
ATOM   1823 C CA  . PRO   A 1 243 ? -14.949 4.095   -18.987 1.00 67.57 243 A 1 
ATOM   1824 C C   . PRO   A 1 243 ? -15.904 4.392   -17.828 1.00 71.44 243 A 1 
ATOM   1825 O O   . PRO   A 1 243 ? -15.556 5.115   -16.883 1.00 67.26 243 A 1 
ATOM   1826 C CB  . PRO   A 1 243 ? -13.974 2.962   -18.651 1.00 62.36 243 A 1 
ATOM   1827 C CG  . PRO   A 1 243 ? -12.700 3.351   -19.391 1.00 60.57 243 A 1 
ATOM   1828 C CD  . PRO   A 1 243 ? -12.718 4.877   -19.350 1.00 63.85 243 A 1 
ATOM   1829 N N   . GLY   A 1 244 ? -17.100 3.818   -17.891 1.00 70.46 244 A 1 
ATOM   1830 C CA  . GLY   A 1 244 ? -18.092 3.899   -16.829 1.00 71.98 244 A 1 
ATOM   1831 C C   . GLY   A 1 244 ? -17.578 3.316   -15.508 1.00 75.23 244 A 1 
ATOM   1832 O O   . GLY   A 1 244 ? -16.552 2.635   -15.456 1.00 71.17 244 A 1 
ATOM   1833 N N   . LEU   A 1 245 ? -18.301 3.555   -14.405 1.00 73.62 245 A 1 
ATOM   1834 C CA  . LEU   A 1 245 ? -17.881 3.118   -13.065 1.00 74.86 245 A 1 
ATOM   1835 C C   . LEU   A 1 245 ? -17.580 1.611   -12.993 1.00 78.21 245 A 1 
ATOM   1836 O O   . LEU   A 1 245 ? -16.612 1.217   -12.344 1.00 73.04 245 A 1 
ATOM   1837 C CB  . LEU   A 1 245 ? -18.969 3.515   -12.049 1.00 68.72 245 A 1 
ATOM   1838 C CG  . LEU   A 1 245 ? -18.658 3.094   -10.597 1.00 68.44 245 A 1 
ATOM   1839 C CD1 . LEU   A 1 245 ? -17.425 3.799   -10.038 1.00 67.44 245 A 1 
ATOM   1840 C CD2 . LEU   A 1 245 ? -19.843 3.420   -9.689  1.00 67.00 245 A 1 
ATOM   1841 N N   . LEU   A 1 246 ? -18.397 0.782   -13.641 1.00 79.66 246 A 1 
ATOM   1842 C CA  . LEU   A 1 246 ? -18.275 -0.683  -13.645 1.00 81.35 246 A 1 
ATOM   1843 C C   . LEU   A 1 246 ? -17.740 -1.236  -14.975 1.00 81.80 246 A 1 
ATOM   1844 O O   . LEU   A 1 246 ? -17.654 -2.447  -15.151 1.00 76.59 246 A 1 
ATOM   1845 C CB  . LEU   A 1 246 ? -19.635 -1.310  -13.284 1.00 76.98 246 A 1 
ATOM   1846 C CG  . LEU   A 1 246 ? -20.174 -0.937  -11.892 1.00 76.06 246 A 1 
ATOM   1847 C CD1 . LEU   A 1 246 ? -21.541 -1.584  -11.685 1.00 72.92 246 A 1 
ATOM   1848 C CD2 . LEU   A 1 246 ? -19.248 -1.404  -10.767 1.00 71.85 246 A 1 
ATOM   1849 N N   . GLU   A 1 247 ? -17.392 -0.362  -15.911 1.00 83.17 247 A 1 
ATOM   1850 C CA  . GLU   A 1 247 ? -16.933 -0.775  -17.229 1.00 82.50 247 A 1 
ATOM   1851 C C   . GLU   A 1 247 ? -15.511 -1.339  -17.159 1.00 81.17 247 A 1 
ATOM   1852 O O   . GLU   A 1 247 ? -14.628 -0.784  -16.494 1.00 76.75 247 A 1 
ATOM   1853 C CB  . GLU   A 1 247 ? -17.053 0.412   -18.193 1.00 79.28 247 A 1 
ATOM   1854 C CG  . GLU   A 1 247 ? -16.912 0.009   -19.661 1.00 71.69 247 A 1 
ATOM   1855 C CD  . GLU   A 1 247 ? -17.064 1.217   -20.604 1.00 67.91 247 A 1 
ATOM   1856 O OE1 . GLU   A 1 247 ? -16.704 1.065   -21.788 1.00 61.60 247 A 1 
ATOM   1857 O OE2 . GLU   A 1 247 ? -17.501 2.296   -20.131 1.00 66.62 247 A 1 
ATOM   1858 N N   . GLY   A 1 248 ? -15.296 -2.488  -17.803 1.00 81.32 248 A 1 
ATOM   1859 C CA  . GLY   A 1 248 ? -14.009 -3.184  -17.808 1.00 81.13 248 A 1 
ATOM   1860 C C   . GLY   A 1 248 ? -13.691 -3.974  -16.530 1.00 83.02 248 A 1 
ATOM   1861 O O   . GLY   A 1 248 ? -12.590 -4.514  -16.408 1.00 78.90 248 A 1 
ATOM   1862 N N   . PHE   A 1 249 ? -14.617 -4.082  -15.578 1.00 82.47 249 A 1 
ATOM   1863 C CA  . PHE   A 1 249 ? -14.427 -4.898  -14.376 1.00 82.77 249 A 1 
ATOM   1864 C C   . PHE   A 1 249 ? -14.646 -6.388  -14.669 1.00 82.51 249 A 1 
ATOM   1865 O O   . PHE   A 1 249 ? -15.760 -6.900  -14.676 1.00 77.85 249 A 1 
ATOM   1866 C CB  . PHE   A 1 249 ? -15.288 -4.387  -13.217 1.00 80.49 249 A 1 
ATOM   1867 C CG  . PHE   A 1 249 ? -14.617 -3.265  -12.456 1.00 80.10 249 A 1 
ATOM   1868 C CD1 . PHE   A 1 249 ? -13.820 -3.547  -11.329 1.00 76.85 249 A 1 
ATOM   1869 C CD2 . PHE   A 1 249 ? -14.714 -1.940  -12.918 1.00 74.95 249 A 1 
ATOM   1870 C CE1 . PHE   A 1 249 ? -13.134 -2.517  -10.668 1.00 73.08 249 A 1 
ATOM   1871 C CE2 . PHE   A 1 249 ? -14.024 -0.907  -12.263 1.00 72.63 249 A 1 
ATOM   1872 C CZ  . PHE   A 1 249 ? -13.230 -1.196  -11.142 1.00 72.53 249 A 1 
ATOM   1873 N N   . SER   A 1 250 ? -13.540 -7.116  -14.842 1.00 83.51 250 A 1 
ATOM   1874 C CA  . SER   A 1 250 ? -13.502 -8.579  -14.888 1.00 82.98 250 A 1 
ATOM   1875 C C   . SER   A 1 250 ? -13.529 -9.202  -13.481 1.00 84.81 250 A 1 
ATOM   1876 O O   . SER   A 1 250 ? -13.390 -8.514  -12.468 1.00 81.69 250 A 1 
ATOM   1877 C CB  . SER   A 1 250 ? -12.256 -9.023  -15.662 1.00 78.26 250 A 1 
ATOM   1878 O OG  . SER   A 1 250 ? -11.087 -8.737  -14.921 1.00 71.34 250 A 1 
ATOM   1879 N N   . GLY   A 1 251 ? -13.627 -10.537 -13.402 1.00 86.45 251 A 1 
ATOM   1880 C CA  . GLY   A 1 251 ? -13.487 -11.264 -12.132 1.00 88.18 251 A 1 
ATOM   1881 C C   . GLY   A 1 251 ? -12.157 -10.986 -11.413 1.00 89.98 251 A 1 
ATOM   1882 O O   . GLY   A 1 251 ? -12.129 -10.835 -10.193 1.00 88.27 251 A 1 
ATOM   1883 N N   . TRP   A 1 252 ? -11.066 -10.832 -12.174 1.00 88.52 252 A 1 
ATOM   1884 C CA  . TRP   A 1 252 ? -9.764  -10.438 -11.623 1.00 89.06 252 A 1 
ATOM   1885 C C   . TRP   A 1 252 ? -9.783  -9.022  -11.046 1.00 90.42 252 A 1 
ATOM   1886 O O   . TRP   A 1 252 ? -9.247  -8.793  -9.960  1.00 89.36 252 A 1 
ATOM   1887 C CB  . TRP   A 1 252 ? -8.687  -10.552 -12.705 1.00 86.89 252 A 1 
ATOM   1888 C CG  . TRP   A 1 252 ? -8.354  -11.953 -13.104 1.00 84.51 252 A 1 
ATOM   1889 C CD1 . TRP   A 1 252 ? -8.534  -12.508 -14.322 1.00 77.41 252 A 1 
ATOM   1890 C CD2 . TRP   A 1 252 ? -7.752  -12.996 -12.265 1.00 79.76 252 A 1 
ATOM   1891 N NE1 . TRP   A 1 252 ? -8.081  -13.825 -14.310 1.00 73.60 252 A 1 
ATOM   1892 C CE2 . TRP   A 1 252 ? -7.600  -14.160 -13.063 1.00 76.74 252 A 1 
ATOM   1893 C CE3 . TRP   A 1 252 ? -7.323  -13.050 -10.922 1.00 72.14 252 A 1 
ATOM   1894 C CZ2 . TRP   A 1 252 ? -7.046  -15.357 -12.542 1.00 73.10 252 A 1 
ATOM   1895 C CZ3 . TRP   A 1 252 ? -6.775  -14.244 -10.402 1.00 71.93 252 A 1 
ATOM   1896 C CH2 . TRP   A 1 252 ? -6.640  -15.378 -11.205 1.00 72.51 252 A 1 
ATOM   1897 N N   . ALA   A 1 253 ? -10.440 -8.073  -11.710 1.00 89.63 253 A 1 
ATOM   1898 C CA  . ALA   A 1 253 ? -10.578 -6.706  -11.215 1.00 89.92 253 A 1 
ATOM   1899 C C   . ALA   A 1 253 ? -11.399 -6.648  -9.913  1.00 91.63 253 A 1 
ATOM   1900 O O   . ALA   A 1 253 ? -11.022 -5.944  -8.975  1.00 91.23 253 A 1 
ATOM   1901 C CB  . ALA   A 1 253 ? -11.192 -5.849  -12.321 1.00 87.48 253 A 1 
ATOM   1902 N N   . ALA   A 1 254 ? -12.465 -7.454  -9.802  1.00 92.47 254 A 1 
ATOM   1903 C CA  . ALA   A 1 254 ? -13.221 -7.600  -8.558  1.00 92.94 254 A 1 
ATOM   1904 C C   . ALA   A 1 254 ? -12.350 -8.174  -7.423  1.00 93.85 254 A 1 
ATOM   1905 O O   . ALA   A 1 254 ? -12.395 -7.683  -6.292  1.00 93.20 254 A 1 
ATOM   1906 C CB  . ALA   A 1 254 ? -14.450 -8.475  -8.834  1.00 91.43 254 A 1 
ATOM   1907 N N   . LEU   A 1 255 ? -11.494 -9.157  -7.731  1.00 93.35 255 A 1 
ATOM   1908 C CA  . LEU   A 1 255 ? -10.546 -9.714  -6.766  1.00 93.65 255 A 1 
ATOM   1909 C C   . LEU   A 1 255 ? -9.488  -8.683  -6.324  1.00 94.25 255 A 1 
ATOM   1910 O O   . LEU   A 1 255 ? -9.144  -8.628  -5.140  1.00 93.55 255 A 1 
ATOM   1911 C CB  . LEU   A 1 255 ? -9.906  -10.976 -7.373  1.00 92.64 255 A 1 
ATOM   1912 C CG  . LEU   A 1 255 ? -9.056  -11.784 -6.374  1.00 83.01 255 A 1 
ATOM   1913 C CD1 . LEU   A 1 255 ? -9.892  -12.340 -5.220  1.00 80.00 255 A 1 
ATOM   1914 C CD2 . LEU   A 1 255 ? -8.400  -12.957 -7.096  1.00 79.60 255 A 1 
ATOM   1915 N N   . VAL   A 1 256 ? -9.011  -7.823  -7.236  1.00 93.33 256 A 1 
ATOM   1916 C CA  . VAL   A 1 256 ? -8.122  -6.692  -6.908  1.00 92.97 256 A 1 
ATOM   1917 C C   . VAL   A 1 256 ? -8.806  -5.732  -5.937  1.00 93.90 256 A 1 
ATOM   1918 O O   . VAL   A 1 256 ? -8.231  -5.412  -4.896  1.00 93.76 256 A 1 
ATOM   1919 C CB  . VAL   A 1 256 ? -7.654  -5.944  -8.171  1.00 91.39 256 A 1 
ATOM   1920 C CG1 . VAL   A 1 256 ? -6.948  -4.619  -7.861  1.00 85.70 256 A 1 
ATOM   1921 C CG2 . VAL   A 1 256 ? -6.661  -6.801  -8.955  1.00 86.17 256 A 1 
ATOM   1922 N N   . VAL   A 1 257 ? -10.036 -5.315  -6.216  1.00 94.44 257 A 1 
ATOM   1923 C CA  . VAL   A 1 257 ? -10.807 -4.418  -5.338  1.00 94.65 257 A 1 
ATOM   1924 C C   . VAL   A 1 257 ? -11.003 -5.043  -3.954  1.00 95.21 257 A 1 
ATOM   1925 O O   . VAL   A 1 257 ? -10.725 -4.394  -2.941  1.00 95.10 257 A 1 
ATOM   1926 C CB  . VAL   A 1 257 ? -12.156 -4.046  -5.988  1.00 93.88 257 A 1 
ATOM   1927 C CG1 . VAL   A 1 257 ? -13.095 -3.321  -5.022  1.00 90.86 257 A 1 
ATOM   1928 C CG2 . VAL   A 1 257 ? -11.926 -3.117  -7.186  1.00 91.66 257 A 1 
ATOM   1929 N N   . LEU   A 1 258 ? -11.403 -6.319  -3.888  1.00 95.40 258 A 1 
ATOM   1930 C CA  . LEU   A 1 258 ? -11.583 -7.031  -2.622  1.00 95.43 258 A 1 
ATOM   1931 C C   . LEU   A 1 258 ? -10.267 -7.146  -1.837  1.00 95.46 258 A 1 
ATOM   1932 O O   . LEU   A 1 258 ? -10.235 -6.856  -0.638  1.00 95.16 258 A 1 
ATOM   1933 C CB  . LEU   A 1 258 ? -12.202 -8.408  -2.912  1.00 95.14 258 A 1 
ATOM   1934 C CG  . LEU   A 1 258 ? -12.485 -9.244  -1.646  1.00 90.65 258 A 1 
ATOM   1935 C CD1 . LEU   A 1 258 ? -13.480 -8.563  -0.709  1.00 87.69 258 A 1 
ATOM   1936 C CD2 . LEU   A 1 258 ? -13.038 -10.609 -2.047  1.00 87.43 258 A 1 
ATOM   1937 N N   . SER   A 1 259 ? -9.170  -7.511  -2.499  1.00 95.07 259 A 1 
ATOM   1938 C CA  . SER   A 1 259 ? -7.857  -7.624  -1.855  1.00 94.39 259 A 1 
ATOM   1939 C C   . SER   A 1 259 ? -7.376  -6.284  -1.290  1.00 94.89 259 A 1 
ATOM   1940 O O   . SER   A 1 259 ? -6.894  -6.230  -0.156  1.00 94.43 259 A 1 
ATOM   1941 C CB  . SER   A 1 259 ? -6.826  -8.226  -2.821  1.00 93.00 259 A 1 
ATOM   1942 O OG  . SER   A 1 259 ? -6.463  -7.324  -3.841  1.00 82.62 259 A 1 
ATOM   1943 N N   . GLN   A 1 260 ? -7.592  -5.186  -2.013  1.00 95.97 260 A 1 
ATOM   1944 C CA  . GLN   A 1 260 ? -7.262  -3.837  -1.545  1.00 95.78 260 A 1 
ATOM   1945 C C   . GLN   A 1 260 ? -8.150  -3.392  -0.379  1.00 96.54 260 A 1 
ATOM   1946 O O   . GLN   A 1 260 ? -7.662  -2.757  0.558   1.00 96.03 260 A 1 
ATOM   1947 C CB  . GLN   A 1 260 ? -7.379  -2.843  -2.710  1.00 94.84 260 A 1 
ATOM   1948 C CG  . GLN   A 1 260 ? -6.214  -2.929  -3.696  1.00 87.55 260 A 1 
ATOM   1949 C CD  . GLN   A 1 260 ? -4.930  -2.327  -3.114  1.00 82.16 260 A 1 
ATOM   1950 O OE1 . GLN   A 1 260 ? -4.351  -2.811  -2.166  1.00 70.79 260 A 1 
ATOM   1951 N NE2 . GLN   A 1 260 ? -4.456  -1.233  -3.666  1.00 70.46 260 A 1 
ATOM   1952 N N   . ALA   A 1 261 ? -9.429  -3.735  -0.403  1.00 96.63 261 A 1 
ATOM   1953 C CA  . ALA   A 1 261 ? -10.339 -3.441  0.697   1.00 96.89 261 A 1 
ATOM   1954 C C   . ALA   A 1 261 ? -9.920  -4.171  1.984   1.00 96.90 261 A 1 
ATOM   1955 O O   . ALA   A 1 261 ? -9.766  -3.536  3.032   1.00 96.44 261 A 1 
ATOM   1956 C CB  . ALA   A 1 261 ? -11.764 -3.792  0.266   1.00 96.98 261 A 1 
ATOM   1957 N N   . LEU   A 1 262 ? -9.639  -5.474  1.900   1.00 96.73 262 A 1 
ATOM   1958 C CA  . LEU   A 1 262 ? -9.138  -6.273  3.021   1.00 96.53 262 A 1 
ATOM   1959 C C   . LEU   A 1 262 ? -7.792  -5.747  3.529   1.00 96.47 262 A 1 
ATOM   1960 O O   . LEU   A 1 262 ? -7.612  -5.583  4.737   1.00 95.89 262 A 1 
ATOM   1961 C CB  . LEU   A 1 262 ? -9.012  -7.746  2.590   1.00 96.10 262 A 1 
ATOM   1962 C CG  . LEU   A 1 262 ? -10.352 -8.458  2.322   1.00 92.49 262 A 1 
ATOM   1963 C CD1 . LEU   A 1 262 ? -10.081 -9.866  1.798   1.00 89.18 262 A 1 
ATOM   1964 C CD2 . LEU   A 1 262 ? -11.209 -8.566  3.587   1.00 88.88 262 A 1 
ATOM   1965 N N   . ASN   A 1 263 ? -6.877  -5.396  2.625   1.00 97.01 263 A 1 
ATOM   1966 C CA  . ASN   A 1 263 ? -5.604  -4.775  2.981   1.00 96.68 263 A 1 
ATOM   1967 C C   . ASN   A 1 263 ? -5.807  -3.471  3.768   1.00 96.88 263 A 1 
ATOM   1968 O O   . ASN   A 1 263 ? -5.204  -3.296  4.822   1.00 96.33 263 A 1 
ATOM   1969 C CB  . ASN   A 1 263 ? -4.797  -4.560  1.692   1.00 95.53 263 A 1 
ATOM   1970 C CG  . ASN   A 1 263 ? -3.462  -3.889  1.942   1.00 90.41 263 A 1 
ATOM   1971 O OD1 . ASN   A 1 263 ? -2.859  -3.974  2.994   1.00 80.69 263 A 1 
ATOM   1972 N ND2 . ASN   A 1 263 ? -2.978  -3.174  0.955   1.00 79.11 263 A 1 
ATOM   1973 N N   . GLY   A 1 264 ? -6.695  -2.580  3.317   1.00 97.04 264 A 1 
ATOM   1974 C CA  . GLY   A 1 264 ? -6.996  -1.329  4.024   1.00 96.97 264 A 1 
ATOM   1975 C C   . GLY   A 1 264 ? -7.549  -1.542  5.440   1.00 97.26 264 A 1 
ATOM   1976 O O   . GLY   A 1 264 ? -7.108  -0.881  6.385   1.00 96.71 264 A 1 
ATOM   1977 N N   . LEU   A 1 265 ? -8.462  -2.503  5.622   1.00 96.95 265 A 1 
ATOM   1978 C CA  . LEU   A 1 265 ? -9.027  -2.866  6.928   1.00 96.73 265 A 1 
ATOM   1979 C C   . LEU   A 1 265 ? -7.963  -3.445  7.872   1.00 96.60 265 A 1 
ATOM   1980 O O   . LEU   A 1 265 ? -7.853  -3.025  9.030   1.00 95.69 265 A 1 
ATOM   1981 C CB  . LEU   A 1 265 ? -10.166 -3.883  6.727   1.00 96.44 265 A 1 
ATOM   1982 C CG  . LEU   A 1 265 ? -11.414 -3.320  6.024   1.00 95.09 265 A 1 
ATOM   1983 C CD1 . LEU   A 1 265 ? -12.414 -4.444  5.766   1.00 92.70 265 A 1 
ATOM   1984 C CD2 . LEU   A 1 265 ? -12.102 -2.252  6.868   1.00 91.88 265 A 1 
ATOM   1985 N N   . LEU   A 1 266 ? -7.138  -4.362  7.374   1.00 96.60 266 A 1 
ATOM   1986 C CA  . LEU   A 1 266 ? -6.031  -4.948  8.133   1.00 96.38 266 A 1 
ATOM   1987 C C   . LEU   A 1 266 ? -4.990  -3.887  8.508   1.00 96.23 266 A 1 
ATOM   1988 O O   . LEU   A 1 266 ? -4.511  -3.864  9.641   1.00 95.48 266 A 1 
ATOM   1989 C CB  . LEU   A 1 266 ? -5.392  -6.065  7.298   1.00 95.88 266 A 1 
ATOM   1990 C CG  . LEU   A 1 266 ? -6.271  -7.317  7.149   1.00 94.11 266 A 1 
ATOM   1991 C CD1 . LEU   A 1 266 ? -5.696  -8.203  6.048   1.00 91.97 266 A 1 
ATOM   1992 C CD2 . LEU   A 1 266 ? -6.329  -8.121  8.451   1.00 91.56 266 A 1 
ATOM   1993 N N   . MET   A 1 267 ? -4.690  -2.965  7.603   1.00 96.80 267 A 1 
ATOM   1994 C CA  . MET   A 1 267 ? -3.750  -1.872  7.846   1.00 96.46 267 A 1 
ATOM   1995 C C   . MET   A 1 267 ? -4.259  -0.909  8.927   1.00 96.62 267 A 1 
ATOM   1996 O O   . MET   A 1 267 ? -3.479  -0.474  9.769   1.00 95.59 267 A 1 
ATOM   1997 C CB  . MET   A 1 267 ? -3.471  -1.153  6.528   1.00 95.08 267 A 1 
ATOM   1998 C CG  . MET   A 1 267 ? -2.156  -0.382  6.560   1.00 87.66 267 A 1 
ATOM   1999 S SD  . MET   A 1 267 ? -1.120  -0.633  5.085   1.00 82.29 267 A 1 
ATOM   2000 C CE  . MET   A 1 267 ? -2.263  -0.170  3.768   1.00 72.66 267 A 1 
ATOM   2001 N N   . SER   A 1 268 ? -5.564  -0.640  8.977   1.00 96.62 268 A 1 
ATOM   2002 C CA  . SER   A 1 268 ? -6.181  0.120   10.068  1.00 96.57 268 A 1 
ATOM   2003 C C   . SER   A 1 268 ? -6.004  -0.574  11.424  1.00 96.49 268 A 1 
ATOM   2004 O O   . SER   A 1 268 ? -5.669  0.073   12.417  1.00 95.16 268 A 1 
ATOM   2005 C CB  . SER   A 1 268 ? -7.675  0.330   9.798   1.00 95.79 268 A 1 
ATOM   2006 O OG  . SER   A 1 268 ? -7.866  1.173   8.686   1.00 85.08 268 A 1 
ATOM   2007 N N   . ALA   A 1 269 ? -6.168  -1.900  11.475  1.00 96.52 269 A 1 
ATOM   2008 C CA  . ALA   A 1 269 ? -5.934  -2.680  12.689  1.00 95.96 269 A 1 
ATOM   2009 C C   . ALA   A 1 269 ? -4.454  -2.667  13.109  1.00 95.95 269 A 1 
ATOM   2010 O O   . ALA   A 1 269 ? -4.150  -2.427  14.279  1.00 94.74 269 A 1 
ATOM   2011 C CB  . ALA   A 1 269 ? -6.461  -4.103  12.475  1.00 95.11 269 A 1 
ATOM   2012 N N   . VAL   A 1 270 ? -3.524  -2.829  12.160  1.00 96.58 270 A 1 
ATOM   2013 C CA  . VAL   A 1 270 ? -2.072  -2.748  12.406  1.00 96.27 270 A 1 
ATOM   2014 C C   . VAL   A 1 270 ? -1.680  -1.372  12.945  1.00 95.86 270 A 1 
ATOM   2015 O O   . VAL   A 1 270 ? -0.930  -1.288  13.915  1.00 94.44 270 A 1 
ATOM   2016 C CB  . VAL   A 1 270 ? -1.268  -3.091  11.136  1.00 95.72 270 A 1 
ATOM   2017 C CG1 . VAL   A 1 270 ? 0.234   -2.840  11.296  1.00 93.00 270 A 1 
ATOM   2018 C CG2 . VAL   A 1 270 ? -1.434  -4.573  10.777  1.00 93.92 270 A 1 
ATOM   2019 N N   . MET   A 1 271 ? -2.210  -0.284  12.384  1.00 95.54 271 A 1 
ATOM   2020 C CA  . MET   A 1 271 ? -1.914  1.077   12.844  1.00 95.10 271 A 1 
ATOM   2021 C C   . MET   A 1 271 ? -2.485  1.367   14.235  1.00 95.16 271 A 1 
ATOM   2022 O O   . MET   A 1 271 ? -1.814  1.987   15.057  1.00 92.82 271 A 1 
ATOM   2023 C CB  . MET   A 1 271 ? -2.458  2.088   11.836  1.00 93.20 271 A 1 
ATOM   2024 C CG  . MET   A 1 271 ? -1.619  2.103   10.557  1.00 87.93 271 A 1 
ATOM   2025 S SD  . MET   A 1 271 ? -2.272  3.191   9.267   1.00 86.74 271 A 1 
ATOM   2026 C CE  . MET   A 1 271 ? -2.123  4.769   10.112  1.00 77.93 271 A 1 
ATOM   2027 N N   . LYS   A 1 272 ? -3.708  0.902   14.525  1.00 95.74 272 A 1 
ATOM   2028 C CA  . LYS   A 1 272 ? -4.343  1.122   15.831  1.00 95.60 272 A 1 
ATOM   2029 C C   . LYS   A 1 272 ? -3.676  0.334   16.954  1.00 95.45 272 A 1 
ATOM   2030 O O   . LYS   A 1 272 ? -3.433  0.885   18.030  1.00 93.40 272 A 1 
ATOM   2031 C CB  . LYS   A 1 272 ? -5.845  0.818   15.733  1.00 94.83 272 A 1 
ATOM   2032 C CG  . LYS   A 1 272 ? -6.524  1.081   17.089  1.00 93.55 272 A 1 
ATOM   2033 C CD  . LYS   A 1 272 ? -8.043  1.182   16.973  1.00 91.85 272 A 1 
ATOM   2034 C CE  . LYS   A 1 272 ? -8.610  1.499   18.355  1.00 90.00 272 A 1 
ATOM   2035 N NZ  . LYS   A 1 272 ? -9.935  2.146   18.288  1.00 86.44 272 A 1 
ATOM   2036 N N   . HIS   A 1 273 ? -3.417  -0.949  16.726  1.00 95.36 273 A 1 
ATOM   2037 C CA  . HIS   A 1 273 ? -2.912  -1.869  17.749  1.00 94.72 273 A 1 
ATOM   2038 C C   . HIS   A 1 273 ? -1.387  -2.008  17.747  1.00 94.42 273 A 1 
ATOM   2039 O O   . HIS   A 1 273 ? -0.803  -2.343  18.774  1.00 91.39 273 A 1 
ATOM   2040 C CB  . HIS   A 1 273 ? -3.602  -3.226  17.582  1.00 93.88 273 A 1 
ATOM   2041 C CG  . HIS   A 1 273 ? -5.093  -3.162  17.756  1.00 92.20 273 A 1 
ATOM   2042 N ND1 . HIS   A 1 273 ? -5.755  -2.769  18.902  1.00 80.49 273 A 1 
ATOM   2043 C CD2 . HIS   A 1 273 ? -6.063  -3.439  16.826  1.00 80.32 273 A 1 
ATOM   2044 C CE1 . HIS   A 1 273 ? -7.074  -2.820  18.664  1.00 82.54 273 A 1 
ATOM   2045 N NE2 . HIS   A 1 273 ? -7.301  -3.219  17.411  1.00 84.59 273 A 1 
ATOM   2046 N N   . GLY   A 1 274 ? -0.742  -1.725  16.626  1.00 94.74 274 A 1 
ATOM   2047 C CA  . GLY   A 1 274 ? 0.707   -1.616  16.494  1.00 93.86 274 A 1 
ATOM   2048 C C   . GLY   A 1 274 ? 1.134   -0.157  16.359  1.00 93.59 274 A 1 
ATOM   2049 O O   . GLY   A 1 274 ? 0.821   0.679   17.205  1.00 90.39 274 A 1 
ATOM   2050 N N   . SER   A 1 275 ? 1.862   0.150   15.284  1.00 94.38 275 A 1 
ATOM   2051 C CA  . SER   A 1 275 ? 2.303   1.509   14.970  1.00 94.33 275 A 1 
ATOM   2052 C C   . SER   A 1 275 ? 2.514   1.691   13.467  1.00 95.29 275 A 1 
ATOM   2053 O O   . SER   A 1 275 ? 2.545   0.722   12.699  1.00 94.47 275 A 1 
ATOM   2054 C CB  . SER   A 1 275 ? 3.601   1.819   15.733  1.00 91.80 275 A 1 
ATOM   2055 O OG  . SER   A 1 275 ? 4.681   1.047   15.238  1.00 86.09 275 A 1 
ATOM   2056 N N   . SER   A 1 276 ? 2.736   2.935   13.049  1.00 94.44 276 A 1 
ATOM   2057 C CA  . SER   A 1 276 ? 3.166   3.251   11.682  1.00 95.10 276 A 1 
ATOM   2058 C C   . SER   A 1 276 ? 4.500   2.585   11.319  1.00 95.74 276 A 1 
ATOM   2059 O O   . SER   A 1 276 ? 4.702   2.230   10.162  1.00 94.88 276 A 1 
ATOM   2060 C CB  . SER   A 1 276 ? 3.285   4.764   11.511  1.00 94.50 276 A 1 
ATOM   2061 O OG  . SER   A 1 276 ? 2.017   5.363   11.706  1.00 87.95 276 A 1 
ATOM   2062 N N   . ILE   A 1 277 ? 5.377   2.337   12.298  1.00 95.39 277 A 1 
ATOM   2063 C CA  . ILE   A 1 277 ? 6.621   1.580   12.083  1.00 95.53 277 A 1 
ATOM   2064 C C   . ILE   A 1 277 ? 6.320   0.099   11.824  1.00 95.95 277 A 1 
ATOM   2065 O O   . ILE   A 1 277 ? 6.832   -0.469  10.861  1.00 95.43 277 A 1 
ATOM   2066 C CB  . ILE   A 1 277 ? 7.600   1.763   13.257  1.00 94.68 277 A 1 
ATOM   2067 C CG1 . ILE   A 1 277 ? 7.947   3.245   13.534  1.00 92.15 277 A 1 
ATOM   2068 C CG2 . ILE   A 1 277 ? 8.880   0.949   13.015  1.00 92.68 277 A 1 
ATOM   2069 C CD1 . ILE   A 1 277 ? 8.592   3.998   12.365  1.00 86.53 277 A 1 
ATOM   2070 N N   . THR   A 1 278 ? 5.425   -0.518  12.603  1.00 96.10 278 A 1 
ATOM   2071 C CA  . THR   A 1 278 ? 4.963   -1.894  12.344  1.00 96.04 278 A 1 
ATOM   2072 C C   . THR   A 1 278 ? 4.391   -2.029  10.931  1.00 96.47 278 A 1 
ATOM   2073 O O   . THR   A 1 278 ? 4.702   -2.988  10.227  1.00 96.18 278 A 1 
ATOM   2074 C CB  . THR   A 1 278 ? 3.891   -2.328  13.359  1.00 95.19 278 A 1 
ATOM   2075 O OG1 . THR   A 1 278 ? 4.266   -2.010  14.675  1.00 89.34 278 A 1 
ATOM   2076 C CG2 . THR   A 1 278 ? 3.637   -3.837  13.311  1.00 89.28 278 A 1 
ATOM   2077 N N   . ARG   A 1 279 ? 3.622   -1.033  10.470  1.00 96.92 279 A 1 
ATOM   2078 C CA  . ARG   A 1 279 ? 3.125   -0.965  9.091   1.00 96.80 279 A 1 
ATOM   2079 C C   . ARG   A 1 279 ? 4.267   -0.965  8.069   1.00 97.15 279 A 1 
ATOM   2080 O O   . ARG   A 1 279 ? 4.147   -1.654  7.063   1.00 96.70 279 A 1 
ATOM   2081 C CB  . ARG   A 1 279 ? 2.231   0.279   8.936   1.00 95.79 279 A 1 
ATOM   2082 C CG  . ARG   A 1 279 ? 1.729   0.467   7.501   1.00 90.39 279 A 1 
ATOM   2083 C CD  . ARG   A 1 279 ? 0.981   1.793   7.361   1.00 86.00 279 A 1 
ATOM   2084 N NE  . ARG   A 1 279 ? 0.652   2.067   5.950   1.00 80.05 279 A 1 
ATOM   2085 C CZ  . ARG   A 1 279 ? 0.647   3.248   5.354   1.00 74.42 279 A 1 
ATOM   2086 N NH1 . ARG   A 1 279 ? 0.884   4.358   5.999   1.00 67.36 279 A 1 
ATOM   2087 N NH2 . ARG   A 1 279 ? 0.406   3.339   4.085   1.00 68.57 279 A 1 
ATOM   2088 N N   . LEU   A 1 280 ? 5.368   -0.241  8.303   1.00 95.99 280 A 1 
ATOM   2089 C CA  . LEU   A 1 280 ? 6.520   -0.230  7.391   1.00 96.23 280 A 1 
ATOM   2090 C C   . LEU   A 1 280 ? 7.151   -1.621  7.261   1.00 96.79 280 A 1 
ATOM   2091 O O   . LEU   A 1 280 ? 7.432   -2.048  6.145   1.00 96.55 280 A 1 
ATOM   2092 C CB  . LEU   A 1 280 ? 7.578   0.796   7.829   1.00 96.16 280 A 1 
ATOM   2093 C CG  . LEU   A 1 280 ? 7.126   2.266   7.803   1.00 95.07 280 A 1 
ATOM   2094 C CD1 . LEU   A 1 280 ? 8.276   3.158   8.268   1.00 93.36 280 A 1 
ATOM   2095 C CD2 . LEU   A 1 280 ? 6.679   2.720   6.413   1.00 93.26 280 A 1 
ATOM   2096 N N   . PHE   A 1 281 ? 7.284   -2.359  8.365   1.00 97.26 281 A 1 
ATOM   2097 C CA  . PHE   A 1 281 ? 7.761   -3.745  8.327   1.00 97.20 281 A 1 
ATOM   2098 C C   . PHE   A 1 281 ? 6.812   -4.668  7.555   1.00 97.23 281 A 1 
ATOM   2099 O O   . PHE   A 1 281 ? 7.278   -5.457  6.741   1.00 96.48 281 A 1 
ATOM   2100 C CB  . PHE   A 1 281 ? 8.008   -4.267  9.744   1.00 96.78 281 A 1 
ATOM   2101 C CG  . PHE   A 1 281 ? 9.338   -3.830  10.312  1.00 96.62 281 A 1 
ATOM   2102 C CD1 . PHE   A 1 281 ? 10.506  -4.541  9.985   1.00 95.09 281 A 1 
ATOM   2103 C CD2 . PHE   A 1 281 ? 9.433   -2.699  11.138  1.00 94.93 281 A 1 
ATOM   2104 C CE1 . PHE   A 1 281 ? 11.753  -4.126  10.473  1.00 94.14 281 A 1 
ATOM   2105 C CE2 . PHE   A 1 281 ? 10.679  -2.275  11.627  1.00 94.02 281 A 1 
ATOM   2106 C CZ  . PHE   A 1 281 ? 11.841  -2.988  11.290  1.00 94.79 281 A 1 
ATOM   2107 N N   . VAL   A 1 282 ? 5.484   -4.537  7.736   1.00 97.15 282 A 1 
ATOM   2108 C CA  . VAL   A 1 282 ? 4.488   -5.293  6.950   1.00 97.03 282 A 1 
ATOM   2109 C C   . VAL   A 1 282 ? 4.639   -5.007  5.454   1.00 97.02 282 A 1 
ATOM   2110 O O   . VAL   A 1 282 ? 4.674   -5.938  4.653   1.00 96.47 282 A 1 
ATOM   2111 C CB  . VAL   A 1 282 ? 3.053   -4.988  7.424   1.00 96.42 282 A 1 
ATOM   2112 C CG1 . VAL   A 1 282 ? 1.979   -5.560  6.495   1.00 93.99 282 A 1 
ATOM   2113 C CG2 . VAL   A 1 282 ? 2.813   -5.578  8.816   1.00 94.65 282 A 1 
ATOM   2114 N N   . VAL   A 1 283 ? 4.778   -3.736  5.067   1.00 96.57 283 A 1 
ATOM   2115 C CA  . VAL   A 1 283 ? 4.973   -3.329  3.665   1.00 95.89 283 A 1 
ATOM   2116 C C   . VAL   A 1 283 ? 6.273   -3.906  3.097   1.00 96.14 283 A 1 
ATOM   2117 O O   . VAL   A 1 283 ? 6.251   -4.465  2.004   1.00 95.70 283 A 1 
ATOM   2118 C CB  . VAL   A 1 283 ? 4.930   -1.796  3.514   1.00 94.66 283 A 1 
ATOM   2119 C CG1 . VAL   A 1 283 ? 5.304   -1.332  2.104   1.00 89.75 283 A 1 
ATOM   2120 C CG2 . VAL   A 1 283 ? 3.520   -1.265  3.801   1.00 90.12 283 A 1 
ATOM   2121 N N   . SER   A 1 284 ? 7.380   -3.839  3.823   1.00 96.18 284 A 1 
ATOM   2122 C CA  . SER   A 1 284 ? 8.651   -4.407  3.363   1.00 96.15 284 A 1 
ATOM   2123 C C   . SER   A 1 284 ? 8.610   -5.935  3.263   1.00 96.18 284 A 1 
ATOM   2124 O O   . SER   A 1 284 ? 9.014   -6.488  2.244   1.00 95.20 284 A 1 
ATOM   2125 C CB  . SER   A 1 284 ? 9.794   -3.964  4.273   1.00 95.86 284 A 1 
ATOM   2126 O OG  . SER   A 1 284 ? 9.973   -2.565  4.178   1.00 89.82 284 A 1 
ATOM   2127 N N   . CYS   A 1 285 ? 8.048   -6.631  4.250   1.00 96.90 285 A 1 
ATOM   2128 C CA  . CYS   A 1 285 ? 7.897   -8.088  4.196   1.00 96.65 285 A 1 
ATOM   2129 C C   . CYS   A 1 285 ? 6.968   -8.543  3.060   1.00 96.41 285 A 1 
ATOM   2130 O O   . CYS   A 1 285 ? 7.150   -9.632  2.520   1.00 94.96 285 A 1 
ATOM   2131 C CB  . CYS   A 1 285 ? 7.377   -8.600  5.545   1.00 96.17 285 A 1 
ATOM   2132 S SG  . CYS   A 1 285 ? 8.624   -8.376  6.847   1.00 93.46 285 A 1 
ATOM   2133 N N   . SER   A 1 286 ? 6.003   -7.706  2.650   1.00 96.46 286 A 1 
ATOM   2134 C CA  . SER   A 1 286 ? 5.113   -8.025  1.531   1.00 95.80 286 A 1 
ATOM   2135 C C   . SER   A 1 286 ? 5.826   -8.148  0.184   1.00 95.55 286 A 1 
ATOM   2136 O O   . SER   A 1 286 ? 5.299   -8.798  -0.713  1.00 94.00 286 A 1 
ATOM   2137 C CB  . SER   A 1 286 ? 3.969   -7.018  1.437   1.00 94.52 286 A 1 
ATOM   2138 O OG  . SER   A 1 286 ? 4.363   -5.818  0.818   1.00 83.97 286 A 1 
ATOM   2139 N N   . LEU   A 1 287 ? 7.047   -7.617  0.045   1.00 95.32 287 A 1 
ATOM   2140 C CA  . LEU   A 1 287 ? 7.877   -7.798  -1.148  1.00 94.80 287 A 1 
ATOM   2141 C C   . LEU   A 1 287 ? 8.182   -9.276  -1.405  1.00 95.13 287 A 1 
ATOM   2142 O O   . LEU   A 1 287 ? 8.196   -9.704  -2.555  1.00 94.09 287 A 1 
ATOM   2143 C CB  . LEU   A 1 287 ? 9.199   -7.028  -0.994  1.00 92.81 287 A 1 
ATOM   2144 C CG  . LEU   A 1 287 ? 9.054   -5.504  -0.866  1.00 85.34 287 A 1 
ATOM   2145 C CD1 . LEU   A 1 287 ? 10.417  -4.893  -0.575  1.00 77.47 287 A 1 
ATOM   2146 C CD2 . LEU   A 1 287 ? 8.490   -4.876  -2.136  1.00 79.94 287 A 1 
ATOM   2147 N N   . VAL   A 1 288 ? 8.362   -10.074 -0.354  1.00 94.83 288 A 1 
ATOM   2148 C CA  . VAL   A 1 288 ? 8.593   -11.522 -0.480  1.00 94.45 288 A 1 
ATOM   2149 C C   . VAL   A 1 288 ? 7.352   -12.206 -1.054  1.00 94.69 288 A 1 
ATOM   2150 O O   . VAL   A 1 288 ? 7.458   -12.997 -1.991  1.00 93.82 288 A 1 
ATOM   2151 C CB  . VAL   A 1 288 ? 8.985   -12.152 0.870   1.00 93.40 288 A 1 
ATOM   2152 C CG1 . VAL   A 1 288 ? 9.267   -13.648 0.734   1.00 88.90 288 A 1 
ATOM   2153 C CG2 . VAL   A 1 288 ? 10.240  -11.483 1.449   1.00 89.67 288 A 1 
ATOM   2154 N N   . VAL   A 1 289 ? 6.162   -11.857 -0.559  1.00 95.05 289 A 1 
ATOM   2155 C CA  . VAL   A 1 289 ? 4.884   -12.382 -1.072  1.00 94.79 289 A 1 
ATOM   2156 C C   . VAL   A 1 289 ? 4.668   -11.951 -2.523  1.00 94.63 289 A 1 
ATOM   2157 O O   . VAL   A 1 289 ? 4.302   -12.775 -3.358  1.00 93.76 289 A 1 
ATOM   2158 C CB  . VAL   A 1 289 ? 3.703   -11.929 -0.192  1.00 94.08 289 A 1 
ATOM   2159 C CG1 . VAL   A 1 289 ? 2.361   -12.433 -0.725  1.00 90.10 289 A 1 
ATOM   2160 C CG2 . VAL   A 1 289 ? 3.863   -12.437 1.244   1.00 90.92 289 A 1 
ATOM   2161 N N   . ASN   A 1 290 ? 4.945   -10.683 -2.845  1.00 93.05 290 A 1 
ATOM   2162 C CA  . ASN   A 1 290 ? 4.864   -10.155 -4.202  1.00 91.95 290 A 1 
ATOM   2163 C C   . ASN   A 1 290 ? 5.773   -10.924 -5.168  1.00 91.34 290 A 1 
ATOM   2164 O O   . ASN   A 1 290 ? 5.320   -11.334 -6.234  1.00 91.11 290 A 1 
ATOM   2165 C CB  . ASN   A 1 290 ? 5.225   -8.664  -4.162  1.00 90.80 290 A 1 
ATOM   2166 C CG  . ASN   A 1 290 ? 5.123   -8.035  -5.535  1.00 86.72 290 A 1 
ATOM   2167 O OD1 . ASN   A 1 290 ? 5.993   -8.143  -6.369  1.00 74.60 290 A 1 
ATOM   2168 N ND2 . ASN   A 1 290 ? 4.031   -7.362  -5.809  1.00 76.57 290 A 1 
ATOM   2169 N N   . ALA   A 1 291 ? 7.024   -11.172 -4.783  1.00 93.41 291 A 1 
ATOM   2170 C CA  . ALA   A 1 291 ? 7.989   -11.894 -5.599  1.00 92.74 291 A 1 
ATOM   2171 C C   . ALA   A 1 291 ? 7.562   -13.343 -5.853  1.00 92.70 291 A 1 
ATOM   2172 O O   . ALA   A 1 291 ? 7.552   -13.789 -6.998  1.00 91.90 291 A 1 
ATOM   2173 C CB  . ALA   A 1 291 ? 9.350   -11.829 -4.909  1.00 92.43 291 A 1 
ATOM   2174 N N   . VAL   A 1 292 ? 7.145   -14.065 -4.812  1.00 94.15 292 A 1 
ATOM   2175 C CA  . VAL   A 1 292 ? 6.692   -15.460 -4.932  1.00 93.62 292 A 1 
ATOM   2176 C C   . VAL   A 1 292 ? 5.445   -15.558 -5.811  1.00 93.31 292 A 1 
ATOM   2177 O O   . VAL   A 1 292 ? 5.403   -16.380 -6.725  1.00 92.07 292 A 1 
ATOM   2178 C CB  . VAL   A 1 292 ? 6.453   -16.084 -3.544  1.00 92.65 292 A 1 
ATOM   2179 C CG1 . VAL   A 1 292 ? 5.820   -17.472 -3.635  1.00 87.21 292 A 1 
ATOM   2180 C CG2 . VAL   A 1 292 ? 7.778   -16.236 -2.787  1.00 87.67 292 A 1 
ATOM   2181 N N   . LEU   A 1 293 ? 4.443   -14.700 -5.598  1.00 92.78 293 A 1 
ATOM   2182 C CA  . LEU   A 1 293 ? 3.237   -14.690 -6.425  1.00 92.27 293 A 1 
ATOM   2183 C C   . LEU   A 1 293 ? 3.532   -14.292 -7.872  1.00 91.40 293 A 1 
ATOM   2184 O O   . LEU   A 1 293 ? 2.972   -14.891 -8.782  1.00 90.15 293 A 1 
ATOM   2185 C CB  . LEU   A 1 293 ? 2.177   -13.764 -5.818  1.00 91.57 293 A 1 
ATOM   2186 C CG  . LEU   A 1 293 ? 1.534   -14.287 -4.523  1.00 88.16 293 A 1 
ATOM   2187 C CD1 . LEU   A 1 293 ? 0.547   -13.249 -4.007  1.00 84.03 293 A 1 
ATOM   2188 C CD2 . LEU   A 1 293 ? 0.771   -15.597 -4.732  1.00 82.88 293 A 1 
ATOM   2189 N N   . SER   A 1 294 ? 4.436   -13.341 -8.105  1.00 90.79 294 A 1 
ATOM   2190 C CA  . SER   A 1 294 ? 4.850   -12.957 -9.458  1.00 88.51 294 A 1 
ATOM   2191 C C   . SER   A 1 294 ? 5.584   -14.095 -10.168 1.00 87.69 294 A 1 
ATOM   2192 O O   . SER   A 1 294 ? 5.339   -14.341 -11.344 1.00 86.36 294 A 1 
ATOM   2193 C CB  . SER   A 1 294 ? 5.740   -11.715 -9.432  1.00 87.80 294 A 1 
ATOM   2194 O OG  . SER   A 1 294 ? 5.057   -10.622 -8.851  1.00 80.18 294 A 1 
ATOM   2195 N N   . ALA   A 1 295 ? 6.433   -14.841 -9.461  1.00 90.71 295 A 1 
ATOM   2196 C CA  . ALA   A 1 295 ? 7.111   -16.007 -10.018 1.00 89.82 295 A 1 
ATOM   2197 C C   . ALA   A 1 295 ? 6.118   -17.114 -10.414 1.00 89.67 295 A 1 
ATOM   2198 O O   . ALA   A 1 295 ? 6.204   -17.661 -11.510 1.00 88.04 295 A 1 
ATOM   2199 C CB  . ALA   A 1 295 ? 8.148   -16.502 -9.005  1.00 89.31 295 A 1 
ATOM   2200 N N   . VAL   A 1 296 ? 5.135   -17.409 -9.562  1.00 92.64 296 A 1 
ATOM   2201 C CA  . VAL   A 1 296 ? 4.152   -18.481 -9.800  1.00 92.00 296 A 1 
ATOM   2202 C C   . VAL   A 1 296 ? 3.093   -18.088 -10.837 1.00 91.28 296 A 1 
ATOM   2203 O O   . VAL   A 1 296 ? 2.813   -18.854 -11.755 1.00 89.34 296 A 1 
ATOM   2204 C CB  . VAL   A 1 296 ? 3.503   -18.917 -8.471  1.00 91.30 296 A 1 
ATOM   2205 C CG1 . VAL   A 1 296 ? 2.396   -19.952 -8.680  1.00 84.63 296 A 1 
ATOM   2206 C CG2 . VAL   A 1 296 ? 4.543   -19.553 -7.538  1.00 84.62 296 A 1 
ATOM   2207 N N   . LEU   A 1 297 ? 2.490   -16.894 -10.704 1.00 90.14 297 A 1 
ATOM   2208 C CA  . LEU   A 1 297 ? 1.352   -16.461 -11.523 1.00 88.92 297 A 1 
ATOM   2209 C C   . LEU   A 1 297 ? 1.775   -15.845 -12.856 1.00 87.95 297 A 1 
ATOM   2210 O O   . LEU   A 1 297 ? 1.101   -16.043 -13.862 1.00 84.38 297 A 1 
ATOM   2211 C CB  . LEU   A 1 297 ? 0.483   -15.465 -10.738 1.00 87.63 297 A 1 
ATOM   2212 C CG  . LEU   A 1 297 ? -0.130  -15.998 -9.430  1.00 85.64 297 A 1 
ATOM   2213 C CD1 . LEU   A 1 297 ? -0.908  -14.883 -8.735  1.00 81.66 297 A 1 
ATOM   2214 C CD2 . LEU   A 1 297 ? -1.083  -17.169 -9.672  1.00 81.25 297 A 1 
ATOM   2215 N N   . LEU   A 1 298 ? 2.887   -15.101 -12.875 1.00 87.33 298 A 1 
ATOM   2216 C CA  . LEU   A 1 298 ? 3.375   -14.380 -14.056 1.00 86.01 298 A 1 
ATOM   2217 C C   . LEU   A 1 298 ? 4.580   -15.071 -14.715 1.00 85.95 298 A 1 
ATOM   2218 O O   . LEU   A 1 298 ? 5.099   -14.572 -15.711 1.00 82.13 298 A 1 
ATOM   2219 C CB  . LEU   A 1 298 ? 3.689   -12.914 -13.704 1.00 84.19 298 A 1 
ATOM   2220 C CG  . LEU   A 1 298 ? 2.593   -12.160 -12.932 1.00 82.83 298 A 1 
ATOM   2221 C CD1 . LEU   A 1 298 ? 3.074   -10.756 -12.580 1.00 78.22 298 A 1 
ATOM   2222 C CD2 . LEU   A 1 298 ? 1.304   -12.043 -13.749 1.00 78.02 298 A 1 
ATOM   2223 N N   . ARG   A 1 299 ? 5.018   -16.226 -14.174 1.00 87.27 299 A 1 
ATOM   2224 C CA  . ARG   A 1 299 ? 6.172   -17.005 -14.661 1.00 87.99 299 A 1 
ATOM   2225 C C   . ARG   A 1 299 ? 7.466   -16.183 -14.727 1.00 88.30 299 A 1 
ATOM   2226 O O   . ARG   A 1 299 ? 8.273   -16.361 -15.634 1.00 83.30 299 A 1 
ATOM   2227 C CB  . ARG   A 1 299 ? 5.852   -17.698 -15.994 1.00 85.02 299 A 1 
ATOM   2228 C CG  . ARG   A 1 299 ? 4.617   -18.605 -15.926 1.00 79.13 299 A 1 
ATOM   2229 C CD  . ARG   A 1 299 ? 4.454   -19.314 -17.269 1.00 71.39 299 A 1 
ATOM   2230 N NE  . ARG   A 1 299 ? 3.300   -20.233 -17.258 1.00 63.32 299 A 1 
ATOM   2231 C CZ  . ARG   A 1 299 ? 2.950   -21.045 -18.241 1.00 54.88 299 A 1 
ATOM   2232 N NH1 . ARG   A 1 299 ? 3.618   -21.095 -19.366 1.00 48.87 299 A 1 
ATOM   2233 N NH2 . ARG   A 1 299 ? 1.911   -21.826 -18.108 1.00 48.96 299 A 1 
ATOM   2234 N N   . LEU   A 1 300 ? 7.658   -15.278 -13.769 1.00 86.88 300 A 1 
ATOM   2235 C CA  . LEU   A 1 300 ? 8.888   -14.494 -13.641 1.00 87.30 300 A 1 
ATOM   2236 C C   . LEU   A 1 300 ? 9.935   -15.259 -12.827 1.00 88.24 300 A 1 
ATOM   2237 O O   . LEU   A 1 300 ? 9.612   -16.125 -12.015 1.00 86.58 300 A 1 
ATOM   2238 C CB  . LEU   A 1 300 ? 8.570   -13.117 -13.038 1.00 85.09 300 A 1 
ATOM   2239 C CG  . LEU   A 1 300 ? 7.604   -12.260 -13.875 1.00 82.97 300 A 1 
ATOM   2240 C CD1 . LEU   A 1 300 ? 7.332   -10.936 -13.171 1.00 78.54 300 A 1 
ATOM   2241 C CD2 . LEU   A 1 300 ? 8.163   -11.944 -15.267 1.00 79.20 300 A 1 
ATOM   2242 N N   . GLN   A 1 301 ? 11.211  -14.932 -13.033 1.00 89.04 301 A 1 
ATOM   2243 C CA  . GLN   A 1 301 ? 12.328  -15.484 -12.275 1.00 89.80 301 A 1 
ATOM   2244 C C   . GLN   A 1 301 ? 12.784  -14.511 -11.193 1.00 89.99 301 A 1 
ATOM   2245 O O   . GLN   A 1 301 ? 12.853  -13.300 -11.402 1.00 87.44 301 A 1 
ATOM   2246 C CB  . GLN   A 1 301 ? 13.486  -15.859 -13.204 1.00 86.47 301 A 1 
ATOM   2247 C CG  . GLN   A 1 301 ? 13.163  -17.104 -14.048 1.00 78.07 301 A 1 
ATOM   2248 C CD  . GLN   A 1 301 ? 14.317  -17.507 -14.971 1.00 74.89 301 A 1 
ATOM   2249 O OE1 . GLN   A 1 301 ? 15.290  -16.800 -15.146 1.00 66.87 301 A 1 
ATOM   2250 N NE2 . GLN   A 1 301 ? 14.238  -18.656 -15.597 1.00 63.85 301 A 1 
ATOM   2251 N N   . LEU   A 1 302 ? 13.132  -15.077 -10.028 1.00 88.68 302 A 1 
ATOM   2252 C CA  . LEU   A 1 302 ? 13.729  -14.334 -8.922  1.00 89.68 302 A 1 
ATOM   2253 C C   . LEU   A 1 302 ? 15.212  -14.086 -9.214  1.00 89.51 302 A 1 
ATOM   2254 O O   . LEU   A 1 302 ? 15.941  -14.999 -9.601  1.00 87.33 302 A 1 
ATOM   2255 C CB  . LEU   A 1 302 ? 13.545  -15.111 -7.610  1.00 88.49 302 A 1 
ATOM   2256 C CG  . LEU   A 1 302 ? 12.087  -15.450 -7.247  1.00 87.63 302 A 1 
ATOM   2257 C CD1 . LEU   A 1 302 ? 12.043  -16.223 -5.931  1.00 83.13 302 A 1 
ATOM   2258 C CD2 . LEU   A 1 302 ? 11.224  -14.194 -7.101  1.00 83.23 302 A 1 
ATOM   2259 N N   . THR   A 1 303 ? 15.674  -12.851 -8.986  1.00 90.33 303 A 1 
ATOM   2260 C CA  . THR   A 1 303 ? 17.065  -12.450 -9.226  1.00 90.44 303 A 1 
ATOM   2261 C C   . THR   A 1 303 ? 17.873  -12.401 -7.927  1.00 91.91 303 A 1 
ATOM   2262 O O   . THR   A 1 303 ? 17.336  -12.476 -6.818  1.00 91.12 303 A 1 
ATOM   2263 C CB  . THR   A 1 303 ? 17.133  -11.091 -9.938  1.00 87.46 303 A 1 
ATOM   2264 O OG1 . THR   A 1 303 ? 16.807  -10.078 -9.026  1.00 78.70 303 A 1 
ATOM   2265 C CG2 . THR   A 1 303 ? 16.221  -10.992 -11.155 1.00 76.29 303 A 1 
ATOM   2266 N N   . ALA   A 1 304 ? 19.187  -12.198 -8.050  1.00 92.01 304 A 1 
ATOM   2267 C CA  . ALA   A 1 304 ? 20.054  -11.942 -6.897  1.00 92.50 304 A 1 
ATOM   2268 C C   . ALA   A 1 304 ? 19.606  -10.713 -6.075  1.00 93.04 304 A 1 
ATOM   2269 O O   . ALA   A 1 304 ? 19.737  -10.711 -4.849  1.00 92.06 304 A 1 
ATOM   2270 C CB  . ALA   A 1 304 ? 21.489  -11.780 -7.406  1.00 90.89 304 A 1 
ATOM   2271 N N   . ALA   A 1 305 ? 19.019  -9.700  -6.724  1.00 93.19 305 A 1 
ATOM   2272 C CA  . ALA   A 1 305 ? 18.499  -8.510  -6.052  1.00 93.35 305 A 1 
ATOM   2273 C C   . ALA   A 1 305 ? 17.327  -8.834  -5.109  1.00 94.18 305 A 1 
ATOM   2274 O O   . ALA   A 1 305 ? 17.227  -8.246  -4.032  1.00 93.40 305 A 1 
ATOM   2275 C CB  . ALA   A 1 305 ? 18.101  -7.479  -7.115  1.00 91.61 305 A 1 
ATOM   2276 N N   . PHE   A 1 306 ? 16.478  -9.821  -5.449  1.00 93.19 306 A 1 
ATOM   2277 C CA  . PHE   A 1 306 ? 15.430  -10.307 -4.550  1.00 93.59 306 A 1 
ATOM   2278 C C   . PHE   A 1 306 ? 16.009  -10.949 -3.280  1.00 94.56 306 A 1 
ATOM   2279 O O   . PHE   A 1 306 ? 15.569  -10.642 -2.166  1.00 95.05 306 A 1 
ATOM   2280 C CB  . PHE   A 1 306 ? 14.524  -11.300 -5.288  1.00 93.10 306 A 1 
ATOM   2281 C CG  . PHE   A 1 306 ? 13.665  -12.117 -4.351  1.00 93.00 306 A 1 
ATOM   2282 C CD1 . PHE   A 1 306 ? 14.026  -13.440 -4.025  1.00 91.88 306 A 1 
ATOM   2283 C CD2 . PHE   A 1 306 ? 12.547  -11.534 -3.731  1.00 92.30 306 A 1 
ATOM   2284 C CE1 . PHE   A 1 306 ? 13.269  -14.174 -3.101  1.00 91.82 306 A 1 
ATOM   2285 C CE2 . PHE   A 1 306 ? 11.785  -12.266 -2.805  1.00 91.07 306 A 1 
ATOM   2286 C CZ  . PHE   A 1 306 ? 12.146  -13.586 -2.492  1.00 91.24 306 A 1 
ATOM   2287 N N   . PHE   A 1 307 ? 17.017  -11.810 -3.424  1.00 95.09 307 A 1 
ATOM   2288 C CA  . PHE   A 1 307 ? 17.658  -12.456 -2.277  1.00 95.42 307 A 1 
ATOM   2289 C C   . PHE   A 1 307 ? 18.388  -11.441 -1.400  1.00 95.98 307 A 1 
ATOM   2290 O O   . PHE   A 1 307 ? 18.258  -11.488 -0.171  1.00 95.52 307 A 1 
ATOM   2291 C CB  . PHE   A 1 307 ? 18.597  -13.569 -2.755  1.00 94.55 307 A 1 
ATOM   2292 C CG  . PHE   A 1 307 ? 17.870  -14.722 -3.410  1.00 93.10 307 A 1 
ATOM   2293 C CD1 . PHE   A 1 307 ? 17.111  -15.618 -2.632  1.00 88.59 307 A 1 
ATOM   2294 C CD2 . PHE   A 1 307 ? 17.923  -14.897 -4.804  1.00 88.53 307 A 1 
ATOM   2295 C CE1 . PHE   A 1 307 ? 16.420  -16.677 -3.238  1.00 86.98 307 A 1 
ATOM   2296 C CE2 . PHE   A 1 307 ? 17.234  -15.953 -5.414  1.00 86.01 307 A 1 
ATOM   2297 C CZ  . PHE   A 1 307 ? 16.480  -16.845 -4.630  1.00 88.02 307 A 1 
ATOM   2298 N N   . LEU   A 1 308 ? 19.071  -10.461 -2.004  1.00 95.30 308 A 1 
ATOM   2299 C CA  . LEU   A 1 308 ? 19.690  -9.355  -1.278  1.00 95.81 308 A 1 
ATOM   2300 C C   . LEU   A 1 308 ? 18.650  -8.534  -0.502  1.00 96.10 308 A 1 
ATOM   2301 O O   . LEU   A 1 308 ? 18.826  -8.290  0.692   1.00 95.95 308 A 1 
ATOM   2302 C CB  . LEU   A 1 308 ? 20.492  -8.489  -2.266  1.00 95.36 308 A 1 
ATOM   2303 C CG  . LEU   A 1 308 ? 21.196  -7.282  -1.609  1.00 91.61 308 A 1 
ATOM   2304 C CD1 . LEU   A 1 308 ? 22.199  -7.707  -0.531  1.00 87.23 308 A 1 
ATOM   2305 C CD2 . LEU   A 1 308 ? 21.940  -6.483  -2.675  1.00 87.48 308 A 1 
ATOM   2306 N N   . ALA   A 1 309 ? 17.533  -8.163  -1.137  1.00 95.65 309 A 1 
ATOM   2307 C CA  . ALA   A 1 309 ? 16.450  -7.433  -0.478  1.00 95.48 309 A 1 
ATOM   2308 C C   . ALA   A 1 309 ? 15.876  -8.218  0.715   1.00 96.10 309 A 1 
ATOM   2309 O O   . ALA   A 1 309 ? 15.668  -7.657  1.794   1.00 95.94 309 A 1 
ATOM   2310 C CB  . ALA   A 1 309 ? 15.369  -7.116  -1.515  1.00 94.90 309 A 1 
ATOM   2311 N N   . THR   A 1 310 ? 15.686  -9.531  0.562   1.00 96.58 310 A 1 
ATOM   2312 C CA  . THR   A 1 310 ? 15.204  -10.415 1.636   1.00 96.49 310 A 1 
ATOM   2313 C C   . THR   A 1 310 ? 16.187  -10.464 2.812   1.00 96.64 310 A 1 
ATOM   2314 O O   . THR   A 1 310 ? 15.773  -10.344 3.971   1.00 95.90 310 A 1 
ATOM   2315 C CB  . THR   A 1 310 ? 14.942  -11.828 1.093   1.00 95.45 310 A 1 
ATOM   2316 O OG1 . THR   A 1 310 ? 14.022  -11.767 0.027   1.00 84.52 310 A 1 
ATOM   2317 C CG2 . THR   A 1 310 ? 14.316  -12.740 2.146   1.00 83.41 310 A 1 
ATOM   2318 N N   . LEU   A 1 311 ? 17.493  -10.565 2.539   1.00 97.30 311 A 1 
ATOM   2319 C CA  . LEU   A 1 311 ? 18.538  -10.513 3.565   1.00 97.35 311 A 1 
ATOM   2320 C C   . LEU   A 1 311 ? 18.554  -9.165  4.303   1.00 97.41 311 A 1 
ATOM   2321 O O   . LEU   A 1 311 ? 18.633  -9.143  5.536   1.00 96.99 311 A 1 
ATOM   2322 C CB  . LEU   A 1 311 ? 19.908  -10.789 2.923   1.00 97.03 311 A 1 
ATOM   2323 C CG  . LEU   A 1 311 ? 20.143  -12.255 2.497   1.00 89.18 311 A 1 
ATOM   2324 C CD1 . LEU   A 1 311 ? 21.436  -12.346 1.684   1.00 82.00 311 A 1 
ATOM   2325 C CD2 . LEU   A 1 311 ? 20.261  -13.190 3.701   1.00 82.54 311 A 1 
ATOM   2326 N N   . LEU   A 1 312 ? 18.422  -8.048  3.577   1.00 97.44 312 A 1 
ATOM   2327 C CA  . LEU   A 1 312 ? 18.360  -6.706  4.167   1.00 97.42 312 A 1 
ATOM   2328 C C   . LEU   A 1 312 ? 17.132  -6.535  5.074   1.00 97.39 312 A 1 
ATOM   2329 O O   . LEU   A 1 312 ? 17.253  -5.963  6.157   1.00 96.84 312 A 1 
ATOM   2330 C CB  . LEU   A 1 312 ? 18.367  -5.645  3.055   1.00 97.07 312 A 1 
ATOM   2331 C CG  . LEU   A 1 312 ? 19.686  -5.515  2.266   1.00 95.46 312 A 1 
ATOM   2332 C CD1 . LEU   A 1 312 ? 19.492  -4.522  1.121   1.00 92.69 312 A 1 
ATOM   2333 C CD2 . LEU   A 1 312 ? 20.844  -5.033  3.136   1.00 92.18 312 A 1 
ATOM   2334 N N   . ILE   A 1 313 ? 15.970  -7.073  4.690   1.00 97.26 313 A 1 
ATOM   2335 C CA  . ILE   A 1 313 ? 14.757  -7.070  5.526   1.00 96.87 313 A 1 
ATOM   2336 C C   . ILE   A 1 313 ? 14.978  -7.895  6.799   1.00 96.75 313 A 1 
ATOM   2337 O O   . ILE   A 1 313 ? 14.673  -7.421  7.898   1.00 96.04 313 A 1 
ATOM   2338 C CB  . ILE   A 1 313 ? 13.530  -7.568  4.726   1.00 96.22 313 A 1 
ATOM   2339 C CG1 . ILE   A 1 313 ? 13.155  -6.553  3.621   1.00 94.10 313 A 1 
ATOM   2340 C CG2 . ILE   A 1 313 ? 12.314  -7.789  5.650   1.00 94.57 313 A 1 
ATOM   2341 C CD1 . ILE   A 1 313 ? 12.227  -7.127  2.543   1.00 90.13 313 A 1 
ATOM   2342 N N   . GLY   A 1 314 ? 15.543  -9.091  6.688   1.00 97.38 314 A 1 
ATOM   2343 C CA  . GLY   A 1 314 ? 15.864  -9.936  7.842   1.00 97.08 314 A 1 
ATOM   2344 C C   . GLY   A 1 314 ? 16.835  -9.258  8.820   1.00 97.07 314 A 1 
ATOM   2345 O O   . GLY   A 1 314 ? 16.606  -9.249  10.036  1.00 96.26 314 A 1 
ATOM   2346 N N   . LEU   A 1 315 ? 17.875  -8.608  8.294   1.00 97.51 315 A 1 
ATOM   2347 C CA  . LEU   A 1 315 ? 18.817  -7.820  9.089   1.00 97.36 315 A 1 
ATOM   2348 C C   . LEU   A 1 315 ? 18.127  -6.628  9.766   1.00 97.21 315 A 1 
ATOM   2349 O O   . LEU   A 1 315 ? 18.332  -6.403  10.960  1.00 96.42 315 A 1 
ATOM   2350 C CB  . LEU   A 1 315 ? 19.989  -7.385  8.190   1.00 96.92 315 A 1 
ATOM   2351 C CG  . LEU   A 1 315 ? 21.083  -6.587  8.931   1.00 83.46 315 A 1 
ATOM   2352 C CD1 . LEU   A 1 315 ? 21.724  -7.388  10.069  1.00 78.42 315 A 1 
ATOM   2353 C CD2 . LEU   A 1 315 ? 22.180  -6.182  7.948   1.00 79.08 315 A 1 
ATOM   2354 N N   . ALA   A 1 316 ? 17.267  -5.898  9.048   1.00 97.45 316 A 1 
ATOM   2355 C CA  . ALA   A 1 316 ? 16.506  -4.778  9.592   1.00 97.04 316 A 1 
ATOM   2356 C C   . ALA   A 1 316 ? 15.587  -5.212  10.745  1.00 96.69 316 A 1 
ATOM   2357 O O   . ALA   A 1 316 ? 15.561  -4.558  11.789  1.00 95.55 316 A 1 
ATOM   2358 C CB  . ALA   A 1 316 ? 15.708  -4.124  8.461   1.00 96.68 316 A 1 
ATOM   2359 N N   . MET   A 1 317 ? 14.886  -6.339  10.611  1.00 96.66 317 A 1 
ATOM   2360 C CA  . MET   A 1 317 ? 14.055  -6.898  11.682  1.00 96.00 317 A 1 
ATOM   2361 C C   . MET   A 1 317 ? 14.887  -7.236  12.922  1.00 95.71 317 A 1 
ATOM   2362 O O   . MET   A 1 317 ? 14.517  -6.872  14.041  1.00 94.17 317 A 1 
ATOM   2363 C CB  . MET   A 1 317 ? 13.321  -8.151  11.192  1.00 94.95 317 A 1 
ATOM   2364 C CG  . MET   A 1 317 ? 12.187  -7.820  10.221  1.00 84.60 317 A 1 
ATOM   2365 S SD  . MET   A 1 317 ? 11.247  -9.267  9.642   1.00 82.43 317 A 1 
ATOM   2366 C CE  . MET   A 1 317 ? 10.403  -9.756  11.164  1.00 70.77 317 A 1 
ATOM   2367 N N   . ARG   A 1 318 ? 16.045  -7.882  12.736  1.00 96.57 318 A 1 
ATOM   2368 C CA  . ARG   A 1 318 ? 16.953  -8.214  13.838  1.00 96.17 318 A 1 
ATOM   2369 C C   . ARG   A 1 318 ? 17.512  -6.959  14.518  1.00 96.05 318 A 1 
ATOM   2370 O O   . ARG   A 1 318 ? 17.573  -6.912  15.746  1.00 94.52 318 A 1 
ATOM   2371 C CB  . ARG   A 1 318 ? 18.067  -9.137  13.319  1.00 95.15 318 A 1 
ATOM   2372 C CG  . ARG   A 1 318 ? 18.948  -9.666  14.464  1.00 84.30 318 A 1 
ATOM   2373 C CD  . ARG   A 1 318 ? 19.989  -10.661 13.942  1.00 77.93 318 A 1 
ATOM   2374 N NE  . ARG   A 1 318 ? 20.852  -11.160 15.030  1.00 68.42 318 A 1 
ATOM   2375 C CZ  . ARG   A 1 318 ? 21.767  -12.116 14.933  1.00 60.67 318 A 1 
ATOM   2376 N NH1 . ARG   A 1 318 ? 21.992  -12.736 13.808  1.00 54.27 318 A 1 
ATOM   2377 N NH2 . ARG   A 1 318 ? 22.469  -12.467 15.970  1.00 54.70 318 A 1 
ATOM   2378 N N   . LEU   A 1 319 ? 17.891  -5.932  13.748  1.00 96.04 319 A 1 
ATOM   2379 C CA  . LEU   A 1 319 ? 18.390  -4.669  14.300  1.00 95.73 319 A 1 
ATOM   2380 C C   . LEU   A 1 319 ? 17.310  -3.904  15.072  1.00 95.30 319 A 1 
ATOM   2381 O O   . LEU   A 1 319 ? 17.605  -3.357  16.132  1.00 93.40 319 A 1 
ATOM   2382 C CB  . LEU   A 1 319 ? 18.965  -3.794  13.173  1.00 94.88 319 A 1 
ATOM   2383 C CG  . LEU   A 1 319 ? 20.341  -4.245  12.649  1.00 88.80 319 A 1 
ATOM   2384 C CD1 . LEU   A 1 319 ? 20.727  -3.379  11.460  1.00 85.66 319 A 1 
ATOM   2385 C CD2 . LEU   A 1 319 ? 21.440  -4.106  13.708  1.00 85.21 319 A 1 
ATOM   2386 N N   . TYR   A 1 320 ? 16.076  -3.875  14.570  1.00 95.07 320 A 1 
ATOM   2387 C CA  . TYR   A 1 320 ? 14.992  -3.113  15.189  1.00 94.66 320 A 1 
ATOM   2388 C C   . TYR   A 1 320 ? 14.436  -3.790  16.449  1.00 93.95 320 A 1 
ATOM   2389 O O   . TYR   A 1 320 ? 14.285  -3.136  17.482  1.00 91.96 320 A 1 
ATOM   2390 C CB  . TYR   A 1 320 ? 13.894  -2.855  14.149  1.00 94.30 320 A 1 
ATOM   2391 C CG  . TYR   A 1 320 ? 12.938  -1.759  14.571  1.00 94.71 320 A 1 
ATOM   2392 C CD1 . TYR   A 1 320 ? 11.856  -2.037  15.427  1.00 93.53 320 A 1 
ATOM   2393 C CD2 . TYR   A 1 320 ? 13.151  -0.432  14.143  1.00 93.38 320 A 1 
ATOM   2394 C CE1 . TYR   A 1 320 ? 11.011  -1.008  15.866  1.00 92.50 320 A 1 
ATOM   2395 C CE2 . TYR   A 1 320 ? 12.307  0.605   14.574  1.00 92.56 320 A 1 
ATOM   2396 C CZ  . TYR   A 1 320 ? 11.242  0.311   15.444  1.00 92.77 320 A 1 
ATOM   2397 O OH  . TYR   A 1 320 ? 10.432  1.325   15.896  1.00 91.16 320 A 1 
ATOM   2398 N N   . TYR   A 1 321 ? 14.146  -5.091  16.379  1.00 92.91 321 A 1 
ATOM   2399 C CA  . TYR   A 1 321 ? 13.450  -5.833  17.444  1.00 91.26 321 A 1 
ATOM   2400 C C   . TYR   A 1 321 ? 14.364  -6.732  18.291  1.00 89.04 321 A 1 
ATOM   2401 O O   . TYR   A 1 321 ? 14.044  -7.006  19.445  1.00 81.92 321 A 1 
ATOM   2402 C CB  . TYR   A 1 321 ? 12.325  -6.665  16.818  1.00 90.23 321 A 1 
ATOM   2403 C CG  . TYR   A 1 321 ? 11.222  -5.845  16.173  1.00 90.83 321 A 1 
ATOM   2404 C CD1 . TYR   A 1 321 ? 10.330  -5.105  16.976  1.00 87.71 321 A 1 
ATOM   2405 C CD2 . TYR   A 1 321 ? 11.066  -5.820  14.774  1.00 87.93 321 A 1 
ATOM   2406 C CE1 . TYR   A 1 321 ? 9.295   -4.357  16.392  1.00 86.36 321 A 1 
ATOM   2407 C CE2 . TYR   A 1 321 ? 10.032  -5.075  14.175  1.00 86.92 321 A 1 
ATOM   2408 C CZ  . TYR   A 1 321 ? 9.146   -4.343  14.990  1.00 88.05 321 A 1 
ATOM   2409 O OH  . TYR   A 1 321 ? 8.130   -3.612  14.412  1.00 85.95 321 A 1 
ATOM   2410 N N   . GLY   A 1 322 ? 15.473  -7.198  17.745  1.00 86.73 322 A 1 
ATOM   2411 C CA  . GLY   A 1 322 ? 16.356  -8.187  18.385  1.00 83.68 322 A 1 
ATOM   2412 C C   . GLY   A 1 322 ? 17.329  -7.626  19.429  1.00 79.79 322 A 1 
ATOM   2413 O O   . GLY   A 1 322 ? 18.341  -8.260  19.718  1.00 67.79 322 A 1 
ATOM   2414 N N   . SER   A 1 323 ? 17.068  -6.414  19.949  1.00 69.72 323 A 1 
ATOM   2415 C CA  . SER   A 1 323 ? 17.962  -5.740  20.904  1.00 65.14 323 A 1 
ATOM   2416 C C   . SER   A 1 323 ? 17.700  -6.117  22.371  1.00 61.84 323 A 1 
ATOM   2417 O O   . SER   A 1 323 ? 18.092  -5.356  23.252  1.00 53.91 323 A 1 
ATOM   2418 C CB  . SER   A 1 323 ? 17.925  -4.217  20.712  1.00 57.87 323 A 1 
ATOM   2419 O OG  . SER   A 1 323 ? 19.176  -3.655  21.059  1.00 51.48 323 A 1 
ATOM   2420 N N   . ARG   A 1 324 ? 17.008  -7.219  22.639  1.00 57.19 324 A 1 
ATOM   2421 C CA  . ARG   A 1 324 ? 16.926  -7.820  23.974  1.00 52.66 324 A 1 
ATOM   2422 C C   . ARG   A 1 324 ? 18.026  -8.860  24.148  1.00 47.96 324 A 1 
ATOM   2423 O O   . ARG   A 1 324 ? 18.301  -9.593  23.178  1.00 42.52 324 A 1 
ATOM   2424 C CB  . ARG   A 1 324 ? 15.535  -8.414  24.258  1.00 48.77 324 A 1 
ATOM   2425 C CG  . ARG   A 1 324 ? 14.493  -7.316  24.523  1.00 43.09 324 A 1 
ATOM   2426 C CD  . ARG   A 1 324 ? 13.182  -7.951  25.022  1.00 39.83 324 A 1 
ATOM   2427 N NE  . ARG   A 1 324 ? 12.169  -6.922  25.325  1.00 33.56 324 A 1 
ATOM   2428 C CZ  . ARG   A 1 324 ? 10.986  -7.149  25.896  1.00 31.25 324 A 1 
ATOM   2429 N NH1 . ARG   A 1 324 ? 10.609  -8.359  26.231  1.00 30.47 324 A 1 
ATOM   2430 N NH2 . ARG   A 1 324 ? 10.170  -6.167  26.145  1.00 28.39 324 A 1 
ATOM   2431 O OXT . ARG   A 1 324 ? 18.567  -8.885  25.290  1.00 36.46 324 A 1 
HETATM 2432 C C1  . LIG_B B 2 .   ? -5.244  3.507   6.129   1.00 94.59 1   B 1 
HETATM 2433 C C2  . LIG_B B 2 .   ? -4.864  3.396   4.810   1.00 95.19 1   B 1 
HETATM 2434 N N1  . LIG_B B 2 .   ? -5.720  2.824   3.896   1.00 95.97 1   B 1 
HETATM 2435 C C3  . LIG_B B 2 .   ? -6.960  2.353   4.294   1.00 96.12 1   B 1 
HETATM 2436 O O1  . LIG_B B 2 .   ? -7.736  1.831   3.474   1.00 95.81 1   B 1 
HETATM 2437 N N2  . LIG_B B 2 .   ? -7.334  2.460   5.611   1.00 95.88 1   B 1 
HETATM 2438 C C4  . LIG_B B 2 .   ? -6.510  3.034   6.511   1.00 95.70 1   B 1 
HETATM 2439 N N3  . LIG_B B 2 .   ? -6.913  3.137   7.779   1.00 94.50 1   B 1 
HETATM 2440 C C5  . LIG_B B 2 .   ? -5.316  2.695   2.521   1.00 95.68 1   B 1 
HETATM 2441 C C6  . LIG_B B 2 .   ? -5.247  3.997   1.804   1.00 95.04 1   B 1 
HETATM 2442 C C7  . LIG_B B 2 .   ? -4.171  3.784   0.791   1.00 94.49 1   B 1 
HETATM 2443 C C8  . LIG_B B 2 .   ? -3.288  2.739   1.422   1.00 94.44 1   B 1 
HETATM 2444 O O2  . LIG_B B 2 .   ? -4.021  2.145   2.488   1.00 94.54 1   B 1 
HETATM 2445 C C9  . LIG_B B 2 .   ? -2.004  3.314   1.994   1.00 92.39 1   B 1 
HETATM 2446 O O3  . LIG_B B 2 .   ? -1.232  3.752   0.910   1.00 91.05 1   B 1 
HETATM 2447 P P1  . LIG_B B 2 .   ? 0.189   4.457   1.156   1.00 91.28 1   B 1 
HETATM 2448 O O4  . LIG_B B 2 .   ? 1.020   3.470   1.922   1.00 83.59 1   B 1 
HETATM 2449 O O5  . LIG_B B 2 .   ? 0.734   4.715   -0.226  1.00 83.21 1   B 1 
HETATM 2450 O O6  . LIG_B B 2 .   ? -0.105  5.717   1.918   1.00 84.91 1   B 1 
HETATM 2451 O O7  . LIG_B B 2 .   ? -4.718  3.274   -0.403  1.00 92.72 1   B 1 
HETATM 2452 O O8  . LIG_B B 2 .   ? -6.483  4.340   1.235   1.00 93.65 1   B 1 
#
