# Supplementary material for: STREMI: a dual-function upstream ORF-encoded regulator of mitochondrial cristae architecture
Source: EMBO Rep. 2026 May 2;27(12):3303–39. doi: 10.1038/s44319-026-00783-8 (PMC13303939; doi:10.1038/s44319-026-00783-8)
Supplement: Supplementary file 13 — Source data Fig. 6 [file 44319_2026_783_MOESM13_ESM.zip › Figure6/6F/slc35a4_udp-alpha-d-galactose_model.cif]

# By using this file you agree to the legally binding terms of use found at
# https://github.com/google-deepmind/alphafold3/blob/main/OUTPUT_TERMS_OF_USE.md.
# To request access to the AlphaFold 3 model parameters, follow the process set
# out at https://github.com/google-deepmind/alphafold3. You may only use these if
# received directly from Google. Use is subject to terms of use available at
# https://github.com/google-deepmind/alphafold3/blob/main/WEIGHTS_TERMS_OF_USE.md.
data_slc35a4_udp-alpha-d-galactose
#
_entry.id slc35a4_udp-alpha-d-galactose
#
loop_
_atom_type.symbol
C 
N 
O 
P 
S 
#
loop_
_audit_author.name
_audit_author.pdbx_ordinal
"Google DeepMind" 1 
"Isomorphic Labs" 2 
#
_audit_conform.dict_location https://raw.githubusercontent.com/ihmwg/ModelCIF/master/dist/mmcif_ma.dic
_audit_conform.dict_name     mmcif_ma.dic
_audit_conform.dict_version  1.4.5
#
loop_
_chem_comp.formula
_chem_comp.formula_weight
_chem_comp.id
_chem_comp.mon_nstd_flag
_chem_comp.name
_chem_comp.pdbx_smiles
_chem_comp.pdbx_synonyms
_chem_comp.type
"C3 H7 N O2"    89.093  ALA   y ALANINE         C[C@H](N)C(O)=O                                                                                                   ? "L-PEPTIDE LINKING" 
"C6 H15 N4 O2"  175.209 ARG   y ARGININE        N[C@@H](CCCNC(N)=[NH2+])C(O)=O                                                                                    ? "L-PEPTIDE LINKING" 
"C4 H8 N2 O3"   132.118 ASN   y ASPARAGINE      N[C@@H](CC(N)=O)C(O)=O                                                                                            ? "L-PEPTIDE LINKING" 
"C4 H7 N O4"    133.103 ASP   y "ASPARTIC ACID" N[C@@H](CC(O)=O)C(O)=O                                                                                            ? "L-PEPTIDE LINKING" 
"C3 H7 N O2 S"  121.158 CYS   y CYSTEINE        N[C@@H](CS)C(O)=O                                                                                                 ? "L-PEPTIDE LINKING" 
"C5 H10 N2 O3"  146.144 GLN   y GLUTAMINE       N[C@@H](CCC(N)=O)C(O)=O                                                                                           ? "L-PEPTIDE LINKING" 
"C5 H9 N O4"    147.129 GLU   y "GLUTAMIC ACID" N[C@@H](CCC(O)=O)C(O)=O                                                                                           ? "L-PEPTIDE LINKING" 
"C2 H5 N O2"    75.067  GLY   y GLYCINE         NCC(O)=O                                                                                                          ? "PEPTIDE LINKING"   
"C6 H10 N3 O2"  156.162 HIS   y HISTIDINE       N[C@@H](Cc1c[nH]c[nH+]1)C(O)=O                                                                                    ? "L-PEPTIDE LINKING" 
"C6 H13 N O2"   131.173 ILE   y ISOLEUCINE      CC[C@H](C)[C@H](N)C(O)=O                                                                                          ? "L-PEPTIDE LINKING" 
"C6 H13 N O2"   131.173 LEU   y LEUCINE         CC(C)C[C@H](N)C(O)=O                                                                                              ? "L-PEPTIDE LINKING" 
?               ?       LIG_B ? ?               C1=CN(C(=O)NC1=O)[C@H]2[C@@H]([C@@H]([C@H](O2)COP(=O)(O)OP(=O)(O)O[C@@H]3[C@@H]([C@H]([C@H]([C@H](O3)CO)O)O)O)O)O ? non-polymer         
"C6 H15 N2 O2"  147.195 LYS   y LYSINE          N[C@@H](CCCC[NH3+])C(O)=O                                                                                         ? "L-PEPTIDE LINKING" 
"C5 H11 N O2 S" 149.211 MET   y METHIONINE      CSCC[C@H](N)C(O)=O                                                                                                ? "L-PEPTIDE LINKING" 
"C9 H11 N O2"   165.189 PHE   y PHENYLALANINE   N[C@@H](Cc1ccccc1)C(O)=O                                                                                          ? "L-PEPTIDE LINKING" 
"C5 H9 N O2"    115.130 PRO   y PROLINE         OC(=O)[C@@H]1CCCN1                                                                                                ? "L-PEPTIDE LINKING" 
"C3 H7 N O3"    105.093 SER   y SERINE          N[C@@H](CO)C(O)=O                                                                                                 ? "L-PEPTIDE LINKING" 
"C4 H9 N O3"    119.119 THR   y THREONINE       C[C@@H](O)[C@H](N)C(O)=O                                                                                          ? "L-PEPTIDE LINKING" 
"C11 H12 N2 O2" 204.225 TRP   y TRYPTOPHAN      N[C@@H](Cc1c[nH]c2ccccc12)C(O)=O                                                                                  ? "L-PEPTIDE LINKING" 
"C9 H11 N O3"   181.189 TYR   y TYROSINE        N[C@@H](Cc1ccc(O)cc1)C(O)=O                                                                                       ? "L-PEPTIDE LINKING" 
"C5 H11 N O2"   117.146 VAL   y VALINE          CC(C)[C@H](N)C(O)=O                                                                                               ? "L-PEPTIDE LINKING" 
#
_citation.book_publisher          ?
_citation.country                 UK
_citation.id                      primary
_citation.journal_full            Nature
_citation.journal_id_ASTM         NATUAS
_citation.journal_id_CSD          0006
_citation.journal_id_ISSN         0028-0836
_citation.journal_volume          630
_citation.page_first              493
_citation.page_last               500
_citation.pdbx_database_id_DOI    10.1038/s41586-024-07487-w
_citation.pdbx_database_id_PubMed 38718835
_citation.title                   "Accurate structure prediction of biomolecular interactions with AlphaFold 3"
_citation.year                    2024
#
loop_
_citation_author.citation_id
_citation_author.name
_citation_author.ordinal
primary "Google DeepMind" 1 
primary "Isomorphic Labs" 2 
#
loop_
_entity.id
_entity.pdbx_description
_entity.type
1 . polymer     
2 . non-polymer 
#
_entity_poly.entity_id      1
_entity_poly.pdbx_strand_id A
_entity_poly.type           polypeptide(L)
#
loop_
_entity_poly_seq.entity_id
_entity_poly_seq.hetero
_entity_poly_seq.mon_id
_entity_poly_seq.num
1 n MET 1   
1 n SER 2   
1 n VAL 3   
1 n GLU 4   
1 n ASP 5   
1 n GLY 6   
1 n GLY 7   
1 n MET 8   
1 n PRO 9   
1 n GLY 10  
1 n LEU 11  
1 n GLY 12  
1 n ARG 13  
1 n PRO 14  
1 n ARG 15  
1 n GLN 16  
1 n ALA 17  
1 n ARG 18  
1 n TRP 19  
1 n THR 20  
1 n LEU 21  
1 n MET 22  
1 n LEU 23  
1 n LEU 24  
1 n LEU 25  
1 n SER 26  
1 n THR 27  
1 n ALA 28  
1 n MET 29  
1 n TYR 30  
1 n GLY 31  
1 n ALA 32  
1 n HIS 33  
1 n ALA 34  
1 n PRO 35  
1 n LEU 36  
1 n LEU 37  
1 n ALA 38  
1 n LEU 39  
1 n CYS 40  
1 n HIS 41  
1 n VAL 42  
1 n ASP 43  
1 n GLY 44  
1 n ARG 45  
1 n VAL 46  
1 n PRO 47  
1 n PHE 48  
1 n ARG 49  
1 n PRO 50  
1 n SER 51  
1 n SER 52  
1 n ALA 53  
1 n VAL 54  
1 n LEU 55  
1 n LEU 56  
1 n THR 57  
1 n GLU 58  
1 n LEU 59  
1 n THR 60  
1 n LYS 61  
1 n LEU 62  
1 n LEU 63  
1 n LEU 64  
1 n CYS 65  
1 n ALA 66  
1 n PHE 67  
1 n SER 68  
1 n LEU 69  
1 n LEU 70  
1 n VAL 71  
1 n GLY 72  
1 n TRP 73  
1 n GLN 74  
1 n ALA 75  
1 n TRP 76  
1 n PRO 77  
1 n GLN 78  
1 n GLY 79  
1 n PRO 80  
1 n PRO 81  
1 n PRO 82  
1 n TRP 83  
1 n ARG 84  
1 n GLN 85  
1 n ALA 86  
1 n ALA 87  
1 n PRO 88  
1 n PHE 89  
1 n ALA 90  
1 n LEU 91  
1 n SER 92  
1 n ALA 93  
1 n LEU 94  
1 n LEU 95  
1 n TYR 96  
1 n GLY 97  
1 n ALA 98  
1 n ASN 99  
1 n ASN 100 
1 n ASN 101 
1 n LEU 102 
1 n VAL 103 
1 n ILE 104 
1 n TYR 105 
1 n LEU 106 
1 n GLN 107 
1 n ARG 108 
1 n TYR 109 
1 n MET 110 
1 n ASP 111 
1 n PRO 112 
1 n SER 113 
1 n THR 114 
1 n TYR 115 
1 n GLN 116 
1 n VAL 117 
1 n LEU 118 
1 n SER 119 
1 n ASN 120 
1 n LEU 121 
1 n LYS 122 
1 n ILE 123 
1 n GLY 124 
1 n SER 125 
1 n THR 126 
1 n ALA 127 
1 n VAL 128 
1 n LEU 129 
1 n TYR 130 
1 n CYS 131 
1 n LEU 132 
1 n CYS 133 
1 n LEU 134 
1 n ARG 135 
1 n HIS 136 
1 n ARG 137 
1 n LEU 138 
1 n SER 139 
1 n VAL 140 
1 n ARG 141 
1 n GLN 142 
1 n GLY 143 
1 n LEU 144 
1 n ALA 145 
1 n LEU 146 
1 n LEU 147 
1 n LEU 148 
1 n LEU 149 
1 n MET 150 
1 n ALA 151 
1 n ALA 152 
1 n GLY 153 
1 n ALA 154 
1 n CYS 155 
1 n TYR 156 
1 n ALA 157 
1 n ALA 158 
1 n GLY 159 
1 n GLY 160 
1 n LEU 161 
1 n GLN 162 
1 n VAL 163 
1 n PRO 164 
1 n GLY 165 
1 n ASN 166 
1 n THR 167 
1 n LEU 168 
1 n PRO 169 
1 n SER 170 
1 n PRO 171 
1 n PRO 172 
1 n PRO 173 
1 n ALA 174 
1 n ALA 175 
1 n ALA 176 
1 n ALA 177 
1 n SER 178 
1 n PRO 179 
1 n MET 180 
1 n PRO 181 
1 n LEU 182 
1 n HIS 183 
1 n ILE 184 
1 n THR 185 
1 n PRO 186 
1 n LEU 187 
1 n GLY 188 
1 n LEU 189 
1 n LEU 190 
1 n LEU 191 
1 n LEU 192 
1 n ILE 193 
1 n LEU 194 
1 n TYR 195 
1 n CYS 196 
1 n LEU 197 
1 n ILE 198 
1 n SER 199 
1 n GLY 200 
1 n LEU 201 
1 n SER 202 
1 n SER 203 
1 n VAL 204 
1 n TYR 205 
1 n THR 206 
1 n GLU 207 
1 n LEU 208 
1 n LEU 209 
1 n MET 210 
1 n LYS 211 
1 n ARG 212 
1 n GLN 213 
1 n ARG 214 
1 n LEU 215 
1 n PRO 216 
1 n LEU 217 
1 n ALA 218 
1 n LEU 219 
1 n GLN 220 
1 n ASN 221 
1 n LEU 222 
1 n PHE 223 
1 n LEU 224 
1 n TYR 225 
1 n THR 226 
1 n PHE 227 
1 n GLY 228 
1 n VAL 229 
1 n LEU 230 
1 n LEU 231 
1 n ASN 232 
1 n LEU 233 
1 n GLY 234 
1 n LEU 235 
1 n HIS 236 
1 n ALA 237 
1 n GLY 238 
1 n GLY 239 
1 n GLY 240 
1 n SER 241 
1 n GLY 242 
1 n PRO 243 
1 n GLY 244 
1 n LEU 245 
1 n LEU 246 
1 n GLU 247 
1 n GLY 248 
1 n PHE 249 
1 n SER 250 
1 n GLY 251 
1 n TRP 252 
1 n ALA 253 
1 n ALA 254 
1 n LEU 255 
1 n VAL 256 
1 n VAL 257 
1 n LEU 258 
1 n SER 259 
1 n GLN 260 
1 n ALA 261 
1 n LEU 262 
1 n ASN 263 
1 n GLY 264 
1 n LEU 265 
1 n LEU 266 
1 n MET 267 
1 n SER 268 
1 n ALA 269 
1 n VAL 270 
1 n MET 271 
1 n LYS 272 
1 n HIS 273 
1 n GLY 274 
1 n SER 275 
1 n SER 276 
1 n ILE 277 
1 n THR 278 
1 n ARG 279 
1 n LEU 280 
1 n PHE 281 
1 n VAL 282 
1 n VAL 283 
1 n SER 284 
1 n CYS 285 
1 n SER 286 
1 n LEU 287 
1 n VAL 288 
1 n VAL 289 
1 n ASN 290 
1 n ALA 291 
1 n VAL 292 
1 n LEU 293 
1 n SER 294 
1 n ALA 295 
1 n VAL 296 
1 n LEU 297 
1 n LEU 298 
1 n ARG 299 
1 n LEU 300 
1 n GLN 301 
1 n LEU 302 
1 n THR 303 
1 n ALA 304 
1 n ALA 305 
1 n PHE 306 
1 n PHE 307 
1 n LEU 308 
1 n ALA 309 
1 n THR 310 
1 n LEU 311 
1 n LEU 312 
1 n ILE 313 
1 n GLY 314 
1 n LEU 315 
1 n ALA 316 
1 n MET 317 
1 n ARG 318 
1 n LEU 319 
1 n TYR 320 
1 n TYR 321 
1 n GLY 322 
1 n SER 323 
1 n ARG 324 
#
_ma_data.content_type "model coordinates"
_ma_data.id           1
_ma_data.name         Model
#
_ma_model_list.data_id          1
_ma_model_list.model_group_id   1
_ma_model_list.model_group_name "AlphaFold-beta-20231127 (3.0.0 @ 2025-04-03 21:01:28)"
_ma_model_list.model_id         1
_ma_model_list.model_name       "Top ranked model"
_ma_model_list.model_type       "Ab initio model"
_ma_model_list.ordinal_id       1
#
loop_
_ma_protocol_step.method_type
_ma_protocol_step.ordinal_id
_ma_protocol_step.protocol_id
_ma_protocol_step.step_id
"coevolution MSA" 1 1 1 
"template search" 2 1 2 
modeling          3 1 3 
#
loop_
_ma_qa_metric.id
_ma_qa_metric.mode
_ma_qa_metric.name
_ma_qa_metric.software_group_id
_ma_qa_metric.type
1 global pLDDT 1 pLDDT 
2 local  pLDDT 1 pLDDT 
#
_ma_qa_metric_global.metric_id    1
_ma_qa_metric_global.metric_value 83.62
_ma_qa_metric_global.model_id     1
_ma_qa_metric_global.ordinal_id   1
#
_ma_software_group.group_id    1
_ma_software_group.ordinal_id  1
_ma_software_group.software_id 1
#
loop_
_ma_target_entity.data_id
_ma_target_entity.entity_id
_ma_target_entity.origin
1 1 . 
1 2 . 
#
loop_
_ma_target_entity_instance.asym_id
_ma_target_entity_instance.details
_ma_target_entity_instance.entity_id
A . 1 
B . 2 
#
loop_
_pdbx_data_usage.details
_pdbx_data_usage.id
_pdbx_data_usage.type
_pdbx_data_usage.url
;Non-commercial use only, by using this file you agree to the terms of use found
at https://github.com/google-deepmind/alphafold3/blob/main/OUTPUT_TERMS_OF_USE.md.
To request access to the AlphaFold 3 model parameters, follow the process set
out at https://github.com/google-deepmind/alphafold3. You may only use these if
received directly from Google. Use is subject to terms of use available at
https://github.com/google-deepmind/alphafold3/blob/main/WEIGHTS_TERMS_OF_USE.md.

;
1 license    https://github.com/google-deepmind/alphafold3/blob/main/OUTPUT_TERMS_OF_USE.md 
;AlphaFold 3 and its output are not intended for, have not been validated for,
and are not approved for clinical use. They are provided "as-is" without any
warranty of any kind, whether expressed or implied. No warranty is given that
use shall not infringe the rights of any third party.

;
2 disclaimer ?                                                                              
#
_pdbx_nonpoly_scheme.asym_id       B
_pdbx_nonpoly_scheme.auth_seq_num  1
_pdbx_nonpoly_scheme.entity_id     2
_pdbx_nonpoly_scheme.mon_id        LIG_B
_pdbx_nonpoly_scheme.pdb_ins_code  .
_pdbx_nonpoly_scheme.pdb_seq_num   1
_pdbx_nonpoly_scheme.pdb_strand_id B
#
loop_
_pdbx_poly_seq_scheme.asym_id
_pdbx_poly_seq_scheme.auth_seq_num
_pdbx_poly_seq_scheme.entity_id
_pdbx_poly_seq_scheme.hetero
_pdbx_poly_seq_scheme.mon_id
_pdbx_poly_seq_scheme.pdb_ins_code
_pdbx_poly_seq_scheme.pdb_seq_num
_pdbx_poly_seq_scheme.pdb_strand_id
_pdbx_poly_seq_scheme.seq_id
A 1   1 n MET . 1   A 1   
A 2   1 n SER . 2   A 2   
A 3   1 n VAL . 3   A 3   
A 4   1 n GLU . 4   A 4   
A 5   1 n ASP . 5   A 5   
A 6   1 n GLY . 6   A 6   
A 7   1 n GLY . 7   A 7   
A 8   1 n MET . 8   A 8   
A 9   1 n PRO . 9   A 9   
A 10  1 n GLY . 10  A 10  
A 11  1 n LEU . 11  A 11  
A 12  1 n GLY . 12  A 12  
A 13  1 n ARG . 13  A 13  
A 14  1 n PRO . 14  A 14  
A 15  1 n ARG . 15  A 15  
A 16  1 n GLN . 16  A 16  
A 17  1 n ALA . 17  A 17  
A 18  1 n ARG . 18  A 18  
A 19  1 n TRP . 19  A 19  
A 20  1 n THR . 20  A 20  
A 21  1 n LEU . 21  A 21  
A 22  1 n MET . 22  A 22  
A 23  1 n LEU . 23  A 23  
A 24  1 n LEU . 24  A 24  
A 25  1 n LEU . 25  A 25  
A 26  1 n SER . 26  A 26  
A 27  1 n THR . 27  A 27  
A 28  1 n ALA . 28  A 28  
A 29  1 n MET . 29  A 29  
A 30  1 n TYR . 30  A 30  
A 31  1 n GLY . 31  A 31  
A 32  1 n ALA . 32  A 32  
A 33  1 n HIS . 33  A 33  
A 34  1 n ALA . 34  A 34  
A 35  1 n PRO . 35  A 35  
A 36  1 n LEU . 36  A 36  
A 37  1 n LEU . 37  A 37  
A 38  1 n ALA . 38  A 38  
A 39  1 n LEU . 39  A 39  
A 40  1 n CYS . 40  A 40  
A 41  1 n HIS . 41  A 41  
A 42  1 n VAL . 42  A 42  
A 43  1 n ASP . 43  A 43  
A 44  1 n GLY . 44  A 44  
A 45  1 n ARG . 45  A 45  
A 46  1 n VAL . 46  A 46  
A 47  1 n PRO . 47  A 47  
A 48  1 n PHE . 48  A 48  
A 49  1 n ARG . 49  A 49  
A 50  1 n PRO . 50  A 50  
A 51  1 n SER . 51  A 51  
A 52  1 n SER . 52  A 52  
A 53  1 n ALA . 53  A 53  
A 54  1 n VAL . 54  A 54  
A 55  1 n LEU . 55  A 55  
A 56  1 n LEU . 56  A 56  
A 57  1 n THR . 57  A 57  
A 58  1 n GLU . 58  A 58  
A 59  1 n LEU . 59  A 59  
A 60  1 n THR . 60  A 60  
A 61  1 n LYS . 61  A 61  
A 62  1 n LEU . 62  A 62  
A 63  1 n LEU . 63  A 63  
A 64  1 n LEU . 64  A 64  
A 65  1 n CYS . 65  A 65  
A 66  1 n ALA . 66  A 66  
A 67  1 n PHE . 67  A 67  
A 68  1 n SER . 68  A 68  
A 69  1 n LEU . 69  A 69  
A 70  1 n LEU . 70  A 70  
A 71  1 n VAL . 71  A 71  
A 72  1 n GLY . 72  A 72  
A 73  1 n TRP . 73  A 73  
A 74  1 n GLN . 74  A 74  
A 75  1 n ALA . 75  A 75  
A 76  1 n TRP . 76  A 76  
A 77  1 n PRO . 77  A 77  
A 78  1 n GLN . 78  A 78  
A 79  1 n GLY . 79  A 79  
A 80  1 n PRO . 80  A 80  
A 81  1 n PRO . 81  A 81  
A 82  1 n PRO . 82  A 82  
A 83  1 n TRP . 83  A 83  
A 84  1 n ARG . 84  A 84  
A 85  1 n GLN . 85  A 85  
A 86  1 n ALA . 86  A 86  
A 87  1 n ALA . 87  A 87  
A 88  1 n PRO . 88  A 88  
A 89  1 n PHE . 89  A 89  
A 90  1 n ALA . 90  A 90  
A 91  1 n LEU . 91  A 91  
A 92  1 n SER . 92  A 92  
A 93  1 n ALA . 93  A 93  
A 94  1 n LEU . 94  A 94  
A 95  1 n LEU . 95  A 95  
A 96  1 n TYR . 96  A 96  
A 97  1 n GLY . 97  A 97  
A 98  1 n ALA . 98  A 98  
A 99  1 n ASN . 99  A 99  
A 100 1 n ASN . 100 A 100 
A 101 1 n ASN . 101 A 101 
A 102 1 n LEU . 102 A 102 
A 103 1 n VAL . 103 A 103 
A 104 1 n ILE . 104 A 104 
A 105 1 n TYR . 105 A 105 
A 106 1 n LEU . 106 A 106 
A 107 1 n GLN . 107 A 107 
A 108 1 n ARG . 108 A 108 
A 109 1 n TYR . 109 A 109 
A 110 1 n MET . 110 A 110 
A 111 1 n ASP . 111 A 111 
A 112 1 n PRO . 112 A 112 
A 113 1 n SER . 113 A 113 
A 114 1 n THR . 114 A 114 
A 115 1 n TYR . 115 A 115 
A 116 1 n GLN . 116 A 116 
A 117 1 n VAL . 117 A 117 
A 118 1 n LEU . 118 A 118 
A 119 1 n SER . 119 A 119 
A 120 1 n ASN . 120 A 120 
A 121 1 n LEU . 121 A 121 
A 122 1 n LYS . 122 A 122 
A 123 1 n ILE . 123 A 123 
A 124 1 n GLY . 124 A 124 
A 125 1 n SER . 125 A 125 
A 126 1 n THR . 126 A 126 
A 127 1 n ALA . 127 A 127 
A 128 1 n VAL . 128 A 128 
A 129 1 n LEU . 129 A 129 
A 130 1 n TYR . 130 A 130 
A 131 1 n CYS . 131 A 131 
A 132 1 n LEU . 132 A 132 
A 133 1 n CYS . 133 A 133 
A 134 1 n LEU . 134 A 134 
A 135 1 n ARG . 135 A 135 
A 136 1 n HIS . 136 A 136 
A 137 1 n ARG . 137 A 137 
A 138 1 n LEU . 138 A 138 
A 139 1 n SER . 139 A 139 
A 140 1 n VAL . 140 A 140 
A 141 1 n ARG . 141 A 141 
A 142 1 n GLN . 142 A 142 
A 143 1 n GLY . 143 A 143 
A 144 1 n LEU . 144 A 144 
A 145 1 n ALA . 145 A 145 
A 146 1 n LEU . 146 A 146 
A 147 1 n LEU . 147 A 147 
A 148 1 n LEU . 148 A 148 
A 149 1 n LEU . 149 A 149 
A 150 1 n MET . 150 A 150 
A 151 1 n ALA . 151 A 151 
A 152 1 n ALA . 152 A 152 
A 153 1 n GLY . 153 A 153 
A 154 1 n ALA . 154 A 154 
A 155 1 n CYS . 155 A 155 
A 156 1 n TYR . 156 A 156 
A 157 1 n ALA . 157 A 157 
A 158 1 n ALA . 158 A 158 
A 159 1 n GLY . 159 A 159 
A 160 1 n GLY . 160 A 160 
A 161 1 n LEU . 161 A 161 
A 162 1 n GLN . 162 A 162 
A 163 1 n VAL . 163 A 163 
A 164 1 n PRO . 164 A 164 
A 165 1 n GLY . 165 A 165 
A 166 1 n ASN . 166 A 166 
A 167 1 n THR . 167 A 167 
A 168 1 n LEU . 168 A 168 
A 169 1 n PRO . 169 A 169 
A 170 1 n SER . 170 A 170 
A 171 1 n PRO . 171 A 171 
A 172 1 n PRO . 172 A 172 
A 173 1 n PRO . 173 A 173 
A 174 1 n ALA . 174 A 174 
A 175 1 n ALA . 175 A 175 
A 176 1 n ALA . 176 A 176 
A 177 1 n ALA . 177 A 177 
A 178 1 n SER . 178 A 178 
A 179 1 n PRO . 179 A 179 
A 180 1 n MET . 180 A 180 
A 181 1 n PRO . 181 A 181 
A 182 1 n LEU . 182 A 182 
A 183 1 n HIS . 183 A 183 
A 184 1 n ILE . 184 A 184 
A 185 1 n THR . 185 A 185 
A 186 1 n PRO . 186 A 186 
A 187 1 n LEU . 187 A 187 
A 188 1 n GLY . 188 A 188 
A 189 1 n LEU . 189 A 189 
A 190 1 n LEU . 190 A 190 
A 191 1 n LEU . 191 A 191 
A 192 1 n LEU . 192 A 192 
A 193 1 n ILE . 193 A 193 
A 194 1 n LEU . 194 A 194 
A 195 1 n TYR . 195 A 195 
A 196 1 n CYS . 196 A 196 
A 197 1 n LEU . 197 A 197 
A 198 1 n ILE . 198 A 198 
A 199 1 n SER . 199 A 199 
A 200 1 n GLY . 200 A 200 
A 201 1 n LEU . 201 A 201 
A 202 1 n SER . 202 A 202 
A 203 1 n SER . 203 A 203 
A 204 1 n VAL . 204 A 204 
A 205 1 n TYR . 205 A 205 
A 206 1 n THR . 206 A 206 
A 207 1 n GLU . 207 A 207 
A 208 1 n LEU . 208 A 208 
A 209 1 n LEU . 209 A 209 
A 210 1 n MET . 210 A 210 
A 211 1 n LYS . 211 A 211 
A 212 1 n ARG . 212 A 212 
A 213 1 n GLN . 213 A 213 
A 214 1 n ARG . 214 A 214 
A 215 1 n LEU . 215 A 215 
A 216 1 n PRO . 216 A 216 
A 217 1 n LEU . 217 A 217 
A 218 1 n ALA . 218 A 218 
A 219 1 n LEU . 219 A 219 
A 220 1 n GLN . 220 A 220 
A 221 1 n ASN . 221 A 221 
A 222 1 n LEU . 222 A 222 
A 223 1 n PHE . 223 A 223 
A 224 1 n LEU . 224 A 224 
A 225 1 n TYR . 225 A 225 
A 226 1 n THR . 226 A 226 
A 227 1 n PHE . 227 A 227 
A 228 1 n GLY . 228 A 228 
A 229 1 n VAL . 229 A 229 
A 230 1 n LEU . 230 A 230 
A 231 1 n LEU . 231 A 231 
A 232 1 n ASN . 232 A 232 
A 233 1 n LEU . 233 A 233 
A 234 1 n GLY . 234 A 234 
A 235 1 n LEU . 235 A 235 
A 236 1 n HIS . 236 A 236 
A 237 1 n ALA . 237 A 237 
A 238 1 n GLY . 238 A 238 
A 239 1 n GLY . 239 A 239 
A 240 1 n GLY . 240 A 240 
A 241 1 n SER . 241 A 241 
A 242 1 n GLY . 242 A 242 
A 243 1 n PRO . 243 A 243 
A 244 1 n GLY . 244 A 244 
A 245 1 n LEU . 245 A 245 
A 246 1 n LEU . 246 A 246 
A 247 1 n GLU . 247 A 247 
A 248 1 n GLY . 248 A 248 
A 249 1 n PHE . 249 A 249 
A 250 1 n SER . 250 A 250 
A 251 1 n GLY . 251 A 251 
A 252 1 n TRP . 252 A 252 
A 253 1 n ALA . 253 A 253 
A 254 1 n ALA . 254 A 254 
A 255 1 n LEU . 255 A 255 
A 256 1 n VAL . 256 A 256 
A 257 1 n VAL . 257 A 257 
A 258 1 n LEU . 258 A 258 
A 259 1 n SER . 259 A 259 
A 260 1 n GLN . 260 A 260 
A 261 1 n ALA . 261 A 261 
A 262 1 n LEU . 262 A 262 
A 263 1 n ASN . 263 A 263 
A 264 1 n GLY . 264 A 264 
A 265 1 n LEU . 265 A 265 
A 266 1 n LEU . 266 A 266 
A 267 1 n MET . 267 A 267 
A 268 1 n SER . 268 A 268 
A 269 1 n ALA . 269 A 269 
A 270 1 n VAL . 270 A 270 
A 271 1 n MET . 271 A 271 
A 272 1 n LYS . 272 A 272 
A 273 1 n HIS . 273 A 273 
A 274 1 n GLY . 274 A 274 
A 275 1 n SER . 275 A 275 
A 276 1 n SER . 276 A 276 
A 277 1 n ILE . 277 A 277 
A 278 1 n THR . 278 A 278 
A 279 1 n ARG . 279 A 279 
A 280 1 n LEU . 280 A 280 
A 281 1 n PHE . 281 A 281 
A 282 1 n VAL . 282 A 282 
A 283 1 n VAL . 283 A 283 
A 284 1 n SER . 284 A 284 
A 285 1 n CYS . 285 A 285 
A 286 1 n SER . 286 A 286 
A 287 1 n LEU . 287 A 287 
A 288 1 n VAL . 288 A 288 
A 289 1 n VAL . 289 A 289 
A 290 1 n ASN . 290 A 290 
A 291 1 n ALA . 291 A 291 
A 292 1 n VAL . 292 A 292 
A 293 1 n LEU . 293 A 293 
A 294 1 n SER . 294 A 294 
A 295 1 n ALA . 295 A 295 
A 296 1 n VAL . 296 A 296 
A 297 1 n LEU . 297 A 297 
A 298 1 n LEU . 298 A 298 
A 299 1 n ARG . 299 A 299 
A 300 1 n LEU . 300 A 300 
A 301 1 n GLN . 301 A 301 
A 302 1 n LEU . 302 A 302 
A 303 1 n THR . 303 A 303 
A 304 1 n ALA . 304 A 304 
A 305 1 n ALA . 305 A 305 
A 306 1 n PHE . 306 A 306 
A 307 1 n PHE . 307 A 307 
A 308 1 n LEU . 308 A 308 
A 309 1 n ALA . 309 A 309 
A 310 1 n THR . 310 A 310 
A 311 1 n LEU . 311 A 311 
A 312 1 n LEU . 312 A 312 
A 313 1 n ILE . 313 A 313 
A 314 1 n GLY . 314 A 314 
A 315 1 n LEU . 315 A 315 
A 316 1 n ALA . 316 A 316 
A 317 1 n MET . 317 A 317 
A 318 1 n ARG . 318 A 318 
A 319 1 n LEU . 319 A 319 
A 320 1 n TYR . 320 A 320 
A 321 1 n TYR . 321 A 321 
A 322 1 n GLY . 322 A 322 
A 323 1 n SER . 323 A 323 
A 324 1 n ARG . 324 A 324 
#
_software.classification other
_software.date           ?
_software.description    "Structure prediction"
_software.name           AlphaFold
_software.pdbx_ordinal   1
_software.type           package
_software.version        "AlphaFold-beta-20231127 (f9ee49a1c3e17d9fef48f764e0890ab00b3bd802174138342941c0bdb4d5daba)"
#
loop_
_struct_asym.entity_id
_struct_asym.id
1 A 
2 B 
#
loop_
_atom_site.group_PDB
_atom_site.id
_atom_site.type_symbol
_atom_site.label_atom_id
_atom_site.label_alt_id
_atom_site.label_comp_id
_atom_site.label_asym_id
_atom_site.label_entity_id
_atom_site.label_seq_id
_atom_site.pdbx_PDB_ins_code
_atom_site.Cartn_x
_atom_site.Cartn_y
_atom_site.Cartn_z
_atom_site.occupancy
_atom_site.B_iso_or_equiv
_atom_site.auth_seq_id
_atom_site.auth_asym_id
_atom_site.pdbx_PDB_model_num
ATOM   1    N N   . MET   A 1 1   ? -3.563  -6.426  37.730  1.00 19.76 1   A 1 
ATOM   2    C CA  . MET   A 1 1   ? -4.232  -6.197  36.429  1.00 20.09 1   A 1 
ATOM   3    C C   . MET   A 1 1   ? -3.498  -7.047  35.416  1.00 21.59 1   A 1 
ATOM   4    O O   . MET   A 1 1   ? -2.353  -6.741  35.113  1.00 20.65 1   A 1 
ATOM   5    C CB  . MET   A 1 1   ? -4.196  -4.716  36.022  1.00 19.63 1   A 1 
ATOM   6    C CG  . MET   A 1 1   ? -5.196  -3.883  36.828  1.00 17.68 1   A 1 
ATOM   7    S SD  . MET   A 1 1   ? -5.062  -2.101  36.507  1.00 16.64 1   A 1 
ATOM   8    C CE  . MET   A 1 1   ? -6.466  -1.490  37.477  1.00 13.99 1   A 1 
ATOM   9    N N   . SER   A 1 2   ? -4.088  -8.183  35.034  1.00 20.72 2   A 1 
ATOM   10   C CA  . SER   A 1 2   ? -3.469  -9.141  34.124  1.00 19.88 2   A 1 
ATOM   11   C C   . SER   A 1 2   ? -3.339  -8.482  32.752  1.00 20.18 2   A 1 
ATOM   12   O O   . SER   A 1 2   ? -4.300  -7.923  32.235  1.00 19.44 2   A 1 
ATOM   13   C CB  . SER   A 1 2   ? -4.310  -10.423 34.056  1.00 18.72 2   A 1 
ATOM   14   O OG  . SER   A 1 2   ? -5.687  -10.097 34.026  1.00 16.67 2   A 1 
ATOM   15   N N   . VAL   A 1 3   ? -2.125  -8.484  32.216  1.00 23.15 3   A 1 
ATOM   16   C CA  . VAL   A 1 3   ? -1.885  -8.145  30.814  1.00 21.86 3   A 1 
ATOM   17   C C   . VAL   A 1 3   ? -2.527  -9.281  30.026  1.00 21.96 3   A 1 
ATOM   18   O O   . VAL   A 1 3   ? -1.948  -10.358 29.934  1.00 20.57 3   A 1 
ATOM   19   C CB  . VAL   A 1 3   ? -0.374  -8.010  30.530  1.00 20.57 3   A 1 
ATOM   20   C CG1 . VAL   A 1 3   ? -0.098  -7.644  29.075  1.00 18.39 3   A 1 
ATOM   21   C CG2 . VAL   A 1 3   ? 0.256   -6.919  31.418  1.00 19.34 3   A 1 
ATOM   22   N N   . GLU   A 1 4   ? -3.780  -9.085  29.584  1.00 23.60 4   A 1 
ATOM   23   C CA  . GLU   A 1 4   ? -4.446  -10.082 28.756  1.00 23.79 4   A 1 
ATOM   24   C C   . GLU   A 1 4   ? -3.600  -10.286 27.501  1.00 24.04 4   A 1 
ATOM   25   O O   . GLU   A 1 4   ? -3.277  -9.330  26.784  1.00 22.23 4   A 1 
ATOM   26   C CB  . GLU   A 1 4   ? -5.884  -9.681  28.412  1.00 22.28 4   A 1 
ATOM   27   C CG  . GLU   A 1 4   ? -6.838  -9.892  29.606  1.00 19.65 4   A 1 
ATOM   28   C CD  . GLU   A 1 4   ? -8.314  -9.621  29.263  1.00 17.89 4   A 1 
ATOM   29   O OE1 . GLU   A 1 4   ? -9.178  -10.217 29.941  1.00 16.09 4   A 1 
ATOM   30   O OE2 . GLU   A 1 4   ? -8.573  -8.796  28.358  1.00 18.12 4   A 1 
ATOM   31   N N   . ASP   A 1 5   ? -3.200  -11.536 27.281  1.00 30.55 5   A 1 
ATOM   32   C CA  . ASP   A 1 5   ? -2.475  -11.934 26.086  1.00 30.31 5   A 1 
ATOM   33   C C   . ASP   A 1 5   ? -3.263  -11.479 24.860  1.00 29.96 5   A 1 
ATOM   34   O O   . ASP   A 1 5   ? -4.469  -11.700 24.747  1.00 27.88 5   A 1 
ATOM   35   C CB  . ASP   A 1 5   ? -2.266  -13.456 26.064  1.00 28.73 5   A 1 
ATOM   36   C CG  . ASP   A 1 5   ? -1.047  -13.912 26.870  1.00 25.51 5   A 1 
ATOM   37   O OD1 . ASP   A 1 5   ? -0.010  -13.215 26.782  1.00 24.88 5   A 1 
ATOM   38   O OD2 . ASP   A 1 5   ? -1.148  -14.968 27.525  1.00 25.17 5   A 1 
ATOM   39   N N   . GLY   A 1 6   ? -2.574  -10.852 23.907  1.00 41.33 6   A 1 
ATOM   40   C CA  . GLY   A 1 6   ? -3.135  -10.385 22.636  1.00 40.87 6   A 1 
ATOM   41   C C   . GLY   A 1 6   ? -3.542  -11.510 21.677  1.00 40.74 6   A 1 
ATOM   42   O O   . GLY   A 1 6   ? -3.593  -11.290 20.464  1.00 38.73 6   A 1 
ATOM   43   N N   . GLY   A 1 7   ? -3.820  -12.715 22.196  1.00 42.28 7   A 1 
ATOM   44   C CA  . GLY   A 1 7   ? -4.602  -13.707 21.493  1.00 41.95 7   A 1 
ATOM   45   C C   . GLY   A 1 7   ? -5.933  -13.067 21.128  1.00 41.94 7   A 1 
ATOM   46   O O   . GLY   A 1 7   ? -6.636  -12.556 21.995  1.00 40.51 7   A 1 
ATOM   47   N N   . MET   A 1 8   ? -6.278  -13.061 19.838  1.00 46.20 8   A 1 
ATOM   48   C CA  . MET   A 1 8   ? -7.634  -12.682 19.457  1.00 47.48 8   A 1 
ATOM   49   C C   . MET   A 1 8   ? -8.596  -13.498 20.321  1.00 47.71 8   A 1 
ATOM   50   O O   . MET   A 1 8   ? -8.441  -14.721 20.379  1.00 46.26 8   A 1 
ATOM   51   C CB  . MET   A 1 8   ? -7.889  -12.943 17.965  1.00 46.45 8   A 1 
ATOM   52   C CG  . MET   A 1 8   ? -7.616  -11.687 17.130  1.00 44.26 8   A 1 
ATOM   53   S SD  . MET   A 1 8   ? -8.078  -11.885 15.384  1.00 40.93 8   A 1 
ATOM   54   C CE  . MET   A 1 8   ? -6.464  -12.387 14.725  1.00 39.36 8   A 1 
ATOM   55   N N   . PRO   A 1 9   ? -9.562  -12.861 21.019  1.00 45.12 9   A 1 
ATOM   56   C CA  . PRO   A 1 9   ? -10.494 -13.561 21.893  1.00 46.08 9   A 1 
ATOM   57   C C   . PRO   A 1 9   ? -11.150 -14.699 21.119  1.00 46.45 9   A 1 
ATOM   58   O O   . PRO   A 1 9   ? -11.157 -14.668 19.886  1.00 44.30 9   A 1 
ATOM   59   C CB  . PRO   A 1 9   ? -11.498 -12.503 22.366  1.00 44.22 9   A 1 
ATOM   60   C CG  . PRO   A 1 9   ? -11.396 -11.398 21.324  1.00 43.26 9   A 1 
ATOM   61   C CD  . PRO   A 1 9   ? -9.936  -11.461 20.895  1.00 45.63 9   A 1 
ATOM   62   N N   . GLY   A 1 10  ? -11.722 -15.700 21.835  1.00 54.34 10  A 1 
ATOM   63   C CA  . GLY   A 1 10  ? -12.211 -16.977 21.288  1.00 54.53 10  A 1 
ATOM   64   C C   . GLY   A 1 10  ? -13.183 -16.872 20.095  1.00 55.58 10  A 1 
ATOM   65   O O   . GLY   A 1 10  ? -14.360 -17.227 20.179  1.00 51.83 10  A 1 
ATOM   66   N N   . LEU   A 1 11  ? -12.695 -16.345 18.975  1.00 62.42 11  A 1 
ATOM   67   C CA  . LEU   A 1 11  ? -13.317 -16.391 17.680  1.00 62.99 11  A 1 
ATOM   68   C C   . LEU   A 1 11  ? -13.390 -17.876 17.347  1.00 64.58 11  A 1 
ATOM   69   O O   . LEU   A 1 11  ? -12.364 -18.535 17.156  1.00 62.05 11  A 1 
ATOM   70   C CB  . LEU   A 1 11  ? -12.475 -15.589 16.665  1.00 59.85 11  A 1 
ATOM   71   C CG  . LEU   A 1 11  ? -12.532 -14.059 16.826  1.00 55.30 11  A 1 
ATOM   72   C CD1 . LEU   A 1 11  ? -11.490 -13.391 15.924  1.00 53.69 11  A 1 
ATOM   73   C CD2 . LEU   A 1 11  ? -13.901 -13.486 16.445  1.00 52.88 11  A 1 
ATOM   74   N N   . GLY   A 1 12  ? -14.605 -18.405 17.306  1.00 68.33 12  A 1 
ATOM   75   C CA  . GLY   A 1 12  ? -14.816 -19.782 16.878  1.00 73.17 12  A 1 
ATOM   76   C C   . GLY   A 1 12  ? -14.098 -20.053 15.551  1.00 75.73 12  A 1 
ATOM   77   O O   . GLY   A 1 12  ? -13.951 -19.138 14.727  1.00 70.03 12  A 1 
ATOM   78   N N   . ARG   A 1 13  ? -13.681 -21.298 15.310  1.00 75.46 13  A 1 
ATOM   79   C CA  . ARG   A 1 13  ? -12.891 -21.716 14.126  1.00 78.84 13  A 1 
ATOM   80   C C   . ARG   A 1 13  ? -13.297 -21.020 12.804  1.00 79.77 13  A 1 
ATOM   81   O O   . ARG   A 1 13  ? -12.405 -20.553 12.093  1.00 80.44 13  A 1 
ATOM   82   C CB  . ARG   A 1 13  ? -12.948 -23.249 13.951  1.00 73.82 13  A 1 
ATOM   83   C CG  . ARG   A 1 13  ? -12.125 -24.022 14.994  1.00 63.71 13  A 1 
ATOM   84   C CD  . ARG   A 1 13  ? -12.171 -25.531 14.682  1.00 60.75 13  A 1 
ATOM   85   N NE  . ARG   A 1 13  ? -11.336 -26.320 15.608  1.00 51.51 13  A 1 
ATOM   86   C CZ  . ARG   A 1 13  ? -11.220 -27.646 15.623  1.00 46.47 13  A 1 
ATOM   87   N NH1 . ARG   A 1 13  ? -11.880 -28.406 14.787  1.00 42.21 13  A 1 
ATOM   88   N NH2 . ARG   A 1 13  ? -10.434 -28.236 16.484  1.00 41.98 13  A 1 
ATOM   89   N N   . PRO   A 1 14  ? -14.610 -20.863 12.475  1.00 76.08 14  A 1 
ATOM   90   C CA  . PRO   A 1 14  ? -15.010 -20.201 11.229  1.00 81.66 14  A 1 
ATOM   91   C C   . PRO   A 1 14  ? -14.650 -18.710 11.175  1.00 83.64 14  A 1 
ATOM   92   O O   . PRO   A 1 14  ? -14.350 -18.193 10.099  1.00 80.62 14  A 1 
ATOM   93   C CB  . PRO   A 1 14  ? -16.523 -20.433 11.120  1.00 77.65 14  A 1 
ATOM   94   C CG  . PRO   A 1 14  ? -16.968 -20.686 12.556  1.00 73.96 14  A 1 
ATOM   95   C CD  . PRO   A 1 14  ? -15.763 -21.413 13.148  1.00 78.16 14  A 1 
ATOM   96   N N   . ARG   A 1 15  ? -14.649 -17.981 12.305  1.00 83.97 15  A 1 
ATOM   97   C CA  . ARG   A 1 15  ? -14.236 -16.568 12.345  1.00 85.18 15  A 1 
ATOM   98   C C   . ARG   A 1 15  ? -12.717 -16.427 12.207  1.00 86.39 15  A 1 
ATOM   99   O O   . ARG   A 1 15  ? -12.273 -15.524 11.503  1.00 85.56 15  A 1 
ATOM   100  C CB  . ARG   A 1 15  ? -14.739 -15.871 13.615  1.00 79.73 15  A 1 
ATOM   101  C CG  . ARG   A 1 15  ? -16.252 -15.605 13.618  1.00 67.33 15  A 1 
ATOM   102  C CD  . ARG   A 1 15  ? -16.626 -14.802 14.873  1.00 63.13 15  A 1 
ATOM   103  N NE  . ARG   A 1 15  ? -18.061 -14.457 14.925  1.00 54.01 15  A 1 
ATOM   104  C CZ  . ARG   A 1 15  ? -18.663 -13.778 15.896  1.00 48.70 15  A 1 
ATOM   105  N NH1 . ARG   A 1 15  ? -18.015 -13.349 16.944  1.00 44.41 15  A 1 
ATOM   106  N NH2 . ARG   A 1 15  ? -19.941 -13.526 15.831  1.00 42.75 15  A 1 
ATOM   107  N N   . GLN   A 1 16  ? -11.936 -17.323 12.801  1.00 88.38 16  A 1 
ATOM   108  C CA  . GLN   A 1 16  ? -10.485 -17.379 12.590  1.00 89.78 16  A 1 
ATOM   109  C C   . GLN   A 1 16  ? -10.152 -17.653 11.121  1.00 91.71 16  A 1 
ATOM   110  O O   . GLN   A 1 16  ? -9.343  -16.928 10.546  1.00 91.09 16  A 1 
ATOM   111  C CB  . GLN   A 1 16  ? -9.841  -18.445 13.480  1.00 86.17 16  A 1 
ATOM   112  C CG  . GLN   A 1 16  ? -9.794  -18.026 14.957  1.00 71.72 16  A 1 
ATOM   113  C CD  . GLN   A 1 16  ? -9.175  -19.103 15.848  1.00 65.87 16  A 1 
ATOM   114  O OE1 . GLN   A 1 16  ? -8.987  -20.239 15.452  1.00 57.69 16  A 1 
ATOM   115  N NE2 . GLN   A 1 16  ? -8.860  -18.788 17.085  1.00 55.35 16  A 1 
ATOM   116  N N   . ALA   A 1 17  ? -10.828 -18.602 10.476  1.00 90.08 17  A 1 
ATOM   117  C CA  . ALA   A 1 17  ? -10.627 -18.890 9.057   1.00 92.11 17  A 1 
ATOM   118  C C   . ALA   A 1 17  ? -10.935 -17.673 8.159   1.00 92.83 17  A 1 
ATOM   119  O O   . ALA   A 1 17  ? -10.151 -17.347 7.267   1.00 91.64 17  A 1 
ATOM   120  C CB  . ALA   A 1 17  ? -11.486 -20.102 8.673   1.00 90.79 17  A 1 
ATOM   121  N N   . ARG   A 1 18  ? -12.029 -16.944 8.435   1.00 92.64 18  A 1 
ATOM   122  C CA  . ARG   A 1 18  ? -12.367 -15.699 7.719   1.00 92.68 18  A 1 
ATOM   123  C C   . ARG   A 1 18  ? -11.314 -14.609 7.925   1.00 93.73 18  A 1 
ATOM   124  O O   . ARG   A 1 18  ? -10.976 -13.911 6.971   1.00 92.75 18  A 1 
ATOM   125  C CB  . ARG   A 1 18  ? -13.745 -15.178 8.158   1.00 89.17 18  A 1 
ATOM   126  C CG  . ARG   A 1 18  ? -14.898 -16.014 7.586   1.00 75.15 18  A 1 
ATOM   127  C CD  . ARG   A 1 18  ? -16.234 -15.488 8.123   1.00 71.99 18  A 1 
ATOM   128  N NE  . ARG   A 1 18  ? -17.367 -16.326 7.692   1.00 63.14 18  A 1 
ATOM   129  C CZ  . ARG   A 1 18  ? -18.654 -16.069 7.899   1.00 56.63 18  A 1 
ATOM   130  N NH1 . ARG   A 1 18  ? -19.050 -15.002 8.538   1.00 53.15 18  A 1 
ATOM   131  N NH2 . ARG   A 1 18  ? -19.568 -16.894 7.470   1.00 49.15 18  A 1 
ATOM   132  N N   . TRP   A 1 19  ? -10.782 -14.474 9.136   1.00 94.45 19  A 1 
ATOM   133  C CA  . TRP   A 1 19  ? -9.726  -13.509 9.431   1.00 95.36 19  A 1 
ATOM   134  C C   . TRP   A 1 19  ? -8.424  -13.851 8.700   1.00 96.15 19  A 1 
ATOM   135  O O   . TRP   A 1 19  ? -7.848  -12.988 8.038   1.00 95.42 19  A 1 
ATOM   136  C CB  . TRP   A 1 19  ? -9.504  -13.437 10.942  1.00 94.11 19  A 1 
ATOM   137  C CG  . TRP   A 1 19  ? -8.410  -12.491 11.314  1.00 92.76 19  A 1 
ATOM   138  C CD1 . TRP   A 1 19  ? -7.193  -12.837 11.790  1.00 89.03 19  A 1 
ATOM   139  C CD2 . TRP   A 1 19  ? -8.403  -11.037 11.186  1.00 91.89 19  A 1 
ATOM   140  N NE1 . TRP   A 1 19  ? -6.433  -11.688 11.989  1.00 88.10 19  A 1 
ATOM   141  C CE2 . TRP   A 1 19  ? -7.133  -10.568 11.627  1.00 90.74 19  A 1 
ATOM   142  C CE3 . TRP   A 1 19  ? -9.342  -10.084 10.748  1.00 88.28 19  A 1 
ATOM   143  C CZ2 . TRP   A 1 19  ? -6.802  -9.194  11.642  1.00 87.77 19  A 1 
ATOM   144  C CZ3 . TRP   A 1 19  ? -9.016  -8.715  10.760  1.00 86.63 19  A 1 
ATOM   145  C CH2 . TRP   A 1 19  ? -7.758  -8.278  11.202  1.00 86.81 19  A 1 
ATOM   146  N N   . THR   A 1 20  ? -8.003  -15.110 8.737   1.00 94.58 20  A 1 
ATOM   147  C CA  . THR   A 1 20  ? -6.825  -15.580 7.996   1.00 94.53 20  A 1 
ATOM   148  C C   . THR   A 1 20  ? -6.987  -15.353 6.494   1.00 95.56 20  A 1 
ATOM   149  O O   . THR   A 1 20  ? -6.077  -14.820 5.862   1.00 95.43 20  A 1 
ATOM   150  C CB  . THR   A 1 20  ? -6.561  -17.068 8.278   1.00 93.11 20  A 1 
ATOM   151  O OG1 . THR   A 1 20  ? -6.395  -17.260 9.662   1.00 84.53 20  A 1 
ATOM   152  C CG2 . THR   A 1 20  ? -5.283  -17.573 7.608   1.00 81.52 20  A 1 
ATOM   153  N N   . LEU   A 1 21  ? -8.156  -15.667 5.924   1.00 95.53 21  A 1 
ATOM   154  C CA  . LEU   A 1 21  ? -8.444  -15.401 4.513   1.00 95.80 21  A 1 
ATOM   155  C C   . LEU   A 1 21  ? -8.349  -13.905 4.183   1.00 96.37 21  A 1 
ATOM   156  O O   . LEU   A 1 21  ? -7.762  -13.534 3.168   1.00 96.37 21  A 1 
ATOM   157  C CB  . LEU   A 1 21  ? -9.835  -15.966 4.173   1.00 95.30 21  A 1 
ATOM   158  C CG  . LEU   A 1 21  ? -10.235 -15.795 2.692   1.00 87.61 21  A 1 
ATOM   159  C CD1 . LEU   A 1 21  ? -9.317  -16.574 1.755   1.00 81.16 21  A 1 
ATOM   160  C CD2 . LEU   A 1 21  ? -11.673 -16.279 2.493   1.00 82.05 21  A 1 
ATOM   161  N N   . MET   A 1 22  ? -8.872  -13.033 5.052   1.00 95.93 22  A 1 
ATOM   162  C CA  . MET   A 1 22  ? -8.783  -11.580 4.876   1.00 95.81 22  A 1 
ATOM   163  C C   . MET   A 1 22  ? -7.330  -11.084 4.897   1.00 96.67 22  A 1 
ATOM   164  O O   . MET   A 1 22  ? -6.957  -10.259 4.060   1.00 96.40 22  A 1 
ATOM   165  C CB  . MET   A 1 22  ? -9.620  -10.902 5.961   1.00 94.19 22  A 1 
ATOM   166  C CG  . MET   A 1 22  ? -9.692  -9.383  5.793   1.00 85.18 22  A 1 
ATOM   167  S SD  . MET   A 1 22  ? -10.608 -8.556  7.119   1.00 78.88 22  A 1 
ATOM   168  C CE  . MET   A 1 22  ? -12.282 -9.168  6.805   1.00 69.03 22  A 1 
ATOM   169  N N   . LEU   A 1 23  ? -6.491  -11.601 5.804   1.00 96.62 23  A 1 
ATOM   170  C CA  . LEU   A 1 23  ? -5.068  -11.258 5.865   1.00 96.78 23  A 1 
ATOM   171  C C   . LEU   A 1 23  ? -4.314  -11.724 4.612   1.00 97.15 23  A 1 
ATOM   172  O O   . LEU   A 1 23  ? -3.529  -10.955 4.056   1.00 96.96 23  A 1 
ATOM   173  C CB  . LEU   A 1 23  ? -4.428  -11.864 7.126   1.00 96.47 23  A 1 
ATOM   174  C CG  . LEU   A 1 23  ? -4.868  -11.244 8.465   1.00 94.78 23  A 1 
ATOM   175  C CD1 . LEU   A 1 23  ? -4.189  -11.997 9.609   1.00 92.85 23  A 1 
ATOM   176  C CD2 . LEU   A 1 23  ? -4.493  -9.768  8.574   1.00 92.36 23  A 1 
ATOM   177  N N   . LEU   A 1 24  ? -4.588  -12.944 4.136   1.00 97.10 24  A 1 
ATOM   178  C CA  . LEU   A 1 24  ? -3.997  -13.473 2.906   1.00 97.04 24  A 1 
ATOM   179  C C   . LEU   A 1 24  ? -4.409  -12.641 1.687   1.00 97.17 24  A 1 
ATOM   180  O O   . LEU   A 1 24  ? -3.550  -12.239 0.901   1.00 96.86 24  A 1 
ATOM   181  C CB  . LEU   A 1 24  ? -4.410  -14.944 2.717   1.00 96.66 24  A 1 
ATOM   182  C CG  . LEU   A 1 24  ? -3.760  -15.932 3.707   1.00 92.39 24  A 1 
ATOM   183  C CD1 . LEU   A 1 24  ? -4.380  -17.316 3.513   1.00 88.18 24  A 1 
ATOM   184  C CD2 . LEU   A 1 24  ? -2.250  -16.038 3.511   1.00 88.45 24  A 1 
ATOM   185  N N   . LEU   A 1 25  ? -5.695  -12.311 1.564   1.00 97.27 25  A 1 
ATOM   186  C CA  . LEU   A 1 25  ? -6.195  -11.489 0.468   1.00 97.11 25  A 1 
ATOM   187  C C   . LEU   A 1 25  ? -5.621  -10.066 0.518   1.00 97.16 25  A 1 
ATOM   188  O O   . LEU   A 1 25  ? -5.196  -9.543  -0.506  1.00 96.90 25  A 1 
ATOM   189  C CB  . LEU   A 1 25  ? -7.734  -11.504 0.500   1.00 96.66 25  A 1 
ATOM   190  C CG  . LEU   A 1 25  ? -8.392  -10.816 -0.714  1.00 85.89 25  A 1 
ATOM   191  C CD1 . LEU   A 1 25  ? -8.065  -11.519 -2.027  1.00 82.10 25  A 1 
ATOM   192  C CD2 . LEU   A 1 25  ? -9.912  -10.811 -0.534  1.00 82.62 25  A 1 
ATOM   193  N N   . SER   A 1 26  ? -5.528  -9.460  1.700   1.00 97.50 26  A 1 
ATOM   194  C CA  . SER   A 1 26  ? -4.898  -8.149  1.886   1.00 97.37 26  A 1 
ATOM   195  C C   . SER   A 1 26  ? -3.422  -8.168  1.477   1.00 97.47 26  A 1 
ATOM   196  O O   . SER   A 1 26  ? -2.965  -7.278  0.761   1.00 97.01 26  A 1 
ATOM   197  C CB  . SER   A 1 26  ? -5.036  -7.697  3.344   1.00 96.88 26  A 1 
ATOM   198  O OG  . SER   A 1 26  ? -4.612  -6.359  3.489   1.00 88.97 26  A 1 
ATOM   199  N N   . THR   A 1 27  ? -2.692  -9.209  1.873   1.00 97.68 27  A 1 
ATOM   200  C CA  . THR   A 1 27  ? -1.283  -9.403  1.505   1.00 97.52 27  A 1 
ATOM   201  C C   . THR   A 1 27  ? -1.123  -9.550  -0.010  1.00 97.27 27  A 1 
ATOM   202  O O   . THR   A 1 27  ? -0.263  -8.899  -0.602  1.00 96.35 27  A 1 
ATOM   203  C CB  . THR   A 1 27  ? -0.702  -10.630 2.228   1.00 97.16 27  A 1 
ATOM   204  O OG1 . THR   A 1 27  ? -0.856  -10.495 3.624   1.00 92.10 27  A 1 
ATOM   205  C CG2 . THR   A 1 27  ? 0.789   -10.811 1.975   1.00 92.05 27  A 1 
ATOM   206  N N   . ALA   A 1 28  ? -1.983  -10.341 -0.651  1.00 97.58 28  A 1 
ATOM   207  C CA  . ALA   A 1 28  ? -1.969  -10.538 -2.096  1.00 97.28 28  A 1 
ATOM   208  C C   . ALA   A 1 28  ? -2.259  -9.237  -2.863  1.00 97.02 28  A 1 
ATOM   209  O O   . ALA   A 1 28  ? -1.489  -8.869  -3.751  1.00 96.12 28  A 1 
ATOM   210  C CB  . ALA   A 1 28  ? -2.968  -11.647 -2.451  1.00 96.69 28  A 1 
ATOM   211  N N   . MET   A 1 29  ? -3.309  -8.502  -2.485  1.00 96.87 29  A 1 
ATOM   212  C CA  . MET   A 1 29  ? -3.668  -7.239  -3.139  1.00 96.45 29  A 1 
ATOM   213  C C   . MET   A 1 29  ? -2.594  -6.164  -2.954  1.00 95.81 29  A 1 
ATOM   214  O O   . MET   A 1 29  ? -2.288  -5.428  -3.889  1.00 94.70 29  A 1 
ATOM   215  C CB  . MET   A 1 29  ? -5.019  -6.732  -2.613  1.00 95.91 29  A 1 
ATOM   216  C CG  . MET   A 1 29  ? -6.211  -7.608  -3.025  1.00 91.68 29  A 1 
ATOM   217  S SD  . MET   A 1 29  ? -6.489  -7.783  -4.809  1.00 86.75 29  A 1 
ATOM   218  C CE  . MET   A 1 29  ? -5.716  -9.380  -5.130  1.00 75.47 29  A 1 
ATOM   219  N N   . TYR   A 1 30  ? -1.977  -6.094  -1.769  1.00 97.04 30  A 1 
ATOM   220  C CA  . TYR   A 1 30  ? -0.892  -5.143  -1.513  1.00 96.60 30  A 1 
ATOM   221  C C   . TYR   A 1 30  ? 0.358   -5.475  -2.346  1.00 96.19 30  A 1 
ATOM   222  O O   . TYR   A 1 30  ? 0.980   -4.577  -2.915  1.00 95.30 30  A 1 
ATOM   223  C CB  . TYR   A 1 30  ? -0.583  -5.120  -0.007  1.00 95.93 30  A 1 
ATOM   224  C CG  . TYR   A 1 30  ? 0.152   -3.869  0.433   1.00 95.00 30  A 1 
ATOM   225  C CD1 . TYR   A 1 30  ? 1.526   -3.707  0.179   1.00 92.45 30  A 1 
ATOM   226  C CD2 . TYR   A 1 30  ? -0.549  -2.835  1.079   1.00 91.88 30  A 1 
ATOM   227  C CE1 . TYR   A 1 30  ? 2.185   -2.523  0.539   1.00 90.76 30  A 1 
ATOM   228  C CE2 . TYR   A 1 30  ? 0.103   -1.645  1.449   1.00 90.16 30  A 1 
ATOM   229  C CZ  . TYR   A 1 30  ? 1.473   -1.494  1.164   1.00 90.82 30  A 1 
ATOM   230  O OH  . TYR   A 1 30  ? 2.109   -0.325  1.504   1.00 88.03 30  A 1 
ATOM   231  N N   . GLY   A 1 31  ? 0.710   -6.750  -2.445  1.00 95.75 31  A 1 
ATOM   232  C CA  . GLY   A 1 31  ? 1.870   -7.211  -3.211  1.00 95.11 31  A 1 
ATOM   233  C C   . GLY   A 1 31  ? 1.697   -7.116  -4.726  1.00 95.13 31  A 1 
ATOM   234  O O   . GLY   A 1 31  ? 2.678   -6.884  -5.435  1.00 93.77 31  A 1 
ATOM   235  N N   . ALA   A 1 32  ? 0.463   -7.240  -5.229  1.00 94.97 32  A 1 
ATOM   236  C CA  . ALA   A 1 32  ? 0.173   -7.183  -6.659  1.00 94.46 32  A 1 
ATOM   237  C C   . ALA   A 1 32  ? 0.314   -5.778  -7.268  1.00 94.06 32  A 1 
ATOM   238  O O   . ALA   A 1 32  ? 0.509   -5.650  -8.476  1.00 92.55 32  A 1 
ATOM   239  C CB  . ALA   A 1 32  ? -1.239  -7.740  -6.884  1.00 93.70 32  A 1 
ATOM   240  N N   . HIS   A 1 33  ? 0.242   -4.719  -6.453  1.00 93.70 33  A 1 
ATOM   241  C CA  . HIS   A 1 33  ? 0.186   -3.341  -6.948  1.00 92.09 33  A 1 
ATOM   242  C C   . HIS   A 1 33  ? 1.369   -2.966  -7.855  1.00 92.20 33  A 1 
ATOM   243  O O   . HIS   A 1 33  ? 1.162   -2.507  -8.977  1.00 92.02 33  A 1 
ATOM   244  C CB  . HIS   A 1 33  ? 0.111   -2.377  -5.756  1.00 90.50 33  A 1 
ATOM   245  C CG  . HIS   A 1 33  ? 0.183   -0.935  -6.173  1.00 88.09 33  A 1 
ATOM   246  N ND1 . HIS   A 1 33  ? 1.212   -0.058  -5.901  1.00 78.57 33  A 1 
ATOM   247  C CD2 . HIS   A 1 33  ? -0.730  -0.252  -6.940  1.00 77.92 33  A 1 
ATOM   248  C CE1 . HIS   A 1 33  ? 0.912   1.120   -6.473  1.00 78.78 33  A 1 
ATOM   249  N NE2 . HIS   A 1 33  ? -0.254  1.037   -7.114  1.00 80.10 33  A 1 
ATOM   250  N N   . ALA   A 1 34  ? 2.604   -3.152  -7.389  1.00 91.47 34  A 1 
ATOM   251  C CA  . ALA   A 1 34  ? 3.785   -2.716  -8.136  1.00 89.96 34  A 1 
ATOM   252  C C   . ALA   A 1 34  ? 4.007   -3.511  -9.446  1.00 90.16 34  A 1 
ATOM   253  O O   . ALA   A 1 34  ? 4.222   -2.867  -10.473 1.00 89.39 34  A 1 
ATOM   254  C CB  . ALA   A 1 34  ? 5.007   -2.698  -7.210  1.00 87.90 34  A 1 
ATOM   255  N N   . PRO   A 1 35  ? 3.877   -4.856  -9.488  1.00 90.92 35  A 1 
ATOM   256  C CA  . PRO   A 1 35  ? 3.922   -5.607  -10.747 1.00 90.19 35  A 1 
ATOM   257  C C   . PRO   A 1 35  ? 2.844   -5.181  -11.750 1.00 90.08 35  A 1 
ATOM   258  O O   . PRO   A 1 35  ? 3.142   -4.984  -12.923 1.00 88.69 35  A 1 
ATOM   259  C CB  . PRO   A 1 35  ? 3.762   -7.080  -10.356 1.00 88.88 35  A 1 
ATOM   260  C CG  . PRO   A 1 35  ? 4.271   -7.130  -8.923  1.00 87.67 35  A 1 
ATOM   261  C CD  . PRO   A 1 35  ? 3.856   -5.778  -8.361  1.00 90.43 35  A 1 
ATOM   262  N N   . LEU   A 1 36  ? 1.601   -4.972  -11.299 1.00 90.93 36  A 1 
ATOM   263  C CA  . LEU   A 1 36  ? 0.518   -4.508  -12.168 1.00 90.58 36  A 1 
ATOM   264  C C   . LEU   A 1 36  ? 0.773   -3.088  -12.691 1.00 89.47 36  A 1 
ATOM   265  O O   . LEU   A 1 36  ? 0.485   -2.802  -13.851 1.00 88.29 36  A 1 
ATOM   266  C CB  . LEU   A 1 36  ? -0.819  -4.562  -11.415 1.00 90.67 36  A 1 
ATOM   267  C CG  . LEU   A 1 36  ? -1.349  -5.977  -11.117 1.00 89.16 36  A 1 
ATOM   268  C CD1 . LEU   A 1 36  ? -2.600  -5.862  -10.248 1.00 86.60 36  A 1 
ATOM   269  C CD2 . LEU   A 1 36  ? -1.712  -6.740  -12.391 1.00 86.08 36  A 1 
ATOM   270  N N   . LEU   A 1 37  ? 1.340   -2.206  -11.866 1.00 89.93 37  A 1 
ATOM   271  C CA  . LEU   A 1 37  ? 1.730   -0.861  -12.289 1.00 88.18 37  A 1 
ATOM   272  C C   . LEU   A 1 37  ? 2.856   -0.904  -13.331 1.00 87.27 37  A 1 
ATOM   273  O O   . LEU   A 1 37  ? 2.812   -0.137  -14.289 1.00 85.89 37  A 1 
ATOM   274  C CB  . LEU   A 1 37  ? 2.117   -0.036  -11.052 1.00 86.93 37  A 1 
ATOM   275  C CG  . LEU   A 1 37  ? 2.423   1.444   -11.355 1.00 83.65 37  A 1 
ATOM   276  C CD1 . LEU   A 1 37  ? 1.195   2.194   -11.870 1.00 79.87 37  A 1 
ATOM   277  C CD2 . LEU   A 1 37  ? 2.908   2.135   -10.083 1.00 79.38 37  A 1 
ATOM   278  N N   . ALA   A 1 38  ? 3.818   -1.811  -13.191 1.00 88.57 38  A 1 
ATOM   279  C CA  . ALA   A 1 38  ? 4.883   -2.000  -14.176 1.00 86.75 38  A 1 
ATOM   280  C C   . ALA   A 1 38  ? 4.331   -2.439  -15.546 1.00 86.56 38  A 1 
ATOM   281  O O   . ALA   A 1 38  ? 4.786   -1.937  -16.569 1.00 85.36 38  A 1 
ATOM   282  C CB  . ALA   A 1 38  ? 5.904   -3.000  -13.624 1.00 85.37 38  A 1 
ATOM   283  N N   . LEU   A 1 39  ? 3.281   -3.276  -15.576 1.00 87.45 39  A 1 
ATOM   284  C CA  . LEU   A 1 39  ? 2.592   -3.666  -16.815 1.00 86.98 39  A 1 
ATOM   285  C C   . LEU   A 1 39  ? 1.813   -2.519  -17.489 1.00 86.05 39  A 1 
ATOM   286  O O   . LEU   A 1 39  ? 1.423   -2.645  -18.651 1.00 83.17 39  A 1 
ATOM   287  C CB  . LEU   A 1 39  ? 1.641   -4.839  -16.524 1.00 87.17 39  A 1 
ATOM   288  C CG  . LEU   A 1 39  ? 2.337   -6.158  -16.134 1.00 86.28 39  A 1 
ATOM   289  C CD1 . LEU   A 1 39  ? 1.281   -7.175  -15.715 1.00 82.43 39  A 1 
ATOM   290  C CD2 . LEU   A 1 39  ? 3.146   -6.748  -17.289 1.00 81.74 39  A 1 
ATOM   291  N N   . CYS   A 1 40  ? 1.569   -1.411  -16.783 1.00 87.68 40  A 1 
ATOM   292  C CA  . CYS   A 1 40  ? 0.959   -0.219  -17.379 1.00 86.27 40  A 1 
ATOM   293  C C   . CYS   A 1 40  ? 1.966   0.666   -18.115 1.00 85.42 40  A 1 
ATOM   294  O O   . CYS   A 1 40  ? 1.546   1.594   -18.799 1.00 80.84 40  A 1 
ATOM   295  C CB  . CYS   A 1 40  ? 0.265   0.626   -16.302 1.00 84.47 40  A 1 
ATOM   296  S SG  . CYS   A 1 40  ? -1.023  -0.305  -15.444 1.00 80.99 40  A 1 
ATOM   297  N N   . HIS   A 1 41  ? 3.277   0.464   -17.913 1.00 85.41 41  A 1 
ATOM   298  C CA  . HIS   A 1 41  ? 4.288   1.344   -18.484 1.00 83.98 41  A 1 
ATOM   299  C C   . HIS   A 1 41  ? 4.329   1.200   -20.008 1.00 82.82 41  A 1 
ATOM   300  O O   . HIS   A 1 41  ? 4.399   0.097   -20.545 1.00 80.28 41  A 1 
ATOM   301  C CB  . HIS   A 1 41  ? 5.669   1.095   -17.860 1.00 81.90 41  A 1 
ATOM   302  C CG  . HIS   A 1 41  ? 5.836   1.642   -16.464 1.00 79.17 41  A 1 
ATOM   303  N ND1 . HIS   A 1 41  ? 7.033   2.085   -15.926 1.00 67.96 41  A 1 
ATOM   304  C CD2 . HIS   A 1 41  ? 4.896   1.805   -15.483 1.00 69.14 41  A 1 
ATOM   305  C CE1 . HIS   A 1 41  ? 6.811   2.486   -14.669 1.00 68.81 41  A 1 
ATOM   306  N NE2 . HIS   A 1 41  ? 5.522   2.338   -14.362 1.00 71.03 41  A 1 
ATOM   307  N N   . VAL   A 1 42  ? 4.325   2.341   -20.690 1.00 83.65 42  A 1 
ATOM   308  C CA  . VAL   A 1 42  ? 4.541   2.483   -22.129 1.00 82.81 42  A 1 
ATOM   309  C C   . VAL   A 1 42  ? 5.748   3.400   -22.297 1.00 81.26 42  A 1 
ATOM   310  O O   . VAL   A 1 42  ? 5.807   4.460   -21.676 1.00 74.41 42  A 1 
ATOM   311  C CB  . VAL   A 1 42  ? 3.287   3.037   -22.830 1.00 78.55 42  A 1 
ATOM   312  C CG1 . VAL   A 1 42  ? 3.498   3.130   -24.340 1.00 71.59 42  A 1 
ATOM   313  C CG2 . VAL   A 1 42  ? 2.067   2.136   -22.579 1.00 74.36 42  A 1 
ATOM   314  N N   . ASP   A 1 43  ? 6.752   2.962   -23.052 1.00 77.93 43  A 1 
ATOM   315  C CA  . ASP   A 1 43  ? 8.017   3.692   -23.254 1.00 77.08 43  A 1 
ATOM   316  C C   . ASP   A 1 43  ? 8.680   4.166   -21.945 1.00 76.71 43  A 1 
ATOM   317  O O   . ASP   A 1 43  ? 9.174   5.291   -21.814 1.00 70.16 43  A 1 
ATOM   318  C CB  . ASP   A 1 43  ? 7.826   4.803   -24.294 1.00 73.57 43  A 1 
ATOM   319  C CG  . ASP   A 1 43  ? 7.310   4.251   -25.625 1.00 68.01 43  A 1 
ATOM   320  O OD1 . ASP   A 1 43  ? 7.720   3.119   -25.970 1.00 61.54 43  A 1 
ATOM   321  O OD2 . ASP   A 1 43  ? 6.495   4.949   -26.254 1.00 61.13 43  A 1 
ATOM   322  N N   . GLY   A 1 44  ? 8.643   3.309   -20.921 1.00 75.91 44  A 1 
ATOM   323  C CA  . GLY   A 1 44  ? 9.228   3.597   -19.608 1.00 74.99 44  A 1 
ATOM   324  C C   . GLY   A 1 44  ? 8.454   4.608   -18.755 1.00 77.42 44  A 1 
ATOM   325  O O   . GLY   A 1 44  ? 8.920   4.978   -17.677 1.00 73.29 44  A 1 
ATOM   326  N N   . ARG   A 1 45  ? 7.271   5.048   -19.187 1.00 80.19 45  A 1 
ATOM   327  C CA  . ARG   A 1 45  ? 6.434   6.013   -18.462 1.00 80.64 45  A 1 
ATOM   328  C C   . ARG   A 1 45  ? 5.031   5.467   -18.224 1.00 82.00 45  A 1 
ATOM   329  O O   . ARG   A 1 45  ? 4.515   4.660   -18.984 1.00 78.43 45  A 1 
ATOM   330  C CB  . ARG   A 1 45  ? 6.398   7.352   -19.208 1.00 75.55 45  A 1 
ATOM   331  C CG  . ARG   A 1 45  ? 7.791   8.000   -19.282 1.00 65.39 45  A 1 
ATOM   332  C CD  . ARG   A 1 45  ? 7.716   9.372   -19.953 1.00 61.88 45  A 1 
ATOM   333  N NE  . ARG   A 1 45  ? 9.051   9.972   -20.077 1.00 53.06 45  A 1 
ATOM   334  C CZ  . ARG   A 1 45  ? 9.326   11.174  -20.562 1.00 46.61 45  A 1 
ATOM   335  N NH1 . ARG   A 1 45  ? 8.382   11.979  -20.964 1.00 44.36 45  A 1 
ATOM   336  N NH2 . ARG   A 1 45  ? 10.566  11.574  -20.658 1.00 39.62 45  A 1 
ATOM   337  N N   . VAL   A 1 46  ? 4.400   5.952   -17.160 1.00 81.35 46  A 1 
ATOM   338  C CA  . VAL   A 1 46  ? 2.982   5.684   -16.901 1.00 81.63 46  A 1 
ATOM   339  C C   . VAL   A 1 46  ? 2.149   6.579   -17.834 1.00 83.17 46  A 1 
ATOM   340  O O   . VAL   A 1 46  ? 2.328   7.796   -17.796 1.00 81.34 46  A 1 
ATOM   341  C CB  . VAL   A 1 46  ? 2.631   5.922   -15.421 1.00 78.47 46  A 1 
ATOM   342  C CG1 . VAL   A 1 46  ? 1.202   5.487   -15.145 1.00 70.68 46  A 1 
ATOM   343  C CG2 . VAL   A 1 46  ? 3.530   5.117   -14.474 1.00 72.71 46  A 1 
ATOM   344  N N   . PRO   A 1 47  ? 1.235   6.019   -18.660 1.00 82.59 47  A 1 
ATOM   345  C CA  . PRO   A 1 47  ? 0.520   6.789   -19.684 1.00 81.99 47  A 1 
ATOM   346  C C   . PRO   A 1 47  ? -0.605  7.667   -19.127 1.00 83.36 47  A 1 
ATOM   347  O O   . PRO   A 1 47  ? -1.115  8.541   -19.825 1.00 79.49 47  A 1 
ATOM   348  C CB  . PRO   A 1 47  ? -0.012  5.734   -20.659 1.00 78.01 47  A 1 
ATOM   349  C CG  . PRO   A 1 47  ? -0.236  4.513   -19.772 1.00 76.98 47  A 1 
ATOM   350  C CD  . PRO   A 1 47  ? 0.912   4.605   -18.776 1.00 80.61 47  A 1 
ATOM   351  N N   . PHE   A 1 48  ? -1.008  7.447   -17.874 1.00 83.91 48  A 1 
ATOM   352  C CA  . PHE   A 1 48  ? -2.055  8.210   -17.209 1.00 84.72 48  A 1 
ATOM   353  C C   . PHE   A 1 48  ? -1.484  9.149   -16.144 1.00 85.48 48  A 1 
ATOM   354  O O   . PHE   A 1 48  ? -0.405  8.937   -15.587 1.00 84.65 48  A 1 
ATOM   355  C CB  . PHE   A 1 48  ? -3.108  7.260   -16.624 1.00 83.32 48  A 1 
ATOM   356  C CG  . PHE   A 1 48  ? -2.563  6.220   -15.669 1.00 83.80 48  A 1 
ATOM   357  C CD1 . PHE   A 1 48  ? -2.311  4.912   -16.129 1.00 81.31 48  A 1 
ATOM   358  C CD2 . PHE   A 1 48  ? -2.304  6.534   -14.325 1.00 81.89 48  A 1 
ATOM   359  C CE1 . PHE   A 1 48  ? -1.807  3.938   -15.256 1.00 80.13 48  A 1 
ATOM   360  C CE2 . PHE   A 1 48  ? -1.794  5.561   -13.447 1.00 80.87 48  A 1 
ATOM   361  C CZ  . PHE   A 1 48  ? -1.546  4.262   -13.914 1.00 80.33 48  A 1 
ATOM   362  N N   . ARG   A 1 49  ? -2.252  10.169  -15.796 1.00 86.56 49  A 1 
ATOM   363  C CA  . ARG   A 1 49  ? -1.890  11.085  -14.717 1.00 86.86 49  A 1 
ATOM   364  C C   . ARG   A 1 49  ? -1.983  10.365  -13.360 1.00 88.02 49  A 1 
ATOM   365  O O   . ARG   A 1 49  ? -3.057  9.889   -13.009 1.00 87.14 49  A 1 
ATOM   366  C CB  . ARG   A 1 49  ? -2.794  12.320  -14.807 1.00 84.21 49  A 1 
ATOM   367  C CG  . ARG   A 1 49  ? -2.384  13.403  -13.808 1.00 79.26 49  A 1 
ATOM   368  C CD  . ARG   A 1 49  ? -3.235  14.652  -14.030 1.00 76.37 49  A 1 
ATOM   369  N NE  . ARG   A 1 49  ? -2.930  15.678  -13.029 1.00 70.96 49  A 1 
ATOM   370  C CZ  . ARG   A 1 49  ? -3.548  16.832  -12.886 1.00 65.12 49  A 1 
ATOM   371  N NH1 . ARG   A 1 49  ? -4.492  17.222  -13.700 1.00 62.14 49  A 1 
ATOM   372  N NH2 . ARG   A 1 49  ? -3.228  17.612  -11.910 1.00 57.75 49  A 1 
ATOM   373  N N   . PRO   A 1 50  ? -0.911  10.327  -12.542 1.00 87.22 50  A 1 
ATOM   374  C CA  . PRO   A 1 50  ? -0.950  9.600   -11.266 1.00 87.65 50  A 1 
ATOM   375  C C   . PRO   A 1 50  ? -2.034  10.091  -10.299 1.00 89.67 50  A 1 
ATOM   376  O O   . PRO   A 1 50  ? -2.669  9.283   -9.625  1.00 89.36 50  A 1 
ATOM   377  C CB  . PRO   A 1 50  ? 0.452   9.753   -10.677 1.00 85.00 50  A 1 
ATOM   378  C CG  . PRO   A 1 50  ? 1.343   9.940   -11.898 1.00 82.21 50  A 1 
ATOM   379  C CD  . PRO   A 1 50  ? 0.447   10.744  -12.843 1.00 84.40 50  A 1 
ATOM   380  N N   . SER   A 1 51  ? -2.317  11.401  -10.262 1.00 88.51 51  A 1 
ATOM   381  C CA  . SER   A 1 51  ? -3.406  11.953  -9.445  1.00 88.59 51  A 1 
ATOM   382  C C   . SER   A 1 51  ? -4.797  11.470  -9.885  1.00 90.15 51  A 1 
ATOM   383  O O   . SER   A 1 51  ? -5.673  11.321  -9.039  1.00 89.63 51  A 1 
ATOM   384  C CB  . SER   A 1 51  ? -3.367  13.486  -9.443  1.00 86.45 51  A 1 
ATOM   385  O OG  . SER   A 1 51  ? -3.470  13.997  -10.755 1.00 77.36 51  A 1 
ATOM   386  N N   . SER   A 1 52  ? -4.994  11.165  -11.171 1.00 89.73 52  A 1 
ATOM   387  C CA  . SER   A 1 52  ? -6.229  10.555  -11.673 1.00 90.46 52  A 1 
ATOM   388  C C   . SER   A 1 52  ? -6.405  9.141   -11.120 1.00 91.89 52  A 1 
ATOM   389  O O   . SER   A 1 52  ? -7.490  8.798   -10.664 1.00 91.59 52  A 1 
ATOM   390  C CB  . SER   A 1 52  ? -6.247  10.490  -13.207 1.00 88.97 52  A 1 
ATOM   391  O OG  . SER   A 1 52  ? -6.016  11.762  -13.776 1.00 80.02 52  A 1 
ATOM   392  N N   . ALA   A 1 53  ? -5.340  8.338   -11.075 1.00 91.96 53  A 1 
ATOM   393  C CA  . ALA   A 1 53  ? -5.385  6.996   -10.495 1.00 92.45 53  A 1 
ATOM   394  C C   . ALA   A 1 53  ? -5.722  7.023   -8.993  1.00 93.70 53  A 1 
ATOM   395  O O   . ALA   A 1 53  ? -6.525  6.212   -8.528  1.00 93.65 53  A 1 
ATOM   396  C CB  . ALA   A 1 53  ? -4.049  6.292   -10.759 1.00 91.41 53  A 1 
ATOM   397  N N   . VAL   A 1 54  ? -5.173  7.983   -8.245  1.00 93.02 54  A 1 
ATOM   398  C CA  . VAL   A 1 54  ? -5.508  8.182   -6.822  1.00 93.49 54  A 1 
ATOM   399  C C   . VAL   A 1 54  ? -6.988  8.541   -6.662  1.00 94.44 54  A 1 
ATOM   400  O O   . VAL   A 1 54  ? -7.689  7.890   -5.885  1.00 94.64 54  A 1 
ATOM   401  C CB  . VAL   A 1 54  ? -4.598  9.241   -6.166  1.00 92.83 54  A 1 
ATOM   402  C CG1 . VAL   A 1 54  ? -4.980  9.492   -4.703  1.00 89.75 54  A 1 
ATOM   403  C CG2 . VAL   A 1 54  ? -3.129  8.789   -6.165  1.00 90.17 54  A 1 
ATOM   404  N N   . LEU   A 1 55  ? -7.494  9.509   -7.428  1.00 93.92 55  A 1 
ATOM   405  C CA  . LEU   A 1 55  ? -8.899  9.926   -7.386  1.00 94.23 55  A 1 
ATOM   406  C C   . LEU   A 1 55  ? -9.850  8.780   -7.760  1.00 94.81 55  A 1 
ATOM   407  O O   . LEU   A 1 55  ? -10.818 8.524   -7.040  1.00 94.82 55  A 1 
ATOM   408  C CB  . LEU   A 1 55  ? -9.086  11.144  -8.312  1.00 93.79 55  A 1 
ATOM   409  C CG  . LEU   A 1 55  ? -10.547 11.619  -8.450  1.00 92.67 55  A 1 
ATOM   410  C CD1 . LEU   A 1 55  ? -11.162 12.021  -7.111  1.00 90.47 55  A 1 
ATOM   411  C CD2 . LEU   A 1 55  ? -10.613 12.821  -9.390  1.00 90.17 55  A 1 
ATOM   412  N N   . LEU   A 1 56  ? -9.574  8.056   -8.845  1.00 94.53 56  A 1 
ATOM   413  C CA  . LEU   A 1 56  ? -10.387 6.916   -9.278  1.00 94.93 56  A 1 
ATOM   414  C C   . LEU   A 1 56  ? -10.363 5.774   -8.254  1.00 95.60 56  A 1 
ATOM   415  O O   . LEU   A 1 56  ? -11.376 5.108   -8.053  1.00 95.61 56  A 1 
ATOM   416  C CB  . LEU   A 1 56  ? -9.903  6.424   -10.651 1.00 94.24 56  A 1 
ATOM   417  C CG  . LEU   A 1 56  ? -10.199 7.392   -11.816 1.00 91.40 56  A 1 
ATOM   418  C CD1 . LEU   A 1 56  ? -9.554  6.849   -13.087 1.00 88.95 56  A 1 
ATOM   419  C CD2 . LEU   A 1 56  ? -11.698 7.556   -12.075 1.00 88.22 56  A 1 
ATOM   420  N N   . THR   A 1 57  ? -9.247  5.572   -7.553  1.00 95.90 57  A 1 
ATOM   421  C CA  . THR   A 1 57  ? -9.148  4.589   -6.464  1.00 96.14 57  A 1 
ATOM   422  C C   . THR   A 1 57  ? -10.041 4.976   -5.283  1.00 96.57 57  A 1 
ATOM   423  O O   . THR   A 1 57  ? -10.763 4.125   -4.763  1.00 96.50 57  A 1 
ATOM   424  C CB  . THR   A 1 57  ? -7.695  4.421   -5.998  1.00 95.67 57  A 1 
ATOM   425  O OG1 . THR   A 1 57  ? -6.877  3.991   -7.057  1.00 91.57 57  A 1 
ATOM   426  C CG2 . THR   A 1 57  ? -7.556  3.372   -4.896  1.00 91.50 57  A 1 
ATOM   427  N N   . GLU   A 1 58  ? -10.035 6.242   -4.860  1.00 96.81 58  A 1 
ATOM   428  C CA  . GLU   A 1 58  ? -10.932 6.732   -3.804  1.00 96.81 58  A 1 
ATOM   429  C C   . GLU   A 1 58  ? -12.406 6.608   -4.215  1.00 97.19 58  A 1 
ATOM   430  O O   . GLU   A 1 58  ? -13.219 6.100   -3.442  1.00 96.78 58  A 1 
ATOM   431  C CB  . GLU   A 1 58  ? -10.616 8.197   -3.442  1.00 96.40 58  A 1 
ATOM   432  C CG  . GLU   A 1 58  ? -9.267  8.416   -2.731  1.00 91.85 58  A 1 
ATOM   433  C CD  . GLU   A 1 58  ? -9.095  7.573   -1.466  1.00 92.26 58  A 1 
ATOM   434  O OE1 . GLU   A 1 58  ? -7.984  7.032   -1.262  1.00 86.83 58  A 1 
ATOM   435  O OE2 . GLU   A 1 58  ? -10.060 7.355   -0.718  1.00 87.98 58  A 1 
ATOM   436  N N   . LEU   A 1 59  ? -12.743 6.989   -5.452  1.00 96.85 59  A 1 
ATOM   437  C CA  . LEU   A 1 59  ? -14.094 6.874   -5.993  1.00 96.85 59  A 1 
ATOM   438  C C   . LEU   A 1 59  ? -14.558 5.413   -6.041  1.00 97.15 59  A 1 
ATOM   439  O O   . LEU   A 1 59  ? -15.662 5.105   -5.599  1.00 96.91 59  A 1 
ATOM   440  C CB  . LEU   A 1 59  ? -14.131 7.537   -7.382  1.00 96.15 59  A 1 
ATOM   441  C CG  . LEU   A 1 59  ? -15.535 7.568   -8.021  1.00 89.25 59  A 1 
ATOM   442  C CD1 . LEU   A 1 59  ? -16.528 8.389   -7.201  1.00 85.45 59  A 1 
ATOM   443  C CD2 . LEU   A 1 59  ? -15.446 8.165   -9.423  1.00 84.99 59  A 1 
ATOM   444  N N   . THR   A 1 60  ? -13.709 4.497   -6.498  1.00 97.44 60  A 1 
ATOM   445  C CA  . THR   A 1 60  ? -14.020 3.059   -6.547  1.00 97.44 60  A 1 
ATOM   446  C C   . THR   A 1 60  ? -14.267 2.497   -5.149  1.00 97.53 60  A 1 
ATOM   447  O O   . THR   A 1 60  ? -15.236 1.765   -4.942  1.00 97.08 60  A 1 
ATOM   448  C CB  . THR   A 1 60  ? -12.900 2.274   -7.248  1.00 96.85 60  A 1 
ATOM   449  O OG1 . THR   A 1 60  ? -12.684 2.777   -8.540  1.00 92.86 60  A 1 
ATOM   450  C CG2 . THR   A 1 60  ? -13.248 0.792   -7.415  1.00 92.92 60  A 1 
ATOM   451  N N   . LYS   A 1 61  ? -13.453 2.864   -4.154  1.00 97.95 61  A 1 
ATOM   452  C CA  . LYS   A 1 61  ? -13.668 2.467   -2.752  1.00 97.72 61  A 1 
ATOM   453  C C   . LYS   A 1 61  ? -15.000 2.996   -2.214  1.00 97.45 61  A 1 
ATOM   454  O O   . LYS   A 1 61  ? -15.719 2.241   -1.560  1.00 96.66 61  A 1 
ATOM   455  C CB  . LYS   A 1 61  ? -12.516 2.957   -1.867  1.00 97.28 61  A 1 
ATOM   456  C CG  . LYS   A 1 61  ? -11.234 2.126   -2.062  1.00 95.93 61  A 1 
ATOM   457  C CD  . LYS   A 1 61  ? -10.089 2.591   -1.145  1.00 94.51 61  A 1 
ATOM   458  C CE  . LYS   A 1 61  ? -9.609  3.984   -1.549  1.00 91.36 61  A 1 
ATOM   459  N NZ  . LYS   A 1 61  ? -8.512  4.492   -0.689  1.00 88.61 61  A 1 
ATOM   460  N N   . LEU   A 1 62  ? -15.337 4.253   -2.501  1.00 97.59 62  A 1 
ATOM   461  C CA  . LEU   A 1 62  ? -16.604 4.859   -2.099  1.00 97.41 62  A 1 
ATOM   462  C C   . LEU   A 1 62  ? -17.794 4.121   -2.718  1.00 97.05 62  A 1 
ATOM   463  O O   . LEU   A 1 62  ? -18.719 3.757   -1.992  1.00 96.19 62  A 1 
ATOM   464  C CB  . LEU   A 1 62  ? -16.601 6.350   -2.478  1.00 97.12 62  A 1 
ATOM   465  C CG  . LEU   A 1 62  ? -17.902 7.094   -2.110  1.00 96.25 62  A 1 
ATOM   466  C CD1 . LEU   A 1 62  ? -18.169 7.081   -0.605  1.00 94.30 62  A 1 
ATOM   467  C CD2 . LEU   A 1 62  ? -17.815 8.547   -2.573  1.00 93.92 62  A 1 
ATOM   468  N N   . LEU   A 1 63  ? -17.757 3.846   -4.025  1.00 97.12 63  A 1 
ATOM   469  C CA  . LEU   A 1 63  ? -18.824 3.148   -4.744  1.00 96.84 63  A 1 
ATOM   470  C C   . LEU   A 1 63  ? -19.018 1.716   -4.236  1.00 96.34 63  A 1 
ATOM   471  O O   . LEU   A 1 63  ? -20.149 1.319   -3.967  1.00 95.70 63  A 1 
ATOM   472  C CB  . LEU   A 1 63  ? -18.521 3.156   -6.253  1.00 96.68 63  A 1 
ATOM   473  C CG  . LEU   A 1 63  ? -18.626 4.540   -6.930  1.00 93.20 63  A 1 
ATOM   474  C CD1 . LEU   A 1 63  ? -18.168 4.422   -8.381  1.00 88.64 63  A 1 
ATOM   475  C CD2 . LEU   A 1 63  ? -20.050 5.093   -6.905  1.00 88.95 63  A 1 
ATOM   476  N N   . LEU   A 1 64  ? -17.939 0.955   -4.031  1.00 96.41 64  A 1 
ATOM   477  C CA  . LEU   A 1 64  ? -18.008 -0.400  -3.468  1.00 95.76 64  A 1 
ATOM   478  C C   . LEU   A 1 64  ? -18.578 -0.396  -2.045  1.00 94.88 64  A 1 
ATOM   479  O O   . LEU   A 1 64  ? -19.395 -1.247  -1.692  1.00 93.72 64  A 1 
ATOM   480  C CB  . LEU   A 1 64  ? -16.605 -1.033  -3.481  1.00 95.60 64  A 1 
ATOM   481  C CG  . LEU   A 1 64  ? -16.070 -1.415  -4.878  1.00 94.66 64  A 1 
ATOM   482  C CD1 . LEU   A 1 64  ? -14.621 -1.881  -4.753  1.00 92.98 64  A 1 
ATOM   483  C CD2 . LEU   A 1 64  ? -16.887 -2.539  -5.518  1.00 92.56 64  A 1 
ATOM   484  N N   . CYS   A 1 65  ? -18.195 0.583   -1.232  1.00 95.04 65  A 1 
ATOM   485  C CA  . CYS   A 1 65  ? -18.714 0.734   0.124   1.00 94.05 65  A 1 
ATOM   486  C C   . CYS   A 1 65  ? -20.208 1.099   0.127   1.00 93.54 65  A 1 
ATOM   487  O O   . CYS   A 1 65  ? -20.994 0.459   0.829   1.00 91.65 65  A 1 
ATOM   488  C CB  . CYS   A 1 65  ? -17.858 1.779   0.851   1.00 93.01 65  A 1 
ATOM   489  S SG  . CYS   A 1 65  ? -18.236 1.678   2.617   1.00 84.03 65  A 1 
ATOM   490  N N   . ALA   A 1 66  ? -20.617 2.073   -0.686  1.00 94.31 66  A 1 
ATOM   491  C CA  . ALA   A 1 66  ? -22.013 2.476   -0.841  1.00 93.81 66  A 1 
ATOM   492  C C   . ALA   A 1 66  ? -22.880 1.315   -1.352  1.00 93.26 66  A 1 
ATOM   493  O O   . ALA   A 1 66  ? -23.927 1.032   -0.769  1.00 91.75 66  A 1 
ATOM   494  C CB  . ALA   A 1 66  ? -22.075 3.690   -1.776  1.00 93.37 66  A 1 
ATOM   495  N N   . PHE   A 1 67  ? -22.410 0.569   -2.360  1.00 93.45 67  A 1 
ATOM   496  C CA  . PHE   A 1 67  ? -23.093 -0.616  -2.878  1.00 92.98 67  A 1 
ATOM   497  C C   . PHE   A 1 67  ? -23.283 -1.687  -1.799  1.00 92.44 67  A 1 
ATOM   498  O O   . PHE   A 1 67  ? -24.382 -2.213  -1.635  1.00 91.52 67  A 1 
ATOM   499  C CB  . PHE   A 1 67  ? -22.308 -1.160  -4.075  1.00 92.88 67  A 1 
ATOM   500  C CG  . PHE   A 1 67  ? -22.973 -2.348  -4.729  1.00 90.75 67  A 1 
ATOM   501  C CD1 . PHE   A 1 67  ? -22.522 -3.653  -4.467  1.00 86.02 67  A 1 
ATOM   502  C CD2 . PHE   A 1 67  ? -24.064 -2.149  -5.598  1.00 85.95 67  A 1 
ATOM   503  C CE1 . PHE   A 1 67  ? -23.147 -4.750  -5.081  1.00 85.11 67  A 1 
ATOM   504  C CE2 . PHE   A 1 67  ? -24.688 -3.246  -6.210  1.00 83.50 67  A 1 
ATOM   505  C CZ  . PHE   A 1 67  ? -24.231 -4.547  -5.954  1.00 84.68 67  A 1 
ATOM   506  N N   . SER   A 1 68  ? -22.257 -1.962  -0.991  1.00 91.88 68  A 1 
ATOM   507  C CA  . SER   A 1 68  ? -22.363 -2.942  0.101   1.00 90.44 68  A 1 
ATOM   508  C C   . SER   A 1 68  ? -23.409 -2.571  1.165   1.00 89.48 68  A 1 
ATOM   509  O O   . SER   A 1 68  ? -24.039 -3.455  1.740   1.00 86.66 68  A 1 
ATOM   510  C CB  . SER   A 1 68  ? -20.990 -3.166  0.748   1.00 89.24 68  A 1 
ATOM   511  O OG  . SER   A 1 68  ? -20.601 -2.127  1.625   1.00 80.47 68  A 1 
ATOM   512  N N   . LEU   A 1 69  ? -23.614 -1.274  1.408   1.00 89.22 69  A 1 
ATOM   513  C CA  . LEU   A 1 69  ? -24.637 -0.766  2.325   1.00 88.30 69  A 1 
ATOM   514  C C   . LEU   A 1 69  ? -26.036 -0.822  1.700   1.00 87.74 69  A 1 
ATOM   515  O O   . LEU   A 1 69  ? -26.980 -1.231  2.371   1.00 85.82 69  A 1 
ATOM   516  C CB  . LEU   A 1 69  ? -24.279 0.672   2.735   1.00 87.50 69  A 1 
ATOM   517  C CG  . LEU   A 1 69  ? -23.082 0.774   3.698   1.00 85.36 69  A 1 
ATOM   518  C CD1 . LEU   A 1 69  ? -22.608 2.222   3.790   1.00 82.85 69  A 1 
ATOM   519  C CD2 . LEU   A 1 69  ? -23.459 0.313   5.106   1.00 82.90 69  A 1 
ATOM   520  N N   . LEU   A 1 70  ? -26.170 -0.458  0.418   1.00 88.83 70  A 1 
ATOM   521  C CA  . LEU   A 1 70  ? -27.446 -0.469  -0.307  1.00 88.22 70  A 1 
ATOM   522  C C   . LEU   A 1 70  ? -28.024 -1.880  -0.456  1.00 87.35 70  A 1 
ATOM   523  O O   . LEU   A 1 70  ? -29.222 -2.073  -0.275  1.00 85.36 70  A 1 
ATOM   524  C CB  . LEU   A 1 70  ? -27.250 0.170   -1.694  1.00 87.68 70  A 1 
ATOM   525  C CG  . LEU   A 1 70  ? -27.082 1.697   -1.674  1.00 79.08 70  A 1 
ATOM   526  C CD1 . LEU   A 1 70  ? -26.629 2.180   -3.051  1.00 74.82 70  A 1 
ATOM   527  C CD2 . LEU   A 1 70  ? -28.385 2.412   -1.316  1.00 73.90 70  A 1 
ATOM   528  N N   . VAL   A 1 71  ? -27.178 -2.876  -0.733  1.00 88.12 71  A 1 
ATOM   529  C CA  . VAL   A 1 71  ? -27.594 -4.289  -0.872  1.00 87.22 71  A 1 
ATOM   530  C C   . VAL   A 1 71  ? -27.863 -4.949  0.494   1.00 85.07 71  A 1 
ATOM   531  O O   . VAL   A 1 71  ? -28.275 -6.100  0.569   1.00 80.34 71  A 1 
ATOM   532  C CB  . VAL   A 1 71  ? -26.589 -5.060  -1.754  1.00 85.83 71  A 1 
ATOM   533  C CG1 . VAL   A 1 71  ? -26.983 -6.507  -2.039  1.00 76.96 71  A 1 
ATOM   534  C CG2 . VAL   A 1 71  ? -26.459 -4.397  -3.132  1.00 78.56 71  A 1 
ATOM   535  N N   . GLY   A 1 72  ? -27.649 -4.232  1.597   1.00 81.79 72  A 1 
ATOM   536  C CA  . GLY   A 1 72  ? -27.911 -4.745  2.945   1.00 79.85 72  A 1 
ATOM   537  C C   . GLY   A 1 72  ? -26.900 -5.783  3.445   1.00 79.59 72  A 1 
ATOM   538  O O   . GLY   A 1 72  ? -27.124 -6.402  4.486   1.00 74.04 72  A 1 
ATOM   539  N N   . TRP   A 1 73  ? -25.761 -5.962  2.753   1.00 76.37 73  A 1 
ATOM   540  C CA  . TRP   A 1 73  ? -24.675 -6.839  3.218   1.00 74.90 73  A 1 
ATOM   541  C C   . TRP   A 1 73  ? -24.064 -6.362  4.538   1.00 74.64 73  A 1 
ATOM   542  O O   . TRP   A 1 73  ? -23.505 -7.157  5.303   1.00 70.14 73  A 1 
ATOM   543  C CB  . TRP   A 1 73  ? -23.571 -6.922  2.160   1.00 71.60 73  A 1 
ATOM   544  C CG  . TRP   A 1 73  ? -23.887 -7.693  0.923   1.00 68.11 73  A 1 
ATOM   545  C CD1 . TRP   A 1 73  ? -25.075 -8.256  0.599   1.00 62.47 73  A 1 
ATOM   546  C CD2 . TRP   A 1 73  ? -22.973 -8.030  -0.174  1.00 64.21 73  A 1 
ATOM   547  N NE1 . TRP   A 1 73  ? -24.969 -8.912  -0.623  1.00 57.69 73  A 1 
ATOM   548  C CE2 . TRP   A 1 73  ? -23.695 -8.796  -1.126  1.00 61.76 73  A 1 
ATOM   549  C CE3 . TRP   A 1 73  ? -21.609 -7.760  -0.442  1.00 56.34 73  A 1 
ATOM   550  C CZ2 . TRP   A 1 73  ? -23.094 -9.278  -2.312  1.00 58.50 73  A 1 
ATOM   551  C CZ3 . TRP   A 1 73  ? -21.016 -8.236  -1.620  1.00 57.94 73  A 1 
ATOM   552  C CH2 . TRP   A 1 73  ? -21.750 -8.987  -2.545  1.00 57.84 73  A 1 
ATOM   553  N N   . GLN   A 1 74  ? -24.161 -5.067  4.812   1.00 74.55 74  A 1 
ATOM   554  C CA  . GLN   A 1 74  ? -23.821 -4.485  6.097   1.00 72.81 74  A 1 
ATOM   555  C C   . GLN   A 1 74  ? -25.033 -3.735  6.641   1.00 73.97 74  A 1 
ATOM   556  O O   . GLN   A 1 74  ? -25.629 -2.915  5.951   1.00 70.30 74  A 1 
ATOM   557  C CB  . GLN   A 1 74  ? -22.585 -3.596  5.995   1.00 67.98 74  A 1 
ATOM   558  C CG  . GLN   A 1 74  ? -21.358 -4.407  5.540   1.00 63.23 74  A 1 
ATOM   559  C CD  . GLN   A 1 74  ? -20.039 -3.929  6.130   1.00 59.62 74  A 1 
ATOM   560  O OE1 . GLN   A 1 74  ? -19.965 -3.142  7.056   1.00 53.68 74  A 1 
ATOM   561  N NE2 . GLN   A 1 74  ? -18.926 -4.414  5.632   1.00 51.24 74  A 1 
ATOM   562  N N   . ALA   A 1 75  ? -25.372 -4.028  7.907   1.00 72.32 75  A 1 
ATOM   563  C CA  . ALA   A 1 75  ? -26.479 -3.378  8.580   1.00 72.32 75  A 1 
ATOM   564  C C   . ALA   A 1 75  ? -26.218 -1.872  8.674   1.00 73.28 75  A 1 
ATOM   565  O O   . ALA   A 1 75  ? -25.213 -1.431  9.246   1.00 69.01 75  A 1 
ATOM   566  C CB  . ALA   A 1 75  ? -26.678 -4.022  9.956   1.00 66.58 75  A 1 
ATOM   567  N N   . TRP   A 1 76  ? -27.134 -1.091  8.114   1.00 70.62 76  A 1 
ATOM   568  C CA  . TRP   A 1 76  ? -27.149 0.343   8.357   1.00 69.50 76  A 1 
ATOM   569  C C   . TRP   A 1 76  ? -27.600 0.594   9.796   1.00 71.22 76  A 1 
ATOM   570  O O   . TRP   A 1 76  ? -28.591 -0.016  10.231  1.00 67.41 76  A 1 
ATOM   571  C CB  . TRP   A 1 76  ? -28.028 1.052   7.318   1.00 64.92 76  A 1 
ATOM   572  C CG  . TRP   A 1 76  ? -27.406 2.265   6.691   1.00 62.64 76  A 1 
ATOM   573  C CD1 . TRP   A 1 76  ? -26.142 2.350   6.213   1.00 55.04 76  A 1 
ATOM   574  C CD2 . TRP   A 1 76  ? -28.021 3.572   6.446   1.00 57.87 76  A 1 
ATOM   575  N NE1 . TRP   A 1 76  ? -25.928 3.621   5.679   1.00 51.77 76  A 1 
ATOM   576  C CE2 . TRP   A 1 76  ? -27.057 4.391   5.795   1.00 54.82 76  A 1 
ATOM   577  C CE3 . TRP   A 1 76  ? -29.298 4.121   6.688   1.00 52.19 76  A 1 
ATOM   578  C CZ2 . TRP   A 1 76  ? -27.337 5.718   5.402   1.00 50.20 76  A 1 
ATOM   579  C CZ3 . TRP   A 1 76  ? -29.576 5.445   6.296   1.00 51.28 76  A 1 
ATOM   580  C CH2 . TRP   A 1 76  ? -28.601 6.231   5.659   1.00 51.46 76  A 1 
ATOM   581  N N   . PRO   A 1 77  ? -26.905 1.426   10.580  1.00 70.67 77  A 1 
ATOM   582  C CA  . PRO   A 1 77  ? -27.383 1.778   11.905  1.00 69.54 77  A 1 
ATOM   583  C C   . PRO   A 1 77  ? -28.746 2.464   11.783  1.00 70.96 77  A 1 
ATOM   584  O O   . PRO   A 1 77  ? -28.952 3.311   10.915  1.00 67.33 77  A 1 
ATOM   585  C CB  . PRO   A 1 77  ? -26.310 2.677   12.524  1.00 65.40 77  A 1 
ATOM   586  C CG  . PRO   A 1 77  ? -25.484 3.168   11.349  1.00 63.38 77  A 1 
ATOM   587  C CD  . PRO   A 1 77  ? -25.696 2.146   10.243  1.00 65.18 77  A 1 
ATOM   588  N N   . GLN   A 1 78  ? -29.676 2.083   12.646  1.00 68.62 78  A 1 
ATOM   589  C CA  . GLN   A 1 78  ? -30.992 2.706   12.684  1.00 68.96 78  A 1 
ATOM   590  C C   . GLN   A 1 78  ? -30.859 4.183   13.066  1.00 70.44 78  A 1 
ATOM   591  O O   . GLN   A 1 78  ? -30.141 4.534   14.008  1.00 65.23 78  A 1 
ATOM   592  C CB  . GLN   A 1 78  ? -31.911 1.962   13.663  1.00 63.81 78  A 1 
ATOM   593  C CG  . GLN   A 1 78  ? -32.269 0.537   13.191  1.00 56.01 78  A 1 
ATOM   594  C CD  . GLN   A 1 78  ? -33.222 -0.182  14.158  1.00 50.38 78  A 1 
ATOM   595  O OE1 . GLN   A 1 78  ? -33.536 0.288   15.234  1.00 44.94 78  A 1 
ATOM   596  N NE2 . GLN   A 1 78  ? -33.700 -1.354  13.811  1.00 42.44 78  A 1 
ATOM   597  N N   . GLY   A 1 79  ? -31.563 5.050   12.339  1.00 69.66 79  A 1 
ATOM   598  C CA  . GLY   A 1 79  ? -31.572 6.489   12.572  1.00 70.15 79  A 1 
ATOM   599  C C   . GLY   A 1 79  ? -30.719 7.282   11.575  1.00 71.97 79  A 1 
ATOM   600  O O   . GLY   A 1 79  ? -30.093 6.713   10.677  1.00 67.34 79  A 1 
ATOM   601  N N   . PRO   A 1 80  ? -30.710 8.621   11.720  1.00 70.27 80  A 1 
ATOM   602  C CA  . PRO   A 1 80  ? -29.940 9.485   10.838  1.00 70.53 80  A 1 
ATOM   603  C C   . PRO   A 1 80  ? -28.439 9.211   10.998  1.00 72.11 80  A 1 
ATOM   604  O O   . PRO   A 1 80  ? -27.972 8.937   12.113  1.00 68.00 80  A 1 
ATOM   605  C CB  . PRO   A 1 80  ? -30.325 10.918  11.230  1.00 66.83 80  A 1 
ATOM   606  C CG  . PRO   A 1 80  ? -30.742 10.786  12.694  1.00 65.73 80  A 1 
ATOM   607  C CD  . PRO   A 1 80  ? -31.370 9.392   12.759  1.00 68.69 80  A 1 
ATOM   608  N N   . PRO   A 1 81  ? -27.651 9.303   9.909   1.00 70.54 81  A 1 
ATOM   609  C CA  . PRO   A 1 81  ? -26.213 9.082   9.986   1.00 69.31 81  A 1 
ATOM   610  C C   . PRO   A 1 81  ? -25.571 10.059  10.982  1.00 71.69 81  A 1 
ATOM   611  O O   . PRO   A 1 81  ? -25.860 11.260  10.961  1.00 69.77 81  A 1 
ATOM   612  C CB  . PRO   A 1 81  ? -25.690 9.247   8.554   1.00 65.60 81  A 1 
ATOM   613  C CG  . PRO   A 1 81  ? -26.768 10.074  7.854   1.00 63.72 81  A 1 
ATOM   614  C CD  . PRO   A 1 81  ? -28.053 9.656   8.561   1.00 65.24 81  A 1 
ATOM   615  N N   . PRO   A 1 82  ? -24.679 9.577   11.867  1.00 76.70 82  A 1 
ATOM   616  C CA  . PRO   A 1 82  ? -24.096 10.401  12.915  1.00 77.60 82  A 1 
ATOM   617  C C   . PRO   A 1 82  ? -22.988 11.299  12.347  1.00 80.43 82  A 1 
ATOM   618  O O   . PRO   A 1 82  ? -21.797 11.052  12.550  1.00 77.30 82  A 1 
ATOM   619  C CB  . PRO   A 1 82  ? -23.627 9.391   13.971  1.00 72.78 82  A 1 
ATOM   620  C CG  . PRO   A 1 82  ? -23.262 8.168   13.141  1.00 69.75 82  A 1 
ATOM   621  C CD  . PRO   A 1 82  ? -24.295 8.191   12.017  1.00 72.80 82  A 1 
ATOM   622  N N   . TRP   A 1 83  ? -23.368 12.380  11.654  1.00 79.52 83  A 1 
ATOM   623  C CA  . TRP   A 1 83  ? -22.446 13.304  10.979  1.00 79.42 83  A 1 
ATOM   624  C C   . TRP   A 1 83  ? -21.340 13.859  11.883  1.00 81.98 83  A 1 
ATOM   625  O O   . TRP   A 1 83  ? -20.205 14.034  11.439  1.00 78.77 83  A 1 
ATOM   626  C CB  . TRP   A 1 83  ? -23.248 14.460  10.367  1.00 74.19 83  A 1 
ATOM   627  C CG  . TRP   A 1 83  ? -24.233 14.045  9.322   1.00 70.81 83  A 1 
ATOM   628  C CD1 . TRP   A 1 83  ? -25.575 14.099  9.433   1.00 63.52 83  A 1 
ATOM   629  C CD2 . TRP   A 1 83  ? -23.956 13.493  7.995   1.00 64.79 83  A 1 
ATOM   630  N NE1 . TRP   A 1 83  ? -26.164 13.627  8.262   1.00 58.71 83  A 1 
ATOM   631  C CE2 . TRP   A 1 83  ? -25.201 13.246  7.359   1.00 61.84 83  A 1 
ATOM   632  C CE3 . TRP   A 1 83  ? -22.773 13.193  7.280   1.00 56.76 83  A 1 
ATOM   633  C CZ2 . TRP   A 1 83  ? -25.280 12.714  6.049   1.00 56.41 83  A 1 
ATOM   634  C CZ3 . TRP   A 1 83  ? -22.854 12.658  5.980   1.00 55.79 83  A 1 
ATOM   635  C CH2 . TRP   A 1 83  ? -24.092 12.423  5.375   1.00 55.49 83  A 1 
ATOM   636  N N   . ARG   A 1 84  ? -21.616 14.066  13.185  1.00 85.55 84  A 1 
ATOM   637  C CA  . ARG   A 1 84  ? -20.588 14.475  14.162  1.00 87.12 84  A 1 
ATOM   638  C C   . ARG   A 1 84  ? -19.464 13.438  14.304  1.00 89.02 84  A 1 
ATOM   639  O O   . ARG   A 1 84  ? -18.336 13.808  14.611  1.00 87.34 84  A 1 
ATOM   640  C CB  . ARG   A 1 84  ? -21.221 14.750  15.536  1.00 83.93 84  A 1 
ATOM   641  C CG  . ARG   A 1 84  ? -22.098 16.013  15.547  1.00 72.25 84  A 1 
ATOM   642  C CD  . ARG   A 1 84  ? -22.561 16.318  16.978  1.00 67.13 84  A 1 
ATOM   643  N NE  . ARG   A 1 84  ? -23.390 17.538  17.044  1.00 58.79 84  A 1 
ATOM   644  C CZ  . ARG   A 1 84  ? -23.922 18.068  18.140  1.00 50.44 84  A 1 
ATOM   645  N NH1 . ARG   A 1 84  ? -23.752 17.525  19.317  1.00 47.52 84  A 1 
ATOM   646  N NH2 . ARG   A 1 84  ? -24.639 19.151  18.068  1.00 44.47 84  A 1 
ATOM   647  N N   . GLN   A 1 85  ? -19.761 12.167  14.083  1.00 87.40 85  A 1 
ATOM   648  C CA  . GLN   A 1 85  ? -18.764 11.094  14.101  1.00 89.03 85  A 1 
ATOM   649  C C   . GLN   A 1 85  ? -18.042 10.948  12.753  1.00 91.66 85  A 1 
ATOM   650  O O   . GLN   A 1 85  ? -16.998 10.306  12.710  1.00 89.95 85  A 1 
ATOM   651  C CB  . GLN   A 1 85  ? -19.407 9.767   14.525  1.00 86.41 85  A 1 
ATOM   652  C CG  . GLN   A 1 85  ? -20.029 9.830   15.931  1.00 83.84 85  A 1 
ATOM   653  C CD  . GLN   A 1 85  ? -20.456 8.455   16.448  1.00 78.41 85  A 1 
ATOM   654  O OE1 . GLN   A 1 85  ? -19.787 7.456   16.270  1.00 69.37 85  A 1 
ATOM   655  N NE2 . GLN   A 1 85  ? -21.575 8.356   17.130  1.00 66.78 85  A 1 
ATOM   656  N N   . ALA   A 1 86  ? -18.564 11.556  11.685  1.00 91.68 86  A 1 
ATOM   657  C CA  . ALA   A 1 86  ? -17.895 11.607  10.388  1.00 92.13 86  A 1 
ATOM   658  C C   . ALA   A 1 86  ? -16.732 12.610  10.379  1.00 93.79 86  A 1 
ATOM   659  O O   . ALA   A 1 86  ? -15.668 12.299  9.846   1.00 93.29 86  A 1 
ATOM   660  C CB  . ALA   A 1 86  ? -18.918 11.952  9.301   1.00 90.22 86  A 1 
ATOM   661  N N   . ALA   A 1 87  ? -16.894 13.777  11.018  1.00 94.12 87  A 1 
ATOM   662  C CA  . ALA   A 1 87  ? -15.913 14.869  10.982  1.00 94.26 87  A 1 
ATOM   663  C C   . ALA   A 1 87  ? -14.449 14.453  11.284  1.00 95.21 87  A 1 
ATOM   664  O O   . ALA   A 1 87  ? -13.563 14.873  10.541  1.00 94.68 87  A 1 
ATOM   665  C CB  . ALA   A 1 87  ? -16.396 16.003  11.893  1.00 92.47 87  A 1 
ATOM   666  N N   . PRO   A 1 88  ? -14.152 13.594  12.282  1.00 95.86 88  A 1 
ATOM   667  C CA  . PRO   A 1 88  ? -12.771 13.155  12.523  1.00 95.97 88  A 1 
ATOM   668  C C   . PRO   A 1 88  ? -12.134 12.387  11.356  1.00 96.70 88  A 1 
ATOM   669  O O   . PRO   A 1 88  ? -10.910 12.384  11.226  1.00 96.22 88  A 1 
ATOM   670  C CB  . PRO   A 1 88  ? -12.837 12.295  13.787  1.00 94.36 88  A 1 
ATOM   671  C CG  . PRO   A 1 88  ? -14.099 12.761  14.500  1.00 91.51 88  A 1 
ATOM   672  C CD  . PRO   A 1 88  ? -15.019 13.100  13.335  1.00 94.26 88  A 1 
ATOM   673  N N   . PHE   A 1 89  ? -12.926 11.756  10.479  1.00 96.83 89  A 1 
ATOM   674  C CA  . PHE   A 1 89  ? -12.406 11.087  9.284   1.00 96.82 89  A 1 
ATOM   675  C C   . PHE   A 1 89  ? -11.878 12.065  8.231   1.00 97.10 89  A 1 
ATOM   676  O O   . PHE   A 1 89  ? -11.078 11.646  7.400   1.00 96.56 89  A 1 
ATOM   677  C CB  . PHE   A 1 89  ? -13.459 10.156  8.673   1.00 96.14 89  A 1 
ATOM   678  C CG  . PHE   A 1 89  ? -13.691 8.898   9.470   1.00 95.80 89  A 1 
ATOM   679  C CD1 . PHE   A 1 89  ? -12.761 7.846   9.395   1.00 94.13 89  A 1 
ATOM   680  C CD2 . PHE   A 1 89  ? -14.823 8.765   10.289  1.00 94.20 89  A 1 
ATOM   681  C CE1 . PHE   A 1 89  ? -12.954 6.671   10.137  1.00 93.26 89  A 1 
ATOM   682  C CE2 . PHE   A 1 89  ? -15.023 7.590   11.038  1.00 92.93 89  A 1 
ATOM   683  C CZ  . PHE   A 1 89  ? -14.082 6.546   10.965  1.00 93.37 89  A 1 
ATOM   684  N N   . ALA   A 1 90  ? -12.241 13.355  8.290   1.00 96.99 90  A 1 
ATOM   685  C CA  . ALA   A 1 90  ? -11.660 14.372  7.418   1.00 96.75 90  A 1 
ATOM   686  C C   . ALA   A 1 90  ? -10.139 14.484  7.619   1.00 97.01 90  A 1 
ATOM   687  O O   . ALA   A 1 90  ? -9.395  14.553  6.642   1.00 96.51 90  A 1 
ATOM   688  C CB  . ALA   A 1 90  ? -12.356 15.712  7.680   1.00 95.80 90  A 1 
ATOM   689  N N   . LEU   A 1 91  ? -9.655  14.410  8.866   1.00 97.44 91  A 1 
ATOM   690  C CA  . LEU   A 1 91  ? -8.218  14.403  9.151   1.00 97.50 91  A 1 
ATOM   691  C C   . LEU   A 1 91  ? -7.551  13.118  8.648   1.00 97.62 91  A 1 
ATOM   692  O O   . LEU   A 1 91  ? -6.461  13.173  8.082   1.00 97.32 91  A 1 
ATOM   693  C CB  . LEU   A 1 91  ? -7.991  14.620  10.657  1.00 97.05 91  A 1 
ATOM   694  C CG  . LEU   A 1 91  ? -6.506  14.635  11.075  1.00 93.93 91  A 1 
ATOM   695  C CD1 . LEU   A 1 91  ? -5.713  15.736  10.373  1.00 90.05 91  A 1 
ATOM   696  C CD2 . LEU   A 1 91  ? -6.390  14.853  12.581  1.00 90.12 91  A 1 
ATOM   697  N N   . SER   A 1 92  ? -8.202  11.968  8.804   1.00 97.67 92  A 1 
ATOM   698  C CA  . SER   A 1 92  ? -7.690  10.702  8.265   1.00 97.68 92  A 1 
ATOM   699  C C   . SER   A 1 92  ? -7.566  10.754  6.737   1.00 97.92 92  A 1 
ATOM   700  O O   . SER   A 1 92  ? -6.518  10.409  6.192   1.00 97.37 92  A 1 
ATOM   701  C CB  . SER   A 1 92  ? -8.593  9.544   8.700   1.00 96.81 92  A 1 
ATOM   702  O OG  . SER   A 1 92  ? -7.991  8.315   8.367   1.00 88.84 92  A 1 
ATOM   703  N N   . ALA   A 1 93  ? -8.599  11.258  6.052   1.00 97.82 93  A 1 
ATOM   704  C CA  . ALA   A 1 93  ? -8.594  11.445  4.606   1.00 97.51 93  A 1 
ATOM   705  C C   . ALA   A 1 93  ? -7.530  12.453  4.152   1.00 97.38 93  A 1 
ATOM   706  O O   . ALA   A 1 93  ? -6.848  12.207  3.158   1.00 96.59 93  A 1 
ATOM   707  C CB  . ALA   A 1 93  ? -9.995  11.880  4.166   1.00 97.08 93  A 1 
ATOM   708  N N   . LEU   A 1 94  ? -7.330  13.550  4.902   1.00 97.64 94  A 1 
ATOM   709  C CA  . LEU   A 1 94  ? -6.278  14.529  4.637   1.00 97.44 94  A 1 
ATOM   710  C C   . LEU   A 1 94  ? -4.888  13.895  4.734   1.00 97.32 94  A 1 
ATOM   711  O O   . LEU   A 1 94  ? -4.072  14.076  3.830   1.00 96.64 94  A 1 
ATOM   712  C CB  . LEU   A 1 94  ? -6.428  15.714  5.607   1.00 96.94 94  A 1 
ATOM   713  C CG  . LEU   A 1 94  ? -5.373  16.825  5.421   1.00 91.03 94  A 1 
ATOM   714  C CD1 . LEU   A 1 94  ? -5.515  17.538  4.084   1.00 85.53 94  A 1 
ATOM   715  C CD2 . LEU   A 1 94  ? -5.514  17.856  6.539   1.00 85.21 94  A 1 
ATOM   716  N N   . LEU   A 1 95  ? -4.618  13.120  5.786   1.00 97.91 95  A 1 
ATOM   717  C CA  . LEU   A 1 95  ? -3.325  12.460  5.977   1.00 97.77 95  A 1 
ATOM   718  C C   . LEU   A 1 95  ? -3.045  11.421  4.880   1.00 97.40 95  A 1 
ATOM   719  O O   . LEU   A 1 95  ? -1.960  11.423  4.305   1.00 96.57 95  A 1 
ATOM   720  C CB  . LEU   A 1 95  ? -3.272  11.814  7.375   1.00 97.62 95  A 1 
ATOM   721  C CG  . LEU   A 1 95  ? -3.233  12.802  8.554   1.00 96.95 95  A 1 
ATOM   722  C CD1 . LEU   A 1 95  ? -3.397  12.031  9.864   1.00 95.83 95  A 1 
ATOM   723  C CD2 . LEU   A 1 95  ? -1.923  13.584  8.615   1.00 95.34 95  A 1 
ATOM   724  N N   . TYR   A 1 96  ? -4.019  10.565  4.546   1.00 97.85 96  A 1 
ATOM   725  C CA  . TYR   A 1 96  ? -3.866  9.606   3.446   1.00 97.45 96  A 1 
ATOM   726  C C   . TYR   A 1 96  ? -3.750  10.296  2.081   1.00 97.09 96  A 1 
ATOM   727  O O   . TYR   A 1 96  ? -2.867  9.946   1.297   1.00 96.24 96  A 1 
ATOM   728  C CB  . TYR   A 1 96  ? -5.021  8.595   3.446   1.00 97.09 96  A 1 
ATOM   729  C CG  . TYR   A 1 96  ? -4.847  7.465   4.440   1.00 96.84 96  A 1 
ATOM   730  C CD1 . TYR   A 1 96  ? -3.796  6.537   4.270   1.00 94.70 96  A 1 
ATOM   731  C CD2 . TYR   A 1 96  ? -5.726  7.315   5.528   1.00 94.40 96  A 1 
ATOM   732  C CE1 . TYR   A 1 96  ? -3.616  5.486   5.184   1.00 93.75 96  A 1 
ATOM   733  C CE2 . TYR   A 1 96  ? -5.554  6.265   6.449   1.00 93.47 96  A 1 
ATOM   734  C CZ  . TYR   A 1 96  ? -4.491  5.355   6.273   1.00 94.42 96  A 1 
ATOM   735  O OH  . TYR   A 1 96  ? -4.309  4.337   7.182   1.00 92.41 96  A 1 
ATOM   736  N N   . GLY   A 1 97  ? -4.589  11.305  1.811   1.00 96.44 97  A 1 
ATOM   737  C CA  . GLY   A 1 97  ? -4.552  12.071  0.567   1.00 95.57 97  A 1 
ATOM   738  C C   . GLY   A 1 97  ? -3.232  12.820  0.386   1.00 95.32 97  A 1 
ATOM   739  O O   . GLY   A 1 97  ? -2.616  12.743  -0.680  1.00 93.88 97  A 1 
ATOM   740  N N   . ALA   A 1 98  ? -2.741  13.477  1.440   1.00 96.23 98  A 1 
ATOM   741  C CA  . ALA   A 1 98  ? -1.434  14.118  1.437   1.00 95.64 98  A 1 
ATOM   742  C C   . ALA   A 1 98  ? -0.326  13.101  1.150   1.00 95.39 98  A 1 
ATOM   743  O O   . ALA   A 1 98  ? 0.494   13.336  0.269   1.00 94.18 98  A 1 
ATOM   744  C CB  . ALA   A 1 98  ? -1.209  14.835  2.774   1.00 94.87 98  A 1 
ATOM   745  N N   . ASN   A 1 99  ? -0.330  11.948  1.816   1.00 96.37 99  A 1 
ATOM   746  C CA  . ASN   A 1 99  ? 0.718   10.941  1.646   1.00 96.07 99  A 1 
ATOM   747  C C   . ASN   A 1 99  ? 0.706   10.287  0.257   1.00 95.82 99  A 1 
ATOM   748  O O   . ASN   A 1 99  ? 1.754   10.146  -0.369  1.00 94.16 99  A 1 
ATOM   749  C CB  . ASN   A 1 99  ? 0.582   9.895   2.766   1.00 95.43 99  A 1 
ATOM   750  C CG  . ASN   A 1 99  ? 1.933   9.331   3.156   1.00 93.92 99  A 1 
ATOM   751  O OD1 . ASN   A 1 99  ? 2.928   10.019  3.193   1.00 84.04 99  A 1 
ATOM   752  N ND2 . ASN   A 1 99  ? 1.988   8.070   3.524   1.00 82.78 99  A 1 
ATOM   753  N N   . ASN   A 1 100 ? -0.477  9.936   -0.260  1.00 94.90 100 A 1 
ATOM   754  C CA  . ASN   A 1 100 ? -0.635  9.343   -1.592  1.00 94.01 100 A 1 
ATOM   755  C C   . ASN   A 1 100 ? -0.193  10.299  -2.712  1.00 93.50 100 A 1 
ATOM   756  O O   . ASN   A 1 100 ? 0.359   9.853   -3.715  1.00 91.39 100 A 1 
ATOM   757  C CB  . ASN   A 1 100 ? -2.101  8.919   -1.789  1.00 93.44 100 A 1 
ATOM   758  C CG  . ASN   A 1 100 ? -2.527  7.739   -0.923  1.00 92.34 100 A 1 
ATOM   759  O OD1 . ASN   A 1 100 ? -1.744  7.029   -0.321  1.00 85.76 100 A 1 
ATOM   760  N ND2 . ASN   A 1 100 ? -3.821  7.484   -0.857  1.00 83.72 100 A 1 
ATOM   761  N N   . ASN   A 1 101 ? -0.397  11.615  -2.541  1.00 93.55 101 A 1 
ATOM   762  C CA  . ASN   A 1 101 ? 0.077   12.619  -3.496  1.00 92.42 101 A 1 
ATOM   763  C C   . ASN   A 1 101 ? 1.557   12.977  -3.275  1.00 92.06 101 A 1 
ATOM   764  O O   . ASN   A 1 101 ? 2.283   13.191  -4.246  1.00 90.18 101 A 1 
ATOM   765  C CB  . ASN   A 1 101 ? -0.842  13.851  -3.446  1.00 91.09 101 A 1 
ATOM   766  C CG  . ASN   A 1 101 ? -2.180  13.578  -4.119  1.00 88.99 101 A 1 
ATOM   767  O OD1 . ASN   A 1 101 ? -2.305  13.627  -5.328  1.00 81.77 101 A 1 
ATOM   768  N ND2 . ASN   A 1 101 ? -3.214  13.266  -3.361  1.00 80.93 101 A 1 
ATOM   769  N N   . LEU   A 1 102 ? 2.037   12.988  -2.023  1.00 94.25 102 A 1 
ATOM   770  C CA  . LEU   A 1 102 ? 3.434   13.276  -1.687  1.00 94.61 102 A 1 
ATOM   771  C C   . LEU   A 1 102 ? 4.403   12.308  -2.375  1.00 94.15 102 A 1 
ATOM   772  O O   . LEU   A 1 102 ? 5.434   12.742  -2.880  1.00 92.60 102 A 1 
ATOM   773  C CB  . LEU   A 1 102 ? 3.598   13.239  -0.159  1.00 94.16 102 A 1 
ATOM   774  C CG  . LEU   A 1 102 ? 5.025   13.541  0.343   1.00 91.92 102 A 1 
ATOM   775  C CD1 . LEU   A 1 102 ? 5.454   14.963  -0.008  1.00 87.65 102 A 1 
ATOM   776  C CD2 . LEU   A 1 102 ? 5.073   13.383  1.862   1.00 87.14 102 A 1 
ATOM   777  N N   . VAL   A 1 103 ? 4.053   11.021  -2.458  1.00 94.28 103 A 1 
ATOM   778  C CA  . VAL   A 1 103 ? 4.859   10.005  -3.166  1.00 93.63 103 A 1 
ATOM   779  C C   . VAL   A 1 103 ? 5.082   10.384  -4.634  1.00 92.91 103 A 1 
ATOM   780  O O   . VAL   A 1 103 ? 6.191   10.227  -5.145  1.00 91.22 103 A 1 
ATOM   781  C CB  . VAL   A 1 103 ? 4.192   8.620   -3.049  1.00 92.01 103 A 1 
ATOM   782  C CG1 . VAL   A 1 103 ? 4.852   7.557   -3.934  1.00 82.25 103 A 1 
ATOM   783  C CG2 . VAL   A 1 103 ? 4.267   8.116   -1.608  1.00 82.90 103 A 1 
ATOM   784  N N   . ILE   A 1 104 ? 4.072   10.951  -5.302  1.00 90.31 104 A 1 
ATOM   785  C CA  . ILE   A 1 104 ? 4.162   11.379  -6.707  1.00 87.14 104 A 1 
ATOM   786  C C   . ILE   A 1 104 ? 5.177   12.522  -6.857  1.00 86.81 104 A 1 
ATOM   787  O O   . ILE   A 1 104 ? 5.978   12.532  -7.793  1.00 85.35 104 A 1 
ATOM   788  C CB  . ILE   A 1 104 ? 2.775   11.807  -7.243  1.00 85.24 104 A 1 
ATOM   789  C CG1 . ILE   A 1 104 ? 1.715   10.682  -7.073  1.00 83.69 104 A 1 
ATOM   790  C CG2 . ILE   A 1 104 ? 2.877   12.238  -8.720  1.00 84.14 104 A 1 
ATOM   791  C CD1 . ILE   A 1 104 ? 0.278   11.152  -7.311  1.00 78.71 104 A 1 
ATOM   792  N N   . TYR   A 1 105 ? 5.171   13.484  -5.924  1.00 90.35 105 A 1 
ATOM   793  C CA  . TYR   A 1 105 ? 6.144   14.580  -5.934  1.00 89.55 105 A 1 
ATOM   794  C C   . TYR   A 1 105 ? 7.549   14.102  -5.563  1.00 89.98 105 A 1 
ATOM   795  O O   . TYR   A 1 105 ? 8.520   14.522  -6.194  1.00 88.67 105 A 1 
ATOM   796  C CB  . TYR   A 1 105 ? 5.686   15.701  -4.995  1.00 88.35 105 A 1 
ATOM   797  C CG  . TYR   A 1 105 ? 4.485   16.456  -5.516  1.00 82.42 105 A 1 
ATOM   798  C CD1 . TYR   A 1 105 ? 4.637   17.394  -6.560  1.00 76.55 105 A 1 
ATOM   799  C CD2 . TYR   A 1 105 ? 3.205   16.225  -4.974  1.00 74.88 105 A 1 
ATOM   800  C CE1 . TYR   A 1 105 ? 3.523   18.090  -7.057  1.00 71.19 105 A 1 
ATOM   801  C CE2 . TYR   A 1 105 ? 2.083   16.915  -5.468  1.00 69.94 105 A 1 
ATOM   802  C CZ  . TYR   A 1 105 ? 2.248   17.847  -6.513  1.00 69.26 105 A 1 
ATOM   803  O OH  . TYR   A 1 105 ? 1.154   18.522  -7.001  1.00 67.10 105 A 1 
ATOM   804  N N   . LEU   A 1 106 ? 7.659   13.200  -4.585  1.00 91.55 106 A 1 
ATOM   805  C CA  . LEU   A 1 106 ? 8.930   12.672  -4.091  1.00 92.04 106 A 1 
ATOM   806  C C   . LEU   A 1 106 ? 9.734   11.971  -5.198  1.00 91.25 106 A 1 
ATOM   807  O O   . LEU   A 1 106 ? 10.943  12.168  -5.283  1.00 88.78 106 A 1 
ATOM   808  C CB  . LEU   A 1 106 ? 8.629   11.771  -2.885  1.00 91.20 106 A 1 
ATOM   809  C CG  . LEU   A 1 106 ? 9.878   11.339  -2.094  1.00 89.01 106 A 1 
ATOM   810  C CD1 . LEU   A 1 106 ? 9.487   11.075  -0.642  1.00 81.95 106 A 1 
ATOM   811  C CD2 . LEU   A 1 106 ? 10.507  10.055  -2.644  1.00 81.89 106 A 1 
ATOM   812  N N   . GLN   A 1 107 ? 9.060   11.244  -6.098  1.00 89.62 107 A 1 
ATOM   813  C CA  . GLN   A 1 107 ? 9.697   10.580  -7.246  1.00 87.14 107 A 1 
ATOM   814  C C   . GLN   A 1 107 ? 10.415  11.542  -8.211  1.00 87.12 107 A 1 
ATOM   815  O O   . GLN   A 1 107 ? 11.222  11.095  -9.019  1.00 84.07 107 A 1 
ATOM   816  C CB  . GLN   A 1 107 ? 8.638   9.783   -8.017  1.00 84.03 107 A 1 
ATOM   817  C CG  . GLN   A 1 107 ? 8.192   8.525   -7.251  1.00 76.85 107 A 1 
ATOM   818  C CD  . GLN   A 1 107 ? 7.073   7.767   -7.966  1.00 69.56 107 A 1 
ATOM   819  O OE1 . GLN   A 1 107 ? 6.564   8.157   -9.004  1.00 64.46 107 A 1 
ATOM   820  N NE2 . GLN   A 1 107 ? 6.647   6.644   -7.428  1.00 61.71 107 A 1 
ATOM   821  N N   . ARG   A 1 108 ? 10.166  12.856  -8.137  1.00 88.20 108 A 1 
ATOM   822  C CA  . ARG   A 1 108 ? 10.895  13.871  -8.928  1.00 87.32 108 A 1 
ATOM   823  C C   . ARG   A 1 108 ? 12.249  14.249  -8.315  1.00 88.20 108 A 1 
ATOM   824  O O   . ARG   A 1 108 ? 13.077  14.831  -9.006  1.00 85.51 108 A 1 
ATOM   825  C CB  . ARG   A 1 108 ? 10.034  15.135  -9.091  1.00 84.80 108 A 1 
ATOM   826  C CG  . ARG   A 1 108 ? 8.691   14.856  -9.782  1.00 78.53 108 A 1 
ATOM   827  C CD  . ARG   A 1 108 ? 7.914   16.168  -9.931  1.00 73.68 108 A 1 
ATOM   828  N NE  . ARG   A 1 108 ? 6.598   15.946  -10.559 1.00 67.17 108 A 1 
ATOM   829  C CZ  . ARG   A 1 108 ? 5.731   16.892  -10.900 1.00 61.40 108 A 1 
ATOM   830  N NH1 . ARG   A 1 108 ? 5.982   18.158  -10.700 1.00 57.50 108 A 1 
ATOM   831  N NH2 . ARG   A 1 108 ? 4.592   16.570  -11.449 1.00 54.05 108 A 1 
ATOM   832  N N   . TYR   A 1 109 ? 12.447  13.955  -7.033  1.00 89.94 109 A 1 
ATOM   833  C CA  . TYR   A 1 109 ? 13.609  14.395  -6.254  1.00 91.08 109 A 1 
ATOM   834  C C   . TYR   A 1 109 ? 14.451  13.235  -5.708  1.00 90.95 109 A 1 
ATOM   835  O O   . TYR   A 1 109 ? 15.448  13.473  -5.018  1.00 87.46 109 A 1 
ATOM   836  C CB  . TYR   A 1 109 ? 13.125  15.290  -5.105  1.00 90.86 109 A 1 
ATOM   837  C CG  . TYR   A 1 109 ? 12.384  16.532  -5.548  1.00 91.38 109 A 1 
ATOM   838  C CD1 . TYR   A 1 109 ? 13.082  17.611  -6.130  1.00 87.84 109 A 1 
ATOM   839  C CD2 . TYR   A 1 109 ? 10.987  16.621  -5.391  1.00 88.34 109 A 1 
ATOM   840  C CE1 . TYR   A 1 109 ? 12.400  18.766  -6.537  1.00 86.98 109 A 1 
ATOM   841  C CE2 . TYR   A 1 109 ? 10.290  17.771  -5.798  1.00 87.31 109 A 1 
ATOM   842  C CZ  . TYR   A 1 109 ? 11.004  18.845  -6.371  1.00 87.63 109 A 1 
ATOM   843  O OH  . TYR   A 1 109 ? 10.326  19.977  -6.769  1.00 85.72 109 A 1 
ATOM   844  N N   . MET   A 1 110 ? 14.045  12.002  -5.968  1.00 90.57 110 A 1 
ATOM   845  C CA  . MET   A 1 110 ? 14.730  10.801  -5.505  1.00 90.45 110 A 1 
ATOM   846  C C   . MET   A 1 110 ? 14.515  9.670   -6.510  1.00 89.03 110 A 1 
ATOM   847  O O   . MET   A 1 110 ? 13.406  9.493   -7.019  1.00 84.85 110 A 1 
ATOM   848  C CB  . MET   A 1 110 ? 14.190  10.439  -4.116  1.00 88.98 110 A 1 
ATOM   849  C CG  . MET   A 1 110 ? 14.892  9.242   -3.480  1.00 86.98 110 A 1 
ATOM   850  S SD  . MET   A 1 110 ? 14.383  8.929   -1.759  1.00 87.61 110 A 1 
ATOM   851  C CE  . MET   A 1 110 ? 15.194  10.327  -0.950  1.00 80.67 110 A 1 
ATOM   852  N N   . ASP   A 1 111 ? 15.555  8.889   -6.763  1.00 89.18 111 A 1 
ATOM   853  C CA  . ASP   A 1 111 ? 15.444  7.725   -7.636  1.00 87.60 111 A 1 
ATOM   854  C C   . ASP   A 1 111 ? 14.531  6.641   -7.018  1.00 88.22 111 A 1 
ATOM   855  O O   . ASP   A 1 111 ? 14.447  6.504   -5.791  1.00 87.92 111 A 1 
ATOM   856  C CB  . ASP   A 1 111 ? 16.840  7.189   -7.993  1.00 85.71 111 A 1 
ATOM   857  C CG  . ASP   A 1 111 ? 17.514  6.566   -6.778  1.00 82.07 111 A 1 
ATOM   858  O OD1 . ASP   A 1 111 ? 18.175  7.317   -6.031  1.00 75.43 111 A 1 
ATOM   859  O OD2 . ASP   A 1 111 ? 17.319  5.357   -6.547  1.00 77.50 111 A 1 
ATOM   860  N N   . PRO   A 1 112 ? 13.829  5.843   -7.846  1.00 85.93 112 A 1 
ATOM   861  C CA  . PRO   A 1 112 ? 12.887  4.839   -7.355  1.00 83.86 112 A 1 
ATOM   862  C C   . PRO   A 1 112 ? 13.511  3.788   -6.431  1.00 85.98 112 A 1 
ATOM   863  O O   . PRO   A 1 112 ? 12.864  3.362   -5.475  1.00 84.71 112 A 1 
ATOM   864  C CB  . PRO   A 1 112 ? 12.305  4.188   -8.612  1.00 80.15 112 A 1 
ATOM   865  C CG  . PRO   A 1 112 ? 12.431  5.277   -9.669  1.00 77.28 112 A 1 
ATOM   866  C CD  . PRO   A 1 112 ? 13.736  5.972   -9.284  1.00 79.33 112 A 1 
ATOM   867  N N   . SER   A 1 113 ? 14.757  3.372   -6.689  1.00 85.01 113 A 1 
ATOM   868  C CA  . SER   A 1 113 ? 15.443  2.351   -5.893  1.00 84.08 113 A 1 
ATOM   869  C C   . SER   A 1 113 ? 15.739  2.861   -4.482  1.00 86.94 113 A 1 
ATOM   870  O O   . SER   A 1 113 ? 15.356  2.224   -3.498  1.00 86.40 113 A 1 
ATOM   871  C CB  . SER   A 1 113 ? 16.744  1.918   -6.581  1.00 81.21 113 A 1 
ATOM   872  O OG  . SER   A 1 113 ? 16.463  1.423   -7.877  1.00 70.41 113 A 1 
ATOM   873  N N   . THR   A 1 114 ? 16.331  4.056   -4.370  1.00 87.31 114 A 1 
ATOM   874  C CA  . THR   A 1 114 ? 16.590  4.704   -3.080  1.00 88.48 114 A 1 
ATOM   875  C C   . THR   A 1 114 ? 15.296  4.960   -2.314  1.00 90.08 114 A 1 
ATOM   876  O O   . THR   A 1 114 ? 15.214  4.665   -1.117  1.00 90.10 114 A 1 
ATOM   877  C CB  . THR   A 1 114 ? 17.353  6.019   -3.282  1.00 87.12 114 A 1 
ATOM   878  O OG1 . THR   A 1 114 ? 18.607  5.737   -3.859  1.00 81.09 114 A 1 
ATOM   879  C CG2 . THR   A 1 114 ? 17.637  6.722   -1.960  1.00 80.31 114 A 1 
ATOM   880  N N   . TYR   A 1 115 ? 14.247  5.434   -2.991  1.00 90.84 115 A 1 
ATOM   881  C CA  . TYR   A 1 115 ? 12.925  5.595   -2.387  1.00 91.49 115 A 1 
ATOM   882  C C   . TYR   A 1 115 ? 12.404  4.280   -1.794  1.00 92.03 115 A 1 
ATOM   883  O O   . TYR   A 1 115 ? 11.960  4.257   -0.647  1.00 92.34 115 A 1 
ATOM   884  C CB  . TYR   A 1 115 ? 11.934  6.147   -3.421  1.00 91.29 115 A 1 
ATOM   885  C CG  . TYR   A 1 115 ? 10.490  6.028   -2.972  1.00 91.32 115 A 1 
ATOM   886  C CD1 . TYR   A 1 115 ? 9.666   4.997   -3.473  1.00 88.45 115 A 1 
ATOM   887  C CD2 . TYR   A 1 115 ? 9.985   6.895   -1.984  1.00 89.05 115 A 1 
ATOM   888  C CE1 . TYR   A 1 115 ? 8.361   4.835   -2.994  1.00 87.91 115 A 1 
ATOM   889  C CE2 . TYR   A 1 115 ? 8.677   6.737   -1.499  1.00 87.29 115 A 1 
ATOM   890  C CZ  . TYR   A 1 115 ? 7.870   5.702   -2.005  1.00 87.50 115 A 1 
ATOM   891  O OH  . TYR   A 1 115 ? 6.597   5.540   -1.518  1.00 85.83 115 A 1 
ATOM   892  N N   . GLN   A 1 116 ? 12.470  3.169   -2.535  1.00 92.44 116 A 1 
ATOM   893  C CA  . GLN   A 1 116 ? 11.976  1.877   -2.053  1.00 91.00 116 A 1 
ATOM   894  C C   . GLN   A 1 116 ? 12.748  1.396   -0.820  1.00 92.15 116 A 1 
ATOM   895  O O   . GLN   A 1 116 ? 12.125  0.987   0.160   1.00 91.44 116 A 1 
ATOM   896  C CB  . GLN   A 1 116 ? 12.025  0.823   -3.162  1.00 89.44 116 A 1 
ATOM   897  C CG  . GLN   A 1 116 ? 10.913  1.034   -4.203  1.00 81.03 116 A 1 
ATOM   898  C CD  . GLN   A 1 116 ? 10.204  -0.248  -4.629  1.00 74.79 116 A 1 
ATOM   899  O OE1 . GLN   A 1 116 ? 10.440  -1.331  -4.135  1.00 66.50 116 A 1 
ATOM   900  N NE2 . GLN   A 1 116 ? 9.263   -0.161  -5.546  1.00 64.41 116 A 1 
ATOM   901  N N   . VAL   A 1 117 ? 14.074  1.496   -0.821  1.00 91.99 117 A 1 
ATOM   902  C CA  . VAL   A 1 117 ? 14.914  1.126   0.330   1.00 91.70 117 A 1 
ATOM   903  C C   . VAL   A 1 117 ? 14.558  1.978   1.552   1.00 92.76 117 A 1 
ATOM   904  O O   . VAL   A 1 117 ? 14.179  1.448   2.602   1.00 92.86 117 A 1 
ATOM   905  C CB  . VAL   A 1 117 ? 16.415  1.239   -0.020  1.00 90.11 117 A 1 
ATOM   906  C CG1 . VAL   A 1 117 ? 17.307  0.976   1.196   1.00 85.54 117 A 1 
ATOM   907  C CG2 . VAL   A 1 117 ? 16.809  0.217   -1.092  1.00 86.67 117 A 1 
ATOM   908  N N   . LEU   A 1 118 ? 14.602  3.302   1.413   1.00 94.13 118 A 1 
ATOM   909  C CA  . LEU   A 1 118 ? 14.407  4.227   2.529   1.00 94.49 118 A 1 
ATOM   910  C C   . LEU   A 1 118 ? 12.953  4.286   3.021   1.00 94.92 118 A 1 
ATOM   911  O O   . LEU   A 1 118 ? 12.709  4.568   4.197   1.00 94.39 118 A 1 
ATOM   912  C CB  . LEU   A 1 118 ? 14.926  5.614   2.132   1.00 93.79 118 A 1 
ATOM   913  C CG  . LEU   A 1 118 ? 16.443  5.721   1.873   1.00 91.87 118 A 1 
ATOM   914  C CD1 . LEU   A 1 118 ? 16.796  7.161   1.500   1.00 89.30 118 A 1 
ATOM   915  C CD2 . LEU   A 1 118 ? 17.265  5.339   3.106   1.00 88.23 118 A 1 
ATOM   916  N N   . SER   A 1 119 ? 11.962  3.951   2.177   1.00 94.51 119 A 1 
ATOM   917  C CA  . SER   A 1 119 ? 10.548  3.904   2.573   1.00 94.29 119 A 1 
ATOM   918  C C   . SER   A 1 119 ? 10.253  2.883   3.678   1.00 95.13 119 A 1 
ATOM   919  O O   . SER   A 1 119 ? 9.238   2.999   4.366   1.00 94.49 119 A 1 
ATOM   920  C CB  . SER   A 1 119 ? 9.648   3.651   1.359   1.00 92.50 119 A 1 
ATOM   921  O OG  . SER   A 1 119 ? 9.656   2.295   0.981   1.00 81.01 119 A 1 
ATOM   922  N N   . ASN   A 1 120 ? 11.152  1.920   3.919   1.00 95.29 120 A 1 
ATOM   923  C CA  . ASN   A 1 120 ? 11.038  0.975   5.029   1.00 95.01 120 A 1 
ATOM   924  C C   . ASN   A 1 120 ? 11.177  1.644   6.407   1.00 95.68 120 A 1 
ATOM   925  O O   . ASN   A 1 120 ? 10.693  1.087   7.395   1.00 94.59 120 A 1 
ATOM   926  C CB  . ASN   A 1 120 ? 12.052  -0.159  4.844   1.00 94.45 120 A 1 
ATOM   927  C CG  . ASN   A 1 120 ? 11.656  -1.044  3.685   1.00 92.69 120 A 1 
ATOM   928  O OD1 . ASN   A 1 120 ? 10.723  -1.824  3.780   1.00 82.90 120 A 1 
ATOM   929  N ND2 . ASN   A 1 120 ? 12.314  -0.908  2.557   1.00 82.32 120 A 1 
ATOM   930  N N   . LEU   A 1 121 ? 11.718  2.871   6.485   1.00 96.58 121 A 1 
ATOM   931  C CA  . LEU   A 1 121 ? 11.720  3.676   7.713   1.00 96.70 121 A 1 
ATOM   932  C C   . LEU   A 1 121 ? 10.302  3.949   8.245   1.00 96.88 121 A 1 
ATOM   933  O O   . LEU   A 1 121 ? 10.125  4.181   9.440   1.00 96.05 121 A 1 
ATOM   934  C CB  . LEU   A 1 121 ? 12.462  4.999   7.464   1.00 96.12 121 A 1 
ATOM   935  C CG  . LEU   A 1 121 ? 13.971  4.852   7.177   1.00 92.18 121 A 1 
ATOM   936  C CD1 . LEU   A 1 121 ? 14.554  6.213   6.799   1.00 88.51 121 A 1 
ATOM   937  C CD2 . LEU   A 1 121 ? 14.727  4.322   8.398   1.00 88.11 121 A 1 
ATOM   938  N N   . LYS   A 1 122 ? 9.250   3.836   7.408   1.00 97.42 122 A 1 
ATOM   939  C CA  . LYS   A 1 122 ? 7.850   3.917   7.854   1.00 97.09 122 A 1 
ATOM   940  C C   . LYS   A 1 122 ? 7.465   2.815   8.840   1.00 97.46 122 A 1 
ATOM   941  O O   . LYS   A 1 122 ? 6.522   2.999   9.605   1.00 97.00 122 A 1 
ATOM   942  C CB  . LYS   A 1 122 ? 6.912   3.945   6.634   1.00 95.40 122 A 1 
ATOM   943  C CG  . LYS   A 1 122 ? 6.673   2.571   5.985   1.00 90.81 122 A 1 
ATOM   944  C CD  . LYS   A 1 122 ? 5.960   2.745   4.648   1.00 90.48 122 A 1 
ATOM   945  C CE  . LYS   A 1 122 ? 5.781   1.419   3.919   1.00 84.44 122 A 1 
ATOM   946  N NZ  . LYS   A 1 122 ? 5.193   1.628   2.569   1.00 81.06 122 A 1 
ATOM   947  N N   . ILE   A 1 123 ? 8.163   1.684   8.847   1.00 97.02 123 A 1 
ATOM   948  C CA  . ILE   A 1 123 ? 7.968   0.618   9.832   1.00 96.91 123 A 1 
ATOM   949  C C   . ILE   A 1 123 ? 8.387   1.134   11.210  1.00 97.05 123 A 1 
ATOM   950  O O   . ILE   A 1 123 ? 7.608   1.050   12.161  1.00 96.47 123 A 1 
ATOM   951  C CB  . ILE   A 1 123 ? 8.735   -0.665  9.431   1.00 96.52 123 A 1 
ATOM   952  C CG1 . ILE   A 1 123 ? 8.230   -1.191  8.064   1.00 95.07 123 A 1 
ATOM   953  C CG2 . ILE   A 1 123 ? 8.596   -1.743  10.521  1.00 95.33 123 A 1 
ATOM   954  C CD1 . ILE   A 1 123 ? 9.002   -2.390  7.509   1.00 90.70 123 A 1 
ATOM   955  N N   . GLY   A 1 124 ? 9.567   1.751   11.299  1.00 97.02 124 A 1 
ATOM   956  C CA  . GLY   A 1 124 ? 10.070  2.371   12.523  1.00 96.66 124 A 1 
ATOM   957  C C   . GLY   A 1 124 ? 9.174   3.508   13.021  1.00 96.81 124 A 1 
ATOM   958  O O   . GLY   A 1 124 ? 8.750   3.486   14.174  1.00 95.97 124 A 1 
ATOM   959  N N   . SER   A 1 125 ? 8.800   4.447   12.148  1.00 97.16 125 A 1 
ATOM   960  C CA  . SER   A 1 125 ? 7.915   5.557   12.532  1.00 97.15 125 A 1 
ATOM   961  C C   . SER   A 1 125 ? 6.537   5.077   12.990  1.00 97.18 125 A 1 
ATOM   962  O O   . SER   A 1 125 ? 6.021   5.564   13.994  1.00 96.38 125 A 1 
ATOM   963  C CB  . SER   A 1 125 ? 7.786   6.579   11.396  1.00 96.44 125 A 1 
ATOM   964  O OG  . SER   A 1 125 ? 7.121   6.037   10.278  1.00 88.48 125 A 1 
ATOM   965  N N   . THR   A 1 126 ? 5.964   4.067   12.327  1.00 97.24 126 A 1 
ATOM   966  C CA  . THR   A 1 126 ? 4.692   3.461   12.740  1.00 97.11 126 A 1 
ATOM   967  C C   . THR   A 1 126 ? 4.811   2.807   14.114  1.00 97.04 126 A 1 
ATOM   968  O O   . THR   A 1 126 ? 3.935   3.012   14.948  1.00 96.05 126 A 1 
ATOM   969  C CB  . THR   A 1 126 ? 4.187   2.428   11.724  1.00 96.54 126 A 1 
ATOM   970  O OG1 . THR   A 1 126 ? 4.042   3.001   10.445  1.00 91.41 126 A 1 
ATOM   971  C CG2 . THR   A 1 126 ? 2.812   1.864   12.091  1.00 91.41 126 A 1 
ATOM   972  N N   . ALA   A 1 127 ? 5.878   2.057   14.383  1.00 97.03 127 A 1 
ATOM   973  C CA  . ALA   A 1 127 ? 6.090   1.402   15.673  1.00 96.45 127 A 1 
ATOM   974  C C   . ALA   A 1 127 ? 6.233   2.411   16.828  1.00 96.26 127 A 1 
ATOM   975  O O   . ALA   A 1 127 ? 5.607   2.244   17.877  1.00 95.08 127 A 1 
ATOM   976  C CB  . ALA   A 1 127 ? 7.328   0.507   15.566  1.00 95.76 127 A 1 
ATOM   977  N N   . VAL   A 1 128 ? 6.998   3.490   16.617  1.00 96.59 128 A 1 
ATOM   978  C CA  . VAL   A 1 128 ? 7.160   4.571   17.603  1.00 96.27 128 A 1 
ATOM   979  C C   . VAL   A 1 128 ? 5.824   5.265   17.875  1.00 96.21 128 A 1 
ATOM   980  O O   . VAL   A 1 128 ? 5.413   5.382   19.029  1.00 95.30 128 A 1 
ATOM   981  C CB  . VAL   A 1 128 ? 8.238   5.575   17.146  1.00 95.51 128 A 1 
ATOM   982  C CG1 . VAL   A 1 128 ? 8.306   6.809   18.048  1.00 92.37 128 A 1 
ATOM   983  C CG2 . VAL   A 1 128 ? 9.625   4.921   17.161  1.00 92.66 128 A 1 
ATOM   984  N N   . LEU   A 1 129 ? 5.098   5.663   16.827  1.00 96.50 129 A 1 
ATOM   985  C CA  . LEU   A 1 129 ? 3.799   6.328   16.970  1.00 96.48 129 A 1 
ATOM   986  C C   . LEU   A 1 129 ? 2.736   5.410   17.585  1.00 95.97 129 A 1 
ATOM   987  O O   . LEU   A 1 129 ? 1.914   5.876   18.371  1.00 94.49 129 A 1 
ATOM   988  C CB  . LEU   A 1 129 ? 3.346   6.861   15.602  1.00 96.41 129 A 1 
ATOM   989  C CG  . LEU   A 1 129 ? 4.167   8.061   15.098  1.00 95.35 129 A 1 
ATOM   990  C CD1 . LEU   A 1 129 ? 3.813   8.343   13.642  1.00 93.26 129 A 1 
ATOM   991  C CD2 . LEU   A 1 129 ? 3.886   9.329   15.906  1.00 92.58 129 A 1 
ATOM   992  N N   . TYR   A 1 130 ? 2.773   4.109   17.295  1.00 96.39 130 A 1 
ATOM   993  C CA  . TYR   A 1 130 ? 1.912   3.108   17.927  1.00 95.91 130 A 1 
ATOM   994  C C   . TYR   A 1 130 ? 2.116   3.075   19.446  1.00 95.38 130 A 1 
ATOM   995  O O   . TYR   A 1 130 ? 1.147   3.154   20.206  1.00 94.08 130 A 1 
ATOM   996  C CB  . TYR   A 1 130 ? 2.185   1.739   17.290  1.00 95.25 130 A 1 
ATOM   997  C CG  . TYR   A 1 130 ? 1.338   0.620   17.846  1.00 94.44 130 A 1 
ATOM   998  C CD1 . TYR   A 1 130 ? 1.829   -0.216  18.869  1.00 91.80 130 A 1 
ATOM   999  C CD2 . TYR   A 1 130 ? 0.041   0.409   17.342  1.00 91.79 130 A 1 
ATOM   1000 C CE1 . TYR   A 1 130 ? 1.029   -1.248  19.385  1.00 90.28 130 A 1 
ATOM   1001 C CE2 . TYR   A 1 130 ? -0.764  -0.620  17.852  1.00 90.12 130 A 1 
ATOM   1002 C CZ  . TYR   A 1 130 ? -0.268  -1.445  18.878  1.00 90.39 130 A 1 
ATOM   1003 O OH  . TYR   A 1 130 ? -1.058  -2.446  19.389  1.00 88.12 130 A 1 
ATOM   1004 N N   . CYS   A 1 131 ? 3.374   3.046   19.900  1.00 95.21 131 A 1 
ATOM   1005 C CA  . CYS   A 1 131 ? 3.699   3.073   21.326  1.00 94.42 131 A 1 
ATOM   1006 C C   . CYS   A 1 131 ? 3.275   4.387   22.000  1.00 93.94 131 A 1 
ATOM   1007 O O   . CYS   A 1 131 ? 2.665   4.362   23.067  1.00 91.46 131 A 1 
ATOM   1008 C CB  . CYS   A 1 131 ? 5.202   2.838   21.512  1.00 93.43 131 A 1 
ATOM   1009 S SG  . CYS   A 1 131 ? 5.643   1.150   21.002  1.00 88.46 131 A 1 
ATOM   1010 N N   . LEU   A 1 132 ? 3.559   5.530   21.373  1.00 95.00 132 A 1 
ATOM   1011 C CA  . LEU   A 1 132 ? 3.278   6.853   21.936  1.00 94.47 132 A 1 
ATOM   1012 C C   . LEU   A 1 132 ? 1.777   7.170   21.984  1.00 93.82 132 A 1 
ATOM   1013 O O   . LEU   A 1 132 ? 1.255   7.577   23.023  1.00 90.87 132 A 1 
ATOM   1014 C CB  . LEU   A 1 132 ? 4.036   7.921   21.129  1.00 93.94 132 A 1 
ATOM   1015 C CG  . LEU   A 1 132 ? 5.575   7.871   21.258  1.00 90.00 132 A 1 
ATOM   1016 C CD1 . LEU   A 1 132 ? 6.193   8.907   20.323  1.00 85.63 132 A 1 
ATOM   1017 C CD2 . LEU   A 1 132 ? 6.048   8.156   22.683  1.00 85.01 132 A 1 
ATOM   1018 N N   . CYS   A 1 133 ? 1.056   6.966   20.873  1.00 94.18 133 A 1 
ATOM   1019 C CA  . CYS   A 1 133 ? -0.343  7.386   20.740  1.00 93.06 133 A 1 
ATOM   1020 C C   . CYS   A 1 133 ? -1.328  6.388   21.360  1.00 91.91 133 A 1 
ATOM   1021 O O   . CYS   A 1 133 ? -2.344  6.795   21.917  1.00 86.92 133 A 1 
ATOM   1022 C CB  . CYS   A 1 133 ? -0.677  7.609   19.259  1.00 91.69 133 A 1 
ATOM   1023 S SG  . CYS   A 1 133 ? 0.351   8.933   18.553  1.00 86.49 133 A 1 
ATOM   1024 N N   . LEU   A 1 134 ? -1.047  5.083   21.264  1.00 90.72 134 A 1 
ATOM   1025 C CA  . LEU   A 1 134 ? -1.917  4.031   21.813  1.00 88.55 134 A 1 
ATOM   1026 C C   . LEU   A 1 134 ? -1.469  3.548   23.199  1.00 87.14 134 A 1 
ATOM   1027 O O   . LEU   A 1 134 ? -2.145  2.719   23.804  1.00 80.63 134 A 1 
ATOM   1028 C CB  . LEU   A 1 134 ? -2.072  2.878   20.803  1.00 85.90 134 A 1 
ATOM   1029 C CG  . LEU   A 1 134 ? -2.607  3.303   19.422  1.00 84.07 134 A 1 
ATOM   1030 C CD1 . LEU   A 1 134 ? -2.685  2.101   18.489  1.00 78.51 134 A 1 
ATOM   1031 C CD2 . LEU   A 1 134 ? -4.018  3.892   19.518  1.00 77.51 134 A 1 
ATOM   1032 N N   . ARG   A 1 135 ? -0.363  4.101   23.721  1.00 89.69 135 A 1 
ATOM   1033 C CA  . ARG   A 1 135 ? 0.225   3.758   25.032  1.00 90.22 135 A 1 
ATOM   1034 C C   . ARG   A 1 135 ? 0.531   2.262   25.197  1.00 89.98 135 A 1 
ATOM   1035 O O   . ARG   A 1 135 ? 0.568   1.751   26.316  1.00 83.79 135 A 1 
ATOM   1036 C CB  . ARG   A 1 135 ? -0.626  4.316   26.184  1.00 86.81 135 A 1 
ATOM   1037 C CG  . ARG   A 1 135 ? -0.818  5.840   26.111  1.00 77.71 135 A 1 
ATOM   1038 C CD  . ARG   A 1 135 ? -1.572  6.313   27.352  1.00 70.97 135 A 1 
ATOM   1039 N NE  . ARG   A 1 135 ? -1.720  7.781   27.367  1.00 62.09 135 A 1 
ATOM   1040 C CZ  . ARG   A 1 135 ? -2.210  8.502   28.363  1.00 53.75 135 A 1 
ATOM   1041 N NH1 . ARG   A 1 135 ? -2.658  7.945   29.458  1.00 48.73 135 A 1 
ATOM   1042 N NH2 . ARG   A 1 135 ? -2.258  9.800   28.271  1.00 47.77 135 A 1 
ATOM   1043 N N   . HIS   A 1 136 ? 0.757   1.565   24.095  1.00 88.05 136 A 1 
ATOM   1044 C CA  . HIS   A 1 136 ? 1.208   0.182   24.116  1.00 85.95 136 A 1 
ATOM   1045 C C   . HIS   A 1 136 ? 2.709   0.115   24.395  1.00 87.25 136 A 1 
ATOM   1046 O O   . HIS   A 1 136 ? 3.502   0.893   23.867  1.00 83.21 136 A 1 
ATOM   1047 C CB  . HIS   A 1 136 ? 0.829   -0.534  22.818  1.00 81.75 136 A 1 
ATOM   1048 C CG  . HIS   A 1 136 ? -0.625  -0.925  22.793  1.00 78.32 136 A 1 
ATOM   1049 N ND1 . HIS   A 1 136 ? -1.205  -1.934  23.538  1.00 67.55 136 A 1 
ATOM   1050 C CD2 . HIS   A 1 136 ? -1.632  -0.350  22.057  1.00 67.72 136 A 1 
ATOM   1051 C CE1 . HIS   A 1 136 ? -2.521  -1.965  23.245  1.00 66.34 136 A 1 
ATOM   1052 N NE2 . HIS   A 1 136 ? -2.816  -1.019  22.352  1.00 67.20 136 A 1 
ATOM   1053 N N   . ARG   A 1 137 ? 3.119   -0.836  25.229  1.00 89.72 137 A 1 
ATOM   1054 C CA  . ARG   A 1 137 ? 4.529   -1.144  25.468  1.00 90.54 137 A 1 
ATOM   1055 C C   . ARG   A 1 137 ? 4.910   -2.359  24.633  1.00 91.50 137 A 1 
ATOM   1056 O O   . ARG   A 1 137 ? 4.373   -3.442  24.836  1.00 87.42 137 A 1 
ATOM   1057 C CB  . ARG   A 1 137 ? 4.800   -1.360  26.961  1.00 85.89 137 A 1 
ATOM   1058 C CG  . ARG   A 1 137 ? 4.633   -0.056  27.762  1.00 72.26 137 A 1 
ATOM   1059 C CD  . ARG   A 1 137 ? 5.019   -0.278  29.228  1.00 65.51 137 A 1 
ATOM   1060 N NE  . ARG   A 1 137 ? 4.881   0.960   30.020  1.00 55.85 137 A 1 
ATOM   1061 C CZ  . ARG   A 1 137 ? 5.196   1.104   31.302  1.00 48.26 137 A 1 
ATOM   1062 N NH1 . ARG   A 1 137 ? 5.670   0.115   32.008  1.00 43.76 137 A 1 
ATOM   1063 N NH2 . ARG   A 1 137 ? 5.035   2.252   31.889  1.00 41.25 137 A 1 
ATOM   1064 N N   . LEU   A 1 138 ? 5.843   -2.163  23.711  1.00 90.44 138 A 1 
ATOM   1065 C CA  . LEU   A 1 138 ? 6.475   -3.272  23.005  1.00 91.01 138 A 1 
ATOM   1066 C C   . LEU   A 1 138 ? 7.625   -3.811  23.860  1.00 91.36 138 A 1 
ATOM   1067 O O   . LEU   A 1 138 ? 8.430   -3.042  24.385  1.00 89.20 138 A 1 
ATOM   1068 C CB  . LEU   A 1 138 ? 6.942   -2.824  21.612  1.00 89.51 138 A 1 
ATOM   1069 C CG  . LEU   A 1 138 ? 5.801   -2.401  20.664  1.00 88.32 138 A 1 
ATOM   1070 C CD1 . LEU   A 1 138 ? 6.387   -1.897  19.349  1.00 84.80 138 A 1 
ATOM   1071 C CD2 . LEU   A 1 138 ? 4.843   -3.555  20.347  1.00 84.58 138 A 1 
ATOM   1072 N N   . SER   A 1 139 ? 7.702   -5.135  23.990  1.00 92.13 139 A 1 
ATOM   1073 C CA  . SER   A 1 139 ? 8.868   -5.779  24.588  1.00 92.63 139 A 1 
ATOM   1074 C C   . SER   A 1 139 ? 10.103  -5.609  23.694  1.00 93.54 139 A 1 
ATOM   1075 O O   . SER   A 1 139 ? 9.987   -5.390  22.486  1.00 92.84 139 A 1 
ATOM   1076 C CB  . SER   A 1 139 ? 8.585   -7.262  24.862  1.00 91.01 139 A 1 
ATOM   1077 O OG  . SER   A 1 139 ? 8.455   -7.990  23.661  1.00 85.87 139 A 1 
ATOM   1078 N N   . VAL   A 1 140 ? 11.307  -5.778  24.264  1.00 94.10 140 A 1 
ATOM   1079 C CA  . VAL   A 1 140 ? 12.563  -5.762  23.487  1.00 94.64 140 A 1 
ATOM   1080 C C   . VAL   A 1 140 ? 12.515  -6.779  22.339  1.00 95.13 140 A 1 
ATOM   1081 O O   . VAL   A 1 140 ? 12.915  -6.474  21.216  1.00 94.79 140 A 1 
ATOM   1082 C CB  . VAL   A 1 140 ? 13.772  -6.037  24.400  1.00 93.75 140 A 1 
ATOM   1083 C CG1 . VAL   A 1 140 ? 15.089  -6.058  23.623  1.00 86.99 140 A 1 
ATOM   1084 C CG2 . VAL   A 1 140 ? 13.886  -4.969  25.495  1.00 86.27 140 A 1 
ATOM   1085 N N   . ARG   A 1 141 ? 11.944  -7.966  22.592  1.00 94.60 141 A 1 
ATOM   1086 C CA  . ARG   A 1 141 ? 11.758  -9.018  21.581  1.00 95.06 141 A 1 
ATOM   1087 C C   . ARG   A 1 141 ? 10.854  -8.559  20.428  1.00 95.68 141 A 1 
ATOM   1088 O O   . ARG   A 1 141 ? 11.172  -8.801  19.267  1.00 94.98 141 A 1 
ATOM   1089 C CB  . ARG   A 1 141 ? 11.215  -10.278 22.287  1.00 93.27 141 A 1 
ATOM   1090 C CG  . ARG   A 1 141 ? 11.059  -11.473 21.340  1.00 83.93 141 A 1 
ATOM   1091 C CD  . ARG   A 1 141 ? 10.602  -12.718 22.102  1.00 82.01 141 A 1 
ATOM   1092 N NE  . ARG   A 1 141 ? 10.240  -13.816 21.181  1.00 74.37 141 A 1 
ATOM   1093 C CZ  . ARG   A 1 141 ? 10.003  -15.077 21.496  1.00 68.74 141 A 1 
ATOM   1094 N NH1 . ARG   A 1 141 ? 10.133  -15.536 22.710  1.00 62.67 141 A 1 
ATOM   1095 N NH2 . ARG   A 1 141 ? 9.608   -15.914 20.590  1.00 60.93 141 A 1 
ATOM   1096 N N   . GLN   A 1 142 ? 9.756   -7.869  20.735  1.00 95.21 142 A 1 
ATOM   1097 C CA  . GLN   A 1 142 ? 8.858   -7.304  19.727  1.00 95.23 142 A 1 
ATOM   1098 C C   . GLN   A 1 142 ? 9.516   -6.147  18.960  1.00 95.81 142 A 1 
ATOM   1099 O O   . GLN   A 1 142 ? 9.380   -6.077  17.741  1.00 95.42 142 A 1 
ATOM   1100 C CB  . GLN   A 1 142 ? 7.569   -6.828  20.405  1.00 94.42 142 A 1 
ATOM   1101 C CG  . GLN   A 1 142 ? 6.654   -7.987  20.818  1.00 92.93 142 A 1 
ATOM   1102 C CD  . GLN   A 1 142 ? 5.531   -7.531  21.747  1.00 91.75 142 A 1 
ATOM   1103 O OE1 . GLN   A 1 142 ? 5.696   -6.632  22.556  1.00 86.71 142 A 1 
ATOM   1104 N NE2 . GLN   A 1 142 ? 4.372   -8.137  21.672  1.00 84.00 142 A 1 
ATOM   1105 N N   . GLY   A 1 143 ? 10.267  -5.279  19.639  1.00 95.31 143 A 1 
ATOM   1106 C CA  . GLY   A 1 143 ? 11.056  -4.223  18.994  1.00 95.43 143 A 1 
ATOM   1107 C C   . GLY   A 1 143 ? 12.078  -4.790  18.003  1.00 96.27 143 A 1 
ATOM   1108 O O   . GLY   A 1 143 ? 12.135  -4.349  16.857  1.00 96.02 143 A 1 
ATOM   1109 N N   . LEU   A 1 144 ? 12.807  -5.837  18.399  1.00 96.23 144 A 1 
ATOM   1110 C CA  . LEU   A 1 144 ? 13.745  -6.537  17.521  1.00 96.62 144 A 1 
ATOM   1111 C C   . LEU   A 1 144 ? 13.040  -7.160  16.306  1.00 97.09 144 A 1 
ATOM   1112 O O   . LEU   A 1 144 ? 13.545  -7.054  15.194  1.00 96.93 144 A 1 
ATOM   1113 C CB  . LEU   A 1 144 ? 14.511  -7.589  18.343  1.00 95.99 144 A 1 
ATOM   1114 C CG  . LEU   A 1 144 ? 15.610  -8.325  17.550  1.00 82.14 144 A 1 
ATOM   1115 C CD1 . LEU   A 1 144 ? 16.710  -7.383  17.067  1.00 75.96 144 A 1 
ATOM   1116 C CD2 . LEU   A 1 144 ? 16.251  -9.395  18.436  1.00 77.58 144 A 1 
ATOM   1117 N N   . ALA   A 1 145 ? 11.853  -7.746  16.487  1.00 96.98 145 A 1 
ATOM   1118 C CA  . ALA   A 1 145 ? 11.067  -8.282  15.375  1.00 97.07 145 A 1 
ATOM   1119 C C   . ALA   A 1 145 ? 10.712  -7.201  14.339  1.00 97.47 145 A 1 
ATOM   1120 O O   . ALA   A 1 145 ? 10.831  -7.429  13.137  1.00 97.09 145 A 1 
ATOM   1121 C CB  . ALA   A 1 145 ? 9.807   -8.955  15.934  1.00 96.39 145 A 1 
ATOM   1122 N N   . LEU   A 1 146 ? 10.341  -5.998  14.778  1.00 96.96 146 A 1 
ATOM   1123 C CA  . LEU   A 1 146 ? 10.036  -4.882  13.879  1.00 96.99 146 A 1 
ATOM   1124 C C   . LEU   A 1 146 ? 11.288  -4.343  13.170  1.00 97.29 146 A 1 
ATOM   1125 O O   . LEU   A 1 146 ? 11.211  -3.987  11.993  1.00 96.72 146 A 1 
ATOM   1126 C CB  . LEU   A 1 146 ? 9.306   -3.776  14.651  1.00 96.41 146 A 1 
ATOM   1127 C CG  . LEU   A 1 146 ? 7.944   -4.205  15.234  1.00 95.07 146 A 1 
ATOM   1128 C CD1 . LEU   A 1 146 ? 7.341   -3.048  16.021  1.00 93.06 146 A 1 
ATOM   1129 C CD2 . LEU   A 1 146 ? 6.940   -4.632  14.162  1.00 92.25 146 A 1 
ATOM   1130 N N   . LEU   A 1 147 ? 12.454  -4.338  13.835  1.00 97.25 147 A 1 
ATOM   1131 C CA  . LEU   A 1 147 ? 13.735  -4.030  13.193  1.00 97.27 147 A 1 
ATOM   1132 C C   . LEU   A 1 147 ? 14.085  -5.056  12.107  1.00 97.57 147 A 1 
ATOM   1133 O O   . LEU   A 1 147 ? 14.529  -4.665  11.027  1.00 97.16 147 A 1 
ATOM   1134 C CB  . LEU   A 1 147 ? 14.857  -3.955  14.243  1.00 96.60 147 A 1 
ATOM   1135 C CG  . LEU   A 1 147 ? 14.796  -2.739  15.184  1.00 87.54 147 A 1 
ATOM   1136 C CD1 . LEU   A 1 147 ? 15.866  -2.878  16.266  1.00 83.42 147 A 1 
ATOM   1137 C CD2 . LEU   A 1 147 ? 15.031  -1.424  14.442  1.00 83.09 147 A 1 
ATOM   1138 N N   . LEU   A 1 148 ? 13.820  -6.346  12.347  1.00 97.69 148 A 1 
ATOM   1139 C CA  . LEU   A 1 148 ? 14.002  -7.394  11.339  1.00 97.77 148 A 1 
ATOM   1140 C C   . LEU   A 1 148 ? 13.071  -7.207  10.136  1.00 97.81 148 A 1 
ATOM   1141 O O   . LEU   A 1 148 ? 13.518  -7.395  9.010   1.00 97.19 148 A 1 
ATOM   1142 C CB  . LEU   A 1 148 ? 13.798  -8.784  11.965  1.00 97.36 148 A 1 
ATOM   1143 C CG  . LEU   A 1 148 ? 14.887  -9.222  12.964  1.00 94.45 148 A 1 
ATOM   1144 C CD1 . LEU   A 1 148 ? 14.466  -10.546 13.603  1.00 90.66 148 A 1 
ATOM   1145 C CD2 . LEU   A 1 148 ? 16.245  -9.418  12.299  1.00 90.33 148 A 1 
ATOM   1146 N N   . LEU   A 1 149 ? 11.815  -6.777  10.331  1.00 97.70 149 A 1 
ATOM   1147 C CA  . LEU   A 1 149 ? 10.923  -6.429  9.213   1.00 97.48 149 A 1 
ATOM   1148 C C   . LEU   A 1 149 ? 11.468  -5.264  8.384   1.00 97.46 149 A 1 
ATOM   1149 O O   . LEU   A 1 149 ? 11.419  -5.302  7.158   1.00 96.58 149 A 1 
ATOM   1150 C CB  . LEU   A 1 149 ? 9.512   -6.065  9.713   1.00 96.53 149 A 1 
ATOM   1151 C CG  . LEU   A 1 149 ? 8.669   -7.209  10.301  1.00 93.48 149 A 1 
ATOM   1152 C CD1 . LEU   A 1 149 ? 7.273   -6.660  10.609  1.00 93.11 149 A 1 
ATOM   1153 C CD2 . LEU   A 1 149 ? 8.526   -8.387  9.340   1.00 92.79 149 A 1 
ATOM   1154 N N   . MET   A 1 150 ? 12.004  -4.233  9.039   1.00 97.57 150 A 1 
ATOM   1155 C CA  . MET   A 1 150 ? 12.598  -3.082  8.365   1.00 97.20 150 A 1 
ATOM   1156 C C   . MET   A 1 150 ? 13.838  -3.490  7.554   1.00 97.29 150 A 1 
ATOM   1157 O O   . MET   A 1 150 ? 13.958  -3.113  6.387   1.00 96.56 150 A 1 
ATOM   1158 C CB  . MET   A 1 150 ? 12.916  -2.004  9.408   1.00 96.13 150 A 1 
ATOM   1159 C CG  . MET   A 1 150 ? 13.274  -0.664  8.764   1.00 86.88 150 A 1 
ATOM   1160 S SD  . MET   A 1 150 ? 13.518  0.683   9.965   1.00 86.73 150 A 1 
ATOM   1161 C CE  . MET   A 1 150 ? 15.035  0.122   10.770  1.00 74.97 150 A 1 
ATOM   1162 N N   . ALA   A 1 151 ? 14.707  -4.314  8.135   1.00 97.47 151 A 1 
ATOM   1163 C CA  . ALA   A 1 151 ? 15.883  -4.857  7.463   1.00 97.19 151 A 1 
ATOM   1164 C C   . ALA   A 1 151 ? 15.506  -5.759  6.275   1.00 96.95 151 A 1 
ATOM   1165 O O   . ALA   A 1 151 ? 16.108  -5.641  5.210   1.00 96.03 151 A 1 
ATOM   1166 C CB  . ALA   A 1 151 ? 16.731  -5.608  8.495   1.00 96.63 151 A 1 
ATOM   1167 N N   . ALA   A 1 152 ? 14.482  -6.600  6.420   1.00 97.07 152 A 1 
ATOM   1168 C CA  . ALA   A 1 152 ? 13.978  -7.446  5.341   1.00 96.71 152 A 1 
ATOM   1169 C C   . ALA   A 1 152 ? 13.486  -6.621  4.148   1.00 96.43 152 A 1 
ATOM   1170 O O   . ALA   A 1 152 ? 13.856  -6.896  3.009   1.00 95.46 152 A 1 
ATOM   1171 C CB  . ALA   A 1 152 ? 12.856  -8.336  5.896   1.00 96.43 152 A 1 
ATOM   1172 N N   . GLY   A 1 153 ? 12.697  -5.576  4.409   1.00 96.62 153 A 1 
ATOM   1173 C CA  . GLY   A 1 153 ? 12.202  -4.678  3.368   1.00 95.94 153 A 1 
ATOM   1174 C C   . GLY   A 1 153 ? 13.320  -3.930  2.643   1.00 95.73 153 A 1 
ATOM   1175 O O   . GLY   A 1 153 ? 13.320  -3.875  1.416   1.00 94.61 153 A 1 
ATOM   1176 N N   . ALA   A 1 154 ? 14.304  -3.407  3.384   1.00 96.34 154 A 1 
ATOM   1177 C CA  . ALA   A 1 154 ? 15.464  -2.736  2.805   1.00 95.48 154 A 1 
ATOM   1178 C C   . ALA   A 1 154 ? 16.331  -3.698  1.972   1.00 94.79 154 A 1 
ATOM   1179 O O   . ALA   A 1 154 ? 16.720  -3.365  0.856   1.00 92.95 154 A 1 
ATOM   1180 C CB  . ALA   A 1 154 ? 16.260  -2.080  3.937   1.00 94.58 154 A 1 
ATOM   1181 N N   . CYS   A 1 155 ? 16.572  -4.907  2.470   1.00 95.96 155 A 1 
ATOM   1182 C CA  . CYS   A 1 155 ? 17.334  -5.943  1.769   1.00 95.19 155 A 1 
ATOM   1183 C C   . CYS   A 1 155 ? 16.668  -6.347  0.443   1.00 94.77 155 A 1 
ATOM   1184 O O   . CYS   A 1 155 ? 17.331  -6.407  -0.592  1.00 92.67 155 A 1 
ATOM   1185 C CB  . CYS   A 1 155 ? 17.484  -7.145  2.716   1.00 93.62 155 A 1 
ATOM   1186 S SG  . CYS   A 1 155 ? 18.559  -8.410  1.981   1.00 86.89 155 A 1 
ATOM   1187 N N   . TYR   A 1 156 ? 15.354  -6.568  0.453   1.00 94.64 156 A 1 
ATOM   1188 C CA  . TYR   A 1 156 ? 14.596  -6.885  -0.757  1.00 93.95 156 A 1 
ATOM   1189 C C   . TYR   A 1 156 ? 14.616  -5.733  -1.770  1.00 93.62 156 A 1 
ATOM   1190 O O   . TYR   A 1 156 ? 14.884  -5.954  -2.947  1.00 93.11 156 A 1 
ATOM   1191 C CB  . TYR   A 1 156 ? 13.161  -7.253  -0.372  1.00 93.54 156 A 1 
ATOM   1192 C CG  . TYR   A 1 156 ? 12.272  -7.485  -1.573  1.00 93.88 156 A 1 
ATOM   1193 C CD1 . TYR   A 1 156 ? 11.307  -6.529  -1.944  1.00 91.45 156 A 1 
ATOM   1194 C CD2 . TYR   A 1 156 ? 12.444  -8.638  -2.367  1.00 91.84 156 A 1 
ATOM   1195 C CE1 . TYR   A 1 156 ? 10.521  -6.722  -3.088  1.00 90.72 156 A 1 
ATOM   1196 C CE2 . TYR   A 1 156 ? 11.664  -8.837  -3.516  1.00 90.36 156 A 1 
ATOM   1197 C CZ  . TYR   A 1 156 ? 10.704  -7.871  -3.872  1.00 91.36 156 A 1 
ATOM   1198 O OH  . TYR   A 1 156 ? 9.948   -8.059  -5.002  1.00 89.49 156 A 1 
ATOM   1199 N N   . ALA   A 1 157 ? 14.378  -4.500  -1.311  1.00 93.42 157 A 1 
ATOM   1200 C CA  . ALA   A 1 157 ? 14.359  -3.324  -2.177  1.00 91.59 157 A 1 
ATOM   1201 C C   . ALA   A 1 157 ? 15.731  -3.007  -2.799  1.00 89.88 157 A 1 
ATOM   1202 O O   . ALA   A 1 157 ? 15.790  -2.503  -3.918  1.00 87.25 157 A 1 
ATOM   1203 C CB  . ALA   A 1 157 ? 13.828  -2.145  -1.360  1.00 90.88 157 A 1 
ATOM   1204 N N   . ALA   A 1 158 ? 16.827  -3.331  -2.109  1.00 91.72 158 A 1 
ATOM   1205 C CA  . ALA   A 1 158 ? 18.181  -3.101  -2.609  1.00 89.01 158 A 1 
ATOM   1206 C C   . ALA   A 1 158 ? 18.600  -4.058  -3.744  1.00 86.80 158 A 1 
ATOM   1207 O O   . ALA   A 1 158 ? 19.463  -3.702  -4.543  1.00 81.18 158 A 1 
ATOM   1208 C CB  . ALA   A 1 158 ? 19.159  -3.181  -1.429  1.00 86.79 158 A 1 
ATOM   1209 N N   . GLY   A 1 159 ? 18.006  -5.264  -3.823  1.00 87.30 159 A 1 
ATOM   1210 C CA  . GLY   A 1 159 ? 18.426  -6.224  -4.855  1.00 85.19 159 A 1 
ATOM   1211 C C   . GLY   A 1 159 ? 17.709  -7.572  -4.823  1.00 85.24 159 A 1 
ATOM   1212 O O   . GLY   A 1 159 ? 18.306  -8.591  -5.169  1.00 76.93 159 A 1 
ATOM   1213 N N   . GLY   A 1 160 ? 16.453  -7.619  -4.416  1.00 82.89 160 A 1 
ATOM   1214 C CA  . GLY   A 1 160 ? 15.675  -8.865  -4.351  1.00 79.92 160 A 1 
ATOM   1215 C C   . GLY   A 1 160 ? 15.293  -9.463  -5.712  1.00 81.38 160 A 1 
ATOM   1216 O O   . GLY   A 1 160 ? 14.961  -10.652 -5.792  1.00 77.26 160 A 1 
ATOM   1217 N N   . LEU   A 1 161 ? 15.346  -8.651  -6.770  1.00 81.92 161 A 1 
ATOM   1218 C CA  . LEU   A 1 161 ? 15.016  -9.032  -8.144  1.00 81.93 161 A 1 
ATOM   1219 C C   . LEU   A 1 161 ? 16.144  -8.608  -9.086  1.00 82.99 161 A 1 
ATOM   1220 O O   . LEU   A 1 161 ? 16.727  -7.540  -8.916  1.00 80.44 161 A 1 
ATOM   1221 C CB  . LEU   A 1 161 ? 13.691  -8.374  -8.562  1.00 78.56 161 A 1 
ATOM   1222 C CG  . LEU   A 1 161 ? 12.455  -8.852  -7.781  1.00 76.37 161 A 1 
ATOM   1223 C CD1 . LEU   A 1 161 ? 11.259  -7.961  -8.103  1.00 73.35 161 A 1 
ATOM   1224 C CD2 . LEU   A 1 161 ? 12.082  -10.296 -8.138  1.00 75.29 161 A 1 
ATOM   1225 N N   . GLN   A 1 162 ? 16.406  -9.418  -10.114 1.00 83.86 162 A 1 
ATOM   1226 C CA  . GLN   A 1 162 ? 17.361  -9.094  -11.176 1.00 84.31 162 A 1 
ATOM   1227 C C   . GLN   A 1 162 ? 16.802  -9.487  -12.545 1.00 84.39 162 A 1 
ATOM   1228 O O   . GLN   A 1 162 ? 15.979  -10.400 -12.663 1.00 81.63 162 A 1 
ATOM   1229 C CB  . GLN   A 1 162 ? 18.726  -9.747  -10.886 1.00 79.39 162 A 1 
ATOM   1230 C CG  . GLN   A 1 162 ? 18.702  -11.284 -10.959 1.00 72.83 162 A 1 
ATOM   1231 C CD  . GLN   A 1 162 ? 20.028  -11.935 -10.550 1.00 69.77 162 A 1 
ATOM   1232 O OE1 . GLN   A 1 162 ? 20.942  -11.301 -10.053 1.00 63.73 162 A 1 
ATOM   1233 N NE2 . GLN   A 1 162 ? 20.159  -13.228 -10.725 1.00 60.38 162 A 1 
ATOM   1234 N N   . VAL   A 1 163 ? 17.272  -8.804  -13.592 1.00 79.86 163 A 1 
ATOM   1235 C CA  . VAL   A 1 163 ? 17.017  -9.242  -14.969 1.00 79.29 163 A 1 
ATOM   1236 C C   . VAL   A 1 163 ? 17.808  -10.534 -15.210 1.00 78.39 163 A 1 
ATOM   1237 O O   . VAL   A 1 163 ? 18.962  -10.608 -14.779 1.00 74.65 163 A 1 
ATOM   1238 C CB  . VAL   A 1 163 ? 17.391  -8.142  -15.978 1.00 75.28 163 A 1 
ATOM   1239 C CG1 . VAL   A 1 163 ? 17.051  -8.547  -17.412 1.00 69.05 163 A 1 
ATOM   1240 C CG2 . VAL   A 1 163 ? 16.622  -6.845  -15.672 1.00 71.54 163 A 1 
ATOM   1241 N N   . PRO   A 1 164 ? 17.226  -11.559 -15.860 1.00 77.94 164 A 1 
ATOM   1242 C CA  . PRO   A 1 164 ? 17.979  -12.734 -16.273 1.00 76.99 164 A 1 
ATOM   1243 C C   . PRO   A 1 164 ? 19.201  -12.299 -17.081 1.00 76.00 164 A 1 
ATOM   1244 O O   . PRO   A 1 164 ? 19.058  -11.611 -18.093 1.00 68.23 164 A 1 
ATOM   1245 C CB  . PRO   A 1 164 ? 17.017  -13.577 -17.116 1.00 71.53 164 A 1 
ATOM   1246 C CG  . PRO   A 1 164 ? 15.640  -13.112 -16.660 1.00 71.02 164 A 1 
ATOM   1247 C CD  . PRO   A 1 164 ? 15.851  -11.647 -16.288 1.00 75.36 164 A 1 
ATOM   1248 N N   . GLY   A 1 165 ? 20.396  -12.670 -16.623 1.00 66.94 165 A 1 
ATOM   1249 C CA  . GLY   A 1 165 ? 21.606  -12.457 -17.403 1.00 65.34 165 A 1 
ATOM   1250 C C   . GLY   A 1 165 ? 21.468  -13.222 -18.712 1.00 64.46 165 A 1 
ATOM   1251 O O   . GLY   A 1 165 ? 21.218  -14.425 -18.693 1.00 58.07 165 A 1 
ATOM   1252 N N   . ASN   A 1 166 ? 21.653  -12.539 -19.845 1.00 50.69 166 A 1 
ATOM   1253 C CA  . ASN   A 1 166 ? 21.916  -13.252 -21.087 1.00 50.29 166 A 1 
ATOM   1254 C C   . ASN   A 1 166 ? 23.240  -13.987 -20.884 1.00 49.89 166 A 1 
ATOM   1255 O O   . ASN   A 1 166 ? 24.298  -13.363 -20.864 1.00 45.81 166 A 1 
ATOM   1256 C CB  . ASN   A 1 166 ? 21.959  -12.279 -22.278 1.00 45.15 166 A 1 
ATOM   1257 C CG  . ASN   A 1 166 ? 20.597  -12.021 -22.901 1.00 40.95 166 A 1 
ATOM   1258 O OD1 . ASN   A 1 166 ? 19.635  -12.733 -22.703 1.00 38.01 166 A 1 
ATOM   1259 N ND2 . ASN   A 1 166 ? 20.492  -10.997 -23.719 1.00 37.44 166 A 1 
ATOM   1260 N N   . THR   A 1 167 ? 23.198  -15.309 -20.747 1.00 45.24 167 A 1 
ATOM   1261 C CA  . THR   A 1 167 ? 24.368  -16.198 -20.792 1.00 46.14 167 A 1 
ATOM   1262 C C   . THR   A 1 167 ? 24.933  -16.298 -22.211 1.00 45.86 167 A 1 
ATOM   1263 O O   . THR   A 1 167 ? 25.448  -17.341 -22.605 1.00 42.27 167 A 1 
ATOM   1264 C CB  . THR   A 1 167 ? 24.021  -17.594 -20.252 1.00 41.74 167 A 1 
ATOM   1265 O OG1 . THR   A 1 167 ? 22.845  -18.064 -20.871 1.00 37.62 167 A 1 
ATOM   1266 C CG2 . THR   A 1 167 ? 23.779  -17.589 -18.741 1.00 37.51 167 A 1 
ATOM   1267 N N   . LEU   A 1 168 ? 24.807  -15.245 -23.022 1.00 42.50 168 A 1 
ATOM   1268 C CA  . LEU   A 1 168 ? 25.557  -15.159 -24.264 1.00 42.47 168 A 1 
ATOM   1269 C C   . LEU   A 1 168 ? 27.042  -15.061 -23.896 1.00 42.92 168 A 1 
ATOM   1270 O O   . LEU   A 1 168 ? 27.400  -14.265 -23.030 1.00 40.13 168 A 1 
ATOM   1271 C CB  . LEU   A 1 168 ? 25.075  -13.971 -25.113 1.00 38.57 168 A 1 
ATOM   1272 C CG  . LEU   A 1 168 ? 23.755  -14.255 -25.852 1.00 35.78 168 A 1 
ATOM   1273 C CD1 . LEU   A 1 168 ? 23.197  -12.957 -26.446 1.00 33.91 168 A 1 
ATOM   1274 C CD2 . LEU   A 1 168 ? 23.940  -15.250 -27.005 1.00 35.58 168 A 1 
ATOM   1275 N N   . PRO   A 1 169 ? 27.914  -15.878 -24.533 1.00 39.18 169 A 1 
ATOM   1276 C CA  . PRO   A 1 169 ? 29.329  -15.974 -24.176 1.00 40.76 169 A 1 
ATOM   1277 C C   . PRO   A 1 169 ? 30.115  -14.708 -24.505 1.00 43.31 169 A 1 
ATOM   1278 O O   . PRO   A 1 169 ? 31.104  -14.403 -23.844 1.00 40.93 169 A 1 
ATOM   1279 C CB  . PRO   A 1 169 ? 29.854  -17.171 -24.969 1.00 37.50 169 A 1 
ATOM   1280 C CG  . PRO   A 1 169 ? 28.914  -17.247 -26.173 1.00 37.03 169 A 1 
ATOM   1281 C CD  . PRO   A 1 169 ? 27.582  -16.789 -25.606 1.00 42.50 169 A 1 
ATOM   1282 N N   . SER   A 1 170 ? 29.700  -13.979 -25.539 1.00 39.58 170 A 1 
ATOM   1283 C CA  . SER   A 1 170 ? 30.227  -12.644 -25.769 1.00 40.34 170 A 1 
ATOM   1284 C C   . SER   A 1 170 ? 29.896  -11.795 -24.545 1.00 40.32 170 A 1 
ATOM   1285 O O   . SER   A 1 170 ? 28.758  -11.876 -24.070 1.00 38.36 170 A 1 
ATOM   1286 C CB  . SER   A 1 170 ? 29.634  -12.012 -27.034 1.00 37.67 170 A 1 
ATOM   1287 O OG  . SER   A 1 170 ? 28.232  -12.156 -27.076 1.00 34.65 170 A 1 
ATOM   1288 N N   . PRO   A 1 171 ? 30.859  -10.979 -24.028 1.00 34.67 171 A 1 
ATOM   1289 C CA  . PRO   A 1 171 ? 30.558  -10.068 -22.941 1.00 35.80 171 A 1 
ATOM   1290 C C   . PRO   A 1 171 ? 29.295  -9.324  -23.361 1.00 37.90 171 A 1 
ATOM   1291 O O   . PRO   A 1 171 ? 29.315  -8.686  -24.415 1.00 36.23 171 A 1 
ATOM   1292 C CB  . PRO   A 1 171 ? 31.782  -9.149  -22.802 1.00 32.62 171 A 1 
ATOM   1293 C CG  . PRO   A 1 171 ? 32.468  -9.242  -24.163 1.00 31.13 171 A 1 
ATOM   1294 C CD  . PRO   A 1 171 ? 32.135  -10.659 -24.632 1.00 35.41 171 A 1 
ATOM   1295 N N   . PRO   A 1 172 ? 28.168  -9.526  -22.641 1.00 32.05 172 A 1 
ATOM   1296 C CA  . PRO   A 1 172 ? 26.936  -8.896  -23.059 1.00 32.68 172 A 1 
ATOM   1297 C C   . PRO   A 1 172 ? 27.277  -7.421  -23.192 1.00 34.31 172 A 1 
ATOM   1298 O O   . PRO   A 1 172 ? 27.939  -6.894  -22.289 1.00 32.41 172 A 1 
ATOM   1299 C CB  . PRO   A 1 172 ? 25.900  -9.192  -21.960 1.00 29.94 172 A 1 
ATOM   1300 C CG  . PRO   A 1 172 ? 26.748  -9.552  -20.746 1.00 28.64 172 A 1 
ATOM   1301 C CD  . PRO   A 1 172 ? 28.013  -10.161 -21.351 1.00 32.57 172 A 1 
ATOM   1302 N N   . PRO   A 1 173 ? 26.943  -6.769  -24.330 1.00 30.70 173 A 1 
ATOM   1303 C CA  . PRO   A 1 173 ? 27.157  -5.342  -24.414 1.00 31.36 173 A 1 
ATOM   1304 C C   . PRO   A 1 173 ? 26.587  -4.786  -23.125 1.00 32.87 173 A 1 
ATOM   1305 O O   . PRO   A 1 173 ? 25.533  -5.246  -22.668 1.00 30.84 173 A 1 
ATOM   1306 C CB  . PRO   A 1 173 ? 26.411  -4.860  -25.666 1.00 28.30 173 A 1 
ATOM   1307 C CG  . PRO   A 1 173 ? 25.399  -5.969  -25.934 1.00 26.95 173 A 1 
ATOM   1308 C CD  . PRO   A 1 173 ? 26.092  -7.223  -25.409 1.00 30.49 173 A 1 
ATOM   1309 N N   . ALA   A 1 174 ? 27.313  -3.855  -22.519 1.00 34.56 174 A 1 
ATOM   1310 C CA  . ALA   A 1 174 ? 26.875  -3.180  -21.315 1.00 33.26 174 A 1 
ATOM   1311 C C   . ALA   A 1 174 ? 25.685  -2.254  -21.642 1.00 33.82 174 A 1 
ATOM   1312 O O   . ALA   A 1 174 ? 25.740  -1.045  -21.454 1.00 31.59 174 A 1 
ATOM   1313 C CB  . ALA   A 1 174 ? 28.071  -2.481  -20.654 1.00 30.28 174 A 1 
ATOM   1314 N N   . ALA   A 1 175 ? 24.579  -2.857  -22.079 1.00 34.07 175 A 1 
ATOM   1315 C CA  . ALA   A 1 175 ? 23.253  -2.582  -21.597 1.00 32.82 175 A 1 
ATOM   1316 C C   . ALA   A 1 175 ? 23.204  -2.926  -20.097 1.00 33.66 175 A 1 
ATOM   1317 O O   . ALA   A 1 175 ? 22.320  -3.636  -19.624 1.00 31.40 175 A 1 
ATOM   1318 C CB  . ALA   A 1 175 ? 22.227  -3.348  -22.439 1.00 29.92 175 A 1 
ATOM   1319 N N   . ALA   A 1 176 ? 24.197  -2.403  -19.348 1.00 34.82 176 A 1 
ATOM   1320 C CA  . ALA   A 1 176 ? 23.897  -1.816  -18.081 1.00 33.85 176 A 1 
ATOM   1321 C C   . ALA   A 1 176 ? 22.679  -0.944  -18.392 1.00 34.68 176 A 1 
ATOM   1322 O O   . ALA   A 1 176 ? 22.821  0.123   -18.979 1.00 32.13 176 A 1 
ATOM   1323 C CB  . ALA   A 1 176 ? 25.106  -0.987  -17.597 1.00 30.75 176 A 1 
ATOM   1324 N N   . ALA   A 1 177 ? 21.475  -1.454  -18.109 1.00 40.63 177 A 1 
ATOM   1325 C CA  . ALA   A 1 177 ? 20.336  -0.598  -17.858 1.00 40.56 177 A 1 
ATOM   1326 C C   . ALA   A 1 177 ? 20.917  0.437   -16.911 1.00 41.00 177 A 1 
ATOM   1327 O O   . ALA   A 1 177 ? 21.308  0.067   -15.804 1.00 38.69 177 A 1 
ATOM   1328 C CB  . ALA   A 1 177 ? 19.217  -1.417  -17.207 1.00 37.59 177 A 1 
ATOM   1329 N N   . SER   A 1 178 ? 21.207  1.628   -17.441 1.00 39.44 178 A 1 
ATOM   1330 C CA  . SER   A 1 178 ? 22.072  2.598   -16.789 1.00 39.76 178 A 1 
ATOM   1331 C C   . SER   A 1 178 ? 21.480  2.740   -15.403 1.00 41.46 178 A 1 
ATOM   1332 O O   . SER   A 1 178 ? 20.300  3.072   -15.327 1.00 38.75 178 A 1 
ATOM   1333 C CB  . SER   A 1 178 ? 22.089  3.929   -17.554 1.00 35.57 178 A 1 
ATOM   1334 O OG  . SER   A 1 178 ? 20.807  4.265   -18.039 1.00 31.38 178 A 1 
ATOM   1335 N N   . PRO   A 1 179 ? 22.215  2.308   -14.335 1.00 47.15 179 A 1 
ATOM   1336 C CA  . PRO   A 1 179 ? 21.647  2.301   -13.005 1.00 47.65 179 A 1 
ATOM   1337 C C   . PRO   A 1 179 ? 21.111  3.704   -12.836 1.00 49.17 179 A 1 
ATOM   1338 O O   . PRO   A 1 179 ? 21.859  4.649   -13.080 1.00 47.08 179 A 1 
ATOM   1339 C CB  . PRO   A 1 179 ? 22.795  1.964   -12.047 1.00 44.72 179 A 1 
ATOM   1340 C CG  . PRO   A 1 179 ? 24.052  2.264   -12.856 1.00 43.55 179 A 1 
ATOM   1341 C CD  . PRO   A 1 179 ? 23.631  1.991   -14.296 1.00 45.59 179 A 1 
ATOM   1342 N N   . MET   A 1 180 ? 19.799  3.823   -12.618 1.00 51.13 180 A 1 
ATOM   1343 C CA  . MET   A 1 180 ? 19.174  5.141   -12.649 1.00 51.81 180 A 1 
ATOM   1344 C C   . MET   A 1 180 ? 20.021  6.011   -11.738 1.00 55.02 180 A 1 
ATOM   1345 O O   . MET   A 1 180 ? 20.193  5.619   -10.580 1.00 50.73 180 A 1 
ATOM   1346 C CB  . MET   A 1 180 ? 17.715  5.085   -12.175 1.00 47.04 180 A 1 
ATOM   1347 C CG  . MET   A 1 180 ? 16.754  5.499   -13.284 1.00 42.80 180 A 1 
ATOM   1348 S SD  . MET   A 1 180 ? 15.033  5.745   -12.743 1.00 38.93 180 A 1 
ATOM   1349 C CE  . MET   A 1 180 ? 14.499  4.016   -12.626 1.00 36.86 180 A 1 
ATOM   1350 N N   . PRO   A 1 181 ? 20.690  7.063   -12.258 1.00 61.70 181 A 1 
ATOM   1351 C CA  . PRO   A 1 181 ? 21.798  7.696   -11.564 1.00 64.15 181 A 1 
ATOM   1352 C C   . PRO   A 1 181 ? 21.306  8.055   -10.176 1.00 67.77 181 A 1 
ATOM   1353 O O   . PRO   A 1 181 ? 20.206  8.599   -10.053 1.00 64.62 181 A 1 
ATOM   1354 C CB  . PRO   A 1 181 ? 22.193  8.917   -12.399 1.00 58.20 181 A 1 
ATOM   1355 C CG  . PRO   A 1 181 ? 20.985  9.144   -13.304 1.00 54.75 181 A 1 
ATOM   1356 C CD  . PRO   A 1 181 ? 20.418  7.743   -13.502 1.00 57.99 181 A 1 
ATOM   1357 N N   . LEU   A 1 182 ? 22.075  7.671   -9.147  1.00 70.28 182 A 1 
ATOM   1358 C CA  . LEU   A 1 182 ? 21.661  7.833   -7.762  1.00 71.02 182 A 1 
ATOM   1359 C C   . LEU   A 1 182 ? 21.301  9.303   -7.550  1.00 71.84 182 A 1 
ATOM   1360 O O   . LEU   A 1 182 ? 22.181  10.161  -7.485  1.00 66.44 182 A 1 
ATOM   1361 C CB  . LEU   A 1 182 ? 22.802  7.360   -6.848  1.00 66.67 182 A 1 
ATOM   1362 C CG  . LEU   A 1 182 ? 22.378  7.241   -5.374  1.00 60.47 182 A 1 
ATOM   1363 C CD1 . LEU   A 1 182 ? 21.804  5.861   -5.081  1.00 56.12 182 A 1 
ATOM   1364 C CD2 . LEU   A 1 182 ? 23.576  7.460   -4.453  1.00 56.71 182 A 1 
ATOM   1365 N N   . HIS   A 1 183 ? 20.006  9.597   -7.533  1.00 76.58 183 A 1 
ATOM   1366 C CA  . HIS   A 1 183 ? 19.518  10.961  -7.474  1.00 78.11 183 A 1 
ATOM   1367 C C   . HIS   A 1 183 ? 18.856  11.176  -6.127  1.00 81.21 183 A 1 
ATOM   1368 O O   . HIS   A 1 183 ? 17.660  10.933  -5.940  1.00 77.53 183 A 1 
ATOM   1369 C CB  . HIS   A 1 183 ? 18.622  11.288  -8.670  1.00 71.33 183 A 1 
ATOM   1370 C CG  . HIS   A 1 183 ? 18.289  12.758  -8.719  1.00 66.64 183 A 1 
ATOM   1371 N ND1 . HIS   A 1 183 ? 19.211  13.783  -8.818  1.00 58.38 183 A 1 
ATOM   1372 C CD2 . HIS   A 1 183 ? 17.049  13.341  -8.621  1.00 55.19 183 A 1 
ATOM   1373 C CE1 . HIS   A 1 183 ? 18.545  14.946  -8.786  1.00 53.19 183 A 1 
ATOM   1374 N NE2 . HIS   A 1 183 ? 17.226  14.718  -8.671  1.00 56.30 183 A 1 
ATOM   1375 N N   . ILE   A 1 184 ? 19.673  11.601  -5.179  1.00 79.60 184 A 1 
ATOM   1376 C CA  . ILE   A 1 184 ? 19.227  11.945  -3.837  1.00 81.24 184 A 1 
ATOM   1377 C C   . ILE   A 1 184 ? 19.439  13.440  -3.660  1.00 83.09 184 A 1 
ATOM   1378 O O   . ILE   A 1 184 ? 20.568  13.925  -3.654  1.00 81.05 184 A 1 
ATOM   1379 C CB  . ILE   A 1 184 ? 19.965  11.130  -2.760  1.00 77.47 184 A 1 
ATOM   1380 C CG1 . ILE   A 1 184 ? 19.865  9.612   -3.030  1.00 70.89 184 A 1 
ATOM   1381 C CG2 . ILE   A 1 184 ? 19.370  11.471  -1.384  1.00 70.37 184 A 1 
ATOM   1382 C CD1 . ILE   A 1 184 ? 20.711  8.768   -2.073  1.00 65.37 184 A 1 
ATOM   1383 N N   . THR   A 1 185 ? 18.348  14.167  -3.478  1.00 87.81 185 A 1 
ATOM   1384 C CA  . THR   A 1 185 ? 18.407  15.588  -3.133  1.00 87.82 185 A 1 
ATOM   1385 C C   . THR   A 1 185 ? 18.093  15.782  -1.649  1.00 89.60 185 A 1 
ATOM   1386 O O   . THR   A 1 185 ? 17.339  14.991  -1.069  1.00 89.48 185 A 1 
ATOM   1387 C CB  . THR   A 1 185 ? 17.474  16.431  -4.009  1.00 84.87 185 A 1 
ATOM   1388 O OG1 . THR   A 1 185 ? 16.134  16.107  -3.753  1.00 77.07 185 A 1 
ATOM   1389 C CG2 . THR   A 1 185 ? 17.740  16.245  -5.498  1.00 75.11 185 A 1 
ATOM   1390 N N   . PRO   A 1 186 ? 18.603  16.858  -1.010  1.00 91.84 186 A 1 
ATOM   1391 C CA  . PRO   A 1 186 ? 18.213  17.196  0.362   1.00 92.56 186 A 1 
ATOM   1392 C C   . PRO   A 1 186 ? 16.696  17.349  0.523   1.00 93.20 186 A 1 
ATOM   1393 O O   . PRO   A 1 186 ? 16.119  16.888  1.508   1.00 92.64 186 A 1 
ATOM   1394 C CB  . PRO   A 1 186 ? 18.949  18.503  0.680   1.00 91.17 186 A 1 
ATOM   1395 C CG  . PRO   A 1 186 ? 20.164  18.469  -0.242  1.00 88.77 186 A 1 
ATOM   1396 C CD  . PRO   A 1 186 ? 19.631  17.772  -1.488  1.00 90.65 186 A 1 
ATOM   1397 N N   . LEU   A 1 187 ? 16.032  17.928  -0.479  1.00 94.06 187 A 1 
ATOM   1398 C CA  . LEU   A 1 187 ? 14.575  18.031  -0.516  1.00 94.55 187 A 1 
ATOM   1399 C C   . LEU   A 1 187 ? 13.917  16.647  -0.598  1.00 94.82 187 A 1 
ATOM   1400 O O   . LEU   A 1 187 ? 12.952  16.396  0.120   1.00 94.03 187 A 1 
ATOM   1401 C CB  . LEU   A 1 187 ? 14.163  18.938  -1.689  1.00 93.55 187 A 1 
ATOM   1402 C CG  . LEU   A 1 187 ? 12.645  19.159  -1.803  1.00 90.18 187 A 1 
ATOM   1403 C CD1 . LEU   A 1 187 ? 12.044  19.793  -0.547  1.00 84.94 187 A 1 
ATOM   1404 C CD2 . LEU   A 1 187 ? 12.345  20.071  -2.987  1.00 84.67 187 A 1 
ATOM   1405 N N   . GLY   A 1 188 ? 14.443  15.738  -1.408  1.00 94.13 188 A 1 
ATOM   1406 C CA  . GLY   A 1 188 ? 13.967  14.356  -1.502  1.00 93.73 188 A 1 
ATOM   1407 C C   . GLY   A 1 188 ? 14.031  13.622  -0.160  1.00 94.76 188 A 1 
ATOM   1408 O O   . GLY   A 1 188 ? 13.051  12.996  0.246   1.00 94.34 188 A 1 
ATOM   1409 N N   . LEU   A 1 189 ? 15.134  13.770  0.582   1.00 95.12 189 A 1 
ATOM   1410 C CA  . LEU   A 1 189 ? 15.278  13.207  1.931   1.00 95.11 189 A 1 
ATOM   1411 C C   . LEU   A 1 189 ? 14.271  13.808  2.919   1.00 95.65 189 A 1 
ATOM   1412 O O   . LEU   A 1 189 ? 13.645  13.067  3.681   1.00 95.41 189 A 1 
ATOM   1413 C CB  . LEU   A 1 189 ? 16.714  13.432  2.440   1.00 93.94 189 A 1 
ATOM   1414 C CG  . LEU   A 1 189 ? 17.784  12.564  1.750   1.00 86.17 189 A 1 
ATOM   1415 C CD1 . LEU   A 1 189 ? 19.174  13.007  2.204   1.00 82.59 189 A 1 
ATOM   1416 C CD2 . LEU   A 1 189 ? 17.620  11.082  2.093   1.00 83.20 189 A 1 
ATOM   1417 N N   . LEU   A 1 190 ? 14.064  15.127  2.890   1.00 96.23 190 A 1 
ATOM   1418 C CA  . LEU   A 1 190 ? 13.077  15.789  3.745   1.00 96.45 190 A 1 
ATOM   1419 C C   . LEU   A 1 190 ? 11.651  15.295  3.452   1.00 96.71 190 A 1 
ATOM   1420 O O   . LEU   A 1 190 ? 10.903  14.952  4.375   1.00 96.44 190 A 1 
ATOM   1421 C CB  . LEU   A 1 190 ? 13.206  17.311  3.559   1.00 95.97 190 A 1 
ATOM   1422 C CG  . LEU   A 1 190 ? 12.266  18.130  4.468   1.00 87.45 190 A 1 
ATOM   1423 C CD1 . LEU   A 1 190 ? 12.597  17.955  5.947   1.00 81.84 190 A 1 
ATOM   1424 C CD2 . LEU   A 1 190 ? 12.361  19.609  4.108   1.00 81.92 190 A 1 
ATOM   1425 N N   . LEU   A 1 191 ? 11.285  15.202  2.167   1.00 96.31 191 A 1 
ATOM   1426 C CA  . LEU   A 1 191 ? 9.984   14.691  1.727   1.00 96.18 191 A 1 
ATOM   1427 C C   . LEU   A 1 191 ? 9.794   13.215  2.108   1.00 96.47 191 A 1 
ATOM   1428 O O   . LEU   A 1 191 ? 8.697   12.823  2.508   1.00 96.16 191 A 1 
ATOM   1429 C CB  . LEU   A 1 191 ? 9.847   14.874  0.208   1.00 95.53 191 A 1 
ATOM   1430 C CG  . LEU   A 1 191 ? 9.745   16.333  -0.284  1.00 93.64 191 A 1 
ATOM   1431 C CD1 . LEU   A 1 191 ? 9.735   16.341  -1.813  1.00 91.51 191 A 1 
ATOM   1432 C CD2 . LEU   A 1 191 ? 8.484   17.038  0.210   1.00 91.27 191 A 1 
ATOM   1433 N N   . LEU   A 1 192 ? 10.849  12.404  2.051   1.00 96.45 192 A 1 
ATOM   1434 C CA  . LEU   A 1 192 ? 10.801  11.004  2.473   1.00 96.49 192 A 1 
ATOM   1435 C C   . LEU   A 1 192 ? 10.573  10.860  3.986   1.00 96.86 192 A 1 
ATOM   1436 O O   . LEU   A 1 192 ? 9.748   10.045  4.414   1.00 96.41 192 A 1 
ATOM   1437 C CB  . LEU   A 1 192 ? 12.107  10.324  2.057   1.00 95.69 192 A 1 
ATOM   1438 C CG  . LEU   A 1 192 ? 12.093  8.833   2.409   1.00 93.68 192 A 1 
ATOM   1439 C CD1 . LEU   A 1 192 ? 11.590  7.967   1.259   1.00 88.37 192 A 1 
ATOM   1440 C CD2 . LEU   A 1 192 ? 13.502  8.417   2.794   1.00 88.42 192 A 1 
ATOM   1441 N N   . ILE   A 1 193 ? 11.269  11.657  4.808   1.00 97.14 193 A 1 
ATOM   1442 C CA  . ILE   A 1 193 ? 11.051  11.681  6.262   1.00 97.04 193 A 1 
ATOM   1443 C C   . ILE   A 1 193 ? 9.600   12.069  6.555   1.00 97.32 193 A 1 
ATOM   1444 O O   . ILE   A 1 193 ? 8.918   11.378  7.318   1.00 97.09 193 A 1 
ATOM   1445 C CB  . ILE   A 1 193 ? 12.065  12.623  6.957   1.00 96.45 193 A 1 
ATOM   1446 C CG1 . ILE   A 1 193 ? 13.492  12.040  6.867   1.00 92.36 193 A 1 
ATOM   1447 C CG2 . ILE   A 1 193 ? 11.680  12.850  8.433   1.00 91.42 193 A 1 
ATOM   1448 C CD1 . ILE   A 1 193 ? 14.593  13.051  7.211   1.00 82.38 193 A 1 
ATOM   1449 N N   . LEU   A 1 194 ? 9.099   13.117  5.900   1.00 97.71 194 A 1 
ATOM   1450 C CA  . LEU   A 1 194 ? 7.710   13.548  6.027   1.00 97.76 194 A 1 
ATOM   1451 C C   . LEU   A 1 194 ? 6.732   12.436  5.619   1.00 97.84 194 A 1 
ATOM   1452 O O   . LEU   A 1 194 ? 5.785   12.146  6.356   1.00 97.51 194 A 1 
ATOM   1453 C CB  . LEU   A 1 194 ? 7.520   14.831  5.199   1.00 97.39 194 A 1 
ATOM   1454 C CG  . LEU   A 1 194 ? 6.118   15.454  5.332   1.00 92.70 194 A 1 
ATOM   1455 C CD1 . LEU   A 1 194 ? 5.817   15.897  6.763   1.00 89.50 194 A 1 
ATOM   1456 C CD2 . LEU   A 1 194 ? 6.007   16.663  4.407   1.00 89.32 194 A 1 
ATOM   1457 N N   . TYR   A 1 195 ? 6.981   11.752  4.499   1.00 97.86 195 A 1 
ATOM   1458 C CA  . TYR   A 1 195 ? 6.199   10.597  4.049   1.00 97.63 195 A 1 
ATOM   1459 C C   . TYR   A 1 195 ? 6.154   9.480   5.102   1.00 97.65 195 A 1 
ATOM   1460 O O   . TYR   A 1 195 ? 5.079   8.953   5.416   1.00 97.42 195 A 1 
ATOM   1461 C CB  . TYR   A 1 195 ? 6.770   10.067  2.719   1.00 97.22 195 A 1 
ATOM   1462 C CG  . TYR   A 1 195 ? 6.270   8.687   2.353   1.00 96.54 195 A 1 
ATOM   1463 C CD1 . TYR   A 1 195 ? 7.049   7.544   2.627   1.00 94.61 195 A 1 
ATOM   1464 C CD2 . TYR   A 1 195 ? 4.994   8.527   1.788   1.00 94.65 195 A 1 
ATOM   1465 C CE1 . TYR   A 1 195 ? 6.560   6.260   2.346   1.00 93.57 195 A 1 
ATOM   1466 C CE2 . TYR   A 1 195 ? 4.494   7.247   1.502   1.00 93.15 195 A 1 
ATOM   1467 C CZ  . TYR   A 1 195 ? 5.281   6.114   1.788   1.00 93.28 195 A 1 
ATOM   1468 O OH  . TYR   A 1 195 ? 4.782   4.859   1.524   1.00 90.69 195 A 1 
ATOM   1469 N N   . CYS   A 1 196 ? 7.297   9.129   5.685   1.00 97.72 196 A 1 
ATOM   1470 C CA  . CYS   A 1 196 ? 7.383   8.082   6.702   1.00 97.62 196 A 1 
ATOM   1471 C C   . CYS   A 1 196 ? 6.610   8.449   7.980   1.00 97.71 196 A 1 
ATOM   1472 O O   . CYS   A 1 196 ? 5.924   7.592   8.547   1.00 97.05 196 A 1 
ATOM   1473 C CB  . CYS   A 1 196 ? 8.862   7.798   7.012   1.00 97.28 196 A 1 
ATOM   1474 S SG  . CYS   A 1 196 ? 9.641   6.954   5.603   1.00 95.75 196 A 1 
ATOM   1475 N N   . LEU   A 1 197 ? 6.678   9.712   8.403   1.00 97.82 197 A 1 
ATOM   1476 C CA  . LEU   A 1 197 ? 5.934   10.223  9.553   1.00 97.84 197 A 1 
ATOM   1477 C C   . LEU   A 1 197 ? 4.422   10.228  9.294   1.00 97.88 197 A 1 
ATOM   1478 O O   . LEU   A 1 197 ? 3.667   9.671   10.094  1.00 97.38 197 A 1 
ATOM   1479 C CB  . LEU   A 1 197 ? 6.439   11.632  9.915   1.00 97.43 197 A 1 
ATOM   1480 C CG  . LEU   A 1 197 ? 7.862   11.678  10.510  1.00 89.04 197 A 1 
ATOM   1481 C CD1 . LEU   A 1 197 ? 8.292   13.135  10.679  1.00 85.04 197 A 1 
ATOM   1482 C CD2 . LEU   A 1 197 ? 7.945   10.983  11.869  1.00 85.24 197 A 1 
ATOM   1483 N N   . ILE   A 1 198 ? 3.975   10.772  8.162   1.00 98.16 198 A 1 
ATOM   1484 C CA  . ILE   A 1 198 ? 2.548   10.806  7.796   1.00 98.11 198 A 1 
ATOM   1485 C C   . ILE   A 1 198 ? 1.994   9.388   7.611   1.00 98.02 198 A 1 
ATOM   1486 O O   . ILE   A 1 198 ? 0.877   9.100   8.045   1.00 97.60 198 A 1 
ATOM   1487 C CB  . ILE   A 1 198 ? 2.312   11.684  6.543   1.00 97.77 198 A 1 
ATOM   1488 C CG1 . ILE   A 1 198 ? 2.661   13.161  6.834   1.00 96.27 198 A 1 
ATOM   1489 C CG2 . ILE   A 1 198 ? 0.847   11.592  6.072   1.00 96.44 198 A 1 
ATOM   1490 C CD1 . ILE   A 1 198 ? 2.655   14.053  5.588   1.00 92.41 198 A 1 
ATOM   1491 N N   . SER   A 1 199 ? 2.761   8.460   7.034   1.00 97.99 199 A 1 
ATOM   1492 C CA  . SER   A 1 199 ? 2.345   7.060   6.879   1.00 97.78 199 A 1 
ATOM   1493 C C   . SER   A 1 199 ? 2.117   6.367   8.225   1.00 97.83 199 A 1 
ATOM   1494 O O   . SER   A 1 199 ? 1.138   5.633   8.389   1.00 97.22 199 A 1 
ATOM   1495 C CB  . SER   A 1 199 ? 3.385   6.284   6.052   1.00 97.26 199 A 1 
ATOM   1496 O OG  . SER   A 1 199 ? 2.906   4.980   5.755   1.00 92.17 199 A 1 
ATOM   1497 N N   . GLY   A 1 200 ? 2.996   6.606   9.196   1.00 97.56 200 A 1 
ATOM   1498 C CA  . GLY   A 1 200 ? 2.813   6.116   10.562  1.00 97.36 200 A 1 
ATOM   1499 C C   . GLY   A 1 200 ? 1.607   6.765   11.246  1.00 97.49 200 A 1 
ATOM   1500 O O   . GLY   A 1 200 ? 0.721   6.065   11.740  1.00 96.81 200 A 1 
ATOM   1501 N N   . LEU   A 1 201 ? 1.531   8.098   11.207  1.00 97.80 201 A 1 
ATOM   1502 C CA  . LEU   A 1 201 ? 0.485   8.878   11.862  1.00 97.74 201 A 1 
ATOM   1503 C C   . LEU   A 1 201 ? -0.910  8.555   11.313  1.00 97.73 201 A 1 
ATOM   1504 O O   . LEU   A 1 201 ? -1.823  8.300   12.095  1.00 97.20 201 A 1 
ATOM   1505 C CB  . LEU   A 1 201 ? 0.817   10.374  11.721  1.00 97.18 201 A 1 
ATOM   1506 C CG  . LEU   A 1 201 ? -0.165  11.310  12.461  1.00 91.75 201 A 1 
ATOM   1507 C CD1 . LEU   A 1 201 ? -0.161  11.073  13.972  1.00 89.45 201 A 1 
ATOM   1508 C CD2 . LEU   A 1 201 ? 0.217   12.762  12.187  1.00 89.33 201 A 1 
ATOM   1509 N N   . SER   A 1 202 ? -1.072  8.504   9.987   1.00 98.03 202 A 1 
ATOM   1510 C CA  . SER   A 1 202 ? -2.349  8.165   9.345   1.00 97.78 202 A 1 
ATOM   1511 C C   . SER   A 1 202 ? -2.853  6.791   9.774   1.00 97.70 202 A 1 
ATOM   1512 O O   . SER   A 1 202 ? -4.028  6.641   10.108  1.00 96.84 202 A 1 
ATOM   1513 C CB  . SER   A 1 202 ? -2.224  8.217   7.816   1.00 97.05 202 A 1 
ATOM   1514 O OG  . SER   A 1 202 ? -1.213  7.350   7.354   1.00 85.85 202 A 1 
ATOM   1515 N N   . SER   A 1 203 ? -1.972  5.786   9.847   1.00 97.74 203 A 1 
ATOM   1516 C CA  . SER   A 1 203 ? -2.350  4.441   10.274  1.00 97.38 203 A 1 
ATOM   1517 C C   . SER   A 1 203 ? -2.785  4.394   11.739  1.00 97.59 203 A 1 
ATOM   1518 O O   . SER   A 1 203 ? -3.873  3.911   12.036  1.00 96.92 203 A 1 
ATOM   1519 C CB  . SER   A 1 203 ? -1.234  3.436   9.973   1.00 96.22 203 A 1 
ATOM   1520 O OG  . SER   A 1 203 ? -0.090  3.558   10.775  1.00 85.16 203 A 1 
ATOM   1521 N N   . VAL   A 1 204 ? -1.998  4.963   12.644  1.00 97.36 204 A 1 
ATOM   1522 C CA  . VAL   A 1 204 ? -2.268  4.938   14.090  1.00 97.26 204 A 1 
ATOM   1523 C C   . VAL   A 1 204 ? -3.506  5.768   14.438  1.00 97.08 204 A 1 
ATOM   1524 O O   . VAL   A 1 204 ? -4.355  5.322   15.212  1.00 96.19 204 A 1 
ATOM   1525 C CB  . VAL   A 1 204 ? -1.027  5.420   14.865  1.00 96.70 204 A 1 
ATOM   1526 C CG1 . VAL   A 1 204 ? -1.296  5.551   16.361  1.00 93.32 204 A 1 
ATOM   1527 C CG2 . VAL   A 1 204 ? 0.132   4.427   14.697  1.00 93.79 204 A 1 
ATOM   1528 N N   . TYR   A 1 205 ? -3.654  6.946   13.826  1.00 97.32 205 A 1 
ATOM   1529 C CA  . TYR   A 1 205 ? -4.834  7.788   14.003  1.00 97.21 205 A 1 
ATOM   1530 C C   . TYR   A 1 205 ? -6.108  7.097   13.501  1.00 97.12 205 A 1 
ATOM   1531 O O   . TYR   A 1 205 ? -7.111  7.058   14.216  1.00 96.73 205 A 1 
ATOM   1532 C CB  . TYR   A 1 205 ? -4.614  9.127   13.287  1.00 97.06 205 A 1 
ATOM   1533 C CG  . TYR   A 1 205 ? -5.838  10.015  13.319  1.00 97.10 205 A 1 
ATOM   1534 C CD1 . TYR   A 1 205 ? -6.697  10.082  12.205  1.00 96.10 205 A 1 
ATOM   1535 C CD2 . TYR   A 1 205 ? -6.162  10.735  14.487  1.00 96.20 205 A 1 
ATOM   1536 C CE1 . TYR   A 1 205 ? -7.859  10.864  12.253  1.00 95.64 205 A 1 
ATOM   1537 C CE2 . TYR   A 1 205 ? -7.323  11.524  14.544  1.00 95.60 205 A 1 
ATOM   1538 C CZ  . TYR   A 1 205 ? -8.169  11.584  13.422  1.00 96.06 205 A 1 
ATOM   1539 O OH  . TYR   A 1 205 ? -9.310  12.351  13.473  1.00 94.58 205 A 1 
ATOM   1540 N N   . THR   A 1 206 ? -6.065  6.494   12.312  1.00 97.38 206 A 1 
ATOM   1541 C CA  . THR   A 1 206 ? -7.220  5.795   11.729  1.00 97.28 206 A 1 
ATOM   1542 C C   . THR   A 1 206 ? -7.597  4.568   12.553  1.00 97.19 206 A 1 
ATOM   1543 O O   . THR   A 1 206 ? -8.779  4.351   12.810  1.00 96.57 206 A 1 
ATOM   1544 C CB  . THR   A 1 206 ? -6.952  5.401   10.271  1.00 96.92 206 A 1 
ATOM   1545 O OG1 . THR   A 1 206 ? -6.615  6.557   9.541   1.00 92.35 206 A 1 
ATOM   1546 C CG2 . THR   A 1 206 ? -8.173  4.796   9.587   1.00 92.28 206 A 1 
ATOM   1547 N N   . GLU   A 1 207 ? -6.624  3.800   13.037  1.00 97.08 207 A 1 
ATOM   1548 C CA  . GLU   A 1 207 ? -6.868  2.682   13.952  1.00 96.80 207 A 1 
ATOM   1549 C C   . GLU   A 1 207 ? -7.588  3.150   15.222  1.00 96.72 207 A 1 
ATOM   1550 O O   . GLU   A 1 207 ? -8.619  2.589   15.607  1.00 95.82 207 A 1 
ATOM   1551 C CB  . GLU   A 1 207 ? -5.532  2.011   14.326  1.00 96.29 207 A 1 
ATOM   1552 C CG  . GLU   A 1 207 ? -5.747  0.825   15.271  1.00 95.09 207 A 1 
ATOM   1553 C CD  . GLU   A 1 207 ? -4.459  0.152   15.763  1.00 95.04 207 A 1 
ATOM   1554 O OE1 . GLU   A 1 207 ? -4.552  -0.542  16.804  1.00 92.10 207 A 1 
ATOM   1555 O OE2 . GLU   A 1 207 ? -3.398  0.281   15.126  1.00 92.88 207 A 1 
ATOM   1556 N N   . LEU   A 1 208 ? -7.064  4.197   15.865  1.00 96.31 208 A 1 
ATOM   1557 C CA  . LEU   A 1 208 ? -7.630  4.754   17.087  1.00 95.74 208 A 1 
ATOM   1558 C C   . LEU   A 1 208 ? -9.072  5.213   16.871  1.00 95.84 208 A 1 
ATOM   1559 O O   . LEU   A 1 208 ? -9.951  4.906   17.679  1.00 94.99 208 A 1 
ATOM   1560 C CB  . LEU   A 1 208 ? -6.730  5.918   17.543  1.00 94.69 208 A 1 
ATOM   1561 C CG  . LEU   A 1 208 ? -7.179  6.565   18.868  1.00 85.18 208 A 1 
ATOM   1562 C CD1 . LEU   A 1 208 ? -7.048  5.581   20.032  1.00 80.42 208 A 1 
ATOM   1563 C CD2 . LEU   A 1 208 ? -6.332  7.799   19.155  1.00 79.91 208 A 1 
ATOM   1564 N N   . LEU   A 1 209 ? -9.328  5.920   15.768  1.00 96.09 209 A 1 
ATOM   1565 C CA  . LEU   A 1 209 ? -10.645 6.434   15.416  1.00 95.83 209 A 1 
ATOM   1566 C C   . LEU   A 1 209 ? -11.647 5.303   15.160  1.00 95.78 209 A 1 
ATOM   1567 O O   . LEU   A 1 209 ? -12.728 5.289   15.749  1.00 94.43 209 A 1 
ATOM   1568 C CB  . LEU   A 1 209 ? -10.478 7.364   14.202  1.00 94.65 209 A 1 
ATOM   1569 C CG  . LEU   A 1 209 ? -11.780 8.039   13.744  1.00 89.31 209 A 1 
ATOM   1570 C CD1 . LEU   A 1 209 ? -12.409 8.882   14.854  1.00 88.65 209 A 1 
ATOM   1571 C CD2 . LEU   A 1 209 ? -11.472 8.942   12.555  1.00 88.40 209 A 1 
ATOM   1572 N N   . MET   A 1 210 ? -11.277 4.312   14.342  1.00 96.29 210 A 1 
ATOM   1573 C CA  . MET   A 1 210 ? -12.137 3.169   14.013  1.00 95.96 210 A 1 
ATOM   1574 C C   . MET   A 1 210 ? -12.474 2.311   15.236  1.00 95.31 210 A 1 
ATOM   1575 O O   . MET   A 1 210 ? -13.600 1.821   15.344  1.00 93.34 210 A 1 
ATOM   1576 C CB  . MET   A 1 210 ? -11.464 2.295   12.946  1.00 95.48 210 A 1 
ATOM   1577 C CG  . MET   A 1 210 ? -11.516 2.932   11.557  1.00 92.85 210 A 1 
ATOM   1578 S SD  . MET   A 1 210 ? -10.805 1.860   10.279  1.00 90.32 210 A 1 
ATOM   1579 C CE  . MET   A 1 210 ? -11.228 2.814   8.800   1.00 79.87 210 A 1 
ATOM   1580 N N   . LYS   A 1 211 ? -11.537 2.133   16.169  1.00 95.57 211 A 1 
ATOM   1581 C CA  . LYS   A 1 211 ? -11.735 1.339   17.392  1.00 95.05 211 A 1 
ATOM   1582 C C   . LYS   A 1 211 ? -12.539 2.081   18.465  1.00 94.40 211 A 1 
ATOM   1583 O O   . LYS   A 1 211 ? -13.310 1.445   19.176  1.00 91.88 211 A 1 
ATOM   1584 C CB  . LYS   A 1 211 ? -10.378 0.879   17.946  1.00 94.46 211 A 1 
ATOM   1585 C CG  . LYS   A 1 211 ? -9.771  -0.255  17.104  1.00 92.89 211 A 1 
ATOM   1586 C CD  . LYS   A 1 211 ? -8.407  -0.680  17.668  1.00 91.84 211 A 1 
ATOM   1587 C CE  . LYS   A 1 211 ? -7.897  -1.912  16.923  1.00 90.06 211 A 1 
ATOM   1588 N NZ  . LYS   A 1 211 ? -6.529  -2.294  17.346  1.00 86.91 211 A 1 
ATOM   1589 N N   . ARG   A 1 212 ? -12.385 3.410   18.584  1.00 94.58 212 A 1 
ATOM   1590 C CA  . ARG   A 1 212 ? -13.136 4.203   19.575  1.00 93.71 212 A 1 
ATOM   1591 C C   . ARG   A 1 212 ? -14.611 4.362   19.213  1.00 93.56 212 A 1 
ATOM   1592 O O   . ARG   A 1 212 ? -15.454 4.401   20.105  1.00 90.48 212 A 1 
ATOM   1593 C CB  . ARG   A 1 212 ? -12.489 5.588   19.751  1.00 91.45 212 A 1 
ATOM   1594 C CG  . ARG   A 1 212 ? -11.261 5.528   20.666  1.00 78.64 212 A 1 
ATOM   1595 C CD  . ARG   A 1 212 ? -10.669 6.930   20.823  1.00 75.05 212 A 1 
ATOM   1596 N NE  . ARG   A 1 212 ? -9.539  6.937   21.776  1.00 66.06 212 A 1 
ATOM   1597 C CZ  . ARG   A 1 212 ? -8.869  8.012   22.179  1.00 60.02 212 A 1 
ATOM   1598 N NH1 . ARG   A 1 212 ? -9.154  9.207   21.735  1.00 56.26 212 A 1 
ATOM   1599 N NH2 . ARG   A 1 212 ? -7.893  7.895   23.033  1.00 51.77 212 A 1 
ATOM   1600 N N   . GLN   A 1 213 ? -14.940 4.459   17.932  1.00 92.43 213 A 1 
ATOM   1601 C CA  . GLN   A 1 213 ? -16.319 4.619   17.489  1.00 91.32 213 A 1 
ATOM   1602 C C   . GLN   A 1 213 ? -17.059 3.275   17.473  1.00 89.84 213 A 1 
ATOM   1603 O O   . GLN   A 1 213 ? -16.613 2.299   16.869  1.00 85.47 213 A 1 
ATOM   1604 C CB  . GLN   A 1 213 ? -16.350 5.265   16.106  1.00 90.23 213 A 1 
ATOM   1605 C CG  . GLN   A 1 213 ? -15.905 6.739   16.111  1.00 88.09 213 A 1 
ATOM   1606 C CD  . GLN   A 1 213 ? -16.026 7.346   14.712  1.00 89.83 213 A 1 
ATOM   1607 O OE1 . GLN   A 1 213 ? -16.220 6.651   13.723  1.00 85.59 213 A 1 
ATOM   1608 N NE2 . GLN   A 1 213 ? -15.938 8.647   14.581  1.00 85.16 213 A 1 
ATOM   1609 N N   . ARG   A 1 214 ? -18.256 3.234   18.068  1.00 89.22 214 A 1 
ATOM   1610 C CA  . ARG   A 1 214 ? -19.168 2.077   18.025  1.00 87.98 214 A 1 
ATOM   1611 C C   . ARG   A 1 214 ? -19.999 2.073   16.732  1.00 88.07 214 A 1 
ATOM   1612 O O   . ARG   A 1 214 ? -21.221 2.007   16.780  1.00 84.13 214 A 1 
ATOM   1613 C CB  . ARG   A 1 214 ? -20.037 2.022   19.290  1.00 85.58 214 A 1 
ATOM   1614 C CG  . ARG   A 1 214 ? -19.217 1.816   20.572  1.00 74.49 214 A 1 
ATOM   1615 C CD  . ARG   A 1 214 ? -20.169 1.666   21.764  1.00 67.71 214 A 1 
ATOM   1616 N NE  . ARG   A 1 214 ? -19.434 1.501   23.031  1.00 59.10 214 A 1 
ATOM   1617 C CZ  . ARG   A 1 214 ? -19.983 1.310   24.225  1.00 50.64 214 A 1 
ATOM   1618 N NH1 . ARG   A 1 214 ? -21.279 1.248   24.387  1.00 46.38 214 A 1 
ATOM   1619 N NH2 . ARG   A 1 214 ? -19.227 1.180   25.281  1.00 44.10 214 A 1 
ATOM   1620 N N   . LEU   A 1 215 ? -19.349 2.183   15.587  1.00 89.99 215 A 1 
ATOM   1621 C CA  . LEU   A 1 215 ? -19.996 2.193   14.274  1.00 90.42 215 A 1 
ATOM   1622 C C   . LEU   A 1 215 ? -19.597 0.968   13.441  1.00 90.78 215 A 1 
ATOM   1623 O O   . LEU   A 1 215 ? -18.486 0.454   13.603  1.00 89.92 215 A 1 
ATOM   1624 C CB  . LEU   A 1 215 ? -19.660 3.499   13.531  1.00 89.63 215 A 1 
ATOM   1625 C CG  . LEU   A 1 215 ? -20.209 4.776   14.187  1.00 87.70 215 A 1 
ATOM   1626 C CD1 . LEU   A 1 215 ? -19.766 5.981   13.361  1.00 85.36 215 A 1 
ATOM   1627 C CD2 . LEU   A 1 215 ? -21.740 4.776   14.265  1.00 85.25 215 A 1 
ATOM   1628 N N   . PRO   A 1 216 ? -20.466 0.501   12.517  1.00 90.35 216 A 1 
ATOM   1629 C CA  . PRO   A 1 216 ? -20.082 -0.497  11.520  1.00 90.38 216 A 1 
ATOM   1630 C C   . PRO   A 1 216 ? -18.929 0.004   10.643  1.00 91.94 216 A 1 
ATOM   1631 O O   . PRO   A 1 216 ? -18.865 1.184   10.301  1.00 91.83 216 A 1 
ATOM   1632 C CB  . PRO   A 1 216 ? -21.342 -0.765  10.689  1.00 88.14 216 A 1 
ATOM   1633 C CG  . PRO   A 1 216 ? -22.489 -0.306  11.588  1.00 85.13 216 A 1 
ATOM   1634 C CD  . PRO   A 1 216 ? -21.870 0.850   12.366  1.00 88.05 216 A 1 
ATOM   1635 N N   . LEU   A 1 217 ? -18.037 -0.904  10.226  1.00 91.92 217 A 1 
ATOM   1636 C CA  . LEU   A 1 217 ? -16.879 -0.554  9.393   1.00 92.96 217 A 1 
ATOM   1637 C C   . LEU   A 1 217 ? -17.293 0.085   8.063   1.00 93.45 217 A 1 
ATOM   1638 O O   . LEU   A 1 217 ? -16.673 1.062   7.656   1.00 93.37 217 A 1 
ATOM   1639 C CB  . LEU   A 1 217 ? -16.018 -1.807  9.165   1.00 93.04 217 A 1 
ATOM   1640 C CG  . LEU   A 1 217 ? -14.784 -1.573  8.264   1.00 92.35 217 A 1 
ATOM   1641 C CD1 . LEU   A 1 217 ? -13.801 -0.567  8.868   1.00 91.07 217 A 1 
ATOM   1642 C CD2 . LEU   A 1 217 ? -14.051 -2.892  8.046   1.00 90.78 217 A 1 
ATOM   1643 N N   . ALA   A 1 218 ? -18.352 -0.413  7.411   1.00 92.38 218 A 1 
ATOM   1644 C CA  . ALA   A 1 218 ? -18.816 0.157   6.145   1.00 91.96 218 A 1 
ATOM   1645 C C   . ALA   A 1 218 ? -19.219 1.625   6.287   1.00 92.81 218 A 1 
ATOM   1646 O O   . ALA   A 1 218 ? -18.858 2.430   5.437   1.00 92.32 218 A 1 
ATOM   1647 C CB  . ALA   A 1 218 ? -19.978 -0.653  5.594   1.00 90.57 218 A 1 
ATOM   1648 N N   . LEU   A 1 219 ? -19.884 2.014   7.381   1.00 91.88 219 A 1 
ATOM   1649 C CA  . LEU   A 1 219 ? -20.245 3.413   7.609   1.00 92.23 219 A 1 
ATOM   1650 C C   . LEU   A 1 219 ? -19.008 4.288   7.859   1.00 93.40 219 A 1 
ATOM   1651 O O   . LEU   A 1 219 ? -18.909 5.396   7.339   1.00 93.46 219 A 1 
ATOM   1652 C CB  . LEU   A 1 219 ? -21.245 3.483   8.773   1.00 90.92 219 A 1 
ATOM   1653 C CG  . LEU   A 1 219 ? -21.791 4.902   9.013   1.00 85.83 219 A 1 
ATOM   1654 C CD1 . LEU   A 1 219 ? -22.605 5.412   7.824   1.00 83.53 219 A 1 
ATOM   1655 C CD2 . LEU   A 1 219 ? -22.685 4.905   10.247  1.00 82.95 219 A 1 
ATOM   1656 N N   . GLN   A 1 220 ? -18.032 3.785   8.615   1.00 94.02 220 A 1 
ATOM   1657 C CA  . GLN   A 1 220 ? -16.763 4.489   8.836   1.00 94.98 220 A 1 
ATOM   1658 C C   . GLN   A 1 220 ? -15.985 4.673   7.526   1.00 95.79 220 A 1 
ATOM   1659 O O   . GLN   A 1 220 ? -15.455 5.753   7.267   1.00 95.86 220 A 1 
ATOM   1660 C CB  . GLN   A 1 220 ? -15.917 3.720   9.860   1.00 95.01 220 A 1 
ATOM   1661 C CG  . GLN   A 1 220 ? -16.570 3.710   11.246  1.00 94.16 220 A 1 
ATOM   1662 C CD  . GLN   A 1 220 ? -15.741 2.960   12.284  1.00 94.10 220 A 1 
ATOM   1663 O OE1 . GLN   A 1 220 ? -15.242 1.863   12.077  1.00 90.55 220 A 1 
ATOM   1664 N NE2 . GLN   A 1 220 ? -15.582 3.518   13.465  1.00 89.13 220 A 1 
ATOM   1665 N N   . ASN   A 1 221 ? -15.971 3.647   6.674   1.00 95.57 221 A 1 
ATOM   1666 C CA  . ASN   A 1 221 ? -15.367 3.720   5.349   1.00 95.91 221 A 1 
ATOM   1667 C C   . ASN   A 1 221 ? -16.117 4.687   4.430   1.00 96.30 221 A 1 
ATOM   1668 O O   . ASN   A 1 221 ? -15.471 5.444   3.714   1.00 96.15 221 A 1 
ATOM   1669 C CB  . ASN   A 1 221 ? -15.315 2.311   4.744   1.00 95.93 221 A 1 
ATOM   1670 C CG  . ASN   A 1 221 ? -14.183 1.465   5.299   1.00 95.01 221 A 1 
ATOM   1671 O OD1 . ASN   A 1 221 ? -13.311 1.912   6.016   1.00 88.42 221 A 1 
ATOM   1672 N ND2 . ASN   A 1 221 ? -14.148 0.202   4.924   1.00 88.04 221 A 1 
ATOM   1673 N N   . LEU   A 1 222 ? -17.457 4.725   4.483   1.00 94.95 222 A 1 
ATOM   1674 C CA  . LEU   A 1 222 ? -18.258 5.685   3.721   1.00 94.76 222 A 1 
ATOM   1675 C C   . LEU   A 1 222 ? -17.850 7.125   4.058   1.00 95.33 222 A 1 
ATOM   1676 O O   . LEU   A 1 222 ? -17.588 7.915   3.153   1.00 95.04 222 A 1 
ATOM   1677 C CB  . LEU   A 1 222 ? -19.751 5.442   4.000   1.00 93.78 222 A 1 
ATOM   1678 C CG  . LEU   A 1 222 ? -20.694 6.270   3.101   1.00 88.79 222 A 1 
ATOM   1679 C CD1 . LEU   A 1 222 ? -20.695 5.751   1.665   1.00 84.89 222 A 1 
ATOM   1680 C CD2 . LEU   A 1 222 ? -22.118 6.200   3.643   1.00 84.20 222 A 1 
ATOM   1681 N N   . PHE   A 1 223 ? -17.704 7.450   5.346   1.00 95.64 223 A 1 
ATOM   1682 C CA  . PHE   A 1 223 ? -17.223 8.763   5.779   1.00 95.71 223 A 1 
ATOM   1683 C C   . PHE   A 1 223 ? -15.791 9.040   5.308   1.00 96.37 223 A 1 
ATOM   1684 O O   . PHE   A 1 223 ? -15.534 10.080  4.697   1.00 96.18 223 A 1 
ATOM   1685 C CB  . PHE   A 1 223 ? -17.324 8.872   7.308   1.00 94.86 223 A 1 
ATOM   1686 C CG  . PHE   A 1 223 ? -18.717 8.770   7.898   1.00 93.78 223 A 1 
ATOM   1687 C CD1 . PHE   A 1 223 ? -19.851 9.215   7.189   1.00 91.12 223 A 1 
ATOM   1688 C CD2 . PHE   A 1 223 ? -18.874 8.271   9.209   1.00 90.74 223 A 1 
ATOM   1689 C CE1 . PHE   A 1 223 ? -21.122 9.168   7.779   1.00 89.51 223 A 1 
ATOM   1690 C CE2 . PHE   A 1 223 ? -20.143 8.227   9.805   1.00 89.11 223 A 1 
ATOM   1691 C CZ  . PHE   A 1 223 ? -21.269 8.679   9.089   1.00 89.77 223 A 1 
ATOM   1692 N N   . LEU   A 1 224 ? -14.869 8.100   5.527   1.00 96.90 224 A 1 
ATOM   1693 C CA  . LEU   A 1 224 ? -13.465 8.239   5.139   1.00 97.28 224 A 1 
ATOM   1694 C C   . LEU   A 1 224 ? -13.315 8.490   3.635   1.00 97.48 224 A 1 
ATOM   1695 O O   . LEU   A 1 224 ? -12.615 9.419   3.232   1.00 97.25 224 A 1 
ATOM   1696 C CB  . LEU   A 1 224 ? -12.710 6.972   5.580   1.00 97.13 224 A 1 
ATOM   1697 C CG  . LEU   A 1 224 ? -11.236 6.920   5.143   1.00 96.18 224 A 1 
ATOM   1698 C CD1 . LEU   A 1 224 ? -10.424 8.081   5.712   1.00 94.77 224 A 1 
ATOM   1699 C CD2 . LEU   A 1 224 ? -10.604 5.614   5.629   1.00 94.66 224 A 1 
ATOM   1700 N N   . TYR   A 1 225 ? -13.972 7.685   2.804   1.00 97.77 225 A 1 
ATOM   1701 C CA  . TYR   A 1 225 ? -13.836 7.779   1.349   1.00 97.75 225 A 1 
ATOM   1702 C C   . TYR   A 1 225 ? -14.616 8.949   0.755   1.00 97.76 225 A 1 
ATOM   1703 O O   . TYR   A 1 225 ? -14.169 9.498   -0.244  1.00 97.35 225 A 1 
ATOM   1704 C CB  . TYR   A 1 225 ? -14.212 6.447   0.692   1.00 97.53 225 A 1 
ATOM   1705 C CG  . TYR   A 1 225 ? -13.405 5.253   1.174   1.00 97.27 225 A 1 
ATOM   1706 C CD1 . TYR   A 1 225 ? -12.026 5.365   1.451   1.00 95.41 225 A 1 
ATOM   1707 C CD2 . TYR   A 1 225 ? -14.045 4.015   1.373   1.00 95.37 225 A 1 
ATOM   1708 C CE1 . TYR   A 1 225 ? -11.301 4.269   1.940   1.00 94.44 225 A 1 
ATOM   1709 C CE2 . TYR   A 1 225 ? -13.329 2.910   1.858   1.00 94.44 225 A 1 
ATOM   1710 C CZ  . TYR   A 1 225 ? -11.959 3.045   2.149   1.00 95.07 225 A 1 
ATOM   1711 O OH  . TYR   A 1 225 ? -11.262 1.972   2.648   1.00 93.13 225 A 1 
ATOM   1712 N N   . THR   A 1 226 ? -15.706 9.408   1.395   1.00 97.04 226 A 1 
ATOM   1713 C CA  . THR   A 1 226 ? -16.379 10.651  0.992   1.00 96.87 226 A 1 
ATOM   1714 C C   . THR   A 1 226 ? -15.428 11.841  1.119   1.00 97.12 226 A 1 
ATOM   1715 O O   . THR   A 1 226 ? -15.223 12.569  0.149   1.00 96.65 226 A 1 
ATOM   1716 C CB  . THR   A 1 226 ? -17.659 10.895  1.808   1.00 95.90 226 A 1 
ATOM   1717 O OG1 . THR   A 1 226 ? -18.557 9.828   1.625   1.00 89.55 226 A 1 
ATOM   1718 C CG2 . THR   A 1 226 ? -18.393 12.163  1.371   1.00 89.06 226 A 1 
ATOM   1719 N N   . PHE   A 1 227 ? -14.771 11.997  2.273   1.00 97.48 227 A 1 
ATOM   1720 C CA  . PHE   A 1 227 ? -13.755 13.043  2.438   1.00 97.36 227 A 1 
ATOM   1721 C C   . PHE   A 1 227 ? -12.544 12.834  1.519   1.00 97.31 227 A 1 
ATOM   1722 O O   . PHE   A 1 227 ? -12.010 13.802  0.981   1.00 96.57 227 A 1 
ATOM   1723 C CB  . PHE   A 1 227 ? -13.311 13.113  3.904   1.00 96.89 227 A 1 
ATOM   1724 C CG  . PHE   A 1 227 ? -14.350 13.674  4.849   1.00 96.43 227 A 1 
ATOM   1725 C CD1 . PHE   A 1 227 ? -14.802 14.998  4.693   1.00 94.54 227 A 1 
ATOM   1726 C CD2 . PHE   A 1 227 ? -14.862 12.889  5.896   1.00 94.27 227 A 1 
ATOM   1727 C CE1 . PHE   A 1 227 ? -15.762 15.528  5.566   1.00 93.06 227 A 1 
ATOM   1728 C CE2 . PHE   A 1 227 ? -15.823 13.415  6.774   1.00 92.98 227 A 1 
ATOM   1729 C CZ  . PHE   A 1 227 ? -16.278 14.734  6.605   1.00 93.53 227 A 1 
ATOM   1730 N N   . GLY   A 1 228 ? -12.131 11.591  1.299   1.00 97.55 228 A 1 
ATOM   1731 C CA  . GLY   A 1 228 ? -11.041 11.239  0.389   1.00 97.35 228 A 1 
ATOM   1732 C C   . GLY   A 1 228 ? -11.318 11.649  -1.058  1.00 97.35 228 A 1 
ATOM   1733 O O   . GLY   A 1 228 ? -10.459 12.264  -1.692  1.00 96.56 228 A 1 
ATOM   1734 N N   . VAL   A 1 229 ? -12.518 11.373  -1.572  1.00 97.40 229 A 1 
ATOM   1735 C CA  . VAL   A 1 229 ? -12.942 11.786  -2.921  1.00 97.13 229 A 1 
ATOM   1736 C C   . VAL   A 1 229 ? -12.978 13.307  -3.032  1.00 96.69 229 A 1 
ATOM   1737 O O   . VAL   A 1 229 ? -12.385 13.845  -3.959  1.00 95.77 229 A 1 
ATOM   1738 C CB  . VAL   A 1 229 ? -14.298 11.167  -3.307  1.00 96.71 229 A 1 
ATOM   1739 C CG1 . VAL   A 1 229 ? -14.893 11.781  -4.580  1.00 93.72 229 A 1 
ATOM   1740 C CG2 . VAL   A 1 229 ? -14.144 9.668   -3.571  1.00 94.30 229 A 1 
ATOM   1741 N N   . LEU   A 1 230 ? -13.599 14.005  -2.082  1.00 96.74 230 A 1 
ATOM   1742 C CA  . LEU   A 1 230 ? -13.677 15.471  -2.103  1.00 96.22 230 A 1 
ATOM   1743 C C   . LEU   A 1 230 ? -12.287 16.121  -2.103  1.00 95.36 230 A 1 
ATOM   1744 O O   . LEU   A 1 230 ? -12.017 17.021  -2.902  1.00 93.71 230 A 1 
ATOM   1745 C CB  . LEU   A 1 230 ? -14.497 15.963  -0.897  1.00 95.75 230 A 1 
ATOM   1746 C CG  . LEU   A 1 230 ? -16.005 15.633  -0.953  1.00 91.75 230 A 1 
ATOM   1747 C CD1 . LEU   A 1 230 ? -16.658 16.037  0.363   1.00 88.22 230 A 1 
ATOM   1748 C CD2 . LEU   A 1 230 ? -16.713 16.355  -2.099  1.00 87.57 230 A 1 
ATOM   1749 N N   . LEU   A 1 231 ? -11.377 15.632  -1.252  1.00 96.50 231 A 1 
ATOM   1750 C CA  . LEU   A 1 231 ? -10.012 16.140  -1.175  1.00 95.75 231 A 1 
ATOM   1751 C C   . LEU   A 1 231 ? -9.234  15.885  -2.472  1.00 94.87 231 A 1 
ATOM   1752 O O   . LEU   A 1 231 ? -8.625  16.805  -3.023  1.00 93.13 231 A 1 
ATOM   1753 C CB  . LEU   A 1 231 ? -9.315  15.484  0.028   1.00 94.76 231 A 1 
ATOM   1754 C CG  . LEU   A 1 231 ? -7.868  15.965  0.221   1.00 83.54 231 A 1 
ATOM   1755 C CD1 . LEU   A 1 231 ? -7.806  17.403  0.727   1.00 77.70 231 A 1 
ATOM   1756 C CD2 . LEU   A 1 231 ? -7.165  15.052  1.218   1.00 77.31 231 A 1 
ATOM   1757 N N   . ASN   A 1 232 ? -9.252  14.650  -2.978  1.00 94.94 232 A 1 
ATOM   1758 C CA  . ASN   A 1 232 ? -8.500  14.291  -4.182  1.00 93.76 232 A 1 
ATOM   1759 C C   . ASN   A 1 232 ? -9.090  14.927  -5.445  1.00 92.38 232 A 1 
ATOM   1760 O O   . ASN   A 1 232 ? -8.330  15.226  -6.362  1.00 89.90 232 A 1 
ATOM   1761 C CB  . ASN   A 1 232 ? -8.385  12.769  -4.308  1.00 92.91 232 A 1 
ATOM   1762 C CG  . ASN   A 1 232 ? -7.371  12.203  -3.333  1.00 90.30 232 A 1 
ATOM   1763 O OD1 . ASN   A 1 232 ? -6.169  12.336  -3.496  1.00 80.38 232 A 1 
ATOM   1764 N ND2 . ASN   A 1 232 ? -7.829  11.572  -2.278  1.00 80.40 232 A 1 
ATOM   1765 N N   . LEU   A 1 233 ? -10.403 15.201  -5.480  1.00 94.31 233 A 1 
ATOM   1766 C CA  . LEU   A 1 233 ? -11.025 15.977  -6.552  1.00 93.52 233 A 1 
ATOM   1767 C C   . LEU   A 1 233 ? -10.475 17.409  -6.576  1.00 92.27 233 A 1 
ATOM   1768 O O   . LEU   A 1 233 ? -10.065 17.884  -7.636  1.00 89.15 233 A 1 
ATOM   1769 C CB  . LEU   A 1 233 ? -12.552 15.949  -6.374  1.00 92.35 233 A 1 
ATOM   1770 C CG  . LEU   A 1 233 ? -13.335 16.626  -7.516  1.00 86.21 233 A 1 
ATOM   1771 C CD1 . LEU   A 1 233 ? -13.169 15.880  -8.839  1.00 82.30 233 A 1 
ATOM   1772 C CD2 . LEU   A 1 233 ? -14.820 16.662  -7.158  1.00 80.83 233 A 1 
ATOM   1773 N N   . GLY   A 1 234 ? -10.382 18.065  -5.420  1.00 90.64 234 A 1 
ATOM   1774 C CA  . GLY   A 1 234 ? -9.767  19.393  -5.297  1.00 89.07 234 A 1 
ATOM   1775 C C   . GLY   A 1 234 ? -8.293  19.406  -5.723  1.00 88.16 234 A 1 
ATOM   1776 O O   . GLY   A 1 234 ? -7.881  20.248  -6.521  1.00 85.15 234 A 1 
ATOM   1777 N N   . LEU   A 1 235 ? -7.505  18.423  -5.263  1.00 88.67 235 A 1 
ATOM   1778 C CA  . LEU   A 1 235 ? -6.092  18.282  -5.645  1.00 86.28 235 A 1 
ATOM   1779 C C   . LEU   A 1 235 ? -5.913  17.979  -7.140  1.00 83.97 235 A 1 
ATOM   1780 O O   . LEU   A 1 235 ? -4.971  18.472  -7.761  1.00 79.28 235 A 1 
ATOM   1781 C CB  . LEU   A 1 235 ? -5.442  17.167  -4.806  1.00 84.73 235 A 1 
ATOM   1782 C CG  . LEU   A 1 235 ? -5.262  17.498  -3.311  1.00 83.67 235 A 1 
ATOM   1783 C CD1 . LEU   A 1 235 ? -4.744  16.259  -2.581  1.00 80.24 235 A 1 
ATOM   1784 C CD2 . LEU   A 1 235 ? -4.268  18.638  -3.086  1.00 79.53 235 A 1 
ATOM   1785 N N   . HIS   A 1 236 ? -6.810  17.181  -7.726  1.00 85.24 236 A 1 
ATOM   1786 C CA  . HIS   A 1 236 ? -6.775  16.878  -9.153  1.00 81.91 236 A 1 
ATOM   1787 C C   . HIS   A 1 236 ? -7.106  18.112  -9.992  1.00 80.80 236 A 1 
ATOM   1788 O O   . HIS   A 1 236 ? -6.382  18.401  -10.947 1.00 78.05 236 A 1 
ATOM   1789 C CB  . HIS   A 1 236 ? -7.713  15.705  -9.464  1.00 80.79 236 A 1 
ATOM   1790 C CG  . HIS   A 1 236 ? -7.650  15.302  -10.908 1.00 81.15 236 A 1 
ATOM   1791 N ND1 . HIS   A 1 236 ? -6.680  14.509  -11.489 1.00 72.41 236 A 1 
ATOM   1792 C CD2 . HIS   A 1 236 ? -8.496  15.701  -11.918 1.00 72.77 236 A 1 
ATOM   1793 C CE1 . HIS   A 1 236 ? -6.950  14.431  -12.807 1.00 73.47 236 A 1 
ATOM   1794 N NE2 . HIS   A 1 236 ? -8.039  15.141  -13.100 1.00 75.32 236 A 1 
ATOM   1795 N N   . ALA   A 1 237 ? -8.135  18.868  -9.611  1.00 82.31 237 A 1 
ATOM   1796 C CA  . ALA   A 1 237 ? -8.535  20.096  -10.290 1.00 81.13 237 A 1 
ATOM   1797 C C   . ALA   A 1 237 ? -7.458  21.193  -10.202 1.00 79.06 237 A 1 
ATOM   1798 O O   . ALA   A 1 237 ? -7.197  21.877  -11.187 1.00 73.36 237 A 1 
ATOM   1799 C CB  . ALA   A 1 237 ? -9.869  20.563  -9.692  1.00 79.27 237 A 1 
ATOM   1800 N N   . GLY   A 1 238 ? -6.784  21.323  -9.058  1.00 73.91 238 A 1 
ATOM   1801 C CA  . GLY   A 1 238 ? -5.711  22.305  -8.853  1.00 70.34 238 A 1 
ATOM   1802 C C   . GLY   A 1 238 ? -4.349  21.930  -9.454  1.00 69.69 238 A 1 
ATOM   1803 O O   . GLY   A 1 238 ? -3.451  22.765  -9.512  1.00 64.14 238 A 1 
ATOM   1804 N N   . GLY   A 1 239 ? -4.164  20.689  -9.895  1.00 69.20 239 A 1 
ATOM   1805 C CA  . GLY   A 1 239 ? -2.841  20.165  -10.286 1.00 66.20 239 A 1 
ATOM   1806 C C   . GLY   A 1 239 ? -2.323  20.560  -11.675 1.00 65.91 239 A 1 
ATOM   1807 O O   . GLY   A 1 239 ? -1.410  19.897  -12.176 1.00 59.29 239 A 1 
ATOM   1808 N N   . GLY   A 1 240 ? -2.886  21.571  -12.322 1.00 63.41 240 A 1 
ATOM   1809 C CA  . GLY   A 1 240 ? -2.404  22.113  -13.594 1.00 62.31 240 A 1 
ATOM   1810 C C   . GLY   A 1 240 ? -2.679  21.231  -14.824 1.00 63.64 240 A 1 
ATOM   1811 O O   . GLY   A 1 240 ? -3.493  20.306  -14.791 1.00 57.77 240 A 1 
ATOM   1812 N N   . SER   A 1 241 ? -1.984  21.539  -15.928 1.00 64.09 241 A 1 
ATOM   1813 C CA  . SER   A 1 241 ? -2.114  20.844  -17.207 1.00 64.54 241 A 1 
ATOM   1814 C C   . SER   A 1 241 ? -1.522  19.431  -17.159 1.00 66.19 241 A 1 
ATOM   1815 O O   . SER   A 1 241 ? -0.557  19.152  -16.447 1.00 59.58 241 A 1 
ATOM   1816 C CB  . SER   A 1 241 ? -1.467  21.676  -18.327 1.00 58.42 241 A 1 
ATOM   1817 O OG  . SER   A 1 241 ? -0.151  22.049  -17.971 1.00 52.11 241 A 1 
ATOM   1818 N N   . GLY   A 1 242 ? -2.117  18.523  -17.937 1.00 66.23 242 A 1 
ATOM   1819 C CA  . GLY   A 1 242 ? -1.696  17.131  -18.051 1.00 67.15 242 A 1 
ATOM   1820 C C   . GLY   A 1 242 ? -2.794  16.284  -18.691 1.00 70.65 242 A 1 
ATOM   1821 O O   . GLY   A 1 242 ? -3.828  16.838  -19.066 1.00 65.97 242 A 1 
ATOM   1822 N N   . PRO   A 1 243 ? -2.596  14.957  -18.778 1.00 68.28 243 A 1 
ATOM   1823 C CA  . PRO   A 1 243 ? -3.614  14.051  -19.299 1.00 68.81 243 A 1 
ATOM   1824 C C   . PRO   A 1 243 ? -4.955  14.223  -18.579 1.00 72.44 243 A 1 
ATOM   1825 O O   . PRO   A 1 243 ? -5.002  14.492  -17.370 1.00 68.11 243 A 1 
ATOM   1826 C CB  . PRO   A 1 243 ? -3.048  12.638  -19.123 1.00 63.39 243 A 1 
ATOM   1827 C CG  . PRO   A 1 243 ? -1.541  12.855  -19.076 1.00 61.66 243 A 1 
ATOM   1828 C CD  . PRO   A 1 243 ? -1.400  14.219  -18.408 1.00 64.79 243 A 1 
ATOM   1829 N N   . GLY   A 1 244 ? -6.044  14.052  -19.322 1.00 72.22 244 A 1 
ATOM   1830 C CA  . GLY   A 1 244 ? -7.397  14.069  -18.783 1.00 73.53 244 A 1 
ATOM   1831 C C   . GLY   A 1 244 ? -7.615  12.987  -17.722 1.00 76.54 244 A 1 
ATOM   1832 O O   . GLY   A 1 244 ? -6.817  12.060  -17.568 1.00 72.35 244 A 1 
ATOM   1833 N N   . LEU   A 1 245 ? -8.728  13.069  -16.980 1.00 74.35 245 A 1 
ATOM   1834 C CA  . LEU   A 1 245 ? -9.018  12.144  -15.874 1.00 75.35 245 A 1 
ATOM   1835 C C   . LEU   A 1 245 ? -8.960  10.665  -16.297 1.00 78.57 245 A 1 
ATOM   1836 O O   . LEU   A 1 245 ? -8.447  9.839   -15.543 1.00 73.63 245 A 1 
ATOM   1837 C CB  . LEU   A 1 245 ? -10.395 12.496  -15.281 1.00 69.16 245 A 1 
ATOM   1838 C CG  . LEU   A 1 245 ? -10.831 11.586  -14.112 1.00 68.48 245 A 1 
ATOM   1839 C CD1 . LEU   A 1 245 ? -9.916  11.724  -12.895 1.00 67.32 245 A 1 
ATOM   1840 C CD2 . LEU   A 1 245 ? -12.253 11.932  -13.677 1.00 66.68 245 A 1 
ATOM   1841 N N   . LEU   A 1 246 ? -9.483  10.332  -17.476 1.00 79.57 246 A 1 
ATOM   1842 C CA  . LEU   A 1 246 ? -9.540  8.965   -18.017 1.00 81.12 246 A 1 
ATOM   1843 C C   . LEU   A 1 246 ? -8.536  8.731   -19.156 1.00 81.81 246 A 1 
ATOM   1844 O O   . LEU   A 1 246 ? -8.532  7.665   -19.767 1.00 76.25 246 A 1 
ATOM   1845 C CB  . LEU   A 1 246 ? -10.980 8.655   -18.465 1.00 76.58 246 A 1 
ATOM   1846 C CG  . LEU   A 1 246 ? -12.035 8.709   -17.344 1.00 75.86 246 A 1 
ATOM   1847 C CD1 . LEU   A 1 246 ? -13.416 8.433   -17.932 1.00 72.43 246 A 1 
ATOM   1848 C CD2 . LEU   A 1 246 ? -11.767 7.675   -16.246 1.00 71.08 246 A 1 
ATOM   1849 N N   . GLU   A 1 247 ? -7.701  9.716   -19.456 1.00 83.61 247 A 1 
ATOM   1850 C CA  . GLU   A 1 247 ? -6.752  9.626   -20.557 1.00 82.76 247 A 1 
ATOM   1851 C C   . GLU   A 1 247 ? -5.584  8.704   -20.195 1.00 81.29 247 A 1 
ATOM   1852 O O   . GLU   A 1 247 ? -5.034  8.763   -19.089 1.00 76.35 247 A 1 
ATOM   1853 C CB  . GLU   A 1 247 ? -6.298  11.039  -20.940 1.00 79.47 247 A 1 
ATOM   1854 C CG  . GLU   A 1 247 ? -5.556  11.089  -22.276 1.00 71.90 247 A 1 
ATOM   1855 C CD  . GLU   A 1 247 ? -5.145  12.524  -22.655 1.00 68.34 247 A 1 
ATOM   1856 O OE1 . GLU   A 1 247 ? -4.366  12.657  -23.619 1.00 61.83 247 A 1 
ATOM   1857 O OE2 . GLU   A 1 247 ? -5.581  13.477  -21.962 1.00 66.38 247 A 1 
ATOM   1858 N N   . GLY   A 1 248 ? -5.238  7.802   -21.115 1.00 81.79 248 A 1 
ATOM   1859 C CA  . GLY   A 1 248 ? -4.166  6.825   -20.917 1.00 81.36 248 A 1 
ATOM   1860 C C   . GLY   A 1 248 ? -4.534  5.621   -20.036 1.00 83.24 248 A 1 
ATOM   1861 O O   . GLY   A 1 248 ? -3.665  4.803   -19.731 1.00 78.88 248 A 1 
ATOM   1862 N N   . PHE   A 1 249 ? -5.795  5.469   -19.629 1.00 82.68 249 A 1 
ATOM   1863 C CA  . PHE   A 1 249 ? -6.241  4.300   -18.866 1.00 82.92 249 A 1 
ATOM   1864 C C   . PHE   A 1 249 ? -6.436  3.077   -19.771 1.00 83.10 249 A 1 
ATOM   1865 O O   . PHE   A 1 249 ? -7.438  2.928   -20.463 1.00 78.54 249 A 1 
ATOM   1866 C CB  . PHE   A 1 249 ? -7.489  4.623   -18.036 1.00 79.96 249 A 1 
ATOM   1867 C CG  . PHE   A 1 249 ? -7.146  5.237   -16.697 1.00 78.96 249 A 1 
ATOM   1868 C CD1 . PHE   A 1 249 ? -7.006  4.424   -15.556 1.00 75.39 249 A 1 
ATOM   1869 C CD2 . PHE   A 1 249 ? -6.890  6.616   -16.596 1.00 73.27 249 A 1 
ATOM   1870 C CE1 . PHE   A 1 249 ? -6.621  4.982   -14.329 1.00 71.29 249 A 1 
ATOM   1871 C CE2 . PHE   A 1 249 ? -6.498  7.178   -15.371 1.00 71.02 249 A 1 
ATOM   1872 C CZ  . PHE   A 1 249 ? -6.360  6.360   -14.240 1.00 70.31 249 A 1 
ATOM   1873 N N   . SER   A 1 250 ? -5.487  2.144   -19.704 1.00 84.07 250 A 1 
ATOM   1874 C CA  . SER   A 1 250 ? -5.585  0.805   -20.292 1.00 83.81 250 A 1 
ATOM   1875 C C   . SER   A 1 250 ? -6.337  -0.171  -19.371 1.00 85.72 250 A 1 
ATOM   1876 O O   . SER   A 1 250 ? -6.618  0.124   -18.208 1.00 82.98 250 A 1 
ATOM   1877 C CB  . SER   A 1 250 ? -4.175  0.293   -20.605 1.00 79.15 250 A 1 
ATOM   1878 O OG  . SER   A 1 250 ? -3.467  0.029   -19.410 1.00 72.43 250 A 1 
ATOM   1879 N N   . GLY   A 1 251 ? -6.603  -1.392  -19.859 1.00 87.49 251 A 1 
ATOM   1880 C CA  . GLY   A 1 251 ? -7.151  -2.471  -19.024 1.00 89.19 251 A 1 
ATOM   1881 C C   . GLY   A 1 251 ? -6.281  -2.792  -17.796 1.00 90.94 251 A 1 
ATOM   1882 O O   . GLY   A 1 251 ? -6.804  -3.031  -16.709 1.00 89.39 251 A 1 
ATOM   1883 N N   . TRP   A 1 252 ? -4.952  -2.714  -17.948 1.00 89.21 252 A 1 
ATOM   1884 C CA  . TRP   A 1 252 ? -4.019  -2.867  -16.827 1.00 89.66 252 A 1 
ATOM   1885 C C   . TRP   A 1 252 ? -4.155  -1.741  -15.801 1.00 90.81 252 A 1 
ATOM   1886 O O   . TRP   A 1 252 ? -4.156  -2.005  -14.597 1.00 89.79 252 A 1 
ATOM   1887 C CB  . TRP   A 1 252 ? -2.581  -2.930  -17.352 1.00 87.65 252 A 1 
ATOM   1888 C CG  . TRP   A 1 252 ? -2.255  -4.167  -18.127 1.00 85.71 252 A 1 
ATOM   1889 C CD1 . TRP   A 1 252 ? -1.894  -4.227  -19.426 1.00 78.91 252 A 1 
ATOM   1890 C CD2 . TRP   A 1 252 ? -2.243  -5.548  -17.632 1.00 81.42 252 A 1 
ATOM   1891 N NE1 . TRP   A 1 252 ? -1.647  -5.552  -19.781 1.00 75.58 252 A 1 
ATOM   1892 C CE2 . TRP   A 1 252 ? -1.857  -6.389  -18.707 1.00 78.71 252 A 1 
ATOM   1893 C CE3 . TRP   A 1 252 ? -2.512  -6.147  -16.383 1.00 74.34 252 A 1 
ATOM   1894 C CZ2 . TRP   A 1 252 ? -1.748  -7.794  -18.554 1.00 75.20 252 A 1 
ATOM   1895 C CZ3 . TRP   A 1 252 ? -2.409  -7.548  -16.233 1.00 74.01 252 A 1 
ATOM   1896 C CH2 . TRP   A 1 252 ? -2.033  -8.356  -17.306 1.00 74.59 252 A 1 
ATOM   1897 N N   . ALA   A 1 253 ? -4.337  -0.496  -16.242 1.00 90.63 253 A 1 
ATOM   1898 C CA  . ALA   A 1 253 ? -4.547  0.639   -15.348 1.00 90.68 253 A 1 
ATOM   1899 C C   . ALA   A 1 253 ? -5.863  0.513   -14.559 1.00 92.24 253 A 1 
ATOM   1900 O O   . ALA   A 1 253 ? -5.890  0.773   -13.355 1.00 91.80 253 A 1 
ATOM   1901 C CB  . ALA   A 1 253 ? -4.496  1.925   -16.175 1.00 88.32 253 A 1 
ATOM   1902 N N   . ALA   A 1 254 ? -6.937  0.022   -15.196 1.00 93.10 254 A 1 
ATOM   1903 C CA  . ALA   A 1 254 ? -8.189  -0.291  -14.508 1.00 93.55 254 A 1 
ATOM   1904 C C   . ALA   A 1 254 ? -7.999  -1.394  -13.446 1.00 94.33 254 A 1 
ATOM   1905 O O   . ALA   A 1 254 ? -8.511  -1.280  -12.330 1.00 93.73 254 A 1 
ATOM   1906 C CB  . ALA   A 1 254 ? -9.238  -0.682  -15.553 1.00 92.21 254 A 1 
ATOM   1907 N N   . LEU   A 1 255 ? -7.200  -2.422  -13.757 1.00 94.09 255 A 1 
ATOM   1908 C CA  . LEU   A 1 255 ? -6.861  -3.477  -12.802 1.00 94.38 255 A 1 
ATOM   1909 C C   . LEU   A 1 255 ? -6.021  -2.951  -11.624 1.00 94.83 255 A 1 
ATOM   1910 O O   . LEU   A 1 255 ? -6.250  -3.355  -10.481 1.00 94.18 255 A 1 
ATOM   1911 C CB  . LEU   A 1 255 ? -6.159  -4.620  -13.555 1.00 93.48 255 A 1 
ATOM   1912 C CG  . LEU   A 1 255 ? -5.953  -5.890  -12.709 1.00 83.93 255 A 1 
ATOM   1913 C CD1 . LEU   A 1 255 ? -7.278  -6.511  -12.261 1.00 81.20 255 A 1 
ATOM   1914 C CD2 . LEU   A 1 255 ? -5.194  -6.929  -13.529 1.00 80.85 255 A 1 
ATOM   1915 N N   . VAL   A 1 256 ? -5.096  -2.012  -11.867 1.00 94.15 256 A 1 
ATOM   1916 C CA  . VAL   A 1 256 ? -4.349  -1.309  -10.805 1.00 93.72 256 A 1 
ATOM   1917 C C   . VAL   A 1 256 ? -5.306  -0.557  -9.882  1.00 94.53 256 A 1 
ATOM   1918 O O   . VAL   A 1 256 ? -5.248  -0.747  -8.667  1.00 94.35 256 A 1 
ATOM   1919 C CB  . VAL   A 1 256 ? -3.286  -0.351  -11.381 1.00 92.21 256 A 1 
ATOM   1920 C CG1 . VAL   A 1 256 ? -2.671  0.570   -10.321 1.00 87.00 256 A 1 
ATOM   1921 C CG2 . VAL   A 1 256 ? -2.134  -1.141  -12.001 1.00 87.47 256 A 1 
ATOM   1922 N N   . VAL   A 1 257 ? -6.223  0.238   -10.427 1.00 94.93 257 A 1 
ATOM   1923 C CA  . VAL   A 1 257 ? -7.216  0.988   -9.640  1.00 95.07 257 A 1 
ATOM   1924 C C   . VAL   A 1 257 ? -8.083  0.043   -8.804  1.00 95.56 257 A 1 
ATOM   1925 O O   . VAL   A 1 257 ? -8.238  0.254   -7.597  1.00 95.40 257 A 1 
ATOM   1926 C CB  . VAL   A 1 257 ? -8.079  1.880   -10.557 1.00 94.32 257 A 1 
ATOM   1927 C CG1 . VAL   A 1 257 ? -9.274  2.495   -9.827  1.00 91.69 257 A 1 
ATOM   1928 C CG2 . VAL   A 1 257 ? -7.237  3.037   -11.111 1.00 92.34 257 A 1 
ATOM   1929 N N   . LEU   A 1 258 ? -8.593  -1.042  -9.403  1.00 96.01 258 A 1 
ATOM   1930 C CA  . LEU   A 1 258 ? -9.402  -2.032  -8.692  1.00 96.02 258 A 1 
ATOM   1931 C C   . LEU   A 1 258 ? -8.608  -2.724  -7.575  1.00 96.05 258 A 1 
ATOM   1932 O O   . LEU   A 1 258 ? -9.098  -2.836  -6.446  1.00 95.77 258 A 1 
ATOM   1933 C CB  . LEU   A 1 258 ? -9.962  -3.038  -9.711  1.00 95.69 258 A 1 
ATOM   1934 C CG  . LEU   A 1 258 ? -10.880 -4.111  -9.086  1.00 90.71 258 A 1 
ATOM   1935 C CD1 . LEU   A 1 258 ? -12.115 -3.505  -8.424  1.00 87.83 258 A 1 
ATOM   1936 C CD2 . LEU   A 1 258 ? -11.331 -5.091  -10.169 1.00 87.69 258 A 1 
ATOM   1937 N N   . SER   A 1 259 ? -7.374  -3.146  -7.851  1.00 95.73 259 A 1 
ATOM   1938 C CA  . SER   A 1 259 ? -6.519  -3.797  -6.853  1.00 95.26 259 A 1 
ATOM   1939 C C   . SER   A 1 259 ? -6.204  -2.871  -5.673  1.00 95.62 259 A 1 
ATOM   1940 O O   . SER   A 1 259 ? -6.280  -3.301  -4.519  1.00 95.17 259 A 1 
ATOM   1941 C CB  . SER   A 1 259 ? -5.234  -4.331  -7.500  1.00 94.06 259 A 1 
ATOM   1942 O OG  . SER   A 1 259 ? -4.348  -3.293  -7.857  1.00 83.96 259 A 1 
ATOM   1943 N N   . GLN   A 1 260 ? -5.953  -1.590  -5.933  1.00 96.64 260 A 1 
ATOM   1944 C CA  . GLN   A 1 260 ? -5.724  -0.586  -4.889  1.00 96.35 260 A 1 
ATOM   1945 C C   . GLN   A 1 260 ? -6.993  -0.287  -4.082  1.00 96.94 260 A 1 
ATOM   1946 O O   . GLN   A 1 260 ? -6.921  -0.126  -2.862  1.00 96.45 260 A 1 
ATOM   1947 C CB  . GLN   A 1 260 ? -5.177  0.703   -5.523  1.00 95.47 260 A 1 
ATOM   1948 C CG  . GLN   A 1 260 ? -3.710  0.588   -5.951  1.00 89.44 260 A 1 
ATOM   1949 C CD  . GLN   A 1 260 ? -2.772  0.565   -4.739  1.00 84.70 260 A 1 
ATOM   1950 O OE1 . GLN   A 1 260 ? -2.660  -0.405  -4.023  1.00 74.46 260 A 1 
ATOM   1951 N NE2 . GLN   A 1 260 ? -2.086  1.655   -4.465  1.00 73.54 260 A 1 
ATOM   1952 N N   . ALA   A 1 261 ? -8.155  -0.255  -4.726  1.00 97.02 261 A 1 
ATOM   1953 C CA  . ALA   A 1 261 ? -9.428  -0.080  -4.037  1.00 97.26 261 A 1 
ATOM   1954 C C   . ALA   A 1 261 ? -9.719  -1.251  -3.081  1.00 97.32 261 A 1 
ATOM   1955 O O   . ALA   A 1 261 ? -10.020 -1.033  -1.902  1.00 96.90 261 A 1 
ATOM   1956 C CB  . ALA   A 1 261 ? -10.530 0.101   -5.082  1.00 97.27 261 A 1 
ATOM   1957 N N   . LEU   A 1 262 ? -9.547  -2.491  -3.548  1.00 97.18 262 A 1 
ATOM   1958 C CA  . LEU   A 1 262 ? -9.683  -3.691  -2.719  1.00 97.02 262 A 1 
ATOM   1959 C C   . LEU   A 1 262 ? -8.653  -3.711  -1.586  1.00 96.97 262 A 1 
ATOM   1960 O O   . LEU   A 1 262 ? -9.012  -3.981  -0.438  1.00 96.49 262 A 1 
ATOM   1961 C CB  . LEU   A 1 262 ? -9.546  -4.946  -3.600  1.00 96.63 262 A 1 
ATOM   1962 C CG  . LEU   A 1 262 ? -10.697 -5.163  -4.602  1.00 93.05 262 A 1 
ATOM   1963 C CD1 . LEU   A 1 262 ? -10.385 -6.375  -5.475  1.00 90.00 262 A 1 
ATOM   1964 C CD2 . LEU   A 1 262 ? -12.037 -5.402  -3.902  1.00 89.74 262 A 1 
ATOM   1965 N N   . ASN   A 1 263 ? -7.399  -3.345  -1.868  1.00 97.51 263 A 1 
ATOM   1966 C CA  . ASN   A 1 263 ? -6.357  -3.217  -0.850  1.00 97.29 263 A 1 
ATOM   1967 C C   . ASN   A 1 263 ? -6.748  -2.211  0.245   1.00 97.44 263 A 1 
ATOM   1968 O O   . ASN   A 1 263 ? -6.642  -2.524  1.427   1.00 97.00 263 A 1 
ATOM   1969 C CB  . ASN   A 1 263 ? -5.042  -2.821  -1.542  1.00 96.49 263 A 1 
ATOM   1970 C CG  . ASN   A 1 263 ? -3.888  -2.675  -0.569  1.00 94.22 263 A 1 
ATOM   1971 O OD1 . ASN   A 1 263 ? -3.826  -3.287  0.478   1.00 85.53 263 A 1 
ATOM   1972 N ND2 . ASN   A 1 263 ? -2.932  -1.840  -0.907  1.00 84.16 263 A 1 
ATOM   1973 N N   . GLY   A 1 264 ? -7.253  -1.031  -0.125  1.00 97.38 264 A 1 
ATOM   1974 C CA  . GLY   A 1 264 ? -7.713  -0.020  0.833   1.00 97.35 264 A 1 
ATOM   1975 C C   . GLY   A 1 264 ? -8.862  -0.507  1.724   1.00 97.58 264 A 1 
ATOM   1976 O O   . GLY   A 1 264 ? -8.814  -0.346  2.947   1.00 97.07 264 A 1 
ATOM   1977 N N   . LEU   A 1 265 ? -9.866  -1.173  1.143   1.00 97.24 265 A 1 
ATOM   1978 C CA  . LEU   A 1 265 ? -10.993 -1.757  1.879   1.00 97.01 265 A 1 
ATOM   1979 C C   . LEU   A 1 265 ? -10.533 -2.851  2.855   1.00 96.91 265 A 1 
ATOM   1980 O O   . LEU   A 1 265 ? -10.903 -2.830  4.034   1.00 96.07 265 A 1 
ATOM   1981 C CB  . LEU   A 1 265 ? -12.020 -2.326  0.883   1.00 96.66 265 A 1 
ATOM   1982 C CG  . LEU   A 1 265 ? -12.810 -1.259  0.101   1.00 95.08 265 A 1 
ATOM   1983 C CD1 . LEU   A 1 265 ? -13.619 -1.925  -1.008  1.00 92.44 265 A 1 
ATOM   1984 C CD2 . LEU   A 1 265 ? -13.786 -0.499  1.001   1.00 91.77 265 A 1 
ATOM   1985 N N   . LEU   A 1 266 ? -9.680  -3.765  2.402   1.00 97.05 266 A 1 
ATOM   1986 C CA  . LEU   A 1 266 ? -9.113  -4.824  3.242   1.00 96.92 266 A 1 
ATOM   1987 C C   . LEU   A 1 266 ? -8.224  -4.248  4.352   1.00 96.79 266 A 1 
ATOM   1988 O O   . LEU   A 1 266 ? -8.322  -4.678  5.502   1.00 96.11 266 A 1 
ATOM   1989 C CB  . LEU   A 1 266 ? -8.320  -5.792  2.355   1.00 96.57 266 A 1 
ATOM   1990 C CG  . LEU   A 1 266 ? -9.195  -6.647  1.423   1.00 95.28 266 A 1 
ATOM   1991 C CD1 . LEU   A 1 266 ? -8.312  -7.283  0.354   1.00 93.40 266 A 1 
ATOM   1992 C CD2 . LEU   A 1 266 ? -9.920  -7.756  2.190   1.00 92.96 266 A 1 
ATOM   1993 N N   . MET   A 1 267 ? -7.414  -3.237  4.039   1.00 97.52 267 A 1 
ATOM   1994 C CA  . MET   A 1 267 ? -6.563  -2.567  5.023   1.00 97.38 267 A 1 
ATOM   1995 C C   . MET   A 1 267 ? -7.392  -1.887  6.118   1.00 97.30 267 A 1 
ATOM   1996 O O   . MET   A 1 267 ? -7.030  -1.969  7.285   1.00 96.45 267 A 1 
ATOM   1997 C CB  . MET   A 1 267 ? -5.635  -1.566  4.316   1.00 96.64 267 A 1 
ATOM   1998 C CG  . MET   A 1 267 ? -4.516  -1.069  5.233   1.00 89.85 267 A 1 
ATOM   1999 S SD  . MET   A 1 267 ? -3.396  -2.353  5.875   1.00 89.28 267 A 1 
ATOM   2000 C CE  . MET   A 1 267 ? -2.660  -2.960  4.342   1.00 80.91 267 A 1 
ATOM   2001 N N   . SER   A 1 268 ? -8.540  -1.298  5.784   1.00 97.23 268 A 1 
ATOM   2002 C CA  . SER   A 1 268 ? -9.444  -0.728  6.790   1.00 96.93 268 A 1 
ATOM   2003 C C   . SER   A 1 268 ? -9.972  -1.788  7.769   1.00 96.72 268 A 1 
ATOM   2004 O O   . SER   A 1 268 ? -10.047 -1.546  8.976   1.00 95.43 268 A 1 
ATOM   2005 C CB  . SER   A 1 268 ? -10.598 0.023   6.104   1.00 96.11 268 A 1 
ATOM   2006 O OG  . SER   A 1 268 ? -11.610 -0.848  5.647   1.00 85.41 268 A 1 
ATOM   2007 N N   . ALA   A 1 269 ? -10.266 -2.999  7.281   1.00 96.67 269 A 1 
ATOM   2008 C CA  . ALA   A 1 269 ? -10.670 -4.120  8.127   1.00 96.14 269 A 1 
ATOM   2009 C C   . ALA   A 1 269 ? -9.509  -4.614  9.006   1.00 96.10 269 A 1 
ATOM   2010 O O   . ALA   A 1 269 ? -9.702  -4.834  10.203  1.00 94.86 269 A 1 
ATOM   2011 C CB  . ALA   A 1 269 ? -11.241 -5.229  7.243   1.00 95.31 269 A 1 
ATOM   2012 N N   . VAL   A 1 270 ? -8.291  -4.703  8.455   1.00 96.86 270 A 1 
ATOM   2013 C CA  . VAL   A 1 270 ? -7.072  -5.030  9.218   1.00 96.66 270 A 1 
ATOM   2014 C C   . VAL   A 1 270 ? -6.828  -4.001  10.324  1.00 96.20 270 A 1 
ATOM   2015 O O   . VAL   A 1 270 ? -6.569  -4.381  11.464  1.00 94.78 270 A 1 
ATOM   2016 C CB  . VAL   A 1 270 ? -5.842  -5.145  8.294   1.00 96.25 270 A 1 
ATOM   2017 C CG1 . VAL   A 1 270 ? -4.535  -5.336  9.072   1.00 94.01 270 A 1 
ATOM   2018 C CG2 . VAL   A 1 270 ? -5.979  -6.346  7.351   1.00 94.78 270 A 1 
ATOM   2019 N N   . MET   A 1 271 ? -6.975  -2.710  10.031  1.00 96.15 271 A 1 
ATOM   2020 C CA  . MET   A 1 271 ? -6.788  -1.633  11.011  1.00 95.59 271 A 1 
ATOM   2021 C C   . MET   A 1 271 ? -7.844  -1.661  12.124  1.00 95.46 271 A 1 
ATOM   2022 O O   . MET   A 1 271 ? -7.520  -1.460  13.293  1.00 92.76 271 A 1 
ATOM   2023 C CB  . MET   A 1 271 ? -6.819  -0.279  10.289  1.00 93.97 271 A 1 
ATOM   2024 C CG  . MET   A 1 271 ? -5.596  -0.074  9.384   1.00 89.66 271 A 1 
ATOM   2025 S SD  . MET   A 1 271 ? -3.998  -0.070  10.223  1.00 87.38 271 A 1 
ATOM   2026 C CE  . MET   A 1 271 ? -4.201  1.455   11.145  1.00 79.11 271 A 1 
ATOM   2027 N N   . LYS   A 1 272 ? -9.110  -1.942  11.781  1.00 95.87 272 A 1 
ATOM   2028 C CA  . LYS   A 1 272 ? -10.205 -1.988  12.758  1.00 95.64 272 A 1 
ATOM   2029 C C   . LYS   A 1 272 ? -10.154 -3.221  13.660  1.00 95.46 272 A 1 
ATOM   2030 O O   . LYS   A 1 272 ? -10.345 -3.102  14.873  1.00 93.27 272 A 1 
ATOM   2031 C CB  . LYS   A 1 272 ? -11.550 -1.878  12.025  1.00 94.78 272 A 1 
ATOM   2032 C CG  . LYS   A 1 272 ? -12.707 -1.873  13.041  1.00 93.35 272 A 1 
ATOM   2033 C CD  . LYS   A 1 272 ? -14.010 -1.363  12.431  1.00 91.46 272 A 1 
ATOM   2034 C CE  . LYS   A 1 272 ? -15.080 -1.328  13.521  1.00 89.63 272 A 1 
ATOM   2035 N NZ  . LYS   A 1 272 ? -16.030 -0.213  13.339  1.00 85.82 272 A 1 
ATOM   2036 N N   . HIS   A 1 273 ? -9.950  -4.394  13.074  1.00 95.35 273 A 1 
ATOM   2037 C CA  . HIS   A 1 273 ? -10.038 -5.679  13.774  1.00 94.77 273 A 1 
ATOM   2038 C C   . HIS   A 1 273 ? -8.677  -6.218  14.229  1.00 94.64 273 A 1 
ATOM   2039 O O   . HIS   A 1 273 ? -8.615  -6.987  15.185  1.00 91.82 273 A 1 
ATOM   2040 C CB  . HIS   A 1 273 ? -10.773 -6.685  12.883  1.00 93.94 273 A 1 
ATOM   2041 C CG  . HIS   A 1 273 ? -12.177 -6.270  12.541  1.00 92.39 273 A 1 
ATOM   2042 N ND1 . HIS   A 1 273 ? -13.207 -6.092  13.443  1.00 80.76 273 A 1 
ATOM   2043 C CD2 . HIS   A 1 273 ? -12.690 -5.968  11.304  1.00 80.77 273 A 1 
ATOM   2044 C CE1 . HIS   A 1 273 ? -14.296 -5.705  12.763  1.00 82.88 273 A 1 
ATOM   2045 N NE2 . HIS   A 1 273 ? -14.022 -5.615  11.460  1.00 84.95 273 A 1 
ATOM   2046 N N   . GLY   A 1 274 ? -7.603  -5.803  13.582  1.00 95.05 274 A 1 
ATOM   2047 C CA  . GLY   A 1 274 ? -6.224  -6.051  13.996  1.00 94.33 274 A 1 
ATOM   2048 C C   . GLY   A 1 274 ? -5.608  -4.802  14.623  1.00 93.99 274 A 1 
ATOM   2049 O O   . GLY   A 1 274 ? -6.198  -4.177  15.505  1.00 90.89 274 A 1 
ATOM   2050 N N   . SER   A 1 275 ? -4.406  -4.442  14.171  1.00 95.06 275 A 1 
ATOM   2051 C CA  . SER   A 1 275 ? -3.700  -3.247  14.637  1.00 94.87 275 A 1 
ATOM   2052 C C   . SER   A 1 275 ? -2.778  -2.680  13.556  1.00 95.72 275 A 1 
ATOM   2053 O O   . SER   A 1 275 ? -2.529  -3.310  12.523  1.00 94.89 275 A 1 
ATOM   2054 C CB  . SER   A 1 275 ? -2.896  -3.588  15.902  1.00 92.42 275 A 1 
ATOM   2055 O OG  . SER   A 1 275 ? -1.799  -4.430  15.596  1.00 86.77 275 A 1 
ATOM   2056 N N   . SER   A 1 276 ? -2.205  -1.508  13.823  1.00 95.06 276 A 1 
ATOM   2057 C CA  . SER   A 1 276 ? -1.135  -0.933  12.999  1.00 95.62 276 A 1 
ATOM   2058 C C   . SER   A 1 276 ? 0.087   -1.852  12.896  1.00 96.17 276 A 1 
ATOM   2059 O O   . SER   A 1 276 ? 0.759   -1.855  11.867  1.00 95.27 276 A 1 
ATOM   2060 C CB  . SER   A 1 276 ? -0.701  0.413   13.575  1.00 95.06 276 A 1 
ATOM   2061 O OG  . SER   A 1 276 ? -1.782  1.324   13.537  1.00 88.40 276 A 1 
ATOM   2062 N N   . ILE   A 1 277 ? 0.348   -2.675  13.910  1.00 95.72 277 A 1 
ATOM   2063 C CA  . ILE   A 1 277 ? 1.414   -3.686  13.864  1.00 95.85 277 A 1 
ATOM   2064 C C   . ILE   A 1 277 ? 1.034   -4.834  12.923  1.00 96.28 277 A 1 
ATOM   2065 O O   . ILE   A 1 277 ? 1.837   -5.221  12.076  1.00 95.76 277 A 1 
ATOM   2066 C CB  . ILE   A 1 277 ? 1.768   -4.193  15.274  1.00 95.02 277 A 1 
ATOM   2067 C CG1 . ILE   A 1 277 ? 2.166   -3.058  16.247  1.00 92.50 277 A 1 
ATOM   2068 C CG2 . ILE   A 1 277 ? 2.882   -5.244  15.192  1.00 93.02 277 A 1 
ATOM   2069 C CD1 . ILE   A 1 277 ? 3.359   -2.202  15.804  1.00 86.67 277 A 1 
ATOM   2070 N N   . THR   A 1 278 ? -0.210  -5.323  12.983  1.00 96.39 278 A 1 
ATOM   2071 C CA  . THR   A 1 278 ? -0.720  -6.315  12.020  1.00 96.44 278 A 1 
ATOM   2072 C C   . THR   A 1 278 ? -0.577  -5.813  10.580  1.00 96.85 278 A 1 
ATOM   2073 O O   . THR   A 1 278 ? -0.126  -6.556  9.712   1.00 96.56 278 A 1 
ATOM   2074 C CB  . THR   A 1 278 ? -2.197  -6.655  12.288  1.00 95.75 278 A 1 
ATOM   2075 O OG1 . THR   A 1 278 ? -2.437  -6.878  13.654  1.00 90.35 278 A 1 
ATOM   2076 C CG2 . THR   A 1 278 ? -2.639  -7.913  11.540  1.00 90.57 278 A 1 
ATOM   2077 N N   . ARG   A 1 279 ? -0.873  -4.530  10.324  1.00 97.35 279 A 1 
ATOM   2078 C CA  . ARG   A 1 279 ? -0.631  -3.880  9.026   1.00 97.37 279 A 1 
ATOM   2079 C C   . ARG   A 1 279 ? 0.838   -3.975  8.612   1.00 97.67 279 A 1 
ATOM   2080 O O   . ARG   A 1 279 ? 1.094   -4.268  7.453   1.00 97.47 279 A 1 
ATOM   2081 C CB  . ARG   A 1 279 ? -1.112  -2.418  9.078   1.00 96.72 279 A 1 
ATOM   2082 C CG  . ARG   A 1 279 ? -0.715  -1.602  7.836   1.00 93.55 279 A 1 
ATOM   2083 C CD  . ARG   A 1 279 ? -1.165  -0.146  7.969   1.00 90.48 279 A 1 
ATOM   2084 N NE  . ARG   A 1 279 ? -0.571  0.712   6.928   1.00 86.13 279 A 1 
ATOM   2085 C CZ  . ARG   A 1 279 ? 0.291   1.704   7.104   1.00 83.37 279 A 1 
ATOM   2086 N NH1 . ARG   A 1 279 ? 0.733   2.054   8.276   1.00 75.37 279 A 1 
ATOM   2087 N NH2 . ARG   A 1 279 ? 0.728   2.387   6.096   1.00 77.35 279 A 1 
ATOM   2088 N N   . LEU   A 1 280 ? 1.797   -3.750  9.515   1.00 97.05 280 A 1 
ATOM   2089 C CA  . LEU   A 1 280 ? 3.227   -3.842  9.190   1.00 97.19 280 A 1 
ATOM   2090 C C   . LEU   A 1 280 ? 3.614   -5.252  8.735   1.00 97.54 280 A 1 
ATOM   2091 O O   . LEU   A 1 280 ? 4.310   -5.387  7.733   1.00 97.19 280 A 1 
ATOM   2092 C CB  . LEU   A 1 280 ? 4.104   -3.403  10.373  1.00 97.03 280 A 1 
ATOM   2093 C CG  . LEU   A 1 280 ? 3.969   -1.927  10.783  1.00 95.95 280 A 1 
ATOM   2094 C CD1 . LEU   A 1 280 ? 4.904   -1.636  11.952  1.00 94.55 280 A 1 
ATOM   2095 C CD2 . LEU   A 1 280 ? 4.300   -0.969  9.637   1.00 94.54 280 A 1 
ATOM   2096 N N   . PHE   A 1 281 ? 3.095   -6.291  9.396   1.00 97.57 281 A 1 
ATOM   2097 C CA  . PHE   A 1 281 ? 3.312   -7.675  8.965   1.00 97.46 281 A 1 
ATOM   2098 C C   . PHE   A 1 281 ? 2.678   -7.972  7.601   1.00 97.47 281 A 1 
ATOM   2099 O O   . PHE   A 1 281 ? 3.329   -8.589  6.764   1.00 96.72 281 A 1 
ATOM   2100 C CB  . PHE   A 1 281 ? 2.815   -8.650  10.034  1.00 97.06 281 A 1 
ATOM   2101 C CG  . PHE   A 1 281 ? 3.796   -8.822  11.172  1.00 96.85 281 A 1 
ATOM   2102 C CD1 . PHE   A 1 281 ? 4.892   -9.689  11.024  1.00 95.33 281 A 1 
ATOM   2103 C CD2 . PHE   A 1 281 ? 3.652   -8.096  12.365  1.00 95.16 281 A 1 
ATOM   2104 C CE1 . PHE   A 1 281 ? 5.836   -9.827  12.053  1.00 94.33 281 A 1 
ATOM   2105 C CE2 . PHE   A 1 281 ? 4.596   -8.225  13.397  1.00 94.21 281 A 1 
ATOM   2106 C CZ  . PHE   A 1 281 ? 5.691   -9.088  13.238  1.00 94.89 281 A 1 
ATOM   2107 N N   . VAL   A 1 282 ? 1.454   -7.480  7.327   1.00 97.65 282 A 1 
ATOM   2108 C CA  . VAL   A 1 282 ? 0.821   -7.602  5.999   1.00 97.63 282 A 1 
ATOM   2109 C C   . VAL   A 1 282 ? 1.684   -6.944  4.920   1.00 97.55 282 A 1 
ATOM   2110 O O   . VAL   A 1 282 ? 1.939   -7.552  3.884   1.00 96.95 282 A 1 
ATOM   2111 C CB  . VAL   A 1 282 ? -0.604  -7.010  6.000   1.00 97.17 282 A 1 
ATOM   2112 C CG1 . VAL   A 1 282 ? -1.207  -6.886  4.596   1.00 95.16 282 A 1 
ATOM   2113 C CG2 . VAL   A 1 282 ? -1.550  -7.888  6.823   1.00 95.71 282 A 1 
ATOM   2114 N N   . VAL   A 1 283 ? 2.181   -5.728  5.163   1.00 97.36 283 A 1 
ATOM   2115 C CA  . VAL   A 1 283 ? 3.051   -5.002  4.222   1.00 96.90 283 A 1 
ATOM   2116 C C   . VAL   A 1 283 ? 4.364   -5.756  3.986   1.00 96.94 283 A 1 
ATOM   2117 O O   . VAL   A 1 283 ? 4.760   -5.920  2.836   1.00 96.38 283 A 1 
ATOM   2118 C CB  . VAL   A 1 283 ? 3.315   -3.561  4.702   1.00 95.89 283 A 1 
ATOM   2119 C CG1 . VAL   A 1 283 ? 4.347   -2.835  3.837   1.00 91.22 283 A 1 
ATOM   2120 C CG2 . VAL   A 1 283 ? 2.027   -2.728  4.650   1.00 91.57 283 A 1 
ATOM   2121 N N   . SER   A 1 284 ? 5.014   -6.261  5.024   1.00 97.08 284 A 1 
ATOM   2122 C CA  . SER   A 1 284 ? 6.256   -7.028  4.872   1.00 96.97 284 A 1 
ATOM   2123 C C   . SER   A 1 284 ? 6.034   -8.368  4.163   1.00 96.88 284 A 1 
ATOM   2124 O O   . SER   A 1 284 ? 6.769   -8.694  3.236   1.00 95.78 284 A 1 
ATOM   2125 C CB  . SER   A 1 284 ? 6.918   -7.253  6.230   1.00 96.64 284 A 1 
ATOM   2126 O OG  . SER   A 1 284 ? 7.335   -6.015  6.772   1.00 91.13 284 A 1 
ATOM   2127 N N   . CYS   A 1 285 ? 4.987   -9.117  4.508   1.00 97.26 285 A 1 
ATOM   2128 C CA  . CYS   A 1 285 ? 4.658   -10.372 3.824   1.00 97.02 285 A 1 
ATOM   2129 C C   . CYS   A 1 285 ? 4.276   -10.155 2.352   1.00 96.80 285 A 1 
ATOM   2130 O O   . CYS   A 1 285 ? 4.514   -11.031 1.523   1.00 95.42 285 A 1 
ATOM   2131 C CB  . CYS   A 1 285 ? 3.524   -11.085 4.572   1.00 96.59 285 A 1 
ATOM   2132 S SG  . CYS   A 1 285 ? 4.080   -11.653 6.206   1.00 94.37 285 A 1 
ATOM   2133 N N   . SER   A 1 286 ? 3.731   -8.981  2.000   1.00 97.19 286 A 1 
ATOM   2134 C CA  . SER   A 1 286 ? 3.402   -8.658  0.609   1.00 96.74 286 A 1 
ATOM   2135 C C   . SER   A 1 286 ? 4.619   -8.588  -0.314  1.00 96.57 286 A 1 
ATOM   2136 O O   . SER   A 1 286 ? 4.466   -8.758  -1.519  1.00 95.01 286 A 1 
ATOM   2137 C CB  . SER   A 1 286 ? 2.587   -7.370  0.523   1.00 95.58 286 A 1 
ATOM   2138 O OG  . SER   A 1 286 ? 3.388   -6.217  0.632   1.00 86.30 286 A 1 
ATOM   2139 N N   . LEU   A 1 287 ? 5.835   -8.433  0.223   1.00 96.11 287 A 1 
ATOM   2140 C CA  . LEU   A 1 287 ? 7.077   -8.494  -0.549  1.00 95.59 287 A 1 
ATOM   2141 C C   . LEU   A 1 287 ? 7.261   -9.855  -1.224  1.00 95.95 287 A 1 
ATOM   2142 O O   . LEU   A 1 287 ? 7.731   -9.916  -2.354  1.00 94.89 287 A 1 
ATOM   2143 C CB  . LEU   A 1 287 ? 8.283   -8.213  0.362   1.00 93.75 287 A 1 
ATOM   2144 C CG  . LEU   A 1 287 ? 8.302   -6.821  1.008   1.00 85.38 287 A 1 
ATOM   2145 C CD1 . LEU   A 1 287 ? 9.476   -6.732  1.975   1.00 77.50 287 A 1 
ATOM   2146 C CD2 . LEU   A 1 287 ? 8.434   -5.711  -0.031  1.00 79.97 287 A 1 
ATOM   2147 N N   . VAL   A 1 288 ? 6.837   -10.940 -0.578  1.00 95.65 288 A 1 
ATOM   2148 C CA  . VAL   A 1 288 ? 6.900   -12.290 -1.160  1.00 95.37 288 A 1 
ATOM   2149 C C   . VAL   A 1 288 ? 5.966   -12.388 -2.366  1.00 95.55 288 A 1 
ATOM   2150 O O   . VAL   A 1 288 ? 6.371   -12.865 -3.425  1.00 94.64 288 A 1 
ATOM   2151 C CB  . VAL   A 1 288 ? 6.557   -13.373 -0.118  1.00 94.40 288 A 1 
ATOM   2152 C CG1 . VAL   A 1 288 ? 6.666   -14.779 -0.705  1.00 90.37 288 A 1 
ATOM   2153 C CG2 . VAL   A 1 288 ? 7.492   -13.292 1.096   1.00 91.06 288 A 1 
ATOM   2154 N N   . VAL   A 1 289 ? 4.740   -11.870 -2.246  1.00 96.03 289 A 1 
ATOM   2155 C CA  . VAL   A 1 289 ? 3.771   -11.826 -3.353  1.00 95.87 289 A 1 
ATOM   2156 C C   . VAL   A 1 289 ? 4.287   -10.948 -4.491  1.00 95.67 289 A 1 
ATOM   2157 O O   . VAL   A 1 289 ? 4.230   -11.349 -5.650  1.00 94.82 289 A 1 
ATOM   2158 C CB  . VAL   A 1 289 ? 2.396   -11.323 -2.867  1.00 95.31 289 A 1 
ATOM   2159 C CG1 . VAL   A 1 289 ? 1.378   -11.231 -4.005  1.00 92.22 289 A 1 
ATOM   2160 C CG2 . VAL   A 1 289 ? 1.821   -12.254 -1.793  1.00 92.85 289 A 1 
ATOM   2161 N N   . ASN   A 1 290 ? 4.850   -9.778  -4.171  1.00 94.58 290 A 1 
ATOM   2162 C CA  . ASN   A 1 290 ? 5.463   -8.876  -5.140  1.00 93.77 290 A 1 
ATOM   2163 C C   . ASN   A 1 290 ? 6.589   -9.561  -5.923  1.00 93.45 290 A 1 
ATOM   2164 O O   . ASN   A 1 290 ? 6.607   -9.495  -7.149  1.00 92.84 290 A 1 
ATOM   2165 C CB  . ASN   A 1 290 ? 5.970   -7.639  -4.390  1.00 92.53 290 A 1 
ATOM   2166 C CG  . ASN   A 1 290 ? 6.590   -6.626  -5.329  1.00 88.55 290 A 1 
ATOM   2167 O OD1 . ASN   A 1 290 ? 7.680   -6.779  -5.831  1.00 76.41 290 A 1 
ATOM   2168 N ND2 . ASN   A 1 290 ? 5.894   -5.548  -5.598  1.00 77.45 290 A 1 
ATOM   2169 N N   . ALA   A 1 291 ? 7.488   -10.262 -5.235  1.00 94.43 291 A 1 
ATOM   2170 C CA  . ALA   A 1 291 ? 8.605   -10.962 -5.852  1.00 93.92 291 A 1 
ATOM   2171 C C   . ALA   A 1 291 ? 8.139   -12.082 -6.787  1.00 93.93 291 A 1 
ATOM   2172 O O   . ALA   A 1 291 ? 8.581   -12.149 -7.933  1.00 93.06 291 A 1 
ATOM   2173 C CB  . ALA   A 1 291 ? 9.506   -11.507 -4.746  1.00 93.53 291 A 1 
ATOM   2174 N N   . VAL   A 1 292 ? 7.204   -12.924 -6.340  1.00 94.96 292 A 1 
ATOM   2175 C CA  . VAL   A 1 292 ? 6.665   -14.027 -7.151  1.00 94.56 292 A 1 
ATOM   2176 C C   . VAL   A 1 292 ? 5.937   -13.496 -8.386  1.00 94.36 292 A 1 
ATOM   2177 O O   . VAL   A 1 292 ? 6.192   -13.963 -9.494  1.00 93.20 292 A 1 
ATOM   2178 C CB  . VAL   A 1 292 ? 5.752   -14.936 -6.306  1.00 93.67 292 A 1 
ATOM   2179 C CG1 . VAL   A 1 292 ? 5.043   -15.991 -7.153  1.00 88.70 292 A 1 
ATOM   2180 C CG2 . VAL   A 1 292 ? 6.569   -15.679 -5.242  1.00 89.09 292 A 1 
ATOM   2181 N N   . LEU   A 1 293 ? 5.078   -12.484 -8.233  1.00 93.92 293 A 1 
ATOM   2182 C CA  . LEU   A 1 293 ? 4.380   -11.878 -9.367  1.00 93.60 293 A 1 
ATOM   2183 C C   . LEU   A 1 293 ? 5.344   -11.176 -10.328 1.00 92.86 293 A 1 
ATOM   2184 O O   . LEU   A 1 293 ? 5.173   -11.293 -11.535 1.00 91.56 293 A 1 
ATOM   2185 C CB  . LEU   A 1 293 ? 3.304   -10.903 -8.879  1.00 93.02 293 A 1 
ATOM   2186 C CG  . LEU   A 1 293 ? 2.083   -11.571 -8.225  1.00 89.57 293 A 1 
ATOM   2187 C CD1 . LEU   A 1 293 ? 1.128   -10.485 -7.745  1.00 85.99 293 A 1 
ATOM   2188 C CD2 . LEU   A 1 293 ? 1.319   -12.475 -9.193  1.00 84.77 293 A 1 
ATOM   2189 N N   . SER   A 1 294 ? 6.381   -10.507 -9.827  1.00 92.00 294 A 1 
ATOM   2190 C CA  . SER   A 1 294 ? 7.405   -9.882  -10.670 1.00 90.06 294 A 1 
ATOM   2191 C C   . SER   A 1 294 ? 8.210   -10.924 -11.446 1.00 89.40 294 A 1 
ATOM   2192 O O   . SER   A 1 294 ? 8.483   -10.732 -12.626 1.00 87.82 294 A 1 
ATOM   2193 C CB  . SER   A 1 294 ? 8.354   -9.021  -9.839  1.00 89.29 294 A 1 
ATOM   2194 O OG  . SER   A 1 294 ? 7.647   -7.994  -9.174  1.00 81.55 294 A 1 
ATOM   2195 N N   . ALA   A 1 295 ? 8.540   -12.060 -10.828 1.00 91.92 295 A 1 
ATOM   2196 C CA  . ALA   A 1 295 ? 9.222   -13.156 -11.506 1.00 91.24 295 A 1 
ATOM   2197 C C   . ALA   A 1 295 ? 8.367   -13.752 -12.637 1.00 91.05 295 A 1 
ATOM   2198 O O   . ALA   A 1 295 ? 8.856   -13.951 -13.746 1.00 89.39 295 A 1 
ATOM   2199 C CB  . ALA   A 1 295 ? 9.613   -14.211 -10.466 1.00 90.73 295 A 1 
ATOM   2200 N N   . VAL   A 1 296 ? 7.077   -13.983 -12.390 1.00 93.61 296 A 1 
ATOM   2201 C CA  . VAL   A 1 296 ? 6.164   -14.597 -13.372 1.00 93.02 296 A 1 
ATOM   2202 C C   . VAL   A 1 296 ? 5.751   -13.622 -14.478 1.00 92.39 296 A 1 
ATOM   2203 O O   . VAL   A 1 296 ? 5.808   -13.965 -15.658 1.00 90.40 296 A 1 
ATOM   2204 C CB  . VAL   A 1 296 ? 4.934   -15.194 -12.657 1.00 92.29 296 A 1 
ATOM   2205 C CG1 . VAL   A 1 296 ? 3.902   -15.745 -13.642 1.00 85.95 296 A 1 
ATOM   2206 C CG2 . VAL   A 1 296 ? 5.344   -16.353 -11.740 1.00 85.81 296 A 1 
ATOM   2207 N N   . LEU   A 1 297 ? 5.327   -12.399 -14.121 1.00 91.16 297 A 1 
ATOM   2208 C CA  . LEU   A 1 297 ? 4.749   -11.429 -15.058 1.00 90.11 297 A 1 
ATOM   2209 C C   . LEU   A 1 297 ? 5.808   -10.604 -15.791 1.00 89.00 297 A 1 
ATOM   2210 O O   . LEU   A 1 297 ? 5.635   -10.295 -16.965 1.00 85.25 297 A 1 
ATOM   2211 C CB  . LEU   A 1 297 ? 3.775   -10.496 -14.319 1.00 89.06 297 A 1 
ATOM   2212 C CG  . LEU   A 1 297 ? 2.573   -11.182 -13.644 1.00 87.55 297 A 1 
ATOM   2213 C CD1 . LEU   A 1 297 ? 1.741   -10.141 -12.901 1.00 83.78 297 A 1 
ATOM   2214 C CD2 . LEU   A 1 297 ? 1.670   -11.889 -14.654 1.00 83.34 297 A 1 
ATOM   2215 N N   . LEU   A 1 298 ? 6.905   -10.249 -15.109 1.00 88.03 298 A 1 
ATOM   2216 C CA  . LEU   A 1 298 ? 7.971   -9.398  -15.653 1.00 86.62 298 A 1 
ATOM   2217 C C   . LEU   A 1 298 ? 9.222   -10.197 -16.052 1.00 86.36 298 A 1 
ATOM   2218 O O   . LEU   A 1 298 ? 10.197  -9.612  -16.517 1.00 82.23 298 A 1 
ATOM   2219 C CB  . LEU   A 1 298 ? 8.314   -8.266  -14.667 1.00 84.85 298 A 1 
ATOM   2220 C CG  . LEU   A 1 298 ? 7.119   -7.466  -14.123 1.00 83.83 298 A 1 
ATOM   2221 C CD1 . LEU   A 1 298 ? 7.597   -6.445  -13.096 1.00 79.18 298 A 1 
ATOM   2222 C CD2 . LEU   A 1 298 ? 6.383   -6.721  -15.238 1.00 78.94 298 A 1 
ATOM   2223 N N   . ARG   A 1 299 ? 9.191   -11.537 -15.893 1.00 87.99 299 A 1 
ATOM   2224 C CA  . ARG   A 1 299 ? 10.304  -12.455 -16.198 1.00 88.35 299 A 1 
ATOM   2225 C C   . ARG   A 1 299 ? 11.602  -12.092 -15.463 1.00 88.58 299 A 1 
ATOM   2226 O O   . ARG   A 1 299 ? 12.690  -12.235 -16.009 1.00 83.33 299 A 1 
ATOM   2227 C CB  . ARG   A 1 299 ? 10.512  -12.589 -17.715 1.00 85.49 299 A 1 
ATOM   2228 C CG  . ARG   A 1 299 ? 9.252   -13.039 -18.465 1.00 79.73 299 A 1 
ATOM   2229 C CD  . ARG   A 1 299 ? 9.598   -13.219 -19.943 1.00 72.12 299 A 1 
ATOM   2230 N NE  . ARG   A 1 299 ? 8.432   -13.681 -20.717 1.00 63.91 299 A 1 
ATOM   2231 C CZ  . ARG   A 1 299 ? 8.430   -13.982 -22.004 1.00 55.67 299 A 1 
ATOM   2232 N NH1 . ARG   A 1 299 ? 9.511   -13.883 -22.737 1.00 49.62 299 A 1 
ATOM   2233 N NH2 . ARG   A 1 299 ? 7.333   -14.395 -22.581 1.00 49.70 299 A 1 
ATOM   2234 N N   . LEU   A 1 300 ? 11.481  -11.613 -14.226 1.00 88.01 300 A 1 
ATOM   2235 C CA  . LEU   A 1 300 ? 12.627  -11.318 -13.366 1.00 88.25 300 A 1 
ATOM   2236 C C   . LEU   A 1 300 ? 13.064  -12.571 -12.599 1.00 89.03 300 A 1 
ATOM   2237 O O   . LEU   A 1 300 ? 12.282  -13.495 -12.379 1.00 87.28 300 A 1 
ATOM   2238 C CB  . LEU   A 1 300 ? 12.292  -10.147 -12.430 1.00 86.24 300 A 1 
ATOM   2239 C CG  . LEU   A 1 300 ? 11.944  -8.832  -13.152 1.00 84.05 300 A 1 
ATOM   2240 C CD1 . LEU   A 1 300 ? 11.593  -7.753  -12.135 1.00 79.50 300 A 1 
ATOM   2241 C CD2 . LEU   A 1 300 ? 13.104  -8.312  -14.008 1.00 79.97 300 A 1 
ATOM   2242 N N   . GLN   A 1 301 ? 14.325  -12.604 -12.175 1.00 90.00 301 A 1 
ATOM   2243 C CA  . GLN   A 1 301 ? 14.881  -13.671 -11.348 1.00 90.61 301 A 1 
ATOM   2244 C C   . GLN   A 1 301 ? 14.944  -13.246 -9.886  1.00 90.93 301 A 1 
ATOM   2245 O O   . GLN   A 1 301 ? 15.296  -12.111 -9.558  1.00 88.47 301 A 1 
ATOM   2246 C CB  . GLN   A 1 301 ? 16.260  -14.098 -11.860 1.00 87.26 301 A 1 
ATOM   2247 C CG  . GLN   A 1 301 ? 16.164  -14.873 -13.185 1.00 78.84 301 A 1 
ATOM   2248 C CD  . GLN   A 1 301 ? 17.534  -15.330 -13.700 1.00 75.49 301 A 1 
ATOM   2249 O OE1 . GLN   A 1 301 ? 18.578  -14.951 -13.207 1.00 67.35 301 A 1 
ATOM   2250 N NE2 . GLN   A 1 301 ? 17.567  -16.155 -14.717 1.00 64.01 301 A 1 
ATOM   2251 N N   . LEU   A 1 302 ? 14.627  -14.200 -9.000  1.00 90.19 302 A 1 
ATOM   2252 C CA  . LEU   A 1 302 ? 14.768  -14.031 -7.557  1.00 91.13 302 A 1 
ATOM   2253 C C   . LEU   A 1 302 ? 16.241  -14.177 -7.164  1.00 90.98 302 A 1 
ATOM   2254 O O   . LEU   A 1 302 ? 16.917  -15.114 -7.587  1.00 88.90 302 A 1 
ATOM   2255 C CB  . LEU   A 1 302 ? 13.893  -15.062 -6.825  1.00 90.14 302 A 1 
ATOM   2256 C CG  . LEU   A 1 302 ? 12.394  -15.023 -7.179  1.00 89.40 302 A 1 
ATOM   2257 C CD1 . LEU   A 1 302 ? 11.645  -16.103 -6.402  1.00 85.26 302 A 1 
ATOM   2258 C CD2 . LEU   A 1 302 ? 11.763  -13.666 -6.857  1.00 85.25 302 A 1 
ATOM   2259 N N   . THR   A 1 303 ? 16.731  -13.265 -6.320  1.00 91.17 303 A 1 
ATOM   2260 C CA  . THR   A 1 303 ? 18.124  -13.253 -5.859  1.00 91.24 303 A 1 
ATOM   2261 C C   . THR   A 1 303 ? 18.261  -13.833 -4.450  1.00 92.47 303 A 1 
ATOM   2262 O O   . THR   A 1 303 ? 17.280  -14.061 -3.737  1.00 91.63 303 A 1 
ATOM   2263 C CB  . THR   A 1 303 ? 18.712  -11.836 -5.902  1.00 88.69 303 A 1 
ATOM   2264 O OG1 . THR   A 1 303 ? 18.167  -11.081 -4.855  1.00 79.65 303 A 1 
ATOM   2265 C CG2 . THR   A 1 303 ? 18.475  -11.114 -7.223  1.00 77.56 303 A 1 
ATOM   2266 N N   . ALA   A 1 304 ? 19.501  -14.015 -3.997  1.00 93.06 304 A 1 
ATOM   2267 C CA  . ALA   A 1 304 ? 19.785  -14.382 -2.608  1.00 93.45 304 A 1 
ATOM   2268 C C   . ALA   A 1 304 ? 19.210  -13.369 -1.594  1.00 93.97 304 A 1 
ATOM   2269 O O   . ALA   A 1 304 ? 18.774  -13.763 -0.510  1.00 93.14 304 A 1 
ATOM   2270 C CB  . ALA   A 1 304 ? 21.302  -14.526 -2.454  1.00 91.96 304 A 1 
ATOM   2271 N N   . ALA   A 1 305 ? 19.143  -12.082 -1.957  1.00 93.95 305 A 1 
ATOM   2272 C CA  . ALA   A 1 305 ? 18.565  -11.038 -1.112  1.00 94.00 305 A 1 
ATOM   2273 C C   . ALA   A 1 305 ? 17.060  -11.245 -0.869  1.00 94.73 305 A 1 
ATOM   2274 O O   . ALA   A 1 305 ? 16.577  -10.999 0.235   1.00 93.90 305 A 1 
ATOM   2275 C CB  . ALA   A 1 305 ? 18.852  -9.674  -1.749  1.00 92.35 305 A 1 
ATOM   2276 N N   . PHE   A 1 306 ? 16.316  -11.780 -1.853  1.00 94.17 306 A 1 
ATOM   2277 C CA  . PHE   A 1 306 ? 14.914  -12.161 -1.669  1.00 94.42 306 A 1 
ATOM   2278 C C   . PHE   A 1 306 ? 14.753  -13.291 -0.639  1.00 95.21 306 A 1 
ATOM   2279 O O   . PHE   A 1 306 ? 13.909  -13.201 0.260   1.00 95.54 306 A 1 
ATOM   2280 C CB  . PHE   A 1 306 ? 14.300  -12.570 -3.013  1.00 94.04 306 A 1 
ATOM   2281 C CG  . PHE   A 1 306 ? 12.995  -13.317 -2.860  1.00 93.96 306 A 1 
ATOM   2282 C CD1 . PHE   A 1 306 ? 12.963  -14.721 -2.970  1.00 92.79 306 A 1 
ATOM   2283 C CD2 . PHE   A 1 306 ? 11.824  -12.622 -2.519  1.00 93.13 306 A 1 
ATOM   2284 C CE1 . PHE   A 1 306 ? 11.766  -15.422 -2.756  1.00 92.58 306 A 1 
ATOM   2285 C CE2 . PHE   A 1 306 ? 10.622  -13.319 -2.305  1.00 91.91 306 A 1 
ATOM   2286 C CZ  . PHE   A 1 306 ? 10.594  -14.718 -2.425  1.00 91.98 306 A 1 
ATOM   2287 N N   . PHE   A 1 307 ? 15.570  -14.339 -0.733  1.00 95.71 307 A 1 
ATOM   2288 C CA  . PHE   A 1 307 ? 15.516  -15.454 0.214   1.00 95.99 307 A 1 
ATOM   2289 C C   . PHE   A 1 307 ? 15.919  -15.012 1.620   1.00 96.47 307 A 1 
ATOM   2290 O O   . PHE   A 1 307 ? 15.244  -15.376 2.591   1.00 96.02 307 A 1 
ATOM   2291 C CB  . PHE   A 1 307 ? 16.385  -16.613 -0.285  1.00 95.23 307 A 1 
ATOM   2292 C CG  . PHE   A 1 307 ? 15.865  -17.243 -1.558  1.00 93.93 307 A 1 
ATOM   2293 C CD1 . PHE   A 1 307 ? 14.710  -18.048 -1.532  1.00 89.64 307 A 1 
ATOM   2294 C CD2 . PHE   A 1 307 ? 16.516  -17.016 -2.784  1.00 89.66 307 A 1 
ATOM   2295 C CE1 . PHE   A 1 307 ? 14.212  -18.618 -2.712  1.00 88.14 307 A 1 
ATOM   2296 C CE2 . PHE   A 1 307 ? 16.024  -17.584 -3.967  1.00 87.34 307 A 1 
ATOM   2297 C CZ  . PHE   A 1 307 ? 14.868  -18.386 -3.932  1.00 89.14 307 A 1 
ATOM   2298 N N   . LEU   A 1 308 ? 16.939  -14.158 1.743   1.00 96.10 308 A 1 
ATOM   2299 C CA  . LEU   A 1 308 ? 17.326  -13.556 3.017   1.00 96.51 308 A 1 
ATOM   2300 C C   . LEU   A 1 308 ? 16.187  -12.717 3.614   1.00 96.79 308 A 1 
ATOM   2301 O O   . LEU   A 1 308 ? 15.841  -12.895 4.783   1.00 96.65 308 A 1 
ATOM   2302 C CB  . LEU   A 1 308 ? 18.609  -12.729 2.816   1.00 96.11 308 A 1 
ATOM   2303 C CG  . LEU   A 1 308 ? 19.116  -12.040 4.099   1.00 92.87 308 A 1 
ATOM   2304 C CD1 . LEU   A 1 308 ? 19.448  -13.046 5.207   1.00 88.77 308 A 1 
ATOM   2305 C CD2 . LEU   A 1 308 ? 20.372  -11.234 3.787   1.00 88.95 308 A 1 
ATOM   2306 N N   . ALA   A 1 309 ? 15.547  -11.855 2.815   1.00 96.24 309 A 1 
ATOM   2307 C CA  . ALA   A 1 309 ? 14.408  -11.053 3.263   1.00 96.13 309 A 1 
ATOM   2308 C C   . ALA   A 1 309 ? 13.245  -11.934 3.750   1.00 96.61 309 A 1 
ATOM   2309 O O   . ALA   A 1 309 ? 12.664  -11.676 4.806   1.00 96.41 309 A 1 
ATOM   2310 C CB  . ALA   A 1 309 ? 13.977  -10.130 2.118   1.00 95.61 309 A 1 
ATOM   2311 N N   . THR   A 1 310 ? 12.944  -13.021 3.031   1.00 97.10 310 A 1 
ATOM   2312 C CA  . THR   A 1 310 ? 11.899  -13.985 3.412   1.00 96.96 310 A 1 
ATOM   2313 C C   . THR   A 1 310 ? 12.220  -14.673 4.744   1.00 97.06 310 A 1 
ATOM   2314 O O   . THR   A 1 310 ? 11.352  -14.776 5.614   1.00 96.32 310 A 1 
ATOM   2315 C CB  . THR   A 1 310 ? 11.699  -15.028 2.302   1.00 95.95 310 A 1 
ATOM   2316 O OG1 . THR   A 1 310 ? 11.387  -14.382 1.088   1.00 85.64 310 A 1 
ATOM   2317 C CG2 . THR   A 1 310 ? 10.531  -15.966 2.600   1.00 84.65 310 A 1 
ATOM   2318 N N   . LEU   A 1 311 ? 13.477  -15.086 4.949   1.00 97.62 311 A 1 
ATOM   2319 C CA  . LEU   A 1 311 ? 13.939  -15.658 6.217   1.00 97.65 311 A 1 
ATOM   2320 C C   . LEU   A 1 311 ? 13.822  -14.656 7.375   1.00 97.70 311 A 1 
ATOM   2321 O O   . LEU   A 1 311 ? 13.336  -15.019 8.451   1.00 97.31 311 A 1 
ATOM   2322 C CB  . LEU   A 1 311 ? 15.392  -16.142 6.069   1.00 97.33 311 A 1 
ATOM   2323 C CG  . LEU   A 1 311 ? 15.565  -17.430 5.236   1.00 90.02 311 A 1 
ATOM   2324 C CD1 . LEU   A 1 311 ? 17.052  -17.667 4.968   1.00 82.97 311 A 1 
ATOM   2325 C CD2 . LEU   A 1 311 ? 15.002  -18.654 5.958   1.00 83.54 311 A 1 
ATOM   2326 N N   . LEU   A 1 312 ? 14.207  -13.392 7.156   1.00 97.70 312 A 1 
ATOM   2327 C CA  . LEU   A 1 312 ? 14.092  -12.329 8.161   1.00 97.68 312 A 1 
ATOM   2328 C C   . LEU   A 1 312 ? 12.629  -12.054 8.542   1.00 97.62 312 A 1 
ATOM   2329 O O   . LEU   A 1 312 ? 12.333  -11.884 9.723   1.00 97.08 312 A 1 
ATOM   2330 C CB  . LEU   A 1 312 ? 14.771  -11.048 7.648   1.00 97.39 312 A 1 
ATOM   2331 C CG  . LEU   A 1 312 ? 16.307  -11.111 7.525   1.00 95.91 312 A 1 
ATOM   2332 C CD1 . LEU   A 1 312 ? 16.812  -9.823  6.881   1.00 93.45 312 A 1 
ATOM   2333 C CD2 . LEU   A 1 312 ? 16.995  -11.283 8.878   1.00 93.03 312 A 1 
ATOM   2334 N N   . ILE   A 1 313 ? 11.699  -12.073 7.577   1.00 97.64 313 A 1 
ATOM   2335 C CA  . ILE   A 1 313 ? 10.256  -11.934 7.838   1.00 97.30 313 A 1 
ATOM   2336 C C   . ILE   A 1 313 ? 9.742   -13.119 8.666   1.00 97.20 313 A 1 
ATOM   2337 O O   . ILE   A 1 313 ? 9.054   -12.913 9.668   1.00 96.52 313 A 1 
ATOM   2338 C CB  . ILE   A 1 313 ? 9.467   -11.774 6.516   1.00 96.74 313 A 1 
ATOM   2339 C CG1 . ILE   A 1 313 ? 9.800   -10.421 5.844   1.00 95.02 313 A 1 
ATOM   2340 C CG2 . ILE   A 1 313 ? 7.947   -11.861 6.760   1.00 95.41 313 A 1 
ATOM   2341 C CD1 . ILE   A 1 313 ? 9.393   -10.347 4.369   1.00 91.43 313 A 1 
ATOM   2342 N N   . GLY   A 1 314 ? 10.099  -14.346 8.302   1.00 97.54 314 A 1 
ATOM   2343 C CA  . GLY   A 1 314 ? 9.724   -15.546 9.056   1.00 97.24 314 A 1 
ATOM   2344 C C   . GLY   A 1 314 ? 10.248  -15.524 10.500  1.00 97.21 314 A 1 
ATOM   2345 O O   . GLY   A 1 314 ? 9.503   -15.804 11.448  1.00 96.36 314 A 1 
ATOM   2346 N N   . LEU   A 1 315 ? 11.503  -15.107 10.686  1.00 97.61 315 A 1 
ATOM   2347 C CA  . LEU   A 1 315 ? 12.100  -14.919 12.005  1.00 97.51 315 A 1 
ATOM   2348 C C   . LEU   A 1 315 ? 11.369  -13.830 12.802  1.00 97.39 315 A 1 
ATOM   2349 O O   . LEU   A 1 315 ? 11.042  -14.053 13.968  1.00 96.65 315 A 1 
ATOM   2350 C CB  . LEU   A 1 315 ? 13.600  -14.618 11.845  1.00 97.07 315 A 1 
ATOM   2351 C CG  . LEU   A 1 315 ? 14.353  -14.452 13.182  1.00 83.63 315 A 1 
ATOM   2352 C CD1 . LEU   A 1 315 ? 14.301  -15.719 14.042  1.00 78.74 315 A 1 
ATOM   2353 C CD2 . LEU   A 1 315 ? 15.816  -14.114 12.910  1.00 79.63 315 A 1 
ATOM   2354 N N   . ALA   A 1 316 ? 11.054  -12.688 12.181  1.00 97.67 316 A 1 
ATOM   2355 C CA  . ALA   A 1 316 ? 10.318  -11.599 12.816  1.00 97.31 316 A 1 
ATOM   2356 C C   . ALA   A 1 316 ? 8.918   -12.034 13.277  1.00 96.98 316 A 1 
ATOM   2357 O O   . ALA   A 1 316 ? 8.524   -11.734 14.404  1.00 95.81 316 A 1 
ATOM   2358 C CB  . ALA   A 1 316 ? 10.239  -10.419 11.842  1.00 96.92 316 A 1 
ATOM   2359 N N   . MET   A 1 317 ? 8.186   -12.796 12.461  1.00 96.82 317 A 1 
ATOM   2360 C CA  . MET   A 1 317 ? 6.878   -13.350 12.835  1.00 96.20 317 A 1 
ATOM   2361 C C   . MET   A 1 317 ? 6.986   -14.271 14.052  1.00 95.92 317 A 1 
ATOM   2362 O O   . MET   A 1 317 ? 6.230   -14.122 15.014  1.00 94.34 317 A 1 
ATOM   2363 C CB  . MET   A 1 317 ? 6.261   -14.117 11.660  1.00 95.15 317 A 1 
ATOM   2364 C CG  . MET   A 1 317 ? 5.743   -13.187 10.562  1.00 84.44 317 A 1 
ATOM   2365 S SD  . MET   A 1 317 ? 4.936   -14.043 9.172   1.00 82.44 317 A 1 
ATOM   2366 C CE  . MET   A 1 317 ? 3.440   -14.662 9.977   1.00 70.89 317 A 1 
ATOM   2367 N N   . ARG   A 1 318 ? 7.956   -15.186 14.047  1.00 96.66 318 A 1 
ATOM   2368 C CA  . ARG   A 1 318 ? 8.197   -16.086 15.182  1.00 96.25 318 A 1 
ATOM   2369 C C   . ARG   A 1 318 ? 8.625   -15.323 16.437  1.00 96.10 318 A 1 
ATOM   2370 O O   . ARG   A 1 318 ? 8.210   -15.671 17.540  1.00 94.53 318 A 1 
ATOM   2371 C CB  . ARG   A 1 318 ? 9.232   -17.149 14.774  1.00 95.25 318 A 1 
ATOM   2372 C CG  . ARG   A 1 318 ? 9.399   -18.225 15.858  1.00 84.70 318 A 1 
ATOM   2373 C CD  . ARG   A 1 318 ? 10.356  -19.327 15.394  1.00 78.53 318 A 1 
ATOM   2374 N NE  . ARG   A 1 318 ? 10.527  -20.359 16.434  1.00 69.04 318 A 1 
ATOM   2375 C CZ  . ARG   A 1 318 ? 11.201  -21.495 16.310  1.00 61.34 318 A 1 
ATOM   2376 N NH1 . ARG   A 1 318 ? 11.802  -21.820 15.200  1.00 54.78 318 A 1 
ATOM   2377 N NH2 . ARG   A 1 318 ? 11.276  -22.331 17.308  1.00 55.32 318 A 1 
ATOM   2378 N N   . LEU   A 1 319 ? 9.435   -14.273 16.278  1.00 96.31 319 A 1 
ATOM   2379 C CA  . LEU   A 1 319 ? 9.917   -13.461 17.392  1.00 96.00 319 A 1 
ATOM   2380 C C   . LEU   A 1 319 ? 8.795   -12.617 18.013  1.00 95.55 319 A 1 
ATOM   2381 O O   . LEU   A 1 319 ? 8.737   -12.485 19.232  1.00 93.55 319 A 1 
ATOM   2382 C CB  . LEU   A 1 319 ? 11.081  -12.582 16.892  1.00 95.16 319 A 1 
ATOM   2383 C CG  . LEU   A 1 319 ? 12.101  -12.263 17.996  1.00 89.33 319 A 1 
ATOM   2384 C CD1 . LEU   A 1 319 ? 13.039  -13.447 18.235  1.00 86.19 319 A 1 
ATOM   2385 C CD2 . LEU   A 1 319 ? 12.958  -11.067 17.589  1.00 85.75 319 A 1 
ATOM   2386 N N   . TYR   A 1 320 ? 7.899   -12.069 17.191  1.00 95.21 320 A 1 
ATOM   2387 C CA  . TYR   A 1 320 ? 6.808   -11.205 17.643  1.00 94.91 320 A 1 
ATOM   2388 C C   . TYR   A 1 320 ? 5.638   -11.994 18.247  1.00 94.32 320 A 1 
ATOM   2389 O O   . TYR   A 1 320 ? 5.165   -11.653 19.329  1.00 92.28 320 A 1 
ATOM   2390 C CB  . TYR   A 1 320 ? 6.341   -10.319 16.480  1.00 94.63 320 A 1 
ATOM   2391 C CG  . TYR   A 1 320 ? 5.468   -9.168  16.931  1.00 95.13 320 A 1 
ATOM   2392 C CD1 . TYR   A 1 320 ? 4.092   -9.353  17.166  1.00 93.94 320 A 1 
ATOM   2393 C CD2 . TYR   A 1 320 ? 6.038   -7.898  17.170  1.00 93.78 320 A 1 
ATOM   2394 C CE1 . TYR   A 1 320 ? 3.301   -8.302  17.650  1.00 92.85 320 A 1 
ATOM   2395 C CE2 . TYR   A 1 320 ? 5.254   -6.837  17.652  1.00 92.96 320 A 1 
ATOM   2396 C CZ  . TYR   A 1 320 ? 3.885   -7.051  17.899  1.00 93.20 320 A 1 
ATOM   2397 O OH  . TYR   A 1 320 ? 3.120   -6.027  18.402  1.00 91.63 320 A 1 
ATOM   2398 N N   . TYR   A 1 321 ? 5.171   -13.031 17.550  1.00 93.17 321 A 1 
ATOM   2399 C CA  . TYR   A 1 321 ? 3.965   -13.790 17.913  1.00 91.64 321 A 1 
ATOM   2400 C C   . TYR   A 1 321 ? 4.248   -15.146 18.569  1.00 89.50 321 A 1 
ATOM   2401 O O   . TYR   A 1 321 ? 3.341   -15.737 19.155  1.00 82.42 321 A 1 
ATOM   2402 C CB  . TYR   A 1 321 ? 3.111   -14.007 16.656  1.00 90.68 321 A 1 
ATOM   2403 C CG  . TYR   A 1 321 ? 2.547   -12.739 16.052  1.00 91.38 321 A 1 
ATOM   2404 C CD1 . TYR   A 1 321 ? 1.528   -12.031 16.722  1.00 88.22 321 A 1 
ATOM   2405 C CD2 . TYR   A 1 321 ? 3.013   -12.263 14.810  1.00 88.42 321 A 1 
ATOM   2406 C CE1 . TYR   A 1 321 ? 0.976   -10.872 16.157  1.00 86.90 321 A 1 
ATOM   2407 C CE2 . TYR   A 1 321 ? 2.468   -11.103 14.232  1.00 87.47 321 A 1 
ATOM   2408 C CZ  . TYR   A 1 321 ? 1.445   -10.410 14.910  1.00 88.58 321 A 1 
ATOM   2409 O OH  . TYR   A 1 321 ? 0.900   -9.273  14.347  1.00 86.49 321 A 1 
ATOM   2410 N N   . GLY   A 1 322 ? 5.449   -15.661 18.436  1.00 87.76 322 A 1 
ATOM   2411 C CA  . GLY   A 1 322 ? 5.818   -16.927 19.059  1.00 84.90 322 A 1 
ATOM   2412 C C   . GLY   A 1 322 ? 5.752   -16.809 20.579  1.00 81.31 322 A 1 
ATOM   2413 O O   . GLY   A 1 322 ? 6.380   -15.911 21.148  1.00 69.09 322 A 1 
ATOM   2414 N N   . SER   A 1 323 ? 5.024   -17.722 21.206  1.00 73.19 323 A 1 
ATOM   2415 C CA  . SER   A 1 323 ? 5.027   -17.874 22.657  1.00 68.02 323 A 1 
ATOM   2416 C C   . SER   A 1 323 ? 6.457   -18.115 23.166  1.00 64.03 323 A 1 
ATOM   2417 O O   . SER   A 1 323 ? 7.346   -18.538 22.418  1.00 55.61 323 A 1 
ATOM   2418 C CB  . SER   A 1 323 ? 4.085   -19.014 23.080  1.00 60.08 323 A 1 
ATOM   2419 O OG  . SER   A 1 323 ? 4.362   -20.192 22.353  1.00 53.16 323 A 1 
ATOM   2420 N N   . ARG   A 1 324 ? 6.700   -17.778 24.429  1.00 59.79 324 A 1 
ATOM   2421 C CA  . ARG   A 1 324 ? 7.914   -18.199 25.136  1.00 55.57 324 A 1 
ATOM   2422 C C   . ARG   A 1 324 ? 7.977   -19.715 25.247  1.00 50.27 324 A 1 
ATOM   2423 O O   . ARG   A 1 324 ? 6.901   -20.338 25.369  1.00 44.68 324 A 1 
ATOM   2424 C CB  . ARG   A 1 324 ? 8.007   -17.560 26.531  1.00 51.25 324 A 1 
ATOM   2425 C CG  . ARG   A 1 324 ? 8.516   -16.107 26.479  1.00 45.04 324 A 1 
ATOM   2426 C CD  . ARG   A 1 324 ? 8.716   -15.596 27.917  1.00 41.75 324 A 1 
ATOM   2427 N NE  . ARG   A 1 324 ? 9.283   -14.232 27.932  1.00 34.99 324 A 1 
ATOM   2428 C CZ  . ARG   A 1 324 ? 9.572   -13.536 29.033  1.00 32.72 324 A 1 
ATOM   2429 N NH1 . ARG   A 1 324 ? 9.375   -14.029 30.228  1.00 32.26 324 A 1 
ATOM   2430 N NH2 . ARG   A 1 324 ? 10.072  -12.343 28.943  1.00 29.91 324 A 1 
ATOM   2431 O OXT . ARG   A 1 324 ? 9.131   -20.221 25.222  1.00 38.60 324 A 1 
HETATM 2432 C C1  . LIG_B B 2 .   ? -6.404  2.652   5.256   1.00 93.97 1   B 1 
HETATM 2433 C C2  . LIG_B B 2 .   ? -5.642  2.765   4.101   1.00 94.67 1   B 1 
HETATM 2434 N N1  . LIG_B B 2 .   ? -6.258  2.929   2.882   1.00 95.40 1   B 1 
HETATM 2435 C C3  . LIG_B B 2 .   ? -7.645  2.979   2.804   1.00 95.45 1   B 1 
HETATM 2436 O O1  . LIG_B B 2 .   ? -8.217  3.120   1.728   1.00 94.93 1   B 1 
HETATM 2437 N N2  . LIG_B B 2 .   ? -8.388  2.862   3.955   1.00 94.96 1   B 1 
HETATM 2438 C C4  . LIG_B B 2 .   ? -7.813  2.714   5.166   1.00 94.77 1   B 1 
HETATM 2439 O O2  . LIG_B B 2 .   ? -8.522  2.617   6.173   1.00 93.94 1   B 1 
HETATM 2440 C C5  . LIG_B B 2 .   ? -5.474  3.026   1.654   1.00 94.75 1   B 1 
HETATM 2441 C C6  . LIG_B B 2 .   ? -4.587  4.234   1.618   1.00 94.01 1   B 1 
HETATM 2442 C C7  . LIG_B B 2 .   ? -3.382  3.785   0.837   1.00 93.22 1   B 1 
HETATM 2443 C C8  . LIG_B B 2 .   ? -3.417  2.269   0.894   1.00 93.07 1   B 1 
HETATM 2444 O O3  . LIG_B B 2 .   ? -4.636  1.902   1.552   1.00 93.84 1   B 1 
HETATM 2445 C C9  . LIG_B B 2 .   ? -2.222  1.697   1.653   1.00 89.87 1   B 1 
HETATM 2446 O O4  . LIG_B B 2 .   ? -2.039  2.513   2.761   1.00 88.86 1   B 1 
HETATM 2447 P P1  . LIG_B B 2 .   ? -0.975  2.183   3.904   1.00 91.16 1   B 1 
HETATM 2448 O O5  . LIG_B B 2 .   ? -1.274  3.079   5.061   1.00 82.38 1   B 1 
HETATM 2449 O O6  . LIG_B B 2 .   ? -0.984  0.712   4.144   1.00 83.01 1   B 1 
HETATM 2450 O O7  . LIG_B B 2 .   ? 0.484   2.526   3.329   1.00 87.44 1   B 1 
HETATM 2451 P P2  . LIG_B B 2 .   ? 1.105   3.839   2.765   1.00 88.71 1   B 1 
HETATM 2452 O O8  . LIG_B B 2 .   ? 0.425   5.070   3.252   1.00 78.19 1   B 1 
HETATM 2453 O O9  . LIG_B B 2 .   ? 2.570   3.799   3.069   1.00 79.10 1   B 1 
HETATM 2454 O O10 . LIG_B B 2 .   ? 0.854   3.665   1.215   1.00 86.11 1   B 1 
HETATM 2455 C C10 . LIG_B B 2 .   ? 1.851   3.723   0.266   1.00 85.58 1   B 1 
HETATM 2456 C C11 . LIG_B B 2 .   ? 1.522   4.791   -0.779  1.00 82.96 1   B 1 
HETATM 2457 C C12 . LIG_B B 2 .   ? 0.333   4.400   -1.598  1.00 81.63 1   B 1 
HETATM 2458 C C13 . LIG_B B 2 .   ? 0.615   3.029   -2.244  1.00 83.19 1   B 1 
HETATM 2459 C C14 . LIG_B B 2 .   ? 0.991   2.005   -1.153  1.00 85.41 1   B 1 
HETATM 2460 O O11 . LIG_B B 2 .   ? 2.060   2.458   -0.361  1.00 80.49 1   B 1 
HETATM 2461 C C15 . LIG_B B 2 .   ? 1.409   0.680   -1.759  1.00 74.83 1   B 1 
HETATM 2462 O O12 . LIG_B B 2 .   ? 0.258   0.048   -2.271  1.00 72.05 1   B 1 
HETATM 2463 O O13 . LIG_B B 2 .   ? 1.639   3.108   -3.231  1.00 73.82 1   B 1 
HETATM 2464 O O14 . LIG_B B 2 .   ? 0.100   5.356   -2.618  1.00 72.41 1   B 1 
HETATM 2465 O O15 . LIG_B B 2 .   ? 1.248   6.041   -0.150  1.00 72.63 1   B 1 
HETATM 2466 O O16 . LIG_B B 2 .   ? -3.495  4.196   -0.515  1.00 90.19 1   B 1 
HETATM 2467 O O17 . LIG_B B 2 .   ? -5.241  5.309   1.021   1.00 92.31 1   B 1 
#
