# Supplementary material for: STREMI: a dual-function upstream ORF-encoded regulator of mitochondrial cristae architecture
Source: EMBO Rep. 2026 May 2;27(12):3303–39. doi: 10.1038/s44319-026-00783-8 (PMC13303939; doi:10.1038/s44319-026-00783-8)
Supplement: Supplementary file 13 — Source data Fig. 6 [file 44319_2026_783_MOESM13_ESM.zip › Figure6/6G/slc35a4_cytidine_diphosphate_ribitol_model.cif]

# By using this file you agree to the legally binding terms of use found at
# https://github.com/google-deepmind/alphafold3/blob/main/OUTPUT_TERMS_OF_USE.md.
# To request access to the AlphaFold 3 model parameters, follow the process set
# out at https://github.com/google-deepmind/alphafold3. You may only use these if
# received directly from Google. Use is subject to terms of use available at
# https://github.com/google-deepmind/alphafold3/blob/main/WEIGHTS_TERMS_OF_USE.md.
data_slc35a4_cytidine_diphosphate_ribitol
#
_entry.id slc35a4_cytidine_diphosphate_ribitol
#
loop_
_atom_type.symbol
C 
N 
O 
P 
S 
#
loop_
_audit_author.name
_audit_author.pdbx_ordinal
"Google DeepMind" 1 
"Isomorphic Labs" 2 
#
_audit_conform.dict_location https://raw.githubusercontent.com/ihmwg/ModelCIF/master/dist/mmcif_ma.dic
_audit_conform.dict_name     mmcif_ma.dic
_audit_conform.dict_version  1.4.5
#
loop_
_chem_comp.formula
_chem_comp.formula_weight
_chem_comp.id
_chem_comp.mon_nstd_flag
_chem_comp.name
_chem_comp.pdbx_smiles
_chem_comp.pdbx_synonyms
_chem_comp.type
"C3 H7 N O2"    89.093  ALA   y ALANINE         C[C@H](N)C(O)=O                                                                                   ? "L-PEPTIDE LINKING" 
"C6 H15 N4 O2"  175.209 ARG   y ARGININE        N[C@@H](CCCNC(N)=[NH2+])C(O)=O                                                                    ? "L-PEPTIDE LINKING" 
"C4 H8 N2 O3"   132.118 ASN   y ASPARAGINE      N[C@@H](CC(N)=O)C(O)=O                                                                            ? "L-PEPTIDE LINKING" 
"C4 H7 N O4"    133.103 ASP   y "ASPARTIC ACID" N[C@@H](CC(O)=O)C(O)=O                                                                            ? "L-PEPTIDE LINKING" 
"C3 H7 N O2 S"  121.158 CYS   y CYSTEINE        N[C@@H](CS)C(O)=O                                                                                 ? "L-PEPTIDE LINKING" 
"C5 H10 N2 O3"  146.144 GLN   y GLUTAMINE       N[C@@H](CCC(N)=O)C(O)=O                                                                           ? "L-PEPTIDE LINKING" 
"C5 H9 N O4"    147.129 GLU   y "GLUTAMIC ACID" N[C@@H](CCC(O)=O)C(O)=O                                                                           ? "L-PEPTIDE LINKING" 
"C2 H5 N O2"    75.067  GLY   y GLYCINE         NCC(O)=O                                                                                          ? "PEPTIDE LINKING"   
"C6 H10 N3 O2"  156.162 HIS   y HISTIDINE       N[C@@H](Cc1c[nH]c[nH+]1)C(O)=O                                                                    ? "L-PEPTIDE LINKING" 
"C6 H13 N O2"   131.173 ILE   y ISOLEUCINE      CC[C@H](C)[C@H](N)C(O)=O                                                                          ? "L-PEPTIDE LINKING" 
"C6 H13 N O2"   131.173 LEU   y LEUCINE         CC(C)C[C@H](N)C(O)=O                                                                              ? "L-PEPTIDE LINKING" 
?               ?       LIG_B ? ?               C1=CN(C(=O)N=C1N)[C@H]2[C@@H]([C@@H]([C@H](O2)COP(=O)(O)OP(=O)(O)OC[C@H]([C@H]([C@H](CO)O)O)O)O)O ? non-polymer         
"C6 H15 N2 O2"  147.195 LYS   y LYSINE          N[C@@H](CCCC[NH3+])C(O)=O                                                                         ? "L-PEPTIDE LINKING" 
"C5 H11 N O2 S" 149.211 MET   y METHIONINE      CSCC[C@H](N)C(O)=O                                                                                ? "L-PEPTIDE LINKING" 
"C9 H11 N O2"   165.189 PHE   y PHENYLALANINE   N[C@@H](Cc1ccccc1)C(O)=O                                                                          ? "L-PEPTIDE LINKING" 
"C5 H9 N O2"    115.130 PRO   y PROLINE         OC(=O)[C@@H]1CCCN1                                                                                ? "L-PEPTIDE LINKING" 
"C3 H7 N O3"    105.093 SER   y SERINE          N[C@@H](CO)C(O)=O                                                                                 ? "L-PEPTIDE LINKING" 
"C4 H9 N O3"    119.119 THR   y THREONINE       C[C@@H](O)[C@H](N)C(O)=O                                                                          ? "L-PEPTIDE LINKING" 
"C11 H12 N2 O2" 204.225 TRP   y TRYPTOPHAN      N[C@@H](Cc1c[nH]c2ccccc12)C(O)=O                                                                  ? "L-PEPTIDE LINKING" 
"C9 H11 N O3"   181.189 TYR   y TYROSINE        N[C@@H](Cc1ccc(O)cc1)C(O)=O                                                                       ? "L-PEPTIDE LINKING" 
"C5 H11 N O2"   117.146 VAL   y VALINE          CC(C)[C@H](N)C(O)=O                                                                               ? "L-PEPTIDE LINKING" 
#
_citation.book_publisher          ?
_citation.country                 UK
_citation.id                      primary
_citation.journal_full            Nature
_citation.journal_id_ASTM         NATUAS
_citation.journal_id_CSD          0006
_citation.journal_id_ISSN         0028-0836
_citation.journal_volume          630
_citation.page_first              493
_citation.page_last               500
_citation.pdbx_database_id_DOI    10.1038/s41586-024-07487-w
_citation.pdbx_database_id_PubMed 38718835
_citation.title                   "Accurate structure prediction of biomolecular interactions with AlphaFold 3"
_citation.year                    2024
#
loop_
_citation_author.citation_id
_citation_author.name
_citation_author.ordinal
primary "Google DeepMind" 1 
primary "Isomorphic Labs" 2 
#
loop_
_entity.id
_entity.pdbx_description
_entity.type
1 . polymer     
2 . non-polymer 
#
_entity_poly.entity_id      1
_entity_poly.pdbx_strand_id A
_entity_poly.type           polypeptide(L)
#
loop_
_entity_poly_seq.entity_id
_entity_poly_seq.hetero
_entity_poly_seq.mon_id
_entity_poly_seq.num
1 n MET 1   
1 n SER 2   
1 n VAL 3   
1 n GLU 4   
1 n ASP 5   
1 n GLY 6   
1 n GLY 7   
1 n MET 8   
1 n PRO 9   
1 n GLY 10  
1 n LEU 11  
1 n GLY 12  
1 n ARG 13  
1 n PRO 14  
1 n ARG 15  
1 n GLN 16  
1 n ALA 17  
1 n ARG 18  
1 n TRP 19  
1 n THR 20  
1 n LEU 21  
1 n MET 22  
1 n LEU 23  
1 n LEU 24  
1 n LEU 25  
1 n SER 26  
1 n THR 27  
1 n ALA 28  
1 n MET 29  
1 n TYR 30  
1 n GLY 31  
1 n ALA 32  
1 n HIS 33  
1 n ALA 34  
1 n PRO 35  
1 n LEU 36  
1 n LEU 37  
1 n ALA 38  
1 n LEU 39  
1 n CYS 40  
1 n HIS 41  
1 n VAL 42  
1 n ASP 43  
1 n GLY 44  
1 n ARG 45  
1 n VAL 46  
1 n PRO 47  
1 n PHE 48  
1 n ARG 49  
1 n PRO 50  
1 n SER 51  
1 n SER 52  
1 n ALA 53  
1 n VAL 54  
1 n LEU 55  
1 n LEU 56  
1 n THR 57  
1 n GLU 58  
1 n LEU 59  
1 n THR 60  
1 n LYS 61  
1 n LEU 62  
1 n LEU 63  
1 n LEU 64  
1 n CYS 65  
1 n ALA 66  
1 n PHE 67  
1 n SER 68  
1 n LEU 69  
1 n LEU 70  
1 n VAL 71  
1 n GLY 72  
1 n TRP 73  
1 n GLN 74  
1 n ALA 75  
1 n TRP 76  
1 n PRO 77  
1 n GLN 78  
1 n GLY 79  
1 n PRO 80  
1 n PRO 81  
1 n PRO 82  
1 n TRP 83  
1 n ARG 84  
1 n GLN 85  
1 n ALA 86  
1 n ALA 87  
1 n PRO 88  
1 n PHE 89  
1 n ALA 90  
1 n LEU 91  
1 n SER 92  
1 n ALA 93  
1 n LEU 94  
1 n LEU 95  
1 n TYR 96  
1 n GLY 97  
1 n ALA 98  
1 n ASN 99  
1 n ASN 100 
1 n ASN 101 
1 n LEU 102 
1 n VAL 103 
1 n ILE 104 
1 n TYR 105 
1 n LEU 106 
1 n GLN 107 
1 n ARG 108 
1 n TYR 109 
1 n MET 110 
1 n ASP 111 
1 n PRO 112 
1 n SER 113 
1 n THR 114 
1 n TYR 115 
1 n GLN 116 
1 n VAL 117 
1 n LEU 118 
1 n SER 119 
1 n ASN 120 
1 n LEU 121 
1 n LYS 122 
1 n ILE 123 
1 n GLY 124 
1 n SER 125 
1 n THR 126 
1 n ALA 127 
1 n VAL 128 
1 n LEU 129 
1 n TYR 130 
1 n CYS 131 
1 n LEU 132 
1 n CYS 133 
1 n LEU 134 
1 n ARG 135 
1 n HIS 136 
1 n ARG 137 
1 n LEU 138 
1 n SER 139 
1 n VAL 140 
1 n ARG 141 
1 n GLN 142 
1 n GLY 143 
1 n LEU 144 
1 n ALA 145 
1 n LEU 146 
1 n LEU 147 
1 n LEU 148 
1 n LEU 149 
1 n MET 150 
1 n ALA 151 
1 n ALA 152 
1 n GLY 153 
1 n ALA 154 
1 n CYS 155 
1 n TYR 156 
1 n ALA 157 
1 n ALA 158 
1 n GLY 159 
1 n GLY 160 
1 n LEU 161 
1 n GLN 162 
1 n VAL 163 
1 n PRO 164 
1 n GLY 165 
1 n ASN 166 
1 n THR 167 
1 n LEU 168 
1 n PRO 169 
1 n SER 170 
1 n PRO 171 
1 n PRO 172 
1 n PRO 173 
1 n ALA 174 
1 n ALA 175 
1 n ALA 176 
1 n ALA 177 
1 n SER 178 
1 n PRO 179 
1 n MET 180 
1 n PRO 181 
1 n LEU 182 
1 n HIS 183 
1 n ILE 184 
1 n THR 185 
1 n PRO 186 
1 n LEU 187 
1 n GLY 188 
1 n LEU 189 
1 n LEU 190 
1 n LEU 191 
1 n LEU 192 
1 n ILE 193 
1 n LEU 194 
1 n TYR 195 
1 n CYS 196 
1 n LEU 197 
1 n ILE 198 
1 n SER 199 
1 n GLY 200 
1 n LEU 201 
1 n SER 202 
1 n SER 203 
1 n VAL 204 
1 n TYR 205 
1 n THR 206 
1 n GLU 207 
1 n LEU 208 
1 n LEU 209 
1 n MET 210 
1 n LYS 211 
1 n ARG 212 
1 n GLN 213 
1 n ARG 214 
1 n LEU 215 
1 n PRO 216 
1 n LEU 217 
1 n ALA 218 
1 n LEU 219 
1 n GLN 220 
1 n ASN 221 
1 n LEU 222 
1 n PHE 223 
1 n LEU 224 
1 n TYR 225 
1 n THR 226 
1 n PHE 227 
1 n GLY 228 
1 n VAL 229 
1 n LEU 230 
1 n LEU 231 
1 n ASN 232 
1 n LEU 233 
1 n GLY 234 
1 n LEU 235 
1 n HIS 236 
1 n ALA 237 
1 n GLY 238 
1 n GLY 239 
1 n GLY 240 
1 n SER 241 
1 n GLY 242 
1 n PRO 243 
1 n GLY 244 
1 n LEU 245 
1 n LEU 246 
1 n GLU 247 
1 n GLY 248 
1 n PHE 249 
1 n SER 250 
1 n GLY 251 
1 n TRP 252 
1 n ALA 253 
1 n ALA 254 
1 n LEU 255 
1 n VAL 256 
1 n VAL 257 
1 n LEU 258 
1 n SER 259 
1 n GLN 260 
1 n ALA 261 
1 n LEU 262 
1 n ASN 263 
1 n GLY 264 
1 n LEU 265 
1 n LEU 266 
1 n MET 267 
1 n SER 268 
1 n ALA 269 
1 n VAL 270 
1 n MET 271 
1 n LYS 272 
1 n HIS 273 
1 n GLY 274 
1 n SER 275 
1 n SER 276 
1 n ILE 277 
1 n THR 278 
1 n ARG 279 
1 n LEU 280 
1 n PHE 281 
1 n VAL 282 
1 n VAL 283 
1 n SER 284 
1 n CYS 285 
1 n SER 286 
1 n LEU 287 
1 n VAL 288 
1 n VAL 289 
1 n ASN 290 
1 n ALA 291 
1 n VAL 292 
1 n LEU 293 
1 n SER 294 
1 n ALA 295 
1 n VAL 296 
1 n LEU 297 
1 n LEU 298 
1 n ARG 299 
1 n LEU 300 
1 n GLN 301 
1 n LEU 302 
1 n THR 303 
1 n ALA 304 
1 n ALA 305 
1 n PHE 306 
1 n PHE 307 
1 n LEU 308 
1 n ALA 309 
1 n THR 310 
1 n LEU 311 
1 n LEU 312 
1 n ILE 313 
1 n GLY 314 
1 n LEU 315 
1 n ALA 316 
1 n MET 317 
1 n ARG 318 
1 n LEU 319 
1 n TYR 320 
1 n TYR 321 
1 n GLY 322 
1 n SER 323 
1 n ARG 324 
#
_ma_data.content_type "model coordinates"
_ma_data.id           1
_ma_data.name         Model
#
_ma_model_list.data_id          1
_ma_model_list.model_group_id   1
_ma_model_list.model_group_name "AlphaFold-beta-20231127 (3.0.0 @ 2025-04-09 18:52:35)"
_ma_model_list.model_id         1
_ma_model_list.model_name       "Top ranked model"
_ma_model_list.model_type       "Ab initio model"
_ma_model_list.ordinal_id       1
#
loop_
_ma_protocol_step.method_type
_ma_protocol_step.ordinal_id
_ma_protocol_step.protocol_id
_ma_protocol_step.step_id
"coevolution MSA" 1 1 1 
"template search" 2 1 2 
modeling          3 1 3 
#
loop_
_ma_qa_metric.id
_ma_qa_metric.mode
_ma_qa_metric.name
_ma_qa_metric.software_group_id
_ma_qa_metric.type
1 global pLDDT 1 pLDDT 
2 local  pLDDT 1 pLDDT 
#
_ma_qa_metric_global.metric_id    1
_ma_qa_metric_global.metric_value 83.29
_ma_qa_metric_global.model_id     1
_ma_qa_metric_global.ordinal_id   1
#
_ma_software_group.group_id    1
_ma_software_group.ordinal_id  1
_ma_software_group.software_id 1
#
loop_
_ma_target_entity.data_id
_ma_target_entity.entity_id
_ma_target_entity.origin
1 1 . 
1 2 . 
#
loop_
_ma_target_entity_instance.asym_id
_ma_target_entity_instance.details
_ma_target_entity_instance.entity_id
A . 1 
B . 2 
#
loop_
_pdbx_data_usage.details
_pdbx_data_usage.id
_pdbx_data_usage.type
_pdbx_data_usage.url
;Non-commercial use only, by using this file you agree to the terms of use found
at https://github.com/google-deepmind/alphafold3/blob/main/OUTPUT_TERMS_OF_USE.md.
To request access to the AlphaFold 3 model parameters, follow the process set
out at https://github.com/google-deepmind/alphafold3. You may only use these if
received directly from Google. Use is subject to terms of use available at
https://github.com/google-deepmind/alphafold3/blob/main/WEIGHTS_TERMS_OF_USE.md.

;
1 license    https://github.com/google-deepmind/alphafold3/blob/main/OUTPUT_TERMS_OF_USE.md 
;AlphaFold 3 and its output are not intended for, have not been validated for,
and are not approved for clinical use. They are provided "as-is" without any
warranty of any kind, whether expressed or implied. No warranty is given that
use shall not infringe the rights of any third party.

;
2 disclaimer ?                                                                              
#
_pdbx_nonpoly_scheme.asym_id       B
_pdbx_nonpoly_scheme.auth_seq_num  1
_pdbx_nonpoly_scheme.entity_id     2
_pdbx_nonpoly_scheme.mon_id        LIG_B
_pdbx_nonpoly_scheme.pdb_ins_code  .
_pdbx_nonpoly_scheme.pdb_seq_num   1
_pdbx_nonpoly_scheme.pdb_strand_id B
#
loop_
_pdbx_poly_seq_scheme.asym_id
_pdbx_poly_seq_scheme.auth_seq_num
_pdbx_poly_seq_scheme.entity_id
_pdbx_poly_seq_scheme.hetero
_pdbx_poly_seq_scheme.mon_id
_pdbx_poly_seq_scheme.pdb_ins_code
_pdbx_poly_seq_scheme.pdb_seq_num
_pdbx_poly_seq_scheme.pdb_strand_id
_pdbx_poly_seq_scheme.seq_id
A 1   1 n MET . 1   A 1   
A 2   1 n SER . 2   A 2   
A 3   1 n VAL . 3   A 3   
A 4   1 n GLU . 4   A 4   
A 5   1 n ASP . 5   A 5   
A 6   1 n GLY . 6   A 6   
A 7   1 n GLY . 7   A 7   
A 8   1 n MET . 8   A 8   
A 9   1 n PRO . 9   A 9   
A 10  1 n GLY . 10  A 10  
A 11  1 n LEU . 11  A 11  
A 12  1 n GLY . 12  A 12  
A 13  1 n ARG . 13  A 13  
A 14  1 n PRO . 14  A 14  
A 15  1 n ARG . 15  A 15  
A 16  1 n GLN . 16  A 16  
A 17  1 n ALA . 17  A 17  
A 18  1 n ARG . 18  A 18  
A 19  1 n TRP . 19  A 19  
A 20  1 n THR . 20  A 20  
A 21  1 n LEU . 21  A 21  
A 22  1 n MET . 22  A 22  
A 23  1 n LEU . 23  A 23  
A 24  1 n LEU . 24  A 24  
A 25  1 n LEU . 25  A 25  
A 26  1 n SER . 26  A 26  
A 27  1 n THR . 27  A 27  
A 28  1 n ALA . 28  A 28  
A 29  1 n MET . 29  A 29  
A 30  1 n TYR . 30  A 30  
A 31  1 n GLY . 31  A 31  
A 32  1 n ALA . 32  A 32  
A 33  1 n HIS . 33  A 33  
A 34  1 n ALA . 34  A 34  
A 35  1 n PRO . 35  A 35  
A 36  1 n LEU . 36  A 36  
A 37  1 n LEU . 37  A 37  
A 38  1 n ALA . 38  A 38  
A 39  1 n LEU . 39  A 39  
A 40  1 n CYS . 40  A 40  
A 41  1 n HIS . 41  A 41  
A 42  1 n VAL . 42  A 42  
A 43  1 n ASP . 43  A 43  
A 44  1 n GLY . 44  A 44  
A 45  1 n ARG . 45  A 45  
A 46  1 n VAL . 46  A 46  
A 47  1 n PRO . 47  A 47  
A 48  1 n PHE . 48  A 48  
A 49  1 n ARG . 49  A 49  
A 50  1 n PRO . 50  A 50  
A 51  1 n SER . 51  A 51  
A 52  1 n SER . 52  A 52  
A 53  1 n ALA . 53  A 53  
A 54  1 n VAL . 54  A 54  
A 55  1 n LEU . 55  A 55  
A 56  1 n LEU . 56  A 56  
A 57  1 n THR . 57  A 57  
A 58  1 n GLU . 58  A 58  
A 59  1 n LEU . 59  A 59  
A 60  1 n THR . 60  A 60  
A 61  1 n LYS . 61  A 61  
A 62  1 n LEU . 62  A 62  
A 63  1 n LEU . 63  A 63  
A 64  1 n LEU . 64  A 64  
A 65  1 n CYS . 65  A 65  
A 66  1 n ALA . 66  A 66  
A 67  1 n PHE . 67  A 67  
A 68  1 n SER . 68  A 68  
A 69  1 n LEU . 69  A 69  
A 70  1 n LEU . 70  A 70  
A 71  1 n VAL . 71  A 71  
A 72  1 n GLY . 72  A 72  
A 73  1 n TRP . 73  A 73  
A 74  1 n GLN . 74  A 74  
A 75  1 n ALA . 75  A 75  
A 76  1 n TRP . 76  A 76  
A 77  1 n PRO . 77  A 77  
A 78  1 n GLN . 78  A 78  
A 79  1 n GLY . 79  A 79  
A 80  1 n PRO . 80  A 80  
A 81  1 n PRO . 81  A 81  
A 82  1 n PRO . 82  A 82  
A 83  1 n TRP . 83  A 83  
A 84  1 n ARG . 84  A 84  
A 85  1 n GLN . 85  A 85  
A 86  1 n ALA . 86  A 86  
A 87  1 n ALA . 87  A 87  
A 88  1 n PRO . 88  A 88  
A 89  1 n PHE . 89  A 89  
A 90  1 n ALA . 90  A 90  
A 91  1 n LEU . 91  A 91  
A 92  1 n SER . 92  A 92  
A 93  1 n ALA . 93  A 93  
A 94  1 n LEU . 94  A 94  
A 95  1 n LEU . 95  A 95  
A 96  1 n TYR . 96  A 96  
A 97  1 n GLY . 97  A 97  
A 98  1 n ALA . 98  A 98  
A 99  1 n ASN . 99  A 99  
A 100 1 n ASN . 100 A 100 
A 101 1 n ASN . 101 A 101 
A 102 1 n LEU . 102 A 102 
A 103 1 n VAL . 103 A 103 
A 104 1 n ILE . 104 A 104 
A 105 1 n TYR . 105 A 105 
A 106 1 n LEU . 106 A 106 
A 107 1 n GLN . 107 A 107 
A 108 1 n ARG . 108 A 108 
A 109 1 n TYR . 109 A 109 
A 110 1 n MET . 110 A 110 
A 111 1 n ASP . 111 A 111 
A 112 1 n PRO . 112 A 112 
A 113 1 n SER . 113 A 113 
A 114 1 n THR . 114 A 114 
A 115 1 n TYR . 115 A 115 
A 116 1 n GLN . 116 A 116 
A 117 1 n VAL . 117 A 117 
A 118 1 n LEU . 118 A 118 
A 119 1 n SER . 119 A 119 
A 120 1 n ASN . 120 A 120 
A 121 1 n LEU . 121 A 121 
A 122 1 n LYS . 122 A 122 
A 123 1 n ILE . 123 A 123 
A 124 1 n GLY . 124 A 124 
A 125 1 n SER . 125 A 125 
A 126 1 n THR . 126 A 126 
A 127 1 n ALA . 127 A 127 
A 128 1 n VAL . 128 A 128 
A 129 1 n LEU . 129 A 129 
A 130 1 n TYR . 130 A 130 
A 131 1 n CYS . 131 A 131 
A 132 1 n LEU . 132 A 132 
A 133 1 n CYS . 133 A 133 
A 134 1 n LEU . 134 A 134 
A 135 1 n ARG . 135 A 135 
A 136 1 n HIS . 136 A 136 
A 137 1 n ARG . 137 A 137 
A 138 1 n LEU . 138 A 138 
A 139 1 n SER . 139 A 139 
A 140 1 n VAL . 140 A 140 
A 141 1 n ARG . 141 A 141 
A 142 1 n GLN . 142 A 142 
A 143 1 n GLY . 143 A 143 
A 144 1 n LEU . 144 A 144 
A 145 1 n ALA . 145 A 145 
A 146 1 n LEU . 146 A 146 
A 147 1 n LEU . 147 A 147 
A 148 1 n LEU . 148 A 148 
A 149 1 n LEU . 149 A 149 
A 150 1 n MET . 150 A 150 
A 151 1 n ALA . 151 A 151 
A 152 1 n ALA . 152 A 152 
A 153 1 n GLY . 153 A 153 
A 154 1 n ALA . 154 A 154 
A 155 1 n CYS . 155 A 155 
A 156 1 n TYR . 156 A 156 
A 157 1 n ALA . 157 A 157 
A 158 1 n ALA . 158 A 158 
A 159 1 n GLY . 159 A 159 
A 160 1 n GLY . 160 A 160 
A 161 1 n LEU . 161 A 161 
A 162 1 n GLN . 162 A 162 
A 163 1 n VAL . 163 A 163 
A 164 1 n PRO . 164 A 164 
A 165 1 n GLY . 165 A 165 
A 166 1 n ASN . 166 A 166 
A 167 1 n THR . 167 A 167 
A 168 1 n LEU . 168 A 168 
A 169 1 n PRO . 169 A 169 
A 170 1 n SER . 170 A 170 
A 171 1 n PRO . 171 A 171 
A 172 1 n PRO . 172 A 172 
A 173 1 n PRO . 173 A 173 
A 174 1 n ALA . 174 A 174 
A 175 1 n ALA . 175 A 175 
A 176 1 n ALA . 176 A 176 
A 177 1 n ALA . 177 A 177 
A 178 1 n SER . 178 A 178 
A 179 1 n PRO . 179 A 179 
A 180 1 n MET . 180 A 180 
A 181 1 n PRO . 181 A 181 
A 182 1 n LEU . 182 A 182 
A 183 1 n HIS . 183 A 183 
A 184 1 n ILE . 184 A 184 
A 185 1 n THR . 185 A 185 
A 186 1 n PRO . 186 A 186 
A 187 1 n LEU . 187 A 187 
A 188 1 n GLY . 188 A 188 
A 189 1 n LEU . 189 A 189 
A 190 1 n LEU . 190 A 190 
A 191 1 n LEU . 191 A 191 
A 192 1 n LEU . 192 A 192 
A 193 1 n ILE . 193 A 193 
A 194 1 n LEU . 194 A 194 
A 195 1 n TYR . 195 A 195 
A 196 1 n CYS . 196 A 196 
A 197 1 n LEU . 197 A 197 
A 198 1 n ILE . 198 A 198 
A 199 1 n SER . 199 A 199 
A 200 1 n GLY . 200 A 200 
A 201 1 n LEU . 201 A 201 
A 202 1 n SER . 202 A 202 
A 203 1 n SER . 203 A 203 
A 204 1 n VAL . 204 A 204 
A 205 1 n TYR . 205 A 205 
A 206 1 n THR . 206 A 206 
A 207 1 n GLU . 207 A 207 
A 208 1 n LEU . 208 A 208 
A 209 1 n LEU . 209 A 209 
A 210 1 n MET . 210 A 210 
A 211 1 n LYS . 211 A 211 
A 212 1 n ARG . 212 A 212 
A 213 1 n GLN . 213 A 213 
A 214 1 n ARG . 214 A 214 
A 215 1 n LEU . 215 A 215 
A 216 1 n PRO . 216 A 216 
A 217 1 n LEU . 217 A 217 
A 218 1 n ALA . 218 A 218 
A 219 1 n LEU . 219 A 219 
A 220 1 n GLN . 220 A 220 
A 221 1 n ASN . 221 A 221 
A 222 1 n LEU . 222 A 222 
A 223 1 n PHE . 223 A 223 
A 224 1 n LEU . 224 A 224 
A 225 1 n TYR . 225 A 225 
A 226 1 n THR . 226 A 226 
A 227 1 n PHE . 227 A 227 
A 228 1 n GLY . 228 A 228 
A 229 1 n VAL . 229 A 229 
A 230 1 n LEU . 230 A 230 
A 231 1 n LEU . 231 A 231 
A 232 1 n ASN . 232 A 232 
A 233 1 n LEU . 233 A 233 
A 234 1 n GLY . 234 A 234 
A 235 1 n LEU . 235 A 235 
A 236 1 n HIS . 236 A 236 
A 237 1 n ALA . 237 A 237 
A 238 1 n GLY . 238 A 238 
A 239 1 n GLY . 239 A 239 
A 240 1 n GLY . 240 A 240 
A 241 1 n SER . 241 A 241 
A 242 1 n GLY . 242 A 242 
A 243 1 n PRO . 243 A 243 
A 244 1 n GLY . 244 A 244 
A 245 1 n LEU . 245 A 245 
A 246 1 n LEU . 246 A 246 
A 247 1 n GLU . 247 A 247 
A 248 1 n GLY . 248 A 248 
A 249 1 n PHE . 249 A 249 
A 250 1 n SER . 250 A 250 
A 251 1 n GLY . 251 A 251 
A 252 1 n TRP . 252 A 252 
A 253 1 n ALA . 253 A 253 
A 254 1 n ALA . 254 A 254 
A 255 1 n LEU . 255 A 255 
A 256 1 n VAL . 256 A 256 
A 257 1 n VAL . 257 A 257 
A 258 1 n LEU . 258 A 258 
A 259 1 n SER . 259 A 259 
A 260 1 n GLN . 260 A 260 
A 261 1 n ALA . 261 A 261 
A 262 1 n LEU . 262 A 262 
A 263 1 n ASN . 263 A 263 
A 264 1 n GLY . 264 A 264 
A 265 1 n LEU . 265 A 265 
A 266 1 n LEU . 266 A 266 
A 267 1 n MET . 267 A 267 
A 268 1 n SER . 268 A 268 
A 269 1 n ALA . 269 A 269 
A 270 1 n VAL . 270 A 270 
A 271 1 n MET . 271 A 271 
A 272 1 n LYS . 272 A 272 
A 273 1 n HIS . 273 A 273 
A 274 1 n GLY . 274 A 274 
A 275 1 n SER . 275 A 275 
A 276 1 n SER . 276 A 276 
A 277 1 n ILE . 277 A 277 
A 278 1 n THR . 278 A 278 
A 279 1 n ARG . 279 A 279 
A 280 1 n LEU . 280 A 280 
A 281 1 n PHE . 281 A 281 
A 282 1 n VAL . 282 A 282 
A 283 1 n VAL . 283 A 283 
A 284 1 n SER . 284 A 284 
A 285 1 n CYS . 285 A 285 
A 286 1 n SER . 286 A 286 
A 287 1 n LEU . 287 A 287 
A 288 1 n VAL . 288 A 288 
A 289 1 n VAL . 289 A 289 
A 290 1 n ASN . 290 A 290 
A 291 1 n ALA . 291 A 291 
A 292 1 n VAL . 292 A 292 
A 293 1 n LEU . 293 A 293 
A 294 1 n SER . 294 A 294 
A 295 1 n ALA . 295 A 295 
A 296 1 n VAL . 296 A 296 
A 297 1 n LEU . 297 A 297 
A 298 1 n LEU . 298 A 298 
A 299 1 n ARG . 299 A 299 
A 300 1 n LEU . 300 A 300 
A 301 1 n GLN . 301 A 301 
A 302 1 n LEU . 302 A 302 
A 303 1 n THR . 303 A 303 
A 304 1 n ALA . 304 A 304 
A 305 1 n ALA . 305 A 305 
A 306 1 n PHE . 306 A 306 
A 307 1 n PHE . 307 A 307 
A 308 1 n LEU . 308 A 308 
A 309 1 n ALA . 309 A 309 
A 310 1 n THR . 310 A 310 
A 311 1 n LEU . 311 A 311 
A 312 1 n LEU . 312 A 312 
A 313 1 n ILE . 313 A 313 
A 314 1 n GLY . 314 A 314 
A 315 1 n LEU . 315 A 315 
A 316 1 n ALA . 316 A 316 
A 317 1 n MET . 317 A 317 
A 318 1 n ARG . 318 A 318 
A 319 1 n LEU . 319 A 319 
A 320 1 n TYR . 320 A 320 
A 321 1 n TYR . 321 A 321 
A 322 1 n GLY . 322 A 322 
A 323 1 n SER . 323 A 323 
A 324 1 n ARG . 324 A 324 
#
_software.classification other
_software.date           ?
_software.description    "Structure prediction"
_software.name           AlphaFold
_software.pdbx_ordinal   1
_software.type           package
_software.version        "AlphaFold-beta-20231127 (f9ee49a1c3e17d9fef48f764e0890ab00b3bd802174138342941c0bdb4d5daba)"
#
loop_
_struct_asym.entity_id
_struct_asym.id
1 A 
2 B 
#
loop_
_atom_site.group_PDB
_atom_site.id
_atom_site.type_symbol
_atom_site.label_atom_id
_atom_site.label_alt_id
_atom_site.label_comp_id
_atom_site.label_asym_id
_atom_site.label_entity_id
_atom_site.label_seq_id
_atom_site.pdbx_PDB_ins_code
_atom_site.Cartn_x
_atom_site.Cartn_y
_atom_site.Cartn_z
_atom_site.occupancy
_atom_site.B_iso_or_equiv
_atom_site.auth_seq_id
_atom_site.auth_asym_id
_atom_site.pdbx_PDB_model_num
ATOM   1    N N   . MET   A 1 1   ? -12.094 -10.967 32.759  1.00 20.48 1   A 1 
ATOM   2    C CA  . MET   A 1 1   ? -12.531 -11.076 31.348  1.00 20.54 1   A 1 
ATOM   3    C C   . MET   A 1 1   ? -11.312 -11.478 30.550  1.00 21.94 1   A 1 
ATOM   4    O O   . MET   A 1 1   ? -10.408 -10.665 30.399  1.00 20.90 1   A 1 
ATOM   5    C CB  . MET   A 1 1   ? -13.115 -9.755  30.824  1.00 20.03 1   A 1 
ATOM   6    C CG  . MET   A 1 1   ? -14.521 -9.502  31.377  1.00 18.02 1   A 1 
ATOM   7    S SD  . MET   A 1 1   ? -15.182 -7.871  30.932  1.00 16.94 1   A 1 
ATOM   8    C CE  . MET   A 1 1   ? -16.857 -8.005  31.612  1.00 14.36 1   A 1 
ATOM   9    N N   . SER   A 1 2   ? -11.220 -12.753 30.188  1.00 21.16 2   A 1 
ATOM   10   C CA  . SER   A 1 2   ? -10.095 -13.312 29.451  1.00 20.31 2   A 1 
ATOM   11   C C   . SER   A 1 2   ? -10.096 -12.700 28.053  1.00 20.67 2   A 1 
ATOM   12   O O   . SER   A 1 2   ? -11.100 -12.748 27.352  1.00 19.91 2   A 1 
ATOM   13   C CB  . SER   A 1 2   ? -10.213 -14.842 29.396  1.00 19.07 2   A 1 
ATOM   14   O OG  . SER   A 1 2   ? -11.566 -15.214 29.203  1.00 16.98 2   A 1 
ATOM   15   N N   . VAL   A 1 3   ? -8.989  -12.049 27.698  1.00 25.41 3   A 1 
ATOM   16   C CA  . VAL   A 1 3   ? -8.740  -11.632 26.316  1.00 24.04 3   A 1 
ATOM   17   C C   . VAL   A 1 3   ? -8.439  -12.924 25.561  1.00 23.96 3   A 1 
ATOM   18   O O   . VAL   A 1 3   ? -7.301  -13.382 25.559  1.00 22.49 3   A 1 
ATOM   19   C CB  . VAL   A 1 3   ? -7.591  -10.608 26.238  1.00 22.73 3   A 1 
ATOM   20   C CG1 . VAL   A 1 3   ? -7.360  -10.124 24.811  1.00 20.41 3   A 1 
ATOM   21   C CG2 . VAL   A 1 3   ? -7.892  -9.369  27.104  1.00 21.58 3   A 1 
ATOM   22   N N   . GLU   A 1 4   ? -9.494  -13.572 25.046  1.00 24.22 4   A 1 
ATOM   23   C CA  . GLU   A 1 4   ? -9.350  -14.823 24.309  1.00 24.31 4   A 1 
ATOM   24   C C   . GLU   A 1 4   ? -8.476  -14.627 23.069  1.00 24.58 4   A 1 
ATOM   25   O O   . GLU   A 1 4   ? -8.372  -13.532 22.505  1.00 22.74 4   A 1 
ATOM   26   C CB  . GLU   A 1 4   ? -10.715 -15.421 23.941  1.00 22.69 4   A 1 
ATOM   27   C CG  . GLU   A 1 4   ? -11.398 -16.080 25.153  1.00 20.00 4   A 1 
ATOM   28   C CD  . GLU   A 1 4   ? -12.715 -16.785 24.791  1.00 18.21 4   A 1 
ATOM   29   O OE1 . GLU   A 1 4   ? -13.072 -17.734 25.524  1.00 16.41 4   A 1 
ATOM   30   O OE2 . GLU   A 1 4   ? -13.377 -16.343 23.824  1.00 18.36 4   A 1 
ATOM   31   N N   . ASP   A 1 5   ? -7.824  -15.714 22.670  1.00 32.82 5   A 1 
ATOM   32   C CA  . ASP   A 1 5   ? -6.887  -15.759 21.557  1.00 32.64 5   A 1 
ATOM   33   C C   . ASP   A 1 5   ? -7.502  -15.234 20.257  1.00 32.06 5   A 1 
ATOM   34   O O   . ASP   A 1 5   ? -8.678  -15.420 19.954  1.00 29.98 5   A 1 
ATOM   35   C CB  . ASP   A 1 5   ? -6.384  -17.196 21.366  1.00 31.24 5   A 1 
ATOM   36   C CG  . ASP   A 1 5   ? -5.281  -17.580 22.355  1.00 27.87 5   A 1 
ATOM   37   O OD1 . ASP   A 1 5   ? -4.371  -16.742 22.543  1.00 27.40 5   A 1 
ATOM   38   O OD2 . ASP   A 1 5   ? -5.341  -18.709 22.879  1.00 27.60 5   A 1 
ATOM   39   N N   . GLY   A 1 6   ? -6.656  -14.608 19.432  1.00 42.73 6   A 1 
ATOM   40   C CA  . GLY   A 1 6   ? -7.014  -14.034 18.130  1.00 42.29 6   A 1 
ATOM   41   C C   . GLY   A 1 6   ? -7.383  -15.045 17.039  1.00 42.15 6   A 1 
ATOM   42   O O   . GLY   A 1 6   ? -7.341  -14.696 15.855  1.00 40.13 6   A 1 
ATOM   43   N N   . GLY   A 1 7   ? -7.739  -16.283 17.398  1.00 42.62 7   A 1 
ATOM   44   C CA  . GLY   A 1 7   ? -8.529  -17.132 16.529  1.00 42.27 7   A 1 
ATOM   45   C C   . GLY   A 1 7   ? -9.830  -16.396 16.238  1.00 42.29 7   A 1 
ATOM   46   O O   . GLY   A 1 7   ? -10.596 -16.123 17.157  1.00 40.88 7   A 1 
ATOM   47   N N   . MET   A 1 8   ? -10.078 -16.033 14.971  1.00 46.75 8   A 1 
ATOM   48   C CA  . MET   A 1 8   ? -11.396 -15.513 14.625  1.00 47.93 8   A 1 
ATOM   49   C C   . MET   A 1 8   ? -12.427 -16.508 15.151  1.00 48.16 8   A 1 
ATOM   50   O O   . MET   A 1 8   ? -12.305 -17.699 14.852  1.00 46.74 8   A 1 
ATOM   51   C CB  . MET   A 1 8   ? -11.560 -15.330 13.112  1.00 46.88 8   A 1 
ATOM   52   C CG  . MET   A 1 8   ? -11.114 -13.937 12.687  1.00 44.86 8   A 1 
ATOM   53   S SD  . MET   A 1 8   ? -11.495 -13.566 10.951  1.00 41.43 8   A 1 
ATOM   54   C CE  . MET   A 1 8   ? -9.840  -13.012 10.481  1.00 39.77 8   A 1 
ATOM   55   N N   . PRO   A 1 9   ? -13.422 -16.058 15.941  1.00 43.92 9   A 1 
ATOM   56   C CA  . PRO   A 1 9   ? -14.432 -16.939 16.510  1.00 44.90 9   A 1 
ATOM   57   C C   . PRO   A 1 9   ? -15.099 -17.731 15.391  1.00 45.36 9   A 1 
ATOM   58   O O   . PRO   A 1 9   ? -15.000 -17.337 14.226  1.00 43.24 9   A 1 
ATOM   59   C CB  . PRO   A 1 9   ? -15.408 -16.024 17.256  1.00 43.02 9   A 1 
ATOM   60   C CG  . PRO   A 1 9   ? -15.216 -14.662 16.604  1.00 42.05 9   A 1 
ATOM   61   C CD  . PRO   A 1 9   ? -13.741 -14.668 16.224  1.00 44.52 9   A 1 
ATOM   62   N N   . GLY   A 1 10  ? -15.811 -18.833 15.740  1.00 54.62 10  A 1 
ATOM   63   C CA  . GLY   A 1 10  ? -16.318 -19.875 14.830  1.00 54.85 10  A 1 
ATOM   64   C C   . GLY   A 1 10  ? -17.031 -19.412 13.543  1.00 55.99 10  A 1 
ATOM   65   O O   . GLY   A 1 10  ? -18.218 -19.670 13.329  1.00 52.24 10  A 1 
ATOM   66   N N   . LEU   A 1 11  ? -16.309 -18.696 12.685  1.00 62.60 11  A 1 
ATOM   67   C CA  . LEU   A 1 11  ? -16.672 -18.419 11.321  1.00 63.19 11  A 1 
ATOM   68   C C   . LEU   A 1 11  ? -16.715 -19.788 10.653  1.00 64.68 11  A 1 
ATOM   69   O O   . LEU   A 1 11  ? -15.688 -20.453 10.495  1.00 62.20 11  A 1 
ATOM   70   C CB  . LEU   A 1 11  ? -15.636 -17.474 10.679  1.00 60.14 11  A 1 
ATOM   71   C CG  . LEU   A 1 11  ? -15.691 -16.013 11.160  1.00 55.73 11  A 1 
ATOM   72   C CD1 . LEU   A 1 11  ? -14.503 -15.227 10.595  1.00 54.14 11  A 1 
ATOM   73   C CD2 . LEU   A 1 11  ? -16.967 -15.298 10.706  1.00 53.33 11  A 1 
ATOM   74   N N   . GLY   A 1 12  ? -17.912 -20.214 10.283  1.00 69.28 12  A 1 
ATOM   75   C CA  . GLY   A 1 12  ? -18.075 -21.448 9.525   1.00 74.15 12  A 1 
ATOM   76   C C   . GLY   A 1 12  ? -17.135 -21.472 8.315   1.00 76.72 12  A 1 
ATOM   77   O O   . GLY   A 1 12  ? -16.815 -20.414 7.755   1.00 70.93 12  A 1 
ATOM   78   N N   . ARG   A 1 13  ? -16.715 -22.658 7.876   1.00 76.39 13  A 1 
ATOM   79   C CA  . ARG   A 1 13  ? -15.738 -22.866 6.781   1.00 79.70 13  A 1 
ATOM   80   C C   . ARG   A 1 13  ? -15.876 -21.877 5.599   1.00 80.51 13  A 1 
ATOM   81   O O   . ARG   A 1 13  ? -14.855 -21.335 5.171   1.00 81.08 13  A 1 
ATOM   82   C CB  . ARG   A 1 13  ? -15.811 -24.317 6.259   1.00 74.81 13  A 1 
ATOM   83   C CG  . ARG   A 1 13  ? -15.217 -25.354 7.225   1.00 64.40 13  A 1 
ATOM   84   C CD  . ARG   A 1 13  ? -15.256 -26.752 6.580   1.00 61.43 13  A 1 
ATOM   85   N NE  . ARG   A 1 13  ? -14.626 -27.780 7.431   1.00 52.17 13  A 1 
ATOM   86   C CZ  . ARG   A 1 13  ? -14.558 -29.083 7.169   1.00 47.07 13  A 1 
ATOM   87   N NH1 . ARG   A 1 13  ? -15.085 -29.596 6.089   1.00 42.73 13  A 1 
ATOM   88   N NH2 . ARG   A 1 13  ? -13.957 -29.898 7.994   1.00 42.44 13  A 1 
ATOM   89   N N   . PRO   A 1 14  ? -17.103 -21.556 5.098   1.00 76.87 14  A 1 
ATOM   90   C CA  . PRO   A 1 14  ? -17.248 -20.618 3.981   1.00 82.25 14  A 1 
ATOM   91   C C   . PRO   A 1 14  ? -16.830 -19.181 4.321   1.00 84.07 14  A 1 
ATOM   92   O O   . PRO   A 1 14  ? -16.328 -18.470 3.450   1.00 80.99 14  A 1 
ATOM   93   C CB  . PRO   A 1 14  ? -18.725 -20.707 3.574   1.00 78.38 14  A 1 
ATOM   94   C CG  . PRO   A 1 14  ? -19.429 -21.225 4.822   1.00 74.71 14  A 1 
ATOM   95   C CD  . PRO   A 1 14  ? -18.378 -22.152 5.428   1.00 78.81 14  A 1 
ATOM   96   N N   . ARG   A 1 15  ? -17.003 -18.709 5.569   1.00 84.46 15  A 1 
ATOM   97   C CA  . ARG   A 1 15  ? -16.555 -17.372 5.988   1.00 85.51 15  A 1 
ATOM   98   C C   . ARG   A 1 15  ? -15.031 -17.316 6.141   1.00 86.71 15  A 1 
ATOM   99   O O   . ARG   A 1 15  ? -14.436 -16.322 5.735   1.00 85.76 15  A 1 
ATOM   100  C CB  . ARG   A 1 15  ? -17.254 -16.923 7.276   1.00 80.12 15  A 1 
ATOM   101  C CG  . ARG   A 1 15  ? -18.735 -16.558 7.082   1.00 67.55 15  A 1 
ATOM   102  C CD  . ARG   A 1 15  ? -19.307 -16.021 8.402   1.00 63.37 15  A 1 
ATOM   103  N NE  . ARG   A 1 15  ? -20.713 -15.588 8.286   1.00 54.23 15  A 1 
ATOM   104  C CZ  . ARG   A 1 15  ? -21.462 -15.107 9.271   1.00 48.82 15  A 1 
ATOM   105  N NH1 . ARG   A 1 15  ? -21.007 -14.980 10.488  1.00 44.55 15  A 1 
ATOM   106  N NH2 . ARG   A 1 15  ? -22.697 -14.750 9.049   1.00 42.87 15  A 1 
ATOM   107  N N   . GLN   A 1 16  ? -14.404 -18.371 6.648   1.00 89.04 16  A 1 
ATOM   108  C CA  . GLN   A 1 16  ? -12.942 -18.490 6.675   1.00 90.29 16  A 1 
ATOM   109  C C   . GLN   A 1 16  ? -12.361 -18.476 5.258   1.00 92.18 16  A 1 
ATOM   110  O O   . GLN   A 1 16  ? -11.435 -17.711 4.998   1.00 91.50 16  A 1 
ATOM   111  C CB  . GLN   A 1 16  ? -12.509 -19.764 7.405   1.00 86.60 16  A 1 
ATOM   112  C CG  . GLN   A 1 16  ? -12.710 -19.668 8.924   1.00 71.89 16  A 1 
ATOM   113  C CD  . GLN   A 1 16  ? -12.302 -20.951 9.647   1.00 66.04 16  A 1 
ATOM   114  O OE1 . GLN   A 1 16  ? -12.103 -21.994 9.048   1.00 57.81 16  A 1 
ATOM   115  N NE2 . GLN   A 1 16  ? -12.187 -20.924 10.955  1.00 55.52 16  A 1 
ATOM   116  N N   . ALA   A 1 17  ? -12.948 -19.211 4.318   1.00 90.46 17  A 1 
ATOM   117  C CA  . ALA   A 1 17  ? -12.508 -19.209 2.923   1.00 92.49 17  A 1 
ATOM   118  C C   . ALA   A 1 17  ? -12.604 -17.811 2.276   1.00 93.20 17  A 1 
ATOM   119  O O   . ALA   A 1 17  ? -11.664 -17.366 1.618   1.00 92.07 17  A 1 
ATOM   120  C CB  . ALA   A 1 17  ? -13.331 -20.244 2.145   1.00 91.29 17  A 1 
ATOM   121  N N   . ARG   A 1 18  ? -13.701 -17.073 2.523   1.00 93.00 18  A 1 
ATOM   122  C CA  . ARG   A 1 18  ? -13.856 -15.684 2.052   1.00 93.13 18  A 1 
ATOM   123  C C   . ARG   A 1 18  ? -12.814 -14.746 2.662   1.00 94.13 18  A 1 
ATOM   124  O O   . ARG   A 1 18  ? -12.287 -13.889 1.954   1.00 93.18 18  A 1 
ATOM   125  C CB  . ARG   A 1 18  ? -15.267 -15.160 2.364   1.00 89.84 18  A 1 
ATOM   126  C CG  . ARG   A 1 18  ? -16.334 -15.765 1.442   1.00 75.74 18  A 1 
ATOM   127  C CD  . ARG   A 1 18  ? -17.721 -15.265 1.857   1.00 72.61 18  A 1 
ATOM   128  N NE  . ARG   A 1 18  ? -18.794 -15.903 1.073   1.00 63.72 18  A 1 
ATOM   129  C CZ  . ARG   A 1 18  ? -20.086 -15.598 1.120   1.00 57.19 18  A 1 
ATOM   130  N NH1 . ARG   A 1 18  ? -20.544 -14.663 1.904   1.00 53.61 18  A 1 
ATOM   131  N NH2 . ARG   A 1 18  ? -20.942 -16.243 0.375   1.00 49.61 18  A 1 
ATOM   132  N N   . TRP   A 1 19  ? -12.499 -14.911 3.944   1.00 94.62 19  A 1 
ATOM   133  C CA  . TRP   A 1 19  ? -11.471 -14.113 4.609   1.00 95.53 19  A 1 
ATOM   134  C C   . TRP   A 1 19  ? -10.077 -14.397 4.044   1.00 96.33 19  A 1 
ATOM   135  O O   . TRP   A 1 19  ? -9.359  -13.464 3.689   1.00 95.65 19  A 1 
ATOM   136  C CB  . TRP   A 1 19  ? -11.512 -14.372 6.115   1.00 94.31 19  A 1 
ATOM   137  C CG  . TRP   A 1 19  ? -10.453 -13.612 6.840   1.00 93.14 19  A 1 
ATOM   138  C CD1 . TRP   A 1 19  ? -9.339  -14.142 7.395   1.00 89.66 19  A 1 
ATOM   139  C CD2 . TRP   A 1 19  ? -10.362 -12.168 7.031   1.00 92.34 19  A 1 
ATOM   140  N NE1 . TRP   A 1 19  ? -8.572  -13.120 7.946   1.00 88.83 19  A 1 
ATOM   141  C CE2 . TRP   A 1 19  ? -9.158  -11.899 7.742   1.00 91.26 19  A 1 
ATOM   142  C CE3 . TRP   A 1 19  ? -11.179 -11.076 6.682   1.00 89.09 19  A 1 
ATOM   143  C CZ2 . TRP   A 1 19  ? -8.777  -10.589 8.110   1.00 88.42 19  A 1 
ATOM   144  C CZ3 . TRP   A 1 19  ? -10.803 -9.770  7.045   1.00 87.37 19  A 1 
ATOM   145  C CH2 . TRP   A 1 19  ? -9.615  -9.532  7.752   1.00 87.54 19  A 1 
ATOM   146  N N   . THR   A 1 20  ? -9.720  -15.665 3.879   1.00 94.79 20  A 1 
ATOM   147  C CA  . THR   A 1 20  ? -8.449  -16.062 3.257   1.00 94.73 20  A 1 
ATOM   148  C C   . THR   A 1 20  ? -8.333  -15.513 1.835   1.00 95.74 20  A 1 
ATOM   149  O O   . THR   A 1 20  ? -7.304  -14.937 1.492   1.00 95.64 20  A 1 
ATOM   150  C CB  . THR   A 1 20  ? -8.301  -17.591 3.246   1.00 93.37 20  A 1 
ATOM   151  O OG1 . THR   A 1 20  ? -8.391  -18.078 4.563   1.00 84.96 20  A 1 
ATOM   152  C CG2 . THR   A 1 20  ? -6.947  -18.045 2.701   1.00 82.00 20  A 1 
ATOM   153  N N   . LEU   A 1 21  ? -9.396  -15.605 1.030   1.00 95.71 21  A 1 
ATOM   154  C CA  . LEU   A 1 21  ? -9.420  -15.025 -0.314  1.00 95.98 21  A 1 
ATOM   155  C C   . LEU   A 1 21  ? -9.204  -13.505 -0.283  1.00 96.54 21  A 1 
ATOM   156  O O   . LEU   A 1 21  ? -8.433  -12.978 -1.084  1.00 96.56 21  A 1 
ATOM   157  C CB  . LEU   A 1 21  ? -10.752 -15.393 -0.993  1.00 95.50 21  A 1 
ATOM   158  C CG  . LEU   A 1 21  ? -10.877 -14.883 -2.444  1.00 88.09 21  A 1 
ATOM   159  C CD1 . LEU   A 1 21  ? -9.840  -15.517 -3.367  1.00 81.84 21  A 1 
ATOM   160  C CD2 . LEU   A 1 21  ? -12.276 -15.202 -2.979  1.00 82.75 21  A 1 
ATOM   161  N N   . MET   A 1 22  ? -9.835  -12.797 0.661   1.00 96.06 22  A 1 
ATOM   162  C CA  . MET   A 1 22  ? -9.653  -11.352 0.825   1.00 96.04 22  A 1 
ATOM   163  C C   . MET   A 1 22  ? -8.205  -10.992 1.193   1.00 96.91 22  A 1 
ATOM   164  O O   . MET   A 1 22  ? -7.655  -10.040 0.631   1.00 96.68 22  A 1 
ATOM   165  C CB  . MET   A 1 22  ? -10.638 -10.848 1.882   1.00 94.48 22  A 1 
ATOM   166  C CG  . MET   A 1 22  ? -10.612 -9.326  2.038   1.00 86.17 22  A 1 
ATOM   167  S SD  . MET   A 1 22  ? -11.715 -8.716  3.340   1.00 79.55 22  A 1 
ATOM   168  C CE  . MET   A 1 22  ? -13.332 -9.131  2.636   1.00 69.86 22  A 1 
ATOM   169  N N   . LEU   A 1 23  ? -7.566  -11.753 2.086   1.00 96.71 23  A 1 
ATOM   170  C CA  . LEU   A 1 23  ? -6.161  -11.551 2.452   1.00 96.87 23  A 1 
ATOM   171  C C   . LEU   A 1 23  ? -5.222  -11.796 1.263   1.00 97.26 23  A 1 
ATOM   172  O O   . LEU   A 1 23  ? -4.324  -10.988 1.023   1.00 97.12 23  A 1 
ATOM   173  C CB  . LEU   A 1 23  ? -5.778  -12.467 3.627   1.00 96.57 23  A 1 
ATOM   174  C CG  . LEU   A 1 23  ? -6.419  -12.120 4.984   1.00 94.84 23  A 1 
ATOM   175  C CD1 . LEU   A 1 23  ? -5.993  -13.162 6.017   1.00 92.84 23  A 1 
ATOM   176  C CD2 . LEU   A 1 23  ? -5.994  -10.744 5.491   1.00 92.38 23  A 1 
ATOM   177  N N   . LEU   A 1 24  ? -5.457  -12.864 0.493   1.00 97.18 24  A 1 
ATOM   178  C CA  . LEU   A 1 24  ? -4.682  -13.167 -0.711  1.00 97.12 24  A 1 
ATOM   179  C C   . LEU   A 1 24  ? -4.840  -12.070 -1.768  1.00 97.26 24  A 1 
ATOM   180  O O   . LEU   A 1 24  ? -3.843  -11.579 -2.296  1.00 97.00 24  A 1 
ATOM   181  C CB  . LEU   A 1 24  ? -5.116  -14.530 -1.281  1.00 96.76 24  A 1 
ATOM   182  C CG  . LEU   A 1 24  ? -4.692  -15.749 -0.437  1.00 92.63 24  A 1 
ATOM   183  C CD1 . LEU   A 1 24  ? -5.324  -17.012 -1.029  1.00 88.46 24  A 1 
ATOM   184  C CD2 . LEU   A 1 24  ? -3.178  -15.930 -0.399  1.00 88.71 24  A 1 
ATOM   185  N N   . LEU   A 1 25  ? -6.071  -11.624 -2.023  1.00 97.37 25  A 1 
ATOM   186  C CA  . LEU   A 1 25  ? -6.340  -10.557 -2.979  1.00 97.24 25  A 1 
ATOM   187  C C   . LEU   A 1 25  ? -5.727  -9.225  -2.530  1.00 97.29 25  A 1 
ATOM   188  O O   . LEU   A 1 25  ? -5.111  -8.532  -3.335  1.00 97.08 25  A 1 
ATOM   189  C CB  . LEU   A 1 25  ? -7.860  -10.460 -3.198  1.00 96.85 25  A 1 
ATOM   190  C CG  . LEU   A 1 25  ? -8.270  -9.490  -4.325  1.00 86.21 25  A 1 
ATOM   191  C CD1 . LEU   A 1 25  ? -7.756  -9.933  -5.689  1.00 82.56 25  A 1 
ATOM   192  C CD2 . LEU   A 1 25  ? -9.798  -9.402  -4.388  1.00 83.24 25  A 1 
ATOM   193  N N   . SER   A 1 26  ? -5.820  -8.886  -1.245  1.00 97.58 26  A 1 
ATOM   194  C CA  . SER   A 1 26  ? -5.184  -7.691  -0.681  1.00 97.46 26  A 1 
ATOM   195  C C   . SER   A 1 26  ? -3.661  -7.735  -0.832  1.00 97.52 26  A 1 
ATOM   196  O O   . SER   A 1 26  ? -3.051  -6.752  -1.248  1.00 97.14 26  A 1 
ATOM   197  C CB  . SER   A 1 26  ? -5.565  -7.536  0.796   1.00 97.09 26  A 1 
ATOM   198  O OG  . SER   A 1 26  ? -5.127  -6.288  1.288   1.00 90.01 26  A 1 
ATOM   199  N N   . THR   A 1 27  ? -3.053  -8.887  -0.557  1.00 97.75 27  A 1 
ATOM   200  C CA  . THR   A 1 27  ? -1.609  -9.104  -0.719  1.00 97.54 27  A 1 
ATOM   201  C C   . THR   A 1 27  ? -1.190  -8.949  -2.183  1.00 97.21 27  A 1 
ATOM   202  O O   . THR   A 1 27  ? -0.217  -8.251  -2.470  1.00 96.30 27  A 1 
ATOM   203  C CB  . THR   A 1 27  ? -1.211  -10.492 -0.191  1.00 97.22 27  A 1 
ATOM   204  O OG1 . THR   A 1 27  ? -1.606  -10.635 1.156   1.00 92.30 27  A 1 
ATOM   205  C CG2 . THR   A 1 27  ? 0.293   -10.723 -0.226  1.00 92.27 27  A 1 
ATOM   206  N N   . ALA   A 1 28  ? -1.947  -9.531  -3.110  1.00 97.63 28  A 1 
ATOM   207  C CA  . ALA   A 1 28  ? -1.683  -9.429  -4.541  1.00 97.29 28  A 1 
ATOM   208  C C   . ALA   A 1 28  ? -1.784  -7.980  -5.048  1.00 96.97 28  A 1 
ATOM   209  O O   . ALA   A 1 28  ? -0.855  -7.495  -5.692  1.00 96.04 28  A 1 
ATOM   210  C CB  . ALA   A 1 28  ? -2.643  -10.364 -5.285  1.00 96.72 28  A 1 
ATOM   211  N N   . MET   A 1 29  ? -2.859  -7.265  -4.702  1.00 96.90 29  A 1 
ATOM   212  C CA  . MET   A 1 29  ? -3.052  -5.873  -5.123  1.00 96.47 29  A 1 
ATOM   213  C C   . MET   A 1 29  ? -1.997  -4.935  -4.533  1.00 95.87 29  A 1 
ATOM   214  O O   . MET   A 1 29  ? -1.510  -4.045  -5.225  1.00 94.87 29  A 1 
ATOM   215  C CB  . MET   A 1 29  ? -4.462  -5.396  -4.743  1.00 95.89 29  A 1 
ATOM   216  C CG  . MET   A 1 29  ? -5.576  -6.073  -5.553  1.00 89.98 29  A 1 
ATOM   217  S SD  . MET   A 1 29  ? -5.522  -5.801  -7.345  1.00 85.13 29  A 1 
ATOM   218  C CE  . MET   A 1 29  ? -4.758  -7.331  -7.910  1.00 73.58 29  A 1 
ATOM   219  N N   . TYR   A 1 30  ? -1.602  -5.149  -3.274  1.00 97.19 30  A 1 
ATOM   220  C CA  . TYR   A 1 30  ? -0.548  -4.345  -2.647  1.00 96.77 30  A 1 
ATOM   221  C C   . TYR   A 1 30  ? 0.816   -4.584  -3.314  1.00 96.22 30  A 1 
ATOM   222  O O   . TYR   A 1 30  ? 1.555   -3.633  -3.573  1.00 95.40 30  A 1 
ATOM   223  C CB  . TYR   A 1 30  ? -0.502  -4.648  -1.139  1.00 96.33 30  A 1 
ATOM   224  C CG  . TYR   A 1 30  ? 0.210   -3.577  -0.339  1.00 96.05 30  A 1 
ATOM   225  C CD1 . TYR   A 1 30  ? 1.615   -3.510  -0.301  1.00 94.28 30  A 1 
ATOM   226  C CD2 . TYR   A 1 30  ? -0.538  -2.609  0.358   1.00 93.95 30  A 1 
ATOM   227  C CE1 . TYR   A 1 30  ? 2.265   -2.482  0.395   1.00 93.19 30  A 1 
ATOM   228  C CE2 . TYR   A 1 30  ? 0.104   -1.577  1.064   1.00 92.77 30  A 1 
ATOM   229  C CZ  . TYR   A 1 30  ? 1.510   -1.515  1.068   1.00 93.36 30  A 1 
ATOM   230  O OH  . TYR   A 1 30  ? 2.141   -0.492  1.739   1.00 91.12 30  A 1 
ATOM   231  N N   . GLY   A 1 31  ? 1.139   -5.832  -3.622  1.00 95.76 31  A 1 
ATOM   232  C CA  . GLY   A 1 31  ? 2.400   -6.205  -4.267  1.00 94.92 31  A 1 
ATOM   233  C C   . GLY   A 1 31  ? 2.499   -5.792  -5.736  1.00 94.78 31  A 1 
ATOM   234  O O   . GLY   A 1 31  ? 3.595   -5.486  -6.208  1.00 93.34 31  A 1 
ATOM   235  N N   . ALA   A 1 32  ? 1.369   -5.731  -6.448  1.00 94.86 32  A 1 
ATOM   236  C CA  . ALA   A 1 32  ? 1.338   -5.371  -7.865  1.00 94.23 32  A 1 
ATOM   237  C C   . ALA   A 1 32  ? 1.630   -3.886  -8.137  1.00 93.75 32  A 1 
ATOM   238  O O   . ALA   A 1 32  ? 2.039   -3.534  -9.243  1.00 92.23 32  A 1 
ATOM   239  C CB  . ALA   A 1 32  ? -0.029  -5.775  -8.431  1.00 93.46 32  A 1 
ATOM   240  N N   . HIS   A 1 33  ? 1.449   -3.008  -7.143  1.00 93.13 33  A 1 
ATOM   241  C CA  . HIS   A 1 33  ? 1.531   -1.559  -7.346  1.00 91.40 33  A 1 
ATOM   242  C C   . HIS   A 1 33  ? 2.874   -1.095  -7.936  1.00 91.52 33  A 1 
ATOM   243  O O   . HIS   A 1 33  ? 2.891   -0.395  -8.947  1.00 91.30 33  A 1 
ATOM   244  C CB  . HIS   A 1 33  ? 1.270   -0.845  -6.013  1.00 89.70 33  A 1 
ATOM   245  C CG  . HIS   A 1 33  ? 1.475   0.640   -6.110  1.00 86.61 33  A 1 
ATOM   246  N ND1 . HIS   A 1 33  ? 2.487   1.364   -5.516  1.00 77.07 33  A 1 
ATOM   247  C CD2 . HIS   A 1 33  ? 0.736   1.524   -6.857  1.00 76.29 33  A 1 
ATOM   248  C CE1 . HIS   A 1 33  ? 2.343   2.650   -5.881  1.00 77.01 33  A 1 
ATOM   249  N NE2 . HIS   A 1 33  ? 1.296   2.783   -6.697  1.00 78.05 33  A 1 
ATOM   250  N N   . ALA   A 1 34  ? 3.993   -1.464  -7.317  1.00 91.00 34  A 1 
ATOM   251  C CA  . ALA   A 1 34  ? 5.305   -0.973  -7.743  1.00 89.29 34  A 1 
ATOM   252  C C   . ALA   A 1 34  ? 5.729   -1.495  -9.137  1.00 89.46 34  A 1 
ATOM   253  O O   . ALA   A 1 34  ? 6.149   -0.671  -9.950  1.00 88.60 34  A 1 
ATOM   254  C CB  . ALA   A 1 34  ? 6.340   -1.236  -6.642  1.00 87.16 34  A 1 
ATOM   255  N N   . PRO   A 1 35  ? 5.555   -2.789  -9.488  1.00 90.27 35  A 1 
ATOM   256  C CA  . PRO   A 1 35  ? 5.785   -3.265  -10.855 1.00 89.43 35  A 1 
ATOM   257  C C   . PRO   A 1 35  ? 4.916   -2.558  -11.903 1.00 89.27 35  A 1 
ATOM   258  O O   . PRO   A 1 35  ? 5.423   -2.146  -12.940 1.00 87.85 35  A 1 
ATOM   259  C CB  . PRO   A 1 35  ? 5.498   -4.769  -10.823 1.00 88.07 35  A 1 
ATOM   260  C CG  . PRO   A 1 35  ? 5.756   -5.153  -9.373  1.00 86.82 35  A 1 
ATOM   261  C CD  . PRO   A 1 35  ? 5.305   -3.919  -8.604  1.00 89.60 35  A 1 
ATOM   262  N N   . LEU   A 1 36  ? 3.624   -2.349  -11.624 1.00 90.21 36  A 1 
ATOM   263  C CA  . LEU   A 1 36  ? 2.732   -1.628  -12.535 1.00 89.80 36  A 1 
ATOM   264  C C   . LEU   A 1 36  ? 3.144   -0.158  -12.698 1.00 88.62 36  A 1 
ATOM   265  O O   . LEU   A 1 36  ? 3.078   0.376   -13.802 1.00 87.55 36  A 1 
ATOM   266  C CB  . LEU   A 1 36  ? 1.283   -1.718  -12.031 1.00 89.88 36  A 1 
ATOM   267  C CG  . LEU   A 1 36  ? 0.634   -3.110  -12.144 1.00 87.72 36  A 1 
ATOM   268  C CD1 . LEU   A 1 36  ? -0.739  -3.072  -11.472 1.00 84.99 36  A 1 
ATOM   269  C CD2 . LEU   A 1 36  ? 0.450   -3.546  -13.596 1.00 84.45 36  A 1 
ATOM   270  N N   . LEU   A 1 37  ? 3.598   0.490   -11.624 1.00 89.34 37  A 1 
ATOM   271  C CA  . LEU   A 1 37  ? 4.121   1.855   -11.685 1.00 87.51 37  A 1 
ATOM   272  C C   . LEU   A 1 37  ? 5.406   1.927   -12.520 1.00 86.56 37  A 1 
ATOM   273  O O   . LEU   A 1 37  ? 5.569   2.872   -13.288 1.00 84.96 37  A 1 
ATOM   274  C CB  . LEU   A 1 37  ? 4.330   2.377   -10.255 1.00 86.07 37  A 1 
ATOM   275  C CG  . LEU   A 1 37  ? 4.765   3.854   -10.184 1.00 82.74 37  A 1 
ATOM   276  C CD1 . LEU   A 1 37  ? 3.686   4.799   -10.713 1.00 78.82 37  A 1 
ATOM   277  C CD2 . LEU   A 1 37  ? 5.061   4.230   -8.733  1.00 78.35 37  A 1 
ATOM   278  N N   . ALA   A 1 38  ? 6.282   0.934   -12.422 1.00 87.77 38  A 1 
ATOM   279  C CA  . ALA   A 1 38  ? 7.494   0.859   -13.238 1.00 85.96 38  A 1 
ATOM   280  C C   . ALA   A 1 38  ? 7.174   0.747   -14.741 1.00 85.87 38  A 1 
ATOM   281  O O   . ALA   A 1 38  ? 7.834   1.395   -15.548 1.00 84.53 38  A 1 
ATOM   282  C CB  . ALA   A 1 38  ? 8.354   -0.309  -12.748 1.00 84.50 38  A 1 
ATOM   283  N N   . LEU   A 1 39  ? 6.103   0.032   -15.117 1.00 86.56 39  A 1 
ATOM   284  C CA  . LEU   A 1 39  ? 5.628   -0.040  -16.509 1.00 86.01 39  A 1 
ATOM   285  C C   . LEU   A 1 39  ? 5.055   1.287   -17.045 1.00 85.01 39  A 1 
ATOM   286  O O   . LEU   A 1 39  ? 4.884   1.434   -18.254 1.00 82.10 39  A 1 
ATOM   287  C CB  . LEU   A 1 39  ? 4.570   -1.149  -16.636 1.00 86.06 39  A 1 
ATOM   288  C CG  . LEU   A 1 39  ? 5.092   -2.582  -16.408 1.00 84.88 39  A 1 
ATOM   289  C CD1 . LEU   A 1 39  ? 3.913   -3.551  -16.423 1.00 81.01 39  A 1 
ATOM   290  C CD2 . LEU   A 1 39  ? 6.087   -3.012  -17.485 1.00 80.23 39  A 1 
ATOM   291  N N   . CYS   A 1 40  ? 4.745   2.247   -16.168 1.00 86.70 40  A 1 
ATOM   292  C CA  . CYS   A 1 40  ? 4.319   3.585   -16.587 1.00 85.18 40  A 1 
ATOM   293  C C   . CYS   A 1 40  ? 5.490   4.511   -16.923 1.00 84.22 40  A 1 
ATOM   294  O O   . CYS   A 1 40  ? 5.251   5.606   -17.425 1.00 79.41 40  A 1 
ATOM   295  C CB  . CYS   A 1 40  ? 3.473   4.249   -15.492 1.00 83.17 40  A 1 
ATOM   296  S SG  . CYS   A 1 40  ? 1.999   3.281   -15.108 1.00 78.94 40  A 1 
ATOM   297  N N   . HIS   A 1 41  ? 6.729   4.144   -16.570 1.00 84.54 41  A 1 
ATOM   298  C CA  . HIS   A 1 41  ? 7.872   5.029   -16.754 1.00 83.12 41  A 1 
ATOM   299  C C   . HIS   A 1 41  ? 8.163   5.222   -18.244 1.00 81.97 41  A 1 
ATOM   300  O O   . HIS   A 1 41  ? 8.269   4.266   -19.006 1.00 79.22 41  A 1 
ATOM   301  C CB  . HIS   A 1 41  ? 9.109   4.514   -16.004 1.00 80.79 41  A 1 
ATOM   302  C CG  . HIS   A 1 41  ? 9.062   4.700   -14.508 1.00 77.76 41  A 1 
ATOM   303  N ND1 . HIS   A 1 41  ? 10.176  4.788   -13.688 1.00 66.86 41  A 1 
ATOM   304  C CD2 . HIS   A 1 41  ? 7.976   4.815   -13.683 1.00 67.99 41  A 1 
ATOM   305  C CE1 . HIS   A 1 41  ? 9.763   4.940   -12.426 1.00 67.31 41  A 1 
ATOM   306  N NE2 . HIS   A 1 41  ? 8.429   4.967   -12.380 1.00 69.42 41  A 1 
ATOM   307  N N   . VAL   A 1 42  ? 8.330   6.482   -18.634 1.00 82.39 42  A 1 
ATOM   308  C CA  . VAL   A 1 42  ? 8.795   6.919   -19.950 1.00 81.55 42  A 1 
ATOM   309  C C   . VAL   A 1 42  ? 10.065  7.727   -19.713 1.00 79.80 42  A 1 
ATOM   310  O O   . VAL   A 1 42  ? 10.082  8.610   -18.858 1.00 72.83 42  A 1 
ATOM   311  C CB  . VAL   A 1 42  ? 7.712   7.731   -20.683 1.00 77.14 42  A 1 
ATOM   312  C CG1 . VAL   A 1 42  ? 8.183   8.140   -22.076 1.00 70.36 42  A 1 
ATOM   313  C CG2 . VAL   A 1 42  ? 6.419   6.918   -20.839 1.00 73.16 42  A 1 
ATOM   314  N N   . ASP   A 1 43  ? 11.154  7.372   -20.389 1.00 76.83 43  A 1 
ATOM   315  C CA  . ASP   A 1 43  ? 12.476  7.999   -20.219 1.00 75.82 43  A 1 
ATOM   316  C C   . ASP   A 1 43  ? 12.936  8.096   -18.750 1.00 75.48 43  A 1 
ATOM   317  O O   . ASP   A 1 43  ? 13.470  9.106   -18.282 1.00 68.82 43  A 1 
ATOM   318  C CB  . ASP   A 1 43  ? 12.534  9.330   -20.979 1.00 72.00 43  A 1 
ATOM   319  C CG  . ASP   A 1 43  ? 12.217  9.147   -22.464 1.00 66.43 43  A 1 
ATOM   320  O OD1 . ASP   A 1 43  ? 12.605  8.085   -23.004 1.00 60.13 43  A 1 
ATOM   321  O OD2 . ASP   A 1 43  ? 11.572  10.050  -23.025 1.00 59.88 43  A 1 
ATOM   322  N N   . GLY   A 1 44  ? 12.670  7.038   -17.978 1.00 74.67 44  A 1 
ATOM   323  C CA  . GLY   A 1 44  ? 13.038  6.962   -16.562 1.00 73.68 44  A 1 
ATOM   324  C C   . GLY   A 1 44  ? 12.196  7.829   -15.620 1.00 76.17 44  A 1 
ATOM   325  O O   . GLY   A 1 44  ? 12.492  7.895   -14.426 1.00 71.95 44  A 1 
ATOM   326  N N   . ARG   A 1 45  ? 11.136  8.474   -16.109 1.00 79.25 45  A 1 
ATOM   327  C CA  . ARG   A 1 45  ? 10.252  9.332   -15.311 1.00 79.71 45  A 1 
ATOM   328  C C   . ARG   A 1 45  ? 8.796   8.889   -15.420 1.00 81.11 45  A 1 
ATOM   329  O O   . ARG   A 1 45  ? 8.369   8.324   -16.416 1.00 77.40 45  A 1 
ATOM   330  C CB  . ARG   A 1 45  ? 10.425  10.800  -15.718 1.00 74.50 45  A 1 
ATOM   331  C CG  . ARG   A 1 45  ? 11.848  11.305  -15.431 1.00 64.50 45  A 1 
ATOM   332  C CD  . ARG   A 1 45  ? 11.974  12.791  -15.765 1.00 60.77 45  A 1 
ATOM   333  N NE  . ARG   A 1 45  ? 13.347  13.266  -15.549 1.00 52.27 45  A 1 
ATOM   334  C CZ  . ARG   A 1 45  ? 13.777  14.510  -15.702 1.00 45.77 45  A 1 
ATOM   335  N NH1 . ARG   A 1 45  ? 12.968  15.473  -16.046 1.00 43.57 45  A 1 
ATOM   336  N NH2 . ARG   A 1 45  ? 15.038  14.793  -15.522 1.00 38.96 45  A 1 
ATOM   337  N N   . VAL   A 1 46  ? 8.025   9.188   -14.380 1.00 79.82 46  A 1 
ATOM   338  C CA  . VAL   A 1 46  ? 6.571   9.014   -14.409 1.00 80.07 46  A 1 
ATOM   339  C C   . VAL   A 1 46  ? 5.969   10.158  -15.240 1.00 81.62 46  A 1 
ATOM   340  O O   . VAL   A 1 46  ? 6.212   11.319  -14.908 1.00 79.63 46  A 1 
ATOM   341  C CB  . VAL   A 1 46  ? 5.985   8.976   -12.988 1.00 76.78 46  A 1 
ATOM   342  C CG1 . VAL   A 1 46  ? 4.502   8.650   -13.037 1.00 69.43 46  A 1 
ATOM   343  C CG2 . VAL   A 1 46  ? 6.647   7.901   -12.117 1.00 71.56 46  A 1 
ATOM   344  N N   . PRO   A 1 47  ? 5.182   9.872   -16.304 1.00 81.40 47  A 1 
ATOM   345  C CA  . PRO   A 1 47  ? 4.710   10.902  -17.235 1.00 80.76 47  A 1 
ATOM   346  C C   . PRO   A 1 47  ? 3.563   11.757  -16.686 1.00 82.29 47  A 1 
ATOM   347  O O   . PRO   A 1 47  ? 3.248   12.805  -17.243 1.00 78.17 47  A 1 
ATOM   348  C CB  . PRO   A 1 47  ? 4.289   10.127  -18.488 1.00 76.47 47  A 1 
ATOM   349  C CG  . PRO   A 1 47  ? 3.836   8.779   -17.935 1.00 75.46 47  A 1 
ATOM   350  C CD  . PRO   A 1 47  ? 4.796   8.551   -16.775 1.00 79.20 47  A 1 
ATOM   351  N N   . PHE   A 1 48  ? 2.925   11.319  -15.600 1.00 82.59 48  A 1 
ATOM   352  C CA  . PHE   A 1 48  ? 1.824   12.027  -14.962 1.00 83.62 48  A 1 
ATOM   353  C C   . PHE   A 1 48  ? 2.247   12.652  -13.632 1.00 84.57 48  A 1 
ATOM   354  O O   . PHE   A 1 48  ? 3.188   12.214  -12.967 1.00 83.69 48  A 1 
ATOM   355  C CB  . PHE   A 1 48  ? 0.621   11.090  -14.793 1.00 82.10 48  A 1 
ATOM   356  C CG  . PHE   A 1 48  ? 0.913   9.821   -14.022 1.00 82.42 48  A 1 
ATOM   357  C CD1 . PHE   A 1 48  ? 1.164   8.621   -14.719 1.00 79.82 48  A 1 
ATOM   358  C CD2 . PHE   A 1 48  ? 0.935   9.814   -12.619 1.00 80.39 48  A 1 
ATOM   359  C CE1 . PHE   A 1 48  ? 1.436   7.438   -14.020 1.00 78.44 48  A 1 
ATOM   360  C CE2 . PHE   A 1 48  ? 1.213   8.629   -11.913 1.00 79.09 48  A 1 
ATOM   361  C CZ  . PHE   A 1 48  ? 1.463   7.442   -12.615 1.00 78.24 48  A 1 
ATOM   362  N N   . ARG   A 1 49  ? 1.497   13.652  -13.196 1.00 85.15 49  A 1 
ATOM   363  C CA  . ARG   A 1 49  ? 1.715   14.279  -11.895 1.00 85.74 49  A 1 
ATOM   364  C C   . ARG   A 1 49  ? 1.333   13.306  -10.767 1.00 87.17 49  A 1 
ATOM   365  O O   . ARG   A 1 49  ? 0.185   12.878  -10.711 1.00 86.28 49  A 1 
ATOM   366  C CB  . ARG   A 1 49  ? 0.922   15.591  -11.853 1.00 82.94 49  A 1 
ATOM   367  C CG  . ARG   A 1 49  ? 1.236   16.403  -10.597 1.00 77.82 49  A 1 
ATOM   368  C CD  . ARG   A 1 49  ? 0.514   17.748  -10.662 1.00 75.03 49  A 1 
ATOM   369  N NE  . ARG   A 1 49  ? 0.758   18.529  -9.449  1.00 69.57 49  A 1 
ATOM   370  C CZ  . ARG   A 1 49  ? 0.240   19.705  -9.162  1.00 63.73 49  A 1 
ATOM   371  N NH1 . ARG   A 1 49  ? -0.547  20.341  -9.988  1.00 60.93 49  A 1 
ATOM   372  N NH2 . ARG   A 1 49  ? 0.507   20.259  -8.027  1.00 56.39 49  A 1 
ATOM   373  N N   . PRO   A 1 50  ? 2.234   12.987  -9.817  1.00 86.27 50  A 1 
ATOM   374  C CA  . PRO   A 1 50  ? 1.916   12.021  -8.756  1.00 86.85 50  A 1 
ATOM   375  C C   . PRO   A 1 50  ? 0.710   12.415  -7.895  1.00 89.07 50  A 1 
ATOM   376  O O   . PRO   A 1 50  ? -0.086  11.556  -7.522  1.00 88.78 50  A 1 
ATOM   377  C CB  . PRO   A 1 50  ? 3.195   11.901  -7.929  1.00 84.10 50  A 1 
ATOM   378  C CG  . PRO   A 1 50  ? 4.302   12.244  -8.917  1.00 81.22 50  A 1 
ATOM   379  C CD  . PRO   A 1 50  ? 3.647   13.314  -9.794  1.00 83.42 50  A 1 
ATOM   380  N N   . SER   A 1 51  ? 0.514   13.712  -7.620  1.00 87.38 51  A 1 
ATOM   381  C CA  . SER   A 1 51  ? -0.665  14.198  -6.892  1.00 87.56 51  A 1 
ATOM   382  C C   . SER   A 1 51  ? -1.982  13.955  -7.643  1.00 89.30 51  A 1 
ATOM   383  O O   . SER   A 1 51  ? -3.001  13.715  -7.002  1.00 88.83 51  A 1 
ATOM   384  C CB  . SER   A 1 51  ? -0.527  15.688  -6.556  1.00 85.30 51  A 1 
ATOM   385  O OG  . SER   A 1 51  ? -0.349  16.458  -7.726  1.00 76.09 51  A 1 
ATOM   386  N N   . SER   A 1 52  ? -1.968  13.948  -8.978  1.00 89.14 52  A 1 
ATOM   387  C CA  . SER   A 1 52  ? -3.131  13.584  -9.794  1.00 89.91 52  A 1 
ATOM   388  C C   . SER   A 1 52  ? -3.490  12.111  -9.606  1.00 91.47 52  A 1 
ATOM   389  O O   . SER   A 1 52  ? -4.659  11.789  -9.423  1.00 91.14 52  A 1 
ATOM   390  C CB  . SER   A 1 52  ? -2.879  13.844  -11.286 1.00 88.23 52  A 1 
ATOM   391  O OG  . SER   A 1 52  ? -2.459  15.173  -11.509 1.00 78.93 52  A 1 
ATOM   392  N N   . ALA   A 1 53  ? -2.503  11.214  -9.570  1.00 91.26 53  A 1 
ATOM   393  C CA  . ALA   A 1 53  ? -2.735  9.792   -9.320  1.00 91.83 53  A 1 
ATOM   394  C C   . ALA   A 1 53  ? -3.335  9.538   -7.925  1.00 93.24 53  A 1 
ATOM   395  O O   . ALA   A 1 53  ? -4.256  8.731   -7.789  1.00 93.26 53  A 1 
ATOM   396  C CB  . ALA   A 1 53  ? -1.423  9.028   -9.516  1.00 90.67 53  A 1 
ATOM   397  N N   . VAL   A 1 54  ? -2.875  10.260  -6.902  1.00 92.23 54  A 1 
ATOM   398  C CA  . VAL   A 1 54  ? -3.450  10.190  -5.545  1.00 92.84 54  A 1 
ATOM   399  C C   . VAL   A 1 54  ? -4.910  10.655  -5.553  1.00 93.88 54  A 1 
ATOM   400  O O   . VAL   A 1 54  ? -5.778  9.932   -5.061  1.00 94.17 54  A 1 
ATOM   401  C CB  . VAL   A 1 54  ? -2.610  10.992  -4.529  1.00 92.21 54  A 1 
ATOM   402  C CG1 . VAL   A 1 54  ? -3.235  10.970  -3.131  1.00 89.19 54  A 1 
ATOM   403  C CG2 . VAL   A 1 54  ? -1.198  10.403  -4.387  1.00 89.63 54  A 1 
ATOM   404  N N   . LEU   A 1 55  ? -5.206  11.804  -6.158  1.00 93.49 55  A 1 
ATOM   405  C CA  . LEU   A 1 55  ? -6.566  12.342  -6.258  1.00 93.85 55  A 1 
ATOM   406  C C   . LEU   A 1 55  ? -7.504  11.397  -7.022  1.00 94.47 55  A 1 
ATOM   407  O O   . LEU   A 1 55  ? -8.597  11.093  -6.542  1.00 94.52 55  A 1 
ATOM   408  C CB  . LEU   A 1 55  ? -6.504  13.735  -6.916  1.00 93.39 55  A 1 
ATOM   409  C CG  . LEU   A 1 55  ? -7.882  14.372  -7.192  1.00 92.20 55  A 1 
ATOM   410  C CD1 . LEU   A 1 55  ? -8.706  14.561  -5.921  1.00 89.94 55  A 1 
ATOM   411  C CD2 . LEU   A 1 55  ? -7.698  15.736  -7.855  1.00 89.61 55  A 1 
ATOM   412  N N   . LEU   A 1 56  ? -7.084  10.889  -8.179  1.00 94.26 56  A 1 
ATOM   413  C CA  . LEU   A 1 56  ? -7.878  9.951   -8.979  1.00 94.64 56  A 1 
ATOM   414  C C   . LEU   A 1 56  ? -8.106  8.622   -8.248  1.00 95.41 56  A 1 
ATOM   415  O O   . LEU   A 1 56  ? -9.176  8.034   -8.365  1.00 95.48 56  A 1 
ATOM   416  C CB  . LEU   A 1 56  ? -7.191  9.716   -10.334 1.00 93.85 56  A 1 
ATOM   417  C CG  . LEU   A 1 56  ? -7.207  10.935  -11.281 1.00 90.92 56  A 1 
ATOM   418  C CD1 . LEU   A 1 56  ? -6.389  10.605  -12.525 1.00 88.41 56  A 1 
ATOM   419  C CD2 . LEU   A 1 56  ? -8.621  11.312  -11.728 1.00 87.66 56  A 1 
ATOM   420  N N   . THR   A 1 57  ? -7.146  8.168   -7.445  1.00 95.51 57  A 1 
ATOM   421  C CA  . THR   A 1 57  ? -7.302  6.974   -6.600  1.00 95.81 57  A 1 
ATOM   422  C C   . THR   A 1 57  ? -8.365  7.192   -5.521  1.00 96.35 57  A 1 
ATOM   423  O O   . THR   A 1 57  ? -9.220  6.328   -5.327  1.00 96.35 57  A 1 
ATOM   424  C CB  . THR   A 1 57  ? -5.968  6.573   -5.956  1.00 95.31 57  A 1 
ATOM   425  O OG1 . THR   A 1 57  ? -5.003  6.290   -6.938  1.00 91.19 57  A 1 
ATOM   426  C CG2 . THR   A 1 57  ? -6.091  5.313   -5.100  1.00 91.09 57  A 1 
ATOM   427  N N   . GLU   A 1 58  ? -8.353  8.333   -4.827  1.00 96.68 58  A 1 
ATOM   428  C CA  . GLU   A 1 58  ? -9.387  8.680   -3.844  1.00 96.74 58  A 1 
ATOM   429  C C   . GLU   A 1 58  ? -10.771 8.792   -4.501  1.00 97.15 58  A 1 
ATOM   430  O O   . GLU   A 1 58  ? -11.738 8.220   -3.996  1.00 96.76 58  A 1 
ATOM   431  C CB  . GLU   A 1 58  ? -9.046  9.997   -3.121  1.00 96.32 58  A 1 
ATOM   432  C CG  . GLU   A 1 58  ? -7.842  9.914   -2.160  1.00 91.06 58  A 1 
ATOM   433  C CD  . GLU   A 1 58  ? -7.985  8.829   -1.092  1.00 91.83 58  A 1 
ATOM   434  O OE1 . GLU   A 1 58  ? -6.983  8.123   -0.828  1.00 86.33 58  A 1 
ATOM   435  O OE2 . GLU   A 1 58  ? -9.087  8.600   -0.574  1.00 87.52 58  A 1 
ATOM   436  N N   . LEU   A 1 59  ? -10.863 9.451   -5.659  1.00 96.80 59  A 1 
ATOM   437  C CA  . LEU   A 1 59  ? -12.103 9.588   -6.417  1.00 96.80 59  A 1 
ATOM   438  C C   . LEU   A 1 59  ? -12.644 8.224   -6.865  1.00 97.12 59  A 1 
ATOM   439  O O   . LEU   A 1 59  ? -13.826 7.942   -6.688  1.00 96.93 59  A 1 
ATOM   440  C CB  . LEU   A 1 59  ? -11.856 10.531  -7.608  1.00 96.10 59  A 1 
ATOM   441  C CG  . LEU   A 1 59  ? -13.121 10.832  -8.439  1.00 89.86 59  A 1 
ATOM   442  C CD1 . LEU   A 1 59  ? -14.194 11.550  -7.621  1.00 86.29 59  A 1 
ATOM   443  C CD2 . LEU   A 1 59  ? -12.749 11.706  -9.635  1.00 85.74 59  A 1 
ATOM   444  N N   . THR   A 1 60  ? -11.787 7.345   -7.375  1.00 97.40 60  A 1 
ATOM   445  C CA  . THR   A 1 60  ? -12.175 5.988   -7.792  1.00 97.39 60  A 1 
ATOM   446  C C   . THR   A 1 60  ? -12.711 5.180   -6.611  1.00 97.53 60  A 1 
ATOM   447  O O   . THR   A 1 60  ? -13.756 4.539   -6.725  1.00 97.12 60  A 1 
ATOM   448  C CB  . THR   A 1 60  ? -10.997 5.252   -8.449  1.00 96.74 60  A 1 
ATOM   449  O OG1 . THR   A 1 60  ? -10.517 5.980   -9.548  1.00 92.60 60  A 1 
ATOM   450  C CG2 . THR   A 1 60  ? -11.399 3.875   -8.985  1.00 92.78 60  A 1 
ATOM   451  N N   . LYS   A 1 61  ? -12.061 5.234   -5.445  1.00 98.02 61  A 1 
ATOM   452  C CA  . LYS   A 1 61  ? -12.545 4.575   -4.222  1.00 97.83 61  A 1 
ATOM   453  C C   . LYS   A 1 61  ? -13.904 5.127   -3.779  1.00 97.64 61  A 1 
ATOM   454  O O   . LYS   A 1 61  ? -14.778 4.340   -3.417  1.00 96.94 61  A 1 
ATOM   455  C CB  . LYS   A 1 61  ? -11.525 4.726   -3.088  1.00 97.34 61  A 1 
ATOM   456  C CG  . LYS   A 1 61  ? -10.278 3.844   -3.293  1.00 96.09 61  A 1 
ATOM   457  C CD  . LYS   A 1 61  ? -9.279  3.974   -2.130  1.00 94.72 61  A 1 
ATOM   458  C CE  . LYS   A 1 61  ? -8.695  5.387   -2.077  1.00 91.67 61  A 1 
ATOM   459  N NZ  . LYS   A 1 61  ? -7.763  5.589   -0.945  1.00 89.26 61  A 1 
ATOM   460  N N   . LEU   A 1 62  ? -14.091 6.448   -3.828  1.00 97.68 62  A 1 
ATOM   461  C CA  . LEU   A 1 62  ? -15.357 7.102   -3.501  1.00 97.52 62  A 1 
ATOM   462  C C   . LEU   A 1 62  ? -16.481 6.619   -4.419  1.00 97.21 62  A 1 
ATOM   463  O O   . LEU   A 1 62  ? -17.532 6.209   -3.925  1.00 96.40 62  A 1 
ATOM   464  C CB  . LEU   A 1 62  ? -15.176 8.628   -3.580  1.00 97.22 62  A 1 
ATOM   465  C CG  . LEU   A 1 62  ? -16.456 9.433   -3.271  1.00 96.20 62  A 1 
ATOM   466  C CD1 . LEU   A 1 62  ? -16.947 9.199   -1.843  1.00 93.99 62  A 1 
ATOM   467  C CD2 . LEU   A 1 62  ? -16.186 10.925  -3.450  1.00 93.61 62  A 1 
ATOM   468  N N   . LEU   A 1 63  ? -16.255 6.605   -5.735  1.00 97.34 63  A 1 
ATOM   469  C CA  . LEU   A 1 63  ? -17.233 6.161   -6.729  1.00 97.10 63  A 1 
ATOM   470  C C   . LEU   A 1 63  ? -17.596 4.683   -6.555  1.00 96.71 63  A 1 
ATOM   471  O O   . LEU   A 1 63  ? -18.777 4.343   -6.575  1.00 96.12 63  A 1 
ATOM   472  C CB  . LEU   A 1 63  ? -16.686 6.431   -8.143  1.00 96.90 63  A 1 
ATOM   473  C CG  . LEU   A 1 63  ? -16.576 7.923   -8.524  1.00 93.81 63  A 1 
ATOM   474  C CD1 . LEU   A 1 63  ? -15.895 8.045   -9.883  1.00 89.43 63  A 1 
ATOM   475  C CD2 . LEU   A 1 63  ? -17.939 8.610   -8.591  1.00 89.64 63  A 1 
ATOM   476  N N   . LEU   A 1 64  ? -16.623 3.807   -6.306  1.00 96.74 64  A 1 
ATOM   477  C CA  . LEU   A 1 64  ? -16.869 2.383   -6.047  1.00 96.20 64  A 1 
ATOM   478  C C   . LEU   A 1 64  ? -17.684 2.162   -4.763  1.00 95.50 64  A 1 
ATOM   479  O O   . LEU   A 1 64  ? -18.607 1.349   -4.750  1.00 94.55 64  A 1 
ATOM   480  C CB  . LEU   A 1 64  ? -15.529 1.631   -5.984  1.00 96.01 64  A 1 
ATOM   481  C CG  . LEU   A 1 64  ? -14.798 1.480   -7.337  1.00 95.04 64  A 1 
ATOM   482  C CD1 . LEU   A 1 64  ? -13.415 0.877   -7.103  1.00 93.37 64  A 1 
ATOM   483  C CD2 . LEU   A 1 64  ? -15.563 0.576   -8.305  1.00 92.93 64  A 1 
ATOM   484  N N   . CYS   A 1 65  ? -17.404 2.907   -3.689  1.00 95.59 65  A 1 
ATOM   485  C CA  . CYS   A 1 65  ? -18.194 2.852   -2.457  1.00 94.80 65  A 1 
ATOM   486  C C   . CYS   A 1 65  ? -19.623 3.366   -2.667  1.00 94.20 65  A 1 
ATOM   487  O O   . CYS   A 1 65  ? -20.569 2.705   -2.244  1.00 92.50 65  A 1 
ATOM   488  C CB  . CYS   A 1 65  ? -17.494 3.643   -1.345  1.00 94.28 65  A 1 
ATOM   489  S SG  . CYS   A 1 65  ? -16.091 2.675   -0.721  1.00 89.90 65  A 1 
ATOM   490  N N   . ALA   A 1 66  ? -19.788 4.507   -3.338  1.00 95.12 66  A 1 
ATOM   491  C CA  . ALA   A 1 66  ? -21.096 5.073   -3.657  1.00 94.62 66  A 1 
ATOM   492  C C   . ALA   A 1 66  ? -21.929 4.103   -4.507  1.00 94.12 66  A 1 
ATOM   493  O O   . ALA   A 1 66  ? -23.069 3.807   -4.154  1.00 92.70 66  A 1 
ATOM   494  C CB  . ALA   A 1 66  ? -20.895 6.424   -4.354  1.00 94.14 66  A 1 
ATOM   495  N N   . PHE   A 1 67  ? -21.338 3.513   -5.552  1.00 94.25 67  A 1 
ATOM   496  C CA  . PHE   A 1 67  ? -21.987 2.508   -6.392  1.00 93.87 67  A 1 
ATOM   497  C C   . PHE   A 1 67  ? -22.418 1.276   -5.587  1.00 93.47 67  A 1 
ATOM   498  O O   . PHE   A 1 67  ? -23.559 0.833   -5.695  1.00 92.71 67  A 1 
ATOM   499  C CB  . PHE   A 1 67  ? -21.040 2.126   -7.533  1.00 93.71 67  A 1 
ATOM   500  C CG  . PHE   A 1 67  ? -21.650 1.141   -8.504  1.00 91.51 67  A 1 
ATOM   501  C CD1 . PHE   A 1 67  ? -21.321 -0.224  -8.438  1.00 86.81 67  A 1 
ATOM   502  C CD2 . PHE   A 1 67  ? -22.570 1.590   -9.471  1.00 86.85 67  A 1 
ATOM   503  C CE1 . PHE   A 1 67  ? -21.896 -1.131  -9.343  1.00 86.01 67  A 1 
ATOM   504  C CE2 . PHE   A 1 67  ? -23.144 0.683   -10.374 1.00 84.67 67  A 1 
ATOM   505  C CZ  . PHE   A 1 67  ? -22.808 -0.676  -10.312 1.00 85.71 67  A 1 
ATOM   506  N N   . SER   A 1 68  ? -21.559 0.758   -4.707  1.00 93.08 68  A 1 
ATOM   507  C CA  . SER   A 1 68  ? -21.900 -0.401  -3.869  1.00 91.85 68  A 1 
ATOM   508  C C   . SER   A 1 68  ? -23.084 -0.151  -2.921  1.00 90.89 68  A 1 
ATOM   509  O O   . SER   A 1 68  ? -23.853 -1.070  -2.644  1.00 88.12 68  A 1 
ATOM   510  C CB  . SER   A 1 68  ? -20.670 -0.864  -3.079  1.00 90.66 68  A 1 
ATOM   511  O OG  . SER   A 1 68  ? -20.370 -0.039  -1.971  1.00 80.15 68  A 1 
ATOM   512  N N   . LEU   A 1 69  ? -23.249 1.085   -2.441  1.00 90.61 69  A 1 
ATOM   513  C CA  . LEU   A 1 69  ? -24.374 1.491   -1.596  1.00 89.67 69  A 1 
ATOM   514  C C   . LEU   A 1 69  ? -25.651 1.706   -2.419  1.00 88.84 69  A 1 
ATOM   515  O O   . LEU   A 1 69  ? -26.719 1.277   -1.991  1.00 86.63 69  A 1 
ATOM   516  C CB  . LEU   A 1 69  ? -23.995 2.768   -0.827  1.00 89.04 69  A 1 
ATOM   517  C CG  . LEU   A 1 69  ? -22.952 2.549   0.287   1.00 87.55 69  A 1 
ATOM   518  C CD1 . LEU   A 1 69  ? -22.430 3.895   0.783   1.00 85.30 69  A 1 
ATOM   519  C CD2 . LEU   A 1 69  ? -23.547 1.807   1.485   1.00 85.18 69  A 1 
ATOM   520  N N   . LEU   A 1 70  ? -25.545 2.318   -3.604  1.00 89.97 70  A 1 
ATOM   521  C CA  . LEU   A 1 70  ? -26.680 2.563   -4.502  1.00 89.25 70  A 1 
ATOM   522  C C   . LEU   A 1 70  ? -27.308 1.265   -5.018  1.00 88.40 70  A 1 
ATOM   523  O O   . LEU   A 1 70  ? -28.528 1.149   -5.057  1.00 86.37 70  A 1 
ATOM   524  C CB  . LEU   A 1 70  ? -26.217 3.432   -5.685  1.00 88.60 70  A 1 
ATOM   525  C CG  . LEU   A 1 70  ? -25.970 4.908   -5.335  1.00 79.78 70  A 1 
ATOM   526  C CD1 . LEU   A 1 70  ? -25.261 5.599   -6.499  1.00 75.37 70  A 1 
ATOM   527  C CD2 . LEU   A 1 70  ? -27.273 5.656   -5.050  1.00 74.33 70  A 1 
ATOM   528  N N   . VAL   A 1 71  ? -26.488 0.270   -5.364  1.00 89.37 71  A 1 
ATOM   529  C CA  . VAL   A 1 71  ? -26.958 -1.046  -5.847  1.00 88.50 71  A 1 
ATOM   530  C C   . VAL   A 1 71  ? -27.463 -1.935  -4.696  1.00 86.31 71  A 1 
ATOM   531  O O   . VAL   A 1 71  ? -27.962 -3.032  -4.918  1.00 81.16 71  A 1 
ATOM   532  C CB  . VAL   A 1 71  ? -25.876 -1.714  -6.725  1.00 86.98 71  A 1 
ATOM   533  C CG1 . VAL   A 1 71  ? -26.305 -3.037  -7.351  1.00 77.95 71  A 1 
ATOM   534  C CG2 . VAL   A 1 71  ? -25.501 -0.807  -7.905  1.00 79.56 71  A 1 
ATOM   535  N N   . GLY   A 1 72  ? -27.361 -1.476  -3.447  1.00 81.71 72  A 1 
ATOM   536  C CA  . GLY   A 1 72  ? -27.846 -2.221  -2.282  1.00 79.76 72  A 1 
ATOM   537  C C   . GLY   A 1 72  ? -26.987 -3.427  -1.885  1.00 79.66 72  A 1 
ATOM   538  O O   . GLY   A 1 72  ? -27.409 -4.230  -1.052  1.00 73.96 72  A 1 
ATOM   539  N N   . TRP   A 1 73  ? -25.765 -3.556  -2.425  1.00 76.46 73  A 1 
ATOM   540  C CA  . TRP   A 1 73  ? -24.820 -4.607  -2.020  1.00 74.91 73  A 1 
ATOM   541  C C   . TRP   A 1 73  ? -24.410 -4.490  -0.549  1.00 74.87 73  A 1 
ATOM   542  O O   . TRP   A 1 73  ? -24.068 -5.488  0.096   1.00 70.21 73  A 1 
ATOM   543  C CB  . TRP   A 1 73  ? -23.561 -4.556  -2.891  1.00 71.26 73  A 1 
ATOM   544  C CG  . TRP   A 1 73  ? -23.705 -5.023  -4.301  1.00 67.66 73  A 1 
ATOM   545  C CD1 . TRP   A 1 73  ? -24.851 -5.373  -4.927  1.00 62.12 73  A 1 
ATOM   546  C CD2 . TRP   A 1 73  ? -22.634 -5.229  -5.282  1.00 63.27 73  A 1 
ATOM   547  N NE1 . TRP   A 1 73  ? -24.574 -5.775  -6.230  1.00 57.01 73  A 1 
ATOM   548  C CE2 . TRP   A 1 73  ? -23.225 -5.701  -6.482  1.00 60.85 73  A 1 
ATOM   549  C CE3 . TRP   A 1 73  ? -21.228 -5.062  -5.259  1.00 55.44 73  A 1 
ATOM   550  C CZ2 . TRP   A 1 73  ? -22.456 -5.996  -7.631  1.00 57.71 73  A 1 
ATOM   551  C CZ3 . TRP   A 1 73  ? -20.468 -5.352  -6.401  1.00 57.34 73  A 1 
ATOM   552  C CH2 . TRP   A 1 73  ? -21.076 -5.814  -7.576  1.00 57.11 73  A 1 
ATOM   553  N N   . GLN   A 1 74  ? -24.445 -3.279  -0.005  1.00 73.54 74  A 1 
ATOM   554  C CA  . GLN   A 1 74  ? -24.356 -3.033  1.424   1.00 72.08 74  A 1 
ATOM   555  C C   . GLN   A 1 74  ? -25.610 -2.299  1.884   1.00 73.37 74  A 1 
ATOM   556  O O   . GLN   A 1 74  ? -25.998 -1.291  1.302   1.00 69.60 74  A 1 
ATOM   557  C CB  . GLN   A 1 74  ? -23.082 -2.274  1.787   1.00 66.84 74  A 1 
ATOM   558  C CG  . GLN   A 1 74  ? -21.834 -3.118  1.485   1.00 62.05 74  A 1 
ATOM   559  C CD  . GLN   A 1 74  ? -20.636 -2.783  2.362   1.00 58.81 74  A 1 
ATOM   560  O OE1 . GLN   A 1 74  ? -20.689 -2.028  3.319   1.00 52.98 74  A 1 
ATOM   561  N NE2 . GLN   A 1 74  ? -19.490 -3.359  2.085   1.00 50.79 74  A 1 
ATOM   562  N N   . ALA   A 1 75  ? -26.217 -2.814  2.967   1.00 71.73 75  A 1 
ATOM   563  C CA  . ALA   A 1 75  ? -27.395 -2.206  3.555   1.00 71.90 75  A 1 
ATOM   564  C C   . ALA   A 1 75  ? -27.075 -0.780  4.010   1.00 73.10 75  A 1 
ATOM   565  O O   . ALA   A 1 75  ? -26.151 -0.553  4.799   1.00 68.44 75  A 1 
ATOM   566  C CB  . ALA   A 1 75  ? -27.891 -3.087  4.707   1.00 65.50 75  A 1 
ATOM   567  N N   . TRP   A 1 76  ? -27.851 0.175   3.513   1.00 70.09 76  A 1 
ATOM   568  C CA  . TRP   A 1 76  ? -27.830 1.522   4.060   1.00 69.04 76  A 1 
ATOM   569  C C   . TRP   A 1 76  ? -28.494 1.512   5.437   1.00 70.88 76  A 1 
ATOM   570  O O   . TRP   A 1 76  ? -29.546 0.871   5.595   1.00 66.88 76  A 1 
ATOM   571  C CB  . TRP   A 1 76  ? -28.489 2.502   3.083   1.00 64.32 76  A 1 
ATOM   572  C CG  . TRP   A 1 76  ? -27.685 3.737   2.806   1.00 62.00 76  A 1 
ATOM   573  C CD1 . TRP   A 1 76  ? -26.380 3.768   2.443   1.00 54.58 76  A 1 
ATOM   574  C CD2 . TRP   A 1 76  ? -28.127 5.133   2.843   1.00 57.32 76  A 1 
ATOM   575  N NE1 . TRP   A 1 76  ? -25.981 5.089   2.245   1.00 51.28 76  A 1 
ATOM   576  C CE2 . TRP   A 1 76  ? -27.025 5.952   2.470   1.00 54.36 76  A 1 
ATOM   577  C CE3 . TRP   A 1 76  ? -29.354 5.772   3.130   1.00 51.89 76  A 1 
ATOM   578  C CZ2 . TRP   A 1 76  ? -27.121 7.356   2.388   1.00 50.12 76  A 1 
ATOM   579  C CZ3 . TRP   A 1 76  ? -29.449 7.173   3.049   1.00 51.26 76  A 1 
ATOM   580  C CH2 . TRP   A 1 76  ? -28.340 7.954   2.681   1.00 51.56 76  A 1 
ATOM   581  N N   . PRO   A 1 77  ? -27.929 2.164   6.462   1.00 70.08 77  A 1 
ATOM   582  C CA  . PRO   A 1 77  ? -28.611 2.314   7.737   1.00 69.02 77  A 1 
ATOM   583  C C   . PRO   A 1 77  ? -29.948 3.023   7.514   1.00 70.40 77  A 1 
ATOM   584  O O   . PRO   A 1 77  ? -30.013 4.008   6.780   1.00 66.41 77  A 1 
ATOM   585  C CB  . PRO   A 1 77  ? -27.680 3.142   8.627   1.00 64.56 77  A 1 
ATOM   586  C CG  . PRO   A 1 77  ? -26.326 3.055   7.944   1.00 62.62 77  A 1 
ATOM   587  C CD  . PRO   A 1 77  ? -26.665 2.865   6.473   1.00 64.66 77  A 1 
ATOM   588  N N   . GLN   A 1 78  ? -31.005 2.530   8.141   1.00 68.16 78  A 1 
ATOM   589  C CA  . GLN   A 1 78  ? -32.292 3.212   8.099   1.00 68.37 78  A 1 
ATOM   590  C C   . GLN   A 1 78  ? -32.173 4.578   8.784   1.00 69.68 78  A 1 
ATOM   591  O O   . GLN   A 1 78  ? -31.618 4.691   9.881   1.00 64.24 78  A 1 
ATOM   592  C CB  . GLN   A 1 78  ? -33.381 2.352   8.753   1.00 63.11 78  A 1 
ATOM   593  C CG  . GLN   A 1 78  ? -33.700 1.077   7.945   1.00 55.21 78  A 1 
ATOM   594  C CD  . GLN   A 1 78  ? -34.831 0.251   8.575   1.00 49.49 78  A 1 
ATOM   595  O OE1 . GLN   A 1 78  ? -35.306 0.521   9.662   1.00 43.96 78  A 1 
ATOM   596  N NE2 . GLN   A 1 78  ? -35.289 -0.788  7.919   1.00 41.61 78  A 1 
ATOM   597  N N   . GLY   A 1 79  ? -32.703 5.618   8.137   1.00 68.04 79  A 1 
ATOM   598  C CA  . GLY   A 1 79  ? -32.692 6.982   8.652   1.00 68.50 79  A 1 
ATOM   599  C C   . GLY   A 1 79  ? -31.681 7.898   7.951   1.00 70.25 79  A 1 
ATOM   600  O O   . GLY   A 1 79  ? -30.996 7.488   7.010   1.00 65.44 79  A 1 
ATOM   601  N N   . PRO   A 1 80  ? -31.607 9.166   8.400   1.00 68.82 80  A 1 
ATOM   602  C CA  . PRO   A 1 80  ? -30.692 10.136  7.817   1.00 68.88 80  A 1 
ATOM   603  C C   . PRO   A 1 80  ? -29.238 9.705   8.045   1.00 70.51 80  A 1 
ATOM   604  O O   . PRO   A 1 80  ? -28.919 9.116   9.087   1.00 66.36 80  A 1 
ATOM   605  C CB  . PRO   A 1 80  ? -31.025 11.471  8.495   1.00 65.03 80  A 1 
ATOM   606  C CG  . PRO   A 1 80  ? -31.606 11.048  9.843   1.00 64.12 80  A 1 
ATOM   607  C CD  . PRO   A 1 80  ? -32.328 9.737   9.522   1.00 66.97 80  A 1 
ATOM   608  N N   . PRO   A 1 81  ? -28.327 10.008  7.103   1.00 69.08 81  A 1 
ATOM   609  C CA  . PRO   A 1 81  ? -26.922 9.653   7.254   1.00 67.60 81  A 1 
ATOM   610  C C   . PRO   A 1 81  ? -26.348 10.258  8.544   1.00 70.09 81  A 1 
ATOM   611  O O   . PRO   A 1 81  ? -26.557 11.441  8.830   1.00 67.93 81  A 1 
ATOM   612  C CB  . PRO   A 1 81  ? -26.226 10.163  5.986   1.00 63.69 81  A 1 
ATOM   613  C CG  . PRO   A 1 81  ? -27.177 11.225  5.434   1.00 61.88 81  A 1 
ATOM   614  C CD  . PRO   A 1 81  ? -28.553 10.733  5.868   1.00 63.36 81  A 1 
ATOM   615  N N   . PRO   A 1 82  ? -25.613 9.470   9.348   1.00 75.63 82  A 1 
ATOM   616  C CA  . PRO   A 1 82  ? -25.137 9.912   10.650  1.00 76.40 82  A 1 
ATOM   617  C C   . PRO   A 1 82  ? -23.906 10.817  10.506  1.00 79.37 82  A 1 
ATOM   618  O O   . PRO   A 1 82  ? -22.784 10.429  10.842  1.00 76.18 82  A 1 
ATOM   619  C CB  . PRO   A 1 82  ? -24.893 8.608   11.423  1.00 71.32 82  A 1 
ATOM   620  C CG  . PRO   A 1 82  ? -24.481 7.633   10.327  1.00 68.14 82  A 1 
ATOM   621  C CD  . PRO   A 1 82  ? -25.338 8.066   9.140   1.00 71.06 82  A 1 
ATOM   622  N N   . TRP   A 1 83  ? -24.104 12.057  10.037  1.00 79.18 83  A 1 
ATOM   623  C CA  . TRP   A 1 83  ? -23.035 13.029  9.766   1.00 79.01 83  A 1 
ATOM   624  C C   . TRP   A 1 83  ? -22.097 13.268  10.953  1.00 81.50 83  A 1 
ATOM   625  O O   . TRP   A 1 83  ? -20.890 13.436  10.769  1.00 78.10 83  A 1 
ATOM   626  C CB  . TRP   A 1 83  ? -23.657 14.358  9.322   1.00 73.72 83  A 1 
ATOM   627  C CG  . TRP   A 1 83  ? -24.467 14.279  8.068   1.00 70.25 83  A 1 
ATOM   628  C CD1 . TRP   A 1 83  ? -25.801 14.451  7.977   1.00 62.79 83  A 1 
ATOM   629  C CD2 . TRP   A 1 83  ? -23.999 13.996  6.710   1.00 64.07 83  A 1 
ATOM   630  N NE1 . TRP   A 1 83  ? -26.205 14.304  6.652   1.00 57.91 83  A 1 
ATOM   631  C CE2 . TRP   A 1 83  ? -25.127 14.025  5.849   1.00 61.10 83  A 1 
ATOM   632  C CE3 . TRP   A 1 83  ? -22.734 13.731  6.140   1.00 56.08 83  A 1 
ATOM   633  C CZ2 . TRP   A 1 83  ? -25.010 13.797  4.457   1.00 55.75 83  A 1 
ATOM   634  C CZ3 . TRP   A 1 83  ? -22.620 13.497  4.756   1.00 55.07 83  A 1 
ATOM   635  C CH2 . TRP   A 1 83  ? -23.745 13.531  3.928   1.00 54.72 83  A 1 
ATOM   636  N N   . ARG   A 1 84  ? -22.610 13.209  12.199  1.00 85.64 84  A 1 
ATOM   637  C CA  . ARG   A 1 84  ? -21.770 13.304  13.410  1.00 87.24 84  A 1 
ATOM   638  C C   . ARG   A 1 84  ? -20.742 12.168  13.505  1.00 89.16 84  A 1 
ATOM   639  O O   . ARG   A 1 84  ? -19.681 12.359  14.087  1.00 87.46 84  A 1 
ATOM   640  C CB  . ARG   A 1 84  ? -22.642 13.327  14.677  1.00 83.93 84  A 1 
ATOM   641  C CG  . ARG   A 1 84  ? -23.450 14.627  14.820  1.00 72.07 84  A 1 
ATOM   642  C CD  . ARG   A 1 84  ? -24.167 14.654  16.177  1.00 66.89 84  A 1 
ATOM   643  N NE  . ARG   A 1 84  ? -24.942 15.896  16.371  1.00 58.69 84  A 1 
ATOM   644  C CZ  . ARG   A 1 84  ? -25.655 16.216  17.443  1.00 50.27 84  A 1 
ATOM   645  N NH1 . ARG   A 1 84  ? -25.742 15.419  18.475  1.00 47.47 84  A 1 
ATOM   646  N NH2 . ARG   A 1 84  ? -26.299 17.346  17.494  1.00 44.32 84  A 1 
ATOM   647  N N   . GLN   A 1 85  ? -21.048 11.009  12.944  1.00 86.97 85  A 1 
ATOM   648  C CA  . GLN   A 1 85  ? -20.122 9.876   12.890  1.00 88.74 85  A 1 
ATOM   649  C C   . GLN   A 1 85  ? -19.148 9.977   11.707  1.00 91.36 85  A 1 
ATOM   650  O O   . GLN   A 1 85  ? -18.144 9.271   11.708  1.00 89.46 85  A 1 
ATOM   651  C CB  . GLN   A 1 85  ? -20.893 8.550   12.854  1.00 86.12 85  A 1 
ATOM   652  C CG  . GLN   A 1 85  ? -21.787 8.348   14.089  1.00 83.60 85  A 1 
ATOM   653  C CD  . GLN   A 1 85  ? -22.365 6.933   14.176  1.00 78.23 85  A 1 
ATOM   654  O OE1 . GLN   A 1 85  ? -21.716 5.947   13.883  1.00 69.11 85  A 1 
ATOM   655  N NE2 . GLN   A 1 85  ? -23.596 6.778   14.607  1.00 66.54 85  A 1 
ATOM   656  N N   . ALA   A 1 86  ? -19.417 10.855  10.739  1.00 91.46 86  A 1 
ATOM   657  C CA  . ALA   A 1 86  ? -18.500 11.138  9.638   1.00 91.93 86  A 1 
ATOM   658  C C   . ALA   A 1 86  ? -17.323 12.020  10.078  1.00 93.63 86  A 1 
ATOM   659  O O   . ALA   A 1 86  ? -16.190 11.759  9.678   1.00 93.04 86  A 1 
ATOM   660  C CB  . ALA   A 1 86  ? -19.275 11.796  8.490   1.00 90.00 86  A 1 
ATOM   661  N N   . ALA   A 1 87  ? -17.562 13.015  10.946  1.00 93.92 87  A 1 
ATOM   662  C CA  . ALA   A 1 87  ? -16.554 14.001  11.349  1.00 94.12 87  A 1 
ATOM   663  C C   . ALA   A 1 87  ? -15.193 13.407  11.799  1.00 95.09 87  A 1 
ATOM   664  O O   . ALA   A 1 87  ? -14.164 13.907  11.346  1.00 94.56 87  A 1 
ATOM   665  C CB  . ALA   A 1 87  ? -17.161 14.934  12.403  1.00 92.35 87  A 1 
ATOM   666  N N   . PRO   A 1 88  ? -15.131 12.323  12.604  1.00 95.59 88  A 1 
ATOM   667  C CA  . PRO   A 1 88  ? -13.842 11.728  12.980  1.00 95.69 88  A 1 
ATOM   668  C C   . PRO   A 1 88  ? -13.021 11.190  11.799  1.00 96.48 88  A 1 
ATOM   669  O O   . PRO   A 1 88  ? -11.797 11.103  11.897  1.00 95.96 88  A 1 
ATOM   670  C CB  . PRO   A 1 88  ? -14.185 10.615  13.972  1.00 93.94 88  A 1 
ATOM   671  C CG  . PRO   A 1 88  ? -15.545 11.009  14.533  1.00 91.01 88  A 1 
ATOM   672  C CD  . PRO   A 1 88  ? -16.207 11.675  13.334  1.00 93.84 88  A 1 
ATOM   673  N N   . PHE   A 1 89  ? -13.653 10.848  10.671  1.00 96.57 89  A 1 
ATOM   674  C CA  . PHE   A 1 89  ? -12.941 10.419  9.466   1.00 96.57 89  A 1 
ATOM   675  C C   . PHE   A 1 89  ? -12.180 11.555  8.779   1.00 96.89 89  A 1 
ATOM   676  O O   . PHE   A 1 89  ? -11.265 11.262  8.017   1.00 96.33 89  A 1 
ATOM   677  C CB  . PHE   A 1 89  ? -13.892 9.735   8.478   1.00 95.85 89  A 1 
ATOM   678  C CG  . PHE   A 1 89  ? -14.343 8.364   8.916   1.00 95.52 89  A 1 
ATOM   679  C CD1 . PHE   A 1 89  ? -13.468 7.271   8.789   1.00 93.77 89  A 1 
ATOM   680  C CD2 . PHE   A 1 89  ? -15.625 8.167   9.452   1.00 93.89 89  A 1 
ATOM   681  C CE1 . PHE   A 1 89  ? -13.865 5.991   9.199   1.00 92.94 89  A 1 
ATOM   682  C CE2 . PHE   A 1 89  ? -16.029 6.885   9.868   1.00 92.62 89  A 1 
ATOM   683  C CZ  . PHE   A 1 89  ? -15.145 5.799   9.745   1.00 93.05 89  A 1 
ATOM   684  N N   . ALA   A 1 90  ? -12.481 12.828  9.084   1.00 96.84 90  A 1 
ATOM   685  C CA  . ALA   A 1 90  ? -11.699 13.956  8.583   1.00 96.59 90  A 1 
ATOM   686  C C   . ALA   A 1 90  ? -10.234 13.879  9.049   1.00 96.88 90  A 1 
ATOM   687  O O   . ALA   A 1 90  ? -9.322  14.082  8.249   1.00 96.37 90  A 1 
ATOM   688  C CB  . ALA   A 1 90  ? -12.360 15.260  9.038   1.00 95.59 90  A 1 
ATOM   689  N N   . LEU   A 1 91  ? -9.991  13.495  10.309  1.00 97.33 91  A 1 
ATOM   690  C CA  . LEU   A 1 91  ? -8.631  13.286  10.816  1.00 97.37 91  A 1 
ATOM   691  C C   . LEU   A 1 91  ? -7.958  12.087  10.140  1.00 97.51 91  A 1 
ATOM   692  O O   . LEU   A 1 91  ? -6.785  12.162  9.779   1.00 97.18 91  A 1 
ATOM   693  C CB  . LEU   A 1 91  ? -8.672  13.136  12.346  1.00 96.83 91  A 1 
ATOM   694  C CG  . LEU   A 1 91  ? -7.288  12.907  12.992  1.00 93.47 91  A 1 
ATOM   695  C CD1 . LEU   A 1 91  ? -6.318  14.054  12.714  1.00 89.48 91  A 1 
ATOM   696  C CD2 . LEU   A 1 91  ? -7.436  12.763  14.504  1.00 89.54 91  A 1 
ATOM   697  N N   . SER   A 1 92  ? -8.690  10.997  9.923   1.00 97.41 92  A 1 
ATOM   698  C CA  . SER   A 1 92  ? -8.161  9.834   9.199   1.00 97.45 92  A 1 
ATOM   699  C C   . SER   A 1 92  ? -7.766  10.197  7.762   1.00 97.74 92  A 1 
ATOM   700  O O   . SER   A 1 92  ? -6.672  9.853   7.320   1.00 97.14 92  A 1 
ATOM   701  C CB  . SER   A 1 92  ? -9.193  8.702   9.212   1.00 96.50 92  A 1 
ATOM   702  O OG  . SER   A 1 92  ? -8.616  7.522   8.710   1.00 88.34 92  A 1 
ATOM   703  N N   . ALA   A 1 93  ? -8.621  10.953  7.060   1.00 97.72 93  A 1 
ATOM   704  C CA  . ALA   A 1 93  ? -8.345  11.445  5.716   1.00 97.43 93  A 1 
ATOM   705  C C   . ALA   A 1 93  ? -7.149  12.403  5.683   1.00 97.31 93  A 1 
ATOM   706  O O   . ALA   A 1 93  ? -6.314  12.300  4.785   1.00 96.53 93  A 1 
ATOM   707  C CB  . ALA   A 1 93  ? -9.608  12.121  5.172   1.00 96.97 93  A 1 
ATOM   708  N N   . LEU   A 1 94  ? -7.019  13.289  6.682   1.00 97.64 94  A 1 
ATOM   709  C CA  . LEU   A 1 94  ? -5.871  14.183  6.817   1.00 97.45 94  A 1 
ATOM   710  C C   . LEU   A 1 94  ? -4.569  13.395  6.993   1.00 97.31 94  A 1 
ATOM   711  O O   . LEU   A 1 94  ? -3.592  13.673  6.299   1.00 96.61 94  A 1 
ATOM   712  C CB  . LEU   A 1 94  ? -6.115  15.146  7.991   1.00 96.95 94  A 1 
ATOM   713  C CG  . LEU   A 1 94  ? -4.976  16.161  8.221   1.00 90.17 94  A 1 
ATOM   714  C CD1 . LEU   A 1 94  ? -4.840  17.144  7.066   1.00 84.80 94  A 1 
ATOM   715  C CD2 . LEU   A 1 94  ? -5.242  16.947  9.503   1.00 84.60 94  A 1 
ATOM   716  N N   . LEU   A 1 95  ? -4.554  12.388  7.869   1.00 97.87 95  A 1 
ATOM   717  C CA  . LEU   A 1 95  ? -3.368  11.565  8.116   1.00 97.69 95  A 1 
ATOM   718  C C   . LEU   A 1 95  ? -2.963  10.753  6.875   1.00 97.26 95  A 1 
ATOM   719  O O   . LEU   A 1 95  ? -1.796  10.766  6.493   1.00 96.34 95  A 1 
ATOM   720  C CB  . LEU   A 1 95  ? -3.617  10.642  9.322   1.00 97.51 95  A 1 
ATOM   721  C CG  . LEU   A 1 95  ? -3.736  11.353  10.682  1.00 96.82 95  A 1 
ATOM   722  C CD1 . LEU   A 1 95  ? -4.190  10.346  11.740  1.00 95.62 95  A 1 
ATOM   723  C CD2 . LEU   A 1 95  ? -2.414  11.967  11.137  1.00 95.13 95  A 1 
ATOM   724  N N   . TYR   A 1 96  ? -3.914  10.088  6.210   1.00 97.70 96  A 1 
ATOM   725  C CA  . TYR   A 1 96  ? -3.625  9.361   4.967   1.00 97.20 96  A 1 
ATOM   726  C C   . TYR   A 1 96  ? -3.227  10.299  3.821   1.00 96.75 96  A 1 
ATOM   727  O O   . TYR   A 1 96  ? -2.248  10.026  3.127   1.00 95.83 96  A 1 
ATOM   728  C CB  . TYR   A 1 96  ? -4.822  8.492   4.559   1.00 96.81 96  A 1 
ATOM   729  C CG  . TYR   A 1 96  ? -4.906  7.173   5.298   1.00 96.64 96  A 1 
ATOM   730  C CD1 . TYR   A 1 96  ? -3.881  6.214   5.142   1.00 94.39 96  A 1 
ATOM   731  C CD2 . TYR   A 1 96  ? -6.004  6.878   6.127   1.00 94.01 96  A 1 
ATOM   732  C CE1 . TYR   A 1 96  ? -3.945  4.983   5.816   1.00 93.43 96  A 1 
ATOM   733  C CE2 . TYR   A 1 96  ? -6.076  5.647   6.806   1.00 93.15 96  A 1 
ATOM   734  C CZ  . TYR   A 1 96  ? -5.039  4.705   6.649   1.00 94.30 96  A 1 
ATOM   735  O OH  . TYR   A 1 96  ? -5.100  3.507   7.323   1.00 92.27 96  A 1 
ATOM   736  N N   . GLY   A 1 97  ? -3.937  11.421  3.654   1.00 96.27 97  A 1 
ATOM   737  C CA  . GLY   A 1 97  ? -3.631  12.419  2.633   1.00 95.41 97  A 1 
ATOM   738  C C   . GLY   A 1 97  ? -2.254  13.048  2.834   1.00 95.10 97  A 1 
ATOM   739  O O   . GLY   A 1 97  ? -1.468  13.137  1.887   1.00 93.61 97  A 1 
ATOM   740  N N   . ALA   A 1 98  ? -1.911  13.408  4.073   1.00 96.04 98  A 1 
ATOM   741  C CA  . ALA   A 1 98  ? -0.581  13.888  4.416   1.00 95.47 98  A 1 
ATOM   742  C C   . ALA   A 1 98  ? 0.482   12.841  4.072   1.00 95.16 98  A 1 
ATOM   743  O O   . ALA   A 1 98  ? 1.445   13.166  3.389   1.00 93.87 98  A 1 
ATOM   744  C CB  . ALA   A 1 98  ? -0.536  14.273  5.900   1.00 94.73 98  A 1 
ATOM   745  N N   . ASN   A 1 99  ? 0.290   11.581  4.461   1.00 96.38 99  A 1 
ATOM   746  C CA  . ASN   A 1 99  ? 1.285   10.533  4.235   1.00 96.05 99  A 1 
ATOM   747  C C   . ASN   A 1 99  ? 1.464   10.175  2.752   1.00 95.65 99  A 1 
ATOM   748  O O   . ASN   A 1 99  ? 2.591   10.055  2.278   1.00 93.67 99  A 1 
ATOM   749  C CB  . ASN   A 1 99  ? 0.910   9.303   5.077   1.00 95.45 99  A 1 
ATOM   750  C CG  . ASN   A 1 99  ? 2.143   8.593   5.599   1.00 94.42 99  A 1 
ATOM   751  O OD1 . ASN   A 1 99  ? 3.179   9.175   5.825   1.00 84.91 99  A 1 
ATOM   752  N ND2 . ASN   A 1 99  ? 2.036   7.311   5.873   1.00 83.53 99  A 1 
ATOM   753  N N   . ASN   A 1 100 ? 0.364   10.060  2.001   1.00 94.44 100 A 1 
ATOM   754  C CA  . ASN   A 1 100 ? 0.393   9.771   0.564   1.00 93.53 100 A 1 
ATOM   755  C C   . ASN   A 1 100 ? 1.087   10.881  -0.241  1.00 93.14 100 A 1 
ATOM   756  O O   . ASN   A 1 100 ? 1.769   10.592  -1.221  1.00 90.85 100 A 1 
ATOM   757  C CB  . ASN   A 1 100 ? -1.045  9.553   0.058   1.00 92.72 100 A 1 
ATOM   758  C CG  . ASN   A 1 100 ? -1.691  8.267   0.562   1.00 91.36 100 A 1 
ATOM   759  O OD1 . ASN   A 1 100 ? -1.068  7.367   1.091   1.00 84.09 100 A 1 
ATOM   760  N ND2 . ASN   A 1 100 ? -2.992  8.137   0.382   1.00 82.06 100 A 1 
ATOM   761  N N   . ASN   A 1 101 ? 0.949   12.147  0.179   1.00 92.95 101 A 1 
ATOM   762  C CA  . ASN   A 1 101 ? 1.644   13.271  -0.452  1.00 92.09 101 A 1 
ATOM   763  C C   . ASN   A 1 101 ? 3.080   13.438  0.073   1.00 91.98 101 A 1 
ATOM   764  O O   . ASN   A 1 101 ? 3.976   13.777  -0.699  1.00 90.13 101 A 1 
ATOM   765  C CB  . ASN   A 1 101 ? 0.806   14.550  -0.290  1.00 90.84 101 A 1 
ATOM   766  C CG  . ASN   A 1 101 ? -0.412  14.540  -1.202  1.00 88.87 101 A 1 
ATOM   767  O OD1 . ASN   A 1 101 ? -0.326  14.827  -2.381  1.00 81.70 101 A 1 
ATOM   768  N ND2 . ASN   A 1 101 ? -1.577  14.192  -0.690  1.00 80.86 101 A 1 
ATOM   769  N N   . LEU   A 1 102 ? 3.330   13.150  1.358   1.00 93.57 102 A 1 
ATOM   770  C CA  . LEU   A 1 102 ? 4.657   13.245  1.971   1.00 94.07 102 A 1 
ATOM   771  C C   . LEU   A 1 102 ? 5.683   12.357  1.261   1.00 93.68 102 A 1 
ATOM   772  O O   . LEU   A 1 102 ? 6.808   12.793  1.041   1.00 92.04 102 A 1 
ATOM   773  C CB  . LEU   A 1 102 ? 4.545   12.888  3.463   1.00 93.58 102 A 1 
ATOM   774  C CG  . LEU   A 1 102 ? 5.869   12.983  4.248   1.00 90.95 102 A 1 
ATOM   775  C CD1 . LEU   A 1 102 ? 6.397   14.415  4.277   1.00 86.67 102 A 1 
ATOM   776  C CD2 . LEU   A 1 102 ? 5.639   12.524  5.685   1.00 86.20 102 A 1 
ATOM   777  N N   . VAL   A 1 103 ? 5.289   11.152  0.839   1.00 93.64 103 A 1 
ATOM   778  C CA  . VAL   A 1 103 ? 6.153   10.238  0.065   1.00 92.99 103 A 1 
ATOM   779  C C   . VAL   A 1 103 ? 6.662   10.897  -1.221  1.00 92.31 103 A 1 
ATOM   780  O O   . VAL   A 1 103 ? 7.837   10.752  -1.561  1.00 90.52 103 A 1 
ATOM   781  C CB  . VAL   A 1 103 ? 5.397   8.932   -0.249  1.00 91.27 103 A 1 
ATOM   782  C CG1 . VAL   A 1 103 ? 6.141   8.028   -1.235  1.00 81.39 103 A 1 
ATOM   783  C CG2 . VAL   A 1 103 ? 5.180   8.126   1.032   1.00 81.99 103 A 1 
ATOM   784  N N   . ILE   A 1 104 ? 5.822   11.679  -1.904  1.00 89.37 104 A 1 
ATOM   785  C CA  . ILE   A 1 104 ? 6.187   12.380  -3.146  1.00 86.19 104 A 1 
ATOM   786  C C   . ILE   A 1 104 ? 7.264   13.440  -2.870  1.00 86.05 104 A 1 
ATOM   787  O O   . ILE   A 1 104 ? 8.220   13.578  -3.633  1.00 84.51 104 A 1 
ATOM   788  C CB  . ILE   A 1 104 ? 4.941   13.026  -3.800  1.00 84.27 104 A 1 
ATOM   789  C CG1 . ILE   A 1 104 ? 3.813   11.986  -4.051  1.00 82.61 104 A 1 
ATOM   790  C CG2 . ILE   A 1 104 ? 5.329   13.736  -5.112  1.00 82.99 104 A 1 
ATOM   791  C CD1 . ILE   A 1 104 ? 2.467   12.619  -4.419  1.00 77.57 104 A 1 
ATOM   792  N N   . TYR   A 1 105 ? 7.132   14.181  -1.761  1.00 89.52 105 A 1 
ATOM   793  C CA  . TYR   A 1 105 ? 8.137   15.171  -1.366  1.00 88.82 105 A 1 
ATOM   794  C C   . TYR   A 1 105 ? 9.428   14.509  -0.878  1.00 89.43 105 A 1 
ATOM   795  O O   . TYR   A 1 105 ? 10.515  14.969  -1.227  1.00 88.03 105 A 1 
ATOM   796  C CB  . TYR   A 1 105 ? 7.566   16.106  -0.294  1.00 87.33 105 A 1 
ATOM   797  C CG  . TYR   A 1 105 ? 6.515   17.048  -0.831  1.00 81.05 105 A 1 
ATOM   798  C CD1 . TYR   A 1 105 ? 6.898   18.176  -1.591  1.00 75.06 105 A 1 
ATOM   799  C CD2 . TYR   A 1 105 ? 5.149   16.808  -0.589  1.00 73.31 105 A 1 
ATOM   800  C CE1 . TYR   A 1 105 ? 5.927   19.049  -2.103  1.00 69.16 105 A 1 
ATOM   801  C CE2 . TYR   A 1 105 ? 4.169   17.676  -1.103  1.00 67.89 105 A 1 
ATOM   802  C CZ  . TYR   A 1 105 ? 4.563   18.797  -1.862  1.00 66.88 105 A 1 
ATOM   803  O OH  . TYR   A 1 105 ? 3.608   19.647  -2.367  1.00 64.30 105 A 1 
ATOM   804  N N   . LEU   A 1 106 ? 9.313   13.418  -0.119  1.00 90.95 106 A 1 
ATOM   805  C CA  . LEU   A 1 106 ? 10.446  12.701  0.463   1.00 91.48 106 A 1 
ATOM   806  C C   . LEU   A 1 106 ? 11.408  12.173  -0.613  1.00 90.71 106 A 1 
ATOM   807  O O   . LEU   A 1 106 ? 12.619  12.284  -0.446  1.00 88.10 106 A 1 
ATOM   808  C CB  . LEU   A 1 106 ? 9.886   11.608  1.385   1.00 90.67 106 A 1 
ATOM   809  C CG  . LEU   A 1 106 ? 10.942  10.965  2.304   1.00 88.47 106 A 1 
ATOM   810  C CD1 . LEU   A 1 106 ? 10.262  10.455  3.573   1.00 81.67 106 A 1 
ATOM   811  C CD2 . LEU   A 1 106 ? 11.647  9.779   1.644   1.00 81.48 106 A 1 
ATOM   812  N N   . GLN   A 1 107 ? 10.880  11.704  -1.749  1.00 88.81 107 A 1 
ATOM   813  C CA  . GLN   A 1 107 ? 11.687  11.244  -2.889  1.00 86.25 107 A 1 
ATOM   814  C C   . GLN   A 1 107 ? 12.608  12.325  -3.487  1.00 86.35 107 A 1 
ATOM   815  O O   . GLN   A 1 107 ? 13.528  11.993  -4.227  1.00 83.32 107 A 1 
ATOM   816  C CB  . GLN   A 1 107 ? 10.756  10.710  -3.983  1.00 83.04 107 A 1 
ATOM   817  C CG  . GLN   A 1 107 ? 10.125  9.362   -3.597  1.00 75.83 107 A 1 
ATOM   818  C CD  . GLN   A 1 107 ? 9.130   8.857   -4.643  1.00 68.42 107 A 1 
ATOM   819  O OE1 . GLN   A 1 107 ? 8.841   9.488   -5.645  1.00 63.39 107 A 1 
ATOM   820  N NE2 . GLN   A 1 107 ? 8.565   7.684   -4.442  1.00 60.60 107 A 1 
ATOM   821  N N   . ARG   A 1 108 ? 12.403  13.609  -3.173  1.00 87.53 108 A 1 
ATOM   822  C CA  . ARG   A 1 108 ? 13.302  14.705  -3.592  1.00 86.69 108 A 1 
ATOM   823  C C   . ARG   A 1 108 ? 14.531  14.848  -2.685  1.00 87.59 108 A 1 
ATOM   824  O O   . ARG   A 1 108 ? 15.496  15.490  -3.082  1.00 84.94 108 A 1 
ATOM   825  C CB  . ARG   A 1 108 ? 12.536  16.037  -3.630  1.00 84.13 108 A 1 
ATOM   826  C CG  . ARG   A 1 108 ? 11.334  16.007  -4.585  1.00 77.64 108 A 1 
ATOM   827  C CD  . ARG   A 1 108 ? 10.646  17.376  -4.582  1.00 72.96 108 A 1 
ATOM   828  N NE  . ARG   A 1 108 ? 9.459   17.384  -5.459  1.00 66.53 108 A 1 
ATOM   829  C CZ  . ARG   A 1 108 ? 8.701   18.440  -5.725  1.00 60.67 108 A 1 
ATOM   830  N NH1 . ARG   A 1 108 ? 8.951   19.615  -5.211  1.00 56.82 108 A 1 
ATOM   831  N NH2 . ARG   A 1 108 ? 7.671   18.322  -6.518  1.00 53.44 108 A 1 
ATOM   832  N N   . TYR   A 1 109 ? 14.472  14.292  -1.480  1.00 89.64 109 A 1 
ATOM   833  C CA  . TYR   A 1 109 ? 15.486  14.473  -0.435  1.00 90.80 109 A 1 
ATOM   834  C C   . TYR   A 1 109 ? 16.168  13.165  -0.015  1.00 90.71 109 A 1 
ATOM   835  O O   . TYR   A 1 109 ? 17.034  13.182  0.867   1.00 87.16 109 A 1 
ATOM   836  C CB  . TYR   A 1 109 ? 14.831  15.147  0.778   1.00 90.55 109 A 1 
ATOM   837  C CG  . TYR   A 1 109 ? 14.233  16.505  0.493   1.00 91.07 109 A 1 
ATOM   838  C CD1 . TYR   A 1 109 ? 15.065  17.624  0.282   1.00 87.40 109 A 1 
ATOM   839  C CD2 . TYR   A 1 109 ? 12.834  16.668  0.432   1.00 87.89 109 A 1 
ATOM   840  C CE1 . TYR   A 1 109 ? 14.515  18.885  0.022   1.00 86.56 109 A 1 
ATOM   841  C CE2 . TYR   A 1 109 ? 12.269  17.927  0.169   1.00 86.81 109 A 1 
ATOM   842  C CZ  . TYR   A 1 109 ? 13.116  19.037  -0.034  1.00 87.07 109 A 1 
ATOM   843  O OH  . TYR   A 1 109 ? 12.566  20.274  -0.289  1.00 85.10 109 A 1 
ATOM   844  N N   . MET   A 1 110 ? 15.766  12.045  -0.596  1.00 89.87 110 A 1 
ATOM   845  C CA  . MET   A 1 110 ? 16.305  10.727  -0.291  1.00 89.80 110 A 1 
ATOM   846  C C   . MET   A 1 110 ? 16.227  9.845   -1.537  1.00 88.26 110 A 1 
ATOM   847  O O   . MET   A 1 110 ? 15.225  9.871   -2.255  1.00 83.95 110 A 1 
ATOM   848  C CB  . MET   A 1 110 ? 15.503  10.134  0.876   1.00 88.42 110 A 1 
ATOM   849  C CG  . MET   A 1 110 ? 16.025  8.782   1.353   1.00 86.36 110 A 1 
ATOM   850  S SD  . MET   A 1 110 ? 15.190  8.169   2.851   1.00 87.04 110 A 1 
ATOM   851  C CE  . MET   A 1 110 ? 15.884  9.307   4.069   1.00 79.93 110 A 1 
ATOM   852  N N   . ASP   A 1 111 ? 17.257  9.049   -1.772  1.00 88.51 111 A 1 
ATOM   853  C CA  . ASP   A 1 111 ? 17.254  8.099   -2.881  1.00 86.71 111 A 1 
ATOM   854  C C   . ASP   A 1 111 ? 16.187  7.000   -2.679  1.00 87.32 111 A 1 
ATOM   855  O O   . ASP   A 1 111 ? 15.872  6.620   -1.544  1.00 87.00 111 A 1 
ATOM   856  C CB  . ASP   A 1 111 ? 18.663  7.524   -3.096  1.00 84.79 111 A 1 
ATOM   857  C CG  . ASP   A 1 111 ? 19.068  6.617   -1.942  1.00 80.91 111 A 1 
ATOM   858  O OD1 . ASP   A 1 111 ? 19.613  7.145   -0.951  1.00 74.36 111 A 1 
ATOM   859  O OD2 . ASP   A 1 111 ? 18.775  5.407   -2.007  1.00 76.48 111 A 1 
ATOM   860  N N   . PRO   A 1 112 ? 15.605  6.457   -3.768  1.00 85.32 112 A 1 
ATOM   861  C CA  . PRO   A 1 112 ? 14.533  5.467   -3.674  1.00 83.01 112 A 1 
ATOM   862  C C   . PRO   A 1 112 ? 14.914  4.195   -2.909  1.00 85.22 112 A 1 
ATOM   863  O O   . PRO   A 1 112 ? 14.075  3.643   -2.197  1.00 83.82 112 A 1 
ATOM   864  C CB  . PRO   A 1 112 ? 14.160  5.146   -5.122  1.00 79.24 112 A 1 
ATOM   865  C CG  . PRO   A 1 112 ? 14.537  6.412   -5.878  1.00 76.39 112 A 1 
ATOM   866  C CD  . PRO   A 1 112 ? 15.783  6.893   -5.136  1.00 78.24 112 A 1 
ATOM   867  N N   . SER   A 1 113 ? 16.159  3.726   -3.032  1.00 84.10 113 A 1 
ATOM   868  C CA  . SER   A 1 113 ? 16.630  2.508   -2.369  1.00 82.99 113 A 1 
ATOM   869  C C   . SER   A 1 113 ? 16.690  2.696   -0.854  1.00 85.96 113 A 1 
ATOM   870  O O   . SER   A 1 113 ? 16.092  1.918   -0.110  1.00 85.48 113 A 1 
ATOM   871  C CB  . SER   A 1 113 ? 18.008  2.101   -2.907  1.00 80.01 113 A 1 
ATOM   872  O OG  . SER   A 1 113 ? 17.944  1.900   -4.306  1.00 69.40 113 A 1 
ATOM   873  N N   . THR   A 1 114 ? 17.321  3.781   -0.390  1.00 86.20 114 A 1 
ATOM   874  C CA  . THR   A 1 114 ? 17.372  4.126   1.035   1.00 87.41 114 A 1 
ATOM   875  C C   . THR   A 1 114 ? 15.974  4.344   1.607   1.00 89.10 114 A 1 
ATOM   876  O O   . THR   A 1 114 ? 15.656  3.825   2.681   1.00 89.21 114 A 1 
ATOM   877  C CB  . THR   A 1 114 ? 18.233  5.375   1.256   1.00 86.06 114 A 1 
ATOM   878  O OG1 . THR   A 1 114 ? 19.554  5.099   0.854   1.00 80.08 114 A 1 
ATOM   879  C CG2 . THR   A 1 114 ? 18.304  5.764   2.728   1.00 79.26 114 A 1 
ATOM   880  N N   . TYR   A 1 115 ? 15.098  5.039   0.879   1.00 90.07 115 A 1 
ATOM   881  C CA  . TYR   A 1 115 ? 13.698  5.197   1.271   1.00 90.65 115 A 1 
ATOM   882  C C   . TYR   A 1 115 ? 13.005  3.843   1.470   1.00 91.16 115 A 1 
ATOM   883  O O   . TYR   A 1 115 ? 12.360  3.630   2.496   1.00 91.56 115 A 1 
ATOM   884  C CB  . TYR   A 1 115 ? 12.945  6.036   0.230   1.00 90.55 115 A 1 
ATOM   885  C CG  . TYR   A 1 115 ? 11.439  5.957   0.391   1.00 90.57 115 A 1 
ATOM   886  C CD1 . TYR   A 1 115 ? 10.673  5.123   -0.453  1.00 87.77 115 A 1 
ATOM   887  C CD2 . TYR   A 1 115 ? 10.804  6.639   1.444   1.00 88.49 115 A 1 
ATOM   888  C CE1 . TYR   A 1 115 ? 9.296   4.975   -0.247  1.00 87.32 115 A 1 
ATOM   889  C CE2 . TYR   A 1 115 ? 9.424   6.493   1.659   1.00 86.67 115 A 1 
ATOM   890  C CZ  . TYR   A 1 115 ? 8.676   5.655   0.812   1.00 86.74 115 A 1 
ATOM   891  O OH  . TYR   A 1 115 ? 7.331   5.497   1.036   1.00 85.01 115 A 1 
ATOM   892  N N   . GLN   A 1 116 ? 13.138  2.905   0.528   1.00 91.98 116 A 1 
ATOM   893  C CA  . GLN   A 1 116 ? 12.499  1.595   0.639   1.00 90.30 116 A 1 
ATOM   894  C C   . GLN   A 1 116 ? 13.016  0.804   1.843   1.00 91.48 116 A 1 
ATOM   895  O O   . GLN   A 1 116 ? 12.205  0.256   2.589   1.00 90.83 116 A 1 
ATOM   896  C CB  . GLN   A 1 116 ? 12.673  0.782   -0.646  1.00 88.69 116 A 1 
ATOM   897  C CG  . GLN   A 1 116 ? 11.696  1.230   -1.740  1.00 80.21 116 A 1 
ATOM   898  C CD  . GLN   A 1 116 ? 11.581  0.219   -2.879  1.00 73.77 116 A 1 
ATOM   899  O OE1 . GLN   A 1 116 ? 12.187  -0.836  -2.895  1.00 65.78 116 A 1 
ATOM   900  N NE2 . GLN   A 1 116 ? 10.755  0.486   -3.867  1.00 63.67 116 A 1 
ATOM   901  N N   . VAL   A 1 117 ? 14.323  0.785   2.080   1.00 91.34 117 A 1 
ATOM   902  C CA  . VAL   A 1 117 ? 14.923  0.114   3.244   1.00 91.03 117 A 1 
ATOM   903  C C   . VAL   A 1 117 ? 14.395  0.720   4.546   1.00 92.17 117 A 1 
ATOM   904  O O   . VAL   A 1 117 ? 13.802  0.020   5.375   1.00 92.37 117 A 1 
ATOM   905  C CB  . VAL   A 1 117 ? 16.466  0.168   3.180   1.00 89.37 117 A 1 
ATOM   906  C CG1 . VAL   A 1 117 ? 17.114  -0.403  4.443   1.00 84.83 117 A 1 
ATOM   907  C CG2 . VAL   A 1 117 ? 16.999  -0.650  1.999   1.00 86.06 117 A 1 
ATOM   908  N N   . LEU   A 1 118 ? 14.530  2.035   4.711   1.00 93.67 118 A 1 
ATOM   909  C CA  . LEU   A 1 118 ? 14.179  2.723   5.953   1.00 94.03 118 A 1 
ATOM   910  C C   . LEU   A 1 118 ? 12.664  2.805   6.195   1.00 94.50 118 A 1 
ATOM   911  O O   . LEU   A 1 118 ? 12.224  2.855   7.344   1.00 93.95 118 A 1 
ATOM   912  C CB  . LEU   A 1 118 ? 14.831  4.110   5.962   1.00 93.33 118 A 1 
ATOM   913  C CG  . LEU   A 1 118 ? 16.373  4.135   5.988   1.00 91.38 118 A 1 
ATOM   914  C CD1 . LEU   A 1 118 ? 16.858  5.584   5.998   1.00 88.88 118 A 1 
ATOM   915  C CD2 . LEU   A 1 118 ? 16.937  3.440   7.229   1.00 87.79 118 A 1 
ATOM   916  N N   . SER   A 1 119 ? 11.832  2.745   5.144   1.00 94.21 119 A 1 
ATOM   917  C CA  . SER   A 1 119 ? 10.368  2.745   5.276   1.00 94.02 119 A 1 
ATOM   918  C C   . SER   A 1 119 ? 9.823   1.546   6.058   1.00 94.90 119 A 1 
ATOM   919  O O   . SER   A 1 119 ? 8.709   1.607   6.577   1.00 94.25 119 A 1 
ATOM   920  C CB  . SER   A 1 119 ? 9.693   2.838   3.904   1.00 92.22 119 A 1 
ATOM   921  O OG  . SER   A 1 119 ? 9.703   1.599   3.236   1.00 81.15 119 A 1 
ATOM   922  N N   . ASN   A 1 120 ? 10.611  0.475   6.221   1.00 94.93 120 A 1 
ATOM   923  C CA  . ASN   A 1 120 ? 10.245  -0.669  7.056   1.00 94.65 120 A 1 
ATOM   924  C C   . ASN   A 1 120 ? 10.171  -0.323  8.552   1.00 95.41 120 A 1 
ATOM   925  O O   . ASN   A 1 120 ? 9.489   -1.027  9.298   1.00 94.32 120 A 1 
ATOM   926  C CB  . ASN   A 1 120 ? 11.211  -1.829  6.790   1.00 94.07 120 A 1 
ATOM   927  C CG  . ASN   A 1 120 ? 10.987  -2.405  5.411   1.00 92.31 120 A 1 
ATOM   928  O OD1 . ASN   A 1 120 ? 10.010  -3.093  5.166   1.00 82.38 120 A 1 
ATOM   929  N ND2 . ASN   A 1 120 ? 11.849  -2.098  4.472   1.00 81.96 120 A 1 
ATOM   930  N N   . LEU   A 1 121 ? 10.755  0.804   8.990   1.00 96.43 121 A 1 
ATOM   931  C CA  . LEU   A 1 121 ? 10.580  1.326   10.351  1.00 96.57 121 A 1 
ATOM   932  C C   . LEU   A 1 121 ? 9.106   1.610   10.694  1.00 96.79 121 A 1 
ATOM   933  O O   . LEU   A 1 121 ? 8.729   1.597   11.864  1.00 95.96 121 A 1 
ATOM   934  C CB  . LEU   A 1 121 ? 11.424  2.599   10.530  1.00 95.95 121 A 1 
ATOM   935  C CG  . LEU   A 1 121 ? 12.950  2.380   10.465  1.00 91.83 121 A 1 
ATOM   936  C CD1 . LEU   A 1 121 ? 13.662  3.730   10.500  1.00 88.09 121 A 1 
ATOM   937  C CD2 . LEU   A 1 121 ? 13.448  1.537   11.641  1.00 87.69 121 A 1 
ATOM   938  N N   . LYS   A 1 122 ? 8.220   1.777   9.690   1.00 97.34 122 A 1 
ATOM   939  C CA  . LYS   A 1 122 ? 6.769   1.892   9.911   1.00 96.99 122 A 1 
ATOM   940  C C   . LYS   A 1 122 ? 6.151   0.645   10.540  1.00 97.36 122 A 1 
ATOM   941  O O   . LYS   A 1 122 ? 5.089   0.746   11.153  1.00 96.89 122 A 1 
ATOM   942  C CB  . LYS   A 1 122 ? 6.068   2.273   8.596   1.00 95.18 122 A 1 
ATOM   943  C CG  . LYS   A 1 122 ? 5.870   1.101   7.619   1.00 90.77 122 A 1 
ATOM   944  C CD  . LYS   A 1 122 ? 5.409   1.636   6.268   1.00 90.53 122 A 1 
ATOM   945  C CE  . LYS   A 1 122 ? 5.270   0.532   5.229   1.00 84.95 122 A 1 
ATOM   946  N NZ  . LYS   A 1 122 ? 4.927   1.103   3.900   1.00 81.82 122 A 1 
ATOM   947  N N   . ILE   A 1 123 ? 6.776   -0.520  10.409  1.00 96.91 123 A 1 
ATOM   948  C CA  . ILE   A 1 123 ? 6.350   -1.747  11.086  1.00 96.74 123 A 1 
ATOM   949  C C   . ILE   A 1 123 ? 6.534   -1.567  12.593  1.00 96.91 123 A 1 
ATOM   950  O O   . ILE   A 1 123 ? 5.590   -1.778  13.356  1.00 96.34 123 A 1 
ATOM   951  C CB  . ILE   A 1 123 ? 7.114   -2.979  10.546  1.00 96.29 123 A 1 
ATOM   952  C CG1 . ILE   A 1 123 ? 6.839   -3.166  9.033   1.00 94.83 123 A 1 
ATOM   953  C CG2 . ILE   A 1 123 ? 6.729   -4.244  11.335  1.00 95.09 123 A 1 
ATOM   954  C CD1 . ILE   A 1 123 ? 7.652   -4.277  8.363   1.00 90.54 123 A 1 
ATOM   955  N N   . GLY   A 1 124 ? 7.705   -1.088  13.015  1.00 96.93 124 A 1 
ATOM   956  C CA  . GLY   A 1 124 ? 8.004   -0.782  14.411  1.00 96.57 124 A 1 
ATOM   957  C C   . GLY   A 1 124 ? 7.086   0.298   14.989  1.00 96.71 124 A 1 
ATOM   958  O O   . GLY   A 1 124 ? 6.456   0.072   16.019  1.00 95.85 124 A 1 
ATOM   959  N N   . SER   A 1 125 ? 6.925   1.428   14.296  1.00 97.08 125 A 1 
ATOM   960  C CA  . SER   A 1 125 ? 6.037   2.504   14.763  1.00 97.04 125 A 1 
ATOM   961  C C   . SER   A 1 125 ? 4.576   2.059   14.859  1.00 97.06 125 A 1 
ATOM   962  O O   . SER   A 1 125 ? 3.905   2.369   15.841  1.00 96.22 125 A 1 
ATOM   963  C CB  . SER   A 1 125 ? 6.167   3.750   13.878  1.00 96.30 125 A 1 
ATOM   964  O OG  . SER   A 1 125 ? 5.693   3.513   12.571  1.00 87.83 125 A 1 
ATOM   965  N N   . THR   A 1 126 ? 4.091   1.264   13.903  1.00 97.11 126 A 1 
ATOM   966  C CA  . THR   A 1 126 ? 2.737   0.696   13.949  1.00 96.96 126 A 1 
ATOM   967  C C   . THR   A 1 126 ? 2.572   -0.243  15.142  1.00 96.85 126 A 1 
ATOM   968  O O   . THR   A 1 126 ? 1.569   -0.144  15.839  1.00 95.84 126 A 1 
ATOM   969  C CB  . THR   A 1 126 ? 2.379   -0.050  12.657  1.00 96.38 126 A 1 
ATOM   970  O OG1 . THR   A 1 126 ? 2.496   0.793   11.534  1.00 91.17 126 A 1 
ATOM   971  C CG2 . THR   A 1 126 ? 0.934   -0.559  12.653  1.00 91.17 126 A 1 
ATOM   972  N N   . ALA   A 1 127 ? 3.537   -1.119  15.413  1.00 96.93 127 A 1 
ATOM   973  C CA  . ALA   A 1 127 ? 3.479   -2.046  16.541  1.00 96.32 127 A 1 
ATOM   974  C C   . ALA   A 1 127 ? 3.453   -1.319  17.898  1.00 96.12 127 A 1 
ATOM   975  O O   . ALA   A 1 127 ? 2.634   -1.644  18.758  1.00 94.92 127 A 1 
ATOM   976  C CB  . ALA   A 1 127 ? 4.675   -2.998  16.449  1.00 95.63 127 A 1 
ATOM   977  N N   . VAL   A 1 128 ? 4.294   -0.291  18.068  1.00 96.47 128 A 1 
ATOM   978  C CA  . VAL   A 1 128 ? 4.323   0.539   19.283  1.00 96.14 128 A 1 
ATOM   979  C C   . VAL   A 1 128 ? 2.993   1.270   19.474  1.00 96.04 128 A 1 
ATOM   980  O O   . VAL   A 1 128 ? 2.384   1.175   20.541  1.00 95.11 128 A 1 
ATOM   981  C CB  . VAL   A 1 128 ? 5.510   1.523   19.249  1.00 95.41 128 A 1 
ATOM   982  C CG1 . VAL   A 1 128 ? 5.468   2.527   20.403  1.00 92.29 128 A 1 
ATOM   983  C CG2 . VAL   A 1 128 ? 6.840   0.768   19.350  1.00 92.55 128 A 1 
ATOM   984  N N   . LEU   A 1 129 ? 2.490   1.942   18.436  1.00 96.33 129 A 1 
ATOM   985  C CA  . LEU   A 1 129 ? 1.218   2.668   18.507  1.00 96.28 129 A 1 
ATOM   986  C C   . LEU   A 1 129 ? 0.020   1.732   18.707  1.00 95.72 129 A 1 
ATOM   987  O O   . LEU   A 1 129 ? -0.913  2.086   19.423  1.00 94.20 129 A 1 
ATOM   988  C CB  . LEU   A 1 129 ? 1.049   3.524   17.242  1.00 96.19 129 A 1 
ATOM   989  C CG  . LEU   A 1 129 ? 2.001   4.733   17.179  1.00 95.01 129 A 1 
ATOM   990  C CD1 . LEU   A 1 129 ? 1.938   5.359   15.791  1.00 92.71 129 A 1 
ATOM   991  C CD2 . LEU   A 1 129 ? 1.626   5.810   18.199  1.00 92.03 129 A 1 
ATOM   992  N N   . TYR   A 1 130 ? 0.054   0.526   18.142  1.00 96.20 130 A 1 
ATOM   993  C CA  . TYR   A 1 130 ? -0.952  -0.510  18.378  1.00 95.68 130 A 1 
ATOM   994  C C   . TYR   A 1 130 ? -1.026  -0.887  19.862  1.00 95.12 130 A 1 
ATOM   995  O O   . TYR   A 1 130 ? -2.111  -0.885  20.449  1.00 93.74 130 A 1 
ATOM   996  C CB  . TYR   A 1 130 ? -0.634  -1.728  17.500  1.00 94.95 130 A 1 
ATOM   997  C CG  . TYR   A 1 130 ? -1.642  -2.848  17.610  1.00 93.87 130 A 1 
ATOM   998  C CD1 . TYR   A 1 130 ? -1.447  -3.904  18.521  1.00 90.91 130 A 1 
ATOM   999  C CD2 . TYR   A 1 130 ? -2.794  -2.833  16.801  1.00 90.79 130 A 1 
ATOM   1000 C CE1 . TYR   A 1 130 ? -2.399  -4.929  18.631  1.00 89.22 130 A 1 
ATOM   1001 C CE2 . TYR   A 1 130 ? -3.750  -3.856  16.905  1.00 88.93 130 A 1 
ATOM   1002 C CZ  . TYR   A 1 130 ? -3.552  -4.901  17.827  1.00 89.15 130 A 1 
ATOM   1003 O OH  . TYR   A 1 130 ? -4.494  -5.894  17.945  1.00 86.80 130 A 1 
ATOM   1004 N N   . CYS   A 1 131 ? 0.125   -1.122  20.500  1.00 94.88 131 A 1 
ATOM   1005 C CA  . CYS   A 1 131 ? 0.191   -1.427  21.929  1.00 94.05 131 A 1 
ATOM   1006 C C   . CYS   A 1 131 ? -0.297  -0.261  22.801  1.00 93.51 131 A 1 
ATOM   1007 O O   . CYS   A 1 131 ? -1.088  -0.469  23.720  1.00 90.92 131 A 1 
ATOM   1008 C CB  . CYS   A 1 131 ? 1.629   -1.806  22.305  1.00 93.01 131 A 1 
ATOM   1009 S SG  . CYS   A 1 131 ? 2.089   -3.378  21.521  1.00 87.54 131 A 1 
ATOM   1010 N N   . LEU   A 1 132 ? 0.136   0.966   22.504  1.00 94.69 132 A 1 
ATOM   1011 C CA  . LEU   A 1 132 ? -0.200  2.154   23.292  1.00 94.14 132 A 1 
ATOM   1012 C C   . LEU   A 1 132 ? -1.674  2.555   23.161  1.00 93.42 132 A 1 
ATOM   1013 O O   . LEU   A 1 132 ? -2.359  2.760   24.163  1.00 90.42 132 A 1 
ATOM   1014 C CB  . LEU   A 1 132 ? 0.723   3.314   22.877  1.00 93.64 132 A 1 
ATOM   1015 C CG  . LEU   A 1 132 ? 2.212   3.133   23.246  1.00 89.59 132 A 1 
ATOM   1016 C CD1 . LEU   A 1 132 ? 3.020   4.292   22.668  1.00 85.23 132 A 1 
ATOM   1017 C CD2 . LEU   A 1 132 ? 2.434   3.088   24.757  1.00 84.64 132 A 1 
ATOM   1018 N N   . CYS   A 1 133 ? -2.194  2.646   21.928  1.00 93.76 133 A 1 
ATOM   1019 C CA  . CYS   A 1 133 ? -3.535  3.174   21.664  1.00 92.58 133 A 1 
ATOM   1020 C C   . CYS   A 1 133 ? -4.642  2.138   21.895  1.00 91.35 133 A 1 
ATOM   1021 O O   . CYS   A 1 133 ? -5.725  2.489   22.357  1.00 86.24 133 A 1 
ATOM   1022 C CB  . CYS   A 1 133 ? -3.604  3.709   20.227  1.00 91.13 133 A 1 
ATOM   1023 S SG  . CYS   A 1 133 ? -2.446  5.091   19.993  1.00 85.69 133 A 1 
ATOM   1024 N N   . LEU   A 1 134 ? -4.391  0.867   21.571  1.00 89.74 134 A 1 
ATOM   1025 C CA  . LEU   A 1 134 ? -5.368  -0.216  21.740  1.00 87.36 134 A 1 
ATOM   1026 C C   . LEU   A 1 134 ? -5.182  -0.989  23.053  1.00 85.95 134 A 1 
ATOM   1027 O O   . LEU   A 1 134 ? -5.948  -1.907  23.332  1.00 79.36 134 A 1 
ATOM   1028 C CB  . LEU   A 1 134 ? -5.374  -1.133  20.501  1.00 84.49 134 A 1 
ATOM   1029 C CG  . LEU   A 1 134 ? -5.688  -0.408  19.179  1.00 82.34 134 A 1 
ATOM   1030 C CD1 . LEU   A 1 134 ? -5.592  -1.369  18.002  1.00 76.50 134 A 1 
ATOM   1031 C CD2 . LEU   A 1 134 ? -7.111  0.163   19.171  1.00 75.62 134 A 1 
ATOM   1032 N N   . ARG   A 1 135 ? -4.194  -0.588  23.874  1.00 88.95 135 A 1 
ATOM   1033 C CA  . ARG   A 1 135 ? -3.837  -1.237  25.153  1.00 89.55 135 A 1 
ATOM   1034 C C   . ARG   A 1 135 ? -3.613  -2.749  25.016  1.00 89.27 135 A 1 
ATOM   1035 O O   . ARG   A 1 135 ? -3.824  -3.509  25.959  1.00 83.12 135 A 1 
ATOM   1036 C CB  . ARG   A 1 135 ? -4.849  -0.885  26.253  1.00 86.14 135 A 1 
ATOM   1037 C CG  . ARG   A 1 135 ? -4.960  0.629   26.503  1.00 76.96 135 A 1 
ATOM   1038 C CD  . ARG   A 1 135 ? -5.892  0.878   27.688  1.00 70.39 135 A 1 
ATOM   1039 N NE  . ARG   A 1 135 ? -5.984  2.314   28.006  1.00 61.64 135 A 1 
ATOM   1040 C CZ  . ARG   A 1 135 ? -6.615  2.840   29.045  1.00 53.17 135 A 1 
ATOM   1041 N NH1 . ARG   A 1 135 ? -7.267  2.096   29.901  1.00 48.08 135 A 1 
ATOM   1042 N NH2 . ARG   A 1 135 ? -6.598  4.128   29.239  1.00 47.19 135 A 1 
ATOM   1043 N N   . HIS   A 1 136 ? -3.198  -3.175  23.838  1.00 87.07 136 A 1 
ATOM   1044 C CA  . HIS   A 1 136 ? -2.890  -4.568  23.565  1.00 84.94 136 A 1 
ATOM   1045 C C   . HIS   A 1 136 ? -1.465  -4.885  24.021  1.00 86.35 136 A 1 
ATOM   1046 O O   . HIS   A 1 136 ? -0.529  -4.135  23.751  1.00 82.37 136 A 1 
ATOM   1047 C CB  . HIS   A 1 136 ? -3.122  -4.882  22.082  1.00 80.66 136 A 1 
ATOM   1048 C CG  . HIS   A 1 136 ? -3.893  -6.163  21.899  1.00 76.42 136 A 1 
ATOM   1049 N ND1 . HIS   A 1 136 ? -3.468  -7.432  22.234  1.00 66.14 136 A 1 
ATOM   1050 C CD2 . HIS   A 1 136 ? -5.180  -6.287  21.432  1.00 66.37 136 A 1 
ATOM   1051 C CE1 . HIS   A 1 136 ? -4.469  -8.292  21.966  1.00 64.45 136 A 1 
ATOM   1052 N NE2 . HIS   A 1 136 ? -5.522  -7.630  21.477  1.00 65.06 136 A 1 
ATOM   1053 N N   . ARG   A 1 137 ? -1.275  -5.987  24.728  1.00 89.12 137 A 1 
ATOM   1054 C CA  . ARG   A 1 137 ? 0.059   -6.458  25.111  1.00 89.97 137 A 1 
ATOM   1055 C C   . ARG   A 1 137 ? 0.525   -7.485  24.089  1.00 91.01 137 A 1 
ATOM   1056 O O   . ARG   A 1 137 ? -0.094  -8.533  23.942  1.00 86.95 137 A 1 
ATOM   1057 C CB  . ARG   A 1 137 ? 0.062   -7.014  26.539  1.00 85.30 137 A 1 
ATOM   1058 C CG  . ARG   A 1 137 ? -0.158  -5.901  27.580  1.00 71.66 137 A 1 
ATOM   1059 C CD  . ARG   A 1 137 ? -0.036  -6.464  29.000  1.00 65.06 137 A 1 
ATOM   1060 N NE  . ARG   A 1 137 ? -0.228  -5.416  30.022  1.00 55.57 137 A 1 
ATOM   1061 C CZ  . ARG   A 1 137 ? -0.131  -5.580  31.336  1.00 47.94 137 A 1 
ATOM   1062 N NH1 . ARG   A 1 137 ? 0.148   -6.738  31.865  1.00 43.46 137 A 1 
ATOM   1063 N NH2 . ARG   A 1 137 ? -0.318  -4.573  32.137  1.00 40.93 137 A 1 
ATOM   1064 N N   . LEU   A 1 138 ? 1.614   -7.171  23.401  1.00 89.90 138 A 1 
ATOM   1065 C CA  . LEU   A 1 138 ? 2.312   -8.150  22.574  1.00 90.56 138 A 1 
ATOM   1066 C C   . LEU   A 1 138 ? 3.258   -8.962  23.463  1.00 91.02 138 A 1 
ATOM   1067 O O   . LEU   A 1 138 ? 3.984   -8.402  24.284  1.00 88.93 138 A 1 
ATOM   1068 C CB  . LEU   A 1 138 ? 3.052   -7.454  21.422  1.00 89.06 138 A 1 
ATOM   1069 C CG  . LEU   A 1 138 ? 2.132   -6.742  20.411  1.00 87.77 138 A 1 
ATOM   1070 C CD1 . LEU   A 1 138 ? 2.979   -6.019  19.366  1.00 84.17 138 A 1 
ATOM   1071 C CD2 . LEU   A 1 138 ? 1.201   -7.711  19.678  1.00 84.03 138 A 1 
ATOM   1072 N N   . SER   A 1 139 ? 3.250   -10.281 23.292  1.00 91.77 139 A 1 
ATOM   1073 C CA  . SER   A 1 139 ? 4.251   -11.142 23.916  1.00 92.35 139 A 1 
ATOM   1074 C C   . SER   A 1 139 ? 5.639   -10.893 23.309  1.00 93.36 139 A 1 
ATOM   1075 O O   . SER   A 1 139 ? 5.763   -10.407 22.183  1.00 92.78 139 A 1 
ATOM   1076 C CB  . SER   A 1 139 ? 3.851   -12.616 23.790  1.00 90.75 139 A 1 
ATOM   1077 O OG  . SER   A 1 139 ? 3.918   -13.055 22.452  1.00 85.72 139 A 1 
ATOM   1078 N N   . VAL   A 1 140 ? 6.705   -11.287 24.023  1.00 93.84 140 A 1 
ATOM   1079 C CA  . VAL   A 1 140 ? 8.083   -11.213 23.496  1.00 94.47 140 A 1 
ATOM   1080 C C   . VAL   A 1 140 ? 8.204   -11.951 22.157  1.00 95.02 140 A 1 
ATOM   1081 O O   . VAL   A 1 140 ? 8.827   -11.450 21.222  1.00 94.74 140 A 1 
ATOM   1082 C CB  . VAL   A 1 140 ? 9.087   -11.781 24.517  1.00 93.65 140 A 1 
ATOM   1083 C CG1 . VAL   A 1 140 ? 10.523  -11.747 23.992  1.00 87.05 140 A 1 
ATOM   1084 C CG2 . VAL   A 1 140 ? 9.044   -10.986 25.828  1.00 86.27 140 A 1 
ATOM   1085 N N   . ARG   A 1 141 ? 7.540   -13.107 22.028  1.00 94.46 141 A 1 
ATOM   1086 C CA  . ARG   A 1 141 ? 7.505   -13.896 20.785  1.00 94.99 141 A 1 
ATOM   1087 C C   . ARG   A 1 141 ? 6.849   -13.125 19.631  1.00 95.63 141 A 1 
ATOM   1088 O O   . ARG   A 1 141 ? 7.364   -13.139 18.517  1.00 94.93 141 A 1 
ATOM   1089 C CB  . ARG   A 1 141 ? 6.792   -15.231 21.077  1.00 93.25 141 A 1 
ATOM   1090 C CG  . ARG   A 1 141 ? 6.757   -16.170 19.863  1.00 83.99 141 A 1 
ATOM   1091 C CD  . ARG   A 1 141 ? 6.110   -17.507 20.236  1.00 82.22 141 A 1 
ATOM   1092 N NE  . ARG   A 1 141 ? 5.862   -18.345 19.045  1.00 74.64 141 A 1 
ATOM   1093 C CZ  . ARG   A 1 141 ? 5.501   -19.619 19.026  1.00 69.10 141 A 1 
ATOM   1094 N NH1 . ARG   A 1 141 ? 5.393   -20.333 20.109  1.00 62.74 141 A 1 
ATOM   1095 N NH2 . ARG   A 1 141 ? 5.220   -20.203 17.908  1.00 61.18 141 A 1 
ATOM   1096 N N   . GLN   A 1 142 ? 5.747   -12.422 19.899  1.00 95.14 142 A 1 
ATOM   1097 C CA  . GLN   A 1 142 ? 5.078   -11.576 18.909  1.00 95.14 142 A 1 
ATOM   1098 C C   . GLN   A 1 142 ? 5.924   -10.346 18.548  1.00 95.74 142 A 1 
ATOM   1099 O O   . GLN   A 1 142 ? 6.020   -10.003 17.371  1.00 95.35 142 A 1 
ATOM   1100 C CB  . GLN   A 1 142 ? 3.713   -11.142 19.449  1.00 94.28 142 A 1 
ATOM   1101 C CG  . GLN   A 1 142 ? 2.677   -12.274 19.427  1.00 92.73 142 A 1 
ATOM   1102 C CD  . GLN   A 1 142 ? 1.428   -11.930 20.236  1.00 91.52 142 A 1 
ATOM   1103 O OE1 . GLN   A 1 142 ? 1.491   -11.241 21.241  1.00 86.40 142 A 1 
ATOM   1104 N NE2 . GLN   A 1 142 ? 0.273   -12.403 19.839  1.00 83.72 142 A 1 
ATOM   1105 N N   . GLY   A 1 143 ? 6.581   -9.716  19.521  1.00 95.28 143 A 1 
ATOM   1106 C CA  . GLY   A 1 143 ? 7.532   -8.626  19.276  1.00 95.39 143 A 1 
ATOM   1107 C C   . GLY   A 1 143 ? 8.690   -9.062  18.375  1.00 96.24 143 A 1 
ATOM   1108 O O   . GLY   A 1 143 ? 8.983   -8.396  17.383  1.00 96.01 143 A 1 
ATOM   1109 N N   . LEU   A 1 144 ? 9.279   -10.229 18.643  1.00 96.19 144 A 1 
ATOM   1110 C CA  . LEU   A 1 144 ? 10.324  -10.814 17.802  1.00 96.59 144 A 1 
ATOM   1111 C C   . LEU   A 1 144 ? 9.825   -11.091 16.377  1.00 97.04 144 A 1 
ATOM   1112 O O   . LEU   A 1 144 ? 10.530  -10.790 15.418  1.00 96.88 144 A 1 
ATOM   1113 C CB  . LEU   A 1 144 ? 10.857  -12.090 18.479  1.00 95.96 144 A 1 
ATOM   1114 C CG  . LEU   A 1 144 ? 12.018  -12.765 17.720  1.00 82.35 144 A 1 
ATOM   1115 C CD1 . LEU   A 1 144 ? 13.251  -11.869 17.629  1.00 76.25 144 A 1 
ATOM   1116 C CD2 . LEU   A 1 144 ? 12.410  -14.061 18.432  1.00 77.84 144 A 1 
ATOM   1117 N N   . ALA   A 1 145 ? 8.602   -11.599 16.220  1.00 96.96 145 A 1 
ATOM   1118 C CA  . ALA   A 1 145 ? 8.011   -11.818 14.900  1.00 97.04 145 A 1 
ATOM   1119 C C   . ALA   A 1 145 ? 7.900   -10.516 14.087  1.00 97.44 145 A 1 
ATOM   1120 O O   . ALA   A 1 145 ? 8.226   -10.493 12.901  1.00 97.06 145 A 1 
ATOM   1121 C CB  . ALA   A 1 145 ? 6.642   -12.488 15.077  1.00 96.36 145 A 1 
ATOM   1122 N N   . LEU   A 1 146 ? 7.511   -9.406  14.715  1.00 96.94 146 A 1 
ATOM   1123 C CA  . LEU   A 1 146 ? 7.430   -8.102  14.052  1.00 96.99 146 A 1 
ATOM   1124 C C   . LEU   A 1 146 ? 8.815   -7.534  13.706  1.00 97.28 146 A 1 
ATOM   1125 O O   . LEU   A 1 146 ? 8.972   -6.931  12.643  1.00 96.70 146 A 1 
ATOM   1126 C CB  . LEU   A 1 146 ? 6.623   -7.128  14.921  1.00 96.41 146 A 1 
ATOM   1127 C CG  . LEU   A 1 146 ? 5.153   -7.541  15.133  1.00 95.12 146 A 1 
ATOM   1128 C CD1 . LEU   A 1 146 ? 4.476   -6.551  16.072  1.00 93.09 146 A 1 
ATOM   1129 C CD2 . LEU   A 1 146 ? 4.351   -7.592  13.831  1.00 92.26 146 A 1 
ATOM   1130 N N   . LEU   A 1 147 ? 9.835   -7.767  14.542  1.00 97.23 147 A 1 
ATOM   1131 C CA  . LEU   A 1 147 ? 11.226  -7.439  14.212  1.00 97.25 147 A 1 
ATOM   1132 C C   . LEU   A 1 147 ? 11.721  -8.236  12.998  1.00 97.55 147 A 1 
ATOM   1133 O O   . LEU   A 1 147 ? 12.370  -7.663  12.121  1.00 97.14 147 A 1 
ATOM   1134 C CB  . LEU   A 1 147 ? 12.138  -7.688  15.424  1.00 96.57 147 A 1 
ATOM   1135 C CG  . LEU   A 1 147 ? 11.966  -6.695  16.588  1.00 87.44 147 A 1 
ATOM   1136 C CD1 . LEU   A 1 147 ? 12.808  -7.157  17.778  1.00 83.29 147 A 1 
ATOM   1137 C CD2 . LEU   A 1 147 ? 12.404  -5.282  16.210  1.00 82.91 147 A 1 
ATOM   1138 N N   . LEU   A 1 148 ? 11.364  -9.521  12.898  1.00 97.67 148 A 1 
ATOM   1139 C CA  . LEU   A 1 148 ? 11.682  -10.343 11.728  1.00 97.75 148 A 1 
ATOM   1140 C C   . LEU   A 1 148 ? 10.989  -9.838  10.458  1.00 97.79 148 A 1 
ATOM   1141 O O   . LEU   A 1 148 ? 11.623  -9.821  9.408   1.00 97.18 148 A 1 
ATOM   1142 C CB  . LEU   A 1 148 ? 11.317  -11.814 11.987  1.00 97.34 148 A 1 
ATOM   1143 C CG  . LEU   A 1 148 ? 12.195  -12.532 13.030  1.00 94.44 148 A 1 
ATOM   1144 C CD1 . LEU   A 1 148 ? 11.628  -13.932 13.264  1.00 90.55 148 A 1 
ATOM   1145 C CD2 . LEU   A 1 148 ? 13.645  -12.671 12.583  1.00 90.17 148 A 1 
ATOM   1146 N N   . LEU   A 1 149 ? 9.738   -9.360  10.532  1.00 97.57 149 A 1 
ATOM   1147 C CA  . LEU   A 1 149 ? 9.078   -8.715  9.386   1.00 97.33 149 A 1 
ATOM   1148 C C   . LEU   A 1 149 ? 9.815   -7.452  8.935   1.00 97.37 149 A 1 
ATOM   1149 O O   . LEU   A 1 149 ? 9.986   -7.230  7.741   1.00 96.50 149 A 1 
ATOM   1150 C CB  . LEU   A 1 149 ? 7.620   -8.344  9.714   1.00 96.22 149 A 1 
ATOM   1151 C CG  . LEU   A 1 149 ? 6.625   -9.508  9.850   1.00 92.36 149 A 1 
ATOM   1152 C CD1 . LEU   A 1 149 ? 5.228   -8.911  10.047  1.00 92.02 149 A 1 
ATOM   1153 C CD2 . LEU   A 1 149 ? 6.595   -10.403 8.613   1.00 91.61 149 A 1 
ATOM   1154 N N   . MET   A 1 150 ? 10.267  -6.629  9.881   1.00 97.46 150 A 1 
ATOM   1155 C CA  . MET   A 1 150 ? 11.024  -5.415  9.587   1.00 97.11 150 A 1 
ATOM   1156 C C   . MET   A 1 150 ? 12.370  -5.746  8.924   1.00 97.18 150 A 1 
ATOM   1157 O O   . MET   A 1 150 ? 12.714  -5.147  7.905   1.00 96.44 150 A 1 
ATOM   1158 C CB  . MET   A 1 150 ? 11.196  -4.612  10.881  1.00 96.14 150 A 1 
ATOM   1159 C CG  . MET   A 1 150 ? 11.725  -3.202  10.618  1.00 87.26 150 A 1 
ATOM   1160 S SD  . MET   A 1 150 ? 11.810  -2.164  12.111  1.00 86.66 150 A 1 
ATOM   1161 C CE  . MET   A 1 150 ? 13.123  -3.011  13.016  1.00 74.62 150 A 1 
ATOM   1162 N N   . ALA   A 1 151 ? 13.083  -6.740  9.448   1.00 97.39 151 A 1 
ATOM   1163 C CA  . ALA   A 1 151 ? 14.335  -7.225  8.877   1.00 97.10 151 A 1 
ATOM   1164 C C   . ALA   A 1 151 ? 14.140  -7.826  7.475   1.00 96.82 151 A 1 
ATOM   1165 O O   . ALA   A 1 151 ? 14.930  -7.540  6.578   1.00 95.89 151 A 1 
ATOM   1166 C CB  . ALA   A 1 151 ? 14.950  -8.241  9.846   1.00 96.55 151 A 1 
ATOM   1167 N N   . ALA   A 1 152 ? 13.072  -8.591  7.259   1.00 96.83 152 A 1 
ATOM   1168 C CA  . ALA   A 1 152 ? 12.735  -9.151  5.953   1.00 96.42 152 A 1 
ATOM   1169 C C   . ALA   A 1 152 ? 12.502  -8.060  4.903   1.00 96.07 152 A 1 
ATOM   1170 O O   . ALA   A 1 152 ? 13.061  -8.120  3.810   1.00 95.10 152 A 1 
ATOM   1171 C CB  . ALA   A 1 152 ? 11.493  -10.043 6.104   1.00 96.18 152 A 1 
ATOM   1172 N N   . GLY   A 1 153 ? 11.725  -7.032  5.251   1.00 96.33 153 A 1 
ATOM   1173 C CA  . GLY   A 1 153 ? 11.465  -5.900  4.364   1.00 95.55 153 A 1 
ATOM   1174 C C   . GLY   A 1 153 ? 12.727  -5.111  4.020   1.00 95.25 153 A 1 
ATOM   1175 O O   . GLY   A 1 153 ? 12.953  -4.800  2.852   1.00 94.04 153 A 1 
ATOM   1176 N N   . ALA   A 1 154 ? 13.581  -4.838  5.011   1.00 96.10 154 A 1 
ATOM   1177 C CA  . ALA   A 1 154 ? 14.857  -4.160  4.796   1.00 95.22 154 A 1 
ATOM   1178 C C   . ALA   A 1 154 ? 15.815  -4.996  3.929   1.00 94.50 154 A 1 
ATOM   1179 O O   . ALA   A 1 154 ? 16.413  -4.470  2.994   1.00 92.63 154 A 1 
ATOM   1180 C CB  . ALA   A 1 154 ? 15.463  -3.826  6.162   1.00 94.29 154 A 1 
ATOM   1181 N N   . CYS   A 1 155 ? 15.908  -6.297  4.181   1.00 95.67 155 A 1 
ATOM   1182 C CA  . CYS   A 1 155 ? 16.738  -7.223  3.407   1.00 94.86 155 A 1 
ATOM   1183 C C   . CYS   A 1 155 ? 16.307  -7.286  1.933   1.00 94.34 155 A 1 
ATOM   1184 O O   . CYS   A 1 155 ? 17.143  -7.179  1.035   1.00 92.06 155 A 1 
ATOM   1185 C CB  . CYS   A 1 155 ? 16.661  -8.605  4.078   1.00 93.20 155 A 1 
ATOM   1186 S SG  . CYS   A 1 155 ? 17.798  -9.772  3.275   1.00 86.07 155 A 1 
ATOM   1187 N N   . TYR   A 1 156 ? 15.006  -7.396  1.673   1.00 94.00 156 A 1 
ATOM   1188 C CA  . TYR   A 1 156 ? 14.468  -7.391  0.313   1.00 93.18 156 A 1 
ATOM   1189 C C   . TYR   A 1 156 ? 14.722  -6.058  -0.403  1.00 92.66 156 A 1 
ATOM   1190 O O   . TYR   A 1 156 ? 15.189  -6.049  -1.539  1.00 92.12 156 A 1 
ATOM   1191 C CB  . TYR   A 1 156 ? 12.973  -7.710  0.359   1.00 92.78 156 A 1 
ATOM   1192 C CG  . TYR   A 1 156 ? 12.309  -7.614  -0.995  1.00 93.06 156 A 1 
ATOM   1193 C CD1 . TYR   A 1 156 ? 11.474  -6.524  -1.308  1.00 90.26 156 A 1 
ATOM   1194 C CD2 . TYR   A 1 156 ? 12.568  -8.589  -1.980  1.00 90.66 156 A 1 
ATOM   1195 C CE1 . TYR   A 1 156 ? 10.904  -6.408  -2.582  1.00 89.44 156 A 1 
ATOM   1196 C CE2 . TYR   A 1 156 ? 12.002  -8.481  -3.261  1.00 89.08 156 A 1 
ATOM   1197 C CZ  . TYR   A 1 156 ? 11.172  -7.385  -3.555  1.00 90.23 156 A 1 
ATOM   1198 O OH  . TYR   A 1 156 ? 10.627  -7.270  -4.809  1.00 88.28 156 A 1 
ATOM   1199 N N   . ALA   A 1 157 ? 14.460  -4.934  0.270   1.00 92.72 157 A 1 
ATOM   1200 C CA  . ALA   A 1 157 ? 14.648  -3.605  -0.306  1.00 90.63 157 A 1 
ATOM   1201 C C   . ALA   A 1 157 ? 16.123  -3.277  -0.605  1.00 88.64 157 A 1 
ATOM   1202 O O   . ALA   A 1 157 ? 16.404  -2.554  -1.557  1.00 85.85 157 A 1 
ATOM   1203 C CB  . ALA   A 1 157 ? 14.033  -2.586  0.654   1.00 89.91 157 A 1 
ATOM   1204 N N   . ALA   A 1 158 ? 17.059  -3.829  0.169   1.00 91.03 158 A 1 
ATOM   1205 C CA  . ALA   A 1 158 ? 18.491  -3.613  -0.037  1.00 88.12 158 A 1 
ATOM   1206 C C   . ALA   A 1 158 ? 19.060  -4.341  -1.270  1.00 85.65 158 A 1 
ATOM   1207 O O   . ALA   A 1 158 ? 20.062  -3.893  -1.824  1.00 79.89 158 A 1 
ATOM   1208 C CB  . ALA   A 1 158 ? 19.235  -4.024  1.240   1.00 85.90 158 A 1 
ATOM   1209 N N   . GLY   A 1 159 ? 18.440  -5.454  -1.707  1.00 86.31 159 A 1 
ATOM   1210 C CA  . GLY   A 1 159 ? 18.993  -6.206  -2.842  1.00 83.75 159 A 1 
ATOM   1211 C C   . GLY   A 1 159 ? 18.225  -7.469  -3.225  1.00 83.52 159 A 1 
ATOM   1212 O O   . GLY   A 1 159 ? 18.829  -8.439  -3.682  1.00 74.89 159 A 1 
ATOM   1213 N N   . GLY   A 1 160 ? 16.916  -7.496  -3.054  1.00 80.84 160 A 1 
ATOM   1214 C CA  . GLY   A 1 160 ? 16.086  -8.660  -3.396  1.00 77.53 160 A 1 
ATOM   1215 C C   . GLY   A 1 160 ? 15.935  -8.932  -4.898  1.00 79.61 160 A 1 
ATOM   1216 O O   . GLY   A 1 160 ? 15.578  -10.049 -5.291  1.00 75.03 160 A 1 
ATOM   1217 N N   . LEU   A 1 161 ? 16.211  -7.923  -5.727  1.00 78.53 161 A 1 
ATOM   1218 C CA  . LEU   A 1 161 ? 16.126  -7.984  -7.187  1.00 79.44 161 A 1 
ATOM   1219 C C   . LEU   A 1 161 ? 17.422  -7.459  -7.806  1.00 81.38 161 A 1 
ATOM   1220 O O   . LEU   A 1 161 ? 17.999  -6.493  -7.314  1.00 78.83 161 A 1 
ATOM   1221 C CB  . LEU   A 1 161 ? 14.924  -7.155  -7.673  1.00 75.60 161 A 1 
ATOM   1222 C CG  . LEU   A 1 161 ? 13.550  -7.695  -7.243  1.00 73.02 161 A 1 
ATOM   1223 C CD1 . LEU   A 1 161 ? 12.466  -6.670  -7.564  1.00 70.24 161 A 1 
ATOM   1224 C CD2 . LEU   A 1 161 ? 13.201  -8.999  -7.969  1.00 72.48 161 A 1 
ATOM   1225 N N   . GLN   A 1 162 ? 17.841  -8.058  -8.923  1.00 81.31 162 A 1 
ATOM   1226 C CA  . GLN   A 1 162 ? 18.985  -7.593  -9.709  1.00 82.53 162 A 1 
ATOM   1227 C C   . GLN   A 1 162 ? 18.674  -7.654  -11.205 1.00 83.02 162 A 1 
ATOM   1228 O O   . GLN   A 1 162 ? 17.854  -8.459  -11.658 1.00 80.19 162 A 1 
ATOM   1229 C CB  . GLN   A 1 162 ? 20.250  -8.390  -9.335  1.00 77.31 162 A 1 
ATOM   1230 C CG  . GLN   A 1 162 ? 20.186  -9.873  -9.742  1.00 70.37 162 A 1 
ATOM   1231 C CD  . GLN   A 1 162 ? 21.390  -10.689 -9.263  1.00 66.43 162 A 1 
ATOM   1232 O OE1 . GLN   A 1 162 ? 22.221  -10.239 -8.494  1.00 61.19 162 A 1 
ATOM   1233 N NE2 . GLN   A 1 162 ? 21.504  -11.929 -9.683  1.00 57.69 162 A 1 
ATOM   1234 N N   . VAL   A 1 163 ? 19.353  -6.805  -11.982 1.00 77.04 163 A 1 
ATOM   1235 C CA  . VAL   A 1 163 ? 19.338  -6.926  -13.444 1.00 76.77 163 A 1 
ATOM   1236 C C   . VAL   A 1 163 ? 20.112  -8.195  -13.823 1.00 76.00 163 A 1 
ATOM   1237 O O   . VAL   A 1 163 ? 21.162  -8.446  -13.225 1.00 72.34 163 A 1 
ATOM   1238 C CB  . VAL   A 1 163 ? 19.930  -5.671  -14.109 1.00 72.45 163 A 1 
ATOM   1239 C CG1 . VAL   A 1 163 ? 19.841  -5.740  -15.634 1.00 66.24 163 A 1 
ATOM   1240 C CG2 . VAL   A 1 163 ? 19.166  -4.413  -13.661 1.00 68.79 163 A 1 
ATOM   1241 N N   . PRO   A 1 164 ? 19.623  -9.014  -14.774 1.00 75.67 164 A 1 
ATOM   1242 C CA  . PRO   A 1 164 ? 20.398  -10.128 -15.302 1.00 75.13 164 A 1 
ATOM   1243 C C   . PRO   A 1 164 ? 21.761  -9.623  -15.770 1.00 74.40 164 A 1 
ATOM   1244 O O   . PRO   A 1 164 ? 21.830  -8.713  -16.599 1.00 66.86 164 A 1 
ATOM   1245 C CB  . PRO   A 1 164 ? 19.579  -10.699 -16.463 1.00 69.51 164 A 1 
ATOM   1246 C CG  . PRO   A 1 164 ? 18.158  -10.236 -16.162 1.00 68.84 164 A 1 
ATOM   1247 C CD  . PRO   A 1 164 ? 18.351  -8.903  -15.446 1.00 73.27 164 A 1 
ATOM   1248 N N   . GLY   A 1 165 ? 22.837  -10.185 -15.224 1.00 65.49 165 A 1 
ATOM   1249 C CA  . GLY   A 1 165 ? 24.174  -9.899  -15.725 1.00 64.00 165 A 1 
ATOM   1250 C C   . GLY   A 1 165 ? 24.233  -10.326 -17.185 1.00 63.16 165 A 1 
ATOM   1251 O O   . GLY   A 1 165 ? 23.926  -11.473 -17.500 1.00 56.88 165 A 1 
ATOM   1252 N N   . ASN   A 1 166 ? 24.646  -9.416  -18.077 1.00 49.43 166 A 1 
ATOM   1253 C CA  . ASN   A 1 166 ? 25.088  -9.838  -19.397 1.00 49.29 166 A 1 
ATOM   1254 C C   . ASN   A 1 166 ? 26.328  -10.702 -19.173 1.00 48.85 166 A 1 
ATOM   1255 O O   . ASN   A 1 166 ? 27.402  -10.181 -18.875 1.00 44.93 166 A 1 
ATOM   1256 C CB  . ASN   A 1 166 ? 25.375  -8.619  -20.292 1.00 44.34 166 A 1 
ATOM   1257 C CG  . ASN   A 1 166 ? 24.152  -8.110  -21.037 1.00 40.16 166 A 1 
ATOM   1258 O OD1 . ASN   A 1 166 ? 23.136  -8.762  -21.163 1.00 37.36 166 A 1 
ATOM   1259 N ND2 . ASN   A 1 166 ? 24.236  -6.923  -21.595 1.00 36.91 166 A 1 
ATOM   1260 N N   . THR   A 1 167 ? 26.200  -12.015 -19.322 1.00 44.55 167 A 1 
ATOM   1261 C CA  . THR   A 1 167 ? 27.316  -12.961 -19.435 1.00 45.60 167 A 1 
ATOM   1262 C C   . THR   A 1 167 ? 28.006  -12.802 -20.792 1.00 45.28 167 A 1 
ATOM   1263 O O   . THR   A 1 167 ? 28.327  -13.786 -21.454 1.00 41.82 167 A 1 
ATOM   1264 C CB  . THR   A 1 167 ? 26.844  -14.409 -19.225 1.00 41.28 167 A 1 
ATOM   1265 O OG1 . THR   A 1 167 ? 25.721  -14.667 -20.038 1.00 37.28 167 A 1 
ATOM   1266 C CG2 . THR   A 1 167 ? 26.439  -14.683 -17.775 1.00 37.18 167 A 1 
ATOM   1267 N N   . LEU   A 1 168 ? 28.197  -11.566 -21.260 1.00 43.24 168 A 1 
ATOM   1268 C CA  . LEU   A 1 168 ? 29.134  -11.314 -22.342 1.00 43.39 168 A 1 
ATOM   1269 C C   . LEU   A 1 168 ? 30.537  -11.612 -21.802 1.00 43.71 168 A 1 
ATOM   1270 O O   . LEU   A 1 168 ? 30.858  -11.195 -20.690 1.00 40.93 168 A 1 
ATOM   1271 C CB  . LEU   A 1 168 ? 28.988  -9.876  -22.866 1.00 39.62 168 A 1 
ATOM   1272 C CG  . LEU   A 1 168 ? 27.783  -9.698  -23.807 1.00 36.94 168 A 1 
ATOM   1273 C CD1 . LEU   A 1 168 ? 27.530  -8.209  -24.060 1.00 35.14 168 A 1 
ATOM   1274 C CD2 . LEU   A 1 168 ? 28.010  -10.365 -25.171 1.00 36.87 168 A 1 
ATOM   1275 N N   . PRO   A 1 169 ? 31.374  -12.352 -22.563 1.00 40.33 169 A 1 
ATOM   1276 C CA  . PRO   A 1 169 ? 32.680  -12.819 -22.096 1.00 42.08 169 A 1 
ATOM   1277 C C   . PRO   A 1 169 ? 33.688  -11.688 -21.909 1.00 44.59 169 A 1 
ATOM   1278 O O   . PRO   A 1 169 ? 34.571  -11.780 -21.062 1.00 42.02 169 A 1 
ATOM   1279 C CB  . PRO   A 1 169 ? 33.147  -13.806 -23.164 1.00 38.80 169 A 1 
ATOM   1280 C CG  . PRO   A 1 169 ? 32.424  -13.342 -24.429 1.00 38.42 169 A 1 
ATOM   1281 C CD  . PRO   A 1 169 ? 31.097  -12.825 -23.901 1.00 43.93 169 A 1 
ATOM   1282 N N   . SER   A 1 170 ? 33.587  -10.635 -22.715 1.00 39.40 170 A 1 
ATOM   1283 C CA  . SER   A 1 170 ? 34.326  -9.414  -22.437 1.00 40.15 170 A 1 
ATOM   1284 C C   . SER   A 1 170 ? 33.899  -8.921  -21.058 1.00 40.04 170 A 1 
ATOM   1285 O O   . SER   A 1 170 ? 32.697  -8.951  -20.779 1.00 38.02 170 A 1 
ATOM   1286 C CB  . SER   A 1 170 ? 34.061  -8.339  -23.495 1.00 37.50 170 A 1 
ATOM   1287 O OG  . SER   A 1 170 ? 32.685  -8.227  -23.791 1.00 34.59 170 A 1 
ATOM   1288 N N   . PRO   A 1 171 ? 34.855  -8.469  -20.194 1.00 35.28 171 A 1 
ATOM   1289 C CA  . PRO   A 1 171 ? 34.483  -7.892  -18.917 1.00 36.54 171 A 1 
ATOM   1290 C C   . PRO   A 1 171 ? 33.397  -6.874  -19.235 1.00 38.56 171 A 1 
ATOM   1291 O O   . PRO   A 1 171 ? 33.669  -5.954  -20.008 1.00 36.84 171 A 1 
ATOM   1292 C CB  . PRO   A 1 171 ? 35.760  -7.252  -18.349 1.00 33.36 171 A 1 
ATOM   1293 C CG  . PRO   A 1 171 ? 36.637  -7.034  -19.577 1.00 31.98 171 A 1 
ATOM   1294 C CD  . PRO   A 1 171 ? 36.236  -8.180  -20.507 1.00 36.40 171 A 1 
ATOM   1295 N N   . PRO   A 1 172 ? 32.146  -7.124  -18.795 1.00 31.86 172 A 1 
ATOM   1296 C CA  . PRO   A 1 172 ? 31.081  -6.219  -19.158 1.00 32.61 172 A 1 
ATOM   1297 C C   . PRO   A 1 172 ? 31.596  -4.854  -18.731 1.00 34.27 172 A 1 
ATOM   1298 O O   . PRO   A 1 172 ? 32.100  -4.755  -17.606 1.00 32.33 172 A 1 
ATOM   1299 C CB  . PRO   A 1 172 ? 29.833  -6.680  -18.384 1.00 29.81 172 A 1 
ATOM   1300 C CG  . PRO   A 1 172 ? 30.400  -7.533  -17.252 1.00 28.58 172 A 1 
ATOM   1301 C CD  . PRO   A 1 172 ? 31.695  -8.100  -17.830 1.00 32.79 172 A 1 
ATOM   1302 N N   . PRO   A 1 173 ? 31.615  -3.838  -19.639 1.00 30.34 173 A 1 
ATOM   1303 C CA  . PRO   A 1 173 ? 31.945  -2.500  -19.197 1.00 31.22 173 A 1 
ATOM   1304 C C   . PRO   A 1 173 ? 31.124  -2.338  -17.941 1.00 32.67 173 A 1 
ATOM   1305 O O   . PRO   A 1 173 ? 29.969  -2.781  -17.933 1.00 30.59 173 A 1 
ATOM   1306 C CB  . PRO   A 1 173 ? 31.504  -1.548  -20.314 1.00 28.14 173 A 1 
ATOM   1307 C CG  . PRO   A 1 173 ? 30.471  -2.357  -21.094 1.00 26.74 173 A 1 
ATOM   1308 C CD  . PRO   A 1 173 ? 30.943  -3.799  -20.925 1.00 30.23 173 A 1 
ATOM   1309 N N   . ALA   A 1 174 ? 31.756  -1.839  -16.880 1.00 34.90 174 A 1 
ATOM   1310 C CA  . ALA   A 1 174 ? 31.043  -1.678  -15.632 1.00 33.74 174 A 1 
ATOM   1311 C C   . ALA   A 1 174 ? 29.870  -0.738  -15.933 1.00 34.20 174 A 1 
ATOM   1312 O O   . ALA   A 1 174 ? 29.982  0.477   -15.840 1.00 31.96 174 A 1 
ATOM   1313 C CB  . ALA   A 1 174 ? 32.002  -1.166  -14.544 1.00 30.78 174 A 1 
ATOM   1314 N N   . ALA   A 1 175 ? 28.770  -1.331  -16.362 1.00 34.30 175 A 1 
ATOM   1315 C CA  . ALA   A 1 175 ? 27.446  -0.857  -16.139 1.00 33.26 175 A 1 
ATOM   1316 C C   . ALA   A 1 175 ? 27.282  -0.956  -14.620 1.00 34.02 175 A 1 
ATOM   1317 O O   . ALA   A 1 175 ? 26.508  -1.732  -14.083 1.00 31.78 175 A 1 
ATOM   1318 C CB  . ALA   A 1 175 ? 26.443  -1.678  -16.956 1.00 30.40 175 A 1 
ATOM   1319 N N   . ALA   A 1 176 ? 28.097  -0.122  -13.968 1.00 34.19 176 A 1 
ATOM   1320 C CA  . ALA   A 1 176 ? 27.618  0.743   -12.962 1.00 33.33 176 A 1 
ATOM   1321 C C   . ALA   A 1 176 ? 26.310  1.303   -13.540 1.00 34.27 176 A 1 
ATOM   1322 O O   . ALA   A 1 176 ? 26.279  2.375   -14.125 1.00 31.79 176 A 1 
ATOM   1323 C CB  . ALA   A 1 176 ? 28.687  1.820   -12.669 1.00 30.19 176 A 1 
ATOM   1324 N N   . ALA   A 1 177 ? 25.219  0.529   -13.424 1.00 40.38 177 A 1 
ATOM   1325 C CA  . ALA   A 1 177 ? 23.972  1.119   -13.012 1.00 40.33 177 A 1 
ATOM   1326 C C   . ALA   A 1 177 ? 24.425  2.017   -11.870 1.00 40.68 177 A 1 
ATOM   1327 O O   . ALA   A 1 177 ? 24.759  1.508   -10.800 1.00 38.40 177 A 1 
ATOM   1328 C CB  . ALA   A 1 177 ? 23.015  0.015   -12.544 1.00 37.50 177 A 1 
ATOM   1329 N N   . SER   A 1 178 ? 24.690  3.284   -12.200 1.00 38.92 178 A 1 
ATOM   1330 C CA  . SER   A 1 178 ? 25.389  4.216   -11.337 1.00 39.28 178 A 1 
ATOM   1331 C C   . SER   A 1 178 ? 24.594  4.138   -10.056 1.00 40.94 178 A 1 
ATOM   1332 O O   . SER   A 1 178 ? 23.397  4.409   -10.120 1.00 38.29 178 A 1 
ATOM   1333 C CB  . SER   A 1 178 ? 25.407  5.627   -11.939 1.00 35.23 178 A 1 
ATOM   1334 O OG  . SER   A 1 178 ? 24.223  5.910   -12.656 1.00 31.05 178 A 1 
ATOM   1335 N N   . PRO   A 1 179 ? 25.190  3.577   -8.964  1.00 45.58 179 A 1 
ATOM   1336 C CA  . PRO   A 1 179 ? 24.436  3.372   -7.749  1.00 46.02 179 A 1 
ATOM   1337 C C   . PRO   A 1 179 ? 23.833  4.732   -7.487  1.00 47.47 179 A 1 
ATOM   1338 O O   . PRO   A 1 179 ? 24.581  5.707   -7.473  1.00 45.47 179 A 1 
ATOM   1339 C CB  . PRO   A 1 179 ? 25.447  2.932   -6.684  1.00 43.18 179 A 1 
ATOM   1340 C CG  . PRO   A 1 179 ? 26.795  3.372   -7.246  1.00 42.03 179 A 1 
ATOM   1341 C CD  . PRO   A 1 179 ? 26.599  3.296   -8.757  1.00 44.26 179 A 1 
ATOM   1342 N N   . MET   A 1 180 ? 22.500  4.809   -7.497  1.00 49.62 180 A 1 
ATOM   1343 C CA  . MET   A 1 180 ? 21.856  6.115   -7.433  1.00 50.28 180 A 1 
ATOM   1344 C C   . MET   A 1 180 ? 22.503  6.807   -6.252  1.00 53.16 180 A 1 
ATOM   1345 O O   . MET   A 1 180 ? 22.457  6.223   -5.164  1.00 49.16 180 A 1 
ATOM   1346 C CB  . MET   A 1 180 ? 20.338  5.994   -7.244  1.00 45.88 180 A 1 
ATOM   1347 C CG  . MET   A 1 180 ? 19.582  6.461   -8.483  1.00 41.73 180 A 1 
ATOM   1348 S SD  . MET   A 1 180 ? 17.795  6.695   -8.225  1.00 38.12 180 A 1 
ATOM   1349 C CE  . MET   A 1 180 ? 17.255  4.965   -8.271  1.00 36.15 180 A 1 
ATOM   1350 N N   . PRO   A 1 181 ? 23.254  7.909   -6.465  1.00 59.92 181 A 1 
ATOM   1351 C CA  . PRO   A 1 181 ? 24.233  8.376   -5.499  1.00 62.17 181 A 1 
ATOM   1352 C C   . PRO   A 1 181 ? 23.514  8.496   -4.172  1.00 65.83 181 A 1 
ATOM   1353 O O   . PRO   A 1 181 ? 22.425  9.076   -4.135  1.00 62.77 181 A 1 
ATOM   1354 C CB  . PRO   A 1 181 ? 24.759  9.713   -6.027  1.00 56.27 181 A 1 
ATOM   1355 C CG  . PRO   A 1 181 ? 23.725  10.123  -7.072  1.00 53.12 181 A 1 
ATOM   1356 C CD  . PRO   A 1 181 ? 23.205  8.793   -7.603  1.00 56.44 181 A 1 
ATOM   1357 N N   . LEU   A 1 182 ? 24.069  7.865   -3.131  1.00 68.52 182 A 1 
ATOM   1358 C CA  . LEU   A 1 182 ? 23.398  7.756   -1.845  1.00 69.20 182 A 1 
ATOM   1359 C C   . LEU   A 1 182 ? 23.055  9.169   -1.380  1.00 70.15 182 A 1 
ATOM   1360 O O   . LEU   A 1 182 ? 23.930  9.914   -0.936  1.00 64.87 182 A 1 
ATOM   1361 C CB  . LEU   A 1 182 ? 24.319  7.009   -0.868  1.00 64.87 182 A 1 
ATOM   1362 C CG  . LEU   A 1 182 ? 23.618  6.627   0.447   1.00 58.76 182 A 1 
ATOM   1363 C CD1 . LEU   A 1 182 ? 22.932  5.272   0.333   1.00 54.44 182 A 1 
ATOM   1364 C CD2 . LEU   A 1 182 ? 24.626  6.552   1.592   1.00 55.32 182 A 1 
ATOM   1365 N N   . HIS   A 1 183 ? 21.804  9.568   -1.577  1.00 75.31 183 A 1 
ATOM   1366 C CA  . HIS   A 1 183 ? 21.375  10.928  -1.322  1.00 76.96 183 A 1 
ATOM   1367 C C   . HIS   A 1 183 ? 20.475  10.921  -0.103  1.00 80.28 183 A 1 
ATOM   1368 O O   . HIS   A 1 183 ? 19.255  10.767  -0.189  1.00 76.51 183 A 1 
ATOM   1369 C CB  . HIS   A 1 183 ? 20.746  11.564  -2.563  1.00 70.01 183 A 1 
ATOM   1370 C CG  . HIS   A 1 183 ? 20.508  13.039  -2.359  1.00 65.18 183 A 1 
ATOM   1371 N ND1 . HIS   A 1 183 ? 21.486  13.976  -2.083  1.00 57.03 183 A 1 
ATOM   1372 C CD2 . HIS   A 1 183 ? 19.305  13.702  -2.352  1.00 54.11 183 A 1 
ATOM   1373 C CE1 . HIS   A 1 183 ? 20.890  15.167  -1.921  1.00 52.02 183 A 1 
ATOM   1374 N NE2 . HIS   A 1 183 ? 19.562  15.041  -2.081  1.00 54.91 183 A 1 
ATOM   1375 N N   . ILE   A 1 184 ? 21.117  11.047  1.043   1.00 78.34 184 A 1 
ATOM   1376 C CA  . ILE   A 1 184 ? 20.439  11.150  2.327   1.00 80.09 184 A 1 
ATOM   1377 C C   . ILE   A 1 184 ? 20.683  12.554  2.853   1.00 82.11 184 A 1 
ATOM   1378 O O   . ILE   A 1 184 ? 21.810  12.927  3.171   1.00 80.06 184 A 1 
ATOM   1379 C CB  . ILE   A 1 184 ? 20.918  10.073  3.316   1.00 76.16 184 A 1 
ATOM   1380 C CG1 . ILE   A 1 184 ? 20.792  8.656   2.714   1.00 69.70 184 A 1 
ATOM   1381 C CG2 . ILE   A 1 184 ? 20.094  10.185  4.609   1.00 69.22 184 A 1 
ATOM   1382 C CD1 . ILE   A 1 184 ? 21.397  7.565   3.600   1.00 64.28 184 A 1 
ATOM   1383 N N   . THR   A 1 185 ? 19.616  13.322  2.979   1.00 87.03 185 A 1 
ATOM   1384 C CA  . THR   A 1 185 ? 19.673  14.632  3.628   1.00 87.07 185 A 1 
ATOM   1385 C C   . THR   A 1 185 ? 19.108  14.542  5.045   1.00 88.83 185 A 1 
ATOM   1386 O O   . THR   A 1 185 ? 18.225  13.715  5.306   1.00 88.71 185 A 1 
ATOM   1387 C CB  . THR   A 1 185 ? 18.952  15.710  2.812   1.00 84.07 185 A 1 
ATOM   1388 O OG1 . THR   A 1 185 ? 17.575  15.450  2.764   1.00 76.40 185 A 1 
ATOM   1389 C CG2 . THR   A 1 185 ? 19.473  15.811  1.384   1.00 74.45 185 A 1 
ATOM   1390 N N   . PRO   A 1 186 ? 19.539  15.416  5.977   1.00 91.69 186 A 1 
ATOM   1391 C CA  . PRO   A 1 186 ? 18.923  15.497  7.305   1.00 92.38 186 A 1 
ATOM   1392 C C   . PRO   A 1 186 ? 17.411  15.738  7.238   1.00 93.02 186 A 1 
ATOM   1393 O O   . PRO   A 1 186 ? 16.646  15.136  7.991   1.00 92.47 186 A 1 
ATOM   1394 C CB  . PRO   A 1 186 ? 19.647  16.649  8.015   1.00 90.95 186 A 1 
ATOM   1395 C CG  . PRO   A 1 186 ? 21.005  16.703  7.325   1.00 88.47 186 A 1 
ATOM   1396 C CD  . PRO   A 1 186 ? 20.677  16.322  5.887   1.00 90.43 186 A 1 
ATOM   1397 N N   . LEU   A 1 187 ? 16.965  16.560  6.286   1.00 93.83 187 A 1 
ATOM   1398 C CA  . LEU   A 1 187 ? 15.545  16.787  6.028   1.00 94.34 187 A 1 
ATOM   1399 C C   . LEU   A 1 187 ? 14.852  15.507  5.544   1.00 94.62 187 A 1 
ATOM   1400 O O   . LEU   A 1 187 ? 13.762  15.196  6.019   1.00 93.84 187 A 1 
ATOM   1401 C CB  . LEU   A 1 187 ? 15.394  17.943  5.025   1.00 93.33 187 A 1 
ATOM   1402 C CG  . LEU   A 1 187 ? 13.932  18.306  4.710   1.00 89.71 187 A 1 
ATOM   1403 C CD1 . LEU   A 1 187 ? 13.147  18.724  5.955   1.00 84.35 187 A 1 
ATOM   1404 C CD2 . LEU   A 1 187 ? 13.892  19.460  3.713   1.00 84.07 187 A 1 
ATOM   1405 N N   . GLY   A 1 188 ? 15.475  14.740  4.662   1.00 93.62 188 A 1 
ATOM   1406 C CA  . GLY   A 1 188 ? 14.962  13.449  4.199   1.00 93.25 188 A 1 
ATOM   1407 C C   . GLY   A 1 188 ? 14.749  12.458  5.346   1.00 94.30 188 A 1 
ATOM   1408 O O   . GLY   A 1 188 ? 13.685  11.846  5.440   1.00 93.90 188 A 1 
ATOM   1409 N N   . LEU   A 1 189 ? 15.703  12.363  6.276   1.00 94.89 189 A 1 
ATOM   1410 C CA  . LEU   A 1 189 ? 15.575  11.530  7.479   1.00 94.83 189 A 1 
ATOM   1411 C C   . LEU   A 1 189 ? 14.433  12.001  8.388   1.00 95.39 189 A 1 
ATOM   1412 O O   . LEU   A 1 189 ? 13.646  11.177  8.859   1.00 95.12 189 A 1 
ATOM   1413 C CB  . LEU   A 1 189 ? 16.904  11.527  8.257   1.00 93.58 189 A 1 
ATOM   1414 C CG  . LEU   A 1 189 ? 18.040  10.736  7.584   1.00 85.69 189 A 1 
ATOM   1415 C CD1 . LEU   A 1 189 ? 19.341  10.956  8.352   1.00 82.02 189 A 1 
ATOM   1416 C CD2 . LEU   A 1 189 ? 17.749  9.234   7.560   1.00 82.65 189 A 1 
ATOM   1417 N N   . LEU   A 1 190 ? 14.297  13.312  8.606   1.00 96.06 190 A 1 
ATOM   1418 C CA  . LEU   A 1 190 ? 13.202  13.868  9.405   1.00 96.28 190 A 1 
ATOM   1419 C C   . LEU   A 1 190 ? 11.832  13.562  8.779   1.00 96.55 190 A 1 
ATOM   1420 O O   . LEU   A 1 190 ? 10.914  13.105  9.471   1.00 96.28 190 A 1 
ATOM   1421 C CB  . LEU   A 1 190 ? 13.433  15.380  9.569   1.00 95.78 190 A 1 
ATOM   1422 C CG  . LEU   A 1 190 ? 12.385  16.075  10.460  1.00 87.55 190 A 1 
ATOM   1423 C CD1 . LEU   A 1 190 ? 12.438  15.584  11.904  1.00 81.95 190 A 1 
ATOM   1424 C CD2 . LEU   A 1 190 ? 12.608  17.583  10.439  1.00 82.08 190 A 1 
ATOM   1425 N N   . LEU   A 1 191 ? 11.701  13.757  7.461   1.00 96.12 191 A 1 
ATOM   1426 C CA  . LEU   A 1 191 ? 10.479  13.455  6.711   1.00 95.99 191 A 1 
ATOM   1427 C C   . LEU   A 1 191 ? 10.155  11.953  6.732   1.00 96.28 191 A 1 
ATOM   1428 O O   . LEU   A 1 191 ? 8.987   11.580  6.849   1.00 95.96 191 A 1 
ATOM   1429 C CB  . LEU   A 1 191 ? 10.627  13.952  5.265   1.00 95.32 191 A 1 
ATOM   1430 C CG  . LEU   A 1 191 ? 10.684  15.483  5.086   1.00 93.31 191 A 1 
ATOM   1431 C CD1 . LEU   A 1 191 ? 10.943  15.801  3.613   1.00 91.17 191 A 1 
ATOM   1432 C CD2 . LEU   A 1 191 ? 9.393   16.178  5.511   1.00 90.89 191 A 1 
ATOM   1433 N N   . LEU   A 1 192 ? 11.164  11.086  6.683   1.00 96.19 192 A 1 
ATOM   1434 C CA  . LEU   A 1 192 ? 10.975  9.640   6.787   1.00 96.21 192 A 1 
ATOM   1435 C C   . LEU   A 1 192 ? 10.471  9.218   8.175   1.00 96.62 192 A 1 
ATOM   1436 O O   . LEU   A 1 192 ? 9.546   8.405   8.277   1.00 96.18 192 A 1 
ATOM   1437 C CB  . LEU   A 1 192 ? 12.302  8.952   6.461   1.00 95.36 192 A 1 
ATOM   1438 C CG  . LEU   A 1 192 ? 12.157  7.427   6.480   1.00 93.26 192 A 1 
ATOM   1439 C CD1 . LEU   A 1 192 ? 11.826  6.856   5.106   1.00 88.04 192 A 1 
ATOM   1440 C CD2 . LEU   A 1 192 ? 13.454  6.826   6.994   1.00 87.94 192 A 1 
ATOM   1441 N N   . ILE   A 1 193 ? 11.041  9.775   9.252   1.00 97.04 193 A 1 
ATOM   1442 C CA  . ILE   A 1 193 ? 10.564  9.529   10.620  1.00 96.96 193 A 1 
ATOM   1443 C C   . ILE   A 1 193 ? 9.102   9.965   10.738  1.00 97.24 193 A 1 
ATOM   1444 O O   . ILE   A 1 193 ? 8.263   9.195   11.213  1.00 97.01 193 A 1 
ATOM   1445 C CB  . ILE   A 1 193 ? 11.474  10.231  11.658  1.00 96.37 193 A 1 
ATOM   1446 C CG1 . ILE   A 1 193 ? 12.867  9.564   11.691  1.00 92.14 193 A 1 
ATOM   1447 C CG2 . ILE   A 1 193 ? 10.838  10.191  13.062  1.00 91.21 193 A 1 
ATOM   1448 C CD1 . ILE   A 1 193 ? 13.931  10.395  12.419  1.00 82.36 193 A 1 
ATOM   1449 N N   . LEU   A 1 194 ? 8.776   11.160  10.242  1.00 97.59 194 A 1 
ATOM   1450 C CA  . LEU   A 1 194 ? 7.407   11.667  10.218  1.00 97.65 194 A 1 
ATOM   1451 C C   . LEU   A 1 194 ? 6.473   10.739  9.428   1.00 97.72 194 A 1 
ATOM   1452 O O   . LEU   A 1 194 ? 5.396   10.383  9.919   1.00 97.38 194 A 1 
ATOM   1453 C CB  . LEU   A 1 194 ? 7.427   13.100  9.657   1.00 97.26 194 A 1 
ATOM   1454 C CG  . LEU   A 1 194 ? 6.052   13.791  9.670   1.00 92.56 194 A 1 
ATOM   1455 C CD1 . LEU   A 1 194 ? 5.505   13.963  11.088  1.00 89.43 194 A 1 
ATOM   1456 C CD2 . LEU   A 1 194 ? 6.163   15.164  9.013   1.00 89.16 194 A 1 
ATOM   1457 N N   . TYR   A 1 195 ? 6.889   10.272  8.247   1.00 97.75 195 A 1 
ATOM   1458 C CA  . TYR   A 1 195 ? 6.151   9.296   7.440   1.00 97.50 195 A 1 
ATOM   1459 C C   . TYR   A 1 195 ? 5.866   8.000   8.214   1.00 97.52 195 A 1 
ATOM   1460 O O   . TYR   A 1 195 ? 4.730   7.509   8.223   1.00 97.29 195 A 1 
ATOM   1461 C CB  . TYR   A 1 195 ? 6.928   8.995   6.146   1.00 97.08 195 A 1 
ATOM   1462 C CG  . TYR   A 1 195 ? 6.427   7.773   5.407   1.00 96.48 195 A 1 
ATOM   1463 C CD1 . TYR   A 1 195 ? 7.070   6.527   5.560   1.00 94.65 195 A 1 
ATOM   1464 C CD2 . TYR   A 1 195 ? 5.277   7.855   4.604   1.00 94.71 195 A 1 
ATOM   1465 C CE1 . TYR   A 1 195 ? 6.572   5.381   4.923   1.00 93.74 195 A 1 
ATOM   1466 C CE2 . TYR   A 1 195 ? 4.770   6.714   3.963   1.00 93.34 195 A 1 
ATOM   1467 C CZ  . TYR   A 1 195 ? 5.420   5.477   4.129   1.00 93.50 195 A 1 
ATOM   1468 O OH  . TYR   A 1 195 ? 4.912   4.355   3.513   1.00 90.96 195 A 1 
ATOM   1469 N N   . CYS   A 1 196 ? 6.865   7.453   8.899   1.00 97.57 196 A 1 
ATOM   1470 C CA  . CYS   A 1 196 ? 6.717   6.222   9.675   1.00 97.48 196 A 1 
ATOM   1471 C C   . CYS   A 1 196 ? 5.743   6.390   10.852  1.00 97.60 196 A 1 
ATOM   1472 O O   . CYS   A 1 196 ? 4.924   5.499   11.101  1.00 96.96 196 A 1 
ATOM   1473 C CB  . CYS   A 1 196 ? 8.102   5.763   10.162  1.00 97.14 196 A 1 
ATOM   1474 S SG  . CYS   A 1 196 ? 9.087   5.162   8.758   1.00 95.54 196 A 1 
ATOM   1475 N N   . LEU   A 1 197 ? 5.792   7.532   11.538  1.00 97.73 197 A 1 
ATOM   1476 C CA  . LEU   A 1 197 ? 4.875   7.861   12.628  1.00 97.77 197 A 1 
ATOM   1477 C C   . LEU   A 1 197 ? 3.436   8.036   12.123  1.00 97.81 197 A 1 
ATOM   1478 O O   . LEU   A 1 197 ? 2.523   7.394   12.648  1.00 97.31 197 A 1 
ATOM   1479 C CB  . LEU   A 1 197 ? 5.364   9.128   13.355  1.00 97.34 197 A 1 
ATOM   1480 C CG  . LEU   A 1 197 ? 6.657   8.946   14.175  1.00 88.21 197 A 1 
ATOM   1481 C CD1 . LEU   A 1 197 ? 7.110   10.301  14.715  1.00 84.34 197 A 1 
ATOM   1482 C CD2 . LEU   A 1 197 ? 6.466   7.989   15.353  1.00 84.57 197 A 1 
ATOM   1483 N N   . ILE   A 1 198 ? 3.228   8.826   11.069  1.00 98.10 198 A 1 
ATOM   1484 C CA  . ILE   A 1 198 ? 1.900   9.039   10.475  1.00 98.05 198 A 1 
ATOM   1485 C C   . ILE   A 1 198 ? 1.332   7.728   9.915   1.00 97.95 198 A 1 
ATOM   1486 O O   . ILE   A 1 198 ? 0.142   7.454   10.074  1.00 97.51 198 A 1 
ATOM   1487 C CB  . ILE   A 1 198 ? 1.938   10.152  9.401   1.00 97.73 198 A 1 
ATOM   1488 C CG1 . ILE   A 1 198 ? 2.285   11.518  10.037  1.00 96.27 198 A 1 
ATOM   1489 C CG2 . ILE   A 1 198 ? 0.586   10.264  8.667   1.00 96.43 198 A 1 
ATOM   1490 C CD1 . ILE   A 1 198 ? 2.553   12.626  9.012   1.00 92.80 198 A 1 
ATOM   1491 N N   . SER   A 1 199 ? 2.154   6.870   9.313   1.00 97.93 199 A 1 
ATOM   1492 C CA  . SER   A 1 199 ? 1.719   5.560   8.807   1.00 97.74 199 A 1 
ATOM   1493 C C   . SER   A 1 199 ? 1.191   4.653   9.918   1.00 97.73 199 A 1 
ATOM   1494 O O   . SER   A 1 199 ? 0.153   4.004   9.751   1.00 97.12 199 A 1 
ATOM   1495 C CB  . SER   A 1 199 ? 2.874   4.867   8.067   1.00 97.30 199 A 1 
ATOM   1496 O OG  . SER   A 1 199 ? 2.405   3.683   7.434   1.00 92.58 199 A 1 
ATOM   1497 N N   . GLY   A 1 200 ? 1.881   4.614   11.055  1.00 97.49 200 A 1 
ATOM   1498 C CA  . GLY   A 1 200 ? 1.413   3.885   12.235  1.00 97.23 200 A 1 
ATOM   1499 C C   . GLY   A 1 200 ? 0.133   4.493   12.810  1.00 97.34 200 A 1 
ATOM   1500 O O   . GLY   A 1 200 ? -0.868  3.792   12.978  1.00 96.62 200 A 1 
ATOM   1501 N N   . LEU   A 1 201 ? 0.132   5.809   13.036  1.00 97.70 201 A 1 
ATOM   1502 C CA  . LEU   A 1 201 ? -0.982  6.533   13.642  1.00 97.64 201 A 1 
ATOM   1503 C C   . LEU   A 1 201 ? -2.258  6.445   12.797  1.00 97.63 201 A 1 
ATOM   1504 O O   . LEU   A 1 201 ? -3.315  6.109   13.330  1.00 97.09 201 A 1 
ATOM   1505 C CB  . LEU   A 1 201 ? -0.555  7.992   13.881  1.00 97.03 201 A 1 
ATOM   1506 C CG  . LEU   A 1 201 ? -1.612  8.842   14.618  1.00 91.10 201 A 1 
ATOM   1507 C CD1 . LEU   A 1 201 ? -1.908  8.309   16.021  1.00 88.91 201 A 1 
ATOM   1508 C CD2 . LEU   A 1 201 ? -1.112  10.281  14.735  1.00 88.83 201 A 1 
ATOM   1509 N N   . SER   A 1 202 ? -2.167  6.679   11.486  1.00 97.92 202 A 1 
ATOM   1510 C CA  . SER   A 1 202 ? -3.311  6.588   10.570  1.00 97.65 202 A 1 
ATOM   1511 C C   . SER   A 1 202 ? -3.946  5.199   10.589  1.00 97.56 202 A 1 
ATOM   1512 O O   . SER   A 1 202 ? -5.169  5.081   10.673  1.00 96.69 202 A 1 
ATOM   1513 C CB  . SER   A 1 202 ? -2.899  6.947   9.135   1.00 96.82 202 A 1 
ATOM   1514 O OG  . SER   A 1 202 ? -1.862  6.114   8.676   1.00 84.11 202 A 1 
ATOM   1515 N N   . SER   A 1 203 ? -3.140  4.134   10.584  1.00 97.62 203 A 1 
ATOM   1516 C CA  . SER   A 1 203 ? -3.652  2.766   10.615  1.00 97.21 203 A 1 
ATOM   1517 C C   . SER   A 1 203 ? -4.355  2.427   11.927  1.00 97.39 203 A 1 
ATOM   1518 O O   . SER   A 1 203 ? -5.490  1.955   11.903  1.00 96.67 203 A 1 
ATOM   1519 C CB  . SER   A 1 203 ? -2.548  1.757   10.287  1.00 96.10 203 A 1 
ATOM   1520 O OG  . SER   A 1 203 ? -1.537  1.656   11.251  1.00 85.77 203 A 1 
ATOM   1521 N N   . VAL   A 1 204 ? -3.739  2.730   13.064  1.00 97.24 204 A 1 
ATOM   1522 C CA  . VAL   A 1 204 ? -4.279  2.410   14.393  1.00 97.10 204 A 1 
ATOM   1523 C C   . VAL   A 1 204 ? -5.518  3.252   14.705  1.00 96.93 204 A 1 
ATOM   1524 O O   . VAL   A 1 204 ? -6.524  2.724   15.180  1.00 96.05 204 A 1 
ATOM   1525 C CB  . VAL   A 1 204 ? -3.187  2.589   15.463  1.00 96.50 204 A 1 
ATOM   1526 C CG1 . VAL   A 1 204 ? -3.733  2.397   16.877  1.00 93.11 204 A 1 
ATOM   1527 C CG2 . VAL   A 1 204 ? -2.063  1.562   15.265  1.00 93.64 204 A 1 
ATOM   1528 N N   . TYR   A 1 205 ? -5.481  4.550   14.386  1.00 97.10 205 A 1 
ATOM   1529 C CA  . TYR   A 1 205 ? -6.625  5.441   14.556  1.00 97.02 205 A 1 
ATOM   1530 C C   . TYR   A 1 205 ? -7.818  5.008   13.696  1.00 96.93 205 A 1 
ATOM   1531 O O   . TYR   A 1 205 ? -8.935  4.895   14.204  1.00 96.53 205 A 1 
ATOM   1532 C CB  . TYR   A 1 205 ? -6.201  6.880   14.229  1.00 96.88 205 A 1 
ATOM   1533 C CG  . TYR   A 1 205 ? -7.363  7.850   14.242  1.00 96.94 205 A 1 
ATOM   1534 C CD1 . TYR   A 1 205 ? -7.971  8.247   13.036  1.00 95.91 205 A 1 
ATOM   1535 C CD2 . TYR   A 1 205 ? -7.882  8.319   15.467  1.00 96.00 205 A 1 
ATOM   1536 C CE1 . TYR   A 1 205 ? -9.077  9.109   13.051  1.00 95.42 205 A 1 
ATOM   1537 C CE2 . TYR   A 1 205 ? -8.988  9.184   15.492  1.00 95.39 205 A 1 
ATOM   1538 C CZ  . TYR   A 1 205 ? -9.583  9.575   14.280  1.00 95.88 205 A 1 
ATOM   1539 O OH  . TYR   A 1 205 ? -10.668 10.421  14.297  1.00 94.40 205 A 1 
ATOM   1540 N N   . THR   A 1 206 ? -7.588  4.701   12.421  1.00 97.18 206 A 1 
ATOM   1541 C CA  . THR   A 1 206 ? -8.653  4.283   11.498  1.00 97.07 206 A 1 
ATOM   1542 C C   . THR   A 1 206 ? -9.236  2.933   11.902  1.00 96.96 206 A 1 
ATOM   1543 O O   . THR   A 1 206 ? -10.454 2.771   11.891  1.00 96.33 206 A 1 
ATOM   1544 C CB  . THR   A 1 206 ? -8.151  4.237   10.050  1.00 96.69 206 A 1 
ATOM   1545 O OG1 . THR   A 1 206 ? -7.603  5.487   9.710   1.00 92.08 206 A 1 
ATOM   1546 C CG2 . THR   A 1 206 ? -9.270  3.968   9.049   1.00 91.95 206 A 1 
ATOM   1547 N N   . GLU   A 1 207 ? -8.411  1.980   12.327  1.00 96.88 207 A 1 
ATOM   1548 C CA  . GLU   A 1 207 ? -8.880  0.703   12.871  1.00 96.56 207 A 1 
ATOM   1549 C C   . GLU   A 1 207 ? -9.795  0.915   14.082  1.00 96.48 207 A 1 
ATOM   1550 O O   . GLU   A 1 207 ? -10.907 0.381   14.137  1.00 95.56 207 A 1 
ATOM   1551 C CB  . GLU   A 1 207 ? -7.672  -0.168  13.271  1.00 95.96 207 A 1 
ATOM   1552 C CG  . GLU   A 1 207 ? -8.120  -1.518  13.844  1.00 94.68 207 A 1 
ATOM   1553 C CD  . GLU   A 1 207 ? -6.987  -2.385  14.407  1.00 94.55 207 A 1 
ATOM   1554 O OE1 . GLU   A 1 207 ? -7.317  -3.270  15.232  1.00 91.58 207 A 1 
ATOM   1555 O OE2 . GLU   A 1 207 ? -5.815  -2.213  14.027  1.00 92.26 207 A 1 
ATOM   1556 N N   . LEU   A 1 208 ? -9.347  1.721   15.053  1.00 96.01 208 A 1 
ATOM   1557 C CA  . LEU   A 1 208 ? -10.101 2.016   16.265  1.00 95.38 208 A 1 
ATOM   1558 C C   . LEU   A 1 208 ? -11.448 2.659   15.939  1.00 95.52 208 A 1 
ATOM   1559 O O   . LEU   A 1 208 ? -12.480 2.256   16.483  1.00 94.65 208 A 1 
ATOM   1560 C CB  . LEU   A 1 208 ? -9.236  2.931   17.154  1.00 94.22 208 A 1 
ATOM   1561 C CG  . LEU   A 1 208 ? -9.887  3.278   18.506  1.00 83.56 208 A 1 
ATOM   1562 C CD1 . LEU   A 1 208 ? -10.047 2.034   19.381  1.00 79.19 208 A 1 
ATOM   1563 C CD2 . LEU   A 1 208 ? -9.032  4.304   19.244  1.00 78.76 208 A 1 
ATOM   1564 N N   . LEU   A 1 209 ? -11.455 3.635   15.028  1.00 95.77 209 A 1 
ATOM   1565 C CA  . LEU   A 1 209 ? -12.654 4.341   14.595  1.00 95.52 209 A 1 
ATOM   1566 C C   . LEU   A 1 209 ? -13.646 3.399   13.903  1.00 95.48 209 A 1 
ATOM   1567 O O   . LEU   A 1 209 ? -14.819 3.352   14.276  1.00 94.21 209 A 1 
ATOM   1568 C CB  . LEU   A 1 209 ? -12.215 5.507   13.692  1.00 94.39 209 A 1 
ATOM   1569 C CG  . LEU   A 1 209 ? -13.372 6.381   13.182  1.00 89.29 209 A 1 
ATOM   1570 C CD1 . LEU   A 1 209 ? -14.171 7.001   14.331  1.00 88.49 209 A 1 
ATOM   1571 C CD2 . LEU   A 1 209 ? -12.800 7.500   12.320  1.00 88.20 209 A 1 
ATOM   1572 N N   . MET   A 1 210 ? -13.181 2.593   12.946  1.00 96.07 210 A 1 
ATOM   1573 C CA  . MET   A 1 210 ? -14.018 1.642   12.207  1.00 95.76 210 A 1 
ATOM   1574 C C   . MET   A 1 210 ? -14.617 0.554   13.103  1.00 95.16 210 A 1 
ATOM   1575 O O   . MET   A 1 210 ? -15.762 0.153   12.890  1.00 93.39 210 A 1 
ATOM   1576 C CB  . MET   A 1 210 ? -13.201 0.989   11.085  1.00 95.37 210 A 1 
ATOM   1577 C CG  . MET   A 1 210 ? -12.983 1.935   9.903   1.00 92.81 210 A 1 
ATOM   1578 S SD  . MET   A 1 210 ? -12.095 1.146   8.536   1.00 89.21 210 A 1 
ATOM   1579 C CE  . MET   A 1 210 ? -12.293 2.421   7.265   1.00 77.74 210 A 1 
ATOM   1580 N N   . LYS   A 1 211 ? -13.882 0.082   14.115  1.00 95.32 211 A 1 
ATOM   1581 C CA  . LYS   A 1 211 ? -14.346 -0.948  15.059  1.00 94.80 211 A 1 
ATOM   1582 C C   . LYS   A 1 211 ? -15.312 -0.399  16.115  1.00 94.16 211 A 1 
ATOM   1583 O O   . LYS   A 1 211 ? -16.221 -1.115  16.522  1.00 91.74 211 A 1 
ATOM   1584 C CB  . LYS   A 1 211 ? -13.143 -1.637  15.720  1.00 94.23 211 A 1 
ATOM   1585 C CG  . LYS   A 1 211 ? -12.436 -2.608  14.758  1.00 92.78 211 A 1 
ATOM   1586 C CD  . LYS   A 1 211 ? -11.225 -3.268  15.437  1.00 91.74 211 A 1 
ATOM   1587 C CE  . LYS   A 1 211 ? -10.641 -4.348  14.526  1.00 90.00 211 A 1 
ATOM   1588 N NZ  . LYS   A 1 211 ? -9.400  -4.942  15.077  1.00 86.94 211 A 1 
ATOM   1589 N N   . ARG   A 1 212 ? -15.141 0.859   16.555  1.00 94.39 212 A 1 
ATOM   1590 C CA  . ARG   A 1 212 ? -16.038 1.481   17.545  1.00 93.54 212 A 1 
ATOM   1591 C C   . ARG   A 1 212 ? -17.406 1.836   16.967  1.00 93.40 212 A 1 
ATOM   1592 O O   . ARG   A 1 212 ? -18.404 1.764   17.679  1.00 90.35 212 A 1 
ATOM   1593 C CB  . ARG   A 1 212 ? -15.379 2.735   18.144  1.00 91.22 212 A 1 
ATOM   1594 C CG  . ARG   A 1 212 ? -14.345 2.374   19.218  1.00 78.20 212 A 1 
ATOM   1595 C CD  . ARG   A 1 212 ? -13.711 3.653   19.771  1.00 75.06 212 A 1 
ATOM   1596 N NE  . ARG   A 1 212 ? -12.769 3.358   20.870  1.00 66.12 212 A 1 
ATOM   1597 C CZ  . ARG   A 1 212 ? -12.124 4.261   21.604  1.00 60.23 212 A 1 
ATOM   1598 N NH1 . ARG   A 1 212 ? -12.262 5.543   21.395  1.00 56.40 212 A 1 
ATOM   1599 N NH2 . ARG   A 1 212 ? -11.321 3.882   22.556  1.00 51.89 212 A 1 
ATOM   1600 N N   . GLN   A 1 213 ? -17.473 2.221   15.701  1.00 92.23 213 A 1 
ATOM   1601 C CA  . GLN   A 1 213 ? -18.727 2.593   15.058  1.00 91.21 213 A 1 
ATOM   1602 C C   . GLN   A 1 213 ? -19.501 1.356   14.579  1.00 89.89 213 A 1 
ATOM   1603 O O   . GLN   A 1 213 ? -18.971 0.495   13.875  1.00 85.73 213 A 1 
ATOM   1604 C CB  . GLN   A 1 213 ? -18.452 3.535   13.888  1.00 90.16 213 A 1 
ATOM   1605 C CG  . GLN   A 1 213 ? -17.959 4.926   14.325  1.00 87.94 213 A 1 
ATOM   1606 C CD  . GLN   A 1 213 ? -17.754 5.833   13.110  1.00 89.70 213 A 1 
ATOM   1607 O OE1 . GLN   A 1 213 ? -17.754 5.388   11.969  1.00 85.44 213 A 1 
ATOM   1608 N NE2 . GLN   A 1 213 ? -17.591 7.119   13.303  1.00 85.11 213 A 1 
ATOM   1609 N N   . ARG   A 1 214 ? -20.802 1.298   14.887  1.00 89.41 214 A 1 
ATOM   1610 C CA  . ARG   A 1 214 ? -21.727 0.265   14.386  1.00 88.30 214 A 1 
ATOM   1611 C C   . ARG   A 1 214 ? -22.267 0.629   12.996  1.00 88.48 214 A 1 
ATOM   1612 O O   . ARG   A 1 214 ? -23.473 0.668   12.791  1.00 84.66 214 A 1 
ATOM   1613 C CB  . ARG   A 1 214 ? -22.845 -0.003  15.405  1.00 85.89 214 A 1 
ATOM   1614 C CG  . ARG   A 1 214 ? -22.323 -0.572  16.732  1.00 74.65 214 A 1 
ATOM   1615 C CD  . ARG   A 1 214 ? -23.511 -0.906  17.639  1.00 67.84 214 A 1 
ATOM   1616 N NE  . ARG   A 1 214 ? -23.070 -1.427  18.946  1.00 59.36 214 A 1 
ATOM   1617 C CZ  . ARG   A 1 214 ? -23.870 -1.841  19.922  1.00 50.76 214 A 1 
ATOM   1618 N NH1 . ARG   A 1 214 ? -25.170 -1.824  19.802  1.00 46.51 214 A 1 
ATOM   1619 N NH2 . ARG   A 1 214 ? -23.363 -2.278  21.044  1.00 44.24 214 A 1 
ATOM   1620 N N   . LEU   A 1 215 ? -21.386 0.929   12.059  1.00 90.23 215 A 1 
ATOM   1621 C CA  . LEU   A 1 215 ? -21.743 1.296   10.688  1.00 90.76 215 A 1 
ATOM   1622 C C   . LEU   A 1 215 ? -21.224 0.263   9.677   1.00 91.14 215 A 1 
ATOM   1623 O O   . LEU   A 1 215 ? -20.190 -0.368  9.921   1.00 90.33 215 A 1 
ATOM   1624 C CB  . LEU   A 1 215 ? -21.212 2.703   10.362  1.00 90.02 215 A 1 
ATOM   1625 C CG  . LEU   A 1 215 ? -21.836 3.839   11.191  1.00 88.31 215 A 1 
ATOM   1626 C CD1 . LEU   A 1 215 ? -21.187 5.158   10.780  1.00 86.05 215 A 1 
ATOM   1627 C CD2 . LEU   A 1 215 ? -23.348 3.954   10.970  1.00 85.87 215 A 1 
ATOM   1628 N N   . PRO   A 1 216 ? -21.899 0.099   8.520   1.00 90.82 216 A 1 
ATOM   1629 C CA  . PRO   A 1 216 ? -21.364 -0.683  7.407   1.00 90.91 216 A 1 
ATOM   1630 C C   . PRO   A 1 216 ? -20.027 -0.118  6.916   1.00 92.35 216 A 1 
ATOM   1631 O O   . PRO   A 1 216 ? -19.825 1.095   6.890   1.00 92.19 216 A 1 
ATOM   1632 C CB  . PRO   A 1 216 ? -22.431 -0.631  6.307   1.00 88.82 216 A 1 
ATOM   1633 C CG  . PRO   A 1 216 ? -23.717 -0.282  7.050   1.00 85.84 216 A 1 
ATOM   1634 C CD  . PRO   A 1 216 ? -23.223 0.603   8.188   1.00 88.77 216 A 1 
ATOM   1635 N N   . LEU   A 1 217 ? -19.123 -0.996  6.470   1.00 92.62 217 A 1 
ATOM   1636 C CA  . LEU   A 1 217 ? -17.794 -0.592  5.993   1.00 93.49 217 A 1 
ATOM   1637 C C   . LEU   A 1 217 ? -17.874 0.373   4.804   1.00 93.91 217 A 1 
ATOM   1638 O O   . LEU   A 1 217 ? -17.145 1.362   4.791   1.00 93.77 217 A 1 
ATOM   1639 C CB  . LEU   A 1 217 ? -16.977 -1.847  5.644   1.00 93.44 217 A 1 
ATOM   1640 C CG  . LEU   A 1 217 ? -15.567 -1.554  5.084   1.00 92.58 217 A 1 
ATOM   1641 C CD1 . LEU   A 1 217 ? -14.681 -0.816  6.089   1.00 91.12 217 A 1 
ATOM   1642 C CD2 . LEU   A 1 217 ? -14.882 -2.865  4.712   1.00 90.81 217 A 1 
ATOM   1643 N N   . ALA   A 1 218 ? -18.767 0.131   3.837   1.00 93.15 218 A 1 
ATOM   1644 C CA  . ALA   A 1 218 ? -18.908 1.011   2.675   1.00 92.92 218 A 1 
ATOM   1645 C C   . ALA   A 1 218 ? -19.309 2.434   3.072   1.00 93.56 218 A 1 
ATOM   1646 O O   . ALA   A 1 218 ? -18.783 3.380   2.499   1.00 93.16 218 A 1 
ATOM   1647 C CB  . ALA   A 1 218 ? -19.913 0.433   1.686   1.00 91.91 218 A 1 
ATOM   1648 N N   . LEU   A 1 219 ? -20.167 2.612   4.093   1.00 92.67 219 A 1 
ATOM   1649 C CA  . LEU   A 1 219 ? -20.541 3.943   4.577   1.00 93.00 219 A 1 
ATOM   1650 C C   . LEU   A 1 219 ? -19.371 4.640   5.286   1.00 94.01 219 A 1 
ATOM   1651 O O   . LEU   A 1 219 ? -19.137 5.828   5.083   1.00 94.06 219 A 1 
ATOM   1652 C CB  . LEU   A 1 219 ? -21.770 3.815   5.491   1.00 91.80 219 A 1 
ATOM   1653 C CG  . LEU   A 1 219 ? -22.312 5.173   5.979   1.00 88.54 219 A 1 
ATOM   1654 C CD1 . LEU   A 1 219 ? -22.804 6.044   4.825   1.00 86.36 219 A 1 
ATOM   1655 C CD2 . LEU   A 1 219 ? -23.476 4.946   6.937   1.00 85.73 219 A 1 
ATOM   1656 N N   . GLN   A 1 220 ? -18.602 3.908   6.089   1.00 94.39 220 A 1 
ATOM   1657 C CA  . GLN   A 1 220 ? -17.398 4.450   6.731   1.00 95.15 220 A 1 
ATOM   1658 C C   . GLN   A 1 220 ? -16.351 4.874   5.693   1.00 95.88 220 A 1 
ATOM   1659 O O   . GLN   A 1 220 ? -15.767 5.951   5.805   1.00 95.87 220 A 1 
ATOM   1660 C CB  . GLN   A 1 220 ? -16.808 3.406   7.690   1.00 95.06 220 A 1 
ATOM   1661 C CG  . GLN   A 1 220 ? -17.738 3.128   8.874   1.00 94.15 220 A 1 
ATOM   1662 C CD  . GLN   A 1 220 ? -17.164 2.103   9.848   1.00 94.11 220 A 1 
ATOM   1663 O OE1 . GLN   A 1 220 ? -16.652 1.050   9.489   1.00 90.42 220 A 1 
ATOM   1664 N NE2 . GLN   A 1 220 ? -17.245 2.360   11.135  1.00 89.08 220 A 1 
ATOM   1665 N N   . ASN   A 1 221 ? -16.163 4.065   4.655   1.00 95.82 221 A 1 
ATOM   1666 C CA  . ASN   A 1 221 ? -15.286 4.399   3.539   1.00 96.12 221 A 1 
ATOM   1667 C C   . ASN   A 1 221 ? -15.819 5.580   2.723   1.00 96.55 221 A 1 
ATOM   1668 O O   . ASN   A 1 221 ? -15.028 6.434   2.341   1.00 96.42 221 A 1 
ATOM   1669 C CB  . ASN   A 1 221 ? -15.095 3.156   2.662   1.00 96.02 221 A 1 
ATOM   1670 C CG  . ASN   A 1 221 ? -14.104 2.161   3.243   1.00 95.04 221 A 1 
ATOM   1671 O OD1 . ASN   A 1 221 ? -13.343 2.430   4.152   1.00 89.15 221 A 1 
ATOM   1672 N ND2 . ASN   A 1 221 ? -14.063 0.973   2.675   1.00 88.57 221 A 1 
ATOM   1673 N N   . LEU   A 1 222 ? -17.139 5.689   2.511   1.00 95.22 222 A 1 
ATOM   1674 C CA  . LEU   A 1 222 ? -17.748 6.840   1.840   1.00 95.15 222 A 1 
ATOM   1675 C C   . LEU   A 1 222 ? -17.395 8.146   2.562   1.00 95.71 222 A 1 
ATOM   1676 O O   . LEU   A 1 222 ? -16.947 9.097   1.924   1.00 95.41 222 A 1 
ATOM   1677 C CB  . LEU   A 1 222 ? -19.270 6.639   1.759   1.00 94.25 222 A 1 
ATOM   1678 C CG  . LEU   A 1 222 ? -19.990 7.697   0.894   1.00 90.39 222 A 1 
ATOM   1679 C CD1 . LEU   A 1 222 ? -19.750 7.449   -0.592  1.00 85.62 222 A 1 
ATOM   1680 C CD2 . LEU   A 1 222 ? -21.493 7.654   1.154   1.00 85.01 222 A 1 
ATOM   1681 N N   . PHE   A 1 223 ? -17.511 8.181   3.896   1.00 95.69 223 A 1 
ATOM   1682 C CA  . PHE   A 1 223 ? -17.100 9.337   4.695   1.00 95.78 223 A 1 
ATOM   1683 C C   . PHE   A 1 223 ? -15.597 9.619   4.575   1.00 96.41 223 A 1 
ATOM   1684 O O   . PHE   A 1 223 ? -15.205 10.749  4.278   1.00 96.22 223 A 1 
ATOM   1685 C CB  . PHE   A 1 223 ? -17.493 9.122   6.164   1.00 94.99 223 A 1 
ATOM   1686 C CG  . PHE   A 1 223 ? -18.977 8.994   6.448   1.00 93.97 223 A 1 
ATOM   1687 C CD1 . PHE   A 1 223 ? -19.933 9.689   5.680   1.00 91.37 223 A 1 
ATOM   1688 C CD2 . PHE   A 1 223 ? -19.405 8.213   7.542   1.00 91.00 223 A 1 
ATOM   1689 C CE1 . PHE   A 1 223 ? -21.296 9.607   6.000   1.00 89.81 223 A 1 
ATOM   1690 C CE2 . PHE   A 1 223 ? -20.766 8.133   7.868   1.00 89.41 223 A 1 
ATOM   1691 C CZ  . PHE   A 1 223 ? -21.714 8.833   7.096   1.00 90.11 223 A 1 
ATOM   1692 N N   . LEU   A 1 224 ? -14.761 8.594   4.740   1.00 97.08 224 A 1 
ATOM   1693 C CA  . LEU   A 1 224 ? -13.307 8.723   4.650   1.00 97.38 224 A 1 
ATOM   1694 C C   . LEU   A 1 224 ? -12.871 9.275   3.288   1.00 97.54 224 A 1 
ATOM   1695 O O   . LEU   A 1 224 ? -12.080 10.216  3.230   1.00 97.23 224 A 1 
ATOM   1696 C CB  . LEU   A 1 224 ? -12.678 7.349   4.932   1.00 97.11 224 A 1 
ATOM   1697 C CG  . LEU   A 1 224 ? -11.152 7.294   4.763   1.00 95.89 224 A 1 
ATOM   1698 C CD1 . LEU   A 1 224 ? -10.430 8.264   5.692   1.00 93.89 224 A 1 
ATOM   1699 C CD2 . LEU   A 1 224 ? -10.650 5.884   5.075   1.00 93.72 224 A 1 
ATOM   1700 N N   . TYR   A 1 225 ? -13.386 8.714   2.200   1.00 97.78 225 A 1 
ATOM   1701 C CA  . TYR   A 1 225 ? -12.983 9.101   0.847   1.00 97.73 225 A 1 
ATOM   1702 C C   . TYR   A 1 225 ? -13.587 10.433  0.413   1.00 97.72 225 A 1 
ATOM   1703 O O   . TYR   A 1 225 ? -12.943 11.142  -0.349  1.00 97.34 225 A 1 
ATOM   1704 C CB  . TYR   A 1 225 ? -13.306 7.983   -0.148  1.00 97.54 225 A 1 
ATOM   1705 C CG  . TYR   A 1 225 ? -12.702 6.629   0.182   1.00 97.45 225 A 1 
ATOM   1706 C CD1 . TYR   A 1 225 ? -11.446 6.512   0.815   1.00 96.03 225 A 1 
ATOM   1707 C CD2 . TYR   A 1 225 ? -13.420 5.457   -0.131  1.00 96.06 225 A 1 
ATOM   1708 C CE1 . TYR   A 1 225 ? -10.926 5.254   1.157   1.00 95.49 225 A 1 
ATOM   1709 C CE2 . TYR   A 1 225 ? -12.908 4.195   0.199   1.00 95.49 225 A 1 
ATOM   1710 C CZ  . TYR   A 1 225 ? -11.665 4.099   0.852   1.00 96.08 225 A 1 
ATOM   1711 O OH  . TYR   A 1 225 ? -11.178 2.865   1.200   1.00 94.68 225 A 1 
ATOM   1712 N N   . THR   A 1 226 ? -14.752 10.834  0.951   1.00 97.13 226 A 1 
ATOM   1713 C CA  . THR   A 1 226 ? -15.286 12.186  0.728   1.00 96.95 226 A 1 
ATOM   1714 C C   . THR   A 1 226 ? -14.316 13.239  1.263   1.00 97.16 226 A 1 
ATOM   1715 O O   . THR   A 1 226 ? -13.908 14.132  0.519   1.00 96.67 226 A 1 
ATOM   1716 C CB  . THR   A 1 226 ? -16.676 12.358  1.364   1.00 96.03 226 A 1 
ATOM   1717 O OG1 . THR   A 1 226 ? -17.576 11.425  0.817   1.00 89.70 226 A 1 
ATOM   1718 C CG2 . THR   A 1 226 ? -17.267 13.742  1.097   1.00 89.16 226 A 1 
ATOM   1719 N N   . PHE   A 1 227 ? -13.868 13.097  2.514   1.00 97.47 227 A 1 
ATOM   1720 C CA  . PHE   A 1 227 ? -12.845 13.993  3.065   1.00 97.32 227 A 1 
ATOM   1721 C C   . PHE   A 1 227 ? -11.502 13.872  2.331   1.00 97.23 227 A 1 
ATOM   1722 O O   . PHE   A 1 227 ? -10.832 14.877  2.105   1.00 96.47 227 A 1 
ATOM   1723 C CB  . PHE   A 1 227 ? -12.662 13.716  4.562   1.00 96.84 227 A 1 
ATOM   1724 C CG  . PHE   A 1 227 ? -13.835 14.121  5.426   1.00 96.42 227 A 1 
ATOM   1725 C CD1 . PHE   A 1 227 ? -14.209 15.475  5.514   1.00 94.54 227 A 1 
ATOM   1726 C CD2 . PHE   A 1 227 ? -14.550 13.158  6.159   1.00 94.29 227 A 1 
ATOM   1727 C CE1 . PHE   A 1 227 ? -15.292 15.862  6.315   1.00 93.11 227 A 1 
ATOM   1728 C CE2 . PHE   A 1 227 ? -15.636 13.540  6.964   1.00 93.00 227 A 1 
ATOM   1729 C CZ  . PHE   A 1 227 ? -16.010 14.893  7.037   1.00 93.56 227 A 1 
ATOM   1730 N N   . GLY   A 1 228 ? -11.122 12.667  1.923   1.00 97.49 228 A 1 
ATOM   1731 C CA  . GLY   A 1 228 ? -9.899  12.411  1.161   1.00 97.23 228 A 1 
ATOM   1732 C C   . GLY   A 1 228 ? -9.884  13.112  -0.198  1.00 97.23 228 A 1 
ATOM   1733 O O   . GLY   A 1 228 ? -8.889  13.753  -0.541  1.00 96.45 228 A 1 
ATOM   1734 N N   . VAL   A 1 229 ? -10.983 13.049  -0.951  1.00 97.24 229 A 1 
ATOM   1735 C CA  . VAL   A 1 229 ? -11.131 13.748  -2.238  1.00 96.96 229 A 1 
ATOM   1736 C C   . VAL   A 1 229 ? -11.063 15.260  -2.039  1.00 96.50 229 A 1 
ATOM   1737 O O   . VAL   A 1 229 ? -10.290 15.912  -2.731  1.00 95.57 229 A 1 
ATOM   1738 C CB  . VAL   A 1 229 ? -12.426 13.337  -2.965  1.00 96.52 229 A 1 
ATOM   1739 C CG1 . VAL   A 1 229 ? -12.752 14.240  -4.162  1.00 93.28 229 A 1 
ATOM   1740 C CG2 . VAL   A 1 229 ? -12.301 11.912  -3.509  1.00 93.90 229 A 1 
ATOM   1741 N N   . LEU   A 1 230 ? -11.798 15.812  -1.073  1.00 96.69 230 A 1 
ATOM   1742 C CA  . LEU   A 1 230 ? -11.777 17.254  -0.795  1.00 96.14 230 A 1 
ATOM   1743 C C   . LEU   A 1 230 ? -10.368 17.747  -0.431  1.00 95.25 230 A 1 
ATOM   1744 O O   . LEU   A 1 230 ? -9.904  18.757  -0.967  1.00 93.61 230 A 1 
ATOM   1745 C CB  . LEU   A 1 230 ? -12.767 17.578  0.338   1.00 95.67 230 A 1 
ATOM   1746 C CG  . LEU   A 1 230 ? -14.258 17.413  -0.031  1.00 91.48 230 A 1 
ATOM   1747 C CD1 . LEU   A 1 230 ? -15.111 17.612  1.216   1.00 87.84 230 A 1 
ATOM   1748 C CD2 . LEU   A 1 230 ? -14.704 18.412  -1.099  1.00 87.18 230 A 1 
ATOM   1749 N N   . LEU   A 1 231 ? -9.661  17.010  0.430   1.00 96.34 231 A 1 
ATOM   1750 C CA  . LEU   A 1 231 ? -8.297  17.347  0.826   1.00 95.53 231 A 1 
ATOM   1751 C C   . LEU   A 1 231 ? -7.328  17.286  -0.363  1.00 94.61 231 A 1 
ATOM   1752 O O   . LEU   A 1 231 ? -6.576  18.233  -0.602  1.00 92.97 231 A 1 
ATOM   1753 C CB  . LEU   A 1 231 ? -7.863  16.391  1.950   1.00 94.59 231 A 1 
ATOM   1754 C CG  . LEU   A 1 231 ? -6.426  16.640  2.445   1.00 85.23 231 A 1 
ATOM   1755 C CD1 . LEU   A 1 231 ? -6.295  17.973  3.178   1.00 79.11 231 A 1 
ATOM   1756 C CD2 . LEU   A 1 231 ? -6.014  15.515  3.388   1.00 78.36 231 A 1 
ATOM   1757 N N   . ASN   A 1 232 ? -7.344  16.187  -1.123  1.00 94.62 232 A 1 
ATOM   1758 C CA  . ASN   A 1 232 ? -6.425  16.006  -2.248  1.00 93.34 232 A 1 
ATOM   1759 C C   . ASN   A 1 232 ? -6.740  16.950  -3.413  1.00 91.85 232 A 1 
ATOM   1760 O O   . ASN   A 1 232 ? -5.812  17.361  -4.106  1.00 89.32 232 A 1 
ATOM   1761 C CB  . ASN   A 1 232 ? -6.409  14.540  -2.693  1.00 92.45 232 A 1 
ATOM   1762 C CG  . ASN   A 1 232 ? -5.619  13.673  -1.733  1.00 90.05 232 A 1 
ATOM   1763 O OD1 . ASN   A 1 232 ? -4.401  13.725  -1.663  1.00 80.46 232 A 1 
ATOM   1764 N ND2 . ASN   A 1 232 ? -6.292  12.861  -0.951  1.00 80.32 232 A 1 
ATOM   1765 N N   . LEU   A 1 233 ? -8.007  17.349  -3.596  1.00 94.05 233 A 1 
ATOM   1766 C CA  . LEU   A 1 233 ? -8.384  18.381  -4.560  1.00 93.18 233 A 1 
ATOM   1767 C C   . LEU   A 1 233 ? -7.758  19.731  -4.186  1.00 91.83 233 A 1 
ATOM   1768 O O   . LEU   A 1 233 ? -7.144  20.373  -5.038  1.00 88.63 233 A 1 
ATOM   1769 C CB  . LEU   A 1 233 ? -9.917  18.457  -4.642  1.00 92.04 233 A 1 
ATOM   1770 C CG  . LEU   A 1 233 ? -10.445 19.405  -5.737  1.00 85.42 233 A 1 
ATOM   1771 C CD1 . LEU   A 1 233 ? -10.094 18.906  -7.137  1.00 81.95 233 A 1 
ATOM   1772 C CD2 . LEU   A 1 233 ? -11.965 19.513  -5.622  1.00 80.56 233 A 1 
ATOM   1773 N N   . GLY   A 1 234 ? -7.831  20.121  -2.913  1.00 90.72 234 A 1 
ATOM   1774 C CA  . GLY   A 1 234 ? -7.172  21.332  -2.408  1.00 89.14 234 A 1 
ATOM   1775 C C   . GLY   A 1 234 ? -5.647  21.293  -2.580  1.00 88.05 234 A 1 
ATOM   1776 O O   . GLY   A 1 234 ? -5.053  22.239  -3.097  1.00 84.89 234 A 1 
ATOM   1777 N N   . LEU   A 1 235 ? -5.013  20.167  -2.230  1.00 88.52 235 A 1 
ATOM   1778 C CA  . LEU   A 1 235 ? -3.566  19.975  -2.406  1.00 86.10 235 A 1 
ATOM   1779 C C   . LEU   A 1 235 ? -3.147  19.968  -3.883  1.00 83.52 235 A 1 
ATOM   1780 O O   . LEU   A 1 235 ? -2.083  20.482  -4.225  1.00 78.46 235 A 1 
ATOM   1781 C CB  . LEU   A 1 235 ? -3.137  18.656  -1.738  1.00 84.57 235 A 1 
ATOM   1782 C CG  . LEU   A 1 235 ? -3.200  18.654  -0.198  1.00 83.77 235 A 1 
ATOM   1783 C CD1 . LEU   A 1 235 ? -2.887  17.247  0.313   1.00 80.66 235 A 1 
ATOM   1784 C CD2 . LEU   A 1 235 ? -2.197  19.626  0.423   1.00 79.84 235 A 1 
ATOM   1785 N N   . HIS   A 1 236 ? -3.975  19.398  -4.764  1.00 84.93 236 A 1 
ATOM   1786 C CA  . HIS   A 1 236 ? -3.707  19.392  -6.198  1.00 80.85 236 A 1 
ATOM   1787 C C   . HIS   A 1 236 ? -3.810  20.797  -6.790  1.00 79.40 236 A 1 
ATOM   1788 O O   . HIS   A 1 236 ? -2.912  21.205  -7.530  1.00 75.35 236 A 1 
ATOM   1789 C CB  . HIS   A 1 236 ? -4.643  18.403  -6.904  1.00 79.11 236 A 1 
ATOM   1790 C CG  . HIS   A 1 236 ? -4.337  18.289  -8.368  1.00 78.86 236 A 1 
ATOM   1791 N ND1 . HIS   A 1 236 ? -3.332  17.526  -8.930  1.00 69.66 236 A 1 
ATOM   1792 C CD2 . HIS   A 1 236 ? -4.942  18.975  -9.397  1.00 70.03 236 A 1 
ATOM   1793 C CE1 . HIS   A 1 236 ? -3.346  17.747  -10.260 1.00 70.15 236 A 1 
ATOM   1794 N NE2 . HIS   A 1 236 ? -4.305  18.619  -10.575 1.00 71.36 236 A 1 
ATOM   1795 N N   . ALA   A 1 237 ? -4.844  21.553  -6.418  1.00 80.78 237 A 1 
ATOM   1796 C CA  . ALA   A 1 237 ? -5.044  22.928  -6.864  1.00 79.33 237 A 1 
ATOM   1797 C C   . ALA   A 1 237 ? -3.935  23.873  -6.367  1.00 77.38 237 A 1 
ATOM   1798 O O   . ALA   A 1 237 ? -3.462  24.716  -7.125  1.00 71.58 237 A 1 
ATOM   1799 C CB  . ALA   A 1 237 ? -6.431  23.387  -6.395  1.00 77.42 237 A 1 
ATOM   1800 N N   . GLY   A 1 238 ? -3.470  23.698  -5.129  1.00 71.63 238 A 1 
ATOM   1801 C CA  . GLY   A 1 238 ? -2.393  24.509  -4.546  1.00 68.32 238 A 1 
ATOM   1802 C C   . GLY   A 1 238 ? -0.972  24.136  -4.988  1.00 68.06 238 A 1 
ATOM   1803 O O   . GLY   A 1 238 ? -0.029  24.873  -4.715  1.00 62.55 238 A 1 
ATOM   1804 N N   . GLY   A 1 239 ? -0.792  23.001  -5.656  1.00 67.92 239 A 1 
ATOM   1805 C CA  . GLY   A 1 239 ? 0.547   22.443  -5.929  1.00 65.17 239 A 1 
ATOM   1806 C C   . GLY   A 1 239 ? 1.337   23.071  -7.085  1.00 64.91 239 A 1 
ATOM   1807 O O   . GLY   A 1 239 ? 2.307   22.457  -7.539  1.00 58.52 239 A 1 
ATOM   1808 N N   . GLY   A 1 240 ? 0.941   24.232  -7.593  1.00 62.61 240 A 1 
ATOM   1809 C CA  . GLY   A 1 240 ? 1.680   24.988  -8.606  1.00 61.49 240 A 1 
ATOM   1810 C C   . GLY   A 1 240 ? 1.651   24.384  -10.019 1.00 62.75 240 A 1 
ATOM   1811 O O   . GLY   A 1 240 ? 0.814   23.540  -10.348 1.00 57.01 240 A 1 
ATOM   1812 N N   . SER   A 1 241 ? 2.585   24.838  -10.861 1.00 62.72 241 A 1 
ATOM   1813 C CA  . SER   A 1 241 ? 2.709   24.427  -12.257 1.00 63.01 241 A 1 
ATOM   1814 C C   . SER   A 1 241 ? 3.172   22.973  -12.393 1.00 64.72 241 A 1 
ATOM   1815 O O   . SER   A 1 241 ? 3.965   22.463  -11.600 1.00 58.41 241 A 1 
ATOM   1816 C CB  . SER   A 1 241 ? 3.660   25.378  -13.003 1.00 56.99 241 A 1 
ATOM   1817 O OG  . SER   A 1 241 ? 4.877   25.522  -12.297 1.00 50.89 241 A 1 
ATOM   1818 N N   . GLY   A 1 242 ? 2.667   22.299  -13.429 1.00 64.70 242 A 1 
ATOM   1819 C CA  . GLY   A 1 242 ? 2.996   20.915  -13.751 1.00 65.50 242 A 1 
ATOM   1820 C C   . GLY   A 1 242 ? 1.975   20.331  -14.725 1.00 68.89 242 A 1 
ATOM   1821 O O   . GLY   A 1 242 ? 1.068   21.055  -15.139 1.00 64.30 242 A 1 
ATOM   1822 N N   . PRO   A 1 243 ? 2.089   19.034  -15.054 1.00 65.59 243 A 1 
ATOM   1823 C CA  . PRO   A 1 243 ? 1.118   18.362  -15.912 1.00 65.99 243 A 1 
ATOM   1824 C C   . PRO   A 1 243 ? -0.314  18.538  -15.398 1.00 69.79 243 A 1 
ATOM   1825 O O   . PRO   A 1 243 ? -0.560  18.563  -14.183 1.00 65.58 243 A 1 
ATOM   1826 C CB  . PRO   A 1 243 ? 1.536   16.888  -15.945 1.00 60.67 243 A 1 
ATOM   1827 C CG  . PRO   A 1 243 ? 3.021   16.926  -15.608 1.00 59.03 243 A 1 
ATOM   1828 C CD  . PRO   A 1 243 ? 3.137   18.112  -14.654 1.00 62.01 243 A 1 
ATOM   1829 N N   . GLY   A 1 244 ? -1.260  18.647  -16.326 1.00 70.48 244 A 1 
ATOM   1830 C CA  . GLY   A 1 244 ? -2.683  18.706  -16.020 1.00 71.80 244 A 1 
ATOM   1831 C C   . GLY   A 1 244 ? -3.169  17.458  -15.277 1.00 75.14 244 A 1 
ATOM   1832 O O   . GLY   A 1 244 ? -2.480  16.438  -15.204 1.00 70.84 244 A 1 
ATOM   1833 N N   . LEU   A 1 245 ? -4.392  17.506  -14.730 1.00 72.88 245 A 1 
ATOM   1834 C CA  . LEU   A 1 245 ? -4.947  16.409  -13.924 1.00 73.97 245 A 1 
ATOM   1835 C C   . LEU   A 1 245 ? -4.907  15.051  -14.650 1.00 77.40 245 A 1 
ATOM   1836 O O   . LEU   A 1 245 ? -4.592  14.038  -14.026 1.00 72.28 245 A 1 
ATOM   1837 C CB  . LEU   A 1 245 ? -6.385  16.772  -13.514 1.00 67.64 245 A 1 
ATOM   1838 C CG  . LEU   A 1 245 ? -7.099  15.688  -12.677 1.00 66.34 245 A 1 
ATOM   1839 C CD1 . LEU   A 1 245 ? -6.432  15.464  -11.321 1.00 65.25 245 A 1 
ATOM   1840 C CD2 . LEU   A 1 245 ? -8.553  16.086  -12.428 1.00 64.71 245 A 1 
ATOM   1841 N N   . LEU   A 1 246 ? -5.229  15.027  -15.941 1.00 78.70 246 A 1 
ATOM   1842 C CA  . LEU   A 1 246 ? -5.279  13.816  -16.775 1.00 80.45 246 A 1 
ATOM   1843 C C   . LEU   A 1 246 ? -4.108  13.725  -17.765 1.00 81.19 246 A 1 
ATOM   1844 O O   . LEU   A 1 246 ? -4.072  12.823  -18.598 1.00 75.58 246 A 1 
ATOM   1845 C CB  . LEU   A 1 246 ? -6.635  13.754  -17.502 1.00 75.83 246 A 1 
ATOM   1846 C CG  . LEU   A 1 246 ? -7.864  13.679  -16.578 1.00 75.00 246 A 1 
ATOM   1847 C CD1 . LEU   A 1 246 ? -9.136  13.673  -17.424 1.00 71.85 246 A 1 
ATOM   1848 C CD2 . LEU   A 1 246 ? -7.863  12.419  -15.709 1.00 70.44 246 A 1 
ATOM   1849 N N   . GLU   A 1 247 ? -3.165  14.652  -17.693 1.00 82.33 247 A 1 
ATOM   1850 C CA  . GLU   A 1 247 ? -2.041  14.693  -18.618 1.00 81.51 247 A 1 
ATOM   1851 C C   . GLU   A 1 247 ? -1.033  13.585  -18.299 1.00 80.11 247 A 1 
ATOM   1852 O O   . GLU   A 1 247 ? -0.692  13.338  -17.137 1.00 74.96 247 A 1 
ATOM   1853 C CB  . GLU   A 1 247 ? -1.420  16.093  -18.585 1.00 78.00 247 A 1 
ATOM   1854 C CG  . GLU   A 1 247 ? -0.448  16.344  -19.738 1.00 70.35 247 A 1 
ATOM   1855 C CD  . GLU   A 1 247 ? 0.122   17.773  -19.712 1.00 66.15 247 A 1 
ATOM   1856 O OE1 . GLU   A 1 247 ? 1.063   18.025  -20.492 1.00 59.94 247 A 1 
ATOM   1857 O OE2 . GLU   A 1 247 ? -0.357  18.599  -18.896 1.00 64.39 247 A 1 
ATOM   1858 N N   . GLY   A 1 248 ? -0.600  12.868  -19.335 1.00 80.23 248 A 1 
ATOM   1859 C CA  . GLY   A 1 248 ? 0.335   11.750  -19.201 1.00 79.78 248 A 1 
ATOM   1860 C C   . GLY   A 1 248 ? -0.285  10.440  -18.690 1.00 81.76 248 A 1 
ATOM   1861 O O   . GLY   A 1 248 ? 0.445   9.476   -18.453 1.00 77.23 248 A 1 
ATOM   1862 N N   . PHE   A 1 249 ? -1.604  10.358  -18.529 1.00 81.50 249 A 1 
ATOM   1863 C CA  . PHE   A 1 249 ? -2.277  9.116   -18.144 1.00 81.69 249 A 1 
ATOM   1864 C C   . PHE   A 1 249 ? -2.404  8.152   -19.330 1.00 81.94 249 A 1 
ATOM   1865 O O   . PHE   A 1 249 ? -3.293  8.259   -20.171 1.00 77.27 249 A 1 
ATOM   1866 C CB  . PHE   A 1 249 ? -3.623  9.399   -17.467 1.00 78.66 249 A 1 
ATOM   1867 C CG  . PHE   A 1 249 ? -3.478  9.662   -15.985 1.00 77.70 249 A 1 
ATOM   1868 C CD1 . PHE   A 1 249 ? -3.592  8.607   -15.061 1.00 74.32 249 A 1 
ATOM   1869 C CD2 . PHE   A 1 249 ? -3.154  10.950  -15.524 1.00 72.10 249 A 1 
ATOM   1870 C CE1 . PHE   A 1 249 ? -3.392  8.837   -13.693 1.00 70.25 249 A 1 
ATOM   1871 C CE2 . PHE   A 1 249 ? -2.946  11.184  -14.156 1.00 69.78 249 A 1 
ATOM   1872 C CZ  . PHE   A 1 249 ? -3.061  10.126  -13.242 1.00 68.95 249 A 1 
ATOM   1873 N N   . SER   A 1 250 ? -1.539  7.141   -19.355 1.00 82.67 250 A 1 
ATOM   1874 C CA  . SER   A 1 250 ? -1.626  5.983   -20.248 1.00 82.32 250 A 1 
ATOM   1875 C C   . SER   A 1 250 ? -2.575  4.907   -19.697 1.00 84.30 250 A 1 
ATOM   1876 O O   . SER   A 1 250 ? -3.028  4.966   -18.552 1.00 81.03 250 A 1 
ATOM   1877 C CB  . SER   A 1 250 ? -0.218  5.419   -20.471 1.00 77.32 250 A 1 
ATOM   1878 O OG  . SER   A 1 250 ? 0.270   4.831   -19.281 1.00 70.28 250 A 1 
ATOM   1879 N N   . GLY   A 1 251 ? -2.828  3.850   -20.485 1.00 86.26 251 A 1 
ATOM   1880 C CA  . GLY   A 1 251 ? -3.569  2.672   -20.009 1.00 88.07 251 A 1 
ATOM   1881 C C   . GLY   A 1 251 ? -2.936  2.016   -18.770 1.00 89.93 251 A 1 
ATOM   1882 O O   . GLY   A 1 251 ? -3.647  1.598   -17.856 1.00 88.18 251 A 1 
ATOM   1883 N N   . TRP   A 1 252 ? -1.600  2.000   -18.698 1.00 88.26 252 A 1 
ATOM   1884 C CA  . TRP   A 1 252 ? -0.878  1.522   -17.515 1.00 88.71 252 A 1 
ATOM   1885 C C   . TRP   A 1 252 ? -1.118  2.406   -16.290 1.00 90.08 252 A 1 
ATOM   1886 O O   . TRP   A 1 252 ? -1.327  1.891   -15.192 1.00 89.04 252 A 1 
ATOM   1887 C CB  . TRP   A 1 252 ? 0.621   1.445   -17.820 1.00 86.36 252 A 1 
ATOM   1888 C CG  . TRP   A 1 252 ? 1.003   0.374   -18.792 1.00 83.71 252 A 1 
ATOM   1889 C CD1 . TRP   A 1 252 ? 1.558   0.558   -20.008 1.00 76.00 252 A 1 
ATOM   1890 C CD2 . TRP   A 1 252 ? 0.873   -1.074  -18.612 1.00 78.49 252 A 1 
ATOM   1891 N NE1 . TRP   A 1 252 ? 1.794   -0.680  -20.605 1.00 72.16 252 A 1 
ATOM   1892 C CE2 . TRP   A 1 252 ? 1.382   -1.702  -19.780 1.00 75.25 252 A 1 
ATOM   1893 C CE3 . TRP   A 1 252 ? 0.385   -1.899  -17.575 1.00 70.40 252 A 1 
ATOM   1894 C CZ2 . TRP   A 1 252 ? 1.399   -3.113  -19.922 1.00 71.45 252 A 1 
ATOM   1895 C CZ3 . TRP   A 1 252 ? 0.397   -3.302  -17.722 1.00 70.24 252 A 1 
ATOM   1896 C CH2 . TRP   A 1 252 ? 0.897   -3.897  -18.880 1.00 70.72 252 A 1 
ATOM   1897 N N   . ALA   A 1 253 ? -1.158  3.728   -16.458 1.00 89.04 253 A 1 
ATOM   1898 C CA  . ALA   A 1 253 ? -1.451  4.655   -15.370 1.00 89.17 253 A 1 
ATOM   1899 C C   . ALA   A 1 253 ? -2.884  4.482   -14.836 1.00 91.13 253 A 1 
ATOM   1900 O O   . ALA   A 1 253 ? -3.096  4.474   -13.623 1.00 90.76 253 A 1 
ATOM   1901 C CB  . ALA   A 1 253 ? -1.189  6.078   -15.863 1.00 86.49 253 A 1 
ATOM   1902 N N   . ALA   A 1 254 ? -3.864  4.241   -15.721 1.00 92.11 254 A 1 
ATOM   1903 C CA  . ALA   A 1 254 ? -5.227  3.903   -15.317 1.00 92.80 254 A 1 
ATOM   1904 C C   . ALA   A 1 254 ? -5.277  2.581   -14.525 1.00 93.82 254 A 1 
ATOM   1905 O O   . ALA   A 1 254 ? -5.961  2.494   -13.502 1.00 93.27 254 A 1 
ATOM   1906 C CB  . ALA   A 1 254 ? -6.110  3.850   -16.570 1.00 91.32 254 A 1 
ATOM   1907 N N   . LEU   A 1 255 ? -4.499  1.577   -14.944 1.00 93.29 255 A 1 
ATOM   1908 C CA  . LEU   A 1 255 ? -4.378  0.314   -14.216 1.00 93.63 255 A 1 
ATOM   1909 C C   . LEU   A 1 255 ? -3.732  0.500   -12.834 1.00 94.25 255 A 1 
ATOM   1910 O O   . LEU   A 1 255 ? -4.184  -0.111  -11.862 1.00 93.65 255 A 1 
ATOM   1911 C CB  . LEU   A 1 255 ? -3.604  -0.691  -15.087 1.00 92.67 255 A 1 
ATOM   1912 C CG  . LEU   A 1 255 ? -3.565  -2.118  -14.509 1.00 83.98 255 A 1 
ATOM   1913 C CD1 . LEU   A 1 255 ? -4.959  -2.738  -14.395 1.00 80.62 255 A 1 
ATOM   1914 C CD2 . LEU   A 1 255 ? -2.716  -3.011  -15.411 1.00 80.33 255 A 1 
ATOM   1915 N N   . VAL   A 1 256 ? -2.728  1.376   -12.707 1.00 93.28 256 A 1 
ATOM   1916 C CA  . VAL   A 1 256 ? -2.129  1.749   -11.410 1.00 92.95 256 A 1 
ATOM   1917 C C   . VAL   A 1 256 ? -3.172  2.380   -10.487 1.00 93.95 256 A 1 
ATOM   1918 O O   . VAL   A 1 256 ? -3.294  1.964   -9.335  1.00 93.83 256 A 1 
ATOM   1919 C CB  . VAL   A 1 256 ? -0.922  2.691   -11.591 1.00 91.28 256 A 1 
ATOM   1920 C CG1 . VAL   A 1 256 ? -0.437  3.314   -10.276 1.00 85.79 256 A 1 
ATOM   1921 C CG2 . VAL   A 1 256 ? 0.263   1.926   -12.179 1.00 86.16 256 A 1 
ATOM   1922 N N   . VAL   A 1 257 ? -3.954  3.339   -10.978 1.00 94.32 257 A 1 
ATOM   1923 C CA  . VAL   A 1 257 ? -5.020  3.992   -10.199 1.00 94.58 257 A 1 
ATOM   1924 C C   . VAL   A 1 257 ? -6.063  2.971   -9.738  1.00 95.23 257 A 1 
ATOM   1925 O O   . VAL   A 1 257 ? -6.408  2.938   -8.553  1.00 95.15 257 A 1 
ATOM   1926 C CB  . VAL   A 1 257 ? -5.669  5.133   -11.009 1.00 93.79 257 A 1 
ATOM   1927 C CG1 . VAL   A 1 257 ? -6.933  5.682   -10.344 1.00 90.97 257 A 1 
ATOM   1928 C CG2 . VAL   A 1 257 ? -4.686  6.302   -11.156 1.00 91.67 257 A 1 
ATOM   1929 N N   . LEU   A 1 258 ? -6.524  2.088   -10.632 1.00 95.60 258 A 1 
ATOM   1930 C CA  . LEU   A 1 258 ? -7.482  1.036   -10.288 1.00 95.68 258 A 1 
ATOM   1931 C C   . LEU   A 1 258 ? -6.907  0.056   -9.255  1.00 95.79 258 A 1 
ATOM   1932 O O   . LEU   A 1 258 ? -7.574  -0.261  -8.266  1.00 95.57 258 A 1 
ATOM   1933 C CB  . LEU   A 1 258 ? -7.920  0.326   -11.579 1.00 95.40 258 A 1 
ATOM   1934 C CG  . LEU   A 1 258 ? -8.977  -0.774  -11.353 1.00 89.98 258 A 1 
ATOM   1935 C CD1 . LEU   A 1 258 ? -10.273 -0.224  -10.759 1.00 86.94 258 A 1 
ATOM   1936 C CD2 . LEU   A 1 258 ? -9.298  -1.458  -12.682 1.00 86.87 258 A 1 
ATOM   1937 N N   . SER   A 1 259 ? -5.665  -0.385  -9.438  1.00 95.43 259 A 1 
ATOM   1938 C CA  . SER   A 1 259 ? -4.961  -1.267  -8.501  1.00 94.95 259 A 1 
ATOM   1939 C C   . SER   A 1 259 ? -4.861  -0.641  -7.106  1.00 95.43 259 A 1 
ATOM   1940 O O   . SER   A 1 259 ? -5.187  -1.291  -6.109  1.00 95.01 259 A 1 
ATOM   1941 C CB  . SER   A 1 259 ? -3.569  -1.595  -9.052  1.00 93.64 259 A 1 
ATOM   1942 O OG  . SER   A 1 259 ? -2.847  -2.389  -8.128  1.00 82.96 259 A 1 
ATOM   1943 N N   . GLN   A 1 260 ? -4.499  0.639   -7.023  1.00 96.37 260 A 1 
ATOM   1944 C CA  . GLN   A 1 260 ? -4.425  1.364   -5.750  1.00 96.08 260 A 1 
ATOM   1945 C C   . GLN   A 1 260 ? -5.801  1.563   -5.104  1.00 96.74 260 A 1 
ATOM   1946 O O   . GLN   A 1 260 ? -5.927  1.452   -3.882  1.00 96.25 260 A 1 
ATOM   1947 C CB  . GLN   A 1 260 ? -3.736  2.718   -5.967  1.00 95.15 260 A 1 
ATOM   1948 C CG  . GLN   A 1 260 ? -2.223  2.594   -6.171  1.00 88.98 260 A 1 
ATOM   1949 C CD  . GLN   A 1 260 ? -1.507  2.211   -4.872  1.00 84.30 260 A 1 
ATOM   1950 O OE1 . GLN   A 1 260 ? -1.570  1.099   -4.396  1.00 73.90 260 A 1 
ATOM   1951 N NE2 . GLN   A 1 260 ? -0.818  3.141   -4.247  1.00 73.16 260 A 1 
ATOM   1952 N N   . ALA   A 1 261 ? -6.838  1.814   -5.893  1.00 96.87 261 A 1 
ATOM   1953 C CA  . ALA   A 1 261 ? -8.201  1.925   -5.387  1.00 97.15 261 A 1 
ATOM   1954 C C   . ALA   A 1 261 ? -8.682  0.598   -4.776  1.00 97.24 261 A 1 
ATOM   1955 O O   . ALA   A 1 261 ? -9.151  0.572   -3.633  1.00 96.85 261 A 1 
ATOM   1956 C CB  . ALA   A 1 261 ? -9.108  2.405   -6.521  1.00 97.18 261 A 1 
ATOM   1957 N N   . LEU   A 1 262 ? -8.493  -0.520  -5.485  1.00 97.19 262 A 1 
ATOM   1958 C CA  . LEU   A 1 262 ? -8.813  -1.858  -4.986  1.00 97.04 262 A 1 
ATOM   1959 C C   . LEU   A 1 262 ? -7.986  -2.213  -3.748  1.00 97.02 262 A 1 
ATOM   1960 O O   . LEU   A 1 262 ? -8.538  -2.706  -2.763  1.00 96.55 262 A 1 
ATOM   1961 C CB  . LEU   A 1 262 ? -8.589  -2.894  -6.104  1.00 96.63 262 A 1 
ATOM   1962 C CG  . LEU   A 1 262 ? -9.567  -2.790  -7.291  1.00 92.47 262 A 1 
ATOM   1963 C CD1 . LEU   A 1 262 ? -9.169  -3.803  -8.359  1.00 89.27 262 A 1 
ATOM   1964 C CD2 . LEU   A 1 262 ? -11.013 -3.063  -6.874  1.00 89.12 262 A 1 
ATOM   1965 N N   . ASN   A 1 263 ? -6.693  -1.890  -3.745  1.00 97.55 263 A 1 
ATOM   1966 C CA  . ASN   A 1 263 ? -5.824  -2.073  -2.584  1.00 97.34 263 A 1 
ATOM   1967 C C   . ASN   A 1 263 ? -6.349  -1.316  -1.353  1.00 97.43 263 A 1 
ATOM   1968 O O   . ASN   A 1 263 ? -6.458  -1.899  -0.277  1.00 96.99 263 A 1 
ATOM   1969 C CB  . ASN   A 1 263 ? -4.404  -1.625  -2.969  1.00 96.60 263 A 1 
ATOM   1970 C CG  . ASN   A 1 263 ? -3.421  -1.743  -1.822  1.00 94.03 263 A 1 
ATOM   1971 O OD1 . ASN   A 1 263 ? -3.542  -2.554  -0.927  1.00 84.87 263 A 1 
ATOM   1972 N ND2 . ASN   A 1 263 ? -2.407  -0.908  -1.827  1.00 83.29 263 A 1 
ATOM   1973 N N   . GLY   A 1 264 ? -6.730  -0.046  -1.504  1.00 97.37 264 A 1 
ATOM   1974 C CA  . GLY   A 1 264 ? -7.303  0.753   -0.415  1.00 97.29 264 A 1 
ATOM   1975 C C   . GLY   A 1 264 ? -8.598  0.159   0.153   1.00 97.54 264 A 1 
ATOM   1976 O O   . GLY   A 1 264 ? -8.744  0.032   1.373   1.00 97.00 264 A 1 
ATOM   1977 N N   . LEU   A 1 265 ? -9.516  -0.279  -0.713  1.00 97.31 265 A 1 
ATOM   1978 C CA  . LEU   A 1 265 ? -10.773 -0.918  -0.314  1.00 97.15 265 A 1 
ATOM   1979 C C   . LEU   A 1 265 ? -10.538 -2.245  0.424   1.00 97.03 265 A 1 
ATOM   1980 O O   . LEU   A 1 265 ? -11.101 -2.466  1.500   1.00 96.21 265 A 1 
ATOM   1981 C CB  . LEU   A 1 265 ? -11.652 -1.146  -1.557  1.00 96.89 265 A 1 
ATOM   1982 C CG  . LEU   A 1 265 ? -12.203 0.142   -2.197  1.00 95.44 265 A 1 
ATOM   1983 C CD1 . LEU   A 1 265 ? -12.937 -0.203  -3.491  1.00 92.89 265 A 1 
ATOM   1984 C CD2 . LEU   A 1 265 ? -13.181 0.864   -1.274  1.00 92.14 265 A 1 
ATOM   1985 N N   . LEU   A 1 266 ? -9.669  -3.099  -0.101  1.00 97.21 266 A 1 
ATOM   1986 C CA  . LEU   A 1 266 ? -9.306  -4.368  0.535   1.00 97.09 266 A 1 
ATOM   1987 C C   . LEU   A 1 266 ? -8.600  -4.140  1.878   1.00 96.94 266 A 1 
ATOM   1988 O O   . LEU   A 1 266 ? -8.936  -4.792  2.867   1.00 96.30 266 A 1 
ATOM   1989 C CB  . LEU   A 1 266 ? -8.416  -5.169  -0.424  1.00 96.77 266 A 1 
ATOM   1990 C CG  . LEU   A 1 266 ? -9.156  -5.717  -1.657  1.00 95.48 266 A 1 
ATOM   1991 C CD1 . LEU   A 1 266 ? -8.132  -6.165  -2.696  1.00 93.66 266 A 1 
ATOM   1992 C CD2 . LEU   A 1 266 ? -10.049 -6.907  -1.294  1.00 93.21 266 A 1 
ATOM   1993 N N   . MET   A 1 267 ? -7.687  -3.172  1.943   1.00 97.48 267 A 1 
ATOM   1994 C CA  . MET   A 1 267 ? -6.989  -2.820  3.181   1.00 97.27 267 A 1 
ATOM   1995 C C   . MET   A 1 267 ? -7.958  -2.310  4.256   1.00 97.23 267 A 1 
ATOM   1996 O O   . MET   A 1 267 ? -7.803  -2.653  5.424   1.00 96.29 267 A 1 
ATOM   1997 C CB  . MET   A 1 267 ? -5.896  -1.784  2.877   1.00 96.37 267 A 1 
ATOM   1998 C CG  . MET   A 1 267 ? -4.921  -1.615  4.044   1.00 89.12 267 A 1 
ATOM   1999 S SD  . MET   A 1 267 ? -3.999  -3.109  4.520   1.00 88.20 267 A 1 
ATOM   2000 C CE  . MET   A 1 267 ? -3.045  -3.410  3.018   1.00 79.62 267 A 1 
ATOM   2001 N N   . SER   A 1 268 ? -8.996  -1.564  3.878   1.00 97.07 268 A 1 
ATOM   2002 C CA  . SER   A 1 268 ? -10.031 -1.128  4.819   1.00 96.71 268 A 1 
ATOM   2003 C C   . SER   A 1 268 ? -10.789 -2.310  5.439   1.00 96.60 268 A 1 
ATOM   2004 O O   . SER   A 1 268 ? -11.044 -2.326  6.645   1.00 95.45 268 A 1 
ATOM   2005 C CB  . SER   A 1 268 ? -10.995 -0.147  4.134   1.00 95.98 268 A 1 
ATOM   2006 O OG  . SER   A 1 268 ? -11.983 -0.796  3.363   1.00 88.53 268 A 1 
ATOM   2007 N N   . ALA   A 1 269 ? -11.088 -3.344  4.643   1.00 96.70 269 A 1 
ATOM   2008 C CA  . ALA   A 1 269 ? -11.718 -4.567  5.128   1.00 96.25 269 A 1 
ATOM   2009 C C   . ALA   A 1 269 ? -10.774 -5.367  6.041   1.00 96.24 269 A 1 
ATOM   2010 O O   . ALA   A 1 269 ? -11.190 -5.804  7.116   1.00 95.06 269 A 1 
ATOM   2011 C CB  . ALA   A 1 269 ? -12.197 -5.388  3.928   1.00 95.51 269 A 1 
ATOM   2012 N N   . VAL   A 1 270 ? -9.493  -5.484  5.672   1.00 96.96 270 A 1 
ATOM   2013 C CA  . VAL   A 1 270 ? -8.460  -6.127  6.505   1.00 96.74 270 A 1 
ATOM   2014 C C   . VAL   A 1 270 ? -8.331  -5.427  7.858   1.00 96.25 270 A 1 
ATOM   2015 O O   . VAL   A 1 270 ? -8.317  -6.093  8.891   1.00 94.78 270 A 1 
ATOM   2016 C CB  . VAL   A 1 270 ? -7.100  -6.168  5.777   1.00 96.30 270 A 1 
ATOM   2017 C CG1 . VAL   A 1 270 ? -5.960  -6.663  6.676   1.00 93.98 270 A 1 
ATOM   2018 C CG2 . VAL   A 1 270 ? -7.159  -7.113  4.571   1.00 94.80 270 A 1 
ATOM   2019 N N   . MET   A 1 271 ? -8.298  -4.097  7.887   1.00 96.10 271 A 1 
ATOM   2020 C CA  . MET   A 1 271 ? -8.185  -3.333  9.135   1.00 95.46 271 A 1 
ATOM   2021 C C   . MET   A 1 271 ? -9.445  -3.420  10.003  1.00 95.29 271 A 1 
ATOM   2022 O O   . MET   A 1 271 ? -9.346  -3.547  11.221  1.00 92.69 271 A 1 
ATOM   2023 C CB  . MET   A 1 271 ? -7.874  -1.873  8.812   1.00 93.68 271 A 1 
ATOM   2024 C CG  . MET   A 1 271 ? -6.437  -1.707  8.309   1.00 88.65 271 A 1 
ATOM   2025 S SD  . MET   A 1 271 ? -6.013  -0.012  7.832   1.00 87.01 271 A 1 
ATOM   2026 C CE  . MET   A 1 271 ? -6.265  0.814   9.412   1.00 78.03 271 A 1 
ATOM   2027 N N   . LYS   A 1 272 ? -10.638 -3.378  9.392   1.00 95.68 272 A 1 
ATOM   2028 C CA  . LYS   A 1 272 ? -11.904 -3.450  10.136  1.00 95.43 272 A 1 
ATOM   2029 C C   . LYS   A 1 272 ? -12.154 -4.832  10.736  1.00 95.24 272 A 1 
ATOM   2030 O O   . LYS   A 1 272 ? -12.570 -4.932  11.893  1.00 93.06 272 A 1 
ATOM   2031 C CB  . LYS   A 1 272 ? -13.064 -2.999  9.236   1.00 94.59 272 A 1 
ATOM   2032 C CG  . LYS   A 1 272 ? -14.388 -3.031  10.022  1.00 93.32 272 A 1 
ATOM   2033 C CD  . LYS   A 1 272 ? -15.512 -2.269  9.319   1.00 91.64 272 A 1 
ATOM   2034 C CE  . LYS   A 1 272 ? -16.754 -2.315  10.206  1.00 89.72 272 A 1 
ATOM   2035 N NZ  . LYS   A 1 272 ? -17.760 -1.297  9.834   1.00 85.92 272 A 1 
ATOM   2036 N N   . HIS   A 1 273 ? -11.943 -5.881  9.953   1.00 95.32 273 A 1 
ATOM   2037 C CA  . HIS   A 1 273 ? -12.257 -7.260  10.339  1.00 94.77 273 A 1 
ATOM   2038 C C   . HIS   A 1 273 ? -11.059 -8.012  10.927  1.00 94.56 273 A 1 
ATOM   2039 O O   . HIS   A 1 273 ? -11.248 -8.939  11.712  1.00 91.71 273 A 1 
ATOM   2040 C CB  . HIS   A 1 273 ? -12.852 -7.994  9.133   1.00 94.05 273 A 1 
ATOM   2041 C CG  . HIS   A 1 273 ? -14.128 -7.377  8.630   1.00 92.41 273 A 1 
ATOM   2042 N ND1 . HIS   A 1 273 ? -15.301 -7.252  9.348   1.00 80.37 273 A 1 
ATOM   2043 C CD2 . HIS   A 1 273 ? -14.362 -6.801  7.405   1.00 80.45 273 A 1 
ATOM   2044 C CE1 . HIS   A 1 273 ? -16.203 -6.629  8.574   1.00 82.77 273 A 1 
ATOM   2045 N NE2 . HIS   A 1 273 ? -15.669 -6.337  7.385   1.00 84.91 273 A 1 
ATOM   2046 N N   . GLY   A 1 274 ? -9.849  -7.604  10.594  1.00 95.03 274 A 1 
ATOM   2047 C CA  . GLY   A 1 274 ? -8.607  -8.054  11.217  1.00 94.26 274 A 1 
ATOM   2048 C C   . GLY   A 1 274 ? -8.066  -6.998  12.180  1.00 93.89 274 A 1 
ATOM   2049 O O   . GLY   A 1 274 ? -8.775  -6.536  13.073  1.00 90.85 274 A 1 
ATOM   2050 N N   . SER   A 1 275 ? -6.801  -6.618  12.001  1.00 94.76 275 A 1 
ATOM   2051 C CA  . SER   A 1 275 ? -6.149  -5.585  12.809  1.00 94.59 275 A 1 
ATOM   2052 C C   . SER   A 1 275 ? -5.046  -4.869  12.027  1.00 95.46 275 A 1 
ATOM   2053 O O   . SER   A 1 275 ? -4.644  -5.294  10.938  1.00 94.65 275 A 1 
ATOM   2054 C CB  . SER   A 1 275 ? -5.574  -6.222  14.085  1.00 92.20 275 A 1 
ATOM   2055 O OG  . SER   A 1 275 ? -4.462  -7.045  13.785  1.00 86.67 275 A 1 
ATOM   2056 N N   . SER   A 1 276 ? -4.499  -3.807  12.613  1.00 95.04 276 A 1 
ATOM   2057 C CA  . SER   A 1 276 ? -3.298  -3.140  12.098  1.00 95.60 276 A 1 
ATOM   2058 C C   . SER   A 1 276 ? -2.084  -4.075  12.037  1.00 96.10 276 A 1 
ATOM   2059 O O   . SER   A 1 276 ? -1.227  -3.902  11.173  1.00 95.22 276 A 1 
ATOM   2060 C CB  . SER   A 1 276 ? -2.965  -1.927  12.963  1.00 95.09 276 A 1 
ATOM   2061 O OG  . SER   A 1 276 ? -4.035  -1.002  12.912  1.00 88.84 276 A 1 
ATOM   2062 N N   . ILE   A 1 277 ? -2.030  -5.101  12.888  1.00 95.57 277 A 1 
ATOM   2063 C CA  . ILE   A 1 277 ? -0.992  -6.141  12.816  1.00 95.74 277 A 1 
ATOM   2064 C C   . ILE   A 1 277 ? -1.222  -7.054  11.607  1.00 96.21 277 A 1 
ATOM   2065 O O   . ILE   A 1 277 ? -0.290  -7.307  10.846  1.00 95.72 277 A 1 
ATOM   2066 C CB  . ILE   A 1 277 ? -0.905  -6.942  14.128  1.00 94.91 277 A 1 
ATOM   2067 C CG1 . ILE   A 1 277 ? -0.654  -6.053  15.369  1.00 92.44 277 A 1 
ATOM   2068 C CG2 . ILE   A 1 277 ? 0.180   -8.022  14.016  1.00 92.92 277 A 1 
ATOM   2069 C CD1 . ILE   A 1 277 ? 0.630   -5.215  15.326  1.00 86.68 277 A 1 
ATOM   2070 N N   . THR   A 1 278 ? -2.465  -7.474  11.352  1.00 96.32 278 A 1 
ATOM   2071 C CA  . THR   A 1 278 ? -2.815  -8.221  10.130  1.00 96.39 278 A 1 
ATOM   2072 C C   . THR   A 1 278 ? -2.410  -7.448  8.872   1.00 96.81 278 A 1 
ATOM   2073 O O   . THR   A 1 278 ? -1.840  -8.028  7.951   1.00 96.54 278 A 1 
ATOM   2074 C CB  . THR   A 1 278 ? -4.322  -8.528  10.067  1.00 95.70 278 A 1 
ATOM   2075 O OG1 . THR   A 1 278 ? -4.808  -8.999  11.297  1.00 90.15 278 A 1 
ATOM   2076 C CG2 . THR   A 1 278 ? -4.643  -9.594  9.019   1.00 90.21 278 A 1 
ATOM   2077 N N   . ARG   A 1 279 ? -2.616  -6.124  8.848   1.00 97.28 279 A 1 
ATOM   2078 C CA  . ARG   A 1 279 ? -2.128  -5.239  7.777   1.00 97.24 279 A 1 
ATOM   2079 C C   . ARG   A 1 279 ? -0.612  -5.350  7.601   1.00 97.57 279 A 1 
ATOM   2080 O O   . ARG   A 1 279 ? -0.167  -5.418  6.465   1.00 97.36 279 A 1 
ATOM   2081 C CB  . ARG   A 1 279 ? -2.559  -3.788  8.063   1.00 96.50 279 A 1 
ATOM   2082 C CG  . ARG   A 1 279 ? -1.917  -2.761  7.115   1.00 92.46 279 A 1 
ATOM   2083 C CD  . ARG   A 1 279 ? -2.315  -1.335  7.498   1.00 89.21 279 A 1 
ATOM   2084 N NE  . ARG   A 1 279 ? -1.524  -0.321  6.780   1.00 85.02 279 A 1 
ATOM   2085 C CZ  . ARG   A 1 279 ? -0.707  0.581   7.310   1.00 82.07 279 A 1 
ATOM   2086 N NH1 . ARG   A 1 279 ? -0.501  0.675   8.591   1.00 74.06 279 A 1 
ATOM   2087 N NH2 . ARG   A 1 279 ? -0.080  1.430   6.561   1.00 75.62 279 A 1 
ATOM   2088 N N   . LEU   A 1 280 ? 0.178   -5.383  8.680   1.00 96.75 280 A 1 
ATOM   2089 C CA  . LEU   A 1 280 ? 1.638   -5.507  8.583   1.00 96.93 280 A 1 
ATOM   2090 C C   . LEU   A 1 280 ? 2.049   -6.820  7.911   1.00 97.37 280 A 1 
ATOM   2091 O O   . LEU   A 1 280 ? 2.903   -6.799  7.031   1.00 97.08 280 A 1 
ATOM   2092 C CB  . LEU   A 1 280 ? 2.307   -5.380  9.960   1.00 96.78 280 A 1 
ATOM   2093 C CG  . LEU   A 1 280 ? 2.135   -4.020  10.657  1.00 95.74 280 A 1 
ATOM   2094 C CD1 . LEU   A 1 280 ? 2.843   -4.048  12.007  1.00 94.31 280 A 1 
ATOM   2095 C CD2 . LEU   A 1 280 ? 2.697   -2.865  9.828   1.00 94.30 280 A 1 
ATOM   2096 N N   . PHE   A 1 281 ? 1.389   -7.930  8.249   1.00 97.50 281 A 1 
ATOM   2097 C CA  . PHE   A 1 281 ? 1.628   -9.212  7.582   1.00 97.44 281 A 1 
ATOM   2098 C C   . PHE   A 1 281 ? 1.245   -9.184  6.097   1.00 97.46 281 A 1 
ATOM   2099 O O   . PHE   A 1 281 ? 2.018   -9.660  5.274   1.00 96.75 281 A 1 
ATOM   2100 C CB  . PHE   A 1 281 ? 0.903   -10.341 8.319   1.00 97.05 281 A 1 
ATOM   2101 C CG  . PHE   A 1 281 ? 1.650   -10.816 9.545   1.00 96.86 281 A 1 
ATOM   2102 C CD1 . PHE   A 1 281 ? 2.706   -11.733 9.408   1.00 95.35 281 A 1 
ATOM   2103 C CD2 . PHE   A 1 281 ? 1.329   -10.324 10.820  1.00 95.16 281 A 1 
ATOM   2104 C CE1 . PHE   A 1 281 ? 3.436   -12.150 10.530  1.00 94.37 281 A 1 
ATOM   2105 C CE2 . PHE   A 1 281 ? 2.059   -10.735 11.946  1.00 94.25 281 A 1 
ATOM   2106 C CZ  . PHE   A 1 281 ? 3.117   -11.645 11.798  1.00 94.95 281 A 1 
ATOM   2107 N N   . VAL   A 1 282 ? 0.107   -8.566  5.730   1.00 97.59 282 A 1 
ATOM   2108 C CA  . VAL   A 1 282 ? -0.282  -8.380  4.318   1.00 97.59 282 A 1 
ATOM   2109 C C   . VAL   A 1 282 ? 0.779   -7.578  3.560   1.00 97.50 282 A 1 
ATOM   2110 O O   . VAL   A 1 282 ? 1.196   -7.985  2.478   1.00 96.92 282 A 1 
ATOM   2111 C CB  . VAL   A 1 282 ? -1.665  -7.710  4.200   1.00 97.17 282 A 1 
ATOM   2112 C CG1 . VAL   A 1 282 ? -2.003  -7.273  2.771   1.00 95.21 282 A 1 
ATOM   2113 C CG2 . VAL   A 1 282 ? -2.767  -8.672  4.651   1.00 95.72 282 A 1 
ATOM   2114 N N   . VAL   A 1 283 ? 1.261   -6.472  4.131   1.00 97.09 283 A 1 
ATOM   2115 C CA  . VAL   A 1 283 ? 2.308   -5.634  3.520   1.00 96.63 283 A 1 
ATOM   2116 C C   . VAL   A 1 283 ? 3.618   -6.412  3.360   1.00 96.65 283 A 1 
ATOM   2117 O O   . VAL   A 1 283 ? 4.213   -6.367  2.287   1.00 96.12 283 A 1 
ATOM   2118 C CB  . VAL   A 1 283 ? 2.524   -4.338  4.324   1.00 95.68 283 A 1 
ATOM   2119 C CG1 . VAL   A 1 283 ? 3.718   -3.525  3.817   1.00 91.28 283 A 1 
ATOM   2120 C CG2 . VAL   A 1 283 ? 1.293   -3.427  4.224   1.00 91.63 283 A 1 
ATOM   2121 N N   . SER   A 1 284 ? 4.051   -7.160  4.364   1.00 96.93 284 A 1 
ATOM   2122 C CA  . SER   A 1 284 ? 5.274   -7.964  4.268   1.00 96.75 284 A 1 
ATOM   2123 C C   . SER   A 1 284 ? 5.139   -9.120  3.272   1.00 96.66 284 A 1 
ATOM   2124 O O   . SER   A 1 284 ? 6.017   -9.310  2.437   1.00 95.56 284 A 1 
ATOM   2125 C CB  . SER   A 1 284 ? 5.676   -8.495  5.642   1.00 96.40 284 A 1 
ATOM   2126 O OG  . SER   A 1 284 ? 6.027   -7.422  6.492   1.00 90.75 284 A 1 
ATOM   2127 N N   . CYS   A 1 285 ? 4.023   -9.849  3.275   1.00 97.10 285 A 1 
ATOM   2128 C CA  . CYS   A 1 285 ? 3.780   -10.921 2.304   1.00 96.84 285 A 1 
ATOM   2129 C C   . CYS   A 1 285 ? 3.678   -10.396 0.864   1.00 96.59 285 A 1 
ATOM   2130 O O   . CYS   A 1 285 ? 4.033   -11.108 -0.073  1.00 95.20 285 A 1 
ATOM   2131 C CB  . CYS   A 1 285 ? 2.505   -11.682 2.686   1.00 96.47 285 A 1 
ATOM   2132 S SG  . CYS   A 1 285 ? 2.733   -12.597 4.239   1.00 94.29 285 A 1 
ATOM   2133 N N   . SER   A 1 286 ? 3.244   -9.142  0.671   1.00 96.98 286 A 1 
ATOM   2134 C CA  . SER   A 1 286 ? 3.177   -8.534  -0.660  1.00 96.49 286 A 1 
ATOM   2135 C C   . SER   A 1 286 ? 4.542   -8.363  -1.330  1.00 96.27 286 A 1 
ATOM   2136 O O   . SER   A 1 286 ? 4.599   -8.273  -2.551  1.00 94.65 286 A 1 
ATOM   2137 C CB  . SER   A 1 286 ? 2.428   -7.205  -0.618  1.00 95.32 286 A 1 
ATOM   2138 O OG  . SER   A 1 286 ? 3.226   -6.156  -0.128  1.00 85.47 286 A 1 
ATOM   2139 N N   . LEU   A 1 287 ? 5.646   -8.407  -0.577  1.00 95.81 287 A 1 
ATOM   2140 C CA  . LEU   A 1 287 ? 7.002   -8.402  -1.126  1.00 95.27 287 A 1 
ATOM   2141 C C   . LEU   A 1 287 ? 7.249   -9.606  -2.039  1.00 95.63 287 A 1 
ATOM   2142 O O   . LEU   A 1 287 ? 7.909   -9.469  -3.062  1.00 94.53 287 A 1 
ATOM   2143 C CB  . LEU   A 1 287 ? 8.035   -8.409  0.011   1.00 93.36 287 A 1 
ATOM   2144 C CG  . LEU   A 1 287 ? 7.990   -7.188  0.941   1.00 84.72 287 A 1 
ATOM   2145 C CD1 . LEU   A 1 287 ? 8.980   -7.387  2.081   1.00 76.89 287 A 1 
ATOM   2146 C CD2 . LEU   A 1 287 ? 8.338   -5.897  0.205   1.00 79.44 287 A 1 
ATOM   2147 N N   . VAL   A 1 288 ? 6.674   -10.766 -1.720  1.00 95.36 288 A 1 
ATOM   2148 C CA  . VAL   A 1 288 ? 6.785   -11.969 -2.562  1.00 95.06 288 A 1 
ATOM   2149 C C   . VAL   A 1 288 ? 6.083   -11.743 -3.900  1.00 95.27 288 A 1 
ATOM   2150 O O   . VAL   A 1 288 ? 6.653   -12.023 -4.953  1.00 94.37 288 A 1 
ATOM   2151 C CB  . VAL   A 1 288 ? 6.213   -13.210 -1.851  1.00 94.14 288 A 1 
ATOM   2152 C CG1 . VAL   A 1 288 ? 6.368   -14.471 -2.700  1.00 90.22 288 A 1 
ATOM   2153 C CG2 . VAL   A 1 288 ? 6.914   -13.454 -0.508  1.00 90.91 288 A 1 
ATOM   2154 N N   . VAL   A 1 289 ? 4.879   -11.167 -3.878  1.00 95.62 289 A 1 
ATOM   2155 C CA  . VAL   A 1 289 ? 4.126   -10.823 -5.095  1.00 95.46 289 A 1 
ATOM   2156 C C   . VAL   A 1 289 ? 4.872   -9.771  -5.914  1.00 95.22 289 A 1 
ATOM   2157 O O   . VAL   A 1 289 ? 5.010   -9.920  -7.124  1.00 94.39 289 A 1 
ATOM   2158 C CB  . VAL   A 1 289 ? 2.705   -10.331 -4.750  1.00 94.95 289 A 1 
ATOM   2159 C CG1 . VAL   A 1 289 ? 1.912   -9.932  -5.996  1.00 91.77 289 A 1 
ATOM   2160 C CG2 . VAL   A 1 289 ? 1.914   -11.416 -4.013  1.00 92.45 289 A 1 
ATOM   2161 N N   . ASN   A 1 290 ? 5.408   -8.738  -5.260  1.00 93.86 290 A 1 
ATOM   2162 C CA  . ASN   A 1 290 ? 6.219   -7.704  -5.895  1.00 92.87 290 A 1 
ATOM   2163 C C   . ASN   A 1 290 ? 7.441   -8.295  -6.606  1.00 92.49 290 A 1 
ATOM   2164 O O   . ASN   A 1 290 ? 7.682   -7.980  -7.769  1.00 91.98 290 A 1 
ATOM   2165 C CB  . ASN   A 1 290 ? 6.629   -6.689  -4.822  1.00 91.59 290 A 1 
ATOM   2166 C CG  . ASN   A 1 290 ? 7.444   -5.554  -5.406  1.00 87.67 290 A 1 
ATOM   2167 O OD1 . ASN   A 1 290 ? 8.603   -5.679  -5.732  1.00 75.59 290 A 1 
ATOM   2168 N ND2 . ASN   A 1 290 ? 6.844   -4.399  -5.562  1.00 76.81 290 A 1 
ATOM   2169 N N   . ALA   A 1 291 ? 8.175   -9.187  -5.943  1.00 93.75 291 A 1 
ATOM   2170 C CA  . ALA   A 1 291 ? 9.358   -9.825  -6.500  1.00 93.18 291 A 1 
ATOM   2171 C C   . ALA   A 1 291 ? 9.027   -10.692 -7.718  1.00 93.23 291 A 1 
ATOM   2172 O O   . ALA   A 1 291 ? 9.664   -10.553 -8.761  1.00 92.39 291 A 1 
ATOM   2173 C CB  . ALA   A 1 291 ? 10.024  -10.652 -5.402  1.00 92.79 291 A 1 
ATOM   2174 N N   . VAL   A 1 292 ? 8.000   -11.539 -7.624  1.00 94.44 292 A 1 
ATOM   2175 C CA  . VAL   A 1 292 ? 7.578   -12.410 -8.732  1.00 94.10 292 A 1 
ATOM   2176 C C   . VAL   A 1 292 ? 7.102   -11.587 -9.928  1.00 93.87 292 A 1 
ATOM   2177 O O   . VAL   A 1 292 ? 7.535   -11.834 -11.052 1.00 92.70 292 A 1 
ATOM   2178 C CB  . VAL   A 1 292 ? 6.498   -13.406 -8.268  1.00 93.24 292 A 1 
ATOM   2179 C CG1 . VAL   A 1 292 ? 5.916   -14.211 -9.428  1.00 88.08 292 A 1 
ATOM   2180 C CG2 . VAL   A 1 292 ? 7.085   -14.408 -7.266  1.00 88.49 292 A 1 
ATOM   2181 N N   . LEU   A 1 293 ? 6.267   -10.569 -9.708  1.00 93.40 293 A 1 
ATOM   2182 C CA  . LEU   A 1 293 ? 5.807   -9.695  -10.787 1.00 93.05 293 A 1 
ATOM   2183 C C   . LEU   A 1 293 ? 6.951   -8.882  -11.398 1.00 92.28 293 A 1 
ATOM   2184 O O   . LEU   A 1 293 ? 6.997   -8.738  -12.613 1.00 90.94 293 A 1 
ATOM   2185 C CB  . LEU   A 1 293 ? 4.692   -8.765  -10.290 1.00 92.42 293 A 1 
ATOM   2186 C CG  . LEU   A 1 293 ? 3.352   -9.462  -10.009 1.00 88.92 293 A 1 
ATOM   2187 C CD1 . LEU   A 1 293 ? 2.365   -8.431  -9.475  1.00 85.29 293 A 1 
ATOM   2188 C CD2 . LEU   A 1 293 ? 2.742   -10.091 -11.263 1.00 84.11 293 A 1 
ATOM   2189 N N   . SER   A 1 294 ? 7.900   -8.404  -10.597 1.00 91.15 294 A 1 
ATOM   2190 C CA  . SER   A 1 294 ? 9.079   -7.693  -11.102 1.00 89.11 294 A 1 
ATOM   2191 C C   . SER   A 1 294 ? 9.977   -8.610  -11.933 1.00 88.51 294 A 1 
ATOM   2192 O O   . SER   A 1 294 ? 10.464  -8.199  -12.981 1.00 86.97 294 A 1 
ATOM   2193 C CB  . SER   A 1 294 ? 9.891   -7.088  -9.956  1.00 88.26 294 A 1 
ATOM   2194 O OG  . SER   A 1 294 ? 9.110   -6.172  -9.218  1.00 80.45 294 A 1 
ATOM   2195 N N   . ALA   A 1 295 ? 10.151  -9.868  -11.525 1.00 91.19 295 A 1 
ATOM   2196 C CA  . ALA   A 1 295 ? 10.908  -10.847 -12.295 1.00 90.49 295 A 1 
ATOM   2197 C C   . ALA   A 1 295 ? 10.254  -11.136 -13.656 1.00 90.40 295 A 1 
ATOM   2198 O O   . ALA   A 1 295 ? 10.931  -11.136 -14.682 1.00 88.79 295 A 1 
ATOM   2199 C CB  . ALA   A 1 295 ? 11.068  -12.118 -11.454 1.00 89.90 295 A 1 
ATOM   2200 N N   . VAL   A 1 296 ? 8.934   -11.321 -13.689 1.00 93.10 296 A 1 
ATOM   2201 C CA  . VAL   A 1 296 ? 8.196   -11.651 -14.920 1.00 92.58 296 A 1 
ATOM   2202 C C   . VAL   A 1 296 ? 8.029   -10.441 -15.846 1.00 91.96 296 A 1 
ATOM   2203 O O   . VAL   A 1 296 ? 8.292   -10.537 -17.043 1.00 90.02 296 A 1 
ATOM   2204 C CB  . VAL   A 1 296 ? 6.834   -12.285 -14.573 1.00 91.89 296 A 1 
ATOM   2205 C CG1 . VAL   A 1 296 ? 5.979   -12.543 -15.816 1.00 85.58 296 A 1 
ATOM   2206 C CG2 . VAL   A 1 296 ? 7.025   -13.637 -13.872 1.00 85.48 296 A 1 
ATOM   2207 N N   . LEU   A 1 297 ? 7.593   -9.290  -15.311 1.00 90.66 297 A 1 
ATOM   2208 C CA  . LEU   A 1 297 ? 7.233   -8.107  -16.104 1.00 89.54 297 A 1 
ATOM   2209 C C   . LEU   A 1 297 ? 8.441   -7.237  -16.456 1.00 88.49 297 A 1 
ATOM   2210 O O   . LEU   A 1 297 ? 8.498   -6.684  -17.548 1.00 84.82 297 A 1 
ATOM   2211 C CB  . LEU   A 1 297 ? 6.182   -7.271  -15.357 1.00 88.34 297 A 1 
ATOM   2212 C CG  . LEU   A 1 297 ? 4.850   -7.984  -15.057 1.00 86.49 297 A 1 
ATOM   2213 C CD1 . LEU   A 1 297 ? 3.940   -7.056  -14.258 1.00 82.67 297 A 1 
ATOM   2214 C CD2 . LEU   A 1 297 ? 4.116   -8.395  -16.333 1.00 82.21 297 A 1 
ATOM   2215 N N   . LEU   A 1 298 ? 9.408   -7.112  -15.536 1.00 87.29 298 A 1 
ATOM   2216 C CA  . LEU   A 1 298 ? 10.586  -6.252  -15.696 1.00 85.94 298 A 1 
ATOM   2217 C C   . LEU   A 1 298 ? 11.857  -7.045  -16.036 1.00 85.77 298 A 1 
ATOM   2218 O O   . LEU   A 1 298 ? 12.924  -6.455  -16.187 1.00 81.98 298 A 1 
ATOM   2219 C CB  . LEU   A 1 298 ? 10.784  -5.373  -14.448 1.00 84.03 298 A 1 
ATOM   2220 C CG  . LEU   A 1 298 ? 9.541   -4.610  -13.962 1.00 82.70 298 A 1 
ATOM   2221 C CD1 . LEU   A 1 298 ? 9.859   -3.856  -12.676 1.00 77.91 298 A 1 
ATOM   2222 C CD2 . LEU   A 1 298 ? 9.051   -3.603  -15.005 1.00 77.78 298 A 1 
ATOM   2223 N N   . ARG   A 1 299 ? 11.744  -8.382  -16.177 1.00 87.79 299 A 1 
ATOM   2224 C CA  . ARG   A 1 299 ? 12.858  -9.301  -16.476 1.00 88.20 299 A 1 
ATOM   2225 C C   . ARG   A 1 299 ? 14.011  -9.196  -15.467 1.00 88.54 299 A 1 
ATOM   2226 O O   . ARG   A 1 299 ? 15.175  -9.306  -15.836 1.00 83.32 299 A 1 
ATOM   2227 C CB  . ARG   A 1 299 ? 13.337  -9.139  -17.927 1.00 85.22 299 A 1 
ATOM   2228 C CG  . ARG   A 1 299 ? 12.220  -9.331  -18.961 1.00 79.30 299 A 1 
ATOM   2229 C CD  . ARG   A 1 299 ? 12.825  -9.232  -20.363 1.00 71.65 299 A 1 
ATOM   2230 N NE  . ARG   A 1 299 ? 11.806  -9.439  -21.406 1.00 63.45 299 A 1 
ATOM   2231 C CZ  . ARG   A 1 299 ? 12.029  -9.473  -22.708 1.00 55.13 299 A 1 
ATOM   2232 N NH1 . ARG   A 1 299 ? 13.230  -9.308  -23.205 1.00 49.04 299 A 1 
ATOM   2233 N NH2 . ARG   A 1 299 ? 11.043  -9.677  -23.539 1.00 49.11 299 A 1 
ATOM   2234 N N   . LEU   A 1 300 ? 13.681  -8.971  -14.197 1.00 87.09 300 A 1 
ATOM   2235 C CA  . LEU   A 1 300 ? 14.658  -8.947  -13.110 1.00 87.49 300 A 1 
ATOM   2236 C C   . LEU   A 1 300 ? 14.900  -10.360 -12.570 1.00 88.40 300 A 1 
ATOM   2237 O O   . LEU   A 1 300 ? 14.057  -11.248 -12.691 1.00 86.72 300 A 1 
ATOM   2238 C CB  . LEU   A 1 300 ? 14.200  -7.973  -12.015 1.00 85.35 300 A 1 
ATOM   2239 C CG  . LEU   A 1 300 ? 14.039  -6.515  -12.483 1.00 83.15 300 A 1 
ATOM   2240 C CD1 . LEU   A 1 300 ? 13.545  -5.646  -11.333 1.00 78.53 300 A 1 
ATOM   2241 C CD2 . LEU   A 1 300 ? 15.354  -5.917  -12.994 1.00 79.11 300 A 1 
ATOM   2242 N N   . GLN   A 1 301 ? 16.060  -10.576 -11.954 1.00 89.42 301 A 1 
ATOM   2243 C CA  . GLN   A 1 301 ? 16.414  -11.831 -11.298 1.00 90.07 301 A 1 
ATOM   2244 C C   . GLN   A 1 301 ? 16.219  -11.729 -9.790  1.00 90.38 301 A 1 
ATOM   2245 O O   . GLN   A 1 301 ? 16.549  -10.720 -9.165  1.00 87.93 301 A 1 
ATOM   2246 C CB  . GLN   A 1 301 ? 17.847  -12.243 -11.644 1.00 86.70 301 A 1 
ATOM   2247 C CG  . GLN   A 1 301 ? 17.973  -12.708 -13.105 1.00 78.23 301 A 1 
ATOM   2248 C CD  . GLN   A 1 301 ? 19.396  -13.154 -13.462 1.00 74.61 301 A 1 
ATOM   2249 O OE1 . GLN   A 1 301 ? 20.344  -12.979 -12.720 1.00 66.66 301 A 1 
ATOM   2250 N NE2 . GLN   A 1 301 ? 19.589  -13.738 -14.619 1.00 63.38 301 A 1 
ATOM   2251 N N   . LEU   A 1 302 ? 15.704  -12.817 -9.206  1.00 89.67 302 A 1 
ATOM   2252 C CA  . LEU   A 1 302 ? 15.579  -12.967 -7.760  1.00 90.72 302 A 1 
ATOM   2253 C C   . LEU   A 1 302 ? 16.948  -13.306 -7.161  1.00 90.61 302 A 1 
ATOM   2254 O O   . LEU   A 1 302 ? 17.651  -14.189 -7.651  1.00 88.55 302 A 1 
ATOM   2255 C CB  . LEU   A 1 302 ? 14.547  -14.059 -7.437  1.00 89.67 302 A 1 
ATOM   2256 C CG  . LEU   A 1 302 ? 13.140  -13.828 -8.022  1.00 88.96 302 A 1 
ATOM   2257 C CD1 . LEU   A 1 302 ? 12.224  -14.992 -7.651  1.00 84.88 302 A 1 
ATOM   2258 C CD2 . LEU   A 1 302 ? 12.510  -12.531 -7.511  1.00 84.91 302 A 1 
ATOM   2259 N N   . THR   A 1 303 ? 17.311  -12.626 -6.070  1.00 90.60 303 A 1 
ATOM   2260 C CA  . THR   A 1 303 ? 18.596  -12.817 -5.388  1.00 90.79 303 A 1 
ATOM   2261 C C   . THR   A 1 303 ? 18.451  -13.685 -4.137  1.00 92.14 303 A 1 
ATOM   2262 O O   . THR   A 1 303 ? 17.347  -13.979 -3.669  1.00 91.42 303 A 1 
ATOM   2263 C CB  . THR   A 1 303 ? 19.235  -11.472 -5.022  1.00 88.12 303 A 1 
ATOM   2264 O OG1 . THR   A 1 303 ? 18.536  -10.910 -3.945  1.00 79.05 303 A 1 
ATOM   2265 C CG2 . THR   A 1 303 ? 19.271  -10.476 -6.175  1.00 76.89 303 A 1 
ATOM   2266 N N   . ALA   A 1 304 ? 19.580  -14.051 -3.532  1.00 92.56 304 A 1 
ATOM   2267 C CA  . ALA   A 1 304 ? 19.590  -14.718 -2.228  1.00 92.95 304 A 1 
ATOM   2268 C C   . ALA   A 1 304 ? 18.881  -13.895 -1.131  1.00 93.47 304 A 1 
ATOM   2269 O O   . ALA   A 1 304 ? 18.238  -14.468 -0.249  1.00 92.65 304 A 1 
ATOM   2270 C CB  . ALA   A 1 304 ? 21.047  -15.008 -1.853  1.00 91.45 304 A 1 
ATOM   2271 N N   . ALA   A 1 305 ? 18.934  -12.559 -1.213  1.00 93.42 305 A 1 
ATOM   2272 C CA  . ALA   A 1 305 ? 18.253  -11.670 -0.274  1.00 93.47 305 A 1 
ATOM   2273 C C   . ALA   A 1 305 ? 16.723  -11.805 -0.342  1.00 94.25 305 A 1 
ATOM   2274 O O   . ALA   A 1 305 ? 16.055  -11.756 0.692   1.00 93.51 305 A 1 
ATOM   2275 C CB  . ALA   A 1 305 ? 18.706  -10.230 -0.543  1.00 91.76 305 A 1 
ATOM   2276 N N   . PHE   A 1 306 ? 16.151  -12.066 -1.529  1.00 93.70 306 A 1 
ATOM   2277 C CA  . PHE   A 1 306 ? 14.725  -12.366 -1.672  1.00 93.96 306 A 1 
ATOM   2278 C C   . PHE   A 1 306 ? 14.332  -13.667 -0.955  1.00 94.88 306 A 1 
ATOM   2279 O O   . PHE   A 1 306 ? 13.343  -13.697 -0.214  1.00 95.30 306 A 1 
ATOM   2280 C CB  . PHE   A 1 306 ? 14.352  -12.440 -3.158  1.00 93.48 306 A 1 
ATOM   2281 C CG  . PHE   A 1 306 ? 13.014  -13.101 -3.397  1.00 93.34 306 A 1 
ATOM   2282 C CD1 . PHE   A 1 306 ? 12.947  -14.445 -3.812  1.00 92.16 306 A 1 
ATOM   2283 C CD2 . PHE   A 1 306 ? 11.827  -12.402 -3.121  1.00 92.49 306 A 1 
ATOM   2284 C CE1 . PHE   A 1 306 ? 11.705  -15.080 -3.965  1.00 91.94 306 A 1 
ATOM   2285 C CE2 . PHE   A 1 306 ? 10.581  -13.033 -3.274  1.00 91.19 306 A 1 
ATOM   2286 C CZ  . PHE   A 1 306 ? 10.520  -14.371 -3.698  1.00 91.31 306 A 1 
ATOM   2287 N N   . PHE   A 1 307 ? 15.109  -14.735 -1.131  1.00 95.29 307 A 1 
ATOM   2288 C CA  . PHE   A 1 307 ? 14.834  -16.016 -0.474  1.00 95.65 307 A 1 
ATOM   2289 C C   . PHE   A 1 307 ? 14.993  -15.914 1.041   1.00 96.22 307 A 1 
ATOM   2290 O O   . PHE   A 1 307 ? 14.150  -16.433 1.784   1.00 95.86 307 A 1 
ATOM   2291 C CB  . PHE   A 1 307 ? 15.732  -17.109 -1.063  1.00 94.86 307 A 1 
ATOM   2292 C CG  . PHE   A 1 307 ? 15.428  -17.416 -2.514  1.00 93.56 307 A 1 
ATOM   2293 C CD1 . PHE   A 1 307 ? 14.257  -18.116 -2.862  1.00 89.19 307 A 1 
ATOM   2294 C CD2 . PHE   A 1 307 ? 16.301  -16.988 -3.530  1.00 89.22 307 A 1 
ATOM   2295 C CE1 . PHE   A 1 307 ? 13.962  -18.388 -4.206  1.00 87.76 307 A 1 
ATOM   2296 C CE2 . PHE   A 1 307 ? 16.012  -17.256 -4.877  1.00 86.97 307 A 1 
ATOM   2297 C CZ  . PHE   A 1 307 ? 14.839  -17.956 -5.215  1.00 88.82 307 A 1 
ATOM   2298 N N   . LEU   A 1 308 ? 16.001  -15.175 1.518   1.00 95.76 308 A 1 
ATOM   2299 C CA  . LEU   A 1 308 ? 16.173  -14.883 2.939   1.00 96.22 308 A 1 
ATOM   2300 C C   . LEU   A 1 308 ? 14.983  -14.091 3.500   1.00 96.54 308 A 1 
ATOM   2301 O O   . LEU   A 1 308 ? 14.426  -14.470 4.531   1.00 96.45 308 A 1 
ATOM   2302 C CB  . LEU   A 1 308 ? 17.508  -14.143 3.143   1.00 95.83 308 A 1 
ATOM   2303 C CG  . LEU   A 1 308 ? 17.803  -13.782 4.613   1.00 92.68 308 A 1 
ATOM   2304 C CD1 . LEU   A 1 308 ? 17.882  -15.021 5.510   1.00 88.78 308 A 1 
ATOM   2305 C CD2 . LEU   A 1 308 ? 19.129  -13.035 4.704   1.00 88.95 308 A 1 
ATOM   2306 N N   . ALA   A 1 309 ? 14.539  -13.037 2.809   1.00 95.86 309 A 1 
ATOM   2307 C CA  . ALA   A 1 309 ? 13.376  -12.251 3.220   1.00 95.76 309 A 1 
ATOM   2308 C C   . ALA   A 1 309 ? 12.105  -13.113 3.299   1.00 96.33 309 A 1 
ATOM   2309 O O   . ALA   A 1 309 ? 11.360  -13.042 4.278   1.00 96.22 309 A 1 
ATOM   2310 C CB  . ALA   A 1 309 ? 13.204  -11.079 2.247   1.00 95.25 309 A 1 
ATOM   2311 N N   . THR   A 1 310 ? 11.887  -13.990 2.315   1.00 96.91 310 A 1 
ATOM   2312 C CA  . THR   A 1 310 ? 10.751  -14.924 2.294   1.00 96.83 310 A 1 
ATOM   2313 C C   . THR   A 1 310 ? 10.800  -15.900 3.474   1.00 96.95 310 A 1 
ATOM   2314 O O   . THR   A 1 310 ? 9.785   -16.117 4.143   1.00 96.29 310 A 1 
ATOM   2315 C CB  . THR   A 1 310 ? 10.714  -15.696 0.964   1.00 95.89 310 A 1 
ATOM   2316 O OG1 . THR   A 1 310 ? 10.654  -14.791 -0.115  1.00 85.90 310 A 1 
ATOM   2317 C CG2 . THR   A 1 310 ? 9.476   -16.583 0.849   1.00 85.11 310 A 1 
ATOM   2318 N N   . LEU   A 1 311 ? 11.985  -16.441 3.787   1.00 97.56 311 A 1 
ATOM   2319 C CA  . LEU   A 1 311 ? 12.192  -17.310 4.946   1.00 97.60 311 A 1 
ATOM   2320 C C   . LEU   A 1 311 ? 11.883  -16.582 6.265   1.00 97.66 311 A 1 
ATOM   2321 O O   . LEU   A 1 311 ? 11.178  -17.121 7.122   1.00 97.32 311 A 1 
ATOM   2322 C CB  . LEU   A 1 311 ? 13.642  -17.831 4.914   1.00 97.29 311 A 1 
ATOM   2323 C CG  . LEU   A 1 311 ? 13.948  -18.875 6.009   1.00 90.05 311 A 1 
ATOM   2324 C CD1 . LEU   A 1 311 ? 13.318  -20.227 5.688   1.00 83.24 311 A 1 
ATOM   2325 C CD2 . LEU   A 1 311 ? 15.458  -19.058 6.145   1.00 83.79 311 A 1 
ATOM   2326 N N   . LEU   A 1 312 ? 12.365  -15.336 6.414   1.00 97.64 312 A 1 
ATOM   2327 C CA  . LEU   A 1 312 ? 12.117  -14.506 7.598   1.00 97.64 312 A 1 
ATOM   2328 C C   . LEU   A 1 312 ? 10.626  -14.189 7.776   1.00 97.58 312 A 1 
ATOM   2329 O O   . LEU   A 1 312 ? 10.127  -14.245 8.900   1.00 97.09 312 A 1 
ATOM   2330 C CB  . LEU   A 1 312 ? 12.940  -13.209 7.508   1.00 97.36 312 A 1 
ATOM   2331 C CG  . LEU   A 1 312 ? 14.469  -13.375 7.637   1.00 95.85 312 A 1 
ATOM   2332 C CD1 . LEU   A 1 312 ? 15.145  -12.029 7.389   1.00 93.33 312 A 1 
ATOM   2333 C CD2 . LEU   A 1 312 ? 14.886  -13.886 9.014   1.00 92.84 312 A 1 
ATOM   2334 N N   . ILE   A 1 313 ? 9.891   -13.924 6.691   1.00 97.66 313 A 1 
ATOM   2335 C CA  . ILE   A 1 313 ? 8.433   -13.719 6.729   1.00 97.30 313 A 1 
ATOM   2336 C C   . ILE   A 1 313 ? 7.722   -15.000 7.182   1.00 97.21 313 A 1 
ATOM   2337 O O   . ILE   A 1 313 ? 6.871   -14.947 8.073   1.00 96.58 313 A 1 
ATOM   2338 C CB  . ILE   A 1 313 ? 7.907   -13.225 5.361   1.00 96.72 313 A 1 
ATOM   2339 C CG1 . ILE   A 1 313 ? 8.415   -11.794 5.068   1.00 94.96 313 A 1 
ATOM   2340 C CG2 . ILE   A 1 313 ? 6.365   -13.237 5.317   1.00 95.35 313 A 1 
ATOM   2341 C CD1 . ILE   A 1 313 ? 8.287   -11.380 3.597   1.00 91.37 313 A 1 
ATOM   2342 N N   . GLY   A 1 314 ? 8.083   -16.151 6.631   1.00 97.56 314 A 1 
ATOM   2343 C CA  . GLY   A 1 314 ? 7.522   -17.444 7.036   1.00 97.28 314 A 1 
ATOM   2344 C C   . GLY   A 1 314 ? 7.773   -17.758 8.519   1.00 97.24 314 A 1 
ATOM   2345 O O   . GLY   A 1 314 ? 6.856   -18.163 9.243   1.00 96.45 314 A 1 
ATOM   2346 N N   . LEU   A 1 315 ? 8.990   -17.492 9.000   1.00 97.67 315 A 1 
ATOM   2347 C CA  . LEU   A 1 315 ? 9.342   -17.634 10.412  1.00 97.56 315 A 1 
ATOM   2348 C C   . LEU   A 1 315 ? 8.537   -16.668 11.295  1.00 97.43 315 A 1 
ATOM   2349 O O   . LEU   A 1 315 ? 8.003   -17.084 12.326  1.00 96.72 315 A 1 
ATOM   2350 C CB  . LEU   A 1 315 ? 10.861  -17.446 10.570  1.00 97.14 315 A 1 
ATOM   2351 C CG  . LEU   A 1 315 ? 11.369  -17.632 12.015  1.00 83.76 315 A 1 
ATOM   2352 C CD1 . LEU   A 1 315 ? 11.087  -19.038 12.555  1.00 78.92 315 A 1 
ATOM   2353 C CD2 . LEU   A 1 315 ? 12.873  -17.386 12.068  1.00 79.76 315 A 1 
ATOM   2354 N N   . ALA   A 1 316 ? 8.392   -15.406 10.885  1.00 97.70 316 A 1 
ATOM   2355 C CA  . ALA   A 1 316 ? 7.605   -14.407 11.602  1.00 97.32 316 A 1 
ATOM   2356 C C   . ALA   A 1 316 ? 6.128   -14.810 11.719  1.00 96.96 316 A 1 
ATOM   2357 O O   . ALA   A 1 316 ? 5.550   -14.716 12.802  1.00 95.83 316 A 1 
ATOM   2358 C CB  . ALA   A 1 316 ? 7.759   -13.056 10.897  1.00 96.95 316 A 1 
ATOM   2359 N N   . MET   A 1 317 ? 5.521   -15.322 10.648  1.00 96.89 317 A 1 
ATOM   2360 C CA  . MET   A 1 317 ? 4.145   -15.836 10.676  1.00 96.23 317 A 1 
ATOM   2361 C C   . MET   A 1 317 ? 3.997   -16.990 11.667  1.00 95.91 317 A 1 
ATOM   2362 O O   . MET   A 1 317 ? 3.074   -16.995 12.485  1.00 94.36 317 A 1 
ATOM   2363 C CB  . MET   A 1 317 ? 3.714   -16.294 9.278   1.00 95.23 317 A 1 
ATOM   2364 C CG  . MET   A 1 317 ? 3.451   -15.120 8.334   1.00 84.77 317 A 1 
ATOM   2365 S SD  . MET   A 1 317 ? 2.875   -15.604 6.675   1.00 82.76 317 A 1 
ATOM   2366 C CE  . MET   A 1 317 ? 1.235   -16.261 7.060   1.00 71.15 317 A 1 
ATOM   2367 N N   . ARG   A 1 318 ? 4.928   -17.942 11.649  1.00 96.71 318 A 1 
ATOM   2368 C CA  . ARG   A 1 318 ? 4.919   -19.075 12.581  1.00 96.30 318 A 1 
ATOM   2369 C C   . ARG   A 1 318 ? 5.121   -18.632 14.032  1.00 96.14 318 A 1 
ATOM   2370 O O   . ARG   A 1 318 ? 4.472   -19.169 14.927  1.00 94.62 318 A 1 
ATOM   2371 C CB  . ARG   A 1 318 ? 5.971   -20.105 12.137  1.00 95.34 318 A 1 
ATOM   2372 C CG  . ARG   A 1 318 ? 5.880   -21.400 12.962  1.00 84.93 318 A 1 
ATOM   2373 C CD  . ARG   A 1 318 ? 6.862   -22.454 12.442  1.00 78.82 318 A 1 
ATOM   2374 N NE  . ARG   A 1 318 ? 6.782   -23.696 13.232  1.00 69.35 318 A 1 
ATOM   2375 C CZ  . ARG   A 1 318 ? 7.404   -24.837 12.968  1.00 61.71 318 A 1 
ATOM   2376 N NH1 . ARG   A 1 318 ? 8.184   -24.969 11.931  1.00 55.06 318 A 1 
ATOM   2377 N NH2 . ARG   A 1 318 ? 7.250   -25.869 13.746  1.00 55.70 318 A 1 
ATOM   2378 N N   . LEU   A 1 319 ? 5.995   -17.651 14.280  1.00 96.34 319 A 1 
ATOM   2379 C CA  . LEU   A 1 319 ? 6.216   -17.110 15.622  1.00 96.04 319 A 1 
ATOM   2380 C C   . LEU   A 1 319 ? 5.008   -16.327 16.143  1.00 95.59 319 A 1 
ATOM   2381 O O   . LEU   A 1 319 ? 4.682   -16.445 17.321  1.00 93.72 319 A 1 
ATOM   2382 C CB  . LEU   A 1 319 ? 7.472   -16.221 15.632  1.00 95.25 319 A 1 
ATOM   2383 C CG  . LEU   A 1 319 ? 8.802   -16.997 15.631  1.00 89.42 319 A 1 
ATOM   2384 C CD1 . LEU   A 1 319 ? 9.951   -16.006 15.505  1.00 86.25 319 A 1 
ATOM   2385 C CD2 . LEU   A 1 319 ? 9.011   -17.794 16.924  1.00 85.88 319 A 1 
ATOM   2386 N N   . TYR   A 1 320 ? 4.345   -15.545 15.292  1.00 95.40 320 A 1 
ATOM   2387 C CA  . TYR   A 1 320 ? 3.227   -14.700 15.708  1.00 95.04 320 A 1 
ATOM   2388 C C   . TYR   A 1 320 ? 1.932   -15.496 15.914  1.00 94.44 320 A 1 
ATOM   2389 O O   . TYR   A 1 320 ? 1.272   -15.336 16.939  1.00 92.50 320 A 1 
ATOM   2390 C CB  . TYR   A 1 320 ? 3.036   -13.565 14.694  1.00 94.74 320 A 1 
ATOM   2391 C CG  . TYR   A 1 320 ? 2.154   -12.456 15.226  1.00 95.16 320 A 1 
ATOM   2392 C CD1 . TYR   A 1 320 ? 0.752   -12.558 15.162  1.00 93.96 320 A 1 
ATOM   2393 C CD2 . TYR   A 1 320 ? 2.733   -11.326 15.843  1.00 93.82 320 A 1 
ATOM   2394 C CE1 . TYR   A 1 320 ? -0.063  -11.564 15.722  1.00 92.95 320 A 1 
ATOM   2395 C CE2 . TYR   A 1 320 ? 1.925   -10.322 16.404  1.00 93.06 320 A 1 
ATOM   2396 C CZ  . TYR   A 1 320 ? 0.524   -10.454 16.347  1.00 93.33 320 A 1 
ATOM   2397 O OH  . TYR   A 1 320 ? -0.272  -9.494  16.923  1.00 91.77 320 A 1 
ATOM   2398 N N   . TYR   A 1 321 ? 1.572   -16.340 14.950  1.00 93.27 321 A 1 
ATOM   2399 C CA  . TYR   A 1 321 ? 0.290   -17.059 14.923  1.00 91.80 321 A 1 
ATOM   2400 C C   . TYR   A 1 321 ? 0.387   -18.538 15.313  1.00 89.73 321 A 1 
ATOM   2401 O O   . TYR   A 1 321 ? -0.637  -19.161 15.591  1.00 82.89 321 A 1 
ATOM   2402 C CB  . TYR   A 1 321 ? -0.318  -16.945 13.519  1.00 90.91 321 A 1 
ATOM   2403 C CG  . TYR   A 1 321 ? -0.693  -15.535 13.109  1.00 91.61 321 A 1 
ATOM   2404 C CD1 . TYR   A 1 321 ? -1.788  -14.892 13.724  1.00 88.65 321 A 1 
ATOM   2405 C CD2 . TYR   A 1 321 ? 0.025   -14.861 12.102  1.00 88.82 321 A 1 
ATOM   2406 C CE1 . TYR   A 1 321 ? -2.165  -13.600 13.333  1.00 87.39 321 A 1 
ATOM   2407 C CE2 . TYR   A 1 321 ? -0.343  -13.566 11.700  1.00 87.92 321 A 1 
ATOM   2408 C CZ  . TYR   A 1 321 ? -1.444  -12.938 12.317  1.00 89.00 321 A 1 
ATOM   2409 O OH  . TYR   A 1 321 ? -1.817  -11.669 11.925  1.00 86.97 321 A 1 
ATOM   2410 N N   . GLY   A 1 322 ? 1.568   -19.111 15.284  1.00 88.26 322 A 1 
ATOM   2411 C CA  . GLY   A 1 322 ? 1.757   -20.503 15.678  1.00 85.59 322 A 1 
ATOM   2412 C C   . GLY   A 1 322 ? 1.445   -20.685 17.161  1.00 82.04 322 A 1 
ATOM   2413 O O   . GLY   A 1 322 ? 1.985   -19.952 17.993  1.00 69.87 322 A 1 
ATOM   2414 N N   . SER   A 1 323 ? 0.613   -21.668 17.469  1.00 73.66 323 A 1 
ATOM   2415 C CA  . SER   A 1 323 ? 0.386   -22.102 18.843  1.00 68.76 323 A 1 
ATOM   2416 C C   . SER   A 1 323 ? 1.714   -22.511 19.501  1.00 64.88 323 A 1 
ATOM   2417 O O   . SER   A 1 323 ? 2.700   -22.833 18.824  1.00 56.38 323 A 1 
ATOM   2418 C CB  . SER   A 1 323 ? -0.636  -23.251 18.883  1.00 60.85 323 A 1 
ATOM   2419 O OG  . SER   A 1 323 ? -0.270  -24.278 17.986  1.00 53.71 323 A 1 
ATOM   2420 N N   . ARG   A 1 324 ? 1.771   -22.431 20.827  1.00 60.26 324 A 1 
ATOM   2421 C CA  . ARG   A 1 324 ? 2.853   -23.039 21.607  1.00 56.27 324 A 1 
ATOM   2422 C C   . ARG   A 1 324 ? 2.836   -24.554 21.462  1.00 51.05 324 A 1 
ATOM   2423 O O   . ARG   A 1 324 ? 1.730   -25.117 21.329  1.00 45.43 324 A 1 
ATOM   2424 C CB  . ARG   A 1 324 ? 2.777   -22.643 23.091  1.00 51.80 324 A 1 
ATOM   2425 C CG  . ARG   A 1 324 ? 3.371   -21.247 23.350  1.00 45.44 324 A 1 
ATOM   2426 C CD  . ARG   A 1 324 ? 3.401   -20.988 24.866  1.00 42.12 324 A 1 
ATOM   2427 N NE  . ARG   A 1 324 ? 4.037   -19.691 25.182  1.00 35.26 324 A 1 
ATOM   2428 C CZ  . ARG   A 1 324 ? 4.218   -19.206 26.409  1.00 32.98 324 A 1 
ATOM   2429 N NH1 . ARG   A 1 324 ? 3.839   -19.867 27.471  1.00 32.39 324 A 1 
ATOM   2430 N NH2 . ARG   A 1 324 ? 4.789   -18.056 26.583  1.00 30.07 324 A 1 
ATOM   2431 O OXT . ARG   A 1 324 ? 3.962   -25.122 21.502  1.00 38.73 324 A 1 
HETATM 2432 C C1  . LIG_B B 2 .   ? -7.597  2.760   4.781   1.00 94.43 1   B 1 
HETATM 2433 C C2  . LIG_B B 2 .   ? -6.499  2.932   3.948   1.00 95.05 1   B 1 
HETATM 2434 N N1  . LIG_B B 2 .   ? -6.690  3.222   2.622   1.00 95.47 1   B 1 
HETATM 2435 C C3  . LIG_B B 2 .   ? -7.968  3.316   2.104   1.00 95.86 1   B 1 
HETATM 2436 O O1  . LIG_B B 2 .   ? -8.145  3.564   0.902   1.00 95.56 1   B 1 
HETATM 2437 N N2  . LIG_B B 2 .   ? -9.052  3.133   2.927   1.00 95.47 1   B 1 
HETATM 2438 C C4  . LIG_B B 2 .   ? -8.883  2.877   4.240   1.00 95.19 1   B 1 
HETATM 2439 N N3  . LIG_B B 2 .   ? -9.967  2.723   5.008   1.00 93.90 1   B 1 
HETATM 2440 C C5  . LIG_B B 2 .   ? -5.561  3.406   1.735   1.00 95.11 1   B 1 
HETATM 2441 C C6  . LIG_B B 2 .   ? -4.641  4.498   2.160   1.00 94.41 1   B 1 
HETATM 2442 C C7  . LIG_B B 2 .   ? -3.291  4.019   1.682   1.00 93.80 1   B 1 
HETATM 2443 C C8  . LIG_B B 2 .   ? -3.450  2.516   1.602   1.00 93.83 1   B 1 
HETATM 2444 O O2  . LIG_B B 2 .   ? -4.819  2.220   1.720   1.00 94.40 1   B 1 
HETATM 2445 C C9  . LIG_B B 2 .   ? -2.751  1.791   2.737   1.00 90.86 1   B 1 
HETATM 2446 O O3  . LIG_B B 2 .   ? -1.378  1.790   2.491   1.00 90.10 1   B 1 
HETATM 2447 P P1  . LIG_B B 2 .   ? -0.369  1.755   3.708   1.00 91.81 1   B 1 
HETATM 2448 O O4  . LIG_B B 2 .   ? -0.960  1.018   4.845   1.00 84.71 1   B 1 
HETATM 2449 O O5  . LIG_B B 2 .   ? 0.943   1.265   3.219   1.00 84.63 1   B 1 
HETATM 2450 O O6  . LIG_B B 2 .   ? -0.314  3.300   4.081   1.00 90.58 1   B 1 
HETATM 2451 P P2  . LIG_B B 2 .   ? 0.895   4.184   4.492   1.00 91.84 1   B 1 
HETATM 2452 O O7  . LIG_B B 2 .   ? 2.018   3.347   4.982   1.00 85.97 1   B 1 
HETATM 2453 O O8  . LIG_B B 2 .   ? 0.379   5.231   5.435   1.00 85.44 1   B 1 
HETATM 2454 O O9  . LIG_B B 2 .   ? 1.343   4.934   3.166   1.00 87.53 1   B 1 
HETATM 2455 C C10 . LIG_B B 2 .   ? 1.954   4.291   2.117   1.00 84.77 1   B 1 
HETATM 2456 C C11 . LIG_B B 2 .   ? 1.399   4.819   0.821   1.00 86.63 1   B 1 
HETATM 2457 C C12 . LIG_B B 2 .   ? 2.322   4.564   -0.355  1.00 84.65 1   B 1 
HETATM 2458 C C13 . LIG_B B 2 .   ? 1.600   3.811   -1.467  1.00 82.48 1   B 1 
HETATM 2459 C C14 . LIG_B B 2 .   ? 0.790   2.614   -0.955  1.00 76.34 1   B 1 
HETATM 2460 O O10 . LIG_B B 2 .   ? 1.412   1.437   -1.430  1.00 70.29 1   B 1 
HETATM 2461 O O11 . LIG_B B 2 .   ? 0.762   4.712   -2.150  1.00 71.48 1   B 1 
HETATM 2462 O O12 . LIG_B B 2 .   ? 3.559   4.047   -0.043  1.00 73.49 1   B 1 
HETATM 2463 O O13 . LIG_B B 2 .   ? 1.230   6.223   0.871   1.00 76.15 1   B 1 
HETATM 2464 O O14 . LIG_B B 2 .   ? -3.030  4.545   0.391   1.00 91.06 1   B 1 
HETATM 2465 O O15 . LIG_B B 2 .   ? -5.017  5.722   1.595   1.00 92.58 1   B 1 
#
