# Supplementary material for: STREMI: a dual-function upstream ORF-encoded regulator of mitochondrial cristae architecture
Source: EMBO Rep. 2026 May 2;27(12):3303–39. doi: 10.1038/s44319-026-00783-8 (PMC13303939; doi:10.1038/s44319-026-00783-8)
Supplement: Supplementary file 13 — Source data Fig. 6 [file 44319_2026_783_MOESM13_ESM.zip › Figure6/6H/Fig_6H_data.xlsx]

## Sheet: Sheet1
48h		72h
GFP	SLC35A4 OE	GFP	SLC35A4 OE
0.869936	0.748401	0.995677	0.870317
1.04904	0.831557	1.03026	0.786744
1.08102	0.646055	0.974063	0.806916
0.980692	0.531292	0.912114	0.625653
1.08855	0.61518	1.01473	0.790974
0.930759	0.683089	1.07316	0.91924
