# Supplementary material for: STREMI: a dual-function upstream ORF-encoded regulator of mitochondrial cristae architecture
Source: EMBO Rep. 2026 May 2;27(12):3303–39. doi: 10.1038/s44319-026-00783-8 (PMC13303939; doi:10.1038/s44319-026-00783-8)
Supplement: Supplementary file 13 — Source data Fig. 6 [file 44319_2026_783_MOESM13_ESM.zip › Figure6/6I-N/Figure_6I-N_data.xlsx]

## Sheet: Dataset EV4-RNA seq
Gene_symbol	Gene_ID	SLC35A4_OE_replicat_1	SLC35A4_OE_replicat_2	SLC35A4_OE_replicat_3	Ctrl_replicat_1	Ctrl_replicat_2	Ctrl_replicat_3	baseMean	log2FoldChange	lfcSE	stat	pvalue	padj
SLC35A4	ENSG00000176087.16	546277	507060	437167	3136	3712	3383	272748	7.46081	0.0400514	186.281	0	0
PDE7B-AS1	ENSG00000237596.7	69	61	49	3	0	0	33.0052	6.1627	0.895356	6.88296	5.86e-12	2.06e-10
HSPA6	ENSG00000173110.8	2840	2810	2188	124	188	141	1491.28	4.38945	0.096064	45.6929	0	0
LINC02365	ENSG00000254233.1	22	19	37	1	1	5	15.5306	3.77053	0.753603	5.00334	5.63e-07	8.67e-06
HSPA7	ENSG00000225217.1	47	46	48	9	4	4	28.4202	3.31792	0.499335	6.64468	3.04e-11	9.63e-10
ENSG00000233230	ENSG00000233230.3	45	33	35	2	8	6	22.9511	3.11326	0.538154	5.78507	7.25e-09	1.61e-07
CNN1	ENSG00000130176.8	62	62	80	11	8	13	42.3864	2.95034	0.393557	7.4966	6.55e-14	3.04e-12
ENSG00000286939	ENSG00000286939.1	68	53	29	3	13	8	30.5145	2.92886	0.48602	6.02621	1.68e-09	4.17e-08
RNF103-CHMP3	ENSG00000249884.8	50	40	43	10	6	6	27.675	2.86327	0.471215	6.07634	1.23e-09	3.13e-08
XRCC6P1	ENSG00000237417.1	252	275	286	25	54	66	170.309	2.77741	0.216295	12.8408	9.68e-38	2.32e-35
FTCD	ENSG00000160282.15|ENSG00000281775.2	254	204	215	45	48	30	141.413	2.72966	0.215163	12.6864	7.03e-37	1.62e-34
TNFRSF9	ENSG00000049249.10	74	48	51	10	12	12	36.6447	2.62384	0.400966	6.54381	6e-11	1.8e-09
ALPK3	ENSG00000136383.7	645	535	456	115	115	95	346.515	2.60159	0.144787	17.9684	3.44e-72	2.51e-69
ENSG00000282375	ENSG00000282375.1	25	43	6	6	6	3	15.3874	2.54349	0.689674	3.68796	0.00022606	0.001728
HSPA1A	ENSG00000204389.10|ENSG00000235941.5|ENSG00000237724.5|ENSG00000234475.5|ENSG00000215328.6	3223	4816	4797	1020	1168	807	2802.25	2.38326	0.238807	9.97986	1.87e-23	2.01e-21
ENSG00000289688	ENSG00000289688.1	97	71	82	12	18	29	54.5535	2.36453	0.335901	7.03936	1.93e-12	7.06e-11
ENSG00000279249	ENSG00000279249.4	26	39	15	4	6	9	17.213	2.33527	0.581127	4.01851	5.86e-05	0.000542325
ENSG00000274213	ENSG00000274213.2	25	22	21	13	1	2	14.9845	2.30558	0.688053	3.35087	0.00080557	0.00505501
ANKRD1	ENSG00000148677.7	128	157	149	28	35	46	95.7137	2.27252	0.245394	9.26071	2.03e-20	1.76e-18
RNA5SP462	ENSG00000252539.1	21	35	31	10	6	6	19.2869	2.24858	0.533937	4.21131	2.54e-05	0.000262427
ENSG00000287001	ENSG00000287001.3	20	29	36	6	7	10	19.1264	2.17229	0.533909	4.06866	4.73e-05	0.000452447
ENSG00000263567	ENSG00000263567.1	28	28	24	7	7	8	17.8927	2.13405	0.52606	4.05667	4.98e-05	0.000472939
ENSG00000287809	ENSG00000287809.1	34	25	45	9	15	6	23.6619	2.09773	0.49048	4.27689	1.9e-05	0.000204086
UNC5B-AS1	ENSG00000237512.7	66	52	37	11	17	16	34.6343	2.09112	0.391811	5.33706	9.45e-08	1.75e-06
ENSG00000279691	ENSG00000279691.1	52	55	49	15	10	20	35.3232	2.05752	0.387188	5.31401	1.07e-07	1.96e-06
ENSG00000275576	ENSG00000275576.1	29	23	25	11	9	3	17.5666	2.01466	0.552786	3.64456	0.000267855	0.00199779
DHRS2	ENSG00000100867.15	798	798	700	250	219	220	522.85	2.00438	0.110309	18.1706	8.82e-74	7.02e-71
TCEAL7	ENSG00000182916.8	78	49	92	23	21	24	50.7523	1.97196	0.346261	5.695	1.23e-08	2.64e-07
SUMO4	ENSG00000177688.7	29	33	37	16	3	13	23.1875	1.87491	0.514895	3.64135	0.000271209	0.00202023
RNU6-30P	ENSG00000207291.1	24	19	21	10	4	7	14.9593	1.86286	0.582898	3.19587	0.00139412	0.00798203
ENSG00000288758	ENSG00000288758.2	155	175	107	60	52	35	101.377	1.83153	0.247573	7.39797	1.38e-13	6.04e-12
SH2D3C	ENSG00000095370.20	700	656	574	193	265	212	451.639	1.80571	0.108543	16.6359	3.83e-62	2.39e-59
ENSG00000236194	ENSG00000236194.3	23	34	14	6	14	5	16.4226	1.78908	0.572616	3.12439	0.00178176	0.0097656
ENSG00000223461	ENSG00000223461.1	79	32	59	24	20	16	40.3263	1.77759	0.396173	4.48691	7.23e-06	8.73e-05
DNAH17	ENSG00000187775.17	2668	2537	2092	745	889	954	1716.37	1.76825	0.0733083	24.1207	1.52e-128	4.43e-125
ENSG00000259668	ENSG00000259668.6	26	25	32	20	6	3	19.8265	1.75941	0.579704	3.03502	0.00240519	0.012519
SPRY4	ENSG00000187678.10	45	25	31	2	15	20	23.8641	1.75081	0.527064	3.32181	0.000894344	0.0055289
ENSG00000253227	ENSG00000253227.2	41	31	29	6	20	11	23.7751	1.74911	0.468444	3.73386	0.000188565	0.00147539
PSMA2	ENSG00000106588.12	51	46	50	15	26	13	34.8865	1.73717	0.37659	4.61289	3.97e-06	5.07e-05
LCNL1	ENSG00000214402.7	27	13	25	10	6	8	15.6563	1.70817	0.576139	2.96486	0.00302818	0.0151799
ENSG00000275092	ENSG00000275092.1	28	30	30	18	14	2	21.2706	1.64037	0.539033	3.04317	0.00234104	0.0122653
USP50	ENSG00000170236.16	16	45	24	11	14	8	20.3291	1.63763	0.519886	3.14998	0.00163283	0.00908341
GLIPR1	ENSG00000139278.10	74	46	77	19	35	24	47.8312	1.63721	0.341969	4.7876	1.69e-06	2.36e-05
HSPA1B	ENSG00000204388.7|ENSG00000232804.5|ENSG00000224501.5|ENSG00000231555.4|ENSG00000212866.6	27901	27299	26454	10548	10994	10185	19696.3	1.63649	0.0749927	21.822	1.44e-105	2.1e-102
ENSG00000260774	ENSG00000260774.1	73	63	56	21	23	31	46.2701	1.62794	0.323198	5.03698	4.73e-07	7.42e-06
PLA2G10	ENSG00000069764.10|ENSG00000276870.2	17	26	18	7	10	7	14.6662	1.62428	0.562397	2.88814	0.00387527	0.0185606
ENSG00000268756	ENSG00000268756.1	23	38	7	6	2	18	16.097	1.60774	0.690745	2.32754	0.0199365	0.0682736
ENSG00000290058	ENSG00000290058.1	129	93	64	31	43	40	68.7953	1.59849	0.287151	5.56672	2.6e-08	5.28e-07
ATP6V0C	ENSG00000185883.12	49	32	20	10	17	14	24.3252	1.5752	0.463118	3.4013	0.000670657	0.00432937
NPEPPSP1	ENSG00000274615.1|ENSG00000291088.1|ENSG00000274487.5|ENSG00000282641.1	201	22	41	37	36	33	63.7385	1.57181	0.90883	1.72949	0.0837213	0.201899
ENSG00000287766	ENSG00000287766.1	27	37	41	10	12	21	25.7651	1.56978	0.448203	3.50238	0.000461126	0.00316077
TTC24	ENSG00000187862.13|ENSG00000291760.1	75	68	41	33	29	13	44.6205	1.55341	0.367213	4.23028	2.33e-05	0.000242973
ENSG00000277767	ENSG00000277767.1	24	20	19	9	9	8	15.4113	1.54931	0.541319	2.8621	0.00420844	0.0198685
ENSG00000289154	ENSG00000289154.2	322	226	247	100	104	126	194.981	1.5419	0.178697	8.62859	6.21e-18	4.32e-16
ENSG00000261101	ENSG00000261101.2	52	39	43	21	13	22	33.068	1.52107	0.389798	3.9022	9.53e-05	0.00081824
ENSG00000259033	ENSG00000259033.2	28	18	13	3	6	16	14.4226	1.50795	0.629059	2.39715	0.0165234	0.0592851
ENSG00000287234	ENSG00000287234.1	21	24	13	4	11	10	14.1516	1.49689	0.583199	2.56669	0.0102674	0.0409296
DCUN1D2-AS	ENSG00000233613.5	20	27	14	6	8	12	14.9177	1.49613	0.566051	2.64311	0.00821488	0.0343578
INSRR	ENSG00000027644.5	38	35	25	12	11	19	24.1388	1.48517	0.446729	3.32455	0.000885603	0.0054826
ENSG00000249839	ENSG00000249839.1	38	5	12	8	7	9	13.6407	1.45969	0.691083	2.11218	0.0346708	0.105128
ENSG00000269151	ENSG00000269151.4	24	29	28	6	11	19	20.1928	1.4539	0.4999	2.90838	0.00363312	0.0176361
FKBP14-AS1	ENSG00000227014.6	40	40	22	17	21	7	25.1393	1.45086	0.461613	3.14302	0.00167216	0.00923882
ENSG00000279529	ENSG00000279529.2	173	109	141	53	71	68	106.203	1.42365	0.230084	6.18753	6.11e-10	1.62e-08
ENSG00000262147	ENSG00000262147.1	23	8	26	11	8	7	14.5529	1.41553	0.612248	2.31202	0.0207768	0.0705378
PCGF3-AS1	ENSG00000249592.7	1894	1913	1747	766	839	925	1394.44	1.40806	0.0708131	19.8842	5.58e-88	6.11e-85
PRECSIT	ENSG00000255874.4	158	158	120	63	62	76	109.602	1.38396	0.211545	6.54219	6.06e-11	1.81e-09
ENSG00000286835	ENSG00000286835.1	101	91	86	34	42	53	70.0971	1.38395	0.261151	5.29943	1.16e-07	2.1e-06
RNY4P10	ENSG00000202441.2	26	24	21	11	10	12	17.9322	1.37356	0.497458	2.76116	0.00575957	0.0257286
DNAH17-AS1	ENSG00000267432.6	16	29	16	13	7	8	15.3541	1.3702	0.565767	2.42185	0.0154418	0.0561754
ENSG00000225173	ENSG00000225173.2	124	61	69	36	40	43	64.1817	1.36633	0.305827	4.46764	7.91e-06	9.46e-05
ENSG00000268403	ENSG00000268403.3	194	127	141	66	100	53	116.896	1.36517	0.232018	5.88388	4.01e-09	9.4e-08
ENSG00000254207	ENSG00000254207.1	45	40	17	19	14	14	25.4966	1.36429	0.458469	2.97575	0.00292277	0.0147104
ENSG00000253047	ENSG00000253047.1	17	24	15	10	7	9	14.1228	1.36357	0.568406	2.39893	0.0164432	0.0590942
KRT8P36	ENSG00000240668.1	26	27	15	7	12	13	17.046	1.36068	0.522848	2.60245	0.00925615	0.0376347
ENSG00000276744	ENSG00000276744.1	42	42	44	27	19	14	32.5923	1.35908	0.389002	3.49377	0.000476249	0.00324539
RPL23AP97	ENSG00000260615.1	31	43	47	15	27	16	30.8048	1.35813	0.398553	3.40765	0.000655255	0.00424245
ENSG00000269399	ENSG00000269399.2	141	166	160	61	83	78	118.623	1.35549	0.200091	6.77439	1.25e-11	4.17e-10
ENSG00000279254	ENSG00000279254.1	24	20	12	11	6	9	14.1165	1.35317	0.581967	2.32516	0.0200632	0.0686
TMEM225B	ENSG00000244219.7	47	43	32	22	14	21	30.8715	1.35283	0.395431	3.42116	0.000623546	0.00406721
ENSG00000289213	ENSG00000289213.2	37	13	16	10	7	14	16.7307	1.34821	0.574378	2.34726	0.0189121	0.0656901
ENSG00000239791	ENSG00000239791.2	35	34	15	9	16	15	21.0506	1.34111	0.486657	2.75577	0.00585544	0.0260904
ENSG00000273759	ENSG00000273759.1	65	79	60	25	32	41	51.8249	1.3316	0.302671	4.39949	1.09e-05	0.000125478
IKBKGP1	ENSG00000275882.1	47	122	19	31	32	25	46.6408	1.32929	0.706725	1.88092	0.0599826	0.158482
LHFPL4	ENSG00000156959.9	32	30	27	10	15	18	22.6515	1.32907	0.446275	2.97814	0.00290005	0.0146171
ENSG00000287460	ENSG00000287460.1	18	19	19	5	6	16	14.3173	1.32697	0.592057	2.24129	0.0250071	0.0815116
ENSG00000281383	ENSG00000281383.1	61	8	7	4	16	17	19.0724	1.32554	1.0937	1.21198	0.22552	0.405353
TMSB15B	ENSG00000158427.15	46	17	114	35	31	22	46.8143	1.32326	0.8066	1.64053	0.100894	0.231218
ENSG00000258317	ENSG00000258317.1	44	25	29	21	14	12	25.0772	1.32103	0.450486	2.93246	0.00336291	0.0166154
ENSG00000289043	ENSG00000289043.1	108	106	71	52	42	43	72.474	1.3155	0.264679	4.97019	6.69e-07	1.02e-05
TNFRSF12A	ENSG00000006327.14	1081	1064	912	489	512	495	782.44	1.30248	0.0829071	15.7101	1.29e-55	6.28e-53
ENSG00000272240	ENSG00000272240.1	55	38	59	13	43	21	39.1724	1.30045	0.390762	3.32799	0.000874745	0.00542813
BCAN-AS1	ENSG00000272068.1|ENSG00000291757.1	26	50	30	18	7	26	27.1027	1.29773	0.476913	2.7211	0.00650645	0.0285054
ENSG00000284657	ENSG00000284657.1	18	29	31	9	17	13	20.1082	1.29676	0.486897	2.66331	0.00773758	0.0328318
SERF1A	ENSG00000172058.16|ENSG00000275581.4	3	10	75	12	17	17	23.8325	1.29489	1.21915	1.06212	0.288179	0.475327
LINC02680	ENSG00000285737.1	35	14	36	10	21	12	22.0621	1.29481	0.502376	2.57737	0.00995544	0.0399037
ENSG00000288988	ENSG00000288988.1	87	68	91	38	55	30	63.4982	1.29261	0.28681	4.50687	6.58e-06	8.03e-05
SEMA3F-AS1	ENSG00000235016.1	49	76	44	29	27	27	43.1657	1.28793	0.336585	3.82646	0.000129997	0.00107482
ENSG00000288820	ENSG00000288820.2	116	130	93	39	76	56	86.8516	1.27283	0.241173	5.27768	1.31e-07	2.33e-06
BHLHA15	ENSG00000180535.4	50	18	42	10	27	20	28.6442	1.26008	0.462053	2.72713	0.00638871	0.0280668
SCARA5	ENSG00000168079.17	118	108	85	56	49	51	80.1773	1.25971	0.244003	5.16268	2.43e-07	4.07e-06
CDC42	ENSG00000070831.18	153	163	156	62	84	94	122.199	1.25638	0.198774	6.32064	2.6e-10	7.27e-09
ENSG00000261270	ENSG00000261270.1	21	27	23	10	12	14	18.3667	1.25598	0.489833	2.5641	0.0103444	0.0411896
PHB1P5	ENSG00000233523.1	21	17	23	9	9	13	15.8982	1.25551	0.533751	2.35224	0.0186609	0.0650236
ENSG00000266446	ENSG00000266446.1	44	21	22	10	12	22	22.4467	1.25327	0.491558	2.54958	0.0107853	0.0426159
PIWIL2-DT	ENSG00000254064.1	50	48	47	18	23	33	37.6058	1.24806	0.353708	3.52851	0.000417912	0.00290779
ACP4	ENSG00000142513.6	64	47	63	31	30	28	45.3955	1.24529	0.323253	3.85236	0.000116984	0.000978774
LINC00115	ENSG00000225880.6	192	108	120	60	89	67	108.768	1.24308	0.238742	5.20677	1.92e-07	3.27e-06
KCNQ1OT1	ENSG00000269821.2	418	383	361	169	221	206	301.279	1.24245	0.125223	9.92194	3.34e-23	3.46e-21
IFITM4P	ENSG00000235821.1|ENSG00000228912.2|ENSG00000228102.1|ENSG00000233023.1|ENSG00000233298.1|ENSG00000230722.1|ENSG00000229942.1	32	26	17	13	11	14	19.3399	1.23963	0.4886	2.5371	0.0111774	0.0438193
ENSG00000254577	ENSG00000254577.1	15	24	16	11	9	8	14.2471	1.23667	0.562442	2.19875	0.0278956	0.088669
CAPN10-DT	ENSG00000260942.1	600	576	549	259	307	324	448.688	1.23158	0.106072	11.6107	3.63e-31	6.3e-29
ENSG00000280407	ENSG00000280407.3	41	42	52	13	31	27	35.2833	1.22834	0.376395	3.26342	0.00110076	0.00654852
ENSG00000283399	ENSG00000283399.1	24	16	13	13	8	6	13.7609	1.22528	0.590533	2.07486	0.0379992	0.112953
SERPINH1P1	ENSG00000229207.1	54	50	50	31	19	29	40.2463	1.22342	0.347776	3.51785	0.000435062	0.003008
ARMCX3	ENSG00000102401.20	3584	3426	3406	1572	2006	1865	2719.23	1.21723	0.0534825	22.7593	1.16e-114	2.54e-111
POU2F1-DT	ENSG00000272205.2	78	51	72	26	42	38	52.6827	1.21455	0.308998	3.93062	8.47e-05	0.000743684
LINC01411	ENSG00000249306.7	98	96	78	44	51	47	70.8328	1.21114	0.2492	4.86011	1.17e-06	1.69e-05
ENSG00000226396	ENSG00000226396.1	173	142	126	62	95	75	114.844	1.20857	0.20562	5.87768	4.16e-09	9.72e-08
ENSG00000260633	ENSG00000260633.1	28	27	6	8	16	8	15.591	1.20083	0.602334	1.99362	0.0461937	0.131084
KRTAP19-1	ENSG00000184351.8	143	235	223	86	117	116	157.874	1.19916	0.20456	5.86213	4.57e-09	1.06e-07
ENSG00000289499	ENSG00000289499.2	40	23	29	17	8	23	24.2141	1.19399	0.476559	2.50544	0.0122299	0.0471023
ENSG00000256591	ENSG00000256591.5	40	24	25	15	16	16	23.299	1.1935	0.444845	2.68295	0.00729761	0.0313368
ADORA2A	ENSG00000128271.22	27	31	26	10	21	14	21.9466	1.19188	0.451853	2.63776	0.0083456	0.0348114
ENSG00000284526	ENSG00000284526.2	42	36	31	16	24	18	28.4797	1.19133	0.393276	3.02924	0.00245168	0.0127232
SRP19	ENSG00000153037.15	937	734	754	407	457	424	636.521	1.18869	0.101875	11.6681	1.86e-31	3.35e-29
ARC	ENSG00000198576.4	782	731	700	340	484	362	580.963	1.18357	0.097185	12.1785	4.04e-34	8.34e-32
HSPB8	ENSG00000152137.8	193	241	189	90	111	131	163.317	1.18241	0.178027	6.64177	3.1e-11	9.77e-10
GEM	ENSG00000164949.8	418	449	411	209	223	249	335.988	1.182	0.122147	9.67685	3.78e-22	3.6e-20
ENSG00000233538	ENSG00000233538.1	32	18	34	14	12	19	22.3341	1.17981	0.473646	2.49091	0.0127416	0.0485607
PPP1R15A	ENSG00000087074.9	5518	5372	4669	2392	3094	2843	4082.86	1.17942	0.0457498	25.7797	1.5e-146	5.25e-143
SNORA75	ENSG00000212580.1|ENSG00000206885.1|ENSG00000212620.1|ENSG00000212440.1|ENSG00000212432.1|ENSG00000212533.1|ENSG00000212593.1	24	17	28	8	21	9	18.2714	1.17548	0.522532	2.24959	0.0244752	0.0800907
ENSG00000225647	ENSG00000225647.2	44	37	51	15	32	25	34.9135	1.17541	0.373432	3.1476	0.00164617	0.009124
AP4B1-AS1	ENSG00000226167.1	31	20	32	12	13	20	22.0715	1.16531	0.46717	2.49441	0.0126167	0.048284
HYMAI	ENSG00000283122.1	62	32	46	23	29	24	37.0345	1.16471	0.36739	3.17023	0.00152319	0.00857077
ENSG00000275339	ENSG00000275339.1	20	26	35	14	13	17	21.6149	1.16216	0.469351	2.47611	0.0132824	0.0500768
AP1G2-AS1	ENSG00000258727.1	20	19	20	9	10	13	15.618	1.15944	0.528215	2.19502	0.0281624	0.0892073
ENSG00000280614	ENSG00000280614.1	102	98	106	72	64	30	81.1744	1.15525	0.281695	4.10106	4.11e-05	0.000399635
MAGED4	ENSG00000154545.17	358	113	114	115	101	97	153.359	1.15475	0.565982	2.04025	0.041325	0.120208
IL11	ENSG00000095752.7	83	64	54	35	37	37	52.9719	1.15254	0.295616	3.89877	9.67e-05	0.000829129
MORF4L2-AS1	ENSG00000231154.1	210	214	174	97	123	106	157.692	1.15151	0.167781	6.86318	6.73e-12	2.35e-10
RN7SL381P	ENSG00000263968.2	32	37	28	13	20	20	25.5483	1.15102	0.414628	2.77604	0.0055025	0.0247401
PCDH12	ENSG00000113555.6	55	51	57	17	36	37	43.1918	1.15048	0.337909	3.40471	0.000662346	0.00428203
ENSG00000289304	ENSG00000289304.2	86	40	45	22	38	34	45.098	1.14775	0.357126	3.21385	0.00130967	0.00758024
MMP23A	ENSG00000215914.4	11	31	31	22	6	11	19.5515	1.14679	0.575464	1.99281	0.0462824	0.131284
ENSG00000232218	ENSG00000232218.1	18	19	16	11	12	6	14.015	1.14505	0.562747	2.03475	0.0418756	0.121446
MIR647	ENSG00000207554.1	40	26	27	16	17	18	24.6449	1.13948	0.428277	2.66061	0.00779987	0.0330081
ENSG00000276337	ENSG00000276337.1	96	120	130	58	77	57	92.2052	1.13686	0.232627	4.88707	1.02e-06	1.49e-05
INHBA	ENSG00000122641.11	39	20	38	16	19	19	25.9973	1.13276	0.435538	2.60082	0.00930017	0.0377873
FBXL19-AS1	ENSG00000260852.1	1201	1119	947	525	682	599	865.236	1.13226	0.0804068	14.0816	4.93e-45	1.73e-42
OR2H2	ENSG00000204657.4|ENSG00000224319.4|ENSG00000229185.4|ENSG00000229680.4|ENSG00000227044.4|ENSG00000206467.6|ENSG00000206512.6	28	31	20	18	12	13	20.894	1.13127	0.468288	2.41576	0.0157024	0.0569579
ENSG00000284602	ENSG00000284602.1	95	148	113	47	75	76	94.3875	1.12873	0.2394	4.71485	2.42e-06	3.24e-05
PTPRH	ENSG00000080031.10	117	94	74	30	75	55	75.2686	1.12544	0.278151	4.04615	5.21e-05	0.000492297
DHFRP1	ENSG00000188985.6	316	1158	833	238	631	446	614.252	1.12228	0.600138	1.87004	0.0614786	0.161316
ENSG00000287202	ENSG00000287202.1	26	36	48	19	25	18	29.5825	1.12077	0.407411	2.75096	0.00594206	0.0264092
TPT1P9	ENSG00000234782.3	24	10	18	11	9	9	13.9567	1.11579	0.583918	1.91087	0.0560212	0.150415
C4orf46P2	ENSG00000248503.3	26	24	12	13	9	12	16.3665	1.11541	0.536265	2.07996	0.037529	0.112028
SIGLEC16	ENSG00000161643.13	13	9	28	13	6	9	13.6978	1.11524	0.636256	1.75281	0.0796338	0.194505
ENSG00000286861	ENSG00000286861.1	24	14	25	6	16	14	16.9126	1.11414	0.53802	2.07082	0.0383759	0.113687
RNASEK	ENSG00000219200.12	70	85	70	39	48	39	59.9054	1.11375	0.270486	4.11758	3.83e-05	0.000375156
ENSG00000287387	ENSG00000287387.1	36	46	25	18	29	13	28.2282	1.11373	0.417092	2.67023	0.00757983	0.0323288
ENSG00000279488	ENSG00000279488.1	16	21	43	15	22	9	21.7672	1.11197	0.517393	2.14918	0.03162	0.097773
ENSG00000204556	ENSG00000204556.4	24	62	30	14	12	38	30.6867	1.11046	0.48081	2.30957	0.0209121	0.0708119
ENSG00000261168	ENSG00000261168.1	45	46	65	32	28	28	42.1171	1.10565	0.341735	3.23539	0.00121478	0.00713476
ENSG00000270933	ENSG00000270933.2	115	122	124	55	86	64	96.5667	1.10453	0.218838	5.04726	4.48e-07	7.07e-06
MALAT1	ENSG00000251562.11	32	40	60	29	26	20	35.7885	1.10008	0.385679	2.85232	0.00434018	0.020397
ENSG00000233264	ENSG00000233264.2	14	19	18	5	9	15	13.665	1.09894	0.587	1.87213	0.0611884	0.160739
ENSG00000272812	ENSG00000272812.1	44	45	42	28	26	20	35.1145	1.09536	0.355777	3.07877	0.00207854	0.0110754
LINC00997	ENSG00000281332.1	100	71	93	40	57	54	70.9918	1.09308	0.262655	4.16165	3.16e-05	0.00031698
FRMD1	ENSG00000153303.18	56	94	62	37	42	41	56.5693	1.09175	0.29366	3.71776	0.000201001	0.00155889
ZBTB43	ENSG00000169155.10	2117	2022	1985	1101	1283	1101	1642.42	1.09135	0.0606104	18.006	1.75e-72	1.33e-69
CD74	ENSG00000019582.17	98	56	89	50	54	35	65.5864	1.08965	0.295587	3.6864	0.000227452	0.00173485
PPP2R5CP	ENSG00000239557.1	46	35	43	19	37	16	33.3276	1.08465	0.386538	2.80606	0.00501507	0.022959
HCG27	ENSG00000206344.8|ENSG00000232758.1|ENSG00000234079.2|ENSG00000238148.2|ENSG00000223577.2|ENSG00000220890.3|ENSG00000231281.1	33	47	28	22	19	20	28.8189	1.08452	0.39851	2.72143	0.00650007	0.0284873
ENSG00000214650	ENSG00000214650.3	18	19	23	20	13	1	16.2444	1.08291	0.636725	1.70075	0.0889906	0.210946
ENSG00000254595	ENSG00000254595.1	68	48	59	26	42	33	47.0729	1.08261	0.315152	3.43518	0.00059215	0.00389578
RPL7AP43	ENSG00000213542.3	49	28	28	18	22	20	28.1104	1.0822	0.409631	2.64188	0.00824471	0.0344743
CIROP	ENSG00000283654.3	27	19	18	16	8	12	17.2063	1.08102	0.524279	2.06192	0.0392153	0.115568
ENSG00000278959	ENSG00000278959.1	42	68	66	40	38	23	47.5322	1.07771	0.336997	3.19796	0.00138401	0.00793972
ST6GALNAC6	ENSG00000160408.16	28	29	24	11	23	13	21.6708	1.07744	0.454576	2.37021	0.0177779	0.0625313
MPZ	ENSG00000158887.19	103	71	99	49	50	58	73.8422	1.07701	0.262973	4.09554	4.21e-05	0.000408142
ENSG00000280129	ENSG00000280129.1	13	24	20	8	13	12	15.3321	1.07463	0.542817	1.97973	0.0477335	0.134452
RHOB	ENSG00000143878.10	22657	24858	21783	12259	14757	12932	18637.2	1.07178	0.0313327	34.2066	1.93e-256	8.45e-253
NPM1P26	ENSG00000235677.1	68	65	32	33	33	28	43.9222	1.07021	0.342538	3.12435	0.001782	0.0097656
RASD1	ENSG00000108551.5	75	88	80	39	58	44	65.4001	1.0699	0.260685	4.1042	4.06e-05	0.000395119
RNF112	ENSG00000128482.16	39	65	45	28	35	23	39.9775	1.06925	0.345482	3.09495	0.00196844	0.0105984
SEC24D	ENSG00000150961.15	2355	2508	2374	1278	1489	1419	1951.37	1.06733	0.0566575	18.8383	3.67e-79	3.48e-76
TSSK3	ENSG00000162526.7	39	25	24	16	21	14	23.6412	1.06549	0.439233	2.42579	0.0152751	0.0557076
PET100	ENSG00000229833.11	42	28	40	10	29	26	29.756	1.06385	0.419472	2.53615	0.0112078	0.0439285
SMIM47	ENSG00000261341.7	26	13	26	12	12	14	17.7364	1.05793	0.51789	2.04278	0.0410744	0.119718
ENSG00000286305	ENSG00000286305.1	17	26	9	16	4	9	13.8802	1.057	0.634865	1.66492	0.0959295	0.222578
ENSG00000266490	ENSG00000266490.1	21	16	20	11	8	14	15.4839	1.05689	0.539998	1.95721	0.0503232	0.13957
PPP1R32	ENSG00000162148.11	185	166	156	89	115	92	136.807	1.05588	0.180522	5.84908	4.94e-09	1.13e-07
PEF1-AS1	ENSG00000235790.7	15	22	15	5	19	7	13.9227	1.05541	0.595084	1.77355	0.0761383	0.188463
ENSG00000285813	ENSG00000285813.1	55	67	55	29	45	30	47.7296	1.05158	0.305833	3.43842	0.00058513	0.00385974
SGK2	ENSG00000101049.18	50	65	65	21	50	36	48.7197	1.051	0.324024	3.24358	0.00118039	0.00696308
ENSG00000251414	ENSG00000251414.1	49	80	49	29	41	34	47.8157	1.05081	0.31651	3.32	0.000900177	0.00555615
HYPK	ENSG00000242028.8	73	68	60	39	49	30	54.288	1.04725	0.289224	3.62091	0.000293566	0.00215199
GPNMB	ENSG00000136235.17	65	60	51	43	46	14	47.5207	1.04725	0.361107	2.90011	0.00373035	0.0180245
FAM209B	ENSG00000213714.1	26	24	14	6	20	12	17.1007	1.04648	0.533805	1.96041	0.0499481	0.138793
ENSG00000286000	ENSG00000286000.1	69	78	80	32	72	32	61.5109	1.04388	0.301856	3.45821	0.000543778	0.00363071
MAFF	ENSG00000185022.12	404	400	331	183	255	231	306.637	1.04125	0.124633	8.35454	6.57e-17	4.14e-15
CACNG4	ENSG00000075461.6	55	62	53	28	30	42	46.0873	1.03735	0.314989	3.29331	0.000990165	0.00600266
ATF3	ENSG00000162772.18	6714	6769	6045	3277	4266	4013	5292.82	1.03601	0.0429704	24.1099	1.97e-128	4.92e-125
ENSG00000290319	ENSG00000290319.1	52	52	39	25	26	33	38.6602	1.03535	0.339539	3.04927	0.00229399	0.0120589
KRTAP5-1	ENSG00000205869.2|ENSG00000291433.1|ENSG00000278210.1|ENSG00000280585.1	107	158	122	79	74	75	105.026	1.03159	0.219509	4.69954	2.61e-06	3.47e-05
ENSG00000274561	ENSG00000274561.1	73	47	58	24	35	47	48.4446	1.03062	0.328065	3.14151	0.0016808	0.00927775
ENSG00000276523	ENSG00000276523.1	38	25	32	19	28	10	25.867	1.02941	0.442082	2.32856	0.0198824	0.0681282
AZU1	ENSG00000172232.10|ENSG00000278624.2	31	18	7	7	12	14	14.9581	1.02803	0.59941	1.71507	0.0863333	0.206464
ENSG00000269481	ENSG00000269481.1	31	47	31	14	22	29	29.5085	1.02181	0.403491	2.53242	0.011328	0.0443302
GARIN1A	ENSG00000205085.13	20	30	30	14	18	16	21.8631	1.02118	0.451221	2.26314	0.0236269	0.0778967
ENSG00000289155	ENSG00000289155.2	99	59	60	46	25	57	59.3575	1.01881	0.335588	3.03589	0.00239829	0.0124911
ASNS	ENSG00000070669.17	402	347	339	186	232	234	296.43	1.01679	0.129128	7.87428	3.43e-15	1.89e-13
SERHL	ENSG00000172250.18	54	74	65	27	52	38	52.5693	1.01416	0.301726	3.36121	0.00077603	0.00490478
CLDN6	ENSG00000184697.7	35	20	32	19	13	20	23.941	1.01164	0.451983	2.23822	0.0252066	0.0820396
ENSG00000260751	ENSG00000260751.2	76	39	31	31	29	27	39.5961	1.00765	0.376501	2.67635	0.00744298	0.0318595
ENSG00000277383	ENSG00000277383.2	39	43	44	20	37	20	34.4436	1.00604	0.366168	2.74748	0.00600549	0.026637
ENSG00000275056	ENSG00000275056.1	31	27	26	10	19	22	22.9101	1.00577	0.445384	2.25821	0.0239323	0.0787214
TERF1P7	ENSG00000232186.1	23	17	21	10	13	14	16.7266	1.00397	0.509267	1.97141	0.0486771	0.136464
ENSG00000279342	ENSG00000279342.2	69	96	76	36	66	45	65.6891	1.00231	0.271915	3.6861	0.000227714	0.00173609
ENSG00000283341	ENSG00000283341.4	414	349	351	176	254	248	304.746	0.999092	0.133942	7.45912	8.71e-14	3.91e-12
ENSG00000273284	ENSG00000273284.1	32	49	43	33	31	11	34.0024	0.998938	0.411035	2.4303	0.0150865	0.0552037
ENSG00000254783	ENSG00000254783.1	17	17	17	10	12	9	13.9761	0.998317	0.550192	1.81449	0.0696028	0.1765
TXNIP	ENSG00000265972.6	3598	3742	3836	2079	2506	2239	3069.77	0.992862	0.0559153	17.7565	1.53e-70	1.03e-67
ENSG00000275180	ENSG00000275180.2	61	72	64	37	42	41	54.0197	0.991143	0.282662	3.50646	0.000454109	0.00311877
ENSG00000283312	ENSG00000283312.1	20	17	19	6	6	22	15.4054	0.990653	0.593869	1.66813	0.0952891	0.221503
ENSG00000278627	ENSG00000278627.1	26	28	16	20	13	9	19.0896	0.985646	0.503973	1.95575	0.0504945	0.139713
GADD45B	ENSG00000099860.9	1746	1982	1769	1034	1147	1178	1509.2	0.985134	0.0674081	14.6145	2.27e-48	8.65e-46
LINC01273	ENSG00000231742.6	60	61	68	38	40	38	52.1425	0.982726	0.290817	3.37919	0.000727004	0.00463842
ENSG00000203279	ENSG00000203279.6	77	91	62	62	39	38	63.0545	0.977372	0.29444	3.31942	0.000902033	0.00556269
YPEL4	ENSG00000166793.13	31	18	18	10	10	21	18.399	0.975061	0.519656	1.87636	0.0606063	0.159552
PRCD	ENSG00000214140.11	26	16	20	7	20	12	17.0455	0.973453	0.526579	1.84864	0.0645101	0.166945
FAM229A	ENSG00000225828.2	1171	961	839	593	649	584	815.695	0.97342	0.0951813	10.227	1.5e-24	1.76e-22
ENSG00000259921	ENSG00000259921.1	24	17	16	16	15	4	15.6664	0.973352	0.571141	1.70422	0.0883393	0.209824
ACTG1P20	ENSG00000241547.1	105	102	62	59	51	54	73.5427	0.971681	0.263324	3.69006	0.0002242	0.00171979
ENSG00000269906	ENSG00000269906.1	28	22	51	27	22	14	28.3897	0.969568	0.453022	2.14022	0.0323368	0.0997027
ENSG00000274422	ENSG00000274422.1	80	86	117	42	85	52	78.5732	0.967788	0.273134	3.54327	0.000395202	0.00276633
FBXW4P1	ENSG00000230701.2	68	62	41	45	27	32	46.9335	0.965161	0.335399	2.87765	0.00400652	0.0190693
JUN	ENSG00000177606.9	47468	50177	43029	26672	31941	28780	38764.9	0.962444	0.0252839	38.0655	0	0
RBM15	ENSG00000162775.17	3608	3603	3399	2003	2346	2249	2929.06	0.962282	0.0469633	20.4901	2.64e-93	3.3e-90
ZKSCAN2-DT	ENSG00000274925.1	188	143	142	121	77	92	130.705	0.961444	0.222798	4.31531	1.59e-05	0.00017628
ENSG00000280157	ENSG00000280157.1	34	24	33	21	10	25	25.3388	0.959412	0.454919	2.10898	0.0349466	0.105837
NEAT1	ENSG00000245532.11	4536	4115	3800	2287	2804	2703	3440.67	0.952724	0.0520003	18.3215	5.58e-75	4.88e-72
GTF3C2-AS1	ENSG00000234945.8	19	23	17	13	17	7	16.25	0.952717	0.527039	1.80768	0.0706563	0.178474
ENSG00000278000	ENSG00000278000.1	61	71	55	25	37	55	51.5564	0.952693	0.315589	3.01878	0.00253792	0.0131047
ENSG00000288759	ENSG00000288759.2	79	67	65	43	46	43	58.395	0.950803	0.272818	3.48512	0.00049192	0.00333016
DNAJB1	ENSG00000132002.9	7724	7142	6796	4033	4902	4651	5993.56	0.950793	0.0430098	22.1064	2.74e-108	4.8e-105
ENSG00000288065	ENSG00000288065.1	34	35	40	16	27	26	30.2673	0.950361	0.384006	2.47486	0.0133289	0.0501876
ENSG00000289402	ENSG00000289402.2	20	26	27	7	12	27	20.2827	0.949866	0.517115	1.83686	0.0662311	0.170217
GUSBP13	ENSG00000198237.8	17	62	43	44	14	16	33.8544	0.949746	0.5007	1.89684	0.0578497	0.154172
ENSG00000279722	ENSG00000279722.1	17	25	11	6	10	17	14.4828	0.949693	0.581121	1.63424	0.102208	0.233435
ENSG00000273893	ENSG00000273893.1	42	53	25	29	21	24	32.921	0.946262	0.38897	2.43274	0.0149852	0.0549709
DDIT3	ENSG00000175197.13	377	332	319	177	238	233	284.628	0.94572	0.131394	7.19761	6.13e-13	2.41e-11
ENSG00000259994	ENSG00000259994.1	70	80	62	51	40	41	58.6669	0.945489	0.281126	3.36322	0.000770398	0.00487458
SSBP3-AS1	ENSG00000198711.5	58	70	87	33	54	50	59.9805	0.945029	0.29092	3.24842	0.00116048	0.00686415
ENSG00000273188	ENSG00000273188.1	50	49	34	26	40	18	36.5899	0.94481	0.364117	2.5948	0.00946457	0.038322
ENSG00000278434	ENSG00000278434.1	60	50	41	27	33	35	41.7187	0.941638	0.325473	2.89314	0.00381411	0.0183379
ALDH8A1	ENSG00000118514.14	111	120	78	61	72	61	85.1364	0.941448	0.232861	4.04297	5.28e-05	0.000497416
ENSG00000267523	ENSG00000267523.1	47	70	45	27	36	39	44.6854	0.9406	0.322417	2.91734	0.00353034	0.0172337
PRDM8-AS1	ENSG00000248719.2	20	27	32	10	25	16	22.025	0.938876	0.466857	2.01106	0.0443193	0.126794
ENSG00000272405	ENSG00000272405.1	105	77	49	51	58	36	63.5345	0.938431	0.299821	3.12997	0.00174823	0.00961361
ENSG00000287878	ENSG00000287878.1	22	11	23	13	18	5	15.6992	0.938225	0.578212	1.62263	0.104668	0.237506
RSL1D1-DT	ENSG00000263307.2	37	26	29	20	18	20	25.603	0.936045	0.415513	2.25274	0.0242753	0.0795257
TNXB	ENSG00000168477.21|ENSG00000229341.2|ENSG00000233323.10|ENSG00000231608.9|ENSG00000236221.9|ENSG00000206258.12|ENSG00000229353.10|ENSG00000236236.9	525	427	422	293	286	290	382.099	0.931543	0.123039	7.57113	3.7e-14	1.81e-12
CHMP3-AS1	ENSG00000228363.2	36	31	31	26	23	13	27.2921	0.930618	0.414278	2.24636	0.0246809	0.0806191
ENSG00000197210	ENSG00000197210.7	19	17	14	13	4	14	13.9135	0.930335	0.597625	1.55672	0.119537	0.261099
GPR3	ENSG00000181773.7	244	131	128	80	102	137	139.358	0.929039	0.243111	3.82147	0.00013266	0.00109169
ZNF674-AS1	ENSG00000230844.3	426	451	326	213	310	246	333.205	0.923836	0.1269	7.28001	3.34e-13	1.37e-11
ENSG00000254461	ENSG00000254461.1	62	56	57	34	42	36	48.7844	0.923718	0.295738	3.12344	0.00178751	0.0097866
ENSG00000272948	ENSG00000272948.2	19	22	28	13	24	8	19.3332	0.922567	0.504722	1.82787	0.0675687	0.172716
C1RL-AS1	ENSG00000205885.8|ENSG00000288352.1	14	34	8	11	10	14	15.2975	0.921153	0.592842	1.55379	0.120234	0.262166
U2AF1	ENSG00000160201.12	495	592	792	389	477	352	529.18	0.919803	0.263883	3.48564	0.000490962	0.00332495
ENSG00000289334	ENSG00000289334.1	36	19	16	17	15	13	19.6918	0.919237	0.494619	1.85847	0.0631019	0.164442
ENSG00000272906	ENSG00000272906.1	20	28	15	12	13	15	17.4175	0.919164	0.502805	1.82807	0.0675389	0.172691
ENSG00000285928	ENSG00000285928.1	19	30	21	14	20	11	19.4354	0.918656	0.479725	1.91497	0.0554969	0.149402
PARD6G-AS1	ENSG00000267270.8	89	70	111	56	69	50	76.0445	0.916849	0.265311	3.45575	0.000548766	0.00366123
ENSG00000289295	ENSG00000289295.1	82	48	51	36	40	40	50.4514	0.915171	0.312237	2.93101	0.00337857	0.0166693
ENSG00000279092	ENSG00000279092.1	28	35	25	10	24	23	24.4072	0.914899	0.436837	2.09437	0.036227	0.108793
SUGT1-DT	ENSG00000273723.2	58	40	79	28	34	53	50.0959	0.913846	0.350132	2.61001	0.00905407	0.0370451
FBXW10B	ENSG00000241322.11	42	44	43	22	40	22	36.0014	0.912423	0.355277	2.5682	0.0102227	0.0407792
ADORA2A-AS1	ENSG00000178803.12	39	31	32	16	25	25	28.4728	0.911961	0.392213	2.32517	0.0200629	0.0686
IGSF22-AS1	ENSG00000254966.1	25	31	7	10	13	17	17.2419	0.907449	0.559738	1.6212	0.104974	0.237892
LINC01311	ENSG00000260924.3	385	345	374	226	224	262	309.679	0.906736	0.134443	6.7444	1.54e-11	5.05e-10
VWA5B1	ENSG00000158816.16	20	18	20	8	16	14	16.2489	0.903267	0.516923	1.74739	0.0805692	0.196161
FILIP1L	ENSG00000168386.19	211	227	162	108	157	124	166.984	0.903168	0.169421	5.33092	9.77e-08	1.8e-06
ENSG00000261819	ENSG00000261819.1	37	51	36	22	25	33	34.5929	0.902394	0.362005	2.49277	0.0126752	0.0484337
ENSG00000260086	ENSG00000260086.5	45	37	24	19	33	17	29.39	0.901712	0.404568	2.22882	0.0258256	0.0835576
ENSG00000270589	ENSG00000270589.1	25	23	4	5	20	9	14.1704	0.901295	0.659805	1.366	0.171938	0.338311
MIAT	ENSG00000225783.9	54	50	53	33	35	34	44.1064	0.898693	0.311773	2.88252	0.00394502	0.0188278
DCTN6-DT	ENSG00000271869.2	20	29	16	12	14	16	18.076	0.896457	0.493383	1.81696	0.0692234	0.175742
ENSG00000274080	ENSG00000274080.1	51	54	37	27	31	34	39.6035	0.895371	0.332467	2.69311	0.00707887	0.0305548
ATP8B3	ENSG00000130270.16	237	252	212	122	164	171	196.184	0.895057	0.154761	5.78348	7.32e-09	1.62e-07
ENSG00000261770	ENSG00000261770.1	13	12	25	14	14	5	14.2796	0.894947	0.602475	1.48545	0.137424	0.288592
ENSG00000272990	ENSG00000272990.1	18	21	21	6	21	13	16.8091	0.893976	0.529513	1.6883	0.0913541	0.214864
CSRNP1	ENSG00000144655.15	1308	1308	1192	738	965	787	1067.56	0.892985	0.0687281	12.993	1.34e-38	3.4e-36
ENSG00000271755	ENSG00000271755.1	116	160	96	84	89	68	103.699	0.892433	0.224418	3.97667	6.99e-05	0.000631157
ENSG00000203392	ENSG00000203392.3	31	19	19	13	16	16	19.3198	0.891934	0.478633	1.8635	0.0623917	0.163101
NPM2	ENSG00000158806.14	12	19	21	9	9	16	14.7081	0.891178	0.562414	1.58456	0.113067	0.25132
GALNT5	ENSG00000136542.9	45	36	33	28	25	21	31.9815	0.890811	0.372733	2.38994	0.0168509	0.0600814
ENSG00000286360	ENSG00000286360.1	74	60	43	36	40	39	49.3986	0.890027	0.305473	2.91361	0.0035728	0.0174082
ZFP36	ENSG00000128016.7	416	447	386	269	306	241	350.399	0.889571	0.116665	7.62503	2.44e-14	1.23e-12
SGSM3	ENSG00000100359.21	151	144	117	83	103	84	115.441	0.885249	0.195059	4.53836	5.67e-06	7e-05
ENSG00000291073	ENSG00000291073.1	95	95	70	72	50	46	72.8958	0.884826	0.270027	3.27681	0.00104988	0.0062825
GCATP1	ENSG00000270878.1	19	24	17	21	4	13	16.8884	0.882909	0.577867	1.52788	0.126543	0.271829
ENSG00000279568	ENSG00000279568.1	31	31	37	23	20	22	28.0414	0.881329	0.396371	2.2235	0.0261823	0.0844776
MRPL20-DT	ENSG00000272455.1	445	446	402	235	321	297	363.49	0.880267	0.112864	7.79933	6.22e-15	3.34e-13
VSTM2B	ENSG00000187135.8	17	13	27	12	14	12	16.2949	0.879985	0.534893	1.64516	0.0999363	0.229443
ENSG00000278384	ENSG00000278384.1	67	90	59	50	47	44	60.5336	0.879734	0.276553	3.18107	0.00146735	0.0083203
ENSG00000273891	ENSG00000273891.1	36	57	60	30	46	26	43.2691	0.879374	0.343269	2.56176	0.0104143	0.0414113
ENSG00000280138	ENSG00000280138.1	110	60	82	45	62	60	71.1302	0.87814	0.275722	3.18487	0.00144819	0.00823777
TFAP2E-AS1	ENSG00000239636.3	23	19	14	13	18	6	15.6637	0.87783	0.548213	1.60126	0.10932	0.245047
LAMB2P1	ENSG00000270441.1	140	167	149	100	116	85	128.475	0.877134	0.190205	4.61152	4e-06	5.1e-05
ENSG00000273151	ENSG00000273151.1	252	253	208	157	128	181	200.649	0.87516	0.17136	5.10715	3.27e-07	5.35e-06
ARHGAP11B	ENSG00000285077.4|ENSG00000274734.1|ENSG00000286139.2	78	53	68	41	62	30	56.2332	0.874022	0.306454	2.85205	0.00434376	0.0204029
ENSG00000278467	ENSG00000278467.1	20	14	32	9	22	14	18.8815	0.871986	0.521021	1.67361	0.0942073	0.219629
ADGRF3	ENSG00000173567.16	38	36	44	13	27	39	33.4233	0.871854	0.39882	2.18608	0.0288095	0.0909282
SNHG10	ENSG00000247092.9	709	631	615	393	513	395	551.647	0.86868	0.0979252	8.87085	7.26e-19	5.44e-17
CACNG7	ENSG00000105605.8	26	33	35	17	26	20	26.629	0.867159	0.405814	2.13684	0.0326109	0.100288
DDX47	ENSG00000213782.7	66	76	100	50	39	72	69.1116	0.861956	0.298487	2.88775	0.00388009	0.0185786
ENSG00000223356	ENSG00000223356.1	30	59	49	21	40	32	39.0071	0.861943	0.363104	2.37382	0.0176053	0.0620363
ENSG00000285761	ENSG00000285761.1	31	26	38	26	17	20	27.1476	0.861885	0.41932	2.05544	0.039837	0.117007
ZNF341	ENSG00000131061.15	341	320	345	190	256	228	285.041	0.861779	0.130372	6.61018	3.84e-11	1.18e-09
LGALS1	ENSG00000100097.12	276	259	256	153	186	190	223.976	0.858674	0.142718	6.01659	1.78e-09	4.4e-08
ENSG00000286177	ENSG00000286177.1	61	69	56	27	49	49	52.4549	0.85809	0.297294	2.88633	0.00389758	0.0186318
ENSG00000290793	ENSG00000290793.1	71	49	49	29	50	35	47.7177	0.855571	0.314387	2.7214	0.0065007	0.0284873
NDRG1	ENSG00000104419.17	5092	5620	4898	3231	3826	3396	4417.55	0.85493	0.0412657	20.7177	2.4e-95	3.23e-92
ZFAND2A	ENSG00000178381.12	626	561	549	324	419	422	491.655	0.854898	0.104004	8.21984	2.04e-16	1.23e-14
INSC	ENSG00000188487.12	125	117	80	75	62	76	90.7375	0.854481	0.23783	3.59283	0.000327109	0.00235357
ATXN1L	ENSG00000224470.9	3261	3350	3117	1983	2463	2086	2755.77	0.853901	0.0467154	18.2788	1.22e-74	1.02e-71
DEPP1	ENSG00000165507.9	682	606	502	386	445	369	505.994	0.849907	0.105528	8.05386	8.02e-16	4.67e-14
LINC02585	ENSG00000228350.1	32	36	25	19	18	25	26.2684	0.849161	0.409225	2.07505	0.0379823	0.112922
ENSG00000274356	ENSG00000274356.1	31	30	30	20	19	22	25.8666	0.849099	0.405791	2.09245	0.0363981	0.109218
SLC25A41	ENSG00000181240.14	22	15	20	4	15	20	16.2007	0.848871	0.566128	1.49943	0.133761	0.2829
CAPN12	ENSG00000182472.9	91	108	81	55	67	66	79.1562	0.848511	0.234615	3.61662	0.000298479	0.00217981
FTH1P3	ENSG00000213453.3	28	32	27	16	26	17	24.6247	0.846461	0.417212	2.02885	0.0424736	0.122714
KCNJ14	ENSG00000182324.7	161	172	157	94	125	112	139.007	0.846285	0.17618	4.80353	1.56e-06	2.19e-05
HERPUD1	ENSG00000051108.15	2467	2532	2336	1534	1718	1687	2082.45	0.845688	0.0537698	15.7279	9.74e-56	4.87e-53
MATN1	ENSG00000162510.6	49	51	40	26	44	25	39.5456	0.845651	0.337393	2.50643	0.0121958	0.0470123
ENSG00000279159	ENSG00000279159.1	175	172	164	106	115	123	145.168	0.845561	0.17449	4.84589	1.26e-06	1.81e-05
PIGHP1	ENSG00000259657.1	21	26	20	13	14	18	18.9839	0.844703	0.474916	1.77864	0.0752992	0.18714
ENSG00000279583	ENSG00000279583.1	79	59	70	56	51	33	59.2834	0.844436	0.29405	2.87174	0.00408213	0.0193976
ENSG00000280383	ENSG00000280383.1	81	68	70	44	67	38	62.1688	0.843645	0.275138	3.06627	0.00216751	0.0114747
ENSG00000277007	ENSG00000277007.1	29	32	17	8	23	22	21.8796	0.842822	0.47665	1.76822	0.0770243	0.189922
FAM238C	ENSG00000290706.1|ENSG00000283709.2	42	32	36	18	31	26	31.2647	0.841859	0.375908	2.23953	0.0251213	0.0817925
PRDX3P1	ENSG00000229598.1	50	31	27	23	30	20	30.5321	0.841242	0.392889	2.14117	0.0322603	0.0995073
TMSB15C	ENSG00000269226.8	33	49	17	28	14	23	27.7835	0.837882	0.454331	1.84421	0.0651524	0.168114
ENSG00000278867	ENSG00000278867.1	29	38	39	24	25	23	30.2943	0.836056	0.380256	2.19867	0.0279017	0.08867
ENSG00000250917	ENSG00000250917.1	36	33	26	19	32	14	26.8858	0.834732	0.415638	2.00831	0.0446099	0.127374
PKMP1	ENSG00000236480.1	31	34	38	19	18	33	29.5032	0.831425	0.403575	2.06015	0.0393839	0.115948
ATP4A	ENSG00000105675.9	36	40	33	22	38	15	30.9397	0.830652	0.394061	2.10793	0.0350371	0.106056
LINC02987	ENSG00000267575.9	366	379	348	231	249	264	311.669	0.828852	0.121994	6.79419	1.09e-11	3.68e-10
IL3RA	ENSG00000185291.12|ENSG00000292332.1	76	83	55	39	42	64	60.6876	0.826573	0.288549	2.86459	0.00417556	0.0197665
CD37	ENSG00000104894.12	171	196	170	95	157	118	152.954	0.824235	0.176959	4.65777	3.2e-06	4.17e-05
ANKRD42-DT	ENSG00000247137.9	141	111	142	82	101	88	112.97	0.824128	0.206566	3.98967	6.62e-05	0.000601747
ENSG00000261474	ENSG00000261474.1	100	102	74	58	65	65	78.4176	0.823845	0.236963	3.47669	0.000507652	0.00341554
RPSAP52	ENSG00000241749.4	18	35	9	10	16	16	17.3381	0.82312	0.54844	1.50084	0.133397	0.282432
RELB	ENSG00000104856.15	256	182	191	121	150	160	179.522	0.822914	0.174925	4.70438	2.55e-06	3.41e-05
SNAI1	ENSG00000124216.4	274	314	280	182	231	183	247.75	0.822187	0.135738	6.05716	1.39e-09	3.51e-08
ENSG00000272183	ENSG00000272183.1	41	37	35	19	33	26	32.1996	0.822179	0.366308	2.2445	0.0248002	0.0809424
EMC3-AS1	ENSG00000180385.11	44	45	39	37	29	21	36.576	0.82066	0.357569	2.29511	0.0217268	0.0728011
SAT1	ENSG00000130066.17	1965	2370	2321	1418	1623	1536	1906.66	0.819288	0.074189	11.0433	2.36e-28	3.42e-26
NUDT16-DT	ENSG00000250608.2	64	87	75	38	59	59	64.5449	0.818724	0.26922	3.0411	0.00235717	0.0123342
DUOX1	ENSG00000137857.18	26	32	31	12	27	23	25.4405	0.817306	0.42289	1.93267	0.053277	0.145188
CREB5	ENSG00000146592.17	2936	2928	2654	1780	2245	1841	2433.18	0.817154	0.0496021	16.4742	5.62e-61	3.18e-58
PLPP5	ENSG00000147535.17	657	765	740	441	552	500	619.41	0.815292	0.0950922	8.5737	1e-17	6.88e-16
OGFR-AS1	ENSG00000229873.2	44	34	34	28	27	22	32.0754	0.811882	0.369719	2.19594	0.028096	0.0890934
KRTAP5-AS1	ENSG00000233930.4|ENSG00000291432.1|ENSG00000281801.1|ENSG00000281176.1	112	75	83	57	61	68	77.3608	0.811703	0.250943	3.23461	0.00121808	0.00715171
CHRNA4	ENSG00000101204.18	347	370	311	247	283	179	293.797	0.811636	0.143397	5.66004	1.51e-08	3.19e-07
SUSD2	ENSG00000099994.11	41	26	30	15	20	32	27.7879	0.811633	0.420728	1.92911	0.0537169	0.145858
NADK2-AS1	ENSG00000245711.2	28	29	20	14	31	9	21.8649	0.809172	0.482223	1.67801	0.093346	0.21826
ENSG00000266709	ENSG00000266709.1	281	284	227	164	197	186	226.259	0.807981	0.140178	5.76396	8.22e-09	1.81e-07
ENSG00000229191	ENSG00000229191.1	51	55	67	35	50	36	49.8597	0.806771	0.303129	2.66148	0.00777984	0.0329712
PKD1L1	ENSG00000158683.10	188	147	143	86	154	95	136.769	0.804052	0.201807	3.98427	6.77e-05	0.000613827
DNAJB9	ENSG00000128590.5	597	611	561	364	475	392	507.207	0.803327	0.0947103	8.48193	2.21e-17	1.46e-15
ENSG00000277476	ENSG00000277476.1	148	86	99	59	97	77	95.4339	0.80295	0.244556	3.2833	0.00102599	0.00616863
ACTN3	ENSG00000248746.6	32	13	20	15	14	16	18.7062	0.80266	0.506412	1.58499	0.112968	0.251198
GBX2-AS1	ENSG00000233611.4	64	53	34	25	56	25	42.866	0.802332	0.35898	2.23503	0.0254153	0.082596
L1CAM	ENSG00000198910.14	163	170	167	97	148	105	143.534	0.801898	0.180156	4.45113	8.54e-06	0.000101323
ENSG00000279520	ENSG00000279520.1	117	89	75	44	76	76	80.2437	0.801721	0.254837	3.14602	0.00165509	0.00916471
P4HA3	ENSG00000149380.12	11	27	23	9	19	15	17.525	0.801182	0.527318	1.51935	0.128674	0.275042
POLR2J4	ENSG00000214783.9	239	216	232	136	185	159	197.525	0.801167	0.152858	5.24125	1.59e-07	2.77e-06
TMEM31	ENSG00000179363.7	14	19	20	8	11	18	15.2816	0.801125	0.547122	1.46425	0.143125	0.297053
IER3	ENSG00000137331.12|ENSG00000237155.3|ENSG00000227231.3|ENSG00000230128.3|ENSG00000206478.5|ENSG00000235030.3	283	243	273	148	235	178	229.785	0.800512	0.152646	5.24423	1.57e-07	2.73e-06
SENP3-EIF4A1	ENSG00000277957.1	60	55	21	32	30	31	38.4863	0.799055	0.380714	2.09883	0.0358317	0.107836
ENSG00000267505	ENSG00000267505.1	7	23	19	12	10	12	14.1443	0.797342	0.59086	1.34946	0.177189	0.345274
ENSG00000272217	ENSG00000272217.1	33	29	49	17	34	28	32.2279	0.796794	0.394576	2.01937	0.0434492	0.12484
RNF152	ENSG00000176641.11	299	261	249	188	170	203	232.64	0.795871	0.151518	5.25266	1.5e-07	2.62e-06
LINC02594	ENSG00000267440.2	19	10	19	8	14	12	13.904	0.795803	0.570764	1.39428	0.163234	0.325317
NAIPP2	ENSG00000179978.11	75	44	36	35	45	28	44.2605	0.795578	0.34508	2.30549	0.0211393	0.0713605
MAFG	ENSG00000197063.11	4172	3951	3720	2498	2889	2875	3404.22	0.795192	0.0491288	16.1859	6.35e-59	3.47e-56
RNPS1P1	ENSG00000250896.1	21	28	20	11	14	23	19.7642	0.795029	0.481104	1.65251	0.0984309	0.226939
ELK4	ENSG00000158711.14	2060	2236	2216	1428	1601	1523	1876.39	0.794233	0.0640042	12.4091	2.33e-35	5.17e-33
ENSG00000288919	ENSG00000288919.1	34	30	41	21	41	13	30.3442	0.794231	0.421329	1.88506	0.0594212	0.157426
INSYN1-AS1	ENSG00000260469.3	35	48	38	23	36	26	34.7021	0.793812	0.354981	2.23621	0.0253382	0.0824068
ENSG00000273066	ENSG00000273066.5	181	178	148	99	124	131	145.445	0.793439	0.176038	4.50721	6.57e-06	8.02e-05
SLC4A5	ENSG00000188687.18	79	79	85	44	65	62	70.0476	0.793063	0.252318	3.1431	0.00167167	0.00923882
LSM12P1	ENSG00000232024.2	905	428	422	319	335	561	502.32	0.792388	0.448138	1.76818	0.0770312	0.189922
ENSG00000272892	ENSG00000272892.1	44	28	16	17	20	24	25.0446	0.791141	0.448306	1.76473	0.0776086	0.190949
POU5F1	ENSG00000204531.21|ENSG00000233911.9|ENSG00000229094.9|ENSG00000230336.9|ENSG00000235068.9|ENSG00000206454.12|ENSG00000237582.10	59	35	31	26	28	33	35.8206	0.790843	0.368357	2.14695	0.0317973	0.0982519
ABCA15P	ENSG00000189149.12	19	16	17	15	9	12	15.0329	0.789962	0.540915	1.46042	0.144176	0.298499
ENSG00000287569	ENSG00000287569.1	64	62	70	56	35	45	56.78	0.789324	0.299739	2.63337	0.0084542	0.0351656
PPP4R2P2	ENSG00000231443.2	40	35	12	21	21	18	24.6509	0.78816	0.462874	1.70275	0.0886143	0.21034
FAM114A1	ENSG00000197712.12	200	297	263	158	212	166	219.124	0.787421	0.163758	4.80845	1.52e-06	2.14e-05
ENSG00000275496	ENSG00000275496.4	31	15	18	8	13	24	18.4123	0.786664	0.533362	1.47492	0.140235	0.292525
ENSG00000261996	ENSG00000261996.1	21	22	16	11	23	8	16.8768	0.785067	0.525379	1.49429	0.135101	0.285275
FBXO6	ENSG00000116663.11	29	19	16	15	19	11	18.3536	0.783925	0.495076	1.58344	0.113321	0.251664
ENSG00000271992	ENSG00000271992.1	30	31	34	28	28	11	27.5158	0.782416	0.427978	1.82817	0.0675242	0.172691
KPNB1-DT	ENSG00000263766.6	23	23	20	10	21	16	18.9716	0.780857	0.477144	1.63652	0.10173	0.232556
ENSG00000280067	ENSG00000280067.1	46	44	24	17	40	24	32.4786	0.780331	0.39421	1.97948	0.0477617	0.13451
ENSG00000281021	ENSG00000281021.1	26	22	18	18	13	15	19.0198	0.779635	0.479277	1.62669	0.103803	0.236247
ENSG00000236924	ENSG00000236924.3	39	36	28	16	29	28	29.5643	0.779346	0.387403	2.01172	0.0442498	0.126676
LINC01002	ENSG00000282508.2	64	60	84	55	61	32	60.5658	0.778536	0.302032	2.57766	0.00994712	0.0398795
ENSG00000275888	ENSG00000275888.1	48	65	68	53	38	36	52.5998	0.77799	0.313135	2.48452	0.0129727	0.0492484
ENSG00000243230	ENSG00000243230.1	37	41	26	20	37	17	29.7617	0.777552	0.399274	1.94741	0.0514851	0.141671
KRTCAP3	ENSG00000157992.12	17	24	14	7	15	17	15.7419	0.776676	0.537688	1.44447	0.148606	0.304974
ENSG00000263731	ENSG00000263731.1	62	68	50	35	58	35	51.6997	0.776172	0.29669	2.6161	0.00889399	0.0365695
SEPTIN14P12	ENSG00000235748.1	16	32	22	14	25	11	20.1259	0.776158	0.489359	1.58607	0.112724	0.250815
ENSG00000277938	ENSG00000277938.1	50	42	63	18	46	48	45.111	0.775025	0.357395	2.16854	0.0301175	0.0942081
AP5Z1	ENSG00000242802.9	1642	1533	1201	938	1119	1034	1259.75	0.773802	0.0758956	10.1956	2.07e-24	2.38e-22
ENSG00000272384	ENSG00000272384.2	28	36	40	19	23	32	30.2368	0.772981	0.392474	1.96951	0.0488946	0.136842
CDKL3	ENSG00000006837.12	62	38	55	18	47	47	44.9735	0.771363	0.358672	2.15061	0.0315073	0.0974591
DYNLT2	ENSG00000184786.6|ENSG00000275368.2	501	513	481	326	389	349	432.821	0.768468	0.100991	7.60926	2.76e-14	1.37e-12
ENSG00000280010	ENSG00000280010.1	15	17	22	12	5	21	15.8028	0.767901	0.581199	1.32123	0.186423	0.357911
SMN1	ENSG00000172062.17|ENSG00000275349.4	836	2107	741	772	972	841	1049.2	0.767788	0.448893	1.7104	0.0871915	0.207978
ENSG00000279283	ENSG00000279283.1	34	29	34	23	23	23	28.2027	0.767739	0.389464	1.97127	0.0486925	0.136464
ENSG00000287710	ENSG00000287710.1	61	69	79	49	51	49	60.8586	0.767649	0.273121	2.81065	0.00494411	0.0227113
ENSG00000280216	ENSG00000280216.1	21	12	19	12	11	14	15.1657	0.767343	0.541221	1.4178	0.156249	0.315997
MARCHF1	ENSG00000145416.14	175	182	214	112	173	126	166.041	0.767227	0.179409	4.27642	1.9e-05	0.000204392
ENSG00000290924	ENSG00000290924.1	66	49	36	32	52	24	43.3755	0.766946	0.34715	2.20926	0.0271562	0.0868366
LHFPL5	ENSG00000197753.11	174	165	130	102	119	112	135.33	0.766577	0.181067	4.23367	2.3e-05	0.000239906
KHDC4	ENSG00000132680.11	7469	7216	6876	4523	5487	5372	6247.23	0.765145	0.0427918	17.8807	1.67e-71	1.17e-68
ENSG00000274460	ENSG00000274460.2	155	169	201	94	167	119	152.81	0.764784	0.195607	3.9098	9.24e-05	0.000796062
TBX6	ENSG00000149922.12	137	120	146	82	106	101	117.27	0.764492	0.200348	3.81582	0.000135734	0.00111385
TMEM81	ENSG00000174529.7	127	163	132	82	119	101	122.012	0.764248	0.193826	3.94295	8.05e-05	0.000713241
CHORDC1P4	ENSG00000263606.1	24	14	19	14	19	8	16.5551	0.764176	0.529707	1.44264	0.149122	0.305677
ENSG00000261226	ENSG00000261226.1	50	45	62	42	49	22	45.8474	0.763412	0.342456	2.22923	0.0257989	0.0834865
INHBE	ENSG00000139269.3	202	166	144	99	140	127	147.888	0.76321	0.180385	4.23101	2.33e-05	0.000242433
ENSG00000289042	ENSG00000289042.1	22	27	18	14	22	12	19.2862	0.763001	0.475435	1.60485	0.108527	0.243643
ENSG00000289288	ENSG00000289288.2	64	61	54	42	38	47	51.8787	0.762568	0.291033	2.62021	0.00878758	0.036217
ENSG00000289183	ENSG00000289183.2	105	92	86	54	81	68	81.8911	0.762286	0.231578	3.2917	0.000995847	0.0060313
YOD1	ENSG00000180667.11	3207	3450	3418	2163	2817	2253	2925.86	0.762059	0.0586999	12.9823	1.54e-38	3.86e-36
ENSG00000287562	ENSG00000287562.1	272	276	262	189	228	163	234.953	0.761329	0.142786	5.33196	9.72e-08	1.79e-06
RHOQ-AS1	ENSG00000250116.2	67	79	57	56	50	38	58.7117	0.759817	0.282961	2.68524	0.0072478	0.0311611
FSTL3	ENSG00000070404.10	540	457	411	270	399	342	407.38	0.759734	0.117994	6.43876	1.2e-10	3.47e-09
GDPD3	ENSG00000102886.15	142	165	146	102	115	107	131.445	0.75919	0.181722	4.17776	2.94e-05	0.00029866
TP53TG5	ENSG00000124251.11	39	32	27	20	24	26	28.3463	0.758501	0.389305	1.94835	0.0513735	0.141408
ENSG00000260179	ENSG00000260179.1	10	35	13	12	13	16	16.6152	0.757428	0.563463	1.34424	0.178872	0.34747
C2CD4C	ENSG00000183186.8	294	271	203	139	198	213	221.743	0.757186	0.161411	4.69105	2.72e-06	3.6e-05
SLC16A4-AS1	ENSG00000273373.1	549	607	562	354	429	450	499.068	0.756345	0.102318	7.39209	1.45e-13	6.28e-12
ENSG00000261136	ENSG00000261136.1	50	65	60	34	32	59	50.9425	0.755493	0.321754	2.34805	0.0188722	0.0655836
MAPT-AS1	ENSG00000264589.5|ENSG00000281578.1|ENSG00000282067.1	17	19	20	15	12	13	16.3468	0.755094	0.511267	1.47691	0.139701	0.291757
SNORD19	ENSG00000212493.1	70	97	76	52	58	64	70.4908	0.754731	0.253769	2.97409	0.00293863	0.0147818
ENSG00000224138	ENSG00000224138.1	23	46	35	17	27	31	30.1719	0.754255	0.404185	1.86611	0.0620255	0.162435
RRP12	ENSG00000052749.14	5592	5279	4613	3478	3969	3652	4490.9	0.753865	0.0451162	16.7094	1.12e-62	7.27e-60
HNRNPA1P49	ENSG00000233231.1	78	67	53	39	63	41	57.222	0.752601	0.283759	2.65226	0.0079956	0.0336495
ENSG00000279140	ENSG00000279140.1	44	74	44	38	31	46	46.8544	0.751918	0.330568	2.27463	0.0229282	0.0760656
LARP4B-DT	ENSG00000229869.1	37	42	26	28	29	18	30.3194	0.751772	0.387826	1.93843	0.0525711	0.1439
ENSG00000279649	ENSG00000279649.1	51	40	32	20	24	44	35.6014	0.751355	0.383008	1.96172	0.049795	0.13851
SDCBP2	ENSG00000125775.15	94	97	103	60	85	68	85.6609	0.751084	0.226835	3.31114	0.000929162	0.00569592
ENSG00000280077	ENSG00000280077.1	143	168	153	88	135	113	134.843	0.751022	0.184842	4.06305	4.84e-05	0.000461691
ENSG00000288573	ENSG00000288573.3	10	27	25	12	17	16	18.1132	0.750483	0.520027	1.44316	0.148975	0.305446
ENSG00000272843	ENSG00000272843.1	34	37	39	15	42	24	31.9947	0.749131	0.39241	1.90905	0.0562554	0.150933
ENO2	ENSG00000111674.9	3273	3482	3003	2071	2444	2515	2835.96	0.747884	0.0535466	13.967	2.48e-44	8.2e-42
CTSK	ENSG00000143387.14	179	195	171	122	125	145	158.617	0.746875	0.170412	4.38277	1.17e-05	0.000134622
RGS2	ENSG00000116741.8	492	534	534	362	422	346	455.225	0.744912	0.106465	6.99677	2.62e-12	9.42e-11
CEACAM19	ENSG00000186567.14	198	266	167	132	159	163	182.62	0.744518	0.171602	4.33864	1.43e-05	0.000160692
ENSG00000219470	ENSG00000219470.1	29	28	19	14	22	19	21.9713	0.744326	0.442008	1.68396	0.0921885	0.216333
SNHG3	ENSG00000242125.3	4108	4178	4091	2856	3207	2901	3611.34	0.742388	0.0485559	15.2893	9e-53	4.15e-50
KCNS3	ENSG00000170745.12	75	71	57	38	66	44	58.8671	0.741759	0.277623	2.67183	0.00754398	0.0322184
RPL21P118	ENSG00000239763.2	20	12	16	10	14	11	14.022	0.741753	0.553792	1.33941	0.180438	0.34993
SUV39H2-DT	ENSG00000272853.2	72	91	65	46	74	46	66.097	0.741481	0.265829	2.78931	0.005282	0.0239371
CFAP58-DT	ENSG00000231233.3	24	16	15	14	18	8	15.9851	0.739196	0.532818	1.38733	0.16534	0.328766
ENSG00000234630	ENSG00000234630.1	105	108	81	73	71	68	85.4759	0.73857	0.228062	3.23847	0.00120175	0.0070748
DIO3	ENSG00000197406.8	26	20	15	10	12	22	17.6943	0.738434	0.515493	1.43248	0.152006	0.309684
ENSG00000286138	ENSG00000286138.3	93	80	92	62	55	75	77.6789	0.736522	0.249922	2.947	0.00320872	0.0159616
ENSG00000286064	ENSG00000286064.1	160	155	120	87	128	102	126.361	0.736027	0.189774	3.87843	0.000105132	0.000891015
ENSG00000277687	ENSG00000277687.1	19	47	38	23	30	23	30.3998	0.735563	0.409765	1.79508	0.0726404	0.182173
ARHGEF2-AS2	ENSG00000273002.1	42	62	23	22	50	21	36.4369	0.734837	0.406767	1.80653	0.0708356	0.178732
ENSG00000274828	ENSG00000274828.2	256	297	227	161	215	192	226.939	0.73464	0.142028	5.17252	2.31e-07	3.89e-06
RASL10A	ENSG00000100276.10	281	195	195	147	171	170	195.708	0.734124	0.168843	4.34797	1.37e-05	0.000154612
MAP1LC3C	ENSG00000197769.6	35	20	35	25	27	14	26.5123	0.733894	0.434774	1.68799	0.0914136	0.214946
GOLGA6B	ENSG00000215186.7	49	49	39	37	20	41	39.9867	0.733671	0.360259	2.03651	0.0416991	0.121075
LINC01176	ENSG00000281404.2	27	32	23	27	19	13	23.9173	0.73126	0.444066	1.64674	0.0996122	0.228879
ENSG00000290126	ENSG00000290126.1	97	64	103	65	85	45	77.7669	0.730644	0.277628	2.63174	0.00849485	0.0353179
ENSG00000289370	ENSG00000289370.2	24	38	30	21	35	12	26.8335	0.728845	0.435429	1.67386	0.0941587	0.219545
PRSS8	ENSG00000052344.16	31	34	35	31	29	13	29.349	0.728744	0.411391	1.77141	0.0764919	0.189018
DNAI1	ENSG00000122735.16	48	46	40	32	38	28	39.127	0.727745	0.329124	2.21116	0.0270248	0.086511
LSMEM1	ENSG00000181016.9	40	42	24	19	38	21	30.6608	0.727611	0.39395	1.84696	0.0647525	0.167424
ENSG00000280486	ENSG00000280486.2	54	51	43	38	41	29	43.2068	0.727417	0.317472	2.29128	0.0219475	0.0733625
GOLGA2	ENSG00000167110.19	3499	3539	3098	2203	2771	2450	2961.23	0.726951	0.0438416	16.5813	9.51e-62	5.75e-59
ENSG00000278876	ENSG00000278876.1	26	25	16	10	17	22	19.4423	0.726365	0.483887	1.5011	0.133329	0.282321
ZNRD2-DT	ENSG00000260233.4	158	158	103	75	132	101	121.614	0.725507	0.209872	3.4569	0.000546435	0.00364707
ENSG00000288917	ENSG00000288917.1	7	16	43	18	23	9	19.9233	0.723978	0.600234	1.20616	0.227756	0.407922
ENSG00000278784	ENSG00000278784.1	92	116	105	63	66	100	91.7894	0.723374	0.24137	2.99695	0.00272699	0.0139048
TMPPE	ENSG00000188167.9	102	79	108	38	123	58	84.9506	0.723282	0.300622	2.40595	0.0161304	0.0582091
ENSG00000235609	ENSG00000235609.7	32	27	40	16	33	25	29.1826	0.723061	0.401391	1.80139	0.0716418	0.180262
ENSG00000274184	ENSG00000274184.1	78	50	54	36	50	48	53.2559	0.722485	0.297186	2.43108	0.0150538	0.0551185
HELZ2	ENSG00000130589.16	2310	2246	1775	1375	1750	1519	1847.43	0.722372	0.0635661	11.3641	6.31e-30	1.02e-27
ENSG00000288891	ENSG00000288891.2	41	45	55	37	26	40	41.6572	0.721949	0.344005	2.09866	0.0358471	0.107855
SLC5A2	ENSG00000140675.13	41	49	28	25	42	20	34.2244	0.721516	0.376294	1.91743	0.0551835	0.148901
DNAJC5G	ENSG00000163793.13	32	22	29	21	20	20	24.4525	0.719886	0.422933	1.70213	0.0887315	0.210476
ENSG00000269815	ENSG00000269815.1	26	10	15	8	17	13	14.9314	0.719587	0.567256	1.26854	0.204605	0.379647
ENSG00000289890	ENSG00000289890.1	27	25	20	26	15	11	21.096	0.719401	0.480759	1.49638	0.134553	0.284329
ENSG00000270184	ENSG00000270184.1	73	53	49	49	33	45	51.2821	0.719362	0.313474	2.2948	0.0217443	0.0728339
ENSG00000272305	ENSG00000272305.5	49	32	36	15	34	38	34.2557	0.719355	0.387355	1.85709	0.063298	0.164754
LINC01829	ENSG00000236780.7	11	29	20	13	14	17	17.5709	0.71886	0.520309	1.3816	0.167094	0.331166
SNHG20	ENSG00000234912.12	530	535	403	318	401	360	428.565	0.71833	0.108282	6.63389	3.27e-11	1.03e-09
ZBTB3	ENSG00000185670.9	244	185	188	160	162	131	180.974	0.718197	0.171926	4.17735	2.95e-05	0.00029902
ALOX12-AS1	ENSG00000215067.12	100	115	101	77	89	67	92.6761	0.71658	0.217695	3.29168	0.000995921	0.0060313
PALM3	ENSG00000187867.10|ENSG00000288318.1	178	246	235	140	166	181	193.886	0.715887	0.170771	4.1921	2.76e-05	0.000283176
MIR221	ENSG00000207870.1	11	22	20	17	15	7	15.624	0.715882	0.558656	1.28144	0.200041	0.373688
ZFPL1	ENSG00000162300.13	230	175	194	141	170	132	176.014	0.715582	0.168734	4.24088	2.23e-05	0.000233854
ALMS1-IT1	ENSG00000230002.3|ENSG00000291477.1	111	130	142	75	110	100	112.83	0.714811	0.20799	3.43676	0.000588718	0.00387757
ENSG00000288748	ENSG00000288748.1	30	18	15	9	22	16	18.3423	0.713738	0.507833	1.40546	0.159885	0.320905
ENSG00000233589	ENSG00000233589.1	60	48	55	28	54	40	47.8976	0.712629	0.310771	2.2931	0.0218424	0.0730583
MAFK	ENSG00000198517.10	1936	1735	1513	1180	1439	1212	1519.1	0.712255	0.0671772	10.6026	2.9e-26	3.73e-24
NAALADL1	ENSG00000168060.16	53	51	29	32	41	25	38.6902	0.711228	0.35085	2.02716	0.0426466	0.123132
IRF9	ENSG00000213928.10|ENSG00000285048.2	70	68	75	57	48	52	62.877	0.710852	0.269216	2.64045	0.00827963	0.0345955
ENSG00000276698	ENSG00000276698.1	41	31	38	25	34	23	32.4111	0.710443	0.367802	1.93159	0.0534099	0.145295
MVP	ENSG00000013364.19	693	728	663	433	595	520	611.918	0.710406	0.0887376	8.0057	1.19e-15	6.82e-14
ENSG00000259891	ENSG00000259891.1	123	96	86	38	90	100	89.2599	0.710325	0.273557	2.59663	0.00941444	0.0381446
FOXP4-AS1	ENSG00000234753.7	65	57	53	50	33	45	51.4997	0.709522	0.306102	2.31793	0.0204532	0.0697295
ENSG00000284946	ENSG00000284946.1	1365	1565	1368	1026	1164	992	1262.86	0.709327	0.0691741	10.2542	1.13e-24	1.35e-22
TMEM262	ENSG00000187066.9	14	17	22	11	6	22	15.7481	0.7091	0.577823	1.22719	0.21975	0.398884
ENSG00000275910	ENSG00000275910.1	13	14	21	8	12	16	14.2592	0.708262	0.563908	1.25599	0.209121	0.385541
RPL23AP53	ENSG00000223508.5	55	51	38	27	42	38	42.0989	0.707356	0.32267	2.19219	0.0283655	0.0897236
ENSG00000280087	ENSG00000280087.1	21	15	13	12	10	14	14.3789	0.707215	0.549053	1.28806	0.197724	0.371123
ENSG00000229422	ENSG00000229422.2	199	165	155	124	142	119	152.512	0.706196	0.173185	4.07769	4.55e-05	0.000437384
TMEM91	ENSG00000142046.15	82	103	56	46	61	71	70.2501	0.705236	0.270071	2.6113	0.00901982	0.0369709
LNC-LBCS	ENSG00000228412.9	112	144	116	91	113	73	109.299	0.703991	0.210596	3.34286	0.000829199	0.00518656
ERV3-1	ENSG00000213462.5	223	248	198	148	193	157	196.367	0.703522	0.14964	4.70144	2.58e-06	3.45e-05
ENSG00000268279	ENSG00000268279.4	30	45	33	19	36	26	31.6497	0.703339	0.378014	1.86061	0.0627987	0.16392
PGM3	ENSG00000013375.17	2485	2763	2539	1667	2226	1922	2292.63	0.703338	0.0565311	12.4416	1.55e-35	3.53e-33
KCND1	ENSG00000102057.10|ENSG00000292214.1	195	141	151	110	161	94	143.302	0.703186	0.200387	3.50915	0.000449541	0.00309468
ENSG00000280353	ENSG00000280353.1	24	22	30	15	20	22	22.5353	0.702744	0.440884	1.59394	0.110949	0.247742
ENSG00000276517	ENSG00000276517.1	62	76	42	40	46	47	52.5487	0.702228	0.29698	2.36457	0.0180512	0.0633654
PYROXD2	ENSG00000119943.13	141	110	70	68	90	80	93.686	0.701889	0.24206	2.89964	0.00373587	0.0180409
HSPA5	ENSG00000044574.9	24648	26184	23382	16608	19701	18945	21844.8	0.701826	0.0318778	22.0161	2.02e-107	3.21e-104
GUCA1B	ENSG00000112599.9	234	220	178	107	199	168	185.263	0.701727	0.174854	4.0132	5.99e-05	0.000551869
ENSG00000274565	ENSG00000274565.1	38	34	40	28	22	33	33.1742	0.701667	0.370654	1.89305	0.0583508	0.1552
HMGN3-AS1	ENSG00000270362.2	41	53	49	31	40	36	42.185	0.699611	0.319139	2.19218	0.0283664	0.0897236
ENSG00000288670	ENSG00000288670.1	222	278	267	164	205	205	226.502	0.698961	0.150183	4.65405	3.25e-06	4.23e-05
IRGQ	ENSG00000167378.10	1443	1468	1360	959	1181	1053	1258.85	0.698089	0.0616817	11.3176	1.07e-29	1.66e-27
ADAMTS1	ENSG00000154734.16	10668	11396	9893	7549	8522	7755	9412.5	0.697563	0.0349466	19.9608	1.21e-88	1.41e-85
SNORC	ENSG00000182600.10	152	123	99	76	111	93	109.748	0.696253	0.209702	3.3202	0.000899541	0.00555515
ENSG00000289515	ENSG00000289515.2	26	44	47	37	26	24	34.8049	0.695479	0.387073	1.79677	0.0723729	0.181653
ZNF483	ENSG00000173258.13	381	404	419	224	370	316	355.845	0.694927	0.131122	5.29987	1.16e-07	2.09e-06
PRR7-AS1	ENSG00000246334.3	128	153	150	120	101	100	127.638	0.694255	0.200158	3.46854	0.000523303	0.00350737
ENSG00000276071	ENSG00000276071.1	46	15	6	9	20	21	19.4026	0.693421	0.60291	1.15012	0.250093	0.433121
ENSG00000234338	ENSG00000234338.1	67	54	54	38	43	50	51.6724	0.692553	0.291904	2.37254	0.0176663	0.0622137
GGN	ENSG00000179168.15	33	27	32	20	35	15	27.2054	0.691833	0.415745	1.66408	0.096096	0.222817
IRF7	ENSG00000185507.21|ENSG00000276561.4	117	71	70	55	65	73	75.9909	0.691746	0.263829	2.62194	0.00874298	0.0360841
NPIPB6	ENSG00000198156.11	240	185	171	115	192	143	175.423	0.69173	0.177149	3.9048	9.43e-05	0.000811477
ENSG00000267898	ENSG00000267898.1	22	15	17	11	20	10	15.9273	0.691606	0.526624	1.31328	0.189088	0.361307
MCPH1-AS1	ENSG00000249898.10|ENSG00000285400.2	69	72	58	46	54	49	58.615	0.691515	0.267454	2.58554	0.00972252	0.0391654
ENSG00000224969	ENSG00000224969.1	16	31	28	13	25	19	22.1794	0.691055	0.460082	1.50203	0.133091	0.281919
ENSG00000244151	ENSG00000244151.1	39	42	26	18	26	36	31.3595	0.690521	0.388241	1.77859	0.0753073	0.18714
ENSG00000288559	ENSG00000288559.1	119	137	132	89	93	109	114.888	0.689611	0.200929	3.43211	0.000598907	0.00393433
COX5BP6	ENSG00000237082.1	15	18	21	11	17	13	16.0323	0.689459	0.516194	1.33566	0.181661	0.351602
RANGRF	ENSG00000108961.14	31	34	37	22	28	27	30.2515	0.688822	0.374869	1.8375	0.066136	0.170047
NAMPTP1	ENSG00000229644.6	129	136	131	111	109	77	117.238	0.688505	0.206014	3.34203	0.000831672	0.00519646
ARFGAP1	ENSG00000101199.13	7134	6652	5923	4459	5397	4952	5816.04	0.688467	0.0417187	16.5026	3.51e-61	2.05e-58
ENSG00000271751	ENSG00000271751.1	21	12	14	11	8	16	13.9189	0.688003	0.574171	1.19825	0.230818	0.411393
CD14	ENSG00000170458.15	76	61	65	36	59	58	59.7176	0.687279	0.277605	2.47574	0.0132959	0.0501062
TMPRSS6	ENSG00000187045.19	55	73	62	41	75	29	56.0624	0.686683	0.316185	2.17177	0.0298727	0.0936093
LINC02918	ENSG00000237950.3	74	52	59	45	46	48	54.8101	0.686516	0.287278	2.38973	0.0168608	0.0601019
BRSK1	ENSG00000160469.17	1485	1496	1180	885	1134	1110	1226.09	0.686268	0.0741302	9.2576	2.09e-20	1.8e-18
FLNC	ENSG00000128591.16	7062	6756	5608	4420	5497	4705	5729.26	0.685506	0.045871	14.9442	1.7e-50	7.63e-48
ENSG00000270060	ENSG00000270060.1	25	29	17	11	27	16	20.7698	0.685444	0.470784	1.45596	0.145403	0.30003
ENSG00000278997	ENSG00000278997.1	55	44	33	31	35	33	38.8463	0.684484	0.337214	2.02982	0.0423746	0.122483
RBM24	ENSG00000112183.15	37	45	42	42	22	28	36.8534	0.68382	0.371427	1.84106	0.0656123	0.169098
ENSG00000245025	ENSG00000245025.3	180	181	131	108	133	129	144.874	0.683468	0.177851	3.84293	0.000121574	0.00101283
PRSS53	ENSG00000151006.8	207	258	158	126	191	153	182.918	0.683443	0.1736	3.93689	8.25e-05	0.000728177
DUSP1	ENSG00000120129.6	2981	3158	2582	2024	2388	2157	2575.16	0.683065	0.0489003	13.9685	2.43e-44	8.17e-42
ENSG00000268655	ENSG00000268655.3	23	26	17	15	10	24	19.4538	0.682781	0.496093	1.37632	0.168723	0.333563
MAD1L1	ENSG00000002822.16	18	10	18	7	10	18	13.7345	0.681835	0.590672	1.15434	0.248362	0.43143
ENSG00000231769	ENSG00000231769.4	30	19	32	26	19	16	24.2396	0.68151	0.44648	1.52641	0.126908	0.272346
CORT	ENSG00000241563.4	29	22	20	14	24	16	20.9369	0.681312	0.454407	1.49934	0.133785	0.28291
KLRK1-AS1	ENSG00000245648.2	52	59	57	36	56	36	49.7626	0.680974	0.298031	2.28491	0.0223181	0.074425
CCNP	ENSG00000105219.10	45	50	41	29	53	22	40.1187	0.680232	0.350826	1.93894	0.0525085	0.143787
KANSL1L-AS1	ENSG00000229127.2	67	55	49	48	37	43	50.6358	0.679431	0.302039	2.24948	0.0244821	0.0800983
MAP3K12	ENSG00000139625.13	1271	1193	1037	785	937	923	1035.31	0.679297	0.0734159	9.25273	2.19e-20	1.87e-18
ENSG00000267199	ENSG00000267199.1	28	17	30	16	17	24	22.4388	0.679017	0.457728	1.48345	0.137955	0.289214
ENSG00000280367	ENSG00000280367.1	90	69	88	61	75	52	73.5002	0.678651	0.254008	2.67177	0.0075452	0.0322184
SF1-DT	ENSG00000269038.1	23	18	14	11	21	10	16.1779	0.678278	0.525165	1.29155	0.196512	0.369488
ENSG00000289520	ENSG00000289520.1	22	25	24	13	19	22	21.0615	0.67749	0.451167	1.50164	0.133191	0.282096
NUP93-DT	ENSG00000261302.7	17	27	11	24	8	8	16.1597	0.677213	0.593966	1.14015	0.254222	0.43733
ENSG00000272449	ENSG00000272449.3	305	295	267	194	235	228	256.814	0.676734	0.130333	5.19233	2.08e-07	3.52e-06
ZNF8	ENSG00000278129.2	1021	1127	1007	698	864	833	935.326	0.675548	0.0743895	9.08122	1.07e-19	8.59e-18
ENSG00000260293	ENSG00000260293.2	68	44	61	35	33	63	51.6008	0.674901	0.333549	2.0234	0.0430322	0.123899
ENSG00000238260	ENSG00000238260.3	55	40	45	29	30	47	41.6183	0.674299	0.340356	1.98116	0.0475737	0.134045
RBM34	ENSG00000188739.15	21	28	26	20	22	15	22.2948	0.674108	0.440041	1.53192	0.125542	0.270274
CTF1	ENSG00000150281.7	132	146	198	116	141	108	142.529	0.673256	0.204936	3.2852	0.00101911	0.00614414
IFT122P2	ENSG00000244932.2	131	136	104	98	81	100	109.858	0.672609	0.210925	3.18886	0.00142836	0.00814635
BEND3P3	ENSG00000278616.1	73	101	87	48	56	94	77.5137	0.672471	0.27543	2.44153	0.0146252	0.0538984
ENSG00000228137	ENSG00000228137.1	18	28	22	9	18	25	20.1401	0.671899	0.487766	1.3775	0.168357	0.333063
GSK3B-DT	ENSG00000242622.4	148	117	96	71	104	100	106.69	0.670582	0.215482	3.11201	0.00185817	0.0100852
RAB39A	ENSG00000179331.3	395	421	335	293	325	256	340.995	0.669752	0.120701	5.54885	2.88e-08	5.82e-07
ENSG00000286974	ENSG00000286974.1	37	32	56	35	36	25	37.6209	0.669715	0.367994	1.81991	0.0687733	0.174929
PRKACB-DT	ENSG00000271576.2	217	175	159	143	130	144	163.56	0.668201	0.177386	3.76694	0.000165264	0.00131431
TRAPPC5	ENSG00000181029.9	93	120	90	72	77	81	89.8209	0.668173	0.222996	2.99634	0.00273239	0.0139121
ENSG00000270558	ENSG00000270558.1	16	14	22	12	14	14	15.6181	0.666403	0.527021	1.26447	0.206061	0.381425
ENSG00000270036	ENSG00000270036.1	37	30	30	14	33	28	28.7684	0.665846	0.400619	1.66204	0.0965043	0.22335
CSNK1G2-AS1	ENSG00000180846.8	32	12	21	13	19	18	19.3836	0.665612	0.50066	1.32947	0.183693	0.354088
ENSG00000290705	ENSG00000290705.1	53	53	43	33	45	36	44.1634	0.664901	0.308426	2.15579	0.0311001	0.0965061
SYNGAP1	ENSG00000197283.18|ENSG00000227460.8	1295	1344	1090	793	1049	1008	1105.8	0.664891	0.0739909	8.98613	2.56e-19	2e-17
DLG4	ENSG00000132535.22	782	720	599	464	643	502	622.799	0.664437	0.0958599	6.93133	4.17e-12	1.48e-10
UBE2V1	ENSG00000244687.13	176	134	165	108	135	122	141.827	0.663184	0.185413	3.57679	0.00034784	0.00248234
GCM1	ENSG00000137270.11	56	65	58	48	53	36	53.2897	0.662184	0.288289	2.29695	0.0216219	0.0725144
ENSG00000288823	ENSG00000288823.1	82	141	109	58	89	108	98.6721	0.662183	0.250156	2.64708	0.00811894	0.0340296
ZSWIM8	ENSG00000214655.11	3369	3251	3021	2226	2731	2436	2869.04	0.661069	0.0451859	14.63	1.81e-48	7.2e-46
MANEA-DT	ENSG00000261366.1	35	14	20	16	20	17	20.5508	0.660324	0.483434	1.3659	0.171969	0.338311
MORN3	ENSG00000139714.12	42	44	41	36	34	27	37.8673	0.66019	0.337817	1.95428	0.0506677	0.139971
HDAC5	ENSG00000108840.16	3640	3574	2959	2371	2853	2572	3022.82	0.658447	0.0488931	13.4671	2.44e-41	7.13e-39
DUSP8	ENSG00000184545.11|ENSG00000291431.1|ENSG00000273793.3|ENSG00000278165.3	3213	2949	2372	1961	2390	2184	2533.05	0.658391	0.0628221	10.4802	1.06e-25	1.32e-23
ZMYND10	ENSG00000004838.14	92	92	87	76	67	64	80.8845	0.657475	0.235376	2.7933	0.0052174	0.0237056
ENSG00000243024	ENSG00000243024.7	21	15	16	15	17	8	15.5004	0.657188	0.535954	1.2262	0.220123	0.399266
ALDOB	ENSG00000136872.21	30	21	24	16	24	18	22.3584	0.65717	0.438118	1.49998	0.133619	0.28273
PPP1R15B	ENSG00000158615.10	4027	4085	4127	2952	3548	2935	3655.26	0.65618	0.0527834	12.4316	1.76e-35	3.96e-33
ENSG00000236015	ENSG00000236015.1	32	39	39	19	28	38	32.8733	0.655365	0.376723	1.73964	0.0819215	0.198735
ZBTB47-AS1	ENSG00000230084.8	66	45	69	39	68	34	53.9928	0.654599	0.316785	2.06638	0.0387923	0.114707
ENSG00000287088	ENSG00000287088.1	35	24	23	17	20	26	24.4166	0.65313	0.427041	1.52943	0.126157	0.271399
PRR36	ENSG00000183248.12	514	538	424	349	440	349	439.1	0.651354	0.104862	6.21151	5.25e-10	1.4e-08
ARL6IP4	ENSG00000182196.14	46	55	51	41	41	35	45.4517	0.651353	0.308054	2.11442	0.0344798	0.10469
GMEB1	ENSG00000162419.13	1394	1511	1400	1041	1260	1025	1285.47	0.651213	0.0667953	9.74939	1.86e-22	1.83e-20
WFDC2	ENSG00000101443.18	36	37	16	16	35	18	26.1505	0.650869	0.442596	1.47057	0.141407	0.294409
ENSG00000279088	ENSG00000279088.2	1006	1047	1013	630	900	849	916.003	0.650186	0.0846025	7.68519	1.53e-14	7.78e-13
ILF3-DT	ENSG00000267100.2	1518	1491	1443	1032	1282	1130	1330.03	0.649944	0.0619939	10.484	1.02e-25	1.28e-23
ENSG00000286176	ENSG00000286176.2	17	29	14	17	19	10	17.7427	0.64924	0.512018	1.268	0.204797	0.379929
CCND2	ENSG00000118971.9	2700	2807	2592	1951	2202	2102	2420.08	0.648265	0.0500309	12.9573	2.14e-38	5.27e-36
RPL7AP39	ENSG00000213385.3	39	39	24	20	34	25	30.1897	0.648152	0.383834	1.68863	0.0912913	0.214834
ENSG00000277425	ENSG00000277425.1	33	18	15	18	10	22	19.6429	0.647991	0.5116	1.2666	0.205299	0.380658
ENSG00000289407	ENSG00000289407.1	50	37	40	24	41	34	37.9181	0.647703	0.342216	1.89267	0.0584013	0.155311
PKD1L2	ENSG00000166473.19|ENSG00000292248.1	23	56	33	27	28	31	33.3109	0.647259	0.391986	1.65123	0.0986918	0.227451
HSD17B14	ENSG00000087076.9	228	237	177	142	180	174	191.065	0.646266	0.154762	4.17587	2.97e-05	0.000300362
GSDMB	ENSG00000073605.19	380	355	369	277	329	251	330.612	0.64562	0.122871	5.25446	1.48e-07	2.6e-06
PLA2G4C	ENSG00000105499.14	121	116	124	89	101	90	108.216	0.645549	0.20031	3.22275	0.00126966	0.00738528
ENSG00000247416	ENSG00000247416.5	13	23	11	12	12	12	13.9226	0.645318	0.561339	1.14961	0.250306	0.433213
ETV5	ENSG00000244405.8	83	82	63	54	49	72	67.9773	0.645252	0.265961	2.42612	0.0152613	0.0556807
MIR23AHG	ENSG00000267519.6|ENSG00000288498.1	40	40	46	30	36	32	37.8354	0.645184	0.335547	1.92278	0.0545072	0.147439
ENSG00000291156	ENSG00000291156.1	82	60	70	52	53	59	63.5684	0.645125	0.267951	2.40763	0.0160566	0.0580264
RNU1-103P	ENSG00000252311.1	14	11	21	13	14	9	13.9463	0.644934	0.569744	1.13197	0.257647	0.440975
IGFN1	ENSG00000163395.17	24	34	16	18	23	16	21.878	0.644719	0.453506	1.42163	0.155133	0.314467
ENSG00000273449	ENSG00000273449.1	15	23	24	15	14	19	18.6564	0.644442	0.488359	1.31961	0.186966	0.3587
NMRK2	ENSG00000077009.14	55	56	37	29	35	50	43.9801	0.64432	0.329562	1.95508	0.0505734	0.139755
MISFA	ENSG00000247595.5	20	20	23	11	14	24	18.9314	0.64311	0.492122	1.30681	0.191277	0.363942
GOLT1B	ENSG00000111711.10	1398	1575	1612	1031	1370	1178	1375.45	0.642665	0.0774573	8.29702	1.07e-16	6.7e-15
ENSG00000278948	ENSG00000278948.1	41	27	23	24	22	24	27.133	0.642615	0.408067	1.57478	0.115308	0.254874
ENSG00000263823	ENSG00000263823.2	70	94	79	53	70	66	72.6606	0.642154	0.246768	2.60226	0.0092611	0.037646
CNTF	ENSG00000242689.3	37	53	33	24	43	29	36.5288	0.64128	0.353943	1.81182	0.0700146	0.177365
ENSG00000236255	ENSG00000236255.2	577	446	418	403	366	342	430.901	0.640757	0.130692	4.90281	9.45e-07	1.39e-05
SPATA25	ENSG00000149634.5	28	41	35	18	26	37	31.1361	0.640533	0.391167	1.63749	0.101528	0.232307
ENSG00000229447	ENSG00000229447.2	12	25	17	19	8	14	16.1818	0.640472	0.554505	1.15504	0.248076	0.431308
HID1	ENSG00000167861.16	1261	1185	1188	814	1037	981	1088.92	0.640279	0.0722968	8.85625	8.28e-19	6.14e-17
ENSG00000279700	ENSG00000279700.1	29	10	16	9	15	19	16.4692	0.639945	0.554032	1.15507	0.248062	0.431308
ENSG00000270890	ENSG00000270890.1	72	63	35	25	48	59	50.323	0.639918	0.340488	1.87941	0.0601883	0.158786
ZNF789	ENSG00000198556.14	453	494	462	343	410	344	422.146	0.63971	0.104536	6.11951	9.39e-10	2.44e-08
ENSG00000267340	ENSG00000267340.1	23	25	23	23	21	11	21.2917	0.639229	0.462314	1.38267	0.166765	0.330662
ZNF436-AS1	ENSG00000249087.9|ENSG00000283106.2	219	245	173	155	157	180	189.998	0.638616	0.162622	3.92699	8.6e-05	0.000752106
SLIT2	ENSG00000145147.20	12851	12788	11908	8638	11052	9611	11245.9	0.638023	0.0323155	19.7435	9.12e-87	9.4e-84
ENSG00000268938	ENSG00000268938.2	18	10	21	9	18	12	14.8272	0.636929	0.558679	1.14006	0.25426	0.43733
ENSG00000287853	ENSG00000287853.1	28	19	12	12	20	14	17.4913	0.636871	0.510048	1.24865	0.211793	0.38914
PGLS-DT	ENSG00000269439.7	55	48	43	43	38	32	43.7369	0.636486	0.318426	1.99885	0.0456245	0.129721
EEF1A1P19	ENSG00000249855.1	94	69	76	57	74	56	71.6799	0.636007	0.251431	2.52955	0.011421	0.0446046
LINC00921	ENSG00000281005.2	15	19	30	21	16	13	19.4817	0.635483	0.49999	1.27099	0.203732	0.378433
NNAT	ENSG00000053438.11	77	88	70	53	51	78	70.3435	0.635372	0.26391	2.40753	0.0160607	0.0580292
BCRP3	ENSG00000215481.9	35	28	25	14	26	29	26.2841	0.634959	0.415541	1.52803	0.126505	0.271792
CD59	ENSG00000085063.18	1956	2014	1823	1408	1658	1459	1737.05	0.633112	0.0538481	11.7574	6.47e-32	1.21e-29
SLC30A6-DT	ENSG00000272716.2	39	46	34	27	23	42	35.613	0.63309	0.366803	1.72597	0.0843534	0.203032
CTSS	ENSG00000163131.12	28	18	19	8	16	27	19.4618	0.633035	0.51086	1.23916	0.215288	0.393597
ENSG00000277744	ENSG00000277744.1	27	11	24	16	21	12	18.7579	0.633022	0.511126	1.23849	0.215536	0.393886
CHORDC1	ENSG00000110172.12|ENSG00000285023.2	2905	2944	2942	2132	2372	2364	2641.94	0.6328	0.0566932	11.1618	6.27e-29	9.23e-27
FAM182A	ENSG00000125804.14	16	19	21	14	17	13	16.8803	0.631955	0.499869	1.26424	0.206144	0.381497
TMEM11-DT	ENSG00000235530.7	24	33	36	24	27	22	28.0654	0.631761	0.396402	1.59374	0.110995	0.247787
BRD7P2	ENSG00000184100.6	38	73	50	38	37	50	48.2112	0.631594	0.326453	1.93472	0.0530252	0.144817
RASA4B	ENSG00000170667.16	240	178	182	126	142	200	180.046	0.631473	0.19009	3.32198	0.000893824	0.00552764
ENSG00000289393	ENSG00000289393.1	55	35	57	25	50	42	44.3968	0.63101	0.340891	1.85106	0.0641607	0.166286
LAG3	ENSG00000089692.9	27	20	18	15	21	15	19.4447	0.630024	0.467877	1.34656	0.178122	0.346397
RPSAP18	ENSG00000224261.2	24	29	20	17	21	19	21.8087	0.62995	0.437757	1.43904	0.150139	0.307187
IFT20	ENSG00000109083.14	675	707	621	426	607	541	600.519	0.629313	0.0918848	6.84893	7.44e-12	2.58e-10
ENSG00000273162	ENSG00000273162.1	170	196	181	109	162	160	164.324	0.627644	0.171768	3.65401	0.000258172	0.00193795
ZNF529-AS1	ENSG00000233527.10	33	65	48	29	45	41	43.7668	0.627616	0.336683	1.86412	0.0623052	0.162972
ENSG00000285130	ENSG00000285130.2	15	45	27	25	15	27	26.083	0.62711	0.467694	1.34086	0.179967	0.34921
PSPN	ENSG00000125650.5	141	172	149	106	135	122	138.747	0.626868	0.177929	3.52313	0.000426478	0.00295565
AGGF1P2	ENSG00000233435.2	30	22	30	10	34	22	24.6876	0.626856	0.453098	1.38349	0.166515	0.330465
FIGNL2	ENSG00000261308.4	52	45	36	31	36	37	39.8182	0.626602	0.327936	1.91074	0.0560377	0.150415
LINC02818	ENSG00000231966.1	19	27	38	28	22	16	25.5842	0.626116	0.44638	1.40265	0.160721	0.322066
ENSG00000183562	ENSG00000183562.3	15	13	20	16	17	5	14.5721	0.625641	0.582812	1.07349	0.283052	0.469825
HS3ST6	ENSG00000162040.7|ENSG00000276333.2	49	65	33	23	39	53	43.7074	0.625517	0.353491	1.76954	0.0768035	0.189547
LPAR2	ENSG00000064547.14	307	243	195	171	230	184	222.846	0.625247	0.158043	3.95617	7.62e-05	0.000680777
ZBTB5	ENSG00000168795.5	2354	2291	2095	1566	2010	1730	2024.84	0.624405	0.0520578	11.9944	3.8e-33	7.4e-31
PRPF31-AS1	ENSG00000237017.1|ENSG00000274041.1	32	53	30	22	30	38	34.3205	0.62408	0.374507	1.66641	0.0956325	0.222183
SEC24A	ENSG00000113615.13	2248	2281	2182	1585	1898	1798	2019.45	0.623848	0.0536238	11.6338	2.77e-31	4.96e-29
IFITM10	ENSG00000244242.2|ENSG00000281618.1	41	30	21	25	16	30	27.5266	0.623672	0.426571	1.46206	0.143725	0.297925
ENSG00000221184	ENSG00000221184.1	34	47	29	19	38	30	32.8116	0.623149	0.374129	1.6656	0.095793	0.222379
ENSG00000257869	ENSG00000257869.1	22	7	28	10	19	17	17.4503	0.623098	0.561997	1.10872	0.267551	0.45172
ENSG00000288728	ENSG00000288728.2	111	85	82	82	69	66	83.644	0.622552	0.241795	2.57471	0.0100325	0.0401574
DERL3	ENSG00000099958.15|ENSG00000274437.4	45	49	59	45	35	40	46.3976	0.621746	0.31877	1.95045	0.0511223	0.140872
JUND	ENSG00000130522.6	3651	3628	3196	2623	3057	2565	3148.89	0.620884	0.0473822	13.1037	3.13e-39	8.58e-37
INAFM1	ENSG00000257704.4	356	337	280	212	246	306	292.13	0.62052	0.141642	4.3809	1.18e-05	0.000135431
ENSG00000228925	ENSG00000228925.1	9	29	29	16	17	20	20.3359	0.620378	0.510905	1.21427	0.224643	0.404122
ENSG00000255585	ENSG00000255585.3	19	9	27	15	17	12	16.8592	0.620311	0.545068	1.13804	0.255102	0.438261
PRRT2	ENSG00000167371.21	164	220	234	150	172	167	187.001	0.619582	0.174033	3.56015	0.000370646	0.00261949
DOC2B	ENSG00000272636.5|ENSG00000272670.3	14	11	27	7	27	9	15.9003	0.619314	0.600344	1.0316	0.302261	0.491016
ENSG00000275632	ENSG00000275632.1	22	25	32	17	25	21	23.9518	0.61879	0.427471	1.44756	0.14774	0.30359
TMEM39A	ENSG00000176142.13	1923	1946	1796	1452	1575	1436	1706.49	0.618295	0.058554	10.5594	4.6e-26	5.88e-24
HM13-AS1	ENSG00000230613.1	22	26	37	18	27	23	25.8463	0.618103	0.421039	1.46804	0.142093	0.295592
NPIPB9	ENSG00000196993.9	42	70	64	47	49	43	53.1944	0.617137	0.300958	2.05057	0.0403086	0.118074
CCDC88B	ENSG00000168071.22	454	458	445	297	387	391	409.162	0.616511	0.110246	5.59211	2.24e-08	4.62e-07
DNHD1	ENSG00000179532.13	681	709	611	459	616	510	601.934	0.615992	0.087926	7.0058	2.46e-12	8.87e-11
SNORD18	ENSG00000238503.1|ENSG00000200677.1	11	15	20	10	17	10	13.9784	0.615677	0.564591	1.09048	0.2755	0.460744
ENSG00000278112	ENSG00000278112.1	22	23	7	17	11	12	15.4349	0.615577	0.568809	1.08222	0.279154	0.465035
PRPH	ENSG00000135406.15	44	26	20	17	25	29	26.9221	0.615356	0.426025	1.44441	0.148622	0.304974
CSDC2	ENSG00000172346.15	142	132	94	84	104	102	110.295	0.615235	0.205397	2.99535	0.00274134	0.0139479
FAM167B	ENSG00000183615.6	34	35	18	25	24	19	25.9763	0.614664	0.419489	1.46527	0.142847	0.296773
FAM66B	ENSG00000215374.6|ENSG00000280677.1	35	60	32	37	43	20	37.9713	0.6142	0.37523	1.63686	0.10166	0.232479
ENSG00000267082	ENSG00000267082.1	20	18	15	10	15	17	15.9227	0.614145	0.515553	1.19123	0.233561	0.414212
MXD1	ENSG00000059728.11	811	731	688	513	690	568	671.851	0.61344	0.0875788	7.00443	2.48e-12	8.94e-11
LINC01004	ENSG00000228393.6	200	205	184	139	175	153	177.488	0.613238	0.15414	3.97845	6.94e-05	0.000626757
RRAS	ENSG00000126458.4	348	326	266	233	261	248	282.721	0.613131	0.128224	4.78173	1.74e-06	2.42e-05
KLC1-AS1	ENSG00000246451.2	312	321	305	229	291	225	282.978	0.613064	0.126414	4.84966	1.24e-06	1.78e-05
NDUFV2	ENSG00000178127.13	56	69	59	42	54	50	55.4617	0.612534	0.276544	2.21496	0.0267631	0.0859244
SYPL1P2	ENSG00000265683.1	23	23	20	20	18	14	19.9096	0.612027	0.461855	1.32515	0.185121	0.356331
ENSG00000278341	ENSG00000278341.1	36	22	25	21	27	18	25.0328	0.61198	0.421779	1.45095	0.146794	0.302283
SLC6A13	ENSG00000010379.16	85	100	88	66	98	54	82.2745	0.611377	0.243264	2.51322	0.0119635	0.0462841
LINC01341	ENSG00000227953.7	16	12	26	11	22	11	16.5197	0.611179	0.543004	1.12555	0.260355	0.443899
ATXN1-AS1	ENSG00000229931.3	206	215	179	167	157	149	180.884	0.611021	0.160627	3.80396	0.0001424	0.0011631
ZNF726	ENSG00000213967.12	66	66	66	41	62	55	59.7784	0.611003	0.268055	2.27939	0.0226439	0.0753219
BRD2	ENSG00000204256.14|ENSG00000234507.9|ENSG00000230678.10|ENSG00000234704.9|ENSG00000236227.8|ENSG00000215077.10|ENSG00000235307.12	26544	26569	24509	18943	22260	20391	23425.3	0.61023	0.0269687	22.6273	2.33e-113	4.54e-110
ENSG00000273306	ENSG00000273306.1	51	53	45	36	39	43	44.9428	0.608719	0.306095	1.98866	0.046739	0.132203
ENSG00000272630	ENSG00000272630.1	22	23	8	19	12	10	15.7921	0.608059	0.563159	1.07973	0.280263	0.466528
VN1R1	ENSG00000178201.5	13	25	17	8	17	19	16.5321	0.607992	0.530674	1.1457	0.25192	0.434721
ANKLE1	ENSG00000160117.16	198	138	127	116	118	132	139.545	0.607463	0.198049	3.06723	0.00216052	0.011453
KRT13	ENSG00000171401.15	28	13	16	19	16	10	17.2295	0.607244	0.528806	1.14833	0.250833	0.433849
GPR63	ENSG00000112218.9	539	574	639	433	523	444	531.539	0.607107	0.107358	5.65498	1.56e-08	3.28e-07
PRANCR	ENSG00000257815.9	122	84	69	77	75	65	82.7288	0.60706	0.251387	2.41485	0.0157419	0.0570418
DGCR6	ENSG00000183628.14	16	18	15	18	6	14	14.8468	0.606901	0.570739	1.06336	0.287619	0.475062
TFAP2A-AS2	ENSG00000285278.1	87	70	93	57	71	72	75.9603	0.606667	0.248124	2.44502	0.0144846	0.053538
KLHL24	ENSG00000114796.16	1203	1228	1133	927	951	950	1077.53	0.605878	0.0732624	8.26997	1.34e-16	8.27e-15
KLK4	ENSG00000167749.12	34	33	21	28	21	20	26.4536	0.60582	0.41392	1.46362	0.143298	0.297252
ZNF790-AS1	ENSG00000267254.8	33	37	55	33	32	35	38.2321	0.605605	0.35632	1.69961	0.089204	0.211196
GP6-AS1	ENSG00000267265.6	33	40	36	23	31	33	32.9466	0.605494	0.359732	1.68318	0.0923398	0.216543
RHOT1P1	ENSG00000266145.1	48	22	24	20	29	26	28.3041	0.605244	0.418615	1.44582	0.148227	0.30434
ST13P19	ENSG00000228110.4|ENSG00000281067.1	28	12	8	4	22	13	14.2886	0.60511	0.638535	0.947654	0.343306	0.534356
ENSG00000225721	ENSG00000225721.5	23	11	18	12	20	10	15.7696	0.604933	0.542049	1.11601	0.264418	0.448417
ENSG00000231731	ENSG00000231731.7	43	42	42	33	34	34	38.4644	0.604904	0.330079	1.83261	0.0668612	0.171559
CCN2	ENSG00000118523.6	109	93	105	93	72	78	93.2334	0.604274	0.231898	2.60578	0.00916657	0.0373658
ENSG00000261342	ENSG00000261342.1	36	45	41	26	28	43	36.9413	0.604225	0.354147	1.70614	0.0879821	0.209237
ENSG00000272106	ENSG00000272106.1	248	224	243	161	234	179	216.532	0.603903	0.149485	4.0399	5.35e-05	0.000502879
N4BP2L2-IT2	ENSG00000281026.1	111	145	121	99	81	118	114.093	0.603158	0.218343	2.76243	0.00573724	0.025655
SYNE4	ENSG00000181392.17	78	73	51	55	44	60	60.8259	0.603055	0.282455	2.13505	0.0327572	0.100632
ENSG00000265194	ENSG00000265194.1	43	57	48	29	63	28	44.6279	0.603055	0.340568	1.77073	0.0766049	0.189164
MADCAM1-AS1	ENSG00000266933.2	42	28	18	21	29	20	26.3567	0.602877	0.424204	1.4212	0.15526	0.314555
OSMR	ENSG00000145623.13	30	34	18	30	19	15	24.6234	0.602741	0.449502	1.34091	0.17995	0.34921
LINC00632	ENSG00000203930.13	698	740	692	495	644	565	644.351	0.602538	0.0853818	7.05698	1.7e-12	6.29e-11
PDIA2	ENSG00000185615.16	558	575	544	395	493	453	507.532	0.601771	0.0942208	6.38681	1.69e-10	4.76e-09
GAS5-AS1	ENSG00000270084.2	45	45	36	33	31	36	38.0665	0.600049	0.334883	1.79182	0.0731623	0.183193
KIF23-AS1	ENSG00000259426.6	23	27	29	13	27	24	23.9612	0.59992	0.431842	1.38921	0.164768	0.327778
HERC3	ENSG00000287542.1|ENSG00000138641.18	20	29	18	7	34	14	20.0623	0.599771	0.522691	1.14747	0.251188	0.433962
SNORD62B	ENSG00000231587.1	37	50	43	27	48	30	39.291	0.599402	0.339119	1.76753	0.0771399	0.190137
SRMS	ENSG00000125508.4	93	104	74	75	59	80	81.795	0.599289	0.24562	2.43991	0.0146911	0.0540958
FGF5	ENSG00000138675.17	40	41	49	27	42	36	39.5283	0.599152	0.333506	1.79652	0.0724111	0.181676
GPAT2	ENSG00000186281.13	17	27	8	13	15	13	15.4726	0.599123	0.553183	1.08305	0.278788	0.46472
UCN	ENSG00000163794.6	178	121	103	92	119	110	121.143	0.599075	0.211906	2.82708	0.00469743	0.0217492
KLF4	ENSG00000136826.15	378	507	505	314	488	323	422.085	0.598664	0.140221	4.26944	1.96e-05	0.000209607
PRTN3	ENSG00000196415.10|ENSG00000277804.4	42	29	13	23	20	23	25.1142	0.598256	0.455075	1.31463	0.188634	0.360873
AMN1	ENSG00000151743.11	126	133	121	86	117	102	114.997	0.5982	0.192024	3.11523	0.00183799	0.0100036
RNF139-DT	ENSG00000245149.6	344	303	254	193	246	281	272.034	0.597965	0.144822	4.12896	3.64e-05	0.000359478
ENSG00000271857	ENSG00000271857.1	9	24	20	7	17	19	16.0661	0.597623	0.56266	1.06214	0.288173	0.475327
PRC1-AS1	ENSG00000258725.2	107	110	75	66	81	86	87.9588	0.596308	0.228041	2.61492	0.0089249	0.0366622
ENSG00000252690	ENSG00000252690.3	23	22	28	17	23	19	22.2479	0.595515	0.437107	1.3624	0.173072	0.339744
CDHR4	ENSG00000187492.9	27	20	20	21	13	19	20.3462	0.595261	0.470354	1.26556	0.20567	0.381029
P4HA1	ENSG00000122884.13	2337	2885	2674	1911	2278	2153	2396.5	0.595187	0.0677813	8.78099	1.62e-18	1.18e-16
MISP3	ENSG00000141854.10|ENSG00000288191.1	188	179	167	114	151	164	161.771	0.594761	0.170053	3.49751	0.000469618	0.00321144
ENSG00000275437	ENSG00000275437.1	156	139	103	77	113	129	119.957	0.594689	0.212142	2.80325	0.00505897	0.0231177
COX6B2	ENSG00000160471.13	44	40	58	32	55	29	43.3577	0.594289	0.34009	1.74745	0.08056	0.196161
SLC17A7	ENSG00000104888.10	228	201	173	155	158	168	182.246	0.59316	0.160874	3.6871	0.000226823	0.00173081
CCN1	ENSG00000142871.18	1085	1263	1021	867	972	860	1019.92	0.593087	0.0745279	7.95792	1.75e-15	9.95e-14
NACAD	ENSG00000136274.9	137	156	115	91	154	85	123.069	0.593076	0.209927	2.82515	0.00472588	0.0218578
KLF6	ENSG00000067082.15	2354	2318	2163	1720	2008	1767	2073.65	0.591646	0.0513122	11.5303	9.28e-31	1.59e-28
PLCG1-AS1	ENSG00000226648.2	37	25	27	21	31	20	26.9749	0.591269	0.403813	1.46422	0.143135	0.297053
CREBRF	ENSG00000164463.12	1373	1418	1434	1019	1226	1160	1284.49	0.591215	0.0688056	8.59253	8.51e-18	5.87e-16
ALOX12	ENSG00000108839.12	158	145	101	101	126	97	121.825	0.59084	0.199553	2.96082	0.00306816	0.015354
ENSG00000197149	ENSG00000197149.5	23	17	15	5	21	19	16.5803	0.59078	0.548508	1.07707	0.28145	0.467971
MIS18A-AS1	ENSG00000227256.1	34	21	20	20	20	20	22.71	0.590541	0.441111	1.33876	0.180649	0.350185
ENSG00000280604	ENSG00000280604.1	24	31	20	10	28	23	22.5648	0.590494	0.45722	1.29149	0.196535	0.369491
SFRP5	ENSG00000120057.5	45	28	31	30	24	29	31.6107	0.59023	0.382138	1.54455	0.122456	0.26572
KMT2E-AS1	ENSG00000239569.5	122	101	119	91	90	94	104.245	0.590001	0.21116	2.7941	0.00520452	0.0236631
XKR6	ENSG00000171044.11|ENSG00000284927.2	189	191	208	132	153	189	179.114	0.589991	0.172562	3.41901	0.000628485	0.00408972
GLUD1P3	ENSG00000291043.1|ENSG00000250959.5	73	77	106	51	69	88	78.4008	0.589404	0.268459	2.19551	0.028127	0.0891274
ENSG00000289092	ENSG00000289092.1	124	152	98	97	102	100	112.921	0.589312	0.203919	2.88993	0.00385332	0.0184959
MCL1	ENSG00000143384.14	11178	11395	11065	8196	10139	8828	10223.3	0.589012	0.0366328	16.0788	3.59e-58	1.91e-55
MIR5587	ENSG00000266124.1	22	14	16	11	15	16	15.7908	0.588812	0.520795	1.1306	0.258223	0.441512
ENSG00000240219	ENSG00000240219.1	81	59	41	40	63	43	54.4872	0.588772	0.304143	1.93584	0.0528876	0.144531
ZNF451-AS1	ENSG00000226803.9	25	33	24	10	31	26	24.7399	0.588605	0.44433	1.3247	0.18527	0.356461
ENSG00000260917	ENSG00000260917.1	471	497	369	278	485	322	403.827	0.588219	0.132848	4.42776	9.52e-06	0.000111512
THA1P	ENSG00000267676.1	21	28	24	9	30	21	22.0919	0.588092	0.46806	1.25644	0.208955	0.385357
KLHL11	ENSG00000178502.6	1193	1067	962	811	961	823	977.107	0.588001	0.0757052	7.76698	8.04e-15	4.24e-13
BAG3	ENSG00000151929.10	4059	3864	3452	2720	3453	3005	3449.89	0.58784	0.0449983	13.0636	5.31e-39	1.39e-36
LINC00624	ENSG00000278811.4	65	47	49	43	51	36	48.9008	0.586817	0.302984	1.9368	0.0527704	0.144321
AOC2	ENSG00000131480.9	445	465	462	346	378	383	417.748	0.585884	0.108059	5.42187	5.9e-08	1.13e-06
SPNS1	ENSG00000169682.18	33	28	34	22	27	28	28.9926	0.585339	0.383248	1.52731	0.126683	0.272063
KDM6B	ENSG00000132510.11	3145	2940	2440	1919	2520	2445	2583.23	0.58503	0.0640951	9.12753	7.01e-20	5.79e-18
NT5DC4	ENSG00000144130.12	31	23	23	19	33	11	23.3447	0.584034	0.458768	1.27305	0.203	0.377514
DNAJB4	ENSG00000162616.9	868	918	797	681	729	672	784.823	0.583901	0.0794924	7.34537	2.05e-13	8.73e-12
FPGT-TNNI3K	ENSG00000259030.8	37	46	51	34	42	33	40.9543	0.582877	0.328414	1.77483	0.0759268	0.188073
CBLN1	ENSG00000102924.13	30	42	29	28	39	15	30.5635	0.582568	0.403125	1.44513	0.148422	0.304704
ENSG00000260563	ENSG00000260563.3	190	234	197	153	187	163	188.771	0.581435	0.153786	3.78081	0.000156316	0.00125626
ENSG00000279259	ENSG00000279259.1	71	72	103	66	78	57	75.565	0.580947	0.261911	2.21811	0.0265473	0.0853254
DNAJB5	ENSG00000137094.16	628	714	654	511	602	505	607.681	0.580899	0.0909406	6.38768	1.68e-10	4.75e-09
DEXI	ENSG00000182108.11	140	145	130	86	107	143	126.231	0.580399	0.203254	2.85554	0.00429641	0.0202347
EML2	ENSG00000125746.18	2400	2377	2112	1670	2052	1863	2094.53	0.579819	0.0499372	11.611	3.62e-31	6.3e-29
NOTUM	ENSG00000185269.12	123	169	137	120	142	86	130.446	0.579787	0.205312	2.82394	0.00474373	0.0219346
GMPPA	ENSG00000144591.20	1996	2090	1860	1426	1743	1652	1808.64	0.579749	0.0541695	10.7025	9.91e-27	1.32e-24
H1-2	ENSG00000187837.4	782	792	824	556	747	651	731.423	0.579662	0.0875726	6.61922	3.61e-11	1.12e-09
C1orf116	ENSG00000182795.13	126	82	64	82	98	40	82.2656	0.579199	0.299462	1.93413	0.0530972	0.144919
DLEC1	ENSG00000008226.20	40	67	41	46	44	29	44.8369	0.579168	0.334859	1.72959	0.0837041	0.201885
ENSG00000286808	ENSG00000286808.1	57	39	32	25	40	39	38.7416	0.578673	0.348725	1.6594	0.0970354	0.224206
SLC2A14	ENSG00000173262.12	28	29	9	19	24	10	19.7383	0.578354	0.521313	1.10942	0.26725	0.451363
ENSG00000286136	ENSG00000286136.2	45	32	39	31	44	20	35.3908	0.578083	0.370536	1.56013	0.11873	0.259824
OSTN	ENSG00000188729.7	56	92	76	68	58	55	68.3943	0.574673	0.273259	2.10304	0.0354626	0.107011
ENSG00000261526	ENSG00000261526.3	107	100	121	77	94	97	100.477	0.574635	0.214909	2.67385	0.00749869	0.0320667
TFE3	ENSG00000068323.17|ENSG00000292217.1	2713	2678	2218	1910	2183	2079	2313.93	0.574583	0.0541352	10.6139	2.57e-26	3.36e-24
PHF1	ENSG00000112511.18|ENSG00000239756.5|ENSG00000225553.7	1414	1276	1119	923	1126	1049	1159.06	0.573705	0.0713312	8.04282	8.78e-16	5.08e-14
GADD45G	ENSG00000130222.11	175	170	132	117	136	134	144.919	0.573703	0.174852	3.28108	0.00103409	0.00619605
CLDND2	ENSG00000160318.6	54	45	30	46	19	37	39.1622	0.573677	0.388912	1.47508	0.140191	0.292469
ASPHD1	ENSG00000174939.11	121	105	96	72	90	100	98.0425	0.573575	0.214828	2.66993	0.0075868	0.0323487
ENSG00000268230	ENSG00000268230.5	40	17	39	18	37	25	29.5472	0.571785	0.428833	1.33335	0.182416	0.352441
RPL7AP16	ENSG00000234329.1	18	20	29	6	23	27	20.6062	0.571645	0.519063	1.1013	0.270765	0.455216
ENSG00000250909	ENSG00000250909.1	14	18	19	10	17	15	15.6027	0.571626	0.522415	1.0942	0.273868	0.458961
ENSG00000237301	ENSG00000237301.1	32	33	27	22	28	25	27.9955	0.571336	0.384196	1.48709	0.13699	0.288019
SLC16A4	ENSG00000168679.18	116	116	111	88	91	100	104.779	0.571226	0.20373	2.80384	0.0050498	0.0230945
ENSG00000279861	ENSG00000279861.1	24	30	35	21	26	26	27.3253	0.570981	0.399619	1.42881	0.153058	0.311296
SYT15	ENSG00000204176.14	111	121	133	107	109	82	111.908	0.570608	0.210414	2.71183	0.00669132	0.029184
UFD1	ENSG00000070010.19	3964	3891	3508	2722	3362	3189	3464.58	0.570542	0.0444678	12.8304	1.11e-37	2.62e-35
PRAM1	ENSG00000133246.12	26	28	14	13	17	25	20.5268	0.570513	0.476668	1.19688	0.231354	0.411756
ZNF8-ERVK3-1	ENSG00000267216.1	41	78	47	41	38	55	50.4247	0.570454	0.324588	1.75747	0.0788375	0.193179
ULK4P1	ENSG00000291023.1|ENSG00000261279.7	17	22	27	15	15	24	20.324	0.568783	0.475604	1.19592	0.231729	0.412171
GAB2	ENSG00000033327.13	921	1019	851	693	845	741	850.738	0.568774	0.074633	7.62094	2.52e-14	1.26e-12
LCAT	ENSG00000213398.8	248	236	194	157	219	179	206.337	0.568018	0.148203	3.83271	0.000126737	0.00105051
ATOSB	ENSG00000005238.20	363	321	241	209	245	298	281.114	0.567668	0.151833	3.73876	0.000184928	0.00144834
SLC5A12	ENSG00000148942.15	46	24	40	29	41	21	33.7843	0.567161	0.389264	1.45701	0.145114	0.299599
DEDD2	ENSG00000160570.14	1439	1430	1297	1127	1177	1092	1272.36	0.567134	0.0678156	8.36288	6.12e-17	3.87e-15
ENSG00000253476	ENSG00000253476.1	26	17	32	18	23	21	23.1641	0.567012	0.44471	1.27501	0.202304	0.376633
MIR4453HG	ENSG00000268471.6	259	267	329	210	228	264	263.034	0.565637	0.155521	3.63706	0.000275771	0.00204548
ENSG00000232344	ENSG00000232344.2	9	28	14	17	11	13	15.509	0.563341	0.56843	0.991048	0.321662	0.511808
EFCAB6-DT	ENSG00000261251.1	83	67	77	52	70	65	69.5667	0.563311	0.251416	2.24055	0.025055	0.0816371
AFAP1L2	ENSG00000169129.16	233	191	253	188	202	167	208.333	0.563224	0.165808	3.39684	0.000681686	0.00439086
ZCCHC12	ENSG00000174460.4	1123	1190	1131	884	1067	878	1053.99	0.563052	0.0713322	7.89338	2.94e-15	1.64e-13
ENSG00000278600	ENSG00000278600.1	151	134	142	109	132	110	130.799	0.563021	0.18278	3.08031	0.00206784	0.0110285
BSDC1	ENSG00000160058.19	5206	5328	4798	3827	4478	4260	4686.51	0.562982	0.038504	14.6214	2.05e-48	7.99e-46
ENSG00000264290	ENSG00000264290.1	19	21	18	11	21	16	17.6841	0.562623	0.488589	1.15153	0.249516	0.432589
DUSP5	ENSG00000138166.6	282	292	226	206	258	192	243.803	0.562162	0.139569	4.02786	5.63e-05	0.000523997
SERPINA10	ENSG00000140093.10|ENSG00000278767.4	35	18	26	20	23	22	24.2527	0.561275	0.432663	1.29726	0.194542	0.36748
KCNA3	ENSG00000177272.10	43	34	35	36	38	18	34.3037	0.55995	0.376947	1.48549	0.137415	0.288592
GOLGA3	ENSG00000090615.16	3216	3115	2934	2344	2661	2604	2836.62	0.559504	0.0491887	11.3746	5.59e-30	9.16e-28
ENSG00000262089	ENSG00000262089.1	25	43	42	35	28	27	33.8744	0.559428	0.378383	1.47847	0.139282	0.291161
PPP1R13L	ENSG00000104881.16	1013	1038	878	714	854	837	895.063	0.559364	0.0743399	7.52441	5.3e-14	2.54e-12
LINC03049	ENSG00000271109.2	23	17	8	13	14	12	14.5117	0.559353	0.560398	0.998135	0.318214	0.508214
TMF1	ENSG00000144747.17	1750	1924	1738	1383	1584	1481	1657.16	0.55899	0.0582793	9.59156	8.68e-22	8.13e-20
CACNB4	ENSG00000182389.20	519	518	523	384	496	408	478.275	0.558603	0.0999724	5.58757	2.3e-08	4.73e-07
TRIM52	ENSG00000183718.6	1412	1297	1248	982	1157	1116	1211.77	0.558569	0.0675256	8.27196	1.32e-16	8.19e-15
SLFNL1	ENSG00000171790.16	50	58	55	41	45	48	49.9968	0.558537	0.291725	1.9146	0.0555434	0.149481
ENSG00000240086	ENSG00000240086.7	25	19	35	20	28	18	24.4752	0.557927	0.437996	1.27382	0.202728	0.377248
MYEOV	ENSG00000172927.9	17	24	23	18	23	12	19.6468	0.557302	0.475015	1.17323	0.240703	0.42243
MAST1	ENSG00000105613.10	1535	1510	1291	1101	1256	1205	1325.94	0.557244	0.0633988	8.78951	1.5e-18	1.1e-16
AARSD1P1	ENSG00000234969.1	18	28	21	16	18	21	20.491	0.55722	0.457812	1.21714	0.223552	0.402946
QRICH1	ENSG00000198218.12	168	139	141	128	128	112	137.404	0.556485	0.184402	3.01778	0.00254631	0.013136
ENSG00000273448	ENSG00000273448.1	35	42	42	39	24	34	36.666	0.555065	0.361117	1.53708	0.124274	0.268282
GDA	ENSG00000119125.17	17	19	16	17	7	18	15.9758	0.554795	0.545617	1.01682	0.309238	0.498789
LINC02739	ENSG00000255008.5	25	21	14	12	26	12	18.2088	0.554197	0.502869	1.10207	0.270431	0.454741
PCK1	ENSG00000124253.11	154	189	191	150	159	132	164.302	0.553836	0.174657	3.17099	0.00151922	0.00855495
CSGALNACT2-DT	ENSG00000273008.1	78	87	61	55	68	63	68.9486	0.55382	0.249637	2.2185	0.0265206	0.0852907
KIFC3	ENSG00000140859.16	841	782	635	616	671	569	690.297	0.553602	0.0933909	5.92779	3.07e-09	7.39e-08
G0S2	ENSG00000123689.6	113	135	107	90	97	105	108.682	0.553204	0.20144	2.74626	0.00602799	0.0267097
APRG1	ENSG00000198590.12	70	72	91	50	83	62	71.8413	0.552922	0.259859	2.12778	0.0333554	0.102023
ENSG00000267422	ENSG00000267422.1	35	22	31	21	26	26	27.111	0.552891	0.403473	1.37033	0.170584	0.336141
PHKG1	ENSG00000164776.11	112	81	77	75	75	72	82.7242	0.552179	0.238385	2.31633	0.02054	0.0699653
SIRT4	ENSG00000089163.4	93	121	89	62	83	105	92.6246	0.552135	0.234663	2.35288	0.0186286	0.0649344
SSUH2	ENSG00000125046.16	59	42	26	38	27	38	38.6705	0.551533	0.369346	1.49327	0.135366	0.285531
MMP23B	ENSG00000189409.14	38	25	33	18	42	21	29.4827	0.551112	0.408492	1.34914	0.177292	0.345436
CYP2T1P	ENSG00000233622.3	35	42	43	29	28	42	36.9746	0.550892	0.352217	1.56407	0.117802	0.258503
ENSG00000260367	ENSG00000260367.2	23	8	14	11	9	17	13.8675	0.550486	0.595707	0.924087	0.355441	0.546712
ENSG00000276603	ENSG00000276603.1	30	35	31	24	22	33	29.5015	0.549647	0.386466	1.42224	0.154957	0.314182
ANKRD10	ENSG00000088448.14	1660	1749	1680	1250	1595	1382	1563.72	0.548758	0.0603589	9.09158	9.76e-20	7.88e-18
MIR193BHG	ENSG00000262454.4	36	51	30	30	30	36	35.7018	0.548683	0.354796	1.54647	0.12199	0.265044
AARSD1	ENSG00000266967.7	74	66	58	46	59	59	60.6675	0.548507	0.265058	2.06938	0.0385103	0.11397
CLK3	ENSG00000179335.20	3767	3903	3403	2801	3327	3041	3396.73	0.548087	0.0409985	13.3685	9.24e-41	2.65e-38
ENSG00000272702	ENSG00000272702.1	56	31	26	28	43	23	34.4617	0.547019	0.388822	1.40686	0.159468	0.320252
ENSG00000214708	ENSG00000214708.4	45	33	17	20	25	33	28.8386	0.54694	0.420979	1.29921	0.193872	0.366689
PMS2P5	ENSG00000123965.13	8	14	24	19	10	9	14.4314	0.546745	0.608077	0.899138	0.368579	0.559606
ENSG00000265136	ENSG00000265136.1	16	15	17	9	13	18	14.7926	0.546568	0.540853	1.01057	0.312224	0.501573
SERBP1P6	ENSG00000248873.1	24	30	12	16	17	21	20.0132	0.546461	0.480619	1.13699	0.255541	0.438643
PRSS23-AS1	ENSG00000255471.1	10	12	23	11	15	12	14.0616	0.546123	0.575227	0.949405	0.342415	0.533337
ENSG00000277290	ENSG00000277290.1	22	21	29	20	21	19	22.3139	0.545831	0.440032	1.24043	0.214815	0.393019
ENSG00000275297	ENSG00000275297.1	14	15	26	15	15	16	17.1545	0.545801	0.515762	1.05824	0.289945	0.477392
SMC2-DT	ENSG00000270332.4	43	50	40	33	49	29	40.7492	0.544623	0.328105	1.65991	0.0969335	0.224122
IRX4	ENSG00000113430.10	66	64	58	46	67	44	57.6962	0.544021	0.274067	1.985	0.0471448	0.133008
YWHAEP1	ENSG00000232727.2	39	49	35	28	49	26	37.6009	0.543588	0.349546	1.55513	0.119916	0.261635
ENSG00000272983	ENSG00000272983.1	37	18	27	24	22	22	25.3293	0.5433	0.430324	1.26254	0.206755	0.382347
GNRH1	ENSG00000147437.10	76	76	60	45	73	59	64.9002	0.543096	0.25962	2.09188	0.0364489	0.109347
IFITM1	ENSG00000185885.17	184	169	141	125	148	137	151.524	0.542922	0.169695	3.1994	0.00137712	0.00791314
COPA	ENSG00000122218.17	12381	12836	11237	9072	11215	10042	11198.9	0.542773	0.0288147	18.8367	3.78e-79	3.48e-76
PPP2R5B	ENSG00000068971.14	1329	1365	1080	881	1171	1088	1156.93	0.542133	0.0731207	7.41422	1.22e-13	5.43e-12
HBP1	ENSG00000105856.14|ENSG00000283847.2	897	894	867	668	822	726	818.262	0.54176	0.0759331	7.1347	9.7e-13	3.73e-11
RNF6	ENSG00000127870.17	1232	1230	1110	932	1081	958	1098.32	0.541715	0.0656802	8.24777	1.61e-16	9.85e-15
MYH7B	ENSG00000078814.19	51	68	66	51	67	37	57.0413	0.541416	0.292469	1.85119	0.0641421	0.166267
ENSG00000276564	ENSG00000276564.1	63	50	36	41	54	29	45.5363	0.540805	0.32865	1.64554	0.0998594	0.229327
ACBD3	ENSG00000182827.9	4504	4814	4543	3700	4154	3686	4269.29	0.540738	0.0470708	11.4878	1.52e-30	2.54e-28
JUNB	ENSG00000171223.6	978	804	849	695	775	721	810.799	0.540572	0.0884735	6.10999	9.96e-10	2.57e-08
ENSG00000279198	ENSG00000279198.2	48	46	40	35	48	29	41.1381	0.540478	0.32517	1.66214	0.0964851	0.22335
ENSG00000284874	ENSG00000284874.1	35	34	29	14	41	28	30.0035	0.540432	0.401328	1.34661	0.178106	0.346397
RN7SL809P	ENSG00000241217.3	19	10	15	17	7	12	13.6544	0.540118	0.594474	0.908564	0.363581	0.555171
SP1	ENSG00000185591.10	6383	6872	6184	4926	6033	5254	5981.36	0.540106	0.0367182	14.7095	5.6e-49	2.28e-46
EMILIN2	ENSG00000132205.11	506	574	426	390	418	440	461.983	0.54	0.10802	4.99908	5.76e-07	8.84e-06
ZNF566-AS1	ENSG00000267309.1	63	41	48	32	56	40	46.7779	0.539313	0.317207	1.70019	0.0890947	0.211059
SLC6A16	ENSG00000063127.16	120	106	98	86	114	71	99.5921	0.539127	0.217276	2.48129	0.0130906	0.0495616
ENSG00000290085	ENSG00000290085.1	82	61	72	49	65	66	66.341	0.539001	0.2614	2.06198	0.0392101	0.115568
STX3	ENSG00000166900.17	1940	2046	1695	1430	1801	1507	1745.19	0.538953	0.0563977	9.5563	1.22e-21	1.14e-19
MZF1	ENSG00000099326.9	1485	1319	1238	1090	1274	1006	1243.68	0.538914	0.0749436	7.19093	6.44e-13	2.53e-11
RPL5P1	ENSG00000241061.3	22	16	16	11	14	20	16.6127	0.538598	0.512671	1.05057	0.293454	0.481082
ENSG00000177359	ENSG00000177359.23	30	40	22	23	24	29	28.1104	0.53848	0.397526	1.35458	0.175552	0.343229
ENSG00000284471	ENSG00000284471.1	77	69	69	62	77	41	66.228	0.538353	0.271289	1.98443	0.0472081	0.133165
IFRD1	ENSG00000006652.15	446	485	445	372	424	352	423.925	0.538087	0.105212	5.1143	3.15e-07	5.16e-06
SRPRA	ENSG00000182934.12	5626	5548	5175	4274	4917	4447	5035.62	0.537695	0.0385622	13.9436	3.44e-44	1.12e-41
ENSG00000289004	ENSG00000289004.2	30	16	18	19	16	18	19.7194	0.537348	0.479093	1.12159	0.262035	0.445655
CDH26	ENSG00000124215.17	57	64	67	46	64	48	58.0521	0.537206	0.273665	1.96301	0.0496451	0.138258
HLA-L	ENSG00000291097.1|ENSG00000243753.8|ENSG00000290365.1|ENSG00000243492.7|ENSG00000290331.1|ENSG00000241166.7|ENSG00000290349.1|ENSG00000239618.7|ENSG00000290364.1|ENSG00000244721.7|ENSG00000290339.1|ENSG00000242227.7	122	99	129	89	111	94	108.384	0.536924	0.209412	2.56396	0.0103484	0.0411962
ENSG00000286650	ENSG00000286650.2	29	32	25	16	39	18	26.3364	0.53619	0.423712	1.26546	0.205707	0.381052
TIMM23B-AGAP6	ENSG00000178440.9	20	15	14	15	18	8	15.0673	0.535535	0.542775	0.986661	0.323809	0.513642
MICOS10	ENSG00000173436.15	121	161	138	110	127	114	129.464	0.535458	0.187654	2.85343	0.00432496	0.0203363
IGSF21	ENSG00000117154.12	42	42	31	36	42	18	35.282	0.534969	0.374228	1.42953	0.152852	0.310959
LBH	ENSG00000213626.13	700	740	677	549	704	523	652.47	0.534149	0.090271	5.91718	3.28e-09	7.84e-08
ENSG00000290829	ENSG00000290829.1	41	43	36	29	31	40	36.954	0.533908	0.341309	1.56429	0.117749	0.258488
FER1L4	ENSG00000088340.17	569	498	484	406	457	434	478.363	0.533413	0.101067	5.27782	1.31e-07	2.33e-06
ENSG00000267546	ENSG00000267546.2	20	20	28	10	24	24	21.1069	0.533347	0.474217	1.12469	0.26072	0.444296
ELOA-AS1	ENSG00000236810.8	51	71	64	56	50	49	57.511	0.533097	0.28261	1.88633	0.0592498	0.157115
PCBP2P2	ENSG00000253341.1	13	18	20	12	16	15	15.814	0.532973	0.519126	1.02667	0.304575	0.493539
LINC02575	ENSG00000228709.3	13	27	20	7	22	22	18.4408	0.532503	0.525311	1.01369	0.31073	0.500091
ENSG00000289194	ENSG00000289194.1	218	215	292	198	242	173	225.484	0.531986	0.171657	3.09912	0.00194099	0.0104796
TRIM5	ENSG00000132256.20	211	248	254	190	194	213	220.788	0.531762	0.153734	3.45897	0.000542236	0.0036218
ENSG00000254910	ENSG00000254910.1	22	33	34	18	25	32	27.5786	0.53167	0.41035	1.29565	0.195097	0.367986
FOSL2	ENSG00000075426.12	492	501	413	316	465	401	432.466	0.531453	0.10806	4.91815	8.74e-07	1.3e-05
NES	ENSG00000132688.11	520	593	460	427	477	411	484.17	0.530718	0.10131	5.23858	1.62e-07	2.81e-06
PTAR1	ENSG00000188647.13	2908	2876	3292	2333	2887	2445	2814.82	0.529899	0.117989	4.4911	7.09e-06	8.57e-05
RSRP1	ENSG00000117616.18	2080	2001	1907	1440	1784	1806	1848.68	0.529828	0.0621718	8.52199	1.57e-17	1.06e-15
BCL2L2	ENSG00000129473.11	1166	1156	1137	886	986	1029	1069.22	0.529671	0.0747976	7.0814	1.43e-12	5.38e-11
CD24	ENSG00000272398.6	301	294	289	237	251	253	273.323	0.529175	0.128833	4.10747	4e-05	0.000390221
SYNGR3	ENSG00000127561.16|ENSG00000291941.1	797	794	669	643	664	583	696.83	0.528348	0.0894014	5.90984	3.42e-09	8.15e-08
SLC33A1	ENSG00000169359.16	405	481	580	395	442	401	456.037	0.528231	0.133625	3.9531	7.71e-05	0.000687821
KIAA1958	ENSG00000165185.15	987	994	949	693	906	869	905.143	0.528072	0.077028	6.85559	7.1e-12	2.47e-10
LINC00551	ENSG00000272274.4	26	22	19	14	29	14	20.5831	0.527904	0.466797	1.13091	0.258095	0.441412
ENSG00000275854	ENSG00000275854.1	8	12	24	12	19	7	13.8486	0.527889	0.614671	0.858815	0.390442	0.580915
CFAP45	ENSG00000213085.10	21	32	37	20	37	20	27.9492	0.527854	0.416391	1.26769	0.204909	0.380044
EFNA4	ENSG00000243364.8	176	183	199	148	168	154	172.994	0.527538	0.16294	3.23763	0.00120529	0.00709328
CYTH1	ENSG00000108669.18	2372	2540	2067	1721	2082	2055	2150.92	0.527066	0.05658	9.31543	1.21e-20	1.07e-18
SGK1	ENSG00000118515.12	423	574	438	358	459	390	442.21	0.52689	0.114083	4.61848	3.87e-06	4.95e-05
ANKRD49	ENSG00000168876.9	877	820	801	648	749	704	772.293	0.526593	0.0794219	6.63032	3.35e-11	1.05e-09
EMP1	ENSG00000134531.10	51	52	58	30	56	51	49.8562	0.526559	0.304837	1.72735	0.0841055	0.202575
ATAD5	ENSG00000176208.9	2073	2349	2221	1804	1988	1793	2055.4	0.526482	0.0628552	8.37611	5.47e-17	3.47e-15
CRB2	ENSG00000148204.12	18	24	4	10	13	15	13.883	0.526032	0.615624	0.85447	0.392845	0.583028
ENSG00000280046	ENSG00000280046.1	115	127	88	65	104	109	101.365	0.525704	0.222581	2.36186	0.0181836	0.0637407
NAT16	ENSG00000167011.9	18	38	30	30	14	27	26.6748	0.525582	0.452588	1.16128	0.245527	0.428194
SNORD46	ENSG00000200913.1	85	76	97	71	79	68	80.2242	0.525272	0.239071	2.19713	0.028011	0.0889045
ENSG00000273004	ENSG00000273004.1	22	20	13	8	25	14	16.812	0.525189	0.528225	0.994254	0.320099	0.510017
RDH16	ENSG00000139547.8	35	46	25	18	43	29	32.3975	0.524514	0.388207	1.35112	0.176657	0.344657
ARAP3	ENSG00000120318.16	365	395	291	261	294	326	323.675	0.524268	0.127585	4.10916	3.97e-05	0.000387811
ZBTB8B	ENSG00000273274.2	256	312	342	240	270	259	282.798	0.524178	0.144097	3.63768	0.000275109	0.00204147
PER1	ENSG00000179094.16	3615	3646	3154	2688	3439	2662	3214.99	0.523845	0.0516842	10.1355	3.84e-24	4.32e-22
ENSG00000286834	ENSG00000286834.1	15	26	18	21	14	14	18.2346	0.523723	0.499458	1.04858	0.294371	0.481953
TMEM38A	ENSG00000072954.7	514	428	511	283	470	487	451.176	0.522896	0.2276	2.29743	0.0215941	0.0724666
GFPT1	ENSG00000198380.13	2144	2431	1959	1751	1956	1786	2016.93	0.522792	0.0577858	9.04707	1.47e-19	1.17e-17
C18orf25	ENSG00000152242.11	1580	1547	1512	1223	1418	1273	1436.22	0.522775	0.0610838	8.55832	1.15e-17	7.84e-16
RNASEH2A	ENSG00000104889.7	33	40	37	30	36	27	34.0652	0.52184	0.352152	1.48186	0.138377	0.289858
CCDC9	ENSG00000105321.14	1143	1148	984	923	896	928	1012.25	0.521508	0.0806793	6.46397	1.02e-10	2.97e-09
ENSG00000260167	ENSG00000260167.1	28	17	27	18	20	23	22.439	0.521362	0.445995	1.16899	0.242409	0.42436
WNT6	ENSG00000115596.4	109	66	77	78	63	70	78.1314	0.521358	0.26281	1.98378	0.0472802	0.133325
CLU	ENSG00000120885.22	432	416	379	279	391	369	379.236	0.520881	0.113177	4.60237	4.18e-06	5.31e-05
FKBP14	ENSG00000106080.11	860	936	887	673	834	763	830.994	0.520738	0.0777295	6.69936	2.09e-11	6.75e-10
GRIA4	ENSG00000152578.15	30	23	12	13	25	17	19.8488	0.520661	0.486914	1.06931	0.284932	0.471968
ENSG00000197813	ENSG00000197813.6	51	46	30	23	49	36	38.9391	0.520181	0.350822	1.48275	0.138141	0.289537
ENSG00000290469	ENSG00000290469.1	46	57	37	34	43	41	43.0938	0.518873	0.31596	1.64221	0.100547	0.23065
TPM2	ENSG00000198467.16	795	798	670	537	651	722	699.276	0.51886	0.0943088	5.50171	3.76e-08	7.44e-07
JMJD1C-AS1	ENSG00000272767.1	13	11	22	9	20	11	14.4255	0.518308	0.57163	0.90672	0.364555	0.55625
C8orf44	ENSG00000288596.2	160	167	135	104	154	134	142.615	0.517738	0.176432	2.93449	0.00334097	0.0165163
RNF169	ENSG00000166439.6	1736	1765	1883	1318	1686	1574	1672.66	0.51765	0.0704619	7.34652	2.03e-13	8.67e-12
CNTD1	ENSG00000176563.10	45	31	39	28	39	31	35.7166	0.516918	0.350136	1.47633	0.139855	0.29201
ENSG00000260805	ENSG00000260805.3	121	114	100	80	106	98	103.59	0.516649	0.202612	2.54995	0.010774	0.0425998
ST3GAL3	ENSG00000126091.21	119	125	110	84	94	121	109.636	0.516577	0.207804	2.48589	0.0129228	0.0491227
ZMPSTE24-DT	ENSG00000259943.2	521	561	446	392	483	418	472.14	0.516408	0.0983407	5.25121	1.51e-07	2.64e-06
MIR4292	ENSG00000265806.1	60	45	26	31	37	42	40.1881	0.516397	0.352661	1.46429	0.143116	0.297053
DUSP10	ENSG00000143507.18	181	167	194	144	146	169	168.748	0.516141	0.172986	2.98372	0.00284769	0.014378
ENSG00000288993	ENSG00000288993.1	20	26	27	18	21	23	22.7166	0.515977	0.433491	1.19028	0.233934	0.414496
ENSG00000284642	ENSG00000284642.1	18	29	8	16	19	11	16.7351	0.51537	0.545791	0.944263	0.345035	0.536096
CALU	ENSG00000128595.17	7717	8162	7666	6082	7345	6560	7302.6	0.51512	0.0368162	13.9917	1.75e-44	6.02e-42
RPS18P9	ENSG00000220848.5	147	121	130	91	127	121	123.497	0.514673	0.192746	2.67021	0.00758029	0.0323288
IL18BP	ENSG00000137496.19	539	527	504	430	421	475	487.284	0.514527	0.106861	4.81491	1.47e-06	2.08e-05
IQGAP3	ENSG00000183856.11|ENSG00000291754.1	7391	7614	6534	5424	6739	6107	6667.32	0.514366	0.0344508	14.9305	2.09e-50	9.15e-48
PTGDR2	ENSG00000183134.5	26	55	16	34	23	23	29.6028	0.513727	0.449041	1.14405	0.252601	0.435374
ENSG00000267096	ENSG00000267096.1	24	14	10	9	19	13	14.7318	0.513166	0.55936	0.917416	0.358925	0.550113
BLK	ENSG00000136573.16|ENSG00000285369.3	19	19	29	12	25	21	20.9592	0.51303	0.469673	1.09231	0.274695	0.459794
ENSG00000272010	ENSG00000272010.1	18	20	26	14	22	19	19.9851	0.512609	0.465714	1.1007	0.271029	0.455441
ENSG00000285676	ENSG00000285676.3	66	62	54	44	62	49	56.3162	0.512481	0.273396	1.8745	0.0608616	0.160106
ENSG00000272836	ENSG00000272836.1	33	33	42	29	44	20	33.6816	0.512415	0.37867	1.3532	0.175993	0.343975
JMJD6	ENSG00000070495.15	2247	2260	1982	1739	1901	1856	2011.2	0.512381	0.0548481	9.34181	9.47e-21	8.47e-19
PNISR	ENSG00000132424.17	8863	9087	9234	6930	8473	7764	8452.04	0.512021	0.045095	11.3543	7.06e-30	1.12e-27
ENSG00000180015	ENSG00000180015.12	69	83	90	74	52	78	75.5617	0.511923	0.26767	1.91252	0.05581	0.15006
CHRD	ENSG00000090539.16	557	526	409	375	494	399	461.023	0.51112	0.107579	4.75113	2.02e-06	2.77e-05
CHIC1	ENSG00000204116.12	379	469	446	314	437	356	402.188	0.510293	0.118264	4.31485	1.6e-05	0.00017643
SENP5	ENSG00000119231.11	1208	1206	1179	886	1208	977	1115.96	0.510006	0.0714681	7.13614	9.6e-13	3.7e-11
SPHK1	ENSG00000176170.14	977	934	895	756	781	843	871.754	0.50993	0.0832186	6.12759	8.92e-10	2.33e-08
DCUN1D3	ENSG00000188215.10	354	376	340	284	364	265	332.025	0.509402	0.12025	4.23619	2.27e-05	0.00023779
XBP1	ENSG00000100219.17	6473	7012	5840	5153	5938	5323	5989.61	0.509399	0.0388853	13.1	3.29e-39	8.87e-37
PARP2	ENSG00000129484.14|ENSG00000291803.1	2641	2736	2529	1971	2425	2341	2455.01	0.509017	0.051031	9.97466	1.97e-23	2.08e-21
PAM16	ENSG00000217930.8|ENSG00000282228.1	112	182	93	95	140	94	118.964	0.508927	0.22852	2.22705	0.0259437	0.083847
RNF39	ENSG00000204618.10|ENSG00000236967.8|ENSG00000227171.8|ENSG00000235022.8|ENSG00000237733.8|ENSG00000230332.8|ENSG00000206500.9|ENSG00000230467.8	89	144	105	84	123	82	104.626	0.508822	0.22528	2.25862	0.0239073	0.0786733
HAO2	ENSG00000116882.15	13	16	17	11	9	19	14.3695	0.507917	0.560951	0.905457	0.365223	0.556455
ZNF493	ENSG00000196268.12	201	218	212	133	215	194	196.117	0.507136	0.160597	3.15781	0.00158958	0.00888338
ENSG00000261094	ENSG00000261094.2	150	123	177	132	120	132	141.065	0.506357	0.203094	2.49322	0.012659	0.0483896
ASH1L-AS1	ENSG00000235919.5	140	144	84	99	119	94	113.376	0.506281	0.212998	2.37693	0.0174575	0.061739
GOT1-DT	ENSG00000224934.6	345	350	362	279	362	265	329.094	0.506259	0.124241	4.07482	4.61e-05	0.000442085
PCGF1	ENSG00000115289.14	779	788	607	559	675	616	673.108	0.506179	0.087738	5.76921	7.96e-09	1.76e-07
ENSG00000224713	ENSG00000224713.4	45	27	28	20	37	29	30.9701	0.506141	0.387966	1.3046	0.192028	0.364729
LINC-PINT	ENSG00000231721.8	217	238	268	186	265	172	225.62	0.505888	0.16194	3.12393	0.00178454	0.00977341
LENG8	ENSG00000167615.18|ENSG00000276458.4|ENSG00000274305.4|ENSG00000276681.4	11282	11262	9849	8371	9744	9475	10054.6	0.505822	0.0357439	14.1513	1.83e-45	6.56e-43
GAL3ST4	ENSG00000197093.11	91	69	72	65	61	71	72.1993	0.505814	0.252391	2.00409	0.0450602	0.128408
YBX3P1	ENSG00000261614.1	33	33	39	30	21	38	32.8693	0.505181	0.382318	1.32136	0.18638	0.357911
CRELD1	ENSG00000163703.20	202	200	146	125	165	177	169.527	0.504405	0.171695	2.9378	0.0033055	0.0163687
DCST2	ENSG00000163354.15	77	87	64	43	95	59	70.4451	0.504354	0.269868	1.86889	0.0616379	0.161661
NUFIP2	ENSG00000108256.9	4876	4956	4884	4037	4528	4007	4582.61	0.504262	0.0477971	10.5501	5.08e-26	6.45e-24
GTPBP2	ENSG00000172432.19	3518	3442	3085	2621	3145	2814	3120.7	0.503963	0.0430676	11.7017	1.25e-31	2.28e-29
EOLA2-DT	ENSG00000235703.7	384	342	382	254	337	360	345.512	0.503732	0.130136	3.87081	0.000108473	0.000916316
ZNF24	ENSG00000172466.16	9267	9955	9578	7524	9168	7980	8968.32	0.503445	0.0409464	12.2952	9.61e-35	2.08e-32
ENSG00000261118	ENSG00000261118.1	23	19	23	21	13	21	20.3503	0.503375	0.470643	1.06955	0.284823	0.471872
MIR22HG	ENSG00000186594.16|ENSG00000282800.1	70	94	90	79	67	70	79.307	0.503188	0.247549	2.03268	0.0420847	0.121866
UBA7	ENSG00000182179.13	243	218	174	182	178	179	196.94	0.503072	0.158355	3.17687	0.00148872	0.00840555
PCP2	ENSG00000174788.10	54	34	24	26	30	39	34.5736	0.502749	0.381494	1.31784	0.187556	0.35936
MTUS2	ENSG00000132938.22	44	51	47	30	45	47	44.1739	0.502336	0.314006	1.59977	0.10965	0.245598
ENSG00000280385	ENSG00000280385.1	669	737	774	562	682	628	680.542	0.501638	0.0940832	5.33186	9.72e-08	1.79e-06
CTAGE7P	ENSG00000233122.2	104	59	55	58	81	48	67.5147	0.501389	0.290798	1.72418	0.0846747	0.203515
ENSG00000290762	ENSG00000290762.1	125	108	106	83	97	110	105.529	0.501004	0.206773	2.42297	0.0153942	0.0560487
ENSG00000258728	ENSG00000258728.2	58	56	40	34	39	58	47.6924	0.500985	0.317538	1.57772	0.11463	0.253832
CRNDE	ENSG00000245694.12	1852	1995	1874	1527	1825	1552	1781.76	0.500967	0.0579141	8.65017	5.14e-18	3.59e-16
ENSG00000245156	ENSG00000245156.1	28	30	33	14	32	33	28.3762	0.500962	0.408263	1.22706	0.219801	0.398893
JAK3	ENSG00000105639.21	203	274	254	169	247	214	227.798	0.500566	0.155235	3.22458	0.00126158	0.00734558
TMEM167B	ENSG00000215717.7	1148	1183	1113	887	1106	962	1072.32	0.500326	0.066928	7.47559	7.69e-14	3.52e-12
RANBP3-DT	ENSG00000266983.3	63	35	24	33	42	29	37.6199	0.500262	0.377986	1.3235	0.18567	0.356947
GCNT4	ENSG00000176928.7	28	47	38	22	45	31	35.1037	0.499995	0.368618	1.3564	0.174971	0.342431
ONECUT3	ENSG00000205922.5	13	28	8	6	30	7	14.9071	0.499689	0.64929	0.769592	0.441542	0.629337
ENSG00000286180	ENSG00000286180.1	29	22	23	25	21	17	23.084	0.499578	0.43517	1.14801	0.250966	0.433849
ENSG00000279108	ENSG00000279108.1	28	14	29	9	22	31	22.3132	0.498811	0.501029	0.995573	0.319458	0.509643
WT1-AS	ENSG00000183242.13	15	21	10	14	14	11	14.1858	0.498784	0.552665	0.902508	0.366787	0.557894
NLRC3	ENSG00000167984.18	44	38	49	32	41	40	41.0184	0.498618	0.325821	1.53035	0.125931	0.27098
PRC1	ENSG00000198901.14	134	145	112	117	111	105	121.515	0.498416	0.192999	2.58248	0.0098092	0.0394349
PDE6C	ENSG00000095464.10	26	30	28	30	17	24	26.2682	0.498352	0.419904	1.18682	0.235297	0.416156
CKS2	ENSG00000123975.5	2805	2930	2892	2156	2801	2473	2690.96	0.498046	0.054042	9.2159	3.09e-20	2.59e-18
NFATC4	ENSG00000100968.14|ENSG00000285485.2	1841	2046	1795	1422	1815	1645	1768.71	0.497797	0.0569948	8.73408	2.46e-18	1.76e-16
AQP1	ENSG00000240583.14	63	67	52	35	63	59	56.4354	0.497483	0.284331	1.74966	0.080177	0.195614
ANKHD1-EIF4EBP3	ENSG00000254996.5	23	28	25	20	20	25	23.7079	0.497307	0.422403	1.17733	0.239064	0.420485
DDAH2	ENSG00000213722.10|ENSG00000226634.6|ENSG00000227317.6|ENSG00000233076.6|ENSG00000225635.7|ENSG00000206395.8|ENSG00000228128.6	828	733	657	600	687	614	690.144	0.496805	0.0873069	5.69033	1.27e-08	2.7e-07
ZBTB21	ENSG00000173276.14	3164	3097	2913	2381	2946	2561	2858.51	0.496781	0.0452345	10.9823	4.65e-28	6.62e-26
ANKRD12	ENSG00000101745.17	841	784	706	637	728	634	725.676	0.496622	0.0823085	6.03366	1.6e-09	4e-08
ENSG00000270871	ENSG00000270871.1	47	54	47	36	43	48	46.1023	0.496601	0.303511	1.63619	0.1018	0.232685
NLGN3	ENSG00000196338.15	272	286	178	198	229	201	227.687	0.496553	0.155522	3.19281	0.00140897	0.00805336
RAD51-AS1	ENSG00000245849.8	415	415	338	304	392	308	362.98	0.49567	0.113419	4.37024	1.24e-05	0.000141009
SMIM24	ENSG00000095932.7	18	9	20	20	10	10	14.8791	0.49556	0.582601	0.850599	0.394992	0.58534
ENSG00000274104	ENSG00000274104.2	44	62	36	36	52	34	43.9025	0.495532	0.323859	1.53009	0.125995	0.271084
ZSWIM4	ENSG00000132003.10|ENSG00000288360.1	366	336	253	279	309	229	296.375	0.495218	0.141035	3.51131	0.000445897	0.00307201
PRDM10	ENSG00000170325.16	657	666	579	454	589	593	592.055	0.495068	0.093151	5.31468	1.07e-07	1.95e-06
ENSG00000275895	ENSG00000275895.8	411	150	146	215	200	184	218.788	0.495067	0.498954	0.992211	0.321095	0.511184
RBM14-RBM4	ENSG00000248643.5	17	23	15	15	16	16	17.0685	0.494767	0.494927	0.999678	0.317466	0.50726
GJC1	ENSG00000182963.11	1833	2005	1743	1452	1807	1545	1738.6	0.494326	0.055314	8.93672	4.01e-19	3.08e-17
MIR4258	ENSG00000264349.1	29	37	24	19	37	22	27.8446	0.494137	0.401266	1.23144	0.218157	0.397019
CREB3L2	ENSG00000182158.16	3722	3918	3478	2925	3545	3097	3464.72	0.494086	0.040991	12.0535	1.86e-33	3.74e-31
ENSG00000288937	ENSG00000288937.2	84	91	102	84	92	63	86.7934	0.493996	0.2363	2.09055	0.0365686	0.109631
KCNAB1	ENSG00000169282.18	62	53	64	59	44	50	56.1671	0.493882	0.291433	1.69467	0.0901383	0.212776
FKBP11	ENSG00000134285.11	457	394	350	294	431	313	373.584	0.493362	0.122473	4.02833	5.62e-05	0.000523221
ENSG00000286819	ENSG00000286819.2	37	44	30	19	51	27	34.3341	0.49334	0.381428	1.2934	0.195871	0.368786
ENSG00000280033	ENSG00000280033.1	14	22	15	12	18	14	15.8316	0.493328	0.51672	0.95473	0.339714	0.530652
GIPR	ENSG00000010310.9	300	390	257	225	307	282	293.683	0.493212	0.138644	3.5574	0.000374541	0.00264382
OTUD3	ENSG00000169914.6	1938	2120	1939	1507	1864	1797	1870.95	0.493158	0.058317	8.4565	2.76e-17	1.79e-15
CLK1	ENSG00000013441.17	2396	2260	2147	1674	2031	2152	2122.14	0.493126	0.0649625	7.59093	3.18e-14	1.56e-12
ZNF791	ENSG00000173875.14	1292	1212	1197	1065	1155	963	1155.71	0.493066	0.0755559	6.52584	6.76e-11	2.01e-09
PSD2	ENSG00000146005.4	26	41	17	20	30	22	25.8488	0.493058	0.426959	1.15481	0.248167	0.431372
ENSG00000277715	ENSG00000277715.1	27	16	17	18	12	21	18.7359	0.492628	0.497496	0.990214	0.322069	0.512084
SNORD94	ENSG00000208772.1	39	58	32	27	43	41	39.8859	0.492454	0.342059	1.43968	0.149959	0.306961
CSNK1E	ENSG00000213923.13	9626	10025	8551	7317	8873	8093	8786.55	0.491775	0.0318398	15.4453	8.12e-54	3.84e-51
DNAJB11	ENSG00000090520.12	1118	1164	1081	906	959	1025	1050.11	0.491762	0.0760878	6.46309	1.03e-10	2.98e-09
ID1	ENSG00000125968.9	864	924	814	670	848	727	811.267	0.491513	0.0752789	6.52923	6.61e-11	1.97e-09
KAT8	ENSG00000103510.20	1873	2008	1759	1414	1833	1621	1758.23	0.491503	0.0552414	8.89737	5.72e-19	4.32e-17
PDP2	ENSG00000172840.7	1383	1399	1410	1156	1342	1121	1310.77	0.491159	0.069149	7.10291	1.22e-12	4.64e-11
ADRA1B	ENSG00000170214.5	28	51	26	34	39	17	32.4841	0.490759	0.406919	1.20604	0.227803	0.407945
ENSG00000264666	ENSG00000264666.3	17	20	17	14	23	10	16.8112	0.49065	0.510869	0.960422	0.336843	0.527955
ZNF333	ENSG00000160961.12	586	595	552	396	586	520	540.63	0.490365	0.0990793	4.94922	7.45e-07	1.12e-05
LUC7L3	ENSG00000108848.16	15975	16022	16603	12714	15438	13911	15211	0.490251	0.0695269	7.05124	1.77e-12	6.53e-11
ENSG00000285103	ENSG00000285103.2	30	27	25	33	25	12	25.6288	0.490063	0.444284	1.10304	0.270009	0.454294
VWA7	ENSG00000204396.11|ENSG00000238203.8|ENSG00000227144.8|ENSG00000230048.8|ENSG00000223757.8|ENSG00000234433.8	35	20	32	17	30	29	27.3	0.489868	0.415533	1.17889	0.238442	0.419824
GOLGA8Q	ENSG00000178115.12|ENSG00000282773.1	34	21	35	28	29	21	28.3435	0.489696	0.405215	1.20849	0.226861	0.406942
ZKSCAN8P2	ENSG00000218016.2	34	33	30	18	42	25	30.1862	0.488802	0.38889	1.25692	0.208784	0.385082
CDC42SE1	ENSG00000197622.13	2896	2895	2651	2193	2695	2407	2635.56	0.488667	0.0450648	10.8436	2.14e-27	2.95e-25
LYSMD1	ENSG00000163155.12	932	926	967	759	910	777	884.431	0.488577	0.0796362	6.13511	8.51e-10	2.23e-08
HCFC1R1	ENSG00000103145.11	446	485	399	375	407	363	414.786	0.48848	0.105707	4.62107	3.82e-06	4.89e-05
FAM83G	ENSG00000188522.16	854	816	669	636	784	599	728.466	0.488151	0.0895732	5.44974	5.04e-08	9.8e-07
NEU1	ENSG00000204386.12|ENSG00000228691.6|ENSG00000227315.7|ENSG00000234343.6|ENSG00000223957.6|ENSG00000227129.6|ENSG00000184494.8|ENSG00000234846.7	1494	1430	1259	1159	1247	1196	1305.42	0.487829	0.0664577	7.34044	2.13e-13	9.01e-12
CCNL1	ENSG00000163660.12	4815	4962	4761	3715	4809	4084	4545.59	0.487356	0.0437495	11.1397	8.04e-29	1.17e-26
CAHM	ENSG00000270419.2	73	69	43	44	54	61	57.3719	0.486514	0.286202	1.6999	0.0891503	0.211126
IL6R	ENSG00000160712.13	398	430	396	362	400	296	382.744	0.486428	0.119295	4.07752	4.55e-05	0.000437458
ANKHD1-DT	ENSG00000249637.4	255	247	225	183	213	232	227.119	0.486236	0.14206	3.42276	0.000619892	0.00404488
WNT9B	ENSG00000158955.11|ENSG00000276799.2	42	58	41	42	39	40	43.9606	0.486228	0.316094	1.53824	0.123991	0.267989
ATXN2L	ENSG00000168488.19	9583	9246	8156	7144	8638	7549	8422.41	0.486208	0.0350974	13.8531	1.22e-43	3.88e-41
ENSG00000229983	ENSG00000229983.1	17	13	17	7	13	21	14.7496	0.48593	0.56301	0.863092	0.388087	0.578611
NOL3	ENSG00000140939.15	358	401	341	265	379	311	343.208	0.485853	0.116903	4.15603	3.24e-05	0.000323647
GPRC5A	ENSG00000013588.9	230	256	225	192	199	222	222.283	0.485842	0.144957	3.35163	0.000803387	0.00504312
DCP1A	ENSG00000272886.6	3919	3849	3632	3105	3762	3010	3563.98	0.485803	0.0491373	9.88665	4.76e-23	4.85e-21
ENSG00000269867	ENSG00000269867.1	48	42	60	37	50	44	47.2417	0.485718	0.3105	1.56431	0.117745	0.258488
FBXO36	ENSG00000153832.12	216	212	212	162	202	191	200.308	0.485472	0.147306	3.29567	0.000981881	0.00597311
LPCAT4	ENSG00000176454.15|ENSG00000291994.1	2045	1976	1839	1694	1758	1603	1832.25	0.48542	0.062805	7.729	1.08e-14	5.62e-13
SEC24C	ENSG00000176986.16	2324	2361	1987	1720	2083	1966	2081.94	0.485085	0.0525216	9.2359	2.56e-20	2.16e-18
EMC1-AS1	ENSG00000230424.3	14	21	17	8	12	25	16.2469	0.48507	0.550333	0.881413	0.378095	0.569085
ENSG00000272791	ENSG00000272791.1	65	46	53	34	68	42	51.2541	0.484852	0.308852	1.56985	0.116449	0.256692
SLC15A1	ENSG00000088386.17	40	28	9	21	28	17	23.6466	0.484264	0.488863	0.990593	0.321884	0.51202
BRPF3-AS1	ENSG00000246982.7	110	129	81	81	88	106	99.4576	0.484156	0.222266	2.17827	0.029386	0.0923486
BCL10	ENSG00000142867.14	366	405	440	353	395	304	380.338	0.4841	0.127447	3.79844	0.000145612	0.00118437
RDH5	ENSG00000135437.10	14	23	18	14	22	12	17.163	0.483976	0.505091	0.958196	0.337964	0.528876
LRFN5-DT	ENSG00000258636.2	17	20	22	9	23	20	18.4875	0.483956	0.495481	0.976741	0.328698	0.519068
XIST	ENSG00000229807.13	30612	30591	30758	23898	31904	24380	28814.3	0.483858	0.0856076	5.65205	1.59e-08	3.33e-07
HSD17B1P1	ENSG00000108785.7	139	106	109	101	106	99	110.787	0.483747	0.20374	2.37433	0.0175807	0.0619964
LRIG2-DT	ENSG00000238198.2	9	14	22	16	11	12	14.3168	0.483555	0.577079	0.837936	0.402067	0.5921
STAM-DT	ENSG00000260589.1	220	170	183	161	160	174	179.553	0.48349	0.167793	2.88147	0.0039583	0.0188654
ZSCAN16-AS1	ENSG00000269293.5	234	212	230	206	218	162	212.064	0.483426	0.157274	3.07377	0.00211371	0.0112423
ZBTB26	ENSG00000171448.9	922	934	865	745	836	775	851.394	0.483248	0.0743683	6.49803	8.14e-11	2.39e-09
LRRC7	ENSG00000033122.21	122	157	145	113	134	121	132.831	0.483217	0.185209	2.60904	0.00907974	0.0371155
MMP21	ENSG00000154485.5	22	8	24	9	21	18	17.1023	0.483187	0.552768	0.874122	0.382052	0.572441
KRT32	ENSG00000108759.4	37	9	26	27	18	17	22.754	0.482924	0.51311	0.94117	0.346618	0.537506
SIRT7	ENSG00000187531.14	1310	1249	1134	997	1148	1053	1154.58	0.482922	0.0656078	7.36074	1.83e-13	7.85e-12
ZKSCAN1	ENSG00000106261.17	2980	3124	2916	2289	3033	2532	2823.23	0.481638	0.0497329	9.68449	3.51e-22	3.36e-20
ENSG00000285886	ENSG00000285886.1	61	48	48	39	44	53	49.1432	0.481373	0.299873	1.60526	0.108438	0.243536
SDHAP4	ENSG00000291091.1|ENSG00000214135.11	397	382	361	303	335	350	356.988	0.481043	0.113996	4.21983	2.44e-05	0.000253605
NUP210L	ENSG00000143552.10	27	40	16	11	27	34	25.5913	0.4807	0.465153	1.03342	0.301406	0.490037
SELENOS	ENSG00000131871.15	1550	1617	1384	1166	1463	1324	1422.53	0.480467	0.0588629	8.16248	3.28e-16	1.94e-14
PANK2-AS1	ENSG00000229539.2	35	22	15	11	28	24	22.2985	0.480163	0.474963	1.01095	0.312041	0.501495
LYSMD3	ENSG00000176018.13	1082	1297	1257	1018	1144	1000	1141.18	0.479745	0.0822247	5.83456	5.39e-09	1.22e-07
RPL5P30	ENSG00000243431.1	20	19	15	12	18	17	16.8362	0.479547	0.496697	0.965473	0.334308	0.525157
CHST1	ENSG00000175264.8	99	57	86	73	78	60	76.2344	0.478738	0.265874	1.80062	0.0717627	0.180463
UBE2Q2P2	ENSG00000290945.1|ENSG00000259429.6|ENSG00000291162.1|ENSG00000282084.2	71	92	78	60	92	59	75.3828	0.478306	0.247584	1.93189	0.0533728	0.145268
ENSG00000234160	ENSG00000234160.1	164	174	127	109	161	135	144.916	0.478184	0.178037	2.68586	0.00723424	0.0311257
ENSG00000227698	ENSG00000227698.1	36	51	25	29	39	29	34.7186	0.477683	0.364126	1.31186	0.189567	0.361947
NR4A1	ENSG00000123358.20	927	1084	919	808	928	811	917.408	0.477368	0.0764731	6.2423	4.31e-10	1.17e-08
LMAN1	ENSG00000074695.6	5790	6324	5878	4743	5882	5066	5640.87	0.477362	0.0419472	11.3801	5.26e-30	8.69e-28
SOX4	ENSG00000124766.7	6429	6816	6535	5388	6194	5639	6205.4	0.47734	0.0423002	11.2846	1.56e-29	2.4e-27
CDK2AP2	ENSG00000167797.8	989	1009	808	774	880	781	876.963	0.477171	0.0769774	6.19885	5.69e-10	1.51e-08
ENSG00000287895	ENSG00000287895.1	16	17	13	4	33	5	14.2772	0.476626	0.670872	0.710458	0.47742	0.660382
ENSG00000274677	ENSG00000274677.1	12	18	15	14	13	12	14.1221	0.47662	0.545817	0.873222	0.382542	0.57293
VGF	ENSG00000128564.8	73	85	40	55	66	50	61.3481	0.476231	0.288928	1.64827	0.0992967	0.228406
DEGS2	ENSG00000168350.8	87	78	52	62	47	77	67.6542	0.476093	0.284379	1.67415	0.0941009	0.219502
ENSG00000236364	ENSG00000236364.4	53	40	34	36	37	37	39.6968	0.475978	0.332007	1.43364	0.151675	0.309231
COMP	ENSG00000105664.11	152	195	188	155	151	159	168.256	0.475684	0.173836	2.7364	0.00621164	0.0274195
KRTCAP2	ENSG00000163463.13	229	214	189	157	201	193	197.82	0.475229	0.148949	3.19055	0.00142001	0.0081064
NIHCOLE	ENSG00000251026.2	63	55	60	37	69	51	55.8378	0.474866	0.285715	1.66203	0.0965074	0.22335
SAMD4A	ENSG00000020577.14	787	863	699	558	771	722	734.668	0.474671	0.0870346	5.45382	4.93e-08	9.59e-07
UHMK1	ENSG00000152332.16	3329	3449	3603	2710	3388	2995	3264.92	0.474198	0.0572989	8.27587	1.28e-16	7.95e-15
ZFAND2B	ENSG00000158552.13	912	984	737	680	846	766	822.547	0.474141	0.0817611	5.7991	6.67e-09	1.49e-07
SALRNA1	ENSG00000258952.2	21	31	17	13	20	27	21.4583	0.473405	0.464165	1.01991	0.307773	0.49692
ARHGAP8	ENSG00000241484.10	154	142	133	126	102	143	134.717	0.473321	0.198627	2.38297	0.0171738	0.0609152
MRPS5	ENSG00000144029.14	397	501	453	346	443	394	424.237	0.472301	0.112069	4.21437	2.5e-05	0.000259359
NSUN5P1	ENSG00000291151.1|ENSG00000223705.12	479	446	509	396	441	418	451.873	0.471941	0.11042	4.27404	1.92e-05	0.00020608
ENSG00000283828	ENSG00000283828.1	28	21	12	15	20	18	18.9451	0.47186	0.485612	0.971682	0.331209	0.521244
LCORL	ENSG00000178177.17	1025	1020	1020	790	1020	877	963.111	0.471728	0.0736172	6.40784	1.48e-10	4.19e-09
ENSG00000268573	ENSG00000268573.1	272	306	297	264	302	200	275.138	0.471459	0.146534	3.21739	0.00129361	0.00750248
PIWIL2	ENSG00000197181.12	28	23	25	22	18	26	23.9386	0.471031	0.426499	1.10441	0.269413	0.453596
ENSG00000275734	ENSG00000275734.2	15	27	24	17	23	18	20.7578	0.470916	0.46031	1.02304	0.306289	0.495355
ENSG00000292277	ENSG00000292277.1	28	26	21	19	31	16	23.431	0.470775	0.432069	1.08958	0.275897	0.461149
HSPG2	ENSG00000142798.20	2425	2343	1923	1796	2216	1833	2094.71	0.470543	0.0588629	7.99388	1.31e-15	7.49e-14
ENSG00000288996	ENSG00000288996.2	52	37	20	38	23	32	33.9183	0.470246	0.404177	1.16346	0.244641	0.427074
ENSG00000257176	ENSG00000257176.3	50	48	58	44	51	42	49.2401	0.47014	0.296849	1.58377	0.113247	0.251564
ENSG00000272084	ENSG00000272084.1	22	19	16	16	22	12	17.832	0.470007	0.489637	0.959909	0.337101	0.528171
HYCC2	ENSG00000155744.10	899	915	888	684	881	805	849.112	0.469915	0.0766719	6.1289	8.85e-10	2.31e-08
ENSG00000207751	ENSG00000207751.4	18	26	15	17	15	19	18.4208	0.469843	0.484873	0.969003	0.332544	0.522948
AOC3	ENSG00000131471.7	239	261	309	209	246	256	255.581	0.46969	0.150995	3.11063	0.00186688	0.0101262
TAL1	ENSG00000162367.12	58	22	36	18	30	54	36.5083	0.469574	0.43141	1.08846	0.276391	0.461749
ENSG00000227782	ENSG00000227782.2	20	31	32	33	22	17	26.2645	0.46918	0.436246	1.0755	0.282153	0.468821
ENSG00000290047	ENSG00000290047.1	12	28	16	13	19	17	17.4745	0.469003	0.510442	0.918818	0.358191	0.549326
UCP3	ENSG00000175564.13	58	64	45	44	57	45	52.187	0.468896	0.28562	1.64168	0.100657	0.230796
FSCN1P1	ENSG00000261559.1	23	20	12	18	9	20	17.1805	0.468669	0.529523	0.885078	0.376115	0.566987
EIF4BP7	ENSG00000225031.1	423	412	402	318	398	369	388.828	0.468651	0.107064	4.3773	1.2e-05	0.000137236
ANXA9	ENSG00000143412.10	156	144	160	131	141	131	145.014	0.468625	0.176196	2.65968	0.00782158	0.0330806
ENSG00000286024	ENSG00000286024.3	43	14	17	25	20	19	23.1823	0.46827	0.489227	0.957163	0.338485	0.529298
HRK	ENSG00000135116.9	487	502	509	418	457	437	471.766	0.468099	0.102116	4.58402	4.56e-06	5.77e-05
ENSG00000288783	ENSG00000288783.1	8	22	22	22	12	11	16.507	0.467886	0.567753	0.8241	0.409883	0.600254
ICAM5	ENSG00000105376.5	1830	1786	1593	1310	1651	1604	1634.86	0.467856	0.0605206	7.73052	1.07e-14	5.57e-13
FASTKD5	ENSG00000215251.5	1185	1170	1117	881	1115	1051	1091.24	0.467843	0.0686785	6.81208	9.62e-12	3.27e-10
CYCSP10	ENSG00000232901.1	20	18	28	13	27	19	20.9007	0.467842	0.467527	1.00067	0.316984	0.506758
TAC1	ENSG00000006128.12	29	31	14	23	23	18	22.9868	0.467824	0.446903	1.04681	0.295186	0.482926
PRSS30P	ENSG00000291300.1|ENSG00000172460.20|ENSG00000283070.4	293	278	305	222	288	261	276.024	0.467547	0.131268	3.56178	0.000368355	0.0026054
WDR27	ENSG00000184465.16	2008	1913	1838	1472	1923	1666	1809.91	0.467338	0.0567318	8.23767	1.76e-16	1.06e-14
ENSG00000270240	ENSG00000270240.2	27	21	9	14	12	23	17.6869	0.467237	0.53424	0.874583	0.381801	0.5723
CORIN	ENSG00000145244.12	64	55	70	53	70	44	59.6834	0.467184	0.279688	1.67037	0.0948455	0.220632
RAPGEF3	ENSG00000079337.16	113	103	132	90	126	92	109.967	0.466742	0.211029	2.21175	0.0269842	0.0864267
ENSG00000258526	ENSG00000258526.8	38	19	31	12	25	41	27.7873	0.466549	0.459002	1.01644	0.309419	0.498904
ARMH4	ENSG00000139971.15	280	345	298	270	298	241	290.25	0.465386	0.131588	3.5367	0.000405163	0.00282357
PNN-AS1	ENSG00000259083.1	17	28	10	13	20	15	17.0243	0.465235	0.521261	0.89252	0.372114	0.563086
ENSG00000288833	ENSG00000288833.2	45	70	77	62	50	56	60.8671	0.464785	0.296296	1.56865	0.116729	0.257175
HGS	ENSG00000185359.14	5497	5388	4695	4224	4999	4441	4892.9	0.464645	0.0389456	11.9306	8.2e-33	1.54e-30
ENSG00000269069	ENSG00000269069.1	28	44	28	32	29	26	31.3345	0.46418	0.377981	1.22805	0.219429	0.398431
ZGRF1	ENSG00000138658.16	2465	2463	2434	1911	2572	2016	2318.08	0.464129	0.0591183	7.85085	4.13e-15	2.26e-13
CC2D1A	ENSG00000132024.18|ENSG00000288293.1	2865	2732	2527	2063	2640	2445	2554.22	0.463659	0.0507725	9.13208	6.72e-20	5.58e-18
XRCC2	ENSG00000196584.4	4051	3926	3737	3090	3783	3432	3686.18	0.463471	0.0423174	10.9523	6.48e-28	9.08e-26
TRAF6	ENSG00000175104.15	1114	1065	948	855	1025	868	982.788	0.462874	0.0709461	6.52431	6.83e-11	2.02e-09
DHPS	ENSG00000095059.17	176	178	160	140	195	119	161.52	0.46281	0.175908	2.63098	0.00851388	0.035375
PRKG1-AS1	ENSG00000236671.9	34	29	30	24	31	27	29.2861	0.462479	0.376455	1.22851	0.219256	0.398234
ENSG00000226744	ENSG00000226744.1	49	55	50	44	44	47	48.525	0.46205	0.294939	1.5666	0.117209	0.257856
PACRG	ENSG00000112530.13	25	49	28	20	49	22	31.8046	0.462029	0.413676	1.11688	0.264044	0.447956
LINC01126	ENSG00000279873.2	71	42	46	40	64	37	49.942	0.46179	0.31831	1.45075	0.146849	0.302325
CAMTA1-DT	ENSG00000237436.1	61	65	55	44	53	62	56.8979	0.461613	0.275518	1.67544	0.0938487	0.219026
SNORD19C	ENSG00000222345.1	65	54	51	51	65	34	53.4361	0.461605	0.299481	1.54135	0.123231	0.266708
ARVCF	ENSG00000099889.14	2439	2418	1956	1924	2078	1966	2139.33	0.460984	0.0600368	7.67835	1.61e-14	8.18e-13
ZFP36L1	ENSG00000185650.10	1346	1406	1274	1051	1355	1145	1266.88	0.460919	0.0624887	7.37604	1.63e-13	7.05e-12
CYP4F22	ENSG00000171954.13	92	79	76	71	63	82	77.8424	0.460645	0.244296	1.8856	0.0593484	0.157305
ENSG00000279738	ENSG00000279738.1	51	69	68	46	82	40	59.2826	0.460429	0.297875	1.54571	0.122174	0.265273
ENTPD4	ENSG00000197217.13	1521	1466	1467	1270	1371	1278	1404.91	0.460143	0.0665172	6.91765	4.59e-12	1.63e-10
NPHP3	ENSG00000113971.21	194	213	260	185	220	186	211.435	0.460132	0.163014	2.82265	0.00476283	0.0219939
MMP14	ENSG00000157227.14	127	98	109	89	124	83	105.286	0.460062	0.213401	2.15586	0.0310947	0.0965061
ENSG00000272572	ENSG00000272572.1	59	51	48	33	68	40	49.6074	0.459667	0.309159	1.48683	0.137059	0.288116
LINC02018	ENSG00000272690.6|ENSG00000288312.1	25	31	32	18	14	45	27.8567	0.459338	0.460781	0.996869	0.318828	0.508871
GABPB1-AS1	ENSG00000244879.10	1796	1947	1808	1423	1832	1650	1749.23	0.458963	0.0581995	7.88603	3.12e-15	1.74e-13
SPACA6	ENSG00000182310.16	233	187	217	150	200	214	201.214	0.45879	0.163385	2.80803	0.00498463	0.0228435
TOPORS	ENSG00000197579.8	1288	1297	1305	1002	1272	1166	1227.41	0.458698	0.0683324	6.71275	1.91e-11	6.22e-10
CRIP3	ENSG00000146215.14	59	46	50	46	55	36	48.8931	0.458543	0.302316	1.51677	0.129325	0.275945
NEFM	ENSG00000104722.14	6358	6668	5927	5082	6129	5506	5968.4	0.458131	0.0338101	13.5501	7.91e-42	2.35e-39
NXF1	ENSG00000162231.14	4907	4588	4083	3742	4347	3870	4273.14	0.457912	0.0448421	10.2117	1.76e-24	2.05e-22
PURB	ENSG00000146676.10	2153	2238	2068	1725	2091	1888	2035.89	0.457368	0.0506447	9.03093	1.7e-19	1.34e-17
ENSG00000218418	ENSG00000218418.2	46	30	33	31	33	32	34.3777	0.457171	0.357346	1.27935	0.200774	0.374607
SCG2	ENSG00000171951.5	16	30	16	14	26	15	19.3505	0.457129	0.487388	0.937916	0.348288	0.539141
ABCG1	ENSG00000160179.19	368	374	335	298	347	305	339.289	0.457099	0.112485	4.06364	4.83e-05	0.000460941
JSRP1	ENSG00000167476.10	144	151	97	96	129	120	122.682	0.457056	0.197757	2.3112	0.0208219	0.0705883
MIR3153	ENSG00000265112.1	48	49	45	49	35	40	44.8559	0.456812	0.318417	1.43463	0.151392	0.308898
TBC1D22A-DT	ENSG00000260708.2	321	352	320	228	349	305	312.853	0.456027	0.126694	3.59943	0.000318917	0.00230694
KLHL15	ENSG00000174010.10	2498	2522	2700	2100	2589	2161	2441.89	0.455814	0.0636668	7.15936	8.11e-13	3.13e-11
OSGIN1	ENSG00000140961.14	89	71	77	60	78	72	74.8124	0.455797	0.24103	1.89104	0.0586191	0.155749
ENSG00000285725	ENSG00000285725.1	35	19	14	16	24	20	21.2512	0.455727	0.472366	0.964775	0.334657	0.52547
GAS2L3	ENSG00000139354.11	623	675	778	554	692	600	658.095	0.455395	0.105515	4.31592	1.59e-05	0.00017591
GABARAPL1	ENSG00000139112.11	2007	1987	1928	1545	1942	1758	1868.89	0.455156	0.0550374	8.26994	1.34e-16	8.27e-15
MATR3	ENSG00000280987.4|ENSG00000015479.20	135	132	149	129	134	105	131.78	0.455032	0.191564	2.37536	0.0175321	0.0619028
B3GNT5	ENSG00000176597.12	360	407	373	304	334	368	359.865	0.454979	0.11871	3.83268	0.000126756	0.00105051
HSP90B1	ENSG00000166598.16	18654	19638	18244	14969	18369	16710	17838.1	0.454856	0.0311378	14.6079	2.5e-48	9.33e-46
ENSG00000217801	ENSG00000217801.13	28	32	41	20	42	29	32.0332	0.454658	0.384171	1.18348	0.236619	0.417521
ENSG00000270605	ENSG00000270605.1	371	468	410	357	431	318	394.04	0.45453	0.120753	3.76412	0.000167138	0.00132621
MEF2D	ENSG00000116604.19|ENSG00000291761.1	1647	1702	1473	1226	1541	1497	1518.95	0.454508	0.061139	7.43401	1.05e-13	4.68e-12
LINC00960	ENSG00000242516.4	92	98	91	77	83	88	88.7169	0.4545	0.219028	2.07508	0.0379789	0.112922
FAM131A	ENSG00000175182.15	639	608	552	485	604	503	566.907	0.454481	0.0898896	5.056	4.28e-07	6.81e-06
CCNT1	ENSG00000129315.12	3929	4123	3960	3331	3870	3429	3793.56	0.454256	0.0460518	9.86402	5.96e-23	6e-21
BCL3	ENSG00000069399.15	206	241	220	170	254	170	210.348	0.454164	0.155883	2.9135	0.00357404	0.0174082
NFKBIA	ENSG00000100906.12	627	649	552	527	636	454	575.739	0.453984	0.100189	4.53126	5.86e-06	7.23e-05
DTX1	ENSG00000135144.8	46	35	29	13	35	50	34.5102	0.453707	0.415456	1.09207	0.274803	0.45993
IRS4-AS1	ENSG00000237863.3	128	171	141	133	137	118	138.813	0.453679	0.185153	2.4503	0.0142737	0.0529441
CHD1-DT	ENSG00000248489.4	92	101	85	66	73	106	87.6305	0.453541	0.239202	1.89605	0.057953	0.1544
KRT35	ENSG00000197079.9	39	35	26	28	44	17	31.3488	0.453495	0.396747	1.14303	0.253024	0.435845
POFUT2	ENSG00000186866.17	1989	2055	1855	1431	2087	1729	1859.77	0.453239	0.0632601	7.16469	7.8e-13	3.02e-11
SF3A2	ENSG00000104897.10	4771	4628	3974	3434	4484	3930	4211.49	0.453028	0.0450674	10.0522	8.98e-24	9.83e-22
THBS3	ENSG00000169231.13	374	406	327	276	376	329	348.347	0.452989	0.114525	3.95536	7.64e-05	0.000681711
LINC00511	ENSG00000227036.10	45	42	65	51	59	26	48.4794	0.452922	0.346256	1.30805	0.190855	0.36359
ENSG00000254162	ENSG00000254162.1	14	24	28	17	23	19	20.9915	0.452818	0.465573	0.972605	0.330749	0.520875
C16orf95-DT	ENSG00000270006.4	18	41	12	17	34	12	21.9698	0.452414	0.517493	0.874242	0.381986	0.572392
ENSG00000235672	ENSG00000235672.1	15	14	17	15	18	8	14.5882	0.452284	0.550008	0.822322	0.410894	0.601308
MAP3K10	ENSG00000130758.8	1784	1661	1492	1395	1604	1368	1556.79	0.451991	0.0624705	7.23526	4.65e-13	1.88e-11
AKAP17A	ENSG00000197976.12|ENSG00000292343.1	4427	4527	4021	3402	4146	3945	4092.67	0.45179	0.0409537	11.0317	2.69e-28	3.86e-26
BET1-AS1	ENSG00000236861.6	25	24	26	18	28	21	23.7135	0.451648	0.420185	1.07488	0.282429	0.469153
UBXN7	ENSG00000163960.12	3003	3140	2891	2455	2981	2576	2852.27	0.451522	0.0453055	9.96618	2.14e-23	2.25e-21
SYVN1	ENSG00000162298.19	2201	2344	1962	1742	2148	1874	2050.63	0.451452	0.0511945	8.81837	1.16e-18	8.55e-17
YPEL2	ENSG00000175155.11	701	721	657	622	577	632	656.793	0.4513	0.0976078	4.6236	3.77e-06	4.85e-05
PHF24	ENSG00000122733.12	74	59	61	39	65	69	61.2209	0.451066	0.27835	1.6205	0.105125	0.238112
RBM48	ENSG00000127993.16	495	631	510	414	534	503	515.756	0.450991	0.103503	4.35725	1.32e-05	0.000148583
ENSG00000259865	ENSG00000259865.1	60	43	94	61	68	48	63.2312	0.450683	0.315403	1.42891	0.15303	0.311284
KCNS1	ENSG00000124134.9	26	27	29	16	23	34	25.971	0.450407	0.420772	1.07043	0.284425	0.471415
FAM157C	ENSG00000260528.6	41	63	32	29	54	38	42.4859	0.449659	0.340848	1.31924	0.18709	0.358859
RSPH9	ENSG00000172426.16	20	34	12	23	14	20	20.5917	0.449574	0.495953	0.906484	0.36468	0.55625
STARD5	ENSG00000172345.14	78	76	70	69	68	61	70.7999	0.44941	0.245697	1.82913	0.0673809	0.172458
SEC31B	ENSG00000075826.17	1216	1122	1088	855	1189	1009	1082.13	0.449305	0.0736337	6.1019	1.05e-09	2.7e-08
ENSG00000266896	ENSG00000266896.1	15	19	20	17	18	13	17.1384	0.449231	0.497632	0.902739	0.366665	0.557812
ENSG00000272501	ENSG00000272501.1	108	70	96	67	106	73	86.8664	0.448771	0.245356	1.82906	0.0673907	0.172458
MTDHP1	ENSG00000270948.1	24	9	12	10	26	5	14.1515	0.447769	0.634708	0.705473	0.480516	0.662729
RTBDN	ENSG00000132026.15	20	12	14	12	16	13	14.5389	0.447694	0.539965	0.829116	0.407039	0.597466
SHLD3	ENSG00000253251.3	172	175	161	115	166	172	160.478	0.447009	0.171657	2.60409	0.00921194	0.0374897
ZNF678	ENSG00000181450.18	1572	1703	1661	1387	1590	1414	1563.13	0.44689	0.0642433	6.95621	3.5e-12	1.25e-10
RN7SKP80	ENSG00000202058.1	34	28	11	20	22	22	22.7471	0.44686	0.464485	0.962054	0.336022	0.526858
GTF2E2	ENSG00000197265.9	883	966	786	727	862	750	831.327	0.446828	0.0761425	5.86832	4.4e-09	1.02e-07
SPAG9	ENSG00000008294.22	8451	8817	7984	6888	8118	7444	7983.03	0.446237	0.0323145	13.8092	2.24e-43	6.9e-41
MICE	ENSG00000273340.1|ENSG00000251581.1|ENSG00000248230.1|ENSG00000250154.1|ENSG00000228491.2|ENSG00000251197.1|ENSG00000249123.1	46	58	56	48	47	47	50.7555	0.44598	0.292996	1.52214	0.127974	0.273962
ZNF710-AS1	ENSG00000259291.2	257	254	218	204	204	237	230.331	0.4458	0.144949	3.07557	0.00210097	0.0111848
HES4	ENSG00000188290.11	5899	6013	5185	4626	5719	4868	5398.9	0.445581	0.0370454	12.028	2.53e-33	4.99e-31
SLC39A7	ENSG00000112473.19|ENSG00000226614.11|ENSG00000229802.11|ENSG00000227402.11|ENSG00000224399.11|ENSG00000206288.13	6074	6229	5499	4932	5656	5232	5626.58	0.44505	0.0360443	12.3473	5.04e-35	1.1e-32
COPG1	ENSG00000181789.14	6522	6460	5937	5276	5997	5546	5983.51	0.44492	0.0369727	12.0337	2.36e-33	4.7e-31
FHIP1A	ENSG00000164142.16	572	572	602	447	554	558	553.759	0.444523	0.0997793	4.45506	8.39e-06	9.97e-05
MRPL23-AS1	ENSG00000226416.3|ENSG00000288320.1	36	29	27	30	22	29	29.1254	0.444436	0.390324	1.13864	0.254855	0.437966
LGI1	ENSG00000108231.14	38	22	18	22	12	34	24.5807	0.444416	0.479639	0.926564	0.354153	0.54533
TTC14	ENSG00000163728.11	727	903	928	660	826	802	812.255	0.444402	0.101395	4.38286	1.17e-05	0.000134622
ENSG00000275807	ENSG00000275807.1	53	39	47	40	45	39	44.1205	0.443908	0.313595	1.41554	0.156909	0.316819
MBNL2	ENSG00000139793.21	996	983	946	844	941	819	926.335	0.443876	0.0746339	5.94737	2.72e-09	6.61e-08
SLC5A3	ENSG00000198743.7	1756	1920	1900	1512	1917	1561	1768.1	0.442865	0.0656625	6.74458	1.53e-11	5.05e-10
OSER1	ENSG00000132823.11	1622	1700	1474	1347	1543	1379	1516.61	0.442805	0.0576863	7.67607	1.64e-14	8.31e-13
ENSG00000278133	ENSG00000278133.1	174	215	186	139	217	160	181.777	0.442681	0.164445	2.69197	0.00710319	0.0306371
ITGA5	ENSG00000161638.11	1969	1957	1676	1582	1871	1536	1770.21	0.442674	0.0587203	7.53868	4.75e-14	2.28e-12
TRIB1	ENSG00000173334.4	1739	1848	1628	1505	1764	1380	1649.74	0.442378	0.064466	6.86219	6.78e-12	2.37e-10
TESK2	ENSG00000070759.17	341	335	294	240	320	306	306.556	0.442355	0.121776	3.63252	0.000280671	0.00207571
CCDC62	ENSG00000130783.14	75	77	69	57	69	71	69.9223	0.442328	0.244915	1.80605	0.0709111	0.178809
CEBPG	ENSG00000153879.9	3578	3735	3417	2874	3467	3233	3396.91	0.441983	0.042643	10.3647	3.59e-25	4.31e-23
C11orf96	ENSG00000187479.9	269	247	219	215	250	190	232.369	0.441905	0.14231	3.10523	0.00190129	0.010281
DNAH1	ENSG00000114841.18	1294	1200	903	997	1089	926	1070.62	0.441819	0.0891338	4.9568	7.17e-07	1.09e-05
ENSG00000289015	ENSG00000289015.1	74	69	45	41	69	58	59.033	0.441645	0.282454	1.5636	0.117911	0.258654
CRLF3	ENSG00000176390.12	515	536	563	414	602	436	512.191	0.441454	0.109539	4.0301	5.58e-05	0.000520395
CRKL	ENSG00000099942.13	9185	9518	8940	7509	9128	8061	8757.25	0.441397	0.0338086	13.0558	5.89e-39	1.52e-36
TBC1D10A	ENSG00000099992.16	353	299	251	242	303	260	285.018	0.441224	0.132229	3.33681	0.000847458	0.00528192
ZNF747-DT	ENSG00000235560.4	78	83	58	52	83	61	68.9094	0.441197	0.255114	1.72941	0.0837353	0.201905
ENSG00000232043	ENSG00000232043.1	15	8	23	14	20	8	14.8236	0.440991	0.586827	0.751483	0.452362	0.638841
ABHD16A	ENSG00000204427.12|ENSG00000235676.9|ENSG00000231488.9|ENSG00000224552.9|ENSG00000236063.9|ENSG00000206403.11|ENSG00000230475.9	81	60	65	57	67	60	65.2991	0.440901	0.259063	1.70191	0.0887731	0.210518
TAMALIN	ENSG00000161835.11	68	90	59	65	62	65	68.436	0.440768	0.257861	1.70932	0.0873912	0.208227
ENSG00000258525	ENSG00000258525.2	41	30	47	25	45	37	37.6304	0.440505	0.355085	1.24056	0.214767	0.392974
GPER1	ENSG00000164850.16	91	68	69	71	73	59	72.2358	0.440439	0.25171	1.74979	0.0801552	0.195588
ENSG00000287104	ENSG00000287104.2	158	137	109	100	154	108	127.324	0.440405	0.19601	2.24685	0.0246498	0.0805672
FN3K	ENSG00000167363.14	89	87	37	58	68	62	66.5605	0.440273	0.29321	1.50156	0.13321	0.282104
ENSG00000284630	ENSG00000284630.1	30	19	22	8	21	35	22.4804	0.439861	0.499145	0.881229	0.378194	0.569085
ABHD17AP1	ENSG00000198658.4	18	22	22	13	24	19	19.6588	0.439833	0.46583	0.944192	0.345072	0.536105
GOSR2	ENSG00000108433.17	1142	1079	907	822	1001	967	988.574	0.43974	0.0752232	5.8458	5.04e-09	1.15e-07
PAXIP1-DT	ENSG00000273344.2	818	933	865	720	912	712	829.301	0.439529	0.0836063	5.25713	1.46e-07	2.57e-06
ENSG00000287670	ENSG00000287670.1	32	59	38	28	38	49	40.6884	0.439406	0.35078	1.25265	0.210332	0.387263
ZNG1C	ENSG00000196873.16	469	223	311	260	254	378	318.478	0.43918	0.370507	1.18535	0.235879	0.41672
ENSG00000279970	ENSG00000279970.1	45	35	51	25	50	44	41.7455	0.438958	0.342038	1.28336	0.199365	0.372971
RANBP3L	ENSG00000164188.9	13	21	26	18	20	16	19.1985	0.438467	0.485447	0.903224	0.366407	0.557631
RPL23P2	ENSG00000176054.6|ENSG00000291528.1	21	23	18	15	14	26	19.6203	0.437754	0.47828	0.915269	0.36005	0.551165
NWD1	ENSG00000188039.17	17	23	21	17	25	13	19.3414	0.437733	0.474575	0.922368	0.356337	0.547441
TTLL9	ENSG00000131044.19	23	12	9	7	9	23	13.8407	0.437144	0.62122	0.703686	0.481628	0.66374
DNAJC25	ENSG00000059769.20	398	481	414	306	433	422	409.605	0.436933	0.116818	3.74028	0.000183814	0.00144219
ENSG00000269846	ENSG00000269846.1	15	12	19	10	20	12	14.6874	0.436735	0.547941	0.797047	0.425424	0.615375
ZMYM5	ENSG00000132950.19	596	535	443	418	528	462	497.534	0.436547	0.101895	4.28428	1.83e-05	0.000198514
C16orf86	ENSG00000159761.15	79	83	53	50	70	72	67.6848	0.436428	0.261231	1.67066	0.0947893	0.220632
ENSG00000278987	ENSG00000278987.1	27	24	30	27	32	14	25.8169	0.436421	0.428167	1.01928	0.308071	0.497228
PCDH8	ENSG00000136099.13	57	90	46	51	66	55	60.6408	0.435667	0.285365	1.5267	0.126836	0.272297
MAP1B	ENSG00000131711.15	1922	1953	1962	1539	2107	1615	1854.16	0.435563	0.0667453	6.52574	6.77e-11	2.01e-09
ENSG00000269954	ENSG00000269954.2	57	48	56	29	71	47	51.1079	0.435482	0.315618	1.37978	0.167655	0.331976
ENSG00000280018	ENSG00000280018.4	17	7	29	16	13	19	17.2324	0.43543	0.567191	0.767695	0.442668	0.63043
NAPSA	ENSG00000131400.9	56	51	69	55	54	49	56.2764	0.435397	0.286595	1.51921	0.128711	0.275042
SNORA71B	ENSG00000235408.6	54	50	33	42	46	34	43.182	0.435144	0.322335	1.34997	0.177025	0.345146
ENSG00000226530	ENSG00000226530.4	384	397	385	322	395	330	370.243	0.435101	0.109996	3.95562	7.63e-05	0.000681658
DNAJA4	ENSG00000140403.13	102	61	45	52	73	61	65.4517	0.435058	0.292875	1.48547	0.137418	0.288592
RFX3-DT	ENSG00000232104.5	96	70	110	58	86	106	88.2824	0.435034	0.261412	1.66417	0.0960783	0.22281
PRPS1P2	ENSG00000232630.1	71	91	64	53	66	83	71.43	0.433932	0.258083	1.68137	0.0926913	0.217146
ENSG00000248367	ENSG00000248367.2	107	82	81	61	90	92	85.5702	0.433707	0.234946	1.84599	0.0648943	0.167617
SERHL2	ENSG00000183569.18	311	302	289	229	300	282	286.279	0.433638	0.124564	3.48123	0.000499109	0.00336841
ENSG00000246575	ENSG00000246575.2	36	22	13	24	24	15	22.3158	0.432845	0.473682	0.913788	0.360828	0.552158
ENSG00000268087	ENSG00000268087.1	34	36	45	37	31	35	36.8054	0.432834	0.35041	1.23522	0.216748	0.395318
PIP4P1	ENSG00000165782.11|ENSG00000291802.1	1598	1657	1533	1298	1563	1439	1520.16	0.432808	0.0572108	7.56514	3.87e-14	1.89e-12
ADNP2	ENSG00000101544.9	3024	2827	2556	2377	2826	2341	2666.16	0.432682	0.052821	8.19148	2.58e-16	1.54e-14
USP36	ENSG00000055483.20	4551	4231	3884	3388	4216	3774	4017.6	0.432644	0.0439994	9.83296	8.12e-23	8.13e-21
THUMPD3-AS1	ENSG00000206573.11	1384	1195	1130	932	1210	1194	1176.8	0.4317	0.07867	5.48749	4.08e-08	8.01e-07
MINCR	ENSG00000253716.8	370	341	362	299	317	347	341.656	0.431534	0.122991	3.50868	0.000450338	0.00309895
ANKRD53	ENSG00000144031.12	18	11	22	20	5	20	16.4616	0.431193	0.59109	0.729489	0.465703	0.65065
DLEU2L	ENSG00000116652.6	27	54	32	21	41	40	35.6333	0.431157	0.379165	1.13712	0.255487	0.438643
ENSG00000255182	ENSG00000255182.2	181	141	169	153	166	123	156.531	0.430854	0.183209	2.35171	0.0186873	0.0650898
LINC02614	ENSG00000241288.8	95	88	88	79	94	71	86.1613	0.430589	0.223525	1.92636	0.0540601	0.146547
LINC01409	ENSG00000237491.10	68	58	79	68	71	46	65.5979	0.43053	0.277673	1.55049	0.121023	0.263526
RNPC3	ENSG00000185946.16	1104	1150	1152	925	1213	939	1083.71	0.430339	0.076673	5.61265	1.99e-08	4.13e-07
HSPB1	ENSG00000106211.10	3744	3390	3102	2898	3358	2937	3248.81	0.43024	0.0511667	8.4086	4.15e-17	2.66e-15
MIR4435-2HG	ENSG00000172965.17	218	184	223	165	197	202	199.429	0.429929	0.159173	2.70102	0.00691268	0.0299787
ENSG00000262692	ENSG00000262692.1	23	33	31	27	25	26	27.7422	0.429786	0.395484	1.08674	0.277154	0.462671
ENSG00000278991	ENSG00000278991.1	9	10	26	26	9	5	14.7142	0.429701	0.676257	0.635411	0.525161	0.700908
UBAP1L	ENSG00000246922.10	76	82	75	59	77	74	74.0229	0.429584	0.238208	1.8034	0.0713249	0.179697
LMBR1L	ENSG00000139636.16	1610	1544	1471	1235	1548	1385	1469.81	0.429294	0.0592609	7.24414	4.35e-13	1.77e-11
RGPD4	ENSG00000196862.10	28	32	26	25	25	27	27.3041	0.429163	0.390307	1.09955	0.271527	0.456104
PGM5P2	ENSG00000290923.1|ENSG00000277778.4	15	21	23	14	13	26	18.8782	0.428963	0.500777	0.856593	0.39167	0.581875
CFAP126	ENSG00000188931.4	308	287	276	210	305	273	276.76	0.427768	0.130619	3.27494	0.00105685	0.00631297
RPL12P4	ENSG00000185834.10	103	130	116	89	128	99	110.934	0.427665	0.201737	2.11992	0.034013	0.103654
ALDOA	ENSG00000149925.22	275	335	306	255	340	234	291.361	0.427573	0.136809	3.12533	0.00177604	0.00974513
STXBP2	ENSG00000076944.18	244	265	220	182	249	227	231.295	0.427009	0.138328	3.08693	0.00202237	0.0108487
ENSG00000291250	ENSG00000291250.1	113	105	74	72	114	78	92.2318	0.426388	0.228932	1.86251	0.0625307	0.163415
ENSG00000289207	ENSG00000289207.1	37	41	37	36	31	36	36.6343	0.4263	0.341689	1.24763	0.212168	0.389642
PIM3	ENSG00000198355.5	4286	4300	3692	3373	3963	3717	3899.17	0.426288	0.0416006	10.2472	1.22e-24	1.44e-22
CDKN1C	ENSG00000129757.15|ENSG00000273707.4	284	263	243	266	253	190	251.356	0.425527	0.152681	2.78703	0.0053194	0.0240754
ENSG00000280128	ENSG00000280128.1	130	116	95	91	124	93	108.074	0.425498	0.203308	2.09287	0.0363606	0.109138
MCEE	ENSG00000124370.11	372	434	449	328	450	362	400.429	0.425245	0.119616	3.55509	0.000377851	0.00266289
SNX32	ENSG00000172803.18	130	129	115	89	147	104	118.73	0.424834	0.19689	2.15772	0.0309494	0.0961407
TMEM92	ENSG00000167105.8	5	16	22	6	18	16	13.8641	0.42446	0.632101	0.671507	0.501898	0.681647
RBM12B-AS1	ENSG00000279331.1	58	34	42	41	45	35	42.7188	0.424376	0.33078	1.28296	0.199507	0.373118
CTC-338M12.4	ENSG00000233937.9	441	434	391	325	415	404	402.529	0.424245	0.106516	3.98291	6.81e-05	0.00061701
LZTS3	ENSG00000088899.16	1675	1564	1298	1304	1523	1262	1440.29	0.42361	0.0696266	6.08402	1.17e-09	2.99e-08
ENSG00000290928	ENSG00000290928.1	184	174	204	165	158	184	179.849	0.423536	0.170816	2.47948	0.0131573	0.0497232
NORAD	ENSG00000260032.2	10378	10989	9975	8299	10743	9346	9975.12	0.423391	0.0345802	12.2438	1.81e-34	3.83e-32
MIRLET7BHG	ENSG00000197182.16	21	36	26	16	37	23	26.2919	0.423366	0.424211	0.998009	0.318275	0.508266
TMSB15B-AS1	ENSG00000231728.5	62	37	44	40	43	46	45.5849	0.423246	0.319424	1.32503	0.185162	0.35637
ZNF121	ENSG00000197961.12	3583	3633	3353	2802	3548	3216	3364.08	0.423092	0.0430317	9.83209	8.19e-23	8.15e-21
SLC2A3	ENSG00000059804.17	521	626	429	411	521	489	499.281	0.422336	0.107943	3.91257	9.13e-05	0.000790863
ENSG00000276248	ENSG00000276248.1	74	105	100	70	87	96	89.095	0.421742	0.234396	1.79927	0.0719755	0.180783
PHB1P12	ENSG00000230585.2	19	12	17	19	12	12	15.4057	0.421621	0.541125	0.779157	0.435887	0.624883
NFYC-AS1	ENSG00000272145.2	138	155	134	95	148	145	135.779	0.421563	0.186994	2.25442	0.0241696	0.0793091
ENSG00000272316	ENSG00000272316.1	212	251	273	213	244	211	235.514	0.421552	0.150348	2.80383	0.00504995	0.0230945
ZNF460	ENSG00000197714.9	171	152	132	104	159	150	144.498	0.421338	0.181578	2.32042	0.0203183	0.069337
COPB2	ENSG00000184432.11	5681	5906	5434	4660	5617	5132	5422.04	0.421294	0.0362541	11.6206	3.24e-31	5.73e-29
LINC01976	ENSG00000261514.2	82	68	56	55	67	64	65.3907	0.421043	0.258084	1.63142	0.102802	0.234455
NGFR	ENSG00000064300.9	266	313	237	207	283	249	259.022	0.420882	0.134223	3.13569	0.00171452	0.00944607
ENSG00000276570	ENSG00000276570.1	59	95	58	50	63	78	67.1472	0.420652	0.276642	1.52057	0.128369	0.274539
LRRC59	ENSG00000108829.10	8261	8523	7282	6561	7996	7218	7655.58	0.420471	0.0326417	12.8814	5.73e-38	1.39e-35
IMPDH1P8	ENSG00000224728.1	71	50	23	39	60	31	45.2133	0.420343	0.370362	1.13495	0.256396	0.439536
ARL17A	ENSG00000185829.19	447	489	631	418	530	484	503.339	0.420022	0.131606	3.19152	0.00141528	0.00808204
POLK	ENSG00000122008.16	1082	1270	1142	1022	1132	1007	1114.09	0.419917	0.0747336	5.61885	1.92e-08	4e-07
UNC5CL	ENSG00000124602.10	196	165	131	116	195	137	155.932	0.419824	0.186183	2.25491	0.0241393	0.0792578
ENSG00000289074	ENSG00000289074.2	118	103	94	77	122	88	100.126	0.419816	0.213041	1.97059	0.0487711	0.136572
SOCS4	ENSG00000180008.9	3117	3112	3308	2651	3215	2806	3048.6	0.419304	0.0578825	7.24404	4.36e-13	1.77e-11
MKI67	ENSG00000148773.14	13525	13404	11903	9945	13440	11898	12362.5	0.419238	0.0388628	10.7876	3.94e-27	5.39e-25
METTL22	ENSG00000067365.15	1119	1004	849	923	973	785	945.187	0.418619	0.0914455	4.5778	4.7e-06	5.94e-05
ENSG00000279452	ENSG00000279452.1	16	25	8	16	20	8	15.3607	0.418557	0.569995	0.734317	0.462756	0.648353
ENSG00000280431	ENSG00000280431.1	29	31	11	13	24	27	22.2568	0.418497	0.478569	0.874475	0.38186	0.5723
RPL13AP22	ENSG00000243517.1|ENSG00000282388.1	28	29	28	22	25	30	27.1344	0.41841	0.393481	1.06335	0.287621	0.475062
MUC20-OT1	ENSG00000242086.8|ENSG00000282953.1|ENSG00000280993.2|ENSG00000281794.2|ENSG00000281603.2|ENSG00000280512.2|ENSG00000281915.2|ENSG00000281060.2	286	302	281	229	315	247	276.966	0.418395	0.127494	3.28168	0.00103192	0.00619055
TMCO3	ENSG00000150403.18	1574	1508	1459	1220	1481	1421	1448.65	0.417902	0.0618962	6.75166	1.46e-11	4.83e-10
RELT	ENSG00000054967.13	778	879	761	676	795	721	770.584	0.417706	0.0786319	5.31216	1.08e-07	1.97e-06
ENSG00000274943	ENSG00000274943.1	85	73	74	67	84	60	74.0056	0.417633	0.242754	1.7204	0.0853606	0.204725
MFSD14A	ENSG00000156875.14	62	71	58	50	59	64	60.8218	0.417014	0.264276	1.57795	0.114577	0.253747
ENSG00000272328	ENSG00000272328.1	25	13	18	15	19	17	17.901	0.416929	0.494552	0.843043	0.399204	0.58942
ENSG00000280273	ENSG00000280273.2	19	14	15	19	12	12	15.3631	0.416922	0.53601	0.777825	0.436672	0.625622
CEP170P1	ENSG00000154608.14	39	39	30	34	28	35	34.3821	0.416637	0.355458	1.17211	0.241151	0.422928
NFKB2	ENSG00000077150.21	1945	2097	1971	1717	1960	1781	1919.78	0.416529	0.0563294	7.39453	1.42e-13	6.18e-12
ENSG00000289349	ENSG00000289349.1	18	23	38	24	20	28	25.6053	0.416337	0.443654	0.938428	0.348025	0.538972
ENSG00000291159	ENSG00000291159.1	61	81	90	57	75	80	74.4188	0.415973	0.257292	1.61673	0.105936	0.239422
PKD1P6-NPIPP1	ENSG00000270580.5	59	61	61	47	62	56	57.8253	0.415524	0.26894	1.54505	0.122335	0.265492
CEMIP	ENSG00000103888.17	56	55	61	52	50	54	55.1305	0.415294	0.280668	1.47966	0.138964	0.290809
AGER	ENSG00000204305.16|ENSG00000231268.9|ENSG00000234729.9|ENSG00000229058.10|ENSG00000230514.11|ENSG00000206320.12|ENSG00000237405.10	196	175	163	153	165	166	170.374	0.415003	0.160844	2.58016	0.00987555	0.0396439
CHMP1B	ENSG00000255112.3	1014	1042	835	767	965	893	919.953	0.414805	0.0749357	5.53547	3.1e-08	6.27e-07
XYLT1	ENSG00000103489.12|ENSG00000285395.3	136	140	86	83	131	115	114.551	0.414612	0.212483	1.95127	0.0510245	0.140691
MRPL45P2	ENSG00000291120.1	53	62	37	39	56	43	48.1157	0.414559	0.303996	1.3637	0.172662	0.339129
BAALC	ENSG00000164929.17	18	36	25	19	28	25	25.1351	0.414466	0.424768	0.975747	0.32919	0.519539
SPAG4	ENSG00000061656.11	182	218	220	167	185	212	198.565	0.414052	0.162175	2.55311	0.0106765	0.0422623
IGLVIVOR22-1	ENSG00000271138.1	68	47	29	35	44	51	45.5365	0.413793	0.338423	1.22271	0.22144	0.400953
ZKSCAN8	ENSG00000198315.11	3937	3842	3772	3090	3997	3458	3691.2	0.413223	0.0462541	8.93375	4.12e-19	3.15e-17
LINC02449	ENSG00000215241.4	34	55	27	32	54	20	36.6178	0.412859	0.391413	1.05479	0.29152	0.478852
EMP3	ENSG00000142227.11	568	550	528	418	564	521	525.677	0.412459	0.0958459	4.30336	1.68e-05	0.000184672
NDRG4	ENSG00000103034.15	2060	2027	1735	1624	2010	1666	1855.87	0.412397	0.0560195	7.36167	1.82e-13	7.82e-12
EPX	ENSG00000121053.6	24	40	34	35	34	20	31.36	0.412293	0.39235	1.05083	0.293337	0.480934
ENSG00000256897	ENSG00000256897.1	20	13	18	10	19	18	16.336	0.412108	0.517684	0.79606	0.425997	0.615798
CALM2P2	ENSG00000229097.1	32	29	34	26	34	27	30.4509	0.412028	0.371401	1.10939	0.267263	0.451363
HLA-DPB1	ENSG00000223865.11|ENSG00000236693.11|ENSG00000230708.10|ENSG00000237710.10|ENSG00000229295.11|ENSG00000230763.11|ENSG00000215048.13|ENSG00000226826.10	106	70	95	75	80	92	86.9885	0.41199	0.241405	1.70663	0.0878908	0.209048
ENSG00000270108	ENSG00000270108.1	22	30	19	28	12	23	22.6309	0.411955	0.470361	0.875826	0.381125	0.571883
ENSG00000255050	ENSG00000255050.1	23	14	13	17	13	15	15.9486	0.411657	0.525549	0.783289	0.433457	0.622602
EFHD2-AS1	ENSG00000228140.2	12	16	26	10	17	23	17.486	0.41151	0.531672	0.773992	0.438935	0.627147
FANCB	ENSG00000181544.16	652	655	738	569	702	601	655.955	0.411446	0.0971135	4.23675	2.27e-05	0.000237343
ADM2	ENSG00000128165.9	141	167	149	113	173	133	145.889	0.411081	0.17762	2.31438	0.0206467	0.0702117
COL19A1	ENSG00000082293.13	86	97	93	75	92	85	88.3029	0.410824	0.218998	1.87593	0.0606651	0.159683
UPK1A	ENSG00000105668.8	14	15	18	13	15	15	15.1075	0.410702	0.52504	0.78223	0.43408	0.623111
PKNOX1	ENSG00000160199.15	844	802	760	690	791	711	768.986	0.410632	0.0783638	5.24007	1.61e-07	2.79e-06
ENSG00000270681	ENSG00000270681.1	125	117	115	82	109	135	114.139	0.410353	0.209061	1.96284	0.0496653	0.138292
H3C9P	ENSG00000220875.1	14	19	20	18	26	5	16.996	0.410161	0.562116	0.729673	0.46559	0.650645
ENSG00000276916	ENSG00000276916.1	21	21	10	18	20	9	16.4293	0.41006	0.534981	0.766495	0.443382	0.631036
C3	ENSG00000125730.18	349	350	341	305	313	328	332.922	0.410044	0.119666	3.42657	0.000611263	0.00400199
ENSG00000258515	ENSG00000258515.1	46	44	41	43	29	46	41.952	0.410033	0.335156	1.22341	0.221176	0.400558
ENSG00000223886	ENSG00000223886.3	73	91	74	67	81	69	75.9646	0.409765	0.23644	1.73306	0.0830844	0.200778
SNHG30	ENSG00000267321.4	370	395	372	321	369	347	363.739	0.40969	0.110383	3.71155	0.000205995	0.00159409
SYT15B	ENSG00000277758.6|ENSG00000288175.3	270	295	303	250	260	281	278.35	0.409593	0.135239	3.02866	0.00245643	0.0127403
H2AC19	ENSG00000288859.1	26	28	19	17	31	19	23.1587	0.409449	0.432544	0.946607	0.343839	0.534711
HMBOX1	ENSG00000147421.18	402	337	300	275	316	354	331.509	0.409419	0.130205	3.14442	0.00166419	0.00920346
ENSG00000290993	ENSG00000290993.1	881	920	785	687	862	811	825.455	0.408894	0.0757113	5.4007	6.64e-08	1.26e-06
ENSG00000249456	ENSG00000249456.1	24	37	25	35	20	22	27.4743	0.408162	0.421701	0.967894	0.333097	0.523631
GPC2	ENSG00000213420.8	477	547	455	462	438	442	472.704	0.408037	0.108669	3.75488	0.000173427	0.0013699
FADS3	ENSG00000221968.9	785	724	682	631	782	591	700.361	0.407928	0.088942	4.58645	4.51e-06	5.71e-05
HDAC10	ENSG00000100429.18	51	43	26	30	39	40	38.0374	0.407788	0.348009	1.17178	0.241287	0.423116
SLCO5A1-AS1	ENSG00000246528.4	26	29	31	22	30	27	27.5885	0.407523	0.389734	1.04564	0.295726	0.483493
CTNNAL1	ENSG00000119326.15	2707	3011	2653	2351	2831	2468	2676.4	0.407315	0.0485123	8.39613	4.61e-17	2.94e-15
PRRC1	ENSG00000164244.21	2658	2965	2875	2459	2901	2420	2723.12	0.407032	0.0593812	6.85455	7.15e-12	2.48e-10
ZUP1	ENSG00000153975.10	1765	1764	1681	1344	1793	1639	1666.95	0.407008	0.0606014	6.71614	1.87e-11	6.1e-10
KCNH2	ENSG00000055118.17	674	599	636	506	691	557	611.565	0.406803	0.0952745	4.2698	1.96e-05	0.000209397
BANP	ENSG00000172530.22	989	957	801	774	937	797	876.745	0.406741	0.0759398	5.35611	8.5e-08	1.58e-06
FEM1A	ENSG00000141965.5	223	206	177	184	183	184	193.644	0.40642	0.154102	2.63734	0.00835595	0.034829
ARL5B	ENSG00000165997.5	2992	3376	3424	2862	3211	2892	3142.39	0.40632	0.100844	4.02918	5.6e-05	0.000521965
KLF7	ENSG00000118263.16	490	610	547	470	555	482	527.352	0.406189	0.10132	4.00898	6.1e-05	0.000559952
EDNRB-AS1	ENSG00000225579.2	17	16	19	13	20	15	16.6937	0.406077	0.499861	0.81238	0.416574	0.607034
DKK1	ENSG00000107984.10	59	55	49	51	59	39	52.0938	0.405902	0.289767	1.40079	0.161277	0.322849
BABAM1	ENSG00000105393.16	560	577	479	416	526	535	515.997	0.405745	0.0987391	4.10927	3.97e-05	0.000387811
WAPL-DT	ENSG00000227896.2	190	189	154	130	168	189	170.1	0.405523	0.168715	2.40359	0.0162349	0.0585249
TRIM73	ENSG00000178809.12	54	28	46	26	39	53	41.1912	0.405518	0.364654	1.11206	0.266112	0.45006
DNAAF3	ENSG00000167646.14	182	216	164	157	200	157	179.275	0.405424	0.15843	2.55901	0.010497	0.0416366
CALCOCO1	ENSG00000012822.16	2087	1980	1877	1666	2002	1773	1902.42	0.405323	0.0535367	7.57093	3.71e-14	1.81e-12
ENSG00000230551	ENSG00000230551.4	361	335	382	263	385	346	346.086	0.405287	0.127551	3.17746	0.00148573	0.00839408
TCERG1	ENSG00000113649.14	7380	7526	7130	6359	7360	6449	7057.8	0.404985	0.0380699	10.6379	1.99e-26	2.61e-24
ENSG00000291272	ENSG00000291272.1	163	196	204	161	205	152	180.804	0.404924	0.167539	2.41689	0.0156536	0.0568216
ENSG00000288271	ENSG00000288271.1	79	58	40	59	52	49	56.3147	0.404518	0.299937	1.34867	0.177442	0.345573
SEC61A1	ENSG00000058262.11	9989	9729	8945	8116	9420	8682	9173.09	0.404368	0.0331399	12.2019	3.04e-34	6.34e-32
PRORSD1P	ENSG00000162997.15	95	83	79	85	104	47	82.2257	0.403971	0.264377	1.52801	0.12651	0.271792
ZNF628	ENSG00000197483.11	484	493	420	395	505	381	446.467	0.403609	0.103899	3.88465	0.000102478	0.000872896
TMEM88B	ENSG00000205116.4	22	13	12	10	27	7	14.9329	0.403597	0.587349	0.687151	0.491988	0.673145
TSPY26P	ENSG00000235217.6	48	32	36	21	51	36	37.0809	0.402979	0.365035	1.10394	0.269617	0.453822
SEC13	ENSG00000157020.18	5087	5469	4581	4339	5026	4481	4840.39	0.402864	0.0400079	10.0696	7.53e-24	8.29e-22
HECA	ENSG00000112406.5	1155	1147	1071	913	1166	1018	1080.1	0.402784	0.0664389	6.06246	1.34e-09	3.4e-08
MBD6	ENSG00000166987.15	1710	1511	1328	1182	1638	1360	1453.63	0.402574	0.072471	5.55497	2.78e-08	5.64e-07
PLEKHD1	ENSG00000175985.10	25	18	19	15	21	21	19.85	0.402518	0.46105	0.873047	0.382637	0.572975
ENSG00000288999	ENSG00000288999.2	105	94	91	67	126	76	92.718	0.402514	0.232541	1.73094	0.0834623	0.201413
LRRC36	ENSG00000159708.18	42	34	34	24	47	31	35.1564	0.402386	0.356422	1.12896	0.258915	0.442162
GP1BA	ENSG00000185245.9	130	167	153	125	161	128	144.294	0.402072	0.179094	2.24504	0.0247659	0.0808455
ADAMTSL4	ENSG00000143382.16	127	104	94	81	119	99	103.834	0.401935	0.208625	1.92659	0.0540305	0.146491
RAB30-DT	ENSG00000246067.10	354	349	285	282	342	281	315.678	0.401911	0.119686	3.35805	0.000784944	0.0049504
TMEM86B	ENSG00000180089.6	32	19	22	25	28	14	23.3976	0.40183	0.448858	0.895228	0.370665	0.56171
ACVR1C	ENSG00000123612.16	113	137	156	126	130	117	130.886	0.40181	0.198322	2.02604	0.0427602	0.123345
ENSG00000271776	ENSG00000271776.1	38	49	30	38	46	23	37.2305	0.401672	0.359543	1.11717	0.26392	0.447833
GOLGA4	ENSG00000144674.19	3890	3869	3828	3241	3786	3614	3718.44	0.400919	0.0473021	8.47572	2.34e-17	1.54e-15
ENSG00000260257	ENSG00000260257.2	97	91	104	98	85	84	94.0625	0.400765	0.224772	1.78298	0.0745891	0.185863
HSD11B1L	ENSG00000167733.14	470	462	382	372	439	393	420.175	0.400473	0.103495	3.86947	0.00010907	0.00092092
PCOLCE-AS1	ENSG00000224729.6	49	50	27	29	40	46	39.9816	0.400425	0.344464	1.16246	0.245049	0.427616
FOXD2-AS1	ENSG00000237424.1	706	657	549	490	655	611	611.046	0.400347	0.0940622	4.25619	2.08e-05	0.000220259
RAC1P2	ENSG00000249936.3	79	48	91	55	92	57	70.5558	0.400322	0.291311	1.37421	0.169377	0.33444
MSTO2P	ENSG00000203761.5	570	624	611	490	633	540	579.347	0.400294	0.0930787	4.3006	1.7e-05	0.000186638
FAM88F	ENSG00000226007.3	28	48	37	24	36	44	36.1679	0.400239	0.364517	1.098	0.272205	0.456935
TCEAL9	ENSG00000185222.10	2394	2511	2371	1908	2465	2325	2333.49	0.400047	0.0551016	7.26017	3.87e-13	1.59e-11
GOLGA6L9	ENSG00000197978.10|ENSG00000274320.2	164	159	151	111	197	132	151.776	0.399081	0.18292	2.18172	0.0291303	0.0917368
ENSG00000268575	ENSG00000268575.1	40	48	57	33	43	58	46.7933	0.398858	0.32464	1.22861	0.219216	0.398234
MED15	ENSG00000099917.17	5649	5468	4689	4516	5216	4761	5059.36	0.398804	0.041877	9.52322	1.68e-21	1.55e-19
TAS2R4	ENSG00000127364.4	14	21	14	18	21	6	15.6422	0.398607	0.559632	0.712267	0.4763	0.659627
BCAN	ENSG00000132692.19	29	46	14	20	30	31	28.0402	0.398476	0.434147	0.917836	0.358705	0.549826
MYO9B	ENSG00000099331.14	3317	3098	2681	2466	3135	2762	2911.05	0.398472	0.0512363	7.77713	7.42e-15	3.93e-13
CA8	ENSG00000178538.10	1999	2181	2063	1790	2095	1858	2004.23	0.398471	0.0564407	7.05999	1.67e-12	6.18e-11
ENSG00000272341	ENSG00000272341.1	276	275	264	215	278	258	261.477	0.398161	0.129124	3.08355	0.00204544	0.0109423
ENSG00000255389	ENSG00000255389.1	84	62	116	78	107	60	85.0754	0.397966	0.277267	1.43532	0.151197	0.308737
ENSG00000258559	ENSG00000258559.2	38	56	39	38	45	39	42.5126	0.39783	0.319296	1.24596	0.212779	0.390369
ENSG00000262482	ENSG00000262482.1	9	18	20	16	11	16	15.2324	0.397677	0.554287	0.717456	0.473092	0.656729
PURG	ENSG00000172733.12	173	171	172	157	151	165	165.936	0.397538	0.166964	2.38098	0.0172668	0.0611703
SPICE1	ENSG00000163611.11	94	107	113	84	105	101	101.08	0.397052	0.210162	1.88927	0.0588561	0.156189
COA6-AS1	ENSG00000231663.3	75	75	57	69	52	67	66.2828	0.396959	0.267936	1.48155	0.138461	0.289999
SLC6A1	ENSG00000157103.13	61	80	59	42	98	47	63.8095	0.396798	0.297042	1.33583	0.181605	0.351602
SHANK1	ENSG00000161681.17	323	289	235	252	283	242	270.979	0.396329	0.134093	2.95563	0.00312034	0.0155928
FTL	ENSG00000087086.15	9574	9623	8726	7738	9537	8454	8956.56	0.396093	0.0301789	13.1248	2.37e-39	6.71e-37
ENSG00000280355	ENSG00000280355.1	26	29	37	16	33	37	29.7041	0.395704	0.405811	0.975095	0.329513	0.519769
PDXDC2P-NPIPB14P	ENSG00000196696.14	169	137	82	105	108	140	123.441	0.395641	0.229697	1.72245	0.0849886	0.203978
ENSG00000263847	ENSG00000263847.1	22	24	22	17	26	20	21.8062	0.39562	0.435627	0.908162	0.363793	0.555368
LOXL2	ENSG00000134013.16	850	851	736	718	806	716	781.331	0.395544	0.077994	5.07146	3.95e-07	6.32e-06
ENSG00000260267	ENSG00000260267.1	211	215	195	156	207	210	199.202	0.395308	0.150438	2.62771	0.00859618	0.0356293
ENSG00000260051	ENSG00000260051.1	69	61	71	54	82	51	64.6837	0.395293	0.266723	1.48203	0.138331	0.289796
SNHG4	ENSG00000281398.4	1628	1689	1542	1373	1641	1464	1559.67	0.395142	0.0558919	7.06974	1.55e-12	5.8e-11
ENSG00000272447	ENSG00000272447.1	36	40	25	24	36	33	32.1775	0.394854	0.366264	1.07806	0.281008	0.467421
PHLDA2	ENSG00000181649.8|ENSG00000274538.2	318	282	261	214	353	233	275.845	0.394847	0.144658	2.72952	0.00634267	0.0278924
NIPA1	ENSG00000170113.16|ENSG00000288478.1	1092	1171	1147	993	1152	1001	1096.62	0.394826	0.0719715	5.48586	4.11e-08	8.07e-07
ARGLU1	ENSG00000134884.15	5567	5937	5920	4961	5984	5157	5605.69	0.394724	0.0486088	8.12042	4.65e-16	2.71e-14
ZNF785	ENSG00000197162.10	96	100	94	63	104	102	93.0494	0.394669	0.224028	1.7617	0.0781206	0.191798
SRRM2	ENSG00000167978.19	44016	43163	38274	34787	42301	38503	40232.8	0.394633	0.0267952	14.7277	4.28e-49	1.78e-46
CDYL2	ENSG00000166446.15	77	110	85	54	107	92	87.0414	0.394593	0.24679	1.5989	0.109842	0.24583
ENSG00000288913	ENSG00000288913.2	17	24	24	19	21	20	20.9546	0.394517	0.449864	0.87697	0.380503	0.571292
LINC02210	ENSG00000204650.14|ENSG00000290467.1	1679	1734	1434	1359	1607	1494	1553.11	0.394446	0.0582042	6.77694	1.23e-11	4.1e-10
ENSG00000278974	ENSG00000278974.1	276	226	253	206	280	214	242.868	0.394236	0.144004	2.73767	0.00618763	0.0273273
CHPF2	ENSG00000033100.17	2053	1938	1728	1670	1807	1778	1834.75	0.394197	0.0601575	6.55275	5.65e-11	1.7e-09
CXCR4	ENSG00000121966.8	536	688	657	543	618	575	605.473	0.394175	0.104298	3.77932	0.000157258	0.0012621
ASIC4	ENSG00000072182.14	83	61	49	51	71	56	61.6458	0.393964	0.274686	1.43423	0.151506	0.309044
CCDC146	ENSG00000135205.15	95	103	97	65	108	101	94.7034	0.393661	0.221249	1.77926	0.0751964	0.186977
ENSG00000290683	ENSG00000290683.1	49	58	71	50	58	57	57.5776	0.393615	0.28308	1.39047	0.164385	0.327239
MHENCR	ENSG00000232442.3	1319	1280	1178	1022	1232	1229	1212.6	0.393586	0.0672107	5.85601	4.74e-09	1.09e-07
ILK	ENSG00000166333.14	34	36	34	23	30	43	33.4254	0.393278	0.368445	1.0674	0.285791	0.473034
SLCO5A1	ENSG00000137571.11	259	292	257	210	253	282	259.463	0.393242	0.137641	2.85702	0.00427643	0.0201677
C1S	ENSG00000182326.17	232	242	258	186	254	239	235.751	0.393161	0.143647	2.73699	0.00620042	0.0273768
TNFAIP1	ENSG00000109079.10	1696	1878	1479	1434	1704	1515	1618.84	0.392988	0.0602169	6.52621	6.75e-11	2.01e-09
IP6K2	ENSG00000068745.15	4847	4931	4619	4003	4841	4452	4626.17	0.392883	0.0386264	10.1714	2.66e-24	3.01e-22
GPRIN3	ENSG00000185477.5	612	622	700	578	667	546	623.975	0.392861	0.102271	3.84137	0.000122347	0.00101782
CD40	ENSG00000101017.15	130	164	168	131	183	116	148.864	0.39249	0.191381	2.05083	0.040283	0.11804
ENSG00000239415	ENSG00000239415.1	161	166	115	119	139	148	141.276	0.392185	0.182885	2.14444	0.0319979	0.0988022
XPNPEP3	ENSG00000196236.13	1489	1488	1397	1220	1498	1326	1405.72	0.391737	0.0588106	6.661	2.72e-11	8.65e-10
PNCK	ENSG00000130822.16	193	173	190	152	174	188	179.186	0.391648	0.162137	2.41554	0.015712	0.0569691
MAPK8IP3	ENSG00000138834.15	5269	5174	4505	4111	5050	4642	4796.75	0.391384	0.039453	9.92025	3.4e-23	3.5e-21
CPNE5	ENSG00000124772.12	56	34	40	46	35	38	41.8914	0.391335	0.340244	1.15016	0.250077	0.433121
SLC51A	ENSG00000163959.10	49	31	46	35	55	28	40.6783	0.391289	0.350808	1.11539	0.264682	0.448648
GPATCH2L	ENSG00000089916.18	1823	1850	1762	1573	1810	1638	1748.1	0.391245	0.0556827	7.02632	2.12e-12	7.72e-11
MSANTD3	ENSG00000066697.15	420	424	352	341	340	417	383.819	0.391031	0.122993	3.17929	0.00147636	0.00835732
PPP2R2C	ENSG00000074211.14	441	497	367	345	491	372	417.595	0.3908	0.113651	3.4386	0.000584725	0.00385852
HSD17B6	ENSG00000025423.11	297	309	282	283	273	261	285.671	0.390687	0.129633	3.0138	0.00257996	0.0132671
RAB26	ENSG00000167964.13	323	369	330	268	371	309	328.342	0.390681	0.11895	3.28442	0.00102191	0.00615467
ARHGEF2	ENSG00000116584.22	3017	3114	2666	2490	2906	2722	2824.07	0.390579	0.0453259	8.61711	6.87e-18	4.75e-16
ENSG00000271533	ENSG00000271533.1	44	67	70	52	48	67	58.5502	0.390368	0.297685	1.31135	0.18974	0.362157
IMPDH2	ENSG00000178035.13	509	493	439	404	528	403	462.616	0.390044	0.101788	3.83192	0.00012715	0.00105327
ENSG00000261098	ENSG00000261098.1	46	66	33	40	35	57	46.2194	0.389836	0.337736	1.15426	0.248393	0.43143
LARRPM	ENSG00000287966.3	62	52	56	38	70	51	54.6563	0.389525	0.288165	1.35174	0.176458	0.344386
MTRF1L	ENSG00000112031.16	728	625	588	597	603	588	624.1	0.389011	0.0975063	3.9896	6.62e-05	0.000601747
ENSG00000225280	ENSG00000225280.7	41	34	32	28	35	36	34.3743	0.38893	0.349661	1.1123	0.266008	0.449937
FNIP1	ENSG00000217128.13	1096	1034	1008	958	1024	917	1010.26	0.388809	0.0752072	5.16984	2.34e-07	3.93e-06
HIF1A-AS3	ENSG00000258667.3	28	27	24	20	24	29	25.3847	0.388745	0.406966	0.955228	0.339463	0.530538
SSR3	ENSG00000114850.7	4755	5305	4946	4290	5040	4567	4830.91	0.388697	0.0459265	8.46347	2.6e-17	1.69e-15
RAD51B	ENSG00000182185.19	300	318	297	264	294	288	294.547	0.388644	0.122323	3.1772	0.00148707	0.00839891
MAPK8IP1	ENSG00000121653.11	973	920	802	720	995	786	864.951	0.388626	0.0803861	4.8345	1.33e-06	1.9e-05
L3MBTL2-AS1	ENSG00000235513.2	13	12	19	14	15	12	14.31	0.388562	0.548594	0.708287	0.478767	0.661214
SAMD4B	ENSG00000179134.16	4719	4647	4092	3864	4631	3956	4323.63	0.388509	0.0407179	9.54147	1.41e-21	1.31e-19
H2BC21	ENSG00000184678.11	316	363	348	269	369	317	330.681	0.388464	0.121236	3.2042	0.00135437	0.00779778
TLCD4	ENSG00000152078.10	607	739	645	511	748	594	640.001	0.388407	0.0977928	3.97174	7.14e-05	0.00064204
ENSG00000290823	ENSG00000290823.1	106	138	106	106	103	113	112.442	0.388206	0.202884	1.91344	0.055692	0.149835
LMNTD2-AS1	ENSG00000254815.6|ENSG00000282005.1	36	29	19	28	27	22	26.8451	0.388082	0.40815	0.950832	0.34169	0.532715
ENSG00000290791	ENSG00000290791.1	123	151	113	126	110	119	124.279	0.388079	0.196939	1.97056	0.0487747	0.136572
ST13P6	ENSG00000225259.4	21	33	31	24	30	25	27.4192	0.388019	0.398427	0.973878	0.330117	0.520206
ACADVL	ENSG00000072778.20	6037	5940	5188	4693	5824	5375	5514.05	0.388	0.0384932	10.0797	6.79e-24	7.53e-22
ANKRD37	ENSG00000186352.9	115	111	81	90	101	92	98.338	0.387522	0.211634	1.8311	0.067086	0.171985
ENSG00000275764	ENSG00000275764.1	186	183	215	177	202	164	188.855	0.387135	0.162346	2.38463	0.0170961	0.0607222
GPRIN2	ENSG00000204175.6	62	54	50	54	51	48	53.4273	0.38685	0.283734	1.36342	0.17275	0.339264
ENSG00000289405	ENSG00000289405.2	539	531	553	388	561	564	523.275	0.386831	0.111168	3.47969	0.000502001	0.00338532
ENSG00000271828	ENSG00000271828.1	18	9	20	13	16	15	15.3029	0.3868	0.543531	0.711643	0.476686	0.659627
NCKAP5	ENSG00000176771.18	34	28	26	29	26	26	28.3217	0.386776	0.387146	0.999044	0.317773	0.507603
WNK4	ENSG00000126562.17	118	160	196	151	143	146	153.928	0.38677	0.205935	1.87812	0.0603653	0.159109
DCT	ENSG00000080166.16	34	56	63	37	51	55	49.584	0.386719	0.32254	1.19898	0.230536	0.411135
PROB1	ENSG00000228672.4	455	399	316	397	378	300	375.258	0.386697	0.138072	2.80069	0.00509927	0.0232715
ZNF143	ENSG00000166478.10	1071	1100	1068	904	1093	1009	1043.54	0.386623	0.0693062	5.57849	2.43e-08	4.96e-07
PTPN5	ENSG00000110786.18	93	110	88	88	97	84	93.5144	0.386447	0.213678	1.80854	0.070522	0.178335
CDIPTOSP	ENSG00000214725.10	35	55	35	24	54	39	39.9356	0.386267	0.351252	1.09969	0.271469	0.456049
MIER2	ENSG00000105556.12	597	692	539	487	627	580	586.714	0.386246	0.0927991	4.16217	3.15e-05	0.000316504
PMAIP1	ENSG00000141682.12	5554	5785	5607	4904	5811	5022	5462.12	0.385795	0.0431658	8.93752	3.98e-19	3.07e-17
PDCD6	ENSG00000249915.9	323	316	274	302	300	241	293.732	0.385059	0.134167	2.86999	0.00410487	0.0194898
ZNF433-AS1	ENSG00000219665.8	37	29	21	21	35	25	27.806	0.38457	0.398924	0.964017	0.335037	0.525804
EGLN2	ENSG00000269858.6	218	200	160	147	194	195	185.448	0.384482	0.160131	2.40105	0.0163481	0.058825
CERS1	ENSG00000223802.9	281	250	219	223	257	215	241.118	0.384348	0.137874	2.78768	0.00530869	0.0240393
ENSG00000229808	ENSG00000229808.1	43	37	43	45	29	39	39.852	0.384242	0.345413	1.11241	0.265961	0.449902
PIM1	ENSG00000137193.14	1286	1337	1162	1099	1345	1072	1217.7	0.383873	0.0665298	5.76994	7.93e-09	1.75e-07
ENSG00000269984	ENSG00000269984.1	31	32	32	19	35	35	30.6038	0.383856	0.379457	1.01159	0.311733	0.501107
RPL17	ENSG00000265681.8	273	324	308	279	288	272	292.149	0.383772	0.13089	2.93201	0.00336775	0.0166252
NSUN5P2	ENSG00000290831.1|ENSG00000106133.19	35	50	45	35	44	42	41.9312	0.383707	0.321688	1.19279	0.23295	0.41363
EZH1	ENSG00000108799.13	2201	2405	2033	1750	2207	2210	2135.72	0.383254	0.0597429	6.41506	1.41e-10	4.01e-09
LINC02256	ENSG00000289083.1|ENSG00000261064.1	16	26	27	31	14	18	22.4343	0.383089	0.481623	0.795413	0.426373	0.616138
GOLGA8B	ENSG00000215252.12	1439	1817	1167	1070	1962	1116	1415.59	0.38308	0.261088	1.46725	0.142309	0.295971
TOR1AIP2	ENSG00000169905.13	2394	2443	2363	2118	2310	2254	2322.82	0.382893	0.0554736	6.90225	5.12e-12	1.8e-10
RNF44	ENSG00000146083.12	2520	2593	2091	1986	2519	2186	2314.54	0.382861	0.0529273	7.23372	4.7e-13	1.89e-11
ENSG00000285361	ENSG00000285361.1	10	17	19	6	23	15	14.8724	0.382641	0.576977	0.663183	0.507213	0.686404
RSRC2	ENSG00000111011.18	5043	5091	4898	4093	5121	4787	4847.64	0.382455	0.0428836	8.91845	4.73e-19	3.59e-17
HSF4	ENSG00000102878.18	281	263	242	176	334	229	252.746	0.382387	0.156193	2.44816	0.0143586	0.0531734
GAPVD1	ENSG00000165219.23	3658	3896	3286	3047	3856	3180	3487.13	0.382368	0.0450689	8.48407	2.17e-17	1.44e-15
STX16	ENSG00000124222.23	3564	3938	3495	3105	3746	3376	3543.02	0.382124	0.0437422	8.73581	2.42e-18	1.74e-16
TRIM74	ENSG00000155428.12	28	56	37	28	46	39	38.823	0.381643	0.353838	1.07858	0.280776	0.467159
ZFTRAF1	ENSG00000187954.14	1416	1282	1106	1146	1236	1142	1223.93	0.381407	0.0735694	5.18432	2.17e-07	3.66e-06
RNF32-AS1	ENSG00000224903.2	63	59	56	57	56	52	57.4366	0.380966	0.271538	1.40299	0.160619	0.321974
ERRFI1	ENSG00000116285.13	1209	1204	1252	1041	1221	1154	1184.42	0.380964	0.0714035	5.33537	9.53e-08	1.76e-06
HSPH1	ENSG00000120694.20	8112	7706	7174	6383	7756	7263	7410.32	0.38082	0.0374004	10.1822	2.38e-24	2.71e-22
COPB1	ENSG00000129083.13	4157	4602	4080	3566	4364	4025	4138.13	0.380671	0.042929	8.86745	7.48e-19	5.58e-17
SRRM1	ENSG00000133226.19	6857	7102	6918	5962	7041	6452	6740.64	0.380442	0.0406255	9.36462	7.63e-21	6.89e-19
SETD5	ENSG00000168137.20	7640	8136	7000	6319	7896	6996	7334.85	0.380296	0.0334931	11.3545	7.05e-30	1.12e-27
LINS1	ENSG00000140471.17	765	775	731	660	772	683	732.713	0.379974	0.0790112	4.80912	1.52e-06	2.14e-05
ENSG00000268205	ENSG00000268205.1	253	260	204	192	246	229	230.449	0.379959	0.138735	2.73874	0.00616758	0.0272456
STX5	ENSG00000162236.13	1693	1690	1551	1357	1719	1525	1590.48	0.379773	0.0559287	6.7903	1.12e-11	3.77e-10
ENSG00000283696	ENSG00000283696.1	37	39	33	37	23	40	35.1884	0.379755	0.367655	1.03291	0.301646	0.490282
YPEL5	ENSG00000119801.13	1062	1085	1066	948	1147	904	1037.55	0.379599	0.0752449	5.04485	4.54e-07	7.14e-06
MEX3A	ENSG00000254726.3	2553	2473	2221	2001	2546	2210	2334.76	0.379552	0.0493183	7.69596	1.4e-14	7.19e-13
CLIC1	ENSG00000213719.8|ENSG00000230685.6|ENSG00000226248.6|ENSG00000226651.6|ENSG00000226417.6|ENSG00000206394.8|ENSG00000223639.6	4835	4977	4308	4037	4902	4211	4548.42	0.37934	0.0381584	9.94119	2.76e-23	2.87e-21
SH2D7	ENSG00000183476.13	46	42	35	39	27	47	39.6496	0.37932	0.348154	1.08952	0.275926	0.461149
NBR2	ENSG00000198496.12	121	84	110	102	109	83	102.075	0.379038	0.22415	1.691	0.090836	0.214163
H2AZ2P1	ENSG00000258741.6	27	7	15	11	29	7	15.8037	0.378862	0.617598	0.613444	0.539583	0.712664
GOLGA2P5	ENSG00000290571.1|ENSG00000238105.8	303	229	229	210	277	224	245.289	0.378529	0.145441	2.60264	0.00925096	0.0376223
ENSG00000278931	ENSG00000278931.1	27	17	15	15	21	19	18.9454	0.378473	0.47838	0.791154	0.428854	0.618244
DOT1L	ENSG00000104885.19	4922	4799	4333	3913	4761	4428	4531.2	0.378107	0.0393713	9.60362	7.72e-22	7.27e-20
LZTFL1	ENSG00000163818.20	874	836	888	751	940	742	840.398	0.377441	0.0845856	4.46224	8.11e-06	9.68e-05
KIF12	ENSG00000136883.16	85	74	51	54	81	61	67.2789	0.377382	0.263119	1.43426	0.151498	0.309044
ENSG00000272750	ENSG00000272750.1	32	33	29	38	19	29	30.4125	0.377307	0.401113	0.940649	0.346885	0.537587
CERS2	ENSG00000143418.20	3253	3244	3071	2639	3413	2899	3088.68	0.377071	0.0460177	8.19403	2.53e-16	1.51e-14
ATF7IP2	ENSG00000166669.14	371	312	329	218	365	369	326.847	0.377012	0.147535	2.55541	0.0106063	0.0420127
ZSWIM1	ENSG00000168612.5	657	710	594	544	722	567	631.684	0.376887	0.0881346	4.27626	1.9e-05	0.00020441
ANKHD1	ENSG00000131503.21	88	94	94	77	106	76	89.199	0.376697	0.221474	1.70086	0.0889684	0.210924
PPM1J	ENSG00000155367.16	303	277	246	238	294	239	266.203	0.37664	0.129742	2.903	0.00369603	0.0178979
SFXN3	ENSG00000107819.15	1006	927	919	855	947	858	921.665	0.376439	0.0761952	4.94046	7.79e-07	1.17e-05
ENSG00000286018	ENSG00000286018.1	82	98	81	72	81	90	84.185	0.376403	0.227352	1.6556	0.0978037	0.225731
CIBAR1P1	ENSG00000157021.9	95	82	79	73	87	79	82.6308	0.376106	0.225989	1.66426	0.0960598	0.22281
RHOQP1	ENSG00000258568.1	29	28	39	28	30	32	31.2668	0.376015	0.375679	1.00089	0.316878	0.506635
SBF1	ENSG00000100241.22	13901	13673	11608	11240	13455	11841	12626	0.37577	0.0344103	10.9203	9.22e-28	1.28e-25
ARHGDIG	ENSG00000242173.10	426	400	357	320	388	396	381.558	0.375491	0.111308	3.37345	0.000742335	0.0047227
PHC3	ENSG00000173889.16	1336	1541	1310	1230	1462	1219	1351.09	0.374916	0.066168	5.66612	1.46e-08	3.09e-07
ENSG00000279145	ENSG00000279145.2	64	60	59	53	61	57	59.1588	0.374784	0.264862	1.41502	0.157063	0.317058
ACSBG1	ENSG00000103740.10	32	19	27	27	28	18	25.3155	0.374781	0.425642	0.880508	0.378584	0.569387
PLAG1	ENSG00000181690.8	741	837	797	718	784	716	768.385	0.374713	0.0852087	4.39759	1.09e-05	0.000126499
BRWD3	ENSG00000165288.11	1661	1695	1609	1397	1703	1546	1604.62	0.374479	0.0565984	6.61642	3.68e-11	1.14e-09
KCND3	ENSG00000171385.11	44	25	46	29	45	35	37.4547	0.374409	0.361912	1.03453	0.300889	0.489423
NTRK2	ENSG00000148053.18	113	130	102	96	116	110	111.177	0.37422	0.195351	1.91563	0.0554127	0.149259
C16orf96	ENSG00000205832.8	18	12	20	21	8	17	16.3614	0.374175	0.553778	0.675678	0.499245	0.679204
TRIM3	ENSG00000110171.21	1152	1054	952	814	1137	1010	1018.57	0.373993	0.0773938	4.83234	1.35e-06	1.92e-05
LARP6	ENSG00000166173.11	1195	1351	1105	1051	1296	1066	1177.25	0.373986	0.0683692	5.4701	4.5e-08	8.78e-07
ATP6V1D	ENSG00000100554.12	1403	1473	1539	1272	1554	1317	1430.39	0.37395	0.0710208	5.26536	1.4e-07	2.47e-06
ENSG00000258682	ENSG00000258682.1	13	14	20	16	14	14	15.3528	0.373885	0.531126	0.703947	0.481465	0.66362
ENSG00000243960	ENSG00000243960.1	28	13	22	9	25	26	20.4169	0.373721	0.504255	0.741135	0.458612	0.644645
ENSG00000280061	ENSG00000280061.1	40	36	33	24	47	32	35.1051	0.373711	0.354249	1.05494	0.291452	0.478785
LTK	ENSG00000062524.16	271	210	231	210	236	220	230.466	0.373548	0.146514	2.54958	0.0107852	0.0426159
EBLN3P	ENSG00000281649.3	2208	2417	2330	2045	2445	2028	2250.56	0.373385	0.0590809	6.31989	2.62e-10	7.28e-09
INCENP	ENSG00000149503.13	5842	5941	5022	4626	5722	5362	5420.05	0.373231	0.0398957	9.35517	8.35e-21	7.5e-19
FOSB	ENSG00000125740.15	1050	1417	1366	1171	1341	1083	1242.47	0.373042	0.160227	2.32821	0.0199012	0.0681659
PPFIA3	ENSG00000177380.14	2199	2111	1975	1747	2207	1936	2030.55	0.372814	0.0519712	7.17349	7.31e-13	2.85e-11
ENSG00000267141	ENSG00000267141.1	27	16	6	15	14	16	15.5999	0.372806	0.570268	0.653738	0.51328	0.691
CAMTA2-AS1	ENSG00000262678.1	19	11	20	14	15	18	16.3159	0.372768	0.521046	0.715421	0.474349	0.657796
BAG5	ENSG00000166170.12	2353	2547	2267	1997	2372	2335	2315.66	0.372648	0.0529028	7.04401	1.87e-12	6.85e-11
C11orf54	ENSG00000182919.15	235	211	224	215	205	205	217.166	0.372624	0.150169	2.48136	0.013088	0.0495616
TUBAP2	ENSG00000214391.3|ENSG00000284997.1	28	21	31	27	26	22	26.07	0.372491	0.411339	0.905558	0.36517	0.556425
MERTK	ENSG00000153208.19	898	935	796	787	842	823	848.871	0.372422	0.077139	4.82794	1.38e-06	1.96e-05
CDR2	ENSG00000140743.8	1843	1862	1610	1561	1825	1583	1715.72	0.372392	0.0553075	6.73312	1.66e-11	5.44e-10
FUT9	ENSG00000172461.11	20	27	32	28	38	9	25.7031	0.372308	0.476695	0.78102	0.434791	0.62403
HELLPAR	ENSG00000281344.1	91	73	92	79	84	77	83.1689	0.372214	0.234006	1.59062	0.111695	0.249033
RARA-AS1	ENSG00000265666.1	10	30	13	16	16	17	16.9663	0.372124	0.536128	0.694095	0.487622	0.669158
MIR7111	ENSG00000276712.1	52	47	42	45	53	34	45.5122	0.372045	0.310025	1.20005	0.23012	0.41056
ENSG00000279789	ENSG00000279789.1	24	48	37	24	31	47	35.2305	0.371963	0.385817	0.964092	0.335	0.525804
PITPNM1	ENSG00000110697.13	1951	2040	1638	1519	1936	1812	1814.56	0.371889	0.0594013	6.26061	3.83e-10	1.04e-08
CCER2	ENSG00000262484.2|ENSG00000283099.1	45	30	28	22	39	36	33.1628	0.371388	0.372298	0.997555	0.318495	0.508524
SERP1	ENSG00000120742.11	4388	4719	4266	3826	4654	4056	4323.27	0.371384	0.0401222	9.25632	2.12e-20	1.82e-18
ENSG00000279792	ENSG00000279792.1	36	27	25	17	33	33	28.3478	0.371248	0.400322	0.927375	0.353732	0.544823
DDTL	ENSG00000099974.8|ENSG00000275758.2	64	48	32	36	57	42	46.1491	0.371181	0.323349	1.14793	0.250999	0.433849
TAF1D	ENSG00000166012.17	4356	4607	4566	3706	4786	4234	4382.02	0.371178	0.0498572	7.44482	9.71e-14	4.33e-12
SELENOK	ENSG00000113811.12	1865	1993	1839	1588	1981	1776	1842.38	0.371172	0.0542756	6.83864	7.99e-12	2.76e-10
NQO2-AS1	ENSG00000224846.3	23	9	18	15	16	16	16.2863	0.370658	0.532569	0.695981	0.486441	0.667955
KLKP1	ENSG00000290915.1|ENSG00000197588.10	490	466	484	443	514	395	466.638	0.370561	0.107514	3.44663	0.000567634	0.00376417
MIB1	ENSG00000101752.13	6552	7248	6901	5993	7238	6213	6703.9	0.370296	0.0455128	8.13607	4.08e-16	2.39e-14
ENSG00000270133	ENSG00000270133.1	37	18	18	12	28	29	23.4724	0.370114	0.470077	0.787348	0.431078	0.620379
ZBTB16	ENSG00000109906.15	361	361	377	326	338	365	356.534	0.370069	0.120425	3.07304	0.0021189	0.0112597
SLC7A9	ENSG00000021488.13	20	35	36	25	34	27	29.5822	0.369861	0.394563	0.937395	0.348555	0.539365
LCK	ENSG00000182866.18	26	15	17	14	26	15	18.7162	0.369592	0.489666	0.754784	0.450379	0.636958
SLC12A5	ENSG00000124140.15	38	65	53	50	52	44	50.5163	0.369326	0.305147	1.21032	0.226156	0.406051
MITD1	ENSG00000158411.11	600	680	661	574	628	618	629.313	0.369208	0.0936863	3.94089	8.12e-05	0.000718305
TIGD1	ENSG00000221944.9	786	764	773	599	859	734	752.311	0.369153	0.0871884	4.23397	2.3e-05	0.00023974
ZNF814	ENSG00000204514.11	129	102	116	85	130	113	112.439	0.368709	0.204762	1.80067	0.071755	0.180463
ENSG00000290394	ENSG00000290394.1	85	84	45	55	78	67	68.5187	0.368693	0.269893	1.36607	0.171918	0.338311
TOX4	ENSG00000092203.15	2515	2434	2181	2136	2490	2060	2305.17	0.36858	0.0541071	6.81205	9.62e-12	3.27e-10
SNRNP27	ENSG00000124380.11	604	573	636	537	625	544	588.697	0.368562	0.0972511	3.7898	0.000150767	0.00121781
FUT1	ENSG00000174951.12	86	55	49	66	51	59	61.3446	0.368551	0.292927	1.25816	0.208333	0.384614
ENSG00000279713	ENSG00000279713.1	30	21	13	15	24	21	20.4998	0.368389	0.470573	0.782851	0.433715	0.622792
RNF31	ENSG00000092098.18|ENSG00000285152.2	53	54	42	40	68	33	47.9761	0.368112	0.316062	1.16468	0.244147	0.426624
NOL4L	ENSG00000197183.15	688	722	709	610	749	635	686.737	0.367983	0.0845012	4.35477	1.33e-05	0.000150178
ENSG00000260095	ENSG00000260095.1	19	22	17	13	26	16	18.6747	0.367963	0.478752	0.768587	0.442138	0.629931
ZRANB2	ENSG00000132485.14	8325	8664	8505	7307	8774	7902	8264.24	0.367878	0.04051	9.08116	1.07e-19	8.59e-18
CLN5	ENSG00000102805.16	420	359	381	294	452	352	375.759	0.367507	0.122421	3.002	0.00268209	0.0137038
OTUD7B	ENSG00000264522.6	2460	2738	2419	2201	2648	2307	2464.78	0.367489	0.0499691	7.35434	1.92e-13	8.2e-12
ENSG00000279407	ENSG00000279407.1	139	135	178	143	150	133	147.448	0.367469	0.190199	1.93202	0.0533565	0.145264
VARS2	ENSG00000137411.19|ENSG00000236178.11|ENSG00000230985.11|ENSG00000223494.11|ENSG00000234032.11|ENSG00000206476.15	90	85	98	76	88	93	88.7431	0.367433	0.223985	1.64043	0.100915	0.231237
ZP3	ENSG00000188372.15	135	99	141	120	110	122	122.301	0.367346	0.212355	1.72987	0.0836536	0.201847
ENSG00000289727	ENSG00000289727.1	44	28	24	18	40	33	30.8722	0.366788	0.398218	0.921073	0.357012	0.548335
IFNLR1	ENSG00000185436.12	433	527	493	421	505	442	471.164	0.366337	0.105586	3.46957	0.000521299	0.00349796
SNHG21	ENSG00000250988.7	146	173	130	141	148	131	145.023	0.366298	0.175973	2.08156	0.0373828	0.111689
FAM184B	ENSG00000047662.5	45	56	47	43	50	46	47.8996	0.366235	0.295477	1.23947	0.215171	0.393507
TAGLN	ENSG00000149591.17	222	175	130	136	216	145	169.5	0.366196	0.189515	1.93228	0.0533252	0.145261
CALCB	ENSG00000175868.14	592	714	588	549	626	602	612.694	0.366108	0.0915508	3.99896	6.36e-05	0.000582069
ANG	ENSG00000214274.10	49	42	29	34	37	41	38.6338	0.366107	0.338047	1.08301	0.278806	0.46472
NDEL1	ENSG00000166579.16	1554	1652	1468	1393	1578	1418	1513.27	0.365916	0.0584993	6.25505	3.97e-10	1.08e-08
FAM219A	ENSG00000164970.15	2675	2777	2401	2215	2613	2546	2540.37	0.365881	0.0490256	7.46305	8.45e-14	3.83e-12
CHAC1	ENSG00000128965.13	324	292	245	248	321	241	278.002	0.365845	0.132824	2.75437	0.00588053	0.0261755
THAP9-AS1	ENSG00000251022.6	2840	3237	2854	2481	3095	2831	2891.58	0.365767	0.0505162	7.24058	4.47e-13	1.81e-11
ASIC3	ENSG00000213199.8	389	467	343	363	393	366	387.105	0.365705	0.114543	3.19273	0.00140934	0.00805336
NEURL1B	ENSG00000214357.9	404	494	411	370	454	407	423.5	0.365699	0.106376	3.43779	0.000586485	0.00386723
DCUN1D2	ENSG00000150401.15	696	690	677	601	657	680	669.166	0.365451	0.0881252	4.14696	3.37e-05	0.000334821
PPFIA4	ENSG00000143847.16	1352	1646	1303	1201	1468	1372	1390.22	0.365337	0.0692077	5.27885	1.3e-07	2.32e-06
KANSL1L	ENSG00000144445.17	428	467	377	376	408	408	411.302	0.36519	0.10658	3.42642	0.000611584	0.0040026
ENSG00000290385	ENSG00000290385.1	21	26	27	26	31	13	24.0549	0.365094	0.443766	0.822717	0.410669	0.601159
FAM193B	ENSG00000146067.17	2844	2621	2540	2335	2634	2555	2594.57	0.364866	0.0534841	6.82194	8.98e-12	3.07e-10
GUSBP9	ENSG00000215630.6	40	30	21	22	39	25	29.2256	0.364858	0.396769	0.919573	0.357796	0.549039
ENSG00000280351	ENSG00000280351.2	39	42	35	41	45	23	37.5263	0.36471	0.353184	1.03263	0.301776	0.490319
ZNF562	ENSG00000171466.10	304	336	327	266	344	303	313.694	0.364577	0.120999	3.01307	0.00258621	0.0132953
CRYBB2P1	ENSG00000291087.1|ENSG00000100058.15	828	782	765	624	808	808	769.831	0.364537	0.0856796	4.25465	2.09e-05	0.00022138
PTHLH	ENSG00000087494.16	39	23	20	27	32	18	26.4369	0.364447	0.425255	0.857008	0.39144	0.581633
ARHGEF10L	ENSG00000074964.17	770	652	526	601	644	578	628.894	0.36441	0.104856	3.47534	0.0005102	0.00343005
ZNF354C	ENSG00000177932.7	14	26	12	9	19	21	16.6497	0.363718	0.533345	0.681956	0.495267	0.675544
EGFL8	ENSG00000241404.7|ENSG00000240389.5|ENSG00000242038.5|ENSG00000243897.8|ENSG00000240592.5|ENSG00000244444.6|ENSG00000239974.6	53	91	61	53	72	68	66.1649	0.363559	0.270519	1.34393	0.178971	0.347624
TSC1	ENSG00000165699.15	2323	2478	2234	1857	2533	2257	2278.77	0.363541	0.0553858	6.5638	5.25e-11	1.59e-09
CCT6P3	ENSG00000290860.1|ENSG00000234585.7	28	40	36	22	54	24	33.6528	0.36349	0.390623	0.93054	0.352092	0.543301
CNTROB	ENSG00000170037.14	3263	3337	2938	2613	3395	2989	3087.64	0.363363	0.0445206	8.16169	3.3e-16	1.95e-14
TFAP2E	ENSG00000116819.9	69	82	83	61	89	72	76.0001	0.36296	0.241217	1.5047	0.132402	0.280764
SLC8A2	ENSG00000118160.14	85	74	67	42	76	96	73.0796	0.362887	0.275952	1.31504	0.188497	0.360689
MYLK2	ENSG00000101306.11	99	61	44	61	71	59	65.6303	0.36271	0.289674	1.25213	0.210521	0.387512
AFF4	ENSG00000072364.13	4387	4540	4250	3842	4507	4071	4273.68	0.362657	0.040248	9.01055	2.05e-19	1.61e-17
CCDC17	ENSG00000159588.15	37	23	50	23	32	50	36.164	0.362538	0.401946	0.901958	0.367079	0.558024
GSEC	ENSG00000280832.3	57	94	72	69	67	73	72.2751	0.362524	0.259668	1.3961	0.162683	0.324641
MVP-DT	ENSG00000238045.9	378	360	303	298	359	323	336.757	0.362221	0.114904	3.15239	0.0016194	0.00902703
RORA	ENSG00000069667.16	457	542	542	432	520	505	501.104	0.361409	0.107238	3.37014	0.00075129	0.00477251
PEA15	ENSG00000162734.13	2570	2430	2210	2038	2500	2264	2336.23	0.361297	0.0499563	7.23228	4.75e-13	1.9e-11
TMEM182	ENSG00000170417.16	133	113	162	117	121	148	133.457	0.361282	0.20801	1.73685	0.0824129	0.199529
MTMR3	ENSG00000100330.16	388	401	355	274	418	392	370.446	0.361228	0.120247	3.00406	0.00266405	0.0136275
HSP90AA2P	ENSG00000224411.3	277	290	228	251	259	236	257.231	0.361227	0.13444	2.6869	0.00721185	0.031037
DDX11	ENSG00000013573.17	7583	7357	6508	6260	7286	6659	6948.52	0.360936	0.0361715	9.97848	1.89e-23	2.02e-21
VDR	ENSG00000111424.12	345	380	358	347	337	334	351.882	0.360897	0.120269	3.00075	0.00269318	0.0137484
MMP15	ENSG00000102996.5	1140	1028	1026	883	1149	991	1036.51	0.360651	0.0730059	4.94002	7.81e-07	1.17e-05
TSTD3	ENSG00000279170.3	118	114	118	98	133	101	113.685	0.360397	0.195657	1.84198	0.0654775	0.1688
CBR3-AS1	ENSG00000236830.8	21	15	26	22	24	13	20.3284	0.360018	0.479082	0.751475	0.452367	0.638841
RLIM	ENSG00000131263.13	5010	5459	5112	4300	5421	5023	5058.77	0.359948	0.045267	7.95167	1.84e-15	1.04e-13
EIF4A1	ENSG00000161960.16	988	1136	956	832	1164	922	997.633	0.359911	0.0775451	4.64132	3.46e-06	4.48e-05
BVES-AS1	ENSG00000203808.13	58	78	78	60	77	66	69.6487	0.35977	0.254463	1.41384	0.157408	0.317498
SPRY3	ENSG00000168939.13	113	119	114	113	115	98	112.449	0.359763	0.197803	1.81879	0.0689437	0.175145
ENSG00000256673	ENSG00000256673.1	52	60	67	43	59	68	58.3359	0.359727	0.283252	1.26999	0.204089	0.379015
CYP27B1	ENSG00000111012.10	274	265	232	216	282	231	249.715	0.359715	0.131833	2.72857	0.00636088	0.0279585
SEC16A	ENSG00000148396.19	6059	5801	5198	4740	6043	5342	5528.3	0.359653	0.039447	9.11737	7.7e-20	6.33e-18
ENSG00000280347	ENSG00000280347.1	79	66	70	65	72	66	69.883	0.359526	0.24697	1.45575	0.145462	0.300105
MAPK15	ENSG00000181085.15|ENSG00000274205.4	566	612	469	464	573	516	532.647	0.359338	0.0948316	3.78922	0.000151121	0.00122011
LHX1-DT	ENSG00000277268.2|ENSG00000281998.1	151	161	146	125	143	164	148.659	0.35921	0.174869	2.05416	0.0399598	0.117289
OIP5-AS1	ENSG00000247556.7	2691	2941	2596	2328	2979	2480	2668.41	0.359074	0.049149	7.30582	2.76e-13	1.14e-11
FABP3	ENSG00000121769.8	146	112	106	112	123	108	118	0.359021	0.197932	1.81386	0.0696989	0.176718
ARID5A	ENSG00000196843.17	626	557	516	489	564	550	551.041	0.358871	0.094635	3.79216	0.000149343	0.00120823
CCDC28A	ENSG00000024862.18	836	903	805	770	893	740	825.491	0.358744	0.0779032	4.605	4.12e-06	5.25e-05
CRBN	ENSG00000113851.16	691	726	580	570	618	690	646.667	0.358586	0.0955134	3.7543	0.000173826	0.00137243
LYSET	ENSG00000153485.6|ENSG00000275947.2	169	171	187	139	204	159	171.492	0.358509	0.166409	2.15438	0.0312105	0.0967288
VPS37B	ENSG00000139722.7	1238	1105	942	908	1146	1049	1063.54	0.358284	0.0765536	4.68017	2.87e-06	3.77e-05
MKLN1-AS	ENSG00000236753.7	127	146	155	130	154	122	139.449	0.358184	0.183639	1.95048	0.0511195	0.140872
SELENOO-AS1	ENSG00000273137.1	54	83	49	58	68	49	59.9873	0.358144	0.282257	1.26886	0.204492	0.379523
ENSG00000289100	ENSG00000289100.1	10	16	20	7	26	12	15.0104	0.35807	0.580604	0.616721	0.537419	0.710824
BRD4	ENSG00000141867.19	4566	4742	3780	3534	4714	4132	4235.53	0.357973	0.0494895	7.2333	4.71e-13	1.89e-11
WASF2	ENSG00000158195.11	6198	6481	5584	5348	6391	5517	5921.56	0.357888	0.0358751	9.97594	1.94e-23	2.06e-21
ENSG00000272800	ENSG00000272800.3	23	53	43	33	44	36	38.6779	0.357798	0.362067	0.98821	0.32305	0.512898
RGS17	ENSG00000091844.8	440	439	464	391	466	416	437.178	0.357679	0.105307	3.39655	0.000682406	0.00439227
C15orf40	ENSG00000169609.14	1047	1168	999	907	1068	1061	1042.63	0.357474	0.0714961	4.9999	5.74e-07	8.81e-06
HILPDA	ENSG00000135245.10	949	1248	988	844	1115	1057	1032.33	0.357068	0.0873548	4.08756	4.36e-05	0.000421026
BTN2A2	ENSG00000124508.17	2199	2437	2005	1945	2324	2007	2152.68	0.356965	0.0528137	6.75894	1.39e-11	4.61e-10
PPP1R18	ENSG00000146112.12|ENSG00000230341.8|ENSG00000231247.8|ENSG00000234000.8|ENSG00000229998.8|ENSG00000225060.8|ENSG00000206485.10|ENSG00000236428.10	827	757	755	665	825	727	760.083	0.356922	0.0804721	4.43535	9.19e-06	0.000108234
AHSA2P	ENSG00000173209.23	2489	2501	2339	2082	2566	2294	2380.21	0.356901	0.0475416	7.50713	6.04e-14	2.84e-12
KMT2D	ENSG00000167548.18	6798	6518	5610	5121	6911	5910	6133.37	0.356859	0.0455363	7.83681	4.62e-15	2.51e-13
CHERP	ENSG00000085872.15	4113	4022	3346	3347	3954	3543	3720.2	0.356305	0.0462319	7.70692	1.29e-14	6.64e-13
SLC30A4	ENSG00000104154.7	344	288	346	288	341	300	318.948	0.35622	0.129228	2.75652	0.00584202	0.0260571
KDELR2	ENSG00000136240.10	4975	5535	4986	4648	5311	4699	5034.22	0.356202	0.0443148	8.03798	9.13e-16	5.26e-14
SNHG16	ENSG00000163597.17	1945	2059	1897	1611	2094	1894	1916.68	0.356137	0.0552201	6.44941	1.12e-10	3.25e-09
PTGR2	ENSG00000140043.12	68	88	81	73	76	75	77.1435	0.355955	0.239221	1.48798	0.136757	0.287771
TPT1-AS1	ENSG00000170919.16	282	256	274	259	267	242	264.521	0.355746	0.13537	2.62796	0.00858986	0.0356284
ERN1	ENSG00000178607.17	984	931	908	768	1014	899	917.301	0.355733	0.0747566	4.75855	1.95e-06	2.68e-05
ALG2	ENSG00000119523.10	1150	1145	1052	953	1202	1019	1086.81	0.355628	0.0660328	5.38562	7.22e-08	1.36e-06
TIMP3	ENSG00000100234.12	1671	1794	1574	1440	1775	1559	1635.7	0.355613	0.055156	6.44739	1.14e-10	3.28e-09
EPHA6	ENSG00000080224.18	380	397	318	305	381	350	354.763	0.355498	0.111975	3.17479	0.00149944	0.00845514
ID4	ENSG00000172201.12	2923	3009	2850	2690	3057	2569	2855.28	0.355463	0.0524341	6.77923	1.21e-11	4.05e-10
SUGP2	ENSG00000064607.17	8271	8291	7295	6508	8364	7745	7741.24	0.355459	0.0378147	9.4	5.46e-21	4.98e-19
ABCB1	ENSG00000085563.15	323	315	299	271	324	293	304.524	0.35517	0.118539	2.99622	0.00273349	0.0139137
GUCY2D	ENSG00000132518.7	23	14	14	13	13	22	16.5506	0.354932	0.52313	0.678477	0.497469	0.67769
PRICKLE3	ENSG00000012211.13	902	837	689	724	822	747	786.873	0.354797	0.0837272	4.23754	2.26e-05	0.000236883
OTUD7A	ENSG00000169918.10	329	342	259	261	344	276	300.959	0.354756	0.125065	2.83659	0.00455986	0.0211963
PTPN23	ENSG00000076201.16	3958	3990	3179	3004	3902	3631	3604	0.354701	0.0534959	6.63043	3.35e-11	1.05e-09
TMEM74B	ENSG00000125895.6	197	247	207	175	219	223	211.382	0.354646	0.149755	2.36817	0.0178763	0.0628396
MUC3A	ENSG00000169894.18	27	26	18	19	23	25	22.9478	0.354102	0.428374	0.826619	0.408453	0.598638
ENSG00000291273	ENSG00000291273.1	34	37	45	31	44	36	37.9129	0.353429	0.339055	1.04239	0.297229	0.485091
P2RY1	ENSG00000169860.7	1383	1364	1308	1124	1531	1208	1318.47	0.353194	0.0673941	5.24072	1.6e-07	2.78e-06
PPEF2	ENSG00000156194.19	63	52	38	36	53	56	49.4299	0.353126	0.305813	1.15471	0.248209	0.431372
RBM38-AS1	ENSG00000218018.4	33	37	46	49	30	30	38.0804	0.353066	0.367957	0.95953	0.337292	0.528375
SVIL-AS1	ENSG00000291093.1|ENSG00000224597.13	240	226	203	191	212	230	217.365	0.352987	0.144729	2.43896	0.0147296	0.0542148
HNRNPA3P6	ENSG00000213300.5	106	118	93	73	119	110	102.689	0.352802	0.212205	1.66255	0.0964027	0.223262
RPP38-DT	ENSG00000176236.6	30	21	35	23	49	12	28.1584	0.352746	0.462425	0.762818	0.445572	0.632705
KIAA2026	ENSG00000183354.12	665	671	576	528	724	567	620.427	0.352589	0.0893123	3.94782	7.89e-05	0.000700662
PISD	ENSG00000241878.12	1839	1750	1491	1510	1729	1570	1648.73	0.352537	0.060157	5.86028	4.62e-09	1.06e-07
ENSG00000286747	ENSG00000286747.1	22	16	16	15	15	21	17.5622	0.352302	0.493975	0.713199	0.475723	0.65915
ENSG00000258811	ENSG00000258811.1	12	15	21	6	24	17	15.7129	0.352281	0.565048	0.623453	0.532987	0.707075
ZBTB20	ENSG00000181722.18	22	28	35	17	34	31	27.8123	0.352192	0.411243	0.856409	0.391771	0.581882
SEC14L1	ENSG00000129657.16	3470	3639	2898	2895	3494	3093	3245.26	0.351999	0.0478561	7.35536	1.9e-13	8.16e-12
DXO	ENSG00000204348.10|ENSG00000225682.6|ENSG00000236765.6|ENSG00000224313.6|ENSG00000206346.8|ENSG00000234798.6	935	929	828	836	872	839	875.303	0.351654	0.0774608	4.53976	5.63e-06	6.96e-05
CEP97	ENSG00000182504.12	1431	1547	1463	1304	1534	1382	1445.88	0.351632	0.061764	5.69316	1.25e-08	2.66e-07
CPNE1	ENSG00000214078.13	3251	3377	2900	2723	3340	2985	3095.1	0.351245	0.0425693	8.25114	1.57e-16	9.61e-15
SRSF5	ENSG00000100650.16	10183	10169	10232	8616	10872	9669	9966.95	0.35109	0.0412848	8.5041	1.83e-17	1.22e-15
ARNT	ENSG00000143437.21	2539	2459	2193	2108	2438	2276	2337.37	0.350918	0.0496137	7.073	1.52e-12	5.68e-11
HLA-F	ENSG00000204642.14|ENSG00000137403.19|ENSG00000235220.10|ENSG00000237508.10|ENSG00000234487.11|ENSG00000206509.13|ENSG00000229698.11	538	448	462	418	526	435	471.364	0.350912	0.10503	3.34106	0.000834603	0.00521292
DPY19L1P1	ENSG00000229358.3	92	109	84	76	90	104	92.4926	0.350821	0.220574	1.59049	0.111724	0.249066
OGT	ENSG00000147162.15	15007	15367	14450	12821	15674	14152	14589.9	0.350773	0.030529	11.4898	1.48e-30	2.5e-28
SUDS3P1	ENSG00000249129.1|ENSG00000274681.2|ENSG00000281351.1	32	28	27	31	25	26	28.3547	0.350497	0.388925	0.901195	0.367485	0.558447
ENSG00000286408	ENSG00000286408.1	65	35	36	28	63	40	44.0365	0.350114	0.35308	0.9916	0.321393	0.511484
TNFRSF25	ENSG00000215788.11	319	315	245	233	308	294	284.947	0.350015	0.129425	2.70438	0.00684312	0.0297276
B3GNT4	ENSG00000176383.9	174	197	133	116	175	188	163.023	0.349798	0.184197	1.89905	0.0575586	0.15356
DDX39B	ENSG00000198563.14|ENSG00000237889.11|ENSG00000225073.10|ENSG00000230624.10|ENSG00000225859.10|ENSG00000229496.10|ENSG00000215425.11|ENSG00000235439.10	7156	7188	6436	6039	7181	6530	6758.38	0.349636	0.0326194	10.7187	8.32e-27	1.12e-24
LINC00957	ENSG00000235314.1	49	34	31	36	39	33	37.0146	0.349532	0.34498	1.01319	0.310968	0.500381
ERGIC2	ENSG00000087502.19	969	1032	980	867	1041	930	971.057	0.349529	0.0711803	4.91047	9.09e-07	1.34e-05
LINC02019	ENSG00000273356.1	33	37	29	29	34	31	32.1505	0.348664	0.357916	0.97415	0.329982	0.520093
FNBP4	ENSG00000109920.13|ENSG00000285182.2	5231	5554	4842	4674	5144	5009	5083.82	0.348652	0.042389	8.22504	1.95e-16	1.18e-14
ARF1	ENSG00000143761.17	32231	33773	30237	28114	33741	29733	31318.3	0.34864	0.0252236	13.822	1.88e-43	5.88e-41
NUAK2	ENSG00000163545.11	109	102	98	86	116	93	100.561	0.348614	0.205023	1.70037	0.0890621	0.211032
ENSG00000289975	ENSG00000289975.1	44	26	48	24	55	36	38.7096	0.348373	0.372978	0.934031	0.350288	0.541281
ENSG00000291203	ENSG00000291203.1	400	391	391	353	412	361	385.388	0.348373	0.108032	3.22472	0.00126095	0.00734439
ENSG00000288924	ENSG00000288924.1	25	40	26	9	39	40	29.41	0.348315	0.455232	0.765136	0.44419	0.631755
TRHDE	ENSG00000072657.10	25	28	28	28	28	21	26.4531	0.348224	0.400888	0.868632	0.385048	0.575552
ENSG00000280434	ENSG00000280434.1	35	18	12	12	25	25	20.9239	0.348094	0.49803	0.698941	0.484589	0.6663
PAQR6	ENSG00000160781.17	409	442	404	354	411	429	408.815	0.347902	0.107879	3.22492	0.00126008	0.00734177
RBM14	ENSG00000239306.5	3760	3594	3490	3119	3829	3392	3533.13	0.347892	0.0442433	7.86315	3.75e-15	2.06e-13
TM2D1	ENSG00000162604.13	737	712	762	697	828	588	722.068	0.347446	0.101086	3.43712	0.000587936	0.00387533
EMSY	ENSG00000158636.17	1800	1953	1539	1519	1898	1619	1718.52	0.347282	0.0592634	5.85997	4.63e-09	1.06e-07
DHDDS-AS1	ENSG00000225891.2	12	24	10	18	14	11	14.8342	0.347278	0.560935	0.619106	0.535846	0.709763
POLR2J2	ENSG00000228049.8	30	19	29	21	30	24	25.5462	0.347082	0.415358	0.83562	0.403369	0.593518
SLC15A2	ENSG00000163406.11	31	59	43	43	42	41	43.291	0.347059	0.331909	1.04564	0.295726	0.483493
ENSG00000286909	ENSG00000286909.1	40	43	51	31	37	60	43.9059	0.346929	0.340547	1.01874	0.308326	0.497548
ARF4	ENSG00000168374.11	4887	5269	4776	4059	5371	4837	4863.06	0.346859	0.0445664	7.78297	7.08e-15	3.78e-13
TAPBP	ENSG00000231925.14|ENSG00000112493.12|ENSG00000236490.9|ENSG00000206208.11|ENSG00000206281.11	327	330	305	285	313	317	313.496	0.34663	0.119025	2.91226	0.00358827	0.0174726
DDX12P	ENSG00000214826.5	2849	2909	2461	2400	2892	2533	2672.73	0.346583	0.0462982	7.48588	7.11e-14	3.28e-12
ENSG00000289586	ENSG00000289586.2	126	120	140	92	127	151	126.272	0.346202	0.205552	1.68425	0.0921324	0.216288
FAM83E	ENSG00000105523.4	29	32	6	13	22	28	21.3332	0.345871	0.531402	0.650864	0.515134	0.692378
SRSF4	ENSG00000116350.18	8851	8871	8537	7387	9004	8677	8563.06	0.345868	0.039888	8.67096	4.28e-18	3.01e-16
ETV4	ENSG00000175832.13	86	86	64	77	84	63	76.6024	0.345856	0.241187	1.43397	0.151581	0.309102
ZNF267	ENSG00000185947.15	721	634	710	599	714	661	674.864	0.34583	0.0926277	3.73355	0.000188802	0.00147604
LINC02951	ENSG00000255503.1	13	9	26	10	19	18	15.9553	0.345799	0.564463	0.612616	0.54013	0.713011
SNHG1	ENSG00000255717.9	9352	9777	9024	7874	9971	9056	9175.47	0.345443	0.0349121	9.89466	4.39e-23	4.5e-21
EXD3	ENSG00000187609.16	599	648	565	512	613	602	590.065	0.345442	0.088731	3.89314	9.9e-05	0.000846941
LANCL3	ENSG00000147036.12	17	16	17	14	20	14	16.3154	0.345295	0.503109	0.686321	0.49251	0.673533
CHD1L	ENSG00000131778.20	34	43	32	27	51	27	35.3375	0.345223	0.360552	0.957485	0.338323	0.529186
GPAT2P2	ENSG00000188383.8|ENSG00000291579.1	36	35	39	35	50	21	35.9397	0.344992	0.368422	0.936404	0.349065	0.53984
DDX11-AS1	ENSG00000245614.6	61	99	30	55	70	54	60.8469	0.344664	0.327471	1.0525	0.29257	0.480126
H1-0	ENSG00000189060.6	18139	18444	16717	15516	18371	16954	17367.6	0.344576	0.0270128	12.756	2.89e-37	6.74e-35
RAB42	ENSG00000188060.8	42	27	27	27	39	26	31.2111	0.344227	0.37848	0.9095	0.363086	0.554683
CAMSAP1-DT	ENSG00000238058.2	45	53	47	41	57	41	47.2385	0.344057	0.299303	1.14953	0.250339	0.433221
RELL2	ENSG00000164620.9	457	442	467	415	477	414	446.477	0.344006	0.104755	3.2839	0.00102381	0.00616186
CRIM1-DT	ENSG00000260025.2|ENSG00000279215.1	24	39	36	36	18	39	32.4578	0.343962	0.410173	0.838577	0.401707	0.591768
ENSG00000273472	ENSG00000273472.2	64	95	58	56	80	71	70.2798	0.343698	0.258767	1.32822	0.184107	0.354768
SAMD8	ENSG00000156671.15	1473	1663	1503	1300	1712	1431	1512.47	0.343627	0.0635947	5.40339	6.54e-08	1.24e-06
ENSG00000276148	ENSG00000276148.1	17	11	21	10	24	14	16.111	0.343592	0.538641	0.637888	0.523547	0.699713
GBF1	ENSG00000107862.7	7609	7513	6257	6045	7478	6870	6954.08	0.34356	0.0403995	8.50406	1.83e-17	1.22e-15
LRP12	ENSG00000147650.12	571	577	502	519	570	483	537.539	0.343486	0.094575	3.63189	0.00028135	0.00207898
ENSG00000269921	ENSG00000269921.1	21	22	27	16	32	20	22.9098	0.343383	0.439931	0.780537	0.435075	0.624195
GRPEL2	ENSG00000164284.15	1677	1739	1768	1576	1877	1511	1694.17	0.343331	0.0675733	5.08088	3.76e-07	6.04e-06
TMEM263	ENSG00000151135.10	2176	2492	2309	2034	2479	2162	2277.06	0.343257	0.0571368	6.00765	1.88e-09	4.64e-08
CDPF1P1	ENSG00000227799.1	114	100	98	85	116	98	101.701	0.343099	0.205028	1.67343	0.0942432	0.219683
ZFC3H1	ENSG00000133858.17	3112	3254	3098	2709	3334	3013	3088.74	0.343014	0.0462899	7.41013	1.26e-13	5.55e-12
MDM4	ENSG00000198625.14	2094	2327	2293	1881	2439	2122	2193.74	0.342855	0.0620405	5.52631	3.27e-08	6.54e-07
PTPRD	ENSG00000153707.19	105	114	104	92	115	102	105.338	0.342834	0.198959	1.72314	0.0848635	0.20384
GPR78	ENSG00000155269.12	27	46	18	25	30	31	29.2916	0.342807	0.407145	0.841978	0.3998	0.590052
CKS1BP2	ENSG00000225976.5	16	22	22	20	16	21	19.6729	0.342735	0.469813	0.729515	0.465687	0.65065
USP49	ENSG00000164663.15	360	374	353	311	397	333	354.614	0.342705	0.111182	3.08237	0.00205356	0.010969
ENSG00000291117	ENSG00000291117.1	317	342	300	276	329	311	312.605	0.342522	0.117293	2.92023	0.00349778	0.017132
PIK3CD	ENSG00000171608.18	1186	1230	971	1041	1143	1039	1101.74	0.34252	0.0723879	4.73173	2.23e-06	3.01e-05
CTU1	ENSG00000142544.7	931	1015	755	849	889	827	877.932	0.342458	0.0850347	4.02727	5.64e-05	0.000525019
RTEL1-TNFRSF6B	ENSG00000026036.23	125	117	114	115	139	87	116.165	0.342229	0.204042	1.67725	0.0934945	0.21852
TTK	ENSG00000112742.10	2252	2528	2422	2076	2497	2324	2353.06	0.341804	0.0580197	5.89118	3.83e-09	9.04e-08
ZNF852	ENSG00000178917.18|ENSG00000281626.5	331	261	312	268	331	269	295.886	0.341775	0.135435	2.52354	0.0116181	0.0452329
KIAA0513	ENSG00000135709.14	580	582	557	488	619	540	561.017	0.341743	0.0894772	3.81933	0.000133816	0.00110017
GMEB2	ENSG00000101216.11	1607	1681	1244	1319	1648	1358	1472.14	0.341469	0.0710875	4.80351	1.56e-06	2.19e-05
RNF149	ENSG00000163162.9	814	937	826	778	868	815	840.945	0.341299	0.0787399	4.33451	1.46e-05	0.000163229
EPB41L4A-DT	ENSG00000278921.2	36	64	25	43	45	30	40.266	0.341152	0.367519	0.928257	0.353274	0.544359
BTN3A3	ENSG00000111801.16	384	359	322	276	397	349	346.877	0.341125	0.117594	2.90086	0.0037214	0.0179909
NPIPB11	ENSG00000254206.6	109	79	78	90	85	78	86.792	0.341023	0.23454	1.45401	0.145945	0.300924
HSPB6	ENSG00000004776.13	14	21	12	18	10	16	15.2763	0.340982	0.544547	0.626177	0.531199	0.705688
ZBTB17	ENSG00000116809.12	1686	1607	1356	1303	1626	1515	1513.53	0.340938	0.0629548	5.4156	6.11e-08	1.17e-06
TMEM167A	ENSG00000174695.10	2976	3119	3099	2573	3265	2988	3005.49	0.340745	0.053378	6.38362	1.73e-10	4.86e-09
MXD3	ENSG00000213347.11	809	736	657	676	750	676	717.873	0.340434	0.0848295	4.01316	5.99e-05	0.000551869
SERTAD4-AS1	ENSG00000203706.9|ENSG00000280963.2	63	26	72	34	68	56	53.263	0.340194	0.360934	0.942537	0.345918	0.536801
TAPBPL	ENSG00000139192.12	25	31	20	18	31	24	24.626	0.340109	0.41699	0.815628	0.414713	0.605019
SLC9A7	ENSG00000065923.10	858	898	845	788	918	785	849.606	0.339871	0.0757626	4.48601	7.26e-06	8.76e-05
SMCR8	ENSG00000176994.11|ENSG00000283741.2	2496	2401	2033	1970	2467	2195	2257.12	0.33982	0.0531423	6.39452	1.61e-10	4.55e-09
PCGF2	ENSG00000277258.5|ENSG00000278644.2	537	557	394	445	513	460	483.376	0.339675	0.106699	3.18348	0.00145515	0.00826661
GATAD2B	ENSG00000143614.11|ENSG00000261992.2	2322	2476	2391	2120	2669	2117	2349.58	0.339666	0.0584281	5.8134	6.12e-09	1.38e-07
ARCN1	ENSG00000095139.15	7910	8439	7341	6901	8259	7511	7726.58	0.339663	0.0324482	10.4679	1.21e-25	1.49e-23
IGSF22	ENSG00000179057.14	49	44	46	44	47	42	45.4734	0.339624	0.303439	1.11925	0.263034	0.446893
COL1A1	ENSG00000108821.14	1063	1065	809	924	1023	852	955.202	0.339519	0.0845435	4.01591	5.92e-05	0.000547196
NPC1	ENSG00000141458.13	2198	2277	1930	1912	2249	1965	2087.89	0.339377	0.0510523	6.64763	2.98e-11	9.45e-10
TMEM214	ENSG00000119777.20	2507	2652	2498	2223	2663	2454	2501.72	0.339212	0.0493876	6.86836	6.49e-12	2.28e-10
ZNF594	ENSG00000180626.10	599	535	530	506	580	508	543.717	0.338867	0.094602	3.58203	0.000340941	0.00243808
MAPRE3	ENSG00000084764.12	831	897	828	704	895	854	834.803	0.338742	0.0781304	4.3356	1.45e-05	0.000162631
PTPN11	ENSG00000179295.19	8393	8688	8130	7473	8677	8003	8236.82	0.33866	0.0349514	9.68946	3.34e-22	3.22e-20
ITGA9-AS1	ENSG00000235257.11|ENSG00000291496.1	48	69	52	44	59	59	55.0506	0.338631	0.283532	1.19433	0.232349	0.412856
STRC	ENSG00000242866.10	8	19	17	11	23	9	14.3843	0.338614	0.581431	0.58238	0.56031	0.727859
TBC1D15	ENSG00000121749.16	2005	2074	1979	1845	2085	1873	1980.24	0.338601	0.0551589	6.13864	8.32e-10	2.19e-08
ENSG00000287271	ENSG00000287271.1	33	31	43	43	43	17	35.2476	0.338508	0.397668	0.851233	0.39464	0.585047
RAD23A	ENSG00000179262.10	4227	4235	3759	3441	4369	3914	3987.03	0.338228	0.0401686	8.42021	3.76e-17	2.42e-15
LINC02878	ENSG00000181097.5|ENSG00000277126.2	58	79	50	53	71	55	60.697	0.338151	0.271315	1.24634	0.21264	0.390246
KLK1	ENSG00000167748.11	19	12	20	19	18	12	16.8102	0.338117	0.516155	0.655068	0.512424	0.690271
MAN2A2	ENSG00000196547.15	3478	3549	3174	2868	3593	3324	3329.23	0.33809	0.0429592	7.87002	3.55e-15	1.95e-13
PYGM	ENSG00000068976.14	250	190	211	204	225	195	213.025	0.338052	0.153907	2.19647	0.0280584	0.0890226
EBF4	ENSG00000088881.22	1006	1188	1006	947	1209	917	1044.04	0.338039	0.0790879	4.27422	1.92e-05	0.000206068
UFM1	ENSG00000120686.12	1648	1675	1626	1442	1782	1530	1617.9	0.337972	0.0582153	5.80555	6.42e-09	1.44e-07
KCTD13	ENSG00000174943.11	1027	981	859	874	1028	844	935.13	0.337816	0.0752113	4.49156	7.07e-06	8.57e-05
CAB39L	ENSG00000102547.19	202	191	162	144	228	163	180.679	0.337803	0.163635	2.06437	0.0389824	0.115095
CPNE9	ENSG00000144550.14	9	36	19	15	31	16	20.7333	0.337443	0.521807	0.646681	0.517838	0.69468
CCDC134	ENSG00000100147.14	913	918	812	757	1030	756	862.169	0.33739	0.082074	4.1108	3.94e-05	0.000385706
TRIP10	ENSG00000125733.18	2569	2370	2105	1992	2375	2379	2297.96	0.337217	0.0588446	5.73063	1e-08	2.17e-07
ENSG00000290737	ENSG00000290737.1	25	22	26	20	21	29	23.961	0.336995	0.424965	0.792995	0.427781	0.617449
TMED2-DT	ENSG00000247373.3	165	142	118	121	162	125	138.354	0.336987	0.18203	1.85127	0.0641302	0.166267
SMPD4BP	ENSG00000152117.18	2903	2959	2672	2355	3099	2753	2786.65	0.336476	0.0473853	7.10085	1.24e-12	4.7e-11
TWSG1-DT	ENSG00000264964.2	15	14	18	8	21	17	15.4085	0.336288	0.53845	0.624549	0.532267	0.706529
ENSG00000284669	ENSG00000284669.1	31	42	20	15	42	33	29.9879	0.335814	0.417204	0.804915	0.420869	0.611158
ENSG00000266313	ENSG00000266313.2	19	24	19	17	28	15	20.195	0.335385	0.461793	0.726266	0.467675	0.652363
LRP11	ENSG00000120256.11	99	106	98	86	102	103	99.0906	0.33529	0.206328	1.62504	0.104155	0.236647
P2RX2	ENSG00000187848.15	194	237	174	183	195	200	197.197	0.335266	0.154172	2.17462	0.0296584	0.0930424
ZNF473	ENSG00000142528.16	1616	1542	1436	1367	1555	1485	1501.69	0.335208	0.0598319	5.6025	2.11e-08	4.37e-07
RPL21P119	ENSG00000220793.5	9	18	16	10	21	11	14.06	0.335156	0.568459	0.589587	0.555468	0.724056
CSAD	ENSG00000139631.20	332	345	322	282	328	349	326.752	0.335129	0.119717	2.79934	0.00512073	0.0233451
UBR4	ENSG00000127481.15	12589	12134	10629	9664	13426	10987	11538.1	0.335054	0.0441048	7.59677	3.04e-14	1.5e-12
BCL2L15	ENSG00000188761.13	13	13	20	11	20	14	15.1706	0.334755	0.537474	0.62283	0.533396	0.707265
ALKAL2	ENSG00000189292.17	21	11	15	8	22	16	15.353	0.334725	0.550384	0.608167	0.543077	0.715353
RN7SL832P	ENSG00000243819.4	61	93	61	74	72	59	70.0364	0.334516	0.262653	1.27361	0.202802	0.377285
KDM5C	ENSG00000126012.13	12081	12038	10603	10183	12171	10987	11340.3	0.334495	0.029531	11.3269	9.65e-30	1.51e-27
NGDN	ENSG00000129460.17	1719	1648	1448	1431	1665	1524	1572.38	0.334471	0.0582077	5.74616	9.13e-09	1.99e-07
MAT2A	ENSG00000168906.13	11239	10666	10362	9360	11378	10319	10558.2	0.33405	0.0356539	9.36923	7.31e-21	6.63e-19
ENSG00000250838	ENSG00000250838.1	28	17	21	15	26	23	21.5882	0.334002	0.451717	0.739405	0.459661	0.645595
ARPC3P3	ENSG00000256745.1	24	22	16	14	27	19	20.1296	0.333879	0.462043	0.722614	0.469917	0.654343
LRRFIP1P1	ENSG00000240429.1	17	16	12	16	16	11	14.6655	0.33361	0.535417	0.623084	0.533229	0.707151
CORO6	ENSG00000167549.19	794	803	679	665	835	689	742.922	0.333525	0.0797074	4.18436	2.86e-05	0.000291391
TMEM241	ENSG00000134490.14	598	634	665	568	648	611	622.393	0.33351	0.0942838	3.5373	0.000404233	0.00282046
SNORA66	ENSG00000207523.1	34	28	26	26	37	22	28.7157	0.33349	0.387616	0.860362	0.38959	0.580162
NXPH4	ENSG00000182379.10	563	509	420	486	516	426	486.732	0.333396	0.109841	3.03525	0.00240339	0.0125133
RBSN	ENSG00000131381.12	1342	1618	1329	1244	1551	1331	1400.81	0.333325	0.0671336	4.9651	6.87e-07	1.04e-05
FAAH	ENSG00000117480.16	178	165	155	139	170	170	162.838	0.333313	0.163013	2.0447	0.0408843	0.119283
ENSG00000232906	ENSG00000232906.1	7	23	14	11	24	8	14.3	0.333167	0.604527	0.551121	0.581551	0.744499
CRABP2	ENSG00000143320.9	1642	1651	1543	1439	1721	1494	1582.12	0.333154	0.0563846	5.9086	3.45e-09	8.2e-08
IRF8	ENSG00000140968.12	378	389	342	334	419	315	362.339	0.333118	0.113672	2.93051	0.00338403	0.0166821
PKD1	ENSG00000008710.20	4874	4697	3927	3935	4833	4203	4404.63	0.332926	0.0454919	7.31837	2.51e-13	1.05e-11
SLC9A5	ENSG00000135740.17	834	856	761	762	738	844	801.751	0.332847	0.0911182	3.65291	0.000259283	0.00194463
FRY	ENSG00000073910.23	291	310	295	250	334	281	293.23	0.332821	0.123095	2.70378	0.00685556	0.0297669
GLIPR1-AS1	ENSG00000257497.2	263	267	275	237	295	245	263.885	0.332608	0.130821	2.54246	0.0110075	0.0433082
EOLA2	ENSG00000197021.9	2159	2360	1935	1873	2298	2036	2107.43	0.332276	0.0519409	6.3972	1.58e-10	4.48e-09
SMG5	ENSG00000198952.8	9951	9810	8512	8441	9891	8837	9237.28	0.332192	0.0339335	9.7895	1.25e-22	1.24e-20
HLCS-AS1	ENSG00000224790.3	67	46	35	29	44	69	48.1103	0.33207	0.349396	0.950411	0.341904	0.532884
MORF4L2	ENSG00000123562.18	17941	19224	17459	16167	19205	17220	17875	0.331975	0.0303028	10.9552	6.27e-28	8.86e-26
SMG1P6	ENSG00000254634.4	28	20	26	17	16	38	24.3426	0.331829	0.461781	0.718586	0.472396	0.65623
USHBP1	ENSG00000130307.12	26	13	12	10	28	12	16.5447	0.331714	0.551947	0.600989	0.547847	0.718718
ZNF731P	ENSG00000227671.5	227	214	221	182	231	226	216.97	0.331664	0.14406	2.30226	0.0213204	0.0718333
CLDN9	ENSG00000213937.4	31	19	28	19	32	25	25.6237	0.33163	0.417769	0.793812	0.427305	0.616975
CTIF	ENSG00000134030.14|ENSG00000282825.2	2064	2076	1812	1837	1972	1902	1946.16	0.331628	0.0565526	5.86405	4.52e-09	1.05e-07
SERTAD3	ENSG00000167565.13	555	619	519	539	552	532	553.647	0.331562	0.0957801	3.4617	0.000536767	0.00358937
MCPH1	ENSG00000147316.15	693	662	721	625	734	645	681.481	0.331522	0.0901089	3.67913	0.000234032	0.00177654
DRICH1	ENSG00000189269.13	17	19	11	13	16	16	15.2593	0.331471	0.523538	0.633136	0.526645	0.701981
MASTL	ENSG00000120539.15	1651	1704	1726	1486	1801	1618	1666.32	0.331326	0.061977	5.34595	8.99e-08	1.67e-06
AMH	ENSG00000104899.8	3442	3293	2640	2685	3355	2975	3057.93	0.331286	0.0553597	5.98425	2.17e-09	5.33e-08
ILRUN-AS1	ENSG00000272288.8	39	23	27	18	28	40	29.1278	0.331196	0.412961	0.802004	0.422551	0.612768
DNM1	ENSG00000106976.22	2895	2856	2357	2280	2846	2675	2646.92	0.331171	0.0528734	6.26348	3.76e-10	1.03e-08
ENSG00000254682	ENSG00000254682.2	438	537	353	371	459	444	432.2	0.331074	0.117639	2.81432	0.00488812	0.0224836
MICALL2	ENSG00000164877.19	344	357	294	282	379	299	324.836	0.330837	0.118108	2.80113	0.00509243	0.0232584
OXCT2	ENSG00000198754.5	97	140	80	83	121	101	102.926	0.330755	0.222813	1.48445	0.137689	0.288871
ENSG00000259529	ENSG00000259529.2	16	24	27	11	31	24	22.0143	0.33074	0.471691	0.70118	0.483191	0.664905
EIF2B5-DT	ENSG00000272721.5	18	16	15	11	12	24	16.0412	0.3306	0.53291	0.620367	0.535016	0.708877
MLXIPL	ENSG00000009950.16	1038	960	847	852	971	913	930.203	0.330249	0.0747652	4.41715	1e-05	0.000116582
ATG13	ENSG00000175224.17	3029	3260	2561	2539	3055	2917	2889.24	0.329866	0.0523371	6.30273	2.92e-10	8.09e-09
KLF10	ENSG00000155090.15	2438	2458	2263	2154	2452	2289	2344.36	0.329733	0.0488505	6.74984	1.48e-11	4.88e-10
MICAL1	ENSG00000135596.18	601	613	548	512	622	565	576.587	0.329637	0.0868681	3.79468	0.000147832	0.00119852
XRN1	ENSG00000114127.11	1913	1979	2081	1801	2039	1928	1962.08	0.329465	0.0657778	5.00875	5.48e-07	8.44e-06
RNF165	ENSG00000141622.14	303	382	324	342	377	253	330.371	0.329256	0.141478	2.32725	0.0199518	0.0682936
[truncated: 15,521 more rows]
