# Supplementary material for: STREMI: a dual-function upstream ORF-encoded regulator of mitochondrial cristae architecture
Source: EMBO Rep. 2026 May 2;27(12):3303–39. doi: 10.1038/s44319-026-00783-8 (PMC13303939; doi:10.1038/s44319-026-00783-8)
Supplement: Supplementary file 14 — Source data Fig. 7 [file 44319_2026_783_MOESM14_ESM.zip]

Archive with 8 entries (4 files):
- Figure7/
- Figure7/7B/
- Figure7/7B/Figure_7B_SLC35A4_tree.treefile
- Figure7/7B/Figure_7B_STREMI_tree.treefile
- Figure7/7D/
- Figure7/7D/Figure_7D_data.xlsx
- Figure7/7F/
- Figure7/7F/Fig_7F_data.xlsx
