# Supplementary material for: STREMI: a dual-function upstream ORF-encoded regulator of mitochondrial cristae architecture
Source: EMBO Rep. 2026 May 2;27(12):3303–39. doi: 10.1038/s44319-026-00783-8 (PMC13303939; doi:10.1038/s44319-026-00783-8)
Supplement: Supplementary file 14 — Source data Fig. 7 [file 44319_2026_783_MOESM14_ESM.zip › Figure7/7B/Figure_7B_SLC35A4_tree.treefile]

(KAK9805243.1-_Myrmecia__bisecta:0.0643749145,(((((((((((((XP_022107422.1-Echinodermata-Asteroidea-Valvatida-Acanthasteridae-Acanthaster-Acanthaster_planci:0.0000010000,XP_022107439.1-Echinodermata-Asteroidea-Valvatida-Acanthasteridae-Acanthaster-Acanthaster_planci:0.0000010000)100:0.1359451100,XP_033634727.1-Echinodermata-Asteroidea-Forcipulatida-Asteriidae-Asterias-Asterias_rubens:0.1836642056)100:0.2132345350,XP_003730167.1-Echinodermata-Echinoidea-Camarodonta-Strongylocentrotidae-Strongylocentrotus-Strongylocentrotus_purpuratus:0.3261973791)40:0.0638278472,((((((((((((((((((((((((((((((((((((((((((((((((((((((((((((((XP_009073521.1-Chordata-Aves-Passeriformes-Acanthisittidae-Acanthisitta-Acanthisitta_chloris:0.0000010000,KFP80506.1-Chordata-Aves-Passeriformes-Acanthisittidae-Acanthisitta-Acanthisitta_chloris:0.0000010000)100:0.0340524949,((NWI57733.1-Chordata-Aves-Passeriformes-Eurylaimidae-Calyptomena-Calyptomena_viridis:0.0000026233,NWI85390.1-Chordata-Aves-Passeriformes-Pittidae-Pitta-Pitta_sordida:0.0000010000)100:0.0000021508,NXA07584.1-Chordata-Aves-Passeriformes-Tyrannidae-Sapayoa-Sapayoa_aenigma:0.0142859939)100:0.0095316298)92:0.0047558720,(NXV00895.1-Chordata-Aves-Passeriformes-Sylviidae-Cettia-Cettia_cetti:0.0191860963,NXT15975.1-Chordata-Aves-Passeriformes-Prunellidae-Prunella-Prunella_fulvescens:0.0191021010)70:0.0000021782)78:0.0047445564,((((((((NXC28302.1-Chordata-Aves-Passeriformes-Dendrocolaptidae-Campylorhamphus-Campylorhamphus_procurvoides:0.0151284734,(NWR82568.1-Chordata-Aves-Passeriformes-Furnariidae-Furnarius-Furnarius_figulus:0.0196940804,NXM73796.1-Chordata-Aves-Passeriformes-Eurylaimidae-Serilophus-Serilophus_lunatus:0.0502859353)65:0.0097655171)46:0.0042774255,NXU95103.1-Chordata-Aves-Passeriformes-Dendrocolaptidae-Xiphorhynchus-Xiphorhynchus_elegans:0.0000020781)46:0.0047712233,((NXG09355.1-Chordata-Aves-Passeriformes-Thamnophilidae-Sakesphorus-Sakesphorus_luctuosus:0.0291024802,KAJ7427011.1-Chordata-Aves-Passeriformes-Thamnophilidae-Willisornis-Willisornis_vidua:0.0048785300)78:0.0097289376,NXP23203.1-Chordata-Aves-Passeriformes-Rhinocryptidae-Scytalopus-Scytalopus_superciliaris:0.0193799787)47:0.0047253970)65:0.0000025506,NXF78912.1-Chordata-Aves-Passeriformes-Furnariidae-Sclerurus-Sclerurus_mexicanus:0.0144728710)78:0.0074141115,NXG17932.1-Chordata-Aves-Passeriformes-Formicariidae-Grallaria-Grallaria_varia:0.0311520189)85:0.0097642168,(((((((((NWU09879.1-Chordata-Aves-Passeriformes-Cotingidae-Cephalopterus-Cephalopterus_ornatus:0.0048282239,NXK92318.1-Chordata-Aves-Passeriformes-Formicariidae-Formicarius-Formicarius_rufipectus:0.0446497566)90:0.0048192404,NXM27388.1-Chordata-Aves-Passeriformes-Cotingidae-Oxyruncus-Oxyruncus_cristatus:0.0145422459)89:0.0048415193,NXK37828.1-Chordata-Aves-Passeriformes-Pipridae-Piprites-Piprites_chloris:0.0048417798)52:0.0000021774,(((XP_027499492.1-Chordata-Aves-Passeriformes-Pipridae-Corapipo-Corapipo_altera:0.0000000000,XP_064527616.1-Chordata-Aves-Passeriformes-Pipridae-Pseudopipra-Pseudopipra_pipra:0.0000000000):0.0000000000,XP_027592485.1-Chordata-Aves-Passeriformes-Pipridae-Pipra-Pipra_filicauda:0.0000000000):0.0000010000,XP_029816109.1-Chordata-Aves-Passeriformes-Pipridae-Manacus-Manacus_vitellinus:0.0000010000)57:0.0000024348)52:0.0000021774,((XP_050168012.1-Chordata-Aves-Passeriformes-Tyrannidae-Myiozetetes-Myiozetetes_cayanensis:0.0048492252,KAJ7399418.1-Chordata-Aves-Passeriformes-Tyrannidae-Pitangus-Pitangus_sulphuratus:0.0000010000)100:0.0000021498,(NWR26573.1-Chordata-Aves-Passeriformes-Tyrannidae-Tachuris-Tachuris_rubrigastra:0.0146918279,NXM08533.1-Chordata-Aves-Passeriformes-Tyrannidae-Tyrannus-Tyrannus_savana:0.0097761660)100:0.0000020362)100:0.0097782669)89:0.0048235031,((NWQ64983.1-Chordata-Aves-Passeriformes-Tyrannidae-Neopipo-Neopipo_cinnamomea:0.0048639560,NWS17701.1-Chordata-Aves-Passeriformes-Tyrannidae-Pachyramphus-Pachyramphus_minor:0.0097096575)98:0.0048038331,NWU82397.1-Chordata-Aves-Passeriformes-Tyrannidae-Onychorhynchus-Onychorhynchus_coronatus:0.0145317407)82:0.0000021758)68:0.0000025203,XP_027538163.1-Chordata-Aves-Passeriformes-Pipridae-Neopelma-Neopelma_chrysocephalum:0.0000010000)69:0.0000021801,XP_032559135.1-Chordata-Aves-Passeriformes-Pipridae-Chiroxiphia-Chiroxiphia_lanceolata:0.0096642277)91:0.0096733245,NWS97185.1-Chordata-Aves-Passeriformes-Tyrannidae-Mionectes-Mionectes_macconnelli:0.0000023713)99:0.0320677931)87:0.0043392666,(((XP_009896709.2-Chordata-Aves-Piciformes-Picidae-Dryobates-Dryobates_pubescens:0.0097455223,XP_068021753.1-Melanerpes_formicivorus:0.0048833979)100:0.0438420195,(XP_054244994.1-Chordata-Aves-Piciformes-Indicatoridae-Indicator-Indicator_indicator:0.0086944595,NXN09819.1-Chordata-Aves-Piciformes-Indicatoridae-Indicator-Indicator_maculatus:0.0057107116)100:0.0205532816)92:0.0122195536,((NXF96257.1-Chordata-Aves-Piciformes-Ramphastidae-Eubucco-Eubucco_bourcierii:0.0397526203,(NXG41128.1-Chordata-Aves-Piciformes-Megalaimidae-Psilopogon-Psilopogon_haemacephalus:0.0966947376,(NXP71838.1-Chordata-Aves-Piciformes-Ramphastidae-Ramphastos-Ramphastos_sulfuratus:0.0095351080,NXR08546.1-Chordata-Aves-Piciformes-Ramphastidae-Semnornis-Semnornis_frantzii:0.0049703054)100:0.0148984449)79:0.0053373150)79:0.0117440148,NXX45525.1-Chordata-Aves-Piciformes-Lybiidae-Tricholaema:0.0484474965)100:0.0404190310)100:0.0455315332)82:0.0119085205,NXC01951.1-Chordata-Aves-Passeriformes-Orthonychidae-Orthonyx-Orthonyx_spaldingii:0.0047612391)73:0.0047115276)79:0.0047168186,(NXP62946.1-Chordata-Aves-Passeriformes-Irenidae-Chloropsis-Chloropsis_cyanopogon:0.0301352883,NXD27688.1-Chordata-Aves-Passeriformes-Elachuridae-Elachura-Elachura_formosa:0.0290976357)81:0.0069267737)36:0.0000028931,NWT73102.1-Chordata-Aves-Passeriformes-Prunellidae-Prunella-Prunella_himalayana:0.0096412412)37:0.0000021510,NWT58494.1-Chordata-Aves-Passeriformes-Dicruridae-Erythrocercus-Erythrocercus_mccallii:0.0141724995)78:0.0047142617,(((NXW69906.1-Chordata-Aves-Passeriformes-Hirundinidae-Hirundo-Hirundo_rustica:0.0047292907,XP_039934509.1-Chordata-Aves-Passeriformes-Hirundinidae-Hirundo-Hirundo_rustica:0.0000021535)95:0.0047413232,NWV24082.1-Chordata-Aves-Passeriformes-Acanthizidae-Origma-Origma_solitaria:0.0142115921)81:0.0000026534,NXP98105.1-Chordata-Aves-Passeriformes-Estrildidae-Vidua-Vidua_macroura:0.0000010000)82:0.0047145109)74:0.0000021507,(XP_053812915.1-Chordata-Aves-Passeriformes-Estrildidae-Vidua-Vidua_chalybeata:0.0000010000,NXB92775.1-Chordata-Aves-Passeriformes-Estrildidae-Vidua-Vidua_chalybeata:0.0000010000)87:0.0000021506)74:0.0000021909,((NXO34470.1-Chordata-Aves-Passeriformes-Locustellidae-Helopsaltes-Helopsaltes_ochotensis:0.0095838473,(NXI14731.1-Chordata-Aves-Passeriformes-Irenidae-Irena-Irena_cyanogastra:0.0191641966,((XP_021387574.1-Chordata-Aves-Passeriformes-Estrildidae-Lonchura-Lonchura_striata:0.0047045462,XP_002190548.2-Chordata-Aves-Passeriformes-Estrildidae-Taeniopygia-Taeniopygia_guttata:0.0193712158)100:0.0144916528,NWW36995.1-Chordata-Aves-Passeriformes-Sylviidae-Panurus-Panurus_biarmicus:0.0047723639)32:0.0047401152)16:0.0000027277)30:0.0047636864,XP_041253831.1-Chordata-Aves-Passeriformes-Passeridae-Onychostruthus-Onychostruthus_taczanowskii:0.0000023029)14:0.0047331319)14:0.0000021392,NXR68051.1-Chordata-Aves-Passeriformes-Phylloscopidae-Rhadina-Rhadina_sibilatrix:0.0047452616)9:0.0000010000,(((XP_068061674.1-Chordata-Aves-Passeriformes-Passeridae-Anomalospiza-Anomalospiza_imberbis:0.0000000000,XP_015497087.1-Chordata-Aves-Passeriformes-Paridae-Parus-Parus_major:0.0000000000):0.0000000000,NWZ81259.1-Chordata-Aves-Passeriformes-Paridae-Poecile-Poecile_atricapillus:0.0000000000):0.0000000000,XP_058704522.1-Chordata-Aves-Passeriformes-Paridae-Poecile-Poecile_atricapillus:0.0000000000):0.0000010000)7:0.0000022868,(NXE42784.1-Chordata-Aves-Passeriformes-Cinclosomatidae-Ptilorrhoa-Ptilorrhoa_leucosticta:0.0047279453,NWH99679.1-Chordata-Aves-Passeriformes-Sittidae-Tichodroma-Tichodroma_muraria:0.0095287278)58:0.0047527543)6:0.0000021601,(((NXO27779.1-Chordata-Aves-Passeriformes-Cisticolidae-Cisticola-Cisticola_juncidis:0.0143687232,NXS05179.1-Chordata-Aves-Passeriformes-Timaliidae-Oxylabes-Oxylabes_madagascariensis:0.0341009418)93:0.0047437701,XP_063269593.1-Chordata-Aves-Passeriformes-Cisticolidae-Prinia-Prinia_subflava:0.0047074211)93:0.0098662604,XP_038006494.1-Chordata-Aves-Passeriformes-Motacillidae-Motacilla-Motacilla_alba:0.0000021585)44:0.0047469531)4:0.0000021563,(NWY47756.1-Chordata-Aves-Passeriformes-Sylviidae-Sylvia-Sylvia_atricapilla:0.0000021637,XP_066185025.1-Chordata-Aves-Passeriformes-Sylviidae-Sylvia-Sylvia_atricapilla:0.0000021637)100:0.0095344244)3:0.0000010000,XP_023791996.1-Chordata-Aves-Passeriformes-Paridae-Cyanistes-Cyanistes_caeruleus:0.0000010000)7:0.0000021191,NWS26878.1-Chordata-Aves-Passeriformes-Certhiidae-Polioptila-Polioptila_caerulea:0.0047335335)8:0.0000010000,(NXY52649.1-Chordata-Aves-Passeriformes-Callaeidae-Callaeas-Callaeas_wilsoni:0.0191590395,((((NXC90633.1-Chordata-Aves-Passeriformes-Muscicapidae-Cercotrichas-Cercotrichas_coryphoeus:0.0047662471,NXD39297.1-Chordata-Aves-Passeriformes-Muscicapidae-Copsychus-Copsychus_sechellarum:0.0047688824)100:0.0000028860,NXO72429.1-Chordata-Aves-Passeriformes-Bombycillidae-Phainopepla-Phainopepla_nitens:0.0699458624)58:0.0047730447,(XP_056358486.1-Chordata-Aves-Passeriformes-Muscicapidae-Oenanthe-Oenanthe_melanoleuca:0.0047763738,NXM80328.1-Chordata-Aves-Passeriformes-Muscicapidae-Oenanthe-Oenanthe_oenanthe:0.0000010000)100:0.0193458619)53:0.0047296553,((NXH44885.1-Chordata-Aves-Passeriformes-Dicaeidae-Dicaeum-Dicaeum_eximium:0.0037489334,NWY70681.1-Chordata-Aves-Passeriformes-Turdidae-Erithacus-Erithacus_rubecula:0.0255879385)78:0.0142240814,NWU04067.1-Chordata-Aves-Passeriformes-Fringillidae-Urocynchramus-Urocynchramus_pylzowi:0.0209107616)44:0.0000029048)66:0.0047427275)69:0.0000022036)3:0.0000020042,(NXQ23613.1-Chordata-Aves-Passeriformes-Alaudidae-Alaudala-Alaudala_cheleensis:0.0143471245,(NXN82693.1-Chordata-Aves-Passeriformes-Bombycillidae-Bombycilla-Bombycilla_garrulus:0.0339328318,(NXQ38806.1-Chordata-Aves-Passeriformes-Turdidae-Catharus-Catharus_fuscescens:0.0000020147,KAF4789857.1-Chordata-Aves-Passeriformes-Turdidae-Turdus-Turdus_rufiventris:0.0047875849)90:0.0047400112)79:0.0000021601)78:0.0047372465)4:0.0000021861,XP_005523793.1-Chordata-Aves-Passeriformes-Paridae-Pseudopodoces-Pseudopodoces_humilis:0.0047318124)5:0.0000021561,((((NXE01461.1-Chordata-Aves-Passeriformes-Rhipiduridae-Chaetorhynchus-Chaetorhynchus_papuensis:0.0047378853,NXA61015.1-Chordata-Aves-Passeriformes-Acanthizidae-Mohoua-Mohoua_ochrocephala:0.0047424343)46:0.0000010000,NWW61918.1-Chordata-Aves-Passeriformes-Cinclosomatidae-Ifrita-Ifrita_kowaldi:0.0047448072)46:0.0000010000,NXI86089.1-Chordata-Aves-Passeriformes-Rhipiduridae-Rhipidura-Rhipidura_dahli:0.0047424348)78:0.0047383455,(((NWV46943.1-Chordata-Aves-Passeriformes-Daphoenositta-Daphoenositta_chrysoptera:0.0191584542,NXO09061.1-Chordata-Aves-Passeriformes-Corvidae-Oriolus-Oriolus_oriolus:0.0000027191)94:0.0047380763,NXS27483.1-Chordata-Aves-Passeriformes-Timaliidae-Pomatostomus-Pomatostomus_ruficeps:0.0146073283)81:0.0000021622,NWV87046.1-Chordata-Aves-Passeriformes-Dicruridae-Machaerirhynchus-Machaerirhynchus_nigripectus:0.0000021553)81:0.0047364214)11:0.0000021492)11:0.0000025879,NWX57859.1-Chordata-Aves-Passeriformes-Nectariniidae-Promerops-Promerops_cafer:0.0095121115)78:0.0048202189,((((((((NWZ09666.1-Chordata-Aves-Passeriformes-Icteridae-Agelaius-Agelaius_phoeniceus:0.0000010000,XP_054498833.1-Chordata-Aves-Passeriformes-Icteridae-Agelaius-Agelaius_phoeniceus:0.0000010000)100:0.0000021611,(NXV68364.1-Chordata-Aves-Passeriformes-Icteridae-Molothrus-Molothrus_ater:0.0047448098,XP_036247874.1-Chordata-Aves-Passeriformes-Icteridae-Molothrus-Molothrus_ater:0.0000023170)100:0.0047575198)96:0.0047525544,((((((XP_058671331.1-Chordata-Aves-Passeriformes-Passerellidae-Ammospiza-Ammospiza_caudacuta:0.0047618790,XP_059339918.1-Chordata-Aves-Passeriformes-Passerellidae-Ammospiza-Ammospiza_nelsoni:0.0047555004)15:0.0000023882,XP_005492558.1-Chordata-Aves-Passeriformes-Passerellidae-Zonotrichia-Zonotrichia_albicollis:0.0047707345)10:0.0000026904,XP_064581240.1-Chordata-Aves-Passeriformes-Passerellidae-Zonotrichia-Zonotrichia_leucophrys:0.0000010000)11:0.0000029911,(XP_057890754.1-Chordata-Aves-Passeriformes-Passerellidae-Melospiza-Melospiza_georgiana:0.0000010000,XP_063024616.1-Chordata-Aves-Passeriformes-Passerellidae-Melospiza-Melospiza_melodia:0.0000010000)100:0.0047738902)56:0.0000021653,XP_054144193.1-Chordata-Aves-Passeriformes-Passerellidae-Melozone-Melozone_crissalis:0.0047595533)97:0.0047526832,NXL19039.1-Chordata-Aves-Passeriformes-Parulidae-Setophaga-Setophaga_kirtlandii:0.0000027952)97:0.0047448304)41:0.0000020713,((XP_030813137.1-Chordata-Aves-Passeriformes-Thraupidae-Camarhynchus-Camarhynchus_parvulus:0.0000000000,NWY28800.1-Chordata-Aves-Passeriformes-Cardinalidae-Pheucticus-Pheucticus_melanocephalus:0.0000000000):0.0000026568,((NWT24896.1-Chordata-Aves-Passeriformes-Cardinalidae-Cardinalis-Cardinalis_cardinalis:0.0047539914,NWZ90656.1-Chordata-Aves-Passeriformes-Thraupidae-Nesospiza-Nesospiza_acunhae:0.0047365305)39:0.0000021600,XP_005425432.1-Chordata-Aves-Passeriformes-Thraupidae-Geospiza-Geospiza_fortis:0.0000010000)6:0.0000021600)13:0.0000021595)65:0.0000023337,(NXE70625.1-Chordata-Aves-Passeriformes-Fringillidae-Calcarius-Calcarius_ornatus:0.0143725451,(NWR23854.1-Chordata-Aves-Passeriformes-Fringillidae-Emberiza-Emberiza_fucata:0.0000010000,(NXP90741.1-Chordata-Aves-Passeriformes-Cardinalidae-Passerina-Passerina_amoena:0.0000010000,NXF16529.1-Chordata-Aves-Passeriformes-Thraupidae-Rhodinocichla-Rhodinocichla_rosea:0.0127179828)97:0.0063518177)95:0.0000028009)95:0.0047445931)98:0.0137730678,NWT78755.1-Chordata-Aves-Passeriformes-Laniidae-Lanius-Lanius_ludovicianus:0.0055783864)45:0.0044405594,(((((((XP_068885191.1-Chordata-Aves-Passeriformes-Corvidae-Aphelocoma-Aphelocoma_coerulescens:0.0000010000,NWY16469.1-Chordata-Aves-Passeriformes-Corvidae-Aphelocoma-Aphelocoma_coerulescens:0.0000010000)100:0.0000021469,XP_068885192.1-Chordata-Aves-Passeriformes-Corvidae-Aphelocoma-Aphelocoma_coerulescens:0.0000020179)100:0.0047078297,((((XP_039415766.1-Chordata-Aves-Passeriformes-Corvidae-Corvus-Corvus_cornix:0.0000000000,NXD54442.1-Chordata-Aves-Passeriformes-Corvidae-Corvus-Corvus_moneduloides:0.0000000000):0.0000000000,XP_031981105.1-Chordata-Aves-Passeriformes-Corvidae-Corvus-Corvus_moneduloides:0.0000000000):0.0000000000,XP_041881297.1-Chordata-Aves-Passeriformes-Corvidae-Corvus-Corvus_kubaryi:0.0000000000):0.0000021491,XP_048176166.1-Chordata-Aves-Passeriformes-Corvidae-Corvus-Corvus_hawaiiensis:0.0000010000)100:0.0000027125)100:0.0000021531,(XP_008642441.2-Chordata-Aves-Passeriformes-Corvidae-Corvus-Corvus_brachyrhynchos:0.0000010000,KFO54598.1-Chordata-Aves-Passeriformes-Corvidae-Corvus-Corvus_brachyrhynchos:0.0000010000)100:0.0047147268)100:0.0190813942,NXR44319.1-Chordata-Aves-Passeriformes-Sylviidae-Hippolais-Hippolais_icterina:0.0000021386)52:0.0047341706,((NWZ39652.1-Chordata-Aves-Passeriformes-Pycnonotidae-Brachypodius-Brachypodius_melanocephalos:0.0131894964,NXR82964.1-Chordata-Aves-Passeriformes-Pycnonotidae-Pycnonotus-Pycnonotus_jocosus:0.0129855788)100:0.0072011843,(XP_064243938.1-Chordata-Aves-Passeriformes-Passeridae-Passer-Passer_domesticus:0.0000024612,XP_039557607.1-Chordata-Aves-Passeriformes-Passeridae-Passer-Passer_montanus:0.0047753615)100:0.0144036547)89:0.0047454791)5:0.0000029003,((NXT71209.1-Chordata-Aves-Passeriformes-Picathartidae-Chaetops-Chaetops_frenatus:0.0000000000,NWI35985.1-Chordata-Aves-Passeriformes-Picathartidae-Picathartes-Picathartes_gymnocephalus:0.0000000000):0.0000010000,NXU46666.1-Chordata-Aves-Passeriformes-Petroicidae-Drymodes-Drymodes_brunneopygia:0.0000010000)48:0.0000020557)4:0.0000020395)34:0.0000023629,NXA83007.1-Chordata-Aves-Passeriformes-Certhiidae-Thryothorus-Thryothorus_ludovicianus:0.0047418036)80:0.0047286007)60:0.0000022539,NXB66753.1-Chordata-Aves-Passeriformes-Corcoracidae-Struthidea-Struthidea_cinerea:0.0047355474)18:0.0000027454,NWZ65822.1-Chordata-Aves-Passeriformes-Sylviidae-Acrocephalus-Acrocephalus_arundinaceus:0.0047559300)5:0.0000010000,NXL72938.1-Chordata-Aves-Passeriformes-Nectariniidae-Leptocoma-Leptocoma_aspasia:0.0047364605)5:0.0000025453,((((((NXC62785.1-Chordata-Aves-Passeriformes-Aleadryas-Aleadryas_rufinucha:0.0000000000,NXB33372.1-Chordata-Aves-Passeriformes-Eulacestoma-Eulacestoma_nigropectus:0.0000000000):0.0000000000,NXH80227.1-Chordata-Aves-Passeriformes-Campephagidae-Edolisoma-Edolisoma_coerulescens:0.0000000000):0.0000000000,NXB23339.1-Chordata-Aves-Passeriformes-Rhagologus-Rhagologus_leucostigma:0.0000000000):0.0000010000,((((NWW76184.1-Chordata-Aves-Passeriformes-Climacteridae-Climacteris-Climacteris_rufus:0.0143478193,NWV12103.1-Chordata-Aves-Passeriformes-Ptilonorhynchidae-Ptilonorhynchus-Ptilonorhynchus_violaceus:0.0152766495)93:0.0047216547,NXH31595.1-Chordata-Aves-Passeriformes-Monarchidae-Myiagra-Myiagra_hebetior:0.0000020914)93:0.0094886569,(NWW24558.1-Chordata-Aves-Passeriformes-Falcunculus-Falcunculus_frontatus:0.0142608137,NXI04937.1-Chordata-Aves-Passeriformes-Pachycephala-Pachycephala_philippinensis:0.0047382185)69:0.0000021582)35:0.0000027060,NXJ17423.1-Chordata-Aves-Passeriformes-Dicruridae-Dicrurus-Dicrurus_megarhynchus:0.0000010000)12:0.0000010000)29:0.0000025799,((NWI76757.1-Chordata-Aves-Passeriformes-Malaconotidae-Dryoscopus-Dryoscopus_gambensis:0.0000026503,NWU20253.1-Chordata-Aves-Passeriformes-Platysteira-Platysteira_castanea:0.0094902632)98:0.0047329003,NXM47012.1-Chordata-Aves-Passeriformes-Artamidae-Gymnorhina-Gymnorhina_tibicen:0.0047433913)33:0.0000021541)51:0.0000021603,(NXS88867.1-Chordata-Aves-Passeriformes-Timaliidae-Erpornis-Erpornis_zantholeuca:0.0000020646,(NXY02761.1-Chordata-Aves-Passeriformes-Timaliidae-Pteruthius-Pteruthius_melanotis:0.0000010000,NWT12136.1-Chordata-Aves-Passeriformes-Vireonidae-Vireo-Vireo_altiloquus:0.0047202848)98:0.0047191961)98:0.0095075327)78:0.0047332416)3:0.0000021550,((NXB00589.1-Chordata-Aves-Passeriformes-Corvidae-Cnemophilus-Cnemophilus_loriae:0.0047275602,NXM98275.1-Chordata-Aves-Passeriformes-Sylviidae-Sylvia-Sylvia_borin:0.0191667701)83:0.0000021225,(KAI1234013.1-Chordata-Aves-Passeriformes-Sturnidae-Lamprotornis-Lamprotornis_superbus:0.0000021543,XP_014743192.1-Chordata-Aves-Passeriformes-Sturnidae-Sturnus-Sturnus_vulgaris:0.0094846767)79:0.0047336905)72:0.0047318437)5:0.0000021692,((NXU68770.1-Chordata-Aves-Passeriformes-Scotocercidae-Horornis-Horornis_vulcanius:0.0000000000,NXA93681.1-Chordata-Aves-Passeriformes-Melanocharitidae-Melanocharis-Melanocharis_versteri:0.0000000000):0.0000000000,XP_041343966.1-Chordata-Aves-Passeriformes-Passeridae-Pyrgilauda-Pyrgilauda_ruficollis:0.0000000000):0.0000010000)4:0.0000020635,(((XP_032929485.1-Chordata-Aves-Passeriformes-Turdidae-Catharus-Catharus_ustulatus:0.0047367814,NXH61819.1-Chordata-Aves-Passeriformes-Rhabdornithidae-Rhabdornis-Rhabdornis_inornatus:0.0094864380)56:0.0000029995,NXB53407.1-Chordata-Aves-Passeriformes-Sturnidae-Leucopsar-Leucopsar_rothschildi:0.0000010000)48:0.0000021605,(KAL2299527.1-Chordata-Aves-Passeriformes-Mimidae-Mimus-Mimus_melanotis:0.0000010000,NWS90147.1-Chordata-Aves-Passeriformes-Mimidae-Toxostoma-Toxostoma_redivivum:0.0000010000)100:0.0047525636)68:0.0047336431)6:0.0000021430,(XP_059716051.1-Chordata-Aves-Passeriformes-Fringillidae-Haemorhous-Haemorhous_mexicanus:0.0094149864,(NWY92072.1-Chordata-Aves-Passeriformes-Fringillidae-Loxia-Loxia_curvirostra:0.0000020609,XP_050835697.1-Chordata-Aves-Passeriformes-Fringillidae-Serinus-Serinus_canaria:0.0047120225)84:0.0006585353)81:0.0041436985)7:0.0000021692,NXR89722.1-Chordata-Aves-Passeriformes-Zosteropidae-Hypocryptadius-Hypocryptadius_cinnamomeus:0.0000010000)6:0.0000010000,NXQ52414.1-Chordata-Aves-Passeriformes-Paridae-Anthoscopus-Anthoscopus_minutus:0.0047399099)16:0.0000025181,(((((XP_066053364.1-Chordata-Aves-Passeriformes-Sylviidae-Chamaea-Chamaea_fasciata:0.0000025623,NWR08543.1-Chordata-Aves-Passeriformes-Sylviidae-Sinosuthora-Sinosuthora_webbiana:0.0047804515)100:0.0271701451,NXP42225.1-Chordata-Aves-Passeriformes-Leiothrichidae-Leiothrix-Leiothrix_lutea:0.0266176290)91:0.0074774434,NXM51991.1-Chordata-Aves-Passeriformes-Timaliidae-Illadopsis-Illadopsis_cleaveri:0.0114579309)92:0.0096746167,(TRZ22169.1-Chordata-Aves-Passeriformes-Zosteropidae-Zosterops-Zosterops_borbonicus:0.0000029198,NXR38214.1-Chordata-Aves-Passeriformes-Zosteropidae-Zosterops-Zosterops_hypoxanthus:0.0000028302)100:0.0075218151)86:0.0067594897,NXB74176.1-Chordata-Aves-Passeriformes-Mimidae-Donacobius-Donacobius_atricapilla:0.0000024105)80:0.0047263044)53:0.0000021531,NXK66019.1-Chordata-Aves-Passeriformes-Sylviidae-Sylvietta-Sylvietta_virens:0.0047305227)66:0.0048042937,NXO87637.1-Chordata-Aves-Passeriformes-Sittidae-Sitta-Sitta_europaea:0.0097322510)65:0.0000021325,(XP_062358081.1-Chordata-Aves-Passeriformes-Cinclidae-Cinclus-Cinclus_cinclus:0.0000000000,NXX26373.1-Chordata-Aves-Passeriformes-Pycnonotidae-Nicator-Nicator_chloris:0.0000000000):0.0000010000)15:0.0000010000,NXR25249.1-Chordata-Aves-Passeriformes-Cinclidae-Cinclus-Cinclus_mexicanus:0.0000010000)23:0.0000010000,XP_005053900.1-Chordata-Aves-Passeriformes-Muscicapidae-Ficedula-Ficedula_albicollis:0.0142567212)9:0.0000026332,NXQ13727.1-Chordata-Aves-Passeriformes-Fringillidae-Peucedramus-Peucedramus_taeniatus:0.0047247761)19:0.0000021762,(NXO90033.1-Chordata-Aves-Passeriformes-Certhiidae-Certhia-Certhia_brachydactyla:0.0000010000,NXC98332.1-Chordata-Aves-Passeriformes-Certhiidae-Certhia-Certhia_familiaris:0.0000010000)100:0.0142589762)63:0.0048236534,NXU12876.1-Chordata-Aves-Passeriformes-Pardalotidae-Pardalotus-Pardalotus_punctatus:0.0047309598)42:0.0000021634,NWV73217.1-Chordata-Aves-Passeriformes-Dasyornithidae-Dasyornis-Dasyornis_broadbenti:0.0047338200)44:0.0000025344,NXE89999.1-Chordata-Aves-Passeriformes-Menuridae-Menura-Menura_novaehollandiae:0.0094667784)66:0.0048264601,XP_057233682.1-Chordata-Aves-Passeriformes-Maluridae-Malurus-Malurus_melanocephalus:0.0047270943)61:0.0000020296,NWV66258.1-Chordata-Aves-Passeriformes-Maluridae-Malurus-Malurus_elegans:0.0047389385)57:0.0000022490,(NWV38479.1-Chordata-Aves-Passeriformes-Meliphagidae-Grantiella-Grantiella_picta:0.0142746774,NWW04235.1-Chordata-Aves-Passeriformes-Paramythiidae-Oreocharis-Oreocharis_arfaki:0.0047362706)89:0.0047583079)69:0.0043205549,NXY25186.1-Chordata-Aves-Passeriformes-Menuridae-Atrichornis-Atrichornis_clamosus:0.0197480443)100:0.0425130835,NXG74710.1-Chordata-Aves-Coraciiformes-Momotidae-Baryphthengus-Baryphthengus_martii:0.0484753555)89:0.0381059227,NXL85248.1-Chordata-Aves-Galliformes-Megapodiidae-Alectura-Alectura_lathami:0.0188271844)52:0.0000021478,((KAI6076827.1-Chordata-Aves-Anseriformes-Anatidae-Aix-Aix_galericulata:0.0046971890,((XP_068554212.1-Chordata-Aves-Anseriformes-Anatidae-Anas-Anas_acuta:0.0046701721,(NXI68903.1-Chordata-Aves-Anseriformes-Anseranatidae-Anseranas-Anseranas_semipalmata:0.0188562300,XP_035194435.1-Chordata-Aves-Anseriformes-Anatidae-Oxyura-Oxyura_jamaicensis:0.0046747385)90:0.0094376201)40:0.0000021312,((EOB08347.1-Chordata-Aves-Anseriformes-Anatidae-Anas-Anas_platyrhynchos:0.0000000000,XP_032053107.1-Chordata-Aves-Anseriformes-Anatidae-Aythya-Aythya_fuligula:0.0000000000):0.0000010000,(XP_005010026.2-Chordata-Aves-Anseriformes-Anatidae-Anas-Anas_platyrhynchos:0.0000010000,(NWZ24217.1-Chordata-Aves-Anseriformes-Anatidae-Asarcornis-Asarcornis_scutulata:0.0046583955,XP_032055065.1-Chordata-Aves-Anseriformes-Anatidae-Aythya-Aythya_fuligula:0.0096801041)31:0.0000023801)6:0.0000010000)7:0.0000023439)19:0.0000021519)51:0.0000021332,(XP_013057490.2-Chordata-Aves-Anseriformes-Anatidae-Anser-Anser_cygnoides:0.0046668105,(XP_050569553.1-Chordata-Aves-Anseriformes-Anatidae-Cygnus-Cygnus_atratus:0.0000010000,XP_040429435.1-Chordata-Aves-Anseriformes-Anatidae-Cygnus-Cygnus_olor:0.0046931352)99:0.0000021702)99:0.0093317112)67:0.0046755275)55:0.0048040919,((((((((((((XP_049685654.1-Chordata-Aves-Accipitriformes-Accipitridae-Accipiter-Accipiter_gentilis:0.0093609979,XP_052672051.1-Chordata-Aves-Accipitriformes-Accipitridae-Harpia-Harpia_harpyja:0.0000020705)88:0.0000025006,(XP_029854257.1-Chordata-Aves-Accipitriformes-Accipitridae-Aquila-Aquila_chrysaetos:0.0000023418,NXJ57166.1-Chordata-Aves-Accipitriformes-Accipitridae-Spizaetus-Spizaetus_tyrannus:0.0046557413)100:0.0093420540)87:0.0046630192,(NXW24911.1-Chordata-Aves-Accipitriformes-Accipitridae-Circaetus-Circaetus_pectoralis:0.0000010000,NXQ93178.1-Chordata-Aves-Accipitriformes-Sagittariidae-Sagittarius-Sagittarius_serpentarius:0.0000010000)100:0.0000021452)85:0.0046604959,(NWQ98445.1-Chordata-Aves-Charadriiformes-Burhinidae-Burhinus-Burhinus_bistriatus:0.0188568178,NXS68955.1-Chordata-Aves-Accipitriformes-Pandionidae-Pandion-Pandion_haliaetus:0.0046604101)33:0.0000021387)80:0.0046707140,(KFP57538.1-Chordata-Aves-Accipitriformes-Cathartidae-Cathartes-Cathartes_aura:0.0046873395,XP_050761201.1-Chordata-Aves-Accipitriformes-Cathartidae-Gymnogyps-Gymnogyps_californianus:0.0000021389)99:0.0093318669)9:0.0000021459,(((((((((NWX80942.1-Chordata-Aves-Charadriiformes-Alcidae-Alca-Alca_torda:0.0093822433,NXV53172.1-Chordata-Aves-Charadriiformes-Alcidae-Uria-Uria_aalge:0.0000025745)96:0.0046251688,(NXV23874.1-Chordata-Aves-Charadriiformes-Alcidae-Cepphus-Cepphus_grylle:0.0000022254,NXG83896.1-Chordata-Aves-Charadriiformes-Stercorariidae-Stercorarius-Stercorarius_parasiticus:0.0139884477)84:0.0046320734)79:0.0046453617,((((XP_010006585.1-Chordata-Aves-Apodiformes-Apodidae-Chaetura-Chaetura_pelagica:0.0000022579,KFU85670.1-Chordata-Aves-Apodiformes-Apodidae-Chaetura-Chaetura_pelagica:0.0047000916)100:0.0238988059,NXG67075.1-Chordata-Aves-Apodiformes-Apodidae-Hemiprocne-Hemiprocne_comata:0.0058733609)98:0.0178270077,NXU57908.1-Chordata-Aves-Charadriiformes-Turnicidae-Turnix-Turnix_velox:0.0535506131)54:0.0046399598,(NXP46047.1-Chordata-Aves-Gruiformes-Heliornithidae-Heliornis-Heliornis_fulica:0.0334661746,NXK14162.1-Chordata-Aves-Falconiformes-Falconidae-Herpetotheres-Herpetotheres_cachinnans:0.0096186651)83:0.0044606211)84:0.0093736945)7:0.0000021342,(NWH43892.1-Chordata-Aves-Suliformes-Fregatidae-Fregata-Fregata_magnificens:0.0093045128,KFQ81562.1-Chordata-Aves-Phoenicopteriformes-Phoenicopteridae-Phoenicopterus-Phoenicopterus_ruber:0.0140070356)12:0.0000028658)73:0.0046520428,(((((((NXC73269.1-Chordata-Aves-Suliformes-Anhingidae-Anhinga-Anhinga_anhinga:0.0283921655,NXT89736.1-Chordata-Aves-Suliformes-Anhingidae-Anhinga-Anhinga_rufa:0.0046754439)100:0.0094138988,(XP_009507214.2-Chordata-Aves-Suliformes-Phalacrocoracidae-Phalacrocorax-Phalacrocorax_carbo:0.0046313071,KFW93321.1-Chordata-Aves-Suliformes-Phalacrocoracidae-Phalacrocorax-Phalacrocorax_carbo:0.0000024198)100:0.0092421258)98:0.0093711117,NWI31759.1-Chordata-Aves-Suliformes-Sulidae-Sula-Sula_dactylatra:0.0093131964)100:0.0140352281,((((XP_010171082.1-Chordata-Aves-Caprimulgiformes-Caprimulgidae-Antrostomus-Antrostomus_carolinensis:0.0000010000,KFZ62977.1-Chordata-Aves-Caprimulgiformes-Caprimulgidae-Antrostomus-Antrostomus_carolinensis:0.0000010000)100:0.0000010000,NXL65480.1-Chordata-Aves-Caprimulgiformes-Caprimulgidae-Chordeiles-Chordeiles_acutipennis:0.0233960442)100:0.0046149599,NXW46044.1-Chordata-Aves-Caprimulgiformes-Caprimulgidae-Nyctiprogne-Nyctiprogne_leucopyga:0.0093678337)100:0.0185946491,((XP_030315110.1-Chordata-Aves-Apodiformes-Trochilidae-Calypte-Calypte_anna:0.0047609119,NXU81737.1-Chordata-Aves-Apodiformes-Trochilidae-Oreotrochilus-Oreotrochilus_melanogaster:0.0047026266)100:0.0339858382,(XP_010156515.1-Chordata-Aves-Eurypygiformes-Eurypygidae-Eurypyga-Eurypyga_helias:0.0000010000,KFV90265.1-Chordata-Aves-Eurypygiformes-Eurypygidae-Eurypyga-Eurypyga_helias:0.0000010000)100:0.0139164470)98:0.0143660623)60:0.0000026619)57:0.0046676820,((KFQ08677.1-Chordata-Aves-Accipitriformes-Accipitridae-Haliaeetus-Haliaeetus_albicilla:0.0000021218,XP_009923030.1-Chordata-Aves-Accipitriformes-Accipitridae-Haliaeetus-Haliaeetus_albicilla:0.0000020301)100:0.0046438626,(NWZ58519.1-Chordata-Aves-Accipitriformes-Accipitridae-Haliaeetus-Haliaeetus_albicilla:0.0000022979,XP_010564266.1-Chordata-Aves-Accipitriformes-Accipitridae-Haliaeetus-Haliaeetus_leucocephalus:0.0000024205)99:0.0000020503)100:0.0186839748)36:0.0000022804,(((XP_040460615.1-Chordata-Aves-Falconiformes-Falconidae-Falco-Falco_naumanni:0.0046549029,XP_005244719.4-Chordata-Aves-Falconiformes-Falconidae-Falco-Falco_peregrinus:0.0000029525)100:0.0094521732,(KFV50630.1-Chordata-Aves-Gaviiformes-Gaviidae-Gavia-Gavia_stellata:0.0000010000,XP_009806363.2-Chordata-Aves-Gaviiformes-Gaviidae-Gavia-Gavia_stellata:0.0000010000)100:0.0141430766)99:0.0093281061,(KFZ62839.1-Chordata-Aves-Podicipediformes-Podicipedidae-Podiceps-Podiceps_cristatus:0.0093937383,NXL49361.1-Chordata-Aves-Podicipediformes-Podicipedidae-Podilymbus-Podilymbus_podiceps:0.0187012204)94:0.0140227884)49:0.0000024875)18:0.0000023557,((((((((XP_013810015.1-Chordata-Aves-Apterygiformes-Apterygidae-Apteryx-Apteryx_mantelli:0.0093694573,XP_062443430.1-Chordata-Aves-Rheiformes-Rheidae-Rhea-Rhea_pennata:0.0046833910)20:0.0000020108,(NXE55154.1-Chordata-Aves-Casuariiformes-Casuariidae-Casuarius-Casuarius_casuarius:0.0093884959,(XP_025961295.1-Chordata-Aves-Casuariiformes-Dromaiidae-Dromaius-Dromaius_novaehollandiae:0.0000020632,NXG39713.1-Chordata-Aves-Casuariiformes-Dromaiidae-Dromaius-Dromaius_novaehollandiae:0.0000010000)100:0.0094098505)21:0.0000021486)55:0.0000029864,((((NWI13691.1-Chordata-Aves-Tinamiformes-Tinamidae-Crypturellus-Crypturellus_soui:0.0094017410,NWJ02728.1-Chordata-Aves-Tinamiformes-Tinamidae-Crypturellus-Crypturellus_undulatus:0.0046986453)100:0.0180164212,(((XP_010218557.1-Chordata-Aves-Tinamiformes-Tinamidae-Tinamus-Tinamus_guttatus:0.0057829698,XP_010218556.1-Chordata-Aves-Tinamiformes-Tinamidae-Tinamus-Tinamus_guttatus:0.0000010000)94:0.0000022913,XP_010218555.1-Chordata-Aves-Tinamiformes-Tinamidae-Tinamus-Tinamus_guttatus:0.0054120688)93:0.0000025535,KGL81193.1-Chordata-Aves-Tinamiformes-Tinamidae-Tinamus-Tinamus_guttatus:0.0000010000)94:0.0063642020)100:0.0085625825,(NXA42037.1-Chordata-Aves-Tinamiformes-Tinamidae-Eudromia-Eudromia_elegans:0.0094790764,(NXA54520.1-Chordata-Aves-Tinamiformes-Tinamidae-Nothocercus-Nothocercus_julius:0.0046923429,NXD15262.1-Chordata-Aves-Tinamiformes-Tinamidae-Nothocercus-Nothocercus_nigrocapillus:0.0046824687)100:0.0046703256)98:0.0000027972)98:0.0044114327,(NWX85622.1-Chordata-Aves-Tinamiformes-Tinamidae-Nothoprocta-Nothoprocta_pentlandii:0.0000024360,XP_025891553.1-Chordata-Aves-Tinamiformes-Tinamidae-Nothoprocta-Nothoprocta_perdicaria:0.0046813571)100:0.0238360457)100:0.0191680370)83:0.0046832422,((XP_068815818.1-Chordata-Aves-Struthioniformes-Struthionidae-Struthio-Struthio_camelus:0.0000010000,(XP_009683047.1-Chordata-Aves-Struthioniformes-Struthionidae-Struthio-Struthio_camelus:0.0000010000,XP_009683048.1-Chordata-Aves-Struthioniformes-Struthionidae-Struthio-Struthio_camelus:0.0000010000)99:0.0000010000)90:0.0000021495,XP_068815822.1-Chordata-Aves-Struthioniformes-Struthionidae-Struthio-Struthio_camelus:0.0053902677)93:0.0046833503)100:0.0380730608,(NXV97381.1-Chordata-Aves-Procellariiformes-Procellariidae-Calonectris-Calonectris_borealis:0.0093554112,NXT41535.1-Chordata-Aves-Procellariiformes-Procellariidae-Pelecanoides-Pelecanoides_urinatrix:0.0000029792)90:0.0046571566)58:0.0000021359,((NXW02448.1-Chordata-Aves-Procellariiformes-Fregetta-Fregetta_grallaria:0.0046790679,NXF54852.1-Chordata-Aves-Procellariiformes-Oceanites-Oceanites_oceanicus:0.0000020600)100:0.0188182112,NXH70699.1-Chordata-Aves-Procellariiformes-Oceanodroma-Oceanodroma_tethys:0.0233927626)71:0.0000020034)66:0.0046425788,((((XP_009705039.1-Chordata-Aves-Cariamiformes-Cariamidae-Cariama-Cariama_cristata:0.0000010000,KFP68255.1-Chordata-Aves-Cariamiformes-Cariamidae-Cariama-Cariama_cristata:0.0000010000)100:0.0046543505,NWS63320.1-Chordata-Aves-Cariamiformes-Cariamidae-Chunga-Chunga_burmeisteri:0.0000029015)100:0.0093519199,((NXC23279.1-Chordata-Aves-Musophagiformes-Musophagidae-Corythaeola-Corythaeola_cristata:0.0063833935,XP_009980455.1-Chordata-Aves-Musophagiformes-Musophagidae-Tauraco-Tauraco_erythrolophus:0.0229916959)80:0.0060989346,NXK00101.1-Chordata-Aves-Musophagiformes-Musophagidae-Corythaixoides-Corythaixoides_concolor:0.0142892151)90:0.0210605848)69:0.0000024403,(NXJ42986.1-Chordata-Aves-Ciconiiformes-Ciconiidae-Ciconia-Ciconia_maguari:0.0141422840,KAK4814743.1-Chordata-Aves-Ciconiiformes-Ciconiidae-Mycteria-Mycteria_americana:0.0047243441)98:0.0187254757)40:0.0000020545)22:0.0000010000,NXU29512.1-Chordata-Aves-Procellariiformes-Diomedeidae-Thalassarche-Thalassarche_chlororhynchos:0.0000021403)18:0.0000021415)56:0.0000020498)13:0.0046542303,((((((((KQK79231.1-Chordata-Aves-Psittaciformes-Psittacidae-Amazona-Amazona_aestiva:0.0046993735,NXK73416.1-Chordata-Aves-Psittaciformes-Psittacidae-Amazona-Amazona_guildingii:0.0000021315)100:0.0046592555,(NXD64012.1-Chordata-Aves-Psittaciformes-Cacatuidae-Eolophus-Eolophus_roseicapilla:0.0092958955,NWS47829.1-Chordata-Aves-Psittaciformes-Cacatuidae-Probosciger-Probosciger_aterrimus:0.0140412446)100:0.0093249138)93:0.0000021410,((NXV82001.1-Chordata-Aves-Gruiformes-Rallidae-Atlantisia-Atlantisia_rogersi:0.0000022108,NXT77508.1-Chordata-Aves-Gruiformes-Rallidae-Zapornia-Zapornia_atra:0.0238299149)95:0.0238996540,XP_030359894.1-Chordata-Aves-Psittaciformes-Psittacidae-Strigops-Strigops_habroptila:0.0287710590)78:0.0140346598)72:0.0046727304,((XP_065546812.1-Chordata-Aves-Psittaciformes-Psittacidae-Lathamus-Lathamus_discolor:0.0046561422,XP_061209994.1-Chordata-Aves-Psittaciformes-Psittacidae-Neopsephotus-Neopsephotus_bourkii:0.0093925282)32:0.0000021276,(XP_005145067.2-Chordata-Aves-Psittaciformes-Psittaculidae-Melopsittacus-Melopsittacus_undulatus:0.0140104727,((XP_061312527.1-Chordata-Aves-Psittaciformes-Psittacidae-Pezoporus-Pezoporus_flaviventris:0.0000010000,XP_062461272.1-Chordata-Aves-Psittaciformes-Psittacidae-Pezoporus-Pezoporus_occidentalis:0.0000010000)100:0.0000021066,XP_057265884.1-Chordata-Aves-Psittaciformes-Psittacidae-Pezoporus-Pezoporus_wallicus:0.0046499565)100:0.0093254864)31:0.0000020849)91:0.0046771622)77:0.0000022317,(KFQ46528.1-Chordata-Aves-Psittaciformes-Psittacidae-Nestor-Nestor_notabilis:0.0000010000,XP_010008871.1-Chordata-Aves-Psittaciformes-Psittacidae-Nestor-Nestor_notabilis:0.0000010000)100:0.0539074891)81:0.0093547579,NXO03118.1-Chordata-Aves-Bucerotiformes-Rhinopomastidae-Rhinopomastus-Rhinopomastus_cyanomelas:0.0334221671)79:0.0095668794,(NXL03529.1-Chordata-Aves-Pelecaniformes-Threskiornithidae-Mesembrinibis-Mesembrinibis_cayennensis:0.0047260710,(XP_009975299.3-Chordata-Aves-Strigiformes-Tytonidae-Tyto-Tyto_alba:0.0000021289,KFV45413.1-Chordata-Aves-Strigiformes-Tytonidae-Tyto-Tyto_alba:0.0000027066)100:0.0140083792)85:0.0093256705)71:0.0000022760,((NXS50863.1-Chordata-Aves-Pelecaniformes-Balaenicipitidae-Balaeniceps-Balaeniceps_rex:0.0285575246,(XP_009479266.1-Chordata-Aves-Pelecaniformes-Pelecanidae-Pelecanus-Pelecanus_crispus:0.0000010000,KFQ50714.1-Chordata-Aves-Pelecaniformes-Pelecanidae-Pelecanus-Pelecanus_crispus:0.0000010000)100:0.0093569589)33:0.0000021420,(XP_010288311.1-Chordata-Aves-Phaethontiformes-Phaethontidae-Phaethon-Phaethon_lepturus:0.0187862441,NXX57747.1-Chordata-Aves-Pelecaniformes-Scopidae-Scopus-Scopus_umbretta:0.0094024173)33:0.0000020907)90:0.0046839642)10:0.0000024333)7:0.0000021293,((((XP_009278336.1-Chordata-Aves-Sphenisciformes-Spheniscidae-Aptenodytes-Aptenodytes_forsteri:0.0000010000,KFM08057.1-Chordata-Aves-Sphenisciformes-Spheniscidae-Aptenodytes-Aptenodytes_forsteri:0.0000021067)100:0.0046259617,KAF1657304.1-Chordata-Aves-Sphenisciformes-Spheniscidae-Aptenodytes-Aptenodytes_patagonicus:0.0000021291)100:0.0093445678,((((((KAF1609857.1-Chordata-Aves-Sphenisciformes-Spheniscidae-Eudyptes-Eudyptes_chrysolophus:0.0000027176,KAF1541002.1-Chordata-Aves-Sphenisciformes-Spheniscidae-Eudyptes-Eudyptes_schlegeli:0.0046500634)97:0.0046523170,(((KAF1510014.1-Chordata-Aves-Sphenisciformes-Spheniscidae-Eudyptula-Eudyptula_minor:0.0000020610,KAF1470969.1-Chordata-Aves-Sphenisciformes-Spheniscidae-Eudyptula-Eudyptula_minor:0.0046832455)100:0.0046563149,KAF1404698.1-Chordata-Aves-Sphenisciformes-Spheniscidae-Spheniscus-Spheniscus_mendiculus:0.0000021434)100:0.0000021352,(KAF1456859.1-Chordata-Aves-Sphenisciformes-Spheniscidae-Spheniscus-Spheniscus_demersus:0.0000028611,KAF1424201.1-Chordata-Aves-Sphenisciformes-Spheniscidae-Spheniscus-Spheniscus_magellanicus:0.0000027636)99:0.0046622455)95:0.0046557105)13:0.0000020380,KAF1531287.1-Chordata-Aves-Sphenisciformes-Spheniscidae-Eudyptes-Eudyptes_sclateri:0.0000024049)13:0.0000023755,(KAF1592614.1-Chordata-Aves-Sphenisciformes-Spheniscidae-Eudyptes-Eudyptes_moseleyi:0.0046441083,KAF1507459.1-Chordata-Aves-Sphenisciformes-Spheniscidae-Megadyptes-Megadyptes_antipodes:0.0139955772)15:0.0000020511)34:0.0046570123,KAF1453763.1-Chordata-Aves-Sphenisciformes-Spheniscidae-Pygoscelis-Pygoscelis_papua:0.0046908800)23:0.0000029007,((XP_009327856.1-Chordata-Aves-Sphenisciformes-Spheniscidae-Pygoscelis-Pygoscelis_adeliae:0.0000000000,KAF1495556.1-Chordata-Aves-Sphenisciformes-Spheniscidae-Pygoscelis-Pygoscelis_antarcticus:0.0000000000):0.0000010000,KFW71019.1-Chordata-Aves-Sphenisciformes-Spheniscidae-Pygoscelis-Pygoscelis_adeliae:0.0000010000)97:0.0000010000)23:0.0000027682)67:0.0093760860,(NWY55502.1-Chordata-Aves-Charadriiformes-Chionididae-Chionis-Chionis_minor:0.0000021922,NXT59719.1-Chordata-Aves-Charadriiformes-Charadriidae-Pluvianellus-Pluvianellus_socialis:0.0046335899)99:0.0140993312)56:0.0000020620)6:0.0000024565,KFQ92077.1-Chordata-Aves-Pelecaniformes-Threskiornithidae-Nipponia-Nipponia_nippon:0.0000021135)4:0.0000021371,XP_009474090.1-Chordata-Aves-Pelecaniformes-Threskiornithidae-Nipponia-Nipponia_nippon:0.0000027879)6:0.0000029828)3:0.0000028285,(((((((NWX17753.1-Chordata-Aves-Caprimulgiformes-Aegothelidae-Aegotheles-Aegotheles_bennettii:0.0487281342,NXP08610.1-Chordata-Aves-Ciconiiformes-Thinocoridae-Thinocorus-Thinocorus_orbignyianus:0.0141281654)81:0.0047770443,((KFP98962.1-Chordata-Aves-Coraciiformes-Leptosomidae-Leptosomus-Leptosomus_discolor:0.0000010000,XP_009950424.1-Chordata-Aves-Coraciiformes-Leptosomidae-Leptosomus-Leptosomus_discolor:0.0000010000)100:0.0141703174,(KFQ21884.1-Chordata-Aves-Mesitornithiformes-Mesitornithidae-Mesitornis-Mesitornis_unicolor:0.0000021457,XP_010180237.1-Chordata-Aves-Mesitornithiformes-Mesitornithidae-Mesitornis-Mesitornis_unicolor:0.0000022134)100:0.0094483603)94:0.0046616982)71:0.0000022700,((((NXE30845.1-Chordata-Aves-Otidiformes-Otididae-Ardeotis-Ardeotis_kori:0.0000010000,NXE30780.1-Chordata-Aves-Otidiformes-Otididae-Ardeotis-Ardeotis_kori:0.0000010000)100:0.0130941654,XP_010115620.1-Chordata-Aves-Otidiformes-Otididae-Chlamydotis-Chlamydotis_macqueenii:0.0220710488)67:0.0137746525,(NWR67645.1-Chordata-Aves-Bucerotiformes-Bucorvidae-Bucorvus-Bucorvus_abyssinicus:0.0470600321,(((((XP_065500142.1-Chordata-Aves-Columbiformes-Columbidae-Caloenas-Caloenas_nicobarica:0.0000024146,NWX08888.1-Chordata-Aves-Columbiformes-Columbidae-Caloenas-Caloenas_nicobarica:0.0000026909)100:0.0095323870,(XP_005516099.3-Chordata-Aves-Columbiformes-Columbidae-Columba-Columba_livia:0.0095134754,NXW85896.1-Chordata-Aves-Columbiformes-Columbidae-Pampusana-Pampusana_beccarii:0.0142964979)98:0.0000025237)98:0.0047661451,(XP_065705347.1-Chordata-Aves-Columbiformes-Columbidae-Patagioenas-Patagioenas_fasciata:0.0000010000,OPJ88303.1-Chordata-Aves-Columbiformes-Columbidae-Patagioenas-Patagioenas_fasciata:0.0000023772)88:0.0000021574)91:0.0047408749,(KAK2524921.1-Chordata-Aves-Columbiformes-Columbidae-Columba-Columba_guinea:0.0000025305,NWQ84445.1-Chordata-Aves-Columbiformes-Columbidae-Columbina-Columbina_picui:0.0094867923)89:0.0000029766)97:0.0214687036,NXE16070.1-Chordata-Aves-Otidiformes-Otididae-Lophotis-Lophotis_ruficrista:0.0371007688)80:0.0088348962)71:0.0165217820)52:0.0041537763,(NXS56079.1-Chordata-Aves-Coraciiformes-Brachypteraciidae-Brachypteracias-Brachypteracias_leptosomus:0.0544864720,NWI65015.1-Chordata-Aves-Coraciiformes-Todidae-Todus-Todus_mexicanus:0.0422390617)78:0.0214521396)57:0.0094387386)58:0.0095083995,((((XP_009876116.1-Chordata-Aves-Trogoniformes-Trogonidae-Apaloderma-Apaloderma_vittatum:0.0000010000,KFP82277.1-Chordata-Aves-Trogoniformes-Trogonidae-Apaloderma-Apaloderma_vittatum:0.0000010000)100:0.0046770491,NXJ84401.1-Chordata-Aves-Trogoniformes-Trogonidae-Trogon-Trogon_melanurus:0.0000010000)100:0.0190803267,(KFQ31122.1-Chordata-Aves-Coraciiformes-Meropidae-Merops-Merops_nubicus:0.0000022247,XP_008940018.1-Chordata-Aves-Coraciiformes-Meropidae-Merops-Merops_nubicus:0.0000010000)100:0.0637314106)72:0.0046233134,NWX43921.1-Chordata-Aves-Caprimulgiformes-Steatornithidae-Steatornis-Steatornis_caripensis:0.0237358108)44:0.0047283250)64:0.0045800457,(NXH22096.1-Chordata-Aves-Piciformes-Bucconidae-Bucco-Bucco_capensis:0.0337159164,NXI43772.1-Chordata-Aves-Piciformes-Galbulidae-Galbula-Galbula_dea:0.0289165303)65:0.0000021162)76:0.0046635270,((((((((((NXK17217.1-Chordata-Aves-Charadriiformes-Scolopacidae-Arenaria-Arenaria_interpres:0.0000010000,NWW44692.1-Chordata-Aves-Charadriiformes-Pedionomidae-Pedionomus-Pedionomus_torquatus:0.0000010000)100:0.0000021350,(XP_014815167.1-Chordata-Aves-Charadriiformes-Scolopacidae-Calidris-Calidris_pugnax:0.0046917987,NXJ71403.1-Chordata-Aves-Charadriiformes-Rostratulidae-Rostratula-Rostratula_benghalensis:0.0140354891)83:0.0047013584)84:0.0046549089,(((NXY91325.1-Chordata-Aves-Coraciiformes-Alcedinidae-Ceyx-Ceyx_cyanopectus:0.0344779729,NXI59166.1-Chordata-Aves-Coraciiformes-Cerylidae-Chloroceryle-Chloroceryle_aenea:0.0504554588)96:0.0046135157,NXD76369.1-Chordata-Aves-Coraciiformes-Alcedinidae-Halcyon-Halcyon_senegalensis:0.0094754120)97:0.0237527245,NXS91033.1-Chordata-Aves-Charadriiformes-Jacanidae-Jacana-Jacana_jacana:0.0074237658)83:0.0068990426)74:0.0000020510,PKU39659.1-Chordata-Aves-Charadriiformes-Scolopacidae-Limosa-Limosa_lapponica:0.0046879969)82:0.0029959879,NXN23350.1-Chordata-Aves-Charadriiformes-Rostratulidae-Nycticryphes-Nycticryphes_semicollaris:0.0029069140)72:0.0034013426,(((((NXX96774.1-Chordata-Aves-Cuculiformes-Centropidae-Centropus-Centropus_bengalensis:0.0093508841,NWR77194.1-Chordata-Aves-Cuculiformes-Centropidae-Centropus-Centropus_unirufus:0.0000025323)100:0.0308103114,(((NXY51366.1-Chordata-Aves-Cuculiformes-Cuculidae-Ceuthmochares-Ceuthmochares_aereus:0.0000010000,NWH78484.1-Chordata-Aves-Cuculiformes-Coccyzidae-Piaya-Piaya_cayana:0.0142020469)100:0.0148498817,NWS74945.1-Chordata-Aves-Cuculiformes-Crotophagidae-Crotophaga-Crotophaga_sulcirostris:0.0574720304)88:0.0032832139,((KFO72461.1-Chordata-Aves-Cuculiformes-Cuculidae-Cuculus-Cuculus_canorus:0.0000021074,XP_009554203.2-Chordata-Aves-Cuculiformes-Cuculidae-Cuculus-Cuculus_canorus:0.0046756473)100:0.0242810965,NWH59633.1-Chordata-Aves-Cuculiformes-Neomorphidae-Geococcyx-Geococcyx_californianus:0.0182218415)92:0.0060689442)87:0.0188023492)100:0.0560335089,NXY80227.1-Chordata-Aves-Charadriiformes-Glareolidae-Glareola-Glareola_pratincola:0.0187317490)56:0.0000021237,NXN47274.1-Chordata-Aves-Charadriiformes-Glareolidae-Rhinoptilus-Rhinoptilus_africanus:0.0092938051)58:0.0000025279,NWU54546.1-Chordata-Aves-Charadriiformes-Dromadidae-Dromas-Dromas_ardeola:0.0139629269)76:0.0046456053)19:0.0000010000,((NWT48798.1-Chordata-Aves-Charadriiformes-Laridae-Chroicocephalus-Chroicocephalus_maculipennis:0.0000000000,NXV35186.1-Chordata-Aves-Charadriiformes-Laridae-Rissa-Rissa_tridactyla:0.0000000000):0.0000000000,XP_054073734.1-Chordata-Aves-Charadriiformes-Laridae-Rissa-Rissa_tridactyla:0.0000000000):0.0000010000)9:0.0000026597,NXW96619.1-Chordata-Aves-Charadriiformes-Laridae-Larus-Larus_smithsonianus:0.0000010000)20:0.0000021956,((XP_009888977.1-Chordata-Aves-Charadriiformes-Charadriidae-Charadrius-Charadrius_vociferus:0.0093024357,NXN55179.1-Chordata-Aves-Charadriiformes-Laridae-Rynchops-Rynchops_niger:0.0189505042)62:0.0046522656,(NXN68511.1-Chordata-Aves-Charadriiformes-Recurvirostridae-Himantopus-Himantopus_himantopus:0.0093358409,NXA21844.1-Chordata-Aves-Charadriiformes-Charadriidae-Ibidorhyncha-Ibidorhyncha_struthersii:0.0140749071)94:0.0141521974)59:0.0000020123)79:0.0046422596,(XP_063205462.1-Chordata-Aves-Charadriiformes-Laridae-Chroicocephalus-Chroicocephalus_ridibundus:0.0046592934,NXW36826.1-Chordata-Aves-Charadriiformes-Laridae-Phaetusa-Phaetusa_simplex:0.0046540655)93:0.0000021407)79:0.0046579199)21:0.0000028126,((NXE84213.1-Chordata-Aves-Pelecaniformes-Ardeidae-Cochlearius-Cochlearius_cochlearius:0.0046623043,(XP_035756728.1-Chordata-Aves-Pelecaniformes-Ardeidae-Egretta-Egretta_garzetta:0.0000021262,KFP09961.1-Chordata-Aves-Pelecaniformes-Ardeidae-Egretta-Egretta_garzetta:0.0000021337)100:0.0046548383)97:0.0046626844,(KFW03203.1-Chordata-Aves-Procellariiformes-Procellariidae-Fulmarus-Fulmarus_glacialis:0.0000028277,XP_009574109.1-Chordata-Aves-Procellariiformes-Procellariidae-Fulmarus-Fulmarus_glacialis:0.0000025334)98:0.0096426734)26:0.0000025073)40:0.0046721192)28:0.0000021438,(((NXO48468.1-Chordata-Aves-Gruiformes-Aramidae-Aramus-Aramus_guarauna:0.0094029877,((((XP_010301786.1-Chordata-Aves-Gruiformes-Gruidae-Balearica-Balearica_regulorum:0.0000000000,NWH21507.1-Chordata-Aves-Gruiformes-Gruidae-Grus-Grus_americana:0.0000000000):0.0000000000,XP_054698149.1-Chordata-Aves-Gruiformes-Gruidae-Grus-Grus_americana:0.0000000000):0.0000010000,KFO05086.1-Chordata-Aves-Gruiformes-Gruidae-Balearica-Balearica_regulorum:0.0000010000)50:0.0000010000,GAB0196205.1-Chordata-Aves-Gruiformes-Gruidae-Grus-Grus_japonensis:0.0000010000)80:0.0000022512)89:0.0000027657,NXJ01067.1-Chordata-Aves-Gruiformes-Psophiidae-Psophia-Psophia_crepitans:0.0285060558)92:0.0093844147,NWW85914.1-Chordata-Aves-Eurypygiformes-Rhynochetidae-Rhynochetos-Rhynochetos_jubatus:0.0140849723)61:0.0046582088)65:0.0046951894,(NXW65289.1-Chordata-Aves-Coraciiformes-Coraciidae-Eurystomus-Eurystomus_gularis:0.0188191594,(NXF38101.1-Chordata-Aves-Caprimulgiformes-Nyctibiidae-Nyctibius-Nyctibius_bracteatus:0.0189189669,(NXQ84551.1-Chordata-Aves-Caprimulgiformes-Nyctibiidae-Nyctibius-Nyctibius_grandis:0.0000022728,XP_068273342.1-Chordata-Aves-Caprimulgiformes-Nyctibiidae-Nyctibius-Nyctibius_grandis:0.0000020161)100:0.0141089388)92:0.0094505125)43:0.0000020673)19:0.0000021556,((XP_026714186.1-Chordata-Aves-Strigiformes-Strigidae-Athene-Athene_cunicularia:0.0000010000,NXL39042.1-Chordata-Aves-Strigiformes-Strigidae-Glaucidium-Glaucidium_brasilianum:0.0000010000)99:0.0000021367,(NXF61902.1-Chordata-Aves-Strigiformes-Strigidae-Ciccaba-Ciccaba_nigrolineata:0.0000020916,(NXX13934.1-Chordata-Aves-Caprimulgiformes-Podargidae-Podargus-Podargus_strigoides:0.0092779863,NWU93255.1-Chordata-Aves-Bucerotiformes-Upupidae-Upupa-Upupa_epops:0.0386131547)86:0.0189961758)76:0.0046563371)77:0.0093326573)22:0.0046825349,(KFR09661.1-Chordata-Aves-Opisthocomiformes-Opisthocomidae-Opisthocomus-Opisthocomus_hoazin:0.0000026281,XP_009931567.1-Chordata-Aves-Opisthocomiformes-Opisthocomidae-Opisthocomus-Opisthocomus_hoazin:0.0000027319)100:0.0140325049)77:0.0047164066,((NWU71788.1-Chordata-Aves-Pterocliformes-Pteroclidae-Pterocles-Pterocles_burchelli:0.0046586775,(XP_010078769.1-Chordata-Aves-Pterocliformes-Pteroclidae-Pterocles-Pterocles_gutturalis:0.0000010000,KFV12799.1-Chordata-Aves-Pterocliformes-Pteroclidae-Pterocles-Pterocles_gutturalis:0.0000010000)100:0.0047423723)99:0.0000021588,NXT18475.1-Chordata-Aves-Pterocliformes-Pteroclidae-Syrrhaptes-Syrrhaptes_paradoxus:0.0141608954)100:0.0046628692)79:0.0142297113)64:0.0096058928,NXK53882.1-Chordata-Aves-Anseriformes-Anhimidae-Chauna-Chauna_torquata:0.0187364714)78:0.0047559862,(((((((CAK6573187.1-Chordata-Aves-Galliformes-Phasianidae-Alectoris-Alectoris_rufa:0.0237329422,(((XP_042692919.1-Chordata-Aves-Galliformes-Phasianidae-Centrocercus-Centrocercus_urophasianus:0.0046661059,(XP_015731750.1-Chordata-Aves-Galliformes-Phasianidae-Coturnix-Coturnix_japonica:0.0584948000,XP_052540484.1-Chordata-Aves-Galliformes-Phasianidae-Tympanuchus-Tympanuchus_pallidicinctus:0.0000021226)16:0.0046892830)8:0.0000010000,(XP_042746585.1-Chordata-Aves-Galliformes-Phasianidae-Lagopus-Lagopus_leucura:0.0141622162,((XP_003210285.1-Chordata-Aves-Galliformes-Phasianidae-Meleagris-Meleagris_gallopavo:0.0000010000,XP_010717097.1-Chordata-Aves-Galliformes-Phasianidae-Meleagris-Meleagris_gallopavo:0.0000010000)100:0.0047164868,XP_031462939.1-Chordata-Aves-Galliformes-Phasianidae-Phasianus-Phasianus_colchicus:0.0189958448)17:0.0046198245)9:0.0000027109)27:0.0000021513,XP_048816764.1-Chordata-Aves-Galliformes-Phasianidae-Lagopus-Lagopus_muta:0.0046578729)89:0.0046526143)94:0.0047002436,(POI26708.1-Chordata-Aves-Galliformes-Phasianidae-Bambusicola-Bambusicola_thoracicus:0.0046786984,(XP_040502978.1-Chordata-Aves-Galliformes-Phasianidae-Gallus-Gallus_gallus:0.0046422019,XP_040538751.1-Chordata-Aves-Galliformes-Phasianidae-Gallus-Gallus_gallus:0.0000010000)100:0.0000020049)99:0.0046410522)99:0.0093619323,XP_021266263.1-Chordata-Aves-Galliformes-Numididae-Numida-Numida_meleagris:0.0094177044)25:0.0000021373,NXJ06544.1-Chordata-Aves-Galliformes-Odontophoridae-Odontophorus-Odontophorus_gujanensis:0.0000010000)24:0.0000020845,(OXB60310.1-Chordata-Aves-Galliformes-Odontophoridae-Callipepla-Callipepla_squamata:0.0093382192,OXB74261.1-Chordata-Aves-Galliformes-Odontophoridae-Colinus-Colinus_virginianus:0.0000025231)79:0.0046643473)58:0.0046747400,XP_065590448.1-Chordata-Aves-Galliformes-Odontophoridae-Cyrtonyx-Cyrtonyx_montezumae:0.0046577444)89:0.0093087529,NXC49774.1-Chordata-Aves-Galliformes-Cracidae-Penelope-Penelope_pileata:0.0282709463)92:0.0047853925)97:0.0531064172,(((XP_059589376.1-Chordata-Crocodylia-Alligatoridae-Alligator-Alligator_mississippiensis:0.0094796054,XP_006034216.1-Chordata-Crocodylia-Alligatoridae-Alligator-Alligator_sinensis:0.0046316418)90:0.0047031538,(XP_019390346.1-Chordata-Crocodylia-Crocodylidae-Crocodylus-Crocodylus_porosus:0.0047508964,XP_019362133.1-Chordata-Crocodylia-Gavialidae-Gavialis-Gavialis_gangeticus:0.0046365817)100:0.0047349529)100:0.0258892073,((((((((XP_003220027.2-Chordata-Lepidosauria-Squamata-Dactyloidae-Anolis-Anolis_carolinensis:0.0049510799,(XP_060630135.2-Chordata-Lepidosauria-Squamata-Dactyloidae-Anolis-Anolis_sagrei:0.0037591863,XP_042322192.1-Chordata-Lepidosauria-Squamata-Phrynosomatidae-Sceloporus-Sceloporus_undulatus:0.0333269776)92:0.0112874963)100:0.0194035297,(XP_062986190.1-Chordata-Lepidosauria-Squamata-Anguidae-Elgaria-Elgaria_multicarinata:0.0280868589,XP_044278762.1-Chordata-Lepidosauria-Squamata-Varanidae-Varanus-Varanus_komodoensis:0.1017921032)23:0.0166526709)22:0.0000028216,(KAJ7338284.1-Chordata-Lepidosauria-Squamata-Agamidae-Phrynocephalus-Phrynocephalus_forsythii:0.0354015539,XP_020655074.1-Chordata-Lepidosauria-Squamata-Agamidae-Pogona-Pogona_vitticeps:0.0236828367)98:0.0282868308)23:0.0099240737,((XP_033010093.1-Chordata-Lepidosauria-Squamata-Lacertidae-Lacerta-Lacerta_agilis:0.0047052193,((CAI5780417.1-Chordata-Lepidosauria-Squamata-Lacertidae-Podarcis-Podarcis_lilfordi:0.0000010000,XP_034959407.1-Chordata-Lepidosauria-Squamata-Lacertidae-Zootoca-Zootoca_vivipara:0.0000010000)88:0.0000010000,(XP_028594073.1-Chordata-Lepidosauria-Squamata-Lacertidae-Podarcis-Podarcis_muralis:0.0047117789,XP_053253426.1-Podarcis_raffonei:0.0047139713)36:0.0000023384)39:0.0000022130)99:0.0309279965,XP_061442763.1-Chordata-Lepidosauria-Squamata-Rhineuridae-Rhineura-Rhineura_floridana:0.0786015010)100:0.0292023520)74:0.0077229509,(KAJ6661360.1-Chordata-Lepidosauria-Squamata-Scincidae-Lerista-Lerista_edwardsae:0.0271857840,XP_066481074.1-Chordata-Lepidosauria-Squamata-Scincidae-Tiliqua-Tiliqua_scincoides:0.0123059492)100:0.0231441250)74:0.0088380588,XP_053102441.1-Chordata-Lepidosauria-Squamata-Cordylidae-Hemicordylus-Hemicordylus_capensis:0.0350236025)100:0.0315493035,(XP_054841515.1-Chordata-Lepidosauria-Squamata-Eublepharidae-Eublepharis-Eublepharis_macularius:0.0535812231,((XP_056718695.1-Chordata-Lepidosauria-Squamata-Sphaerodactylidae-Euleptes-Euleptes_europaea:0.0272357507,(XP_015277804.1-Chordata-Lepidosauria-Squamata-Gekkonidae-Gekko-Gekko_japonicus:0.0221943576,XP_060109903.1-Chordata-Lepidosauria-Squamata-Gekkonidae-Heteronotia-Heteronotia_binoei:0.0207456871)100:0.0214611862)66:0.0047106998,XP_048371958.1-Chordata-Lepidosauria-Squamata-Sphaerodactylidae-Sphaerodactylus-Sphaerodactylus_townsendi:0.0405059556)69:0.0080159382)62:0.0148980033)100:0.0450632948,(((((((((((XP_048716127.1-Chordata-Testudines-Cheloniidae-Caretta-Caretta_caretta:0.0038702878,(EMP36344.1-Chordata-Testudines-Cheloniidae-Chelonia-Chelonia_mydas:0.0000010000,XP_027677444.2-Chordata-Testudines-Cheloniidae-Chelonia-Chelonia_mydas:0.0000010000)100:0.0063584471)98:0.0083978783,KAG6924211.1-Chordata-Testudines-Chelydridae-Chelydra-Chelydra_serpentina:0.0188203413)61:0.0000025984,TFK14769.1-Chordata-Testudines-Platysternidae-Platysternon-Platysternon_megacephalum:0.0000010000)25:0.0000010000,XP_043346772.1-Chordata-Testudines-Dermochelyidae-Dermochelys-Dermochelys_coriacea:0.0000010000)48:0.0000021285,((XP_005280897.1-Chordata-Testudines-Emydidae-Chrysemys-Chrysemys_picta:0.0000027153,(XP_053893585.1-Chordata-Testudines-Emydidae-Malaclemys-Malaclemys_terrapin:0.0093706464,XP_034635467.1-Chordata-Testudines-Emydidae-Trachemys-Trachemys_scripta:0.0046649979)100:0.0093818390)99:0.0093198354,(XP_065265458.1-Chordata-Testudines-Emydidae-Emys-Emys_orbicularis:0.0141337073,XP_024049737.1-Chordata-Testudines-Emydidae-Terrapene-Terrapene_triunguis:0.0000025081)97:0.0046534569)89:0.0000026297)96:0.0046762116,(XP_044883387.1-Chordata-Testudines-Geoemydidae-Mauremys-Mauremys_mutica:0.0093430922,XP_039340576.1-Chordata-Testudines-Geoemydidae-Mauremys-Mauremys_reevesii:0.0046669239)100:0.0046847072)98:0.0046508655,XP_032657624.1-Chordata-Testudines-Testudinidae-Chelonoidis-Chelonoidis_abingdonii:0.0140519851)50:0.0000020618,XP_030428209.1-Chordata-Testudines-Testudinidae-Gopherus-Gopherus_evgoodei:0.0000010000)47:0.0000026235,XP_050819519.1-Chordata-Testudines-Testudinidae-Gopherus-Gopherus_flavomarginatus:0.0046790266)98:0.0053865749,XP_014433489.1-Chordata-Testudines-Trionychidae-Pelodiscus-Pelodiscus_sinensis:0.0545427758)99:0.0116203730,XP_067422981.1-Chordata-Testudines-Chelidae-Emydura-Emydura_macquarii:0.0306388489)100:0.0301440697)97:0.0164863716)86:0.0127466333)98:0.0681789250,(((((MEE6518168.1-Chordata-Amphibia-Anura-Ascaphidae-Ascaphus-Ascaphus_truei:0.0557712285,XP_053574569.1-Chordata-Amphibia-Anura-Bombinatoridae-Bombina-Bombina_bombina:0.1152725156)100:0.0206261017,XP_053318755.1-Chordata-Amphibia-Anura-Pelobatidae-Spea-Spea_bombifrons:0.1064486626)85:0.0207768433,((KAG8439100.1-Chordata-Amphibia-Anura-Pipidae-Hymenochirus-Hymenochirus_boettgeri:0.1753121336,((XP_041444752.1-Chordata-Amphibia-Anura-Pipidae-Xenopus-Xenopus_laevis:0.0000010000,AAI29739.1-Chordata-Amphibia-Anura-Pipidae-Xenopus-Xenopus_laevis:0.0000021283)100:0.0052881987,(NP_001096322.1-Chordata-Amphibia-Anura-Pipidae-Xenopus-Xenopus_tropicalis:0.0000010000,XP_012813877.1-Chordata-Amphibia-Anura-Pipidae-Xenopus-Xenopus_tropicalis:0.0000010000)100:0.0139725976)100:0.0646740722)99:0.0467867348,(CAH2275847.1-Chordata-Amphibia-Anura-Pelobatidae-Pelobates-Pelobates_cultripes:0.0000029837,XP_063304128.1-Chordata-Amphibia-Anura-Pelobatidae-Pelobates-Pelobates_fuscus:0.0093094726)100:0.0962578253)83:0.0111638224)97:0.0302169816,((((((XP_040297840.1-Chordata-Amphibia-Anura-Bufonidae-Bufo-Bufo_bufo:0.0046649855,XP_044133760.1-Chordata-Amphibia-Anura-Bufonidae-Bufo-Bufo_gargarizans:0.0046426424)100:0.0141503934,(CAK8622257.1-Chordata-Amphibia-Anura-Bufonidae-Bufotes-Bufotes_viridis:0.0000010000,CAK8622256.1-Chordata-Amphibia-Anura-Bufonidae-Bufotes-Bufotes_viridis:0.0000010000)100:0.0139155569)100:0.0343155124,XP_056372683.1-Chordata-Amphibia-Anura-Hylidae-Hyla-Hyla_sarda:0.0430874769)27:0.0045368775,(XP_066446784.1-Chordata-Amphibia-Anura-Eleutherodactylidae-Eleutherodactylus-Eleutherodactylus_coqui:0.0345642233,(KAG8579290.1-Chordata-Amphibia-Anura-Leptodactylidae-Engystomops-Engystomops_pustulosus:0.0521552999,CAJ0936744.1-Chordata-Amphibia-Anura-Dendrobatidae-Ranitomeya-Ranitomeya_imitator:0.0480955152)55:0.0192316577)55:0.0047256933)100:0.0645399412,XP_063784840.1-Chordata-Amphibia-Anura-Myobatrachidae-Pseudophryne-Pseudophryne_corroboree:0.0697822934)74:0.0248224655,(XP_068133913.1-Chordata-Amphibia-Anura-Hyperoliidae-Hyperolius-Hyperolius_riggenbachi:0.0662958559,(XP_018417405.1-Chordata-Amphibia-Anura-Dicroglossidae-Nanorana-Nanorana_parkeri:0.0332587312,(DBA30703.1-Chordata-Amphibia-Anura-Pyxicephalidae-Pyxicephalus-Pyxicephalus_adspersus:0.0872910276,(XP_040200744.1-Chordata-Amphibia-Anura-Ranidae-Rana-Rana_temporaria:0.0342880569,CAI9619828.1-Chordata-Amphibia-Anura-Ranidae-Staurois-Staurois_parvus:0.0719356139)100:0.0204793481)100:0.0244185411)100:0.0513791543)75:0.0209072293)98:0.0334670069)100:0.0991016633,(((XP_033783726.1-Chordata-Amphibia-Gymnophiona-Dermophiidae-Geotrypetes-Geotrypetes_seraphini:0.0477904578,XP_030067407.1-Chordata-Amphibia-Gymnophiona-Siphonopidae-Microcaecilia-Microcaecilia_unicolor:0.0263994007)100:0.0927723108,XP_029439511.1-Chordata-Amphibia-Gymnophiona-Rhinatrematidae-Rhinatrema-Rhinatrema_bivittatum:0.0926740287)100:0.0579562424,XP_069055486.1-Chordata-Amphibia-Caudata-Salamandridae-Pleurodeles-Pleurodeles_waltl:0.1327444530)100:0.0286886153)95:0.0341762167)62:0.0122402375,((((XP_051018981.1-Chordata-Mammalia-Rodentia-Muridae-Acomys-Acomys_russatus:0.0149260976,(((((((GAB1301589.1-Chordata-Mammalia-Rodentia-Muridae-Apodemus-Apodemus_speciosus:0.0148453068,XP_052011199.1-Chordata-Mammalia-Rodentia-Muridae-Apodemus-Apodemus_sylvaticus:0.0000026451)99:0.0147808360,XP_034374452.1-Chordata-Mammalia-Rodentia-Muridae-Arvicanthis-Arvicanthis_niloticus:0.0049333497)67:0.0049240019,XP_028618675.1-Chordata-Mammalia-Rodentia-Muridae-Grammomys-Grammomys_surdaster:0.0148538716)55:0.0000024527,(((((((XP_021005933.1-Chordata-Mammalia-Rodentia-Muridae-Mus-Mus_caroli:0.0000000000,AAH06050.1-Chordata-Mammalia-Rodentia-Muridae-Mus-Mus_musculus:0.0000000000):0.0000010000,NP_001076786.1-Chordata-Mammalia-Rodentia-Muridae-Mus-Mus_musculus:0.0000010000)41:0.0000010000,BAB27747.1-Chordata-Mammalia-Rodentia-Muridae-Mus-Mus_musculus:0.0000010000)97:0.0000021988,BAC27268.1-Chordata-Mammalia-Rodentia-Muridae-Mus-Mus_musculus:0.0049171001)100:0.0049420176,XP_021070117.1-Chordata-Mammalia-Rodentia-Muridae-Mus-Mus_pahari:0.0049398543)89:0.0098571753,(((XP_036060368.1-Chordata-Mammalia-Rodentia-Cricetidae-Onychomys-Onychomys_torridus:0.0352455439,XP_032771674.1-Chordata-Mammalia-Rodentia-Muridae-Rattus-Rattus_rattus:0.1289899084)63:0.0000020019,(NP_001419676.1-Chordata-Mammalia-Rodentia-Muridae-Rattus-Rattus_norvegicus:0.0000010000,XP_032741368.1-Chordata-Mammalia-Rodentia-Muridae-Rattus-Rattus_rattus:0.0000010000)100:0.0000010000)63:0.0000021766,AAK96221.1-Chordata-Mammalia-Rodentia-Muridae-Rattus-Rattus_norvegicus:0.0151774551)78:0.0049160054)32:0.0000021993,(((XP_052597886.1-Chordata-Mammalia-Rodentia-Cricetidae-Peromyscus-Peromyscus_californicus:0.0000010000,XP_059102532.1-Chordata-Mammalia-Rodentia-Cricetidae-Peromyscus-Peromyscus_eremicus:0.0000010000)100:0.0000020383,XP_028742578.1-Chordata-Mammalia-Rodentia-Cricetidae-Peromyscus-Peromyscus_leucopus:0.0098434226)99:0.0085070672,KAL1773462.1-Chordata-Mammalia-Rodentia-Cricetidae-Sigmodon-Sigmodon_hispidus:0.0169961820)82:0.0090919234)21:0.0000026392)32:0.0000028786,(XP_027256599.1-Chordata-Mammalia-Rodentia-Cricetidae-Cricetulus-Cricetulus_griseus:0.0000020937,XP_003510399.1-Chordata-Mammalia-Rodentia-Cricetidae-Cricetulus-Cricetulus_griseus:0.0222486127)90:0.0147929298)67:0.0049207240,(XP_021507397.1-Chordata-Mammalia-Rodentia-Muridae-Meriones-Meriones_unguiculatus:0.0049008074,XP_055481296.1-Chordata-Mammalia-Rodentia-Muridae-Psammomys-Psammomys_obesus:0.0098977756)100:0.0049605401)67:0.0000021967,XP_031221261.1-Chordata-Mammalia-Rodentia-Muridae-Mastomys-Mastomys_coucha:0.0098812256)80:0.0000020830)76:0.0049241862,(((XP_049986336.1-Chordata-Mammalia-Rodentia-Cricetidae-Alexandromys-Alexandromys_fortis:0.0000027183,XP_012968209.1-Chordata-Mammalia-Rodentia-Cricetidae-Mesocricetus-Mesocricetus_auratus:0.0561127404)74:0.0049406491,XP_041500511.1-Chordata-Mammalia-Rodentia-Cricetidae-Microtus-Microtus_oregoni:0.0049254525)5:0.0000022893,((XP_038185423.1-Chordata-Mammalia-Rodentia-Cricetidae-Arvicola-Arvicola_amphibius:0.0049245101,XP_057644238.1-Chordata-Mammalia-Rodentia-Cricetidae-Chionomys-Chionomys_nivalis:0.0148092079)42:0.0000021778,XP_026639242.1-Chordata-Mammalia-Rodentia-Cricetidae-Microtus-Microtus_ochrogaster:0.0000010000)7:0.0000010000)19:0.0000027500)97:0.0196971787,XP_051058353.1-Chordata-Mammalia-Rodentia-Cricetidae-Phodopus-Phodopus_roborovskii:0.0104370358)99:0.0204192751,(((((((((((((((((((((XP_002912609.1-Chordata-Mammalia-Carnivora-Ursidae-Ailuropoda-Ailuropoda_melanoleuca:0.0000000000,XP_060491953.1-Chordata-Mammalia-Carnivora-Felidae-Panthera-Panthera_onca:0.0000000000):0.0000000000,XP_006204612.1-Chordata-Mammalia-Artiodactyla-Camelidae-Vicugna-Vicugna_pacos:0.0000000000):0.0000000000,XP_032448908.1-Chordata-Mammalia-Carnivora-Felidae-Lynx-Lynx_canadensis:0.0000000000):0.0000000000,XP_032281274.1-Chordata-Mammalia-Carnivora-Phocidae-Phoca-Phoca_vitulina:0.0000000000):0.0000000000,XP_045346770.1-Chordata-Mammalia-Carnivora-Felidae-Leopardus-Leopardus_geoffroyi:0.0000000000):0.0000010000,((((((((((XP_064222460.1-Chordata-Mammalia-Primates-Aotidae-Aotus-Aotus_nancymaae:0.0000010000,((XP_054108525.1-Chordata-Mammalia-Primates-Cebidae-Callithrix-Callithrix_jacchus:0.0098890977,KAK2116836.1-Chordata-Mammalia-Primates-Cebidae-Saguinus-Saguinus_oedipus:0.0000027362)99:0.0049484821,(XP_017392282.1-Chordata-Mammalia-Primates-Cebidae-Cebus-Cebus_imitator:0.0000022035,KAL0607935.1-Chordata-Mammalia-Primates-Pitheciidae-Plecturocebus-Plecturocebus_cupreus:0.0098789149)100:0.0049330951)90:0.0000020492)90:0.0049520536,(((((((((((XP_011945896.1-Chordata-Mammalia-Primates-Cercopithecidae-Cercocebus-Cercocebus_atys:0.0048924351,(XP_001086178.2-Chordata-Mammalia-Primates-Cercopithecidae-Macaca-Macaca_mulatta:0.0049197183,XP_011820439.1-Chordata-Mammalia-Primates-Cercopithecidae-Mandrillus-Mandrillus_leucophaeus:0.0000010000)100:0.0000021746)100:0.0048949674,XP_008012876.1-Chordata-Mammalia-Primates-Cercopithecidae-Chlorocebus-Chlorocebus_sabaeus:0.0000028926)99:0.0049242923,XP_017729393.1-Chordata-Mammalia-Primates-Cercopithecidae-Rhinopithecus-Rhinopithecus_bieti:0.1253950085)65:0.0000022141,XP_011795029.1-Chordata-Mammalia-Primates-Cercopithecidae-Colobus-Colobus_angolensis:0.0000010000)34:0.0000010000,XP_010386453.1-Chordata-Mammalia-Primates-Cercopithecidae-Rhinopithecus-Rhinopithecus_roxellana:0.0000010000)58:0.0000028020,XP_023050702.1-Chordata-Mammalia-Primates-Cercopithecidae-Piliocolobus-Piliocolobus_tephrosceles:0.0049243422)100:0.0099749883,(XP_058295902.1-Chordata-Mammalia-Primates-Hylobatidae-Hylobates-Hylobates_moloch:0.0049527297,XP_003266517.1-Chordata-Mammalia-Primates-Hylobatidae-Nomascus-Nomascus_leucogenys:0.0000020895)89:0.0049387263)79:0.0000022159,BAF82067.1-Chordata-Mammalia-Primates-Hominidae-Homo-Homo_sapiens:0.0049296005)17:0.0000022150,NP_542401.1-Chordata-Mammalia-Primates-Hominidae-Homo-Homo_sapiens:0.0000010000)12:0.0000010000,XP_054540610.1-Chordata-Mammalia-Primates-Hominidae-Pan-Pan_troglodytes:0.0000010000)25:0.0000010000,(NP_001125786.1-Chordata-Mammalia-Primates-Hominidae-Pongo-Pongo_abelii:0.0000024345,PNJ59364.1-Chordata-Mammalia-Primates-Hominidae-Pongo-Pongo_abelii:0.0000020634)98:0.0049291951)93:0.0050102326)67:0.0000029284,XP_003933951.1-Chordata-Mammalia-Primates-Cebidae-Saimiri-Saimiri_boliviensis:0.0049422913)80:0.0054200686,(XP_035122814.2-Chordata-Mammalia-Primates-Cebidae-Callithrix-Callithrix_jacchus:0.1231906376,XP_032125555.1-Chordata-Mammalia-Primates-Cebidae-Sapajus-Sapajus_apella:0.0691936107)100:0.3658849327)87:0.0096700473,(XP_039108723.1-Chordata-Mammalia-Carnivora-Hyaenidae-Hyaena-Hyaena_hyaena:0.0000020643,XP_029797933.1-Chordata-Mammalia-Carnivora-Herpestidae-Suricata-Suricata_suricatta:0.0000020798)100:0.0099074423)67:0.0000020225,(((((((XP_054573919.1-Chordata-Mammalia-Chiroptera-Vespertilionidae-Eptesicus-Eptesicus_fuscus:0.0000000000,XP_006086550.1-Chordata-Mammalia-Chiroptera-Vespertilionidae-Myotis-Myotis_lucifugus:0.0000000000):0.0000000000,XP_036171431.1-Chordata-Mammalia-Chiroptera-Vespertilionidae-Myotis-Myotis_myotis:0.0000000000):0.0000029033,XP_005881123.1-Chordata-Mammalia-Chiroptera-Vespertilionidae-Myotis-Myotis_brandtii:0.0050127255)5:0.0000022191,XP_059554615.1-Chordata-Mammalia-Chiroptera-Vespertilionidae-Myotis-Myotis_daubentonii:0.0000010000)8:0.0000022190,(XP_036279732.1-Chordata-Mammalia-Chiroptera-Vespertilionidae-Pipistrellus-Pipistrellus_kuhlii:0.0000010000,(CAK6435419.1-Chordata-Mammalia-Chiroptera-Vespertilionidae-Pipistrellus-Pipistrellus_nathusii:0.0254032753,CAK6446131.1-Chordata-Mammalia-Chiroptera-Vespertilionidae-Pipistrellus-Pipistrellus_nathusii:0.0049781010)100:0.0000022220)100:0.0050059714)80:0.0000022214,XP_006772480.1-Chordata-Mammalia-Chiroptera-Vespertilionidae-Myotis-Myotis_davidii:0.0100036639)99:0.0050066088,XP_036095991.1-Chordata-Mammalia-Chiroptera-Molossidae-Molossus-Molossus_molossus:0.0049683489)91:0.0099655303)61:0.0000020786,((((XP_061280836.1-Chordata-Mammalia-Artiodactyla-Bovidae-Bos-Bos_javanicus:0.0049649630,MXQ90994.1-Chordata-Mammalia-Artiodactyla-Bovidae-Bos-Bos_mutus:0.0050037013)93:0.0000010000,NP_001073080.1-Chordata-Mammalia-Artiodactyla-Bovidae-Bos-Bos_taurus:0.0000010000)93:0.0048572646,XP_068836517.1-Chordata-Mammalia-Artiodactyla-Bovidae-Capricornis-Capricornis_sumatraensis:0.0002616866)90:0.0047984075,((((((((((XP_006062760.1-Chordata-Mammalia-Artiodactyla-Bovidae-Bubalus-Bubalus_bubalis:0.0000000000,XDC55899.1-Chordata-Mammalia-Artiodactyla-Bovidae-Ovis-Ovis_aries:0.0000000000):0.0000000000,XP_017905771.1-Chordata-Mammalia-Artiodactyla-Bovidae-Capra-Capra_hircus:0.0000000000):0.0000000000,XP_052499198.1-Chordata-Mammalia-Artiodactyla-Bovidae-Budorcas-Budorcas_taxicolor:0.0000000000):0.0000000000,KAG5209298.1-Chordata-Mammalia-Artiodactyla-Bovidae-Ovis-Ovis_aries:0.0000000000):0.0000000000,XP_040095844.1-Chordata-Mammalia-Artiodactyla-Bovidae-Oryx-Oryx_dammah:0.0000000000):0.0000000000,XDB51961.1-Chordata-Mammalia-Artiodactyla-Bovidae-Capra-Capra_hircus:0.0000000000):0.0000000000,NP_001120742.1-Chordata-Mammalia-Artiodactyla-Bovidae-Ovis-Ovis_aries:0.0000000000):0.0000000000,XDA76969.1-Chordata-Mammalia-Artiodactyla-Bovidae-Ovis-Ovis_aries:0.0000000000):0.0000000000,KAJ1060219.1-Chordata-Mammalia-Artiodactyla-Bovidae-Capra-Capra_hircus:0.0000000000):0.0000010000,(XP_055411408.1-Chordata-Mammalia-Artiodactyla-Bovidae-Bubalus-Bubalus_kerabau:0.0000020171,(((((XP_043321246.1-Chordata-Mammalia-Artiodactyla-Cervidae-Cervus-Cervus_canadensis:0.0000000000,XP_020736304.1-Chordata-Mammalia-Artiodactyla-Cervidae-Odocoileus-Odocoileus_virginianus:0.0000000000):0.0000010000,(XP_061007465.1-Chordata-Mammalia-Artiodactyla-Cervidae-Dama-Dama_dama:0.0049677787,(KAB0387600.1-Chordata-Mammalia-Artiodactyla-Cervidae-Muntiacus-Muntiacus_reevesi:0.0049784297,(XP_047634780.1-Chordata-Mammalia-Artiodactyla-Suidae-Phacochoerus-Phacochoerus_africanus:0.0000010000,NP_999116.1-Chordata-Mammalia-Artiodactyla-Suidae-Sus-Sus_scrofa:0.0000010000)100:0.0352418981)15:0.0000020754)11:0.0000010000)9:0.0000022113,XP_065774772.1-Chordata-Mammalia-Artiodactyla-Cervidae-Muntiacus-Muntiacus_reevesi:0.0000010000)11:0.0000022113,(KAF4015160.1-Chordata-Mammalia-Artiodactyla-Cervidae-Cervus-Cervus_hanglu:0.0047679620,XP_055286981.1-Chordata-Mammalia-Artiodactyla-Moschidae-Moschus-Moschus_berezovskii:0.0087102750)23:0.0014658885)87:0.0049625330,XP_025779204.1-Chordata-Mammalia-Carnivora-Felidae-Puma-Puma_concolor:0.0049531890)40:0.0000022090)12:0.0000024700)33:0.0000021714)82:0.0049534379)14:0.0000021107,(XP_025707909.1-Chordata-Mammalia-Carnivora-Otariidae-Callorhinus-Callorhinus_ursinus:0.0000020165,XP_004397839.1-Chordata-Mammalia-Carnivora-Odobenidae-Odobenus-Odobenus_rosmarus:0.0000010000)100:0.0049529642)13:0.0000022213,KAG8514482.1-Chordata-Mammalia-Eulipotyphla-Talpidae-Galemys-Galemys_pyrenaicus:0.0049529884)27:0.0000029629,((((((XP_005617341.1-Chordata-Mammalia-Carnivora-Canidae-Canis-Canis_lupus:0.0000010000,XP_055187289.1-Chordata-Mammalia-Carnivora-Canidae-Nyctereutes-Nyctereutes_procyonoides:0.0000010000)100:0.0000022077,(CAD7680107.1-Chordata-Mammalia-Carnivora-Canidae-Nyctereutes-Nyctereutes_procyonoides:0.1824185713,XP_041623081.1-Chordata-Mammalia-Carnivora-Canidae-Vulpes-Vulpes_lagopus:0.0248815623)48:0.0000025341)48:0.0000021919,(XP_055165193.1-Chordata-Mammalia-Carnivora-Canidae-Nyctereutes-Nyctereutes_procyonoides:0.1038325625,(XP_025874389.1-Chordata-Mammalia-Carnivora-Canidae-Vulpes-Vulpes_vulpes:0.0049315487,XP_025873328.1-Chordata-Mammalia-Carnivora-Canidae-Vulpes-Vulpes_vulpes:0.0000021786)100:0.0000022074)61:0.0098921876)97:0.0148399796,XP_008833693.1-Chordata-Mammalia-Rodentia-Spalacidae-Nannospalax-Nannospalax_galili:0.0348335162)74:0.0000021678,((XP_012875837.1-Chordata-Mammalia-Rodentia-Heteromyidae-Dipodomys-Dipodomys_ordii:0.0000020378,XP_042548161.1-Chordata-Mammalia-Rodentia-Heteromyidae-Dipodomys-Dipodomys_spectabilis:0.0000010000)100:0.0000022048,XP_048187331.1-Chordata-Mammalia-Rodentia-Heteromyidae-Perognathus-Perognathus_longimembris:0.0300610804)87:0.0200050065)47:0.0049810953,(((XP_024430809.2-Chordata-Mammalia-Chiroptera-Phyllostomidae-Desmodus-Desmodus_rotundus:0.0049740515,(((((XP_044629657.1-Chordata-Mammalia-Perissodactyla-Equidae-Equus-Equus_asinus:0.0409937714,XP_008513795.1-Chordata-Mammalia-Perissodactyla-Equidae-Equus-Equus_przewalskii:0.0000023858)99:0.0151094530,(XP_044636544.1-Chordata-Mammalia-Perissodactyla-Equidae-Equus-Equus_asinus:0.0049262728,XP_005599410.2-Chordata-Mammalia-Perissodactyla-Equidae-Equus-Equus_caballus:0.0000025981)84:0.0000028443)100:0.0199958189,(XP_032952319.1-Chordata-Mammalia-Chiroptera-Rhinolophidae-Rhinolophus-Rhinolophus_ferrumequinum:0.0000021661,XP_019595810.1-Chordata-Mammalia-Chiroptera-Rhinolophidae-Rhinolophus-Rhinolophus_sinicus:0.0049361056)100:0.0149088210)67:0.0050050880,XP_036917879.1-Chordata-Mammalia-Chiroptera-Phyllostomidae-Sturnira-Sturnira_hondurensis:0.0199965613)72:0.0000025845,(XP_019518017.1-Chordata-Mammalia-Chiroptera-Hipposideridae-Hipposideros-Hipposideros_armiger:0.0049911077,(XP_028383703.1-Chordata-Mammalia-Chiroptera-Phyllostomidae-Phyllostomus-Phyllostomus_discolor:0.0000010000,KAF6082990.1-Chordata-Mammalia-Chiroptera-Phyllostomidae-Phyllostomus-Phyllostomus_discolor:0.0000010000)100:0.0049575450)76:0.0000020151)84:0.0049737806)47:0.0000022142,XP_054424311.1-Chordata-Mammalia-Chiroptera-Mormoopidae-Pteronotus-Pteronotus_mesoamericanus:0.0049822375)42:0.0000027728,XP_045674943.1-Chordata-Mammalia-Chiroptera-Phyllostomidae-Phyllostomus-Phyllostomus_hastatus:0.0049701070)81:0.0099392182)40:0.0000022209)19:0.0000010000)32:0.0000026949,(((((XP_037003434.2-Chordata-Mammalia-Chiroptera-Phyllostomidae-Artibeus-Artibeus_jamaicensis:0.0049495809,((KAI5942033.1-Chordata-Mammalia-Pholidota-Manidae-Manis-Manis_javanica:0.3542875345,XP_017507658.2-Chordata-Mammalia-Pholidota-Manidae-Manis-Manis_javanica:0.0043476019)100:0.0629855227,XP_036752369.2-Chordata-Mammalia-Pholidota-Manidae-Manis-Manis_pentadactyla:0.0528977737)98:0.0319383642)56:0.0000021168,((XP_005007011.1-Chordata-Mammalia-Rodentia-Caviidae-Cavia-Cavia_porcellus:0.0400766701,(XP_005382077.1-Chordata-Mammalia-Rodentia-Chinchillidae-Chinchilla-Chinchilla_lanigera:0.0285761138,XP_004643339.1-Chordata-Mammalia-Rodentia-Octodontidae-Octodon-Octodon_degus:0.0374975996)97:0.0093775669)97:0.0050167815,((XP_010612136.1-Chordata-Mammalia-Rodentia-Bathyergidae-Fukomys-Fukomys_damarensis:0.0000024180,XP_010630762.1-Chordata-Mammalia-Rodentia-Bathyergidae-Fukomys-Fukomys_damarensis:0.0402976596)100:0.0298156279,(EHA99522.1-Chordata-Mammalia-Rodentia-Bathyergidae-Heterocephalus-Heterocephalus_glaber:0.0000025631,XP_004841947.1-Chordata-Mammalia-Rodentia-Bathyergidae-Heterocephalus-Heterocephalus_glaber:0.0000022141)100:0.0202046767)100:0.0100697083)100:0.0154217992)20:0.0049501474,XP_020012718.1-Chordata-Mammalia-Rodentia-Castoridae-Castor-Castor_canadensis:0.0198970171)11:0.0000022082,((((XP_027783760.1-Chordata-Mammalia-Rodentia-Sciuridae-Marmota-Marmota_flaviventris:0.0000000000,MBZ3886725.1-Chordata-Mammalia-Rodentia-Sciuridae-Sciurus-Sciurus_carolinensis:0.0000000000):0.0000000000,XP_047410679.1-Chordata-Mammalia-Rodentia-Sciuridae-Sciurus-Sciurus_carolinensis:0.0000000000):0.0000010000,XP_015340376.1-Chordata-Mammalia-Rodentia-Sciuridae-Marmota-Marmota_marmota:0.0000010000)34:0.0000010000,(XP_046277768.1-Chordata-Mammalia-Rodentia-Sciuridae-Marmota-Marmota_monax:0.0051473363,XP_026240137.1-Chordata-Mammalia-Rodentia-Sciuridae-Urocitellus-Urocitellus_parryii:0.0000010000)38:0.0000010000)38:0.0000022049)10:0.0000022108,XP_040129673.1-Chordata-Mammalia-Rodentia-Sciuridae-Ictidomys-Ictidomys_tridecemlineatus:0.0049494787)56:0.0049627475)7:0.0000026435,(XP_045406940.1-Chordata-Mammalia-Primates-Lemuridae-Lemur-Lemur_catta:0.0099625740,(XP_012604353.1-Chordata-Mammalia-Primates-Cheirogaleidae-Microcebus-Microcebus_murinus:0.0049716965,XP_012516832.1-Chordata-Mammalia-Primates-Indriidae-Propithecus-Propithecus_coquereli:0.0000010000)62:0.0000020920)76:0.0099408522)6:0.0000022091,((XP_006731517.1-Chordata-Mammalia-Carnivora-Phocidae-Leptonychotes-Leptonychotes_weddellii:0.0000010000,XP_021557696.1-Chordata-Mammalia-Carnivora-Phocidae-Neomonachus-Neomonachus_schauinslandi:0.0000028047)79:0.0000022088,(XP_045749775.1-Chordata-Mammalia-Carnivora-Phocidae-Mirounga-Mirounga_angustirostris:0.0000023283,XP_034870189.1-Chordata-Mammalia-Carnivora-Phocidae-Mirounga-Mirounga_leonina:0.0000027634)100:0.0049427587)26:0.0049536233)12:0.0000023781,((XP_006923090.1-Chordata-Mammalia-Chiroptera-Pteropodidae-Pteropus-Pteropus_alecto:0.0000000000,XP_016021818.2-Chordata-Mammalia-Chiroptera-Pteropodidae-Rousettus-Rousettus_aegyptiacus:0.0000000000):0.0000010000,XP_039692230.1-Chordata-Mammalia-Chiroptera-Pteropodidae-Pteropus-Pteropus_giganteus:0.0000010000)100:0.0049462659)24:0.0000022087,XP_006927722.1-Chordata-Mammalia-Carnivora-Felidae-Felis-Felis_catus:0.0000010000)22:0.0000020437,((((((((((((((XP_007194165.1-Chordata-Mammalia-Artiodactyla-Balaenopteridae-Balaenoptera-Balaenoptera_acutorostrata:0.0000010000,XP_059773255.1-Chordata-Mammalia-Artiodactyla-Balaenopteridae-Balaenoptera-Balaenoptera_ricei:0.0000010000)84:0.0000022064,KAB0392330.1-Chordata-Mammalia-Artiodactyla-Balaenopteridae-Balaenoptera-Balaenoptera_physalus:0.0000010000)94:0.0000028822,XP_036701857.1-Chordata-Mammalia-Artiodactyla-Balaenopteridae-Balaenoptera-Balaenoptera_musculus:0.0049143181)100:0.0049466305,XP_024607949.1-Chordata-Mammalia-Artiodactyla-Phocoenidae-Neophocaena-Neophocaena_asiaeorientalis:0.0049303395)60:0.0000020574,(((XP_022444685.1-Chordata-Mammalia-Artiodactyla-Monodontidae-Delphinapterus-Delphinapterus_leucas:0.0049437550,(TKC42345.1-Chordata-Mammalia-Artiodactyla-Monodontidae-Monodon-Monodon_monoceros:0.0000022170,XP_029073503.1-Chordata-Mammalia-Artiodactyla-Monodontidae-Monodon-Monodon_monoceros:0.0000022022)100:0.0049248299)43:0.0000022022,((XP_026951413.1-Chordata-Mammalia-Artiodactyla-Delphinidae-Lagenorhynchus-Lagenorhynchus_obliquidens:0.0000000000,XP_059947997.1-Chordata-Mammalia-Artiodactyla-Ziphiidae-Mesoplodon-Mesoplodon_densirostris:0.0000000000):0.0000000000,XP_004322025.1-Chordata-Mammalia-Artiodactyla-Delphinidae-Tursiops-Tursiops_truncatus:0.0000000000):0.0000025876)12:0.0000021568,XP_007461526.1-Chordata-Mammalia-Artiodactyla-Lipotidae-Lipotes-Lipotes_vexillifer:0.0000010000)22:0.0000022043)46:0.0000022100,(XP_066887875.1-Chordata-Mammalia-Artiodactyla-Physeteridae-Kogia-Kogia_breviceps:0.0000023331,XP_007107998.1-Chordata-Mammalia-Artiodactyla-Physeteridae-Physeter-Physeter_catodon:0.0098871569)92:0.0049334578)74:0.0049340540,XP_059999755.1-Chordata-Mammalia-Artiodactyla-Delphinidae-Lagenorhynchus-Lagenorhynchus_albirostris:0.0000020977)88:0.0098808151,(XP_006881414.1-Chordata-Mammalia-Macroscelidea-Macroscelididae-Elephantulus-Elephantulus_edwardii:0.2323382898,XP_006891289.1-Chordata-Mammalia-Macroscelidea-Macroscelididae-Elephantulus-Elephantulus_edwardii:0.0039268665)94:0.0214603851)66:0.0000022168,(XP_004652474.1-Chordata-Mammalia-Rodentia-Dipodidae-Jaculus-Jaculus_jaculus:0.0298724267,(XP_040830426.1-Chordata-Mammalia-Lagomorpha-Ochotonidae-Ochotona-Ochotona_curzoniae:0.0000029446,XP_004586701.2-Chordata-Mammalia-Lagomorpha-Ochotonidae-Ochotona-Ochotona_princeps:0.0148863000)99:0.0241872276)84:0.0109003868)78:0.0100362077,(XP_057562669.1-Chordata-Mammalia-Artiodactyla-Hippopotamidae-Hippopotamus-Hippopotamus_amphibius:0.0148775608,XP_057589405.1-Chordata-Mammalia-Artiodactyla-Hippopotamidae-Hippopotamus-Hippopotamus_amphibius:0.0000020322)100:0.0099441878)22:0.0000022085,(XP_008054330.2-Chordata-Mammalia-Primates-Tarsiidae-Carlito-Carlito_syrichta:0.0062245740,VTJ53099.1-Chordata-Mammalia-Rodentia-Sciuridae-Marmota-Marmota_monax:0.1034589190)69:0.0039793456)17:0.0000022206,(XP_006172956.1-Chordata-Mammalia-Artiodactyla-Camelidae-Camelus-Camelus_ferus:0.0000021551,(XP_035975864.1-Chordata-Mammalia-Carnivora-Phocidae-Halichoerus-Halichoerus_grypus:0.0806513556,KAF3823725.1-Chordata-Mammalia-Carnivora-Phocidae-Mirounga-Mirounga_leonina:0.1375402499)100:0.0818207517)87:0.0049756391)12:0.0000022146,(XP_026363937.1-Chordata-Mammalia-Carnivora-Ursidae-Ursus-Ursus_arctos:0.0000021021,XP_008689727.1-Chordata-Mammalia-Carnivora-Ursidae-Ursus-Ursus_maritimus:0.0149751119)83:0.0049534285)14:0.0000023799,(KAF0878735.1-Chordata-Mammalia-Carnivora-Hyaenidae-Crocuta-Crocuta_crocuta:0.0049499883,((((((XP_022348698.1-Chordata-Mammalia-Carnivora-Mustelidae-Enhydra-Enhydra_lutris:0.0000000000,XP_045854970.1-Chordata-Mammalia-Carnivora-Mustelidae-Meles-Meles_meles:0.0000000000):0.0000000000,XP_032192403.1-Chordata-Mammalia-Carnivora-Mustelidae-Mustela-Mustela_erminea:0.0000000000):0.0000000000,XP_004744855.1-Chordata-Mammalia-Carnivora-Mustelidae-Mustela-Mustela_putorius:0.0000000000):0.0000000000,KAI5774588.1-Chordata-Mammalia-Carnivora-Mustelidae-Gulo-Gulo_gulo:0.0000000000):0.0000000000,XP_044082196.1-Chordata-Mammalia-Carnivora-Mustelidae-Neogale-Neogale_vison:0.0000000000):0.0000010000,VCX19481.1-Chordata-Mammalia-Carnivora-Mustelidae-Gulo-Gulo_gulo:0.0000010000)100:0.0000027028)90:0.0049518361)9:0.0000025158)67:0.0049510741,XP_055980305.1-Chordata-Mammalia-Eulipotyphla-Soricidae-Sorex-Sorex_fumeus:0.0149076685)16:0.0000022081,(XP_004686867.2-Chordata-Mammalia-Eulipotyphla-Talpidae-Condylura-Condylura_cristata:0.0000010000,XP_037365044.1-Chordata-Mammalia-Eulipotyphla-Talpidae-Talpa-Talpa_occidentalis:0.0000010000)90:0.0000023114)17:0.0000021519,((XP_006866221.1-Chordata-Mammalia-Chrysochloridae-Chrysochloris-Chrysochloris_asiatica:0.0099081920,((XP_004696722.1-Chordata-Mammalia-Tenrecidae-Echinops-Echinops_telfairi:0.0148317180,(XP_049729780.1-Chordata-Mammalia-Proboscidea-Elephantidae-Elephas-Elephas_maximus:0.0000010000,XP_010589460.2-Chordata-Mammalia-Proboscidea-Elephantidae-Loxodonta-Loxodonta_africana:0.0000010000)100:0.0049495570)100:0.0000022123,XP_004381137.1-Chordata-Mammalia-Sirenia-Trichechidae-Trichechus-Trichechus_manatus:0.0350245841)90:0.0049303372)90:0.0049433889,XP_004610056.2-Chordata-Mammalia-Eulipotyphla-Soricidae-Sorex-Sorex_araneus:0.0149605311)82:0.0049621061)69:0.0049549887,(((((XP_037657079.1-Chordata-Mammalia-Pilosa-Megalonychidae-Choloepus-Choloepus_didactylus:0.0295744182,XP_049641986.1-Chordata-Mammalia-Eulipotyphla-Soricidae-Suncus-Suncus_etruscus:0.0341522203)99:0.0109460225,(XP_066128801.1-Chordata-Mammalia-Chiroptera-Emballonuridae-Saccopteryx-Saccopteryx_bilineata:0.0000010000,XP_066244127.1-Chordata-Mammalia-Chiroptera-Emballonuridae-Saccopteryx-Saccopteryx_leptura:0.0000022578)100:0.0098988962)87:0.0049614038,(XP_053422457.1-Chordata-Mammalia-Primates-Lorisidae-Nycticebus-Nycticebus_coucang:0.0000010000,XP_003782176.1-Chordata-Mammalia-Primates-Galagidae-Otolemur-Otolemur_garnettii:0.0149431408)96:0.0099399927)67:0.0000025127,XP_058135858.1-Chordata-Mammalia-Cingulata-Dasypodidae-Dasypus-Dasypus_novemcinctus:0.0099137073)75:0.0099049817,XP_016069632.1-Chordata-Mammalia-Chiroptera-Miniopteridae-Miniopterus-Miniopterus_natalensis:0.0099775371)18:0.0000026225)18:0.0000028228,(XP_004420142.1-Chordata-Mammalia-Perissodactyla-Rhinocerotidae-Ceratotherium-Ceratotherium_simum:0.0000028217,XP_058398005.1-Chordata-Mammalia-Perissodactyla-Rhinocerotidae-Diceros-Diceros_bicornis:0.0000028217)100:0.0149264664)56:0.0049687218,XP_007517578.1-Chordata-Mammalia-Eulipotyphla-Erinaceidae-Erinaceus-Erinaceus_europaeus:0.0149414184)54:0.0000022080,(XP_006156279.1-Chordata-Mammalia-Scandentia-Tupaiidae-Tupaia-Tupaia_chinensis:0.0000020068,ELW54056.1-Chordata-Mammalia-Scandentia-Tupaiidae-Tupaia-Tupaia_chinensis:0.0000029762)100:0.0249307175)54:0.0052047358,((((XP_051834513.1-Chordata-Mammalia-Dasyuromorphia-Dasyuridae-Antechinus-Antechinus_flavipes:0.0000024090,XP_003756662.1-Chordata-Mammalia-Dasyuromorphia-Dasyuridae-Sarcophilus-Sarcophilus_harrisii:0.0000028958)99:0.0000021890,((XP_043842173.1-Chordata-Mammalia-Microbiotheria-Microbiotheriidae-Dromiciops-Dromiciops_gliroides:0.0000022970,(XP_068960472.1-Chordata-Mammalia-Diprotodontia-Petauridae-Petaurus-Petaurus_breviceps:0.0099043572,(XP_020860884.1-Chordata-Mammalia-Diprotodontia-Phascolarctidae-Phascolarctos-Phascolarctos_cinereus:0.0098778499,(XP_036605540.1-Chordata-Mammalia-Diprotodontia-Phalangeridae-Trichosurus-Trichosurus_vulpecula:0.0099111638,XP_027697323.1-Chordata-Mammalia-Diprotodontia-Vombatidae-Vombatus-Vombatus_ursinus:0.0098846478)97:0.0000025412)98:0.0049518555)96:0.0049543921)96:0.0000022584,((XP_044522966.1-Chordata-Mammalia-Didelphimorphia-Didelphidae-Gracilinanus-Gracilinanus_agilis:0.0198411013,XP_007473803.1-Chordata-Mammalia-Didelphimorphia-Didelphidae-Monodelphis-Monodelphis_domestica:0.0049293320)100:0.0000022042,XP_044520477.1-Chordata-Mammalia-Didelphimorphia-Didelphidae-Gracilinanus-Gracilinanus_agilis:0.0000010000)100:0.0049346569)95:0.0049280597)99:0.0669369178,KAK2507783.1-Chordata-Mammalia-Pholidota-Manidae-Smutsia-Smutsia_gigantea:0.1086486137)36:0.0112821013,((XP_062941724.1-Chordata-Mammalia-Dermoptera-Cynocephalidae-Cynocephalus-Cynocephalus_volans:0.0000022027,XP_038626948.1-Chordata-Mammalia-Monotremata-Tachyglossidae-Tachyglossus-Tachyglossus_aculeatus:0.4299923112)71:0.0049766879,XP_008572554.1-Chordata-Mammalia-Dermoptera-Cynocephalidae-Galeopterus-Galeopterus_variegatus:0.0000026830)71:0.0152946078)51:0.0097469943)64:0.0100414008,((XP_062045004.1-Chordata-Mammalia-Lagomorpha-Leporidae-Lepus-Lepus_europaeus:0.0000010000,XP_002710299.1-Chordata-Mammalia-Lagomorpha-Leporidae-Oryctolagus-Oryctolagus_cuniculus:0.0000010000)94:0.0000022051,XP_062049704.1-Chordata-Mammalia-Lagomorpha-Leporidae-Lepus-Lepus_europaeus:0.0098583341)100:0.0051450480)76:0.0254947202)100:0.2831591521)95:0.0538998556,XP_043924952.1-Chordata-Ceratodontiformes-Protopteridae-Protopterus-Protopterus_annectens:0.1738033125)85:0.0257826260,((((((((((((((((((((((XP_022045187.2-Chordata-Actinopteri-Pomacentridae-Acanthochromis-Acanthochromis_polyacanthus:0.0000029094,XP_023127450.2-Chordata-Actinopteri-Pomacentridae-Amphiprion-Amphiprion_ocellaris:0.0048735243)100:0.0344695734,XP_008275957.1-Chordata-Actinopteri-Pomacentridae-Stegastes-Stegastes_partitus:0.0048740694)98:0.0112342900,(((((((((MEQ2282965.1-Chordata-Actinopteri-Cyprinodontiformes-Goodeidae-Ameca-Ameca_splendens:0.0000010000,MEQ2168179.1-Chordata-Actinopteri-Cyprinodontiformes-Goodeidae-Goodea-Goodea_atripinnis:0.0000010000)100:0.0000010000,(MEQ2255147.1-Chordata-Actinopteri-Cyprinodontiformes-Goodeidae-Ilyodon-Ilyodon_furcidens:0.0000010000,MEQ2258283.1-Chordata-Actinopteri-Cyprinodontiformes-Goodeidae-Xenotaenia-Xenotaenia_resolanae:0.0000010000)100:0.0048392440)100:0.0000028741,XP_047209188.1-Chordata-Actinopteri-Cyprinodontiformes-Goodeidae-Girardinichthys-Girardinichthys_multiradiatus:0.0097013021)100:0.0146312148,(XP_038132843.1-Chordata-Actinopteri-Cyprinodontiformes-Cyprinodontidae-Cyprinodon-Cyprinodon_tularosa:0.0145129073,XP_015246439.1-Chordata-Actinopteri-Cyprinodontiformes-Cyprinodontidae-Cyprinodon-Cyprinodon_variegatus:0.0096927264)100:0.0147393987)100:0.0091339383,XP_012705122.2-Chordata-Actinopteri-Cyprinodontiformes-Fundulidae-Fundulus-Fundulus_heteroclitus:0.0841870047)89:0.0094762537,((XP_043984000.1-Chordata-Actinopteri-Cyprinodontiformes-Poeciliidae-Gambusia-Gambusia_affinis:0.0098593456,(XP_054890638.1-Chordata-Actinopteri-Cyprinodontiformes-Poeciliidae-Poeciliopsis-Poeciliopsis_prolifica:0.0146917355,((XP_027865256.1-Chordata-Actinopteri-Cyprinodontiformes-Poeciliidae-Xiphophorus-Xiphophorus_couchianus:0.0048860649,XP_032411360.1-Chordata-Actinopteri-Cyprinodontiformes-Poeciliidae-Xiphophorus-Xiphophorus_hellerii:0.0048662148)100:0.0048521981,XP_005795360.1-Chordata-Actinopteri-Cyprinodontiformes-Poeciliidae-Xiphophorus-Xiphophorus_maculatus:0.0000010000)100:0.0049165161)100:0.0048268921)100:0.0049278768,(((XP_007548366.1-Chordata-Actinopteri-Cyprinodontiformes-Poeciliidae-Poecilia-Poecilia_formosa:0.0000010000,XP_014828307.1-Chordata-Actinopteri-Cyprinodontiformes-Poeciliidae-Poecilia-Poecilia_mexicana:0.0000010000)100:0.0048926635,XP_014876414.1-Chordata-Actinopteri-Cyprinodontiformes-Poeciliidae-Poecilia-Poecilia_latipinna:0.0000010000)100:0.0097969246,XP_008418381.1-Chordata-Actinopteri-Cyprinodontiformes-Poeciliidae-Poecilia-Poecilia_reticulata:0.0050486177)100:0.0096790989)100:0.0212136220)100:0.0546069756,((XP_020777676.1-Chordata-Actinopteri-Gobiiformes-Gobiidae-Boleophthalmus-Boleophthalmus_pectinirostris:0.0429853068,(KAJ0002485.1-Chordata-Actinopteri-Gobiiformes-Gobiidae-Periophthalmus-Periophthalmus_magnuspinnatus:0.0000010000,XP_033829806.1-Chordata-Actinopteri-Gobiiformes-Gobiidae-Periophthalmus-Periophthalmus_magnuspinnatus:0.0000010000)100:0.0229418948)100:0.0070996356,CAL9706758.1-Chordata-Actinopteri-Gobiiformes-Gobiidae-Knipowitschia-Knipowitschia_caucasica:0.0746833546)100:0.0564670314)77:0.0158749411,(XP_030595437.1-Chordata-Actinopteri-Cichliformes-Cichlidae-Archocentrus-Archocentrus_centrarchus:0.0287257469,((((((XP_026048251.1-Chordata-Actinopteri-Cichliformes-Cichlidae-Astatotilapia-Astatotilapia_calliptera:0.0000000000,XP_063340836.1-Chordata-Actinopteri-Cichliformes-Cichlidae-Pelmatolapia-Pelmatolapia_mariae:0.0000000000):0.0000000000,XP_005719923.1-Chordata-Actinopteri-Cichliformes-Cichlidae-Pundamilia-Pundamilia_nyererei:0.0000000000):0.0000010000,XP_006781526.1-Chordata-Actinopteri-Cichliformes-Cichlidae-Neolamprologus-Neolamprologus_brichardi:0.0000010000)98:0.0000023583,(XP_005921193.1-Chordata-Actinopteri-Cichliformes-Cichlidae-Haplochromis-Haplochromis_burtoni:0.0048817512,XP_039872451.1-Chordata-Actinopteri-Cichliformes-Cichlidae-Simochromis-Simochromis_diagramma:0.0048922509)98:0.0000021980)97:0.0049074205,XP_004571777.1-Chordata-Actinopteri-Cichliformes-Cichlidae-Maylandia-Maylandia_zebra:0.0000021980)88:0.0048959656,(XP_031606907.1-Chordata-Actinopteri-Cichliformes-Cichlidae-Oreochromis-Oreochromis_aureus:0.0000020471,XP_003455264.1-Chordata-Actinopteri-Cichliformes-Cichlidae-Oreochromis-Oreochromis_niloticus:0.0000025017)100:0.0050392075)100:0.0266977032)99:0.0235144557)62:0.0072477065,KAF7668452.1-Chordata-Actinopteri-Ophidiiformes-Bythitidae-Lucifuga-Lucifuga_dentata:0.0659501360)7:0.0089290395)7:0.0084725445,XP_029367805.1-Chordata-Actinopteri-Carangiformes-Echeneidae-Echeneis-Echeneis_naucrates:0.0559739557)5:0.0000026482,KAG7230272.1-Chordata-Actinopteri-Carangiformes-Carangidae-Caranx-Caranx_melampygus:0.0668445151)6:0.0041666208,((((((XP_034454137.1-Chordata-Actinopteri-Pleuronectiformes-Pleuronectidae-Hippoglossus-Hippoglossus_hippoglossus:0.0000028761,(XP_019937758.1-Chordata-Actinopteri-Pleuronectiformes-Paralichthyidae-Paralichthys-Paralichthys_olivaceus:0.0146137322,(XP_062250388.1-Chordata-Actinopteri-Pleuronectiformes-Pleuronectidae-Platichthys-Platichthys_flesus:0.0048654698,XP_053284729.1-Chordata-Actinopteri-Pleuronectiformes-Pleuronectidae-Pleuronectes-Pleuronectes_platessa:0.0000010000)100:0.0048710642)76:0.0048827023)76:0.0071871279,XP_060935650.1-Chordata-Actinopteri-Pleuronectiformes-Pleuronectidae-Limanda-Limanda_limanda:0.0225704588)100:0.0247285705,(XP_035506132.2-Chordata-Actinopteri-Pleuronectiformes-Scophthalmidae-Scophthalmus-Scophthalmus_maximus:0.0000025368,(AWP12144.1-Chordata-Actinopteri-Pleuronectiformes-Scophthalmidae-Scophthalmus-Scophthalmus_maximus:0.0048348108,KAF0039399.1-Chordata-Actinopteri-Pleuronectiformes-Scophthalmidae-Scophthalmus-Scophthalmus_maximus:0.0000010000)100:0.0000021634)100:0.0508778888)78:0.0046481870,(XP_043895423.1-Chordata-Actinopteri-Pleuronectiformes-Soleidae-Solea-Solea_senegalensis:0.0145950904,XP_058504902.1-Chordata-Actinopteri-Pleuronectiformes-Soleidae-Solea-Solea_solea:0.0000023737)100:0.0659622700)85:0.0048883871,((XP_022607331.1-Chordata-Actinopteri-Carangiformes-Carangidae-Seriola-Seriola_dumerili:0.0000010000,XP_023251818.1-Chordata-Actinopteri-Carangiformes-Carangidae-Seriola-Seriola_lalandi:0.0000010000)100:0.0147079254,XP_039975527.1-Chordata-Actinopteri-Istiophoriformes-Xiphiidae-Xiphias-Xiphias_gladius:0.0146105301)75:0.0049018200)78:0.0048999598,XP_034037363.1-Chordata-Actinopteri-Batrachoidiformes-Batrachoididae-Thalassophryne-Thalassophryne_amazonica:0.1625556435)11:0.0000028773)7:0.0048731414,XP_020478191.1-Chordata-Actinopteri-Synbranchiformes-Synbranchidae-Monopterus-Monopterus_albus:0.0295105747)7:0.0000021563,XP_069026967.1-Chordata-Actinopteri-Embiotocidae-Embiotoca-Embiotoca_jacksoni:0.0451483789)31:0.0048832258,((((((((((XP_036933651.1-Chordata-Actinopteri-Spariformes-Sparidae-Acanthopagrus-Acanthopagrus_latus:0.0000024451,XP_030253111.1-Chordata-Actinopteri-Spariformes-Sparidae-Sparus-Sparus_aurata:0.0048645404)100:0.0245446376,((XP_041654010.1-Chordata-Actinopteri-Labriformes-Labridae-Cheilinus-Cheilinus_undulatus:0.0199877168,(XP_020500933.1-Chordata-Actinopteri-Labriformes-Labridae-Labrus-Labrus_bergylta:0.0000010000,XP_060903902.1-Chordata-Actinopteri-Labriformes-Labridae-Labrus-Labrus_mixtus:0.0000010000)100:0.0449030133)88:0.0097378013,((XP_034545322.1-Chordata-Actinopteri-Labriformes-Labridae-Notolabrus-Notolabrus_celidotus:0.0458365961,CAJ1058563.1-Chordata-Actinopteri-Labriformes-Labridae-Xyrichtys-Xyrichtys_novacula:0.0298438403)96:0.0143296573,((XP_056898236.1-Chordata-Actinopteri-Tetraodontiformes-Tetraodontidae-Takifugu-Takifugu_flavidus:0.0000020873,XP_003970401.1-Chordata-Actinopteri-Tetraodontiformes-Tetraodontidae-Takifugu-Takifugu_rubripes:0.0048418829)100:0.0353508769,CAG06283.1-Chordata-Actinopteri-Tetraodontiformes-Tetraodontidae-Tetraodon-Tetraodon_nigroviridis:0.0732157200)100:0.0543886405)89:0.0000026261)90:0.0051060767)96:0.0048743472,(XP_068181399.1-Chordata-Actinopteri-Lophiiformes-Antennariidae-Antennarius-Antennarius_striatus:0.0246076324,XP_068596727.1-Chordata-Actinopteri-Lophiiformes-Brachionichthyidae-Brachionichthys-Brachionichthys_hirsutus:0.0294800194)100:0.0403337128)80:0.0000028438,XP_041800771.1-Chordata-Actinopteri-Chaetodontiformes-Chaetodontidae-Chelmon-Chelmon_rostratus:0.0000028641)95:0.0048974881,(((((TKS72413.1-Chordata-Actinopteri-Sciaenidae-Collichthys-Collichthys_lucidus:0.1413323790,TMS17855.1-Chordata-Actinopteri-Sciaenidae-Larimichthys-Larimichthys_crocea:0.0044066988)100:0.0418506144,(XP_010739353.3-Chordata-Actinopteri-Sciaenidae-Larimichthys-Larimichthys_crocea:0.0000010000,KAG8004070.1-Chordata-Actinopteri-Sciaenidae-Nibea-Nibea_albiflora:0.0098376799)100:0.0000024026)100:0.0246997013,(XP_051275558.1-Chordata-Actinopteri-Moronidae-Dicentrarchus-Dicentrarchus_labrax:0.0000010000,XP_035525532.1-Chordata-Actinopteri-Moronidae-Morone-Morone_saxatilis:0.0048569837)100:0.0048471690)99:0.0048752086,XP_026185554.1-Chordata-Actinopteri-Synbranchiformes-Mastacembelidae-Mastacembelus-Mastacembelus_armatus:0.0448676290)91:0.0075976912,XP_046261443.1-Chordata-Actinopteri-Scatophagidae-Scatophagus-Scatophagus_argus:0.0442123002)90:0.0074419003)86:0.0097188681,((((((KAK5897128.1-Chordata-Actinopteri-Perciformes-Channichthyidae-Champsocephalus-Champsocephalus_esox:0.0000000000,XP_033948648.1-Chordata-Actinopteri-Perciformes-Channichthyidae-Pseudochaenichthys-Pseudochaenichthys_georgianus:0.0000000000):0.0000000000,XP_034086931.1-Chordata-Actinopteri-Perciformes-Bathydraconidae-Gymnodraco-Gymnodraco_acuticeps:0.0000000000):0.0000025270,KAK5925135.1-Chordata-Actinopteri-Perciformes-Channichthyidae-Champsocephalus-Champsocephalus_gunnari:0.0000010000)100:0.0000024117,((KAK1904832.1-Chordata-Actinopteri-Perciformes-Nototheniidae-Dissostichus-Dissostichus_eleginoides:0.0000023661,KAI9538981.1-Chordata-Actinopteri-Perciformes-Nototheniidae-Dissostichus-Dissostichus_eleginoides:0.0000010000)100:0.0048503959,XP_010793012.1-Chordata-Actinopteri-Perciformes-Nototheniidae-Notothenia-Notothenia_coriiceps:0.0048631984)78:0.0000021839)78:0.0000024007,(XP_063731951.1-Chordata-Actinopteri-Perciformes-Eleginopidae-Eleginops-Eleginops_maclovinus:0.0446052614,XP_033971737.1-Chordata-Actinopteri-Perciformes-Nototheniidae-Trematomus-Trematomus_bernacchii:0.0097019411)76:0.0048504556)100:0.0245719164,XP_029298208.1-Chordata-Actinopteri-Perciformes-Bovichtidae-Cottoperca-Cottoperca_gobio:0.0346622648)87:0.0097162263)75:0.0048959679,(((((XP_031713852.1-Chordata-Actinopteri-Perciformes-Anarhichadidae-Anarrhichthys-Anarrhichthys_ocellatus:0.0000020073,KAK9518016.1-Chordata-Actinopteri-Perciformes-Zoarcidae-Zoarces-Zoarces_viviparus:0.0194227052)100:0.0097234321,XP_068570763.1-Chordata-Actinopteri-Perciformes-Stichaeidae-Cebidichthys-Cebidichthys_violaceus:0.0000021473)96:0.0097293836,(XP_054454068.1-Chordata-Actinopteri-Perciformes-Anoplopomatidae-Anoplopoma-Anoplopoma_fimbria:0.0347025151,(XP_034399005.1-Cyclopterus_lumpus:0.0395282358,XP_056294821.1-Chordata-Actinopteri-Perciformes-Liparidae-Pseudoliparis-Pseudoliparis_swirei:0.0359906821)87:0.0097491972)63:0.0000021907)63:0.0000021709,XP_068442474.1-Chordata-Actinopteri-Perciformes-Cottidae-Clinocottus-Clinocottus_analis:0.0292823854)84:0.0096999138,(((((((((XP_013863675.1-Chordata-Actinopteri-Cyprinodontiformes-Rivulidae-Austrofundulus-Austrofundulus_limnaeus:0.0335603878,XP_037531795.1-Chordata-Actinopteri-Cyprinodontiformes-Rivulidae-Nematolebias-Nematolebias_whitei:0.0582517110)96:0.0180067685,XP_017279591.1-Chordata-Actinopteri-Cyprinodontiformes-Rivulidae-Kryptolebias-Kryptolebias_marmoratus:0.0343951801)100:0.0342575501,(KAF7228100.1-Chordata-Actinopteri-Cyprinodontiformes-Nothobranchiidae-Nothobranchius-Nothobranchius_furzeri:0.0000010000,XP_015799893.2-Chordata-Actinopteri-Cyprinodontiformes-Nothobranchiidae-Nothobranchius-Nothobranchius_furzeri:0.0000010000)100:0.0384518759)91:0.0166769984,(XP_061581155.1-Chordata-Actinopteri-Beloniformes-Belonidae-Cololabis-Cololabis_saira:0.0714975098,((XP_041846691.1-Chordata-Actinopteri-Atheriniformes-Melanotaeniidae-Melanotaenia-Melanotaenia_boesemani:0.0378445806,XP_047441007.1-Chordata-Actinopteri-Mugiliformes-Mugilidae-Mugil-Mugil_cephalus:0.0472018128)92:0.0127400819,(XP_023814995.1-Chordata-Actinopteri-Beloniformes-Adrianichthyidae-Oryzias-Oryzias_latipes:0.0194438129,(KAF6714819.1-Chordata-Actinopteri-Beloniformes-Adrianichthyidae-Oryzias-Oryzias_melastigma:0.0000010000,XP_024139921.1-Chordata-Actinopteri-Beloniformes-Adrianichthyidae-Oryzias-Oryzias_melastigma:0.0000010000)100:0.0195475222)100:0.0652339116)87:0.0049562672)79:0.0000027618)84:0.0138466925,((XP_024919255.1-Chordata-Actinopteri-Pleuronectiformes-Cynoglossidae-Cynoglossus-Cynoglossus_semilaevis:0.1083626121,XP_028272866.1-Chordata-Actinopteri-Ambassidae-Parambassis-Parambassis_ranga:0.0549865717)23:0.0072128123,(XP_040029435.1-Chordata-Actinopteri-Perciformes-Gasterosteidae-Gasterosteus-Gasterosteus_aculeatus:0.0480764431,XP_037316708.2-Chordata-Actinopteri-Perciformes-Gasterosteidae-Pungitius-Pungitius_pungitius:0.0128294658)100:0.0386603973)23:0.0049209306)75:0.0054257958,((XP_029020691.1-Chordata-Actinopteri-Anabantiformes-Osphronemidae-Betta-Betta_splendens:0.0572342944,(((((XP_057705710.1-Chordata-Actinopteri-Syngnathiformes-Syngnathidae-Corythoichthys-Corythoichthys_intestinalis:0.0882495590,((XP_019730332.1-Chordata-Actinopteri-Syngnathiformes-Syngnathidae-Hippocampus-Hippocampus_comes:0.0210108524,XP_051937197.1-Chordata-Actinopteri-Syngnathiformes-Syngnathidae-Hippocampus-Hippocampus_zosterae:0.0090655255)100:0.0236162410,(((XP_061542608.1-Chordata-Actinopteri-Syngnathiformes-Syngnathidae-Phycodurus-Phycodurus_eques:0.0048471546,XP_061643163.1-Chordata-Actinopteri-Syngnathiformes-Syngnathidae-Phyllopteryx-Phyllopteryx_taeniolatus:0.0000025820)100:0.0185956983,XP_061690004.1-Chordata-Actinopteri-Syngnathiformes-Syngnathidae-Syngnathoides-Syngnathoides_biaculeatus:0.0474077578)100:0.0424753309,((XP_037118034.1-Chordata-Actinopteri-Syngnathiformes-Syngnathidae-Syngnathus-Syngnathus_acus:0.0000010000,XP_061140348.1-Chordata-Actinopteri-Syngnathiformes-Syngnathidae-Syngnathus-Syngnathus_typhle:0.0048271939)100:0.0000025253,XP_049600441.1-Chordata-Actinopteri-Syngnathiformes-Syngnathidae-Syngnathus-Syngnathus_scovelli:0.0193022492)100:0.0461289530)19:0.0050604764)19:0.0068348097)100:0.0202137325,(XP_054648486.1-Chordata-Actinopteri-Syngnathiformes-Syngnathidae-Dunckerocampus-Dunckerocampus_dactyliophorus:0.0276262310,((XP_061901935.1-Chordata-Actinopteri-Syngnathiformes-Syngnathidae-Entelurus-Entelurus_aequoreus:0.0048430814,XP_061758113.1-Chordata-Actinopteri-Syngnathiformes-Syngnathidae-Nerophis-Nerophis_ophidion:0.0147257156)74:0.0048375130,XP_061786646.1-Chordata-Actinopteri-Syngnathiformes-Syngnathidae-Nerophis-Nerophis_lumbriciformis:0.0000022319)99:0.0393451116)100:0.0232456405)100:0.0172966288,XP_057919472.1-Chordata-Actinopteri-Syngnathiformes-Syngnathidae-Doryrhamphus-Doryrhamphus_excisus:0.0629954966)99:0.0426647622,XP_053735835.1-Chordata-Actinopteri-Syngnathiformes-Callionymidae-Synchiropus-Synchiropus_splendidus:0.1290150795)88:0.0122906651,XP_028315657.1-Chordata-Actinopteri-Blenniiformes-Gobiesocidae-Gouania-Gouania_willdenowi:0.1370364969)85:0.0209979766)73:0.0053210394,(((XP_018536119.1-Chordata-Actinopteri-Centropomidae-Lates-Lates_calcarifer:0.0048469436,XP_018554997.1-Chordata-Actinopteri-Centropomidae-Lates-Lates_calcarifer:0.0000010000)100:0.0048798217,GAA6235244.1-Chordata-Actinopteri-Centropomidae-Lates-Lates_japonicus:0.0048300472)100:0.0153213122,XP_040904850.1-Chordata-Actinopteri-Toxotidae-Toxotes-Toxotes_jaculatrix:0.0344918646)79:0.0099218664)70:0.0048162541)66:0.0050998810,((XP_056131389.1-Chordata-Actinopteri-Lampriformes-Lampridae-Lampris-Lampris_incognitus:0.0513800627,XP_029917374.1-Chordata-Actinopteri-Holocentriformes-Holocentridae-Myripristis-Myripristis_murdjan:0.0450691374)84:0.0045358835,XP_029971780.1-Chordata-Actinopteri-Blenniiformes-Blenniidae-Salarias-Salarias_fasciatus:0.0305326338)82:0.0095884309)62:0.0050359048,KAK2849206.1-Chordata-Actinopteri-Anabantiformes-Channidae-Channa-Channa_striata:0.0503083055)80:0.0151440939,XP_042349081.1-Chordata-Actinopteri-Perciformes-Serranidae-Plectropomus-Plectropomus_leopardus:0.0149463607)58:0.0045793503)49:0.0000021406)51:0.0048685009,((((XP_034739969.1-Chordata-Actinopteri-Perciformes-Percidae-Etheostoma-Etheostoma_cragini:0.0146894018,XP_032384028.1-Chordata-Actinopteri-Perciformes-Percidae-Etheostoma-Etheostoma_spectabile:0.0098498355)100:0.0096195625,XP_028445330.1-Chordata-Actinopteri-Perciformes-Percidae-Perca-Perca_flavescens:0.0096626110)98:0.0000010000,XP_031175353.1-Chordata-Actinopteri-Perciformes-Percidae-Sander-Sander_lucioperca:0.0048271094)98:0.0044378803,XP_039670184.1-Chordata-Actinopteri-Perciformes-Percidae-Perca-Perca_fluviatilis:0.0006695764)100:0.0293732686)59:0.0048647271,((XP_059201974.1-Chordata-Actinopteri-Perciformes-Serranidae-Centropristis-Centropristis_striata:0.0395348582,((XP_049442115.1-Chordata-Actinopteri-Perciformes-Serranidae-Epinephelus-Epinephelus_fuscoguttatus:0.0048153535,(XP_033489187.1-Chordata-Actinopteri-Perciformes-Serranidae-Epinephelus-Epinephelus_lanceolatus:0.0048195713,XP_049898088.1-Chordata-Actinopteri-Perciformes-Serranidae-Epinephelus-Epinephelus_moara:0.0000010000)100:0.0000010000)100:0.0247058609,XP_030000858.1-Chordata-Actinopteri-Kurtiformes-Apogonidae-Sphaeramia-Sphaeramia_orbicularis:0.0459700607)95:0.0095128951)82:0.0049696102,XP_037635563.1-Chordata-Actinopteri-Perciformes-Sebastidae-Sebastes-Sebastes_umbrosus:0.0350068349)80:0.0047343489)47:0.0048624952,(((XP_045886907.1-Chordata-Actinopteri-Centrarchiformes-Centrarchidae-Micropterus-Micropterus_dolomieu:0.0048544143,XP_038555187.1-Chordata-Actinopteri-Centrarchiformes-Centrarchidae-Micropterus-Micropterus_salmoides:0.0048785644)100:0.0096879039,XP_044061336.1-Chordata-Actinopteri-Centrarchiformes-Sinipercidae-Siniperca-Siniperca_chuatsi:0.0098218052)100:0.0148709197,KAI3351783.1-Chordata-Actinopteri-Centrarchiformes-Terapontidae-Scortum-Scortum_barcoo:0.0399123543)77:0.0048621926)75:0.0048814756)16:0.0000029809,((XP_053180179.1-Chordata-Actinopteri-Scombriformes-Scombridae-Scomber-Scomber_japonicus:0.0145615556,XP_062281691.1-Chordata-Actinopteri-Scombriformes-Scombridae-Scomber-Scomber_scombrus:0.0097552682)100:0.0156376545,((XP_044219417.1-Chordata-Actinopteri-Scombriformes-Scombridae-Thunnus-Thunnus_albacares:0.0000010000,XP_042274696.1-Chordata-Actinopteri-Scombriformes-Scombridae-Thunnus-Thunnus_maccoyii:0.0000010000)100:0.0000010000,XP_067455208.1-Thunnus_thynnus:0.0048511554)100:0.0097264273)80:0.0097933115)46:0.0040151243,(XP_026214428.1-Chordata-Actinopteri-Anabantiformes-Anabantidae-Anabas-Anabas_testudineus:0.0298428151,(XP_067375292.1-Chordata-Actinopteri-Anabantiformes-Channidae-Channa-Channa_argus:0.0000028602,KAK2904093.1-Chordata-Actinopteri-Anabantiformes-Channidae-Channa-Channa_argus:0.0000028035)100:0.0558417180)89:0.0055114296)95:0.0402055402,((((XP_041710498.1-Chordata-Actinopteri-Salmoniformes-Salmonidae-Coregonus-Coregonus_clupeaformis:0.0000026086,CAB1337050.1-Chordata-Actinopteri-Salmoniformes-Salmonidae-Coregonus-Coregonus_sp.__balchen_:0.0048473135)100:0.0108181451,(KAJ8015317.1-Chordata-Actinopteri-Esociformes-Umbridae-Dallia-Dallia_pectoralis:0.0958135977,XP_010895123.2-Chordata-Actinopteri-Esociformes-Esocidae-Esox-Esox_lucius:0.0273262114)99:0.0232392101)13:0.0048299225,(((((((((XP_046152477.1-Chordata-Actinopteri-Salmoniformes-Salmonidae-Oncorhynchus-Oncorhynchus_gorbuscha:0.0097997560,XP_035618583.1-Chordata-Actinopteri-Salmoniformes-Salmonidae-Oncorhynchus-Oncorhynchus_keta:0.0000021918)100:0.0000021915,XP_064875685.1-Chordata-Actinopteri-Salmoniformes-Salmonidae-Oncorhynchus-Oncorhynchus_nerka:0.0097654843)97:0.0097383364,XP_021416577.1-Chordata-Actinopteri-Salmoniformes-Salmonidae-Oncorhynchus-Oncorhynchus_mykiss:0.0048530101)6:0.0000020313,XP_020308098.1-Chordata-Actinopteri-Salmoniformes-Salmonidae-Oncorhynchus-Oncorhynchus_kisutch:0.0000010000)6:0.0000022957,XP_024238413.1-Chordata-Actinopteri-Salmoniformes-Salmonidae-Oncorhynchus-Oncorhynchus_tshawytscha:0.0048578643)47:0.0000020103,(NP_001133600.1-Chordata-Actinopteri-Salmoniformes-Salmonidae-Salmo-Salmo_salar:0.0048909389,XP_029588734.1-Chordata-Actinopteri-Salmoniformes-Salmonidae-Salmo-Salmo_trutta:0.0048559686)100:0.0249370670)33:0.0053643270,XP_064810489.1-Chordata-Actinopteri-Salmoniformes-Salmonidae-Oncorhynchus-Oncorhynchus_masou:0.0043447188)97:0.0147661008,((XP_023845346.1-Chordata-Actinopteri-Salmoniformes-Salmonidae-Salvelinus-Salvelinus_alpinus:0.0000010000,XP_038849883.1-Chordata-Actinopteri-Salmoniformes-Salmonidae-Salvelinus-Salvelinus_namaycush:0.0000010000)98:0.0000021842,XP_055782589.1-Chordata-Actinopteri-Salmoniformes-Salmonidae-Salvelinus-Salvelinus_fontinalis:0.0048678091)100:0.0053823717)100:0.0243794387,KAL0974033.1-Chordata-Actinopteri-Esociformes-Umbridae-Umbra-Umbra_pygmaea:0.0752252510)12:0.0000024226)88:0.0197715204,((XP_046877631.1-Chordata-Actinopteri-Osmeriformes-Osmeridae-Hypomesus-Hypomesus_transpacificus:0.0000010000,XP_046877549.1-Chordata-Actinopteri-Osmeriformes-Osmeridae-Hypomesus-Hypomesus_transpacificus:0.0000010000)100:0.0195631181,(XP_062331972.1-Chordata-Actinopteri-Osmeriformes-Osmeridae-Osmerus-Osmerus_eperlanus:0.0000010000,XP_067103353.1-Chordata-Actinopteri-Osmeriformes-Osmeridae-Osmerus-Osmerus_mordax:0.0048279439)95:0.0000023444)100:0.0463422645)95:0.0259879825)89:0.0121405546,(((((CAL8308561.1-Chordata-Actinopteri-Gadiformes-Gadidae-Arctogadus-Arctogadus_glacialis:0.0099049465,CAL8271741.1-Chordata-Actinopteri-Gadiformes-Gadidae-Boreogadus-Boreogadus_saida:0.0099505459)100:0.0048868770,((XP_056456509.1-Chordata-Actinopteri-Gadiformes-Gadidae-Gadus-Gadus_chalcogrammus:0.0098669434,XP_059919325.1-Chordata-Actinopteri-Gadiformes-Gadidae-Gadus-Gadus_macrocephalus:0.0098100219)100:0.0000020872,XP_030224656.1-Chordata-Actinopteri-Gadiformes-Gadidae-Gadus-Gadus_morhua:0.0049200126)100:0.0049209504)100:0.0173671666,CAL8514782.1-Chordata-Actinopteri-Gadiformes-Gadidae-Melanogrammus-Melanogrammus_aeglefinus:0.0169894434)100:0.0179600226,KAG7275729.1-Chordata-Actinopteri-Gadiformes-Macrouridae-Coryphaenoides-Coryphaenoides_rupestris:0.0852563146)95:0.0088963728,(CAL8263958.1-Chordata-Actinopteri-Gadiformes-Lotidae-Lota-Lota_lota:0.0488516181,(CAL8355156.1-Chordata-Actinopteri-Gadiformes-Merlucciidae-Merluccius-Merluccius_merluccius:0.0290523025,KAJ3587966.1-Chordata-Actinopteri-Gadiformes-Muraenolepididae-Muraenolepis-Muraenolepis_orangiensis:0.0356801931)97:0.0048386461)100:0.0118297417)100:0.0355746089)100:0.0392952223,(((((((KAF4081134.1-Chordata-Actinopteri-Siluriformes-Ictaluridae-Ameiurus-Ameiurus_melas:0.0196313388,XP_017340449.1-Chordata-Actinopteri-Siluriformes-Ictaluridae-Ictalurus-Ictalurus_punctatus:0.0146708263)73:0.0043695094,XP_053498107.1-Chordata-Actinopteri-Siluriformes-Ictaluridae-Ictalurus-Ictalurus_furcatus:0.0050960729)94:0.0106352696,((((TSQ35299.1-Chordata-Actinopteri-Siluriformes-Sisoridae-Bagarius-Bagarius_yarrelli:0.0421617106,(XP_058264273.1-Chordata-Actinopteri-Siluriformes-Bagridae-Hemibagrus-Hemibagrus_wyckioides:0.0000021633,KAG7324422.1-Chordata-Actinopteri-Siluriformes-Bagridae-Hemibagrus-Hemibagrus_wyckioides:0.0358716213)100:0.0341180273)100:0.0173188080,(((MCI4381603.1-Chordata-Actinopteri-Siluriformes-Pangasiidae-Pangasianodon-Pangasianodon_gigas:0.0048334866,MCJ8735724.1-Chordata-Actinopteri-Siluriformes-Pangasiidae-Pangasius-Pangasius_djambal:0.0048238294)52:0.0000010000,XP_026774457.3-Chordata-Actinopteri-Siluriformes-Pangasiidae-Pangasianodon-Pangasianodon_hypophthalmus:0.0000010000)52:0.0000025484,(KAB5565468.1-Chordata-Actinopteri-Siluriformes-Pangasiidae-Pangasianodon-Pangasianodon_hypophthalmus:0.0000021799,(((XP_047675240.1-Chordata-Actinopteri-Siluriformes-Bagridae-Tachysurus-Tachysurus_fulvidraco:0.0000000000,XP_060743166.1-Chordata-Actinopteri-Siluriformes-Bagridae-Tachysurus-Tachysurus_vachellii:0.0000000000):0.0000010000,KAK2834265.1-Chordata-Actinopteri-Siluriformes-Bagridae-Tachysurus-Tachysurus_vachellii:0.0000010000)99:0.0000025673,GAA6078763.1-Chordata-Actinopteri-Siluriformes-Bagridae-Tachysurus-Tachysurus_ichikawai:0.0097713584)100:0.0493657636)13:0.0048352456)12:0.0049156869)93:0.0135130243,(XP_053371034.1-Chordata-Actinopteri-Siluriformes-Clariidae-Clarias-Clarias_gariepinus:0.0465623415,(KAI5626819.1-Chordata-Actinopteri-Siluriformes-Siluridae-Silurus-Silurus_asotus:0.0099797484,((KAI5100685.1-Chordata-Actinopteri-Siluriformes-Siluridae-Silurus-Silurus_meridionalis:0.0000010000,XP_046715174.1-Chordata-Actinopteri-Siluriformes-Siluridae-Silurus-Silurus_meridionalis:0.0000010000)100:0.0000021284,KAF7702312.1-Chordata-Actinopteri-Siluriformes-Siluridae-Silurus-Silurus_meridionalis:0.0372330389)100:0.0046467611)100:0.0310309056)100:0.0118715776)91:0.0057744523,XP_060771179.1-Chordata-Actinopteri-Siluriformes-Ariidae-Neoarius-Neoarius_graeffei:0.0197534740)82:0.0111047593)100:0.0572046648,XP_062846510.1-Chordata-Actinopteri-Siluriformes-Trichomycteridae-Trichomycterus-Trichomycterus_rosablanca:0.0972950902)99:0.0482271461,(((XP_007232270.3-Chordata-Actinopteri-Characiformes-Characidae-Astyanax-Astyanax_mexicanus:0.0000010000,KAG9281196.1-Chordata-Actinopteri-Characiformes-Characidae-Astyanax-Astyanax_mexicanus:0.0000010000)100:0.0367754095,((XP_036431547.1-Chordata-Actinopteri-Characiformes-Serrasalmidae-Colossoma-Colossoma_macropomum:0.0142178898,XP_017559276.1-Chordata-Actinopteri-Characiformes-Serrasalmidae-Pygocentrus-Pygocentrus_nattereri:0.0256460238)100:0.0254051436,XP_066525834.1-Chordata-Actinopteri-Characiformes-Erythrinidae-Hoplias-Hoplias_malabaricus:0.0541202783)64:0.0085444212)95:0.0216227674,(XP_026862994.2-Chordata-Actinopteri-Gymnotiformes-Gymnotidae-Electrophorus-Electrophorus_electricus:0.0048427129,KAK1789302.1-Chordata-Actinopteri-Gymnotiformes-Gymnotidae-Electrophorus-Electrophorus_voltai:0.0000028140)100:0.0747955631)100:0.0265580905)95:0.0181895318,((((((((ROL43810.1-Chordata-Actinopteri-Cypriniformes-Xenocyprididae-Anabarilius-Anabarilius_grahami:0.0049522642,((XP_067244402.1-Chordata-Actinopteri-Cypriniformes-Xenocyprididae-Chanodichthys-Chanodichthys_erythropterus:0.0000021880,KAK9963665.1-Chordata-Actinopteri-Cypriniformes-Xenocyprididae-Culter-Culter_alburnus:0.0000021885)100:0.0049018921,XP_048058705.1-Chordata-Actinopteri-Cypriniformes-Xenocyprididae-Megalobrama-Megalobrama_amblycephala:0.0048903953)86:0.0000022435)98:0.0049477638,XP_051716890.1-Chordata-Actinopteri-Cypriniformes-Xenocyprididae-Ctenopharyngodon-Ctenopharyngodon_idella:0.0048799445)89:0.0098397219,XP_067313069.1-Chordata-Actinopteri-Cypriniformes-Gobionidae-Pseudorasbora-Pseudorasbora_parva:0.0097782632)74:0.0000021158,(((XDV37699.1-Chordata-Actinopteri-Cypriniformes-Leuciscidae-Leuciscus-Leuciscus_waleckii:0.0048863483,(XP_039518898.1-Chordata-Actinopteri-Cypriniformes-Leuciscidae-Pimephales-Pimephales_promelas:0.0196369999,XP_056108571.1-Chordata-Actinopteri-Cypriniformes-Leuciscidae-Rhinichthys-Rhinichthys_klamathensis:0.0048200414)99:0.0049106864)99:0.0196023516,KAK7140941.1-Chordata-Actinopteri-Cypriniformes-Leuciscidae-Phoxinus-Phoxinus_phoxinus:0.0000021861)82:0.0048601256,KAK7137580.1-Chordata-Actinopteri-Cypriniformes-Leuciscidae-Phoxinus-Phoxinus_phoxinus:0.0000021610)99:0.0147481045)84:0.0176518709,((((((((XP_026135812.1-Chordata-Actinopteri-Cypriniformes-Cyprinidae-Carassius-Carassius_auratus:0.0049206047,XP_052430936.1-Chordata-Actinopteri-Cypriniformes-Cyprinidae-Carassius-Carassius_gibelio:0.0049268185)100:0.0049313469,(XP_059372345.1-Chordata-Actinopteri-Cypriniformes-Cyprinidae-Carassius-Carassius_carassius:0.0049084497,(KTF82245.1-Chordata-Actinopteri-Cypriniformes-Cyprinidae-Cyprinus-Cyprinus_carpio:0.0000010000,XP_018919595.2-Chordata-Actinopteri-Cypriniformes-Cyprinidae-Cyprinus-Cyprinus_carpio:0.0000010000)100:0.0000021933)100:0.0049244473)100:0.0049039757,XP_016426516.1-Chordata-Actinopteri-Cypriniformes-Cyprinidae-Sinocyclocheilus-Sinocyclocheilus_rhinocerous:0.0148749875)67:0.0000022091,(((KAF4105183.1-Chordata-Actinopteri-Cypriniformes-Cyprinidae-Onychostoma-Onychostoma_macrolepis:0.0000022714,XP_058653257.1-Chordata-Actinopteri-Cypriniformes-Cyprinidae-Onychostoma-Onychostoma_macrolepis:0.0000010000)100:0.0221706158,XP_043112985.1-Chordata-Actinopteri-Cypriniformes-Cyprinidae-Puntigrus-Puntigrus_tetrazona:0.0553613235)95:0.0130250033,XP_016349685.1-Chordata-Actinopteri-Cypriniformes-Cyprinidae-Sinocyclocheilus-Sinocyclocheilus_anshuiensis:0.0049382591)41:0.0000021999)73:0.0049153905,XP_016131853.1-Chordata-Actinopteri-Cypriniformes-Cyprinidae-Sinocyclocheilus-Sinocyclocheilus_grahami:0.0000022881)97:0.0151641793,(KAL0176545.1-Chordata-Actinopteri-Cypriniformes-Cyprinidae-Cirrhinus-Cirrhinus_mrigala:0.0764044528,(RXN25651.1-Chordata-Actinopteri-Cypriniformes-Cyprinidae-Labeo-Labeo_rohita:0.0000010000,(KAI2657166.1-Chordata-Actinopteri-Cypriniformes-Cyprinidae-Labeo-Labeo_rohita:0.0000010000,XP_050983646.1-Chordata-Actinopteri-Cypriniformes-Cyprinidae-Labeo-Labeo_rohita:0.0000010000)100:0.0000027904)100:0.0036503482)100:0.0262687685)88:0.0042652026,KAK2890744.1-Chordata-Actinopteri-Cypriniformes-Cyprinidae-Cirrhinus-Cirrhinus_molitorella:0.0053185890)100:0.0213076722,(XP_056327820.1-Chordata-Actinopteri-Cypriniformes-Danionidae-Danio-Danio_aesculapii:0.0171890130,(A0JMG9.1-Chordata-Actinopteri-Cypriniformes-Danionidae-Danio-Danio_rerio:0.0000010000,NP_001242972.1-Chordata-Actinopteri-Cypriniformes-Danionidae-Danio-Danio_rerio:0.0000010000)100:0.0073606161)100:0.1400795250)94:0.0307756463)82:0.0088920104,((XP_055034599.1-Chordata-Actinopteri-Cypriniformes-Cobitidae-Misgurnus-Misgurnus_anguillicaudatus:0.0113962883,XP_065130064.1-Chordata-Actinopteri-Cypriniformes-Cobitidae-Paramisgurnus-Paramisgurnus_dabryanus:0.0156620803)100:0.0759192373,(XP_056625498.1-Chordata-Actinopteri-Cypriniformes-Nemacheilidae-Triplophysa-Triplophysa_dalaica:0.0171174271,KAA0709847.1-Chordata-Actinopteri-Cypriniformes-Nemacheilidae-Triplophysa-Triplophysa_tibetana:0.0243705622)100:0.0561954787)100:0.0617432072)89:0.0219728537,(XP_051506483.1-Chordata-Actinopteri-Cypriniformes-Catostomidae-Myxocyprinus-Myxocyprinus_asiaticus:0.0386960510,XP_052005461.1-Chordata-Actinopteri-Cypriniformes-Catostomidae-Xyrauchen-Xyrauchen_texanus:0.0168832670)100:0.0625380693)84:0.0124290979,(TRY91348.1-Chordata-Actinopteri-Cypriniformes-Danionidae-Danionella-Danionella_cerebrum:0.1573801911,XP_028816615.1-Chordata-Actinopteri-Clupeiformes-Denticipitidae-Denticeps-Denticeps_clupeoides:0.0777625642)92:0.0157609209)99:0.0207393047)96:0.0221629589,XP_030621641.1-Chordata-Actinopteri-Gonorynchiformes-Chanidae-Chanos-Chanos_chanos:0.0871485178)100:0.0414135863)100:0.0287702023,(((((XP_048119423.1-Chordata-Actinopteri-Clupeiformes-Clupeidae-Alosa-Alosa_alosa:0.0000010000,XP_041916866.1-Chordata-Actinopteri-Clupeiformes-Clupeidae-Alosa-Alosa_sapidissima:0.0000010000)100:0.0424532021,XP_062404928.1-Chordata-Actinopteri-Clupeiformes-Clupeidae-Sardina-Sardina_pilchardus:0.0246709933)100:0.0372476215,XP_031424833.1-Chordata-Actinopteri-Clupeiformes-Clupeidae-Clupea-Clupea_harengus:0.0854575509)100:0.0280555067,KAL2088688.1-Chordata-Actinopteri-Clupeiformes-Engraulidae-Coilia-Coilia_grayii:0.0189397804)100:0.0459910092,XP_063048975.1-Chordata-Actinopteri-Clupeiformes-Engraulidae-Engraulis-Engraulis_encrasicolus:0.1112523164)100:0.1342026317)100:0.0635412559,(KAG7465188.1-Chordata-Actinopteri-Elopiformes-Megalopidae-Megalops-Megalops_atlanticus:0.0245444431,XP_036404372.1-Chordata-Actinopteri-Elopiformes-Megalopidae-Megalops-Megalops_cyprinoides:0.0098415599)100:0.0392554959)90:0.0061190920,(((KAG9346718.1-Chordata-Actinopteri-Albuliformes-Albulidae-Albula-Albula_glossodonta:0.0000010000,KAI1898463.1-Chordata-Actinopteri-Albuliformes-Albulidae-Albula-Albula_goreensis:0.0000010000)100:0.0357058201,(((XP_035267352.1-Chordata-Actinopteri-Anguilliformes-Anguillidae-Anguilla-Anguilla_anguilla:0.0049877652,XP_064181546.1-Chordata-Actinopteri-Anguilliformes-Anguillidae-Anguilla-Anguilla_rostrata:0.0000020911)100:0.0437667091,(XP_061092323.1-Chordata-Actinopteri-Anguilliformes-Congridae-Conger-Conger_conger:0.0049117878,KAJ8281592.1-Chordata-Actinopteri-Anguilliformes-Congridae-Conger-Conger_conger:0.0000028447)100:0.0703895773)100:0.0152405110,KAJ8254663.1-Chordata-Actinopteri-Anguilliformes-Muraenidae-Gymnothorax-Gymnothorax_javanicus:0.0786291710)100:0.0564980773)87:0.0078757072,KAJ8405475.1-Chordata-Actinopteri-Notacanthiformes-Halosauridae-Aldrovandia-Aldrovandia_affinis:0.0314558786)98:0.0234835846)98:0.0218236985,((XP_048884229.1-Chordata-Actinopteri-Osteoglossiformes-Mormyridae-Brienomyrus-Brienomyrus_brachyistius:0.0344618337,XP_023689650.1-Chordata-Actinopteri-Osteoglossiformes-Mormyridae-Paramormyrops-Paramormyrops_kingsleyae:0.0229490834)100:0.0175255128,XP_018611859.2-Chordata-Actinopteri-Osteoglossiformes-Osteoglossidae-Scleropages-Scleropages_formosus:0.0836632752)100:0.0407932119)100:0.0995497767,((XP_066572891.1-Chordata-Actinopteri-Amiiformes-Amiidae-Amia-Amia_calva:0.0000010000,MBN3297355.1-Chordata-Actinopteri-Amiiformes-Amiidae-Amia-Amia_calva:0.0048131158)100:0.0660816007,(MBN3325969.1-Chordata-Actinopteri-Semionotiformes-Lepisosteidae-Atractosteus-Atractosteus_spatula:0.0000026445,XP_015205314.2-Chordata-Actinopteri-Semionotiformes-Lepisosteidae-Lepisosteus-Lepisosteus_oculatus:0.0144182341)100:0.1205495655)100:0.0247573431)100:0.0440301184,((KAK1161070.1-Chordata-Actinopteri-Acipenseriformes-Acipenseridae-Acipenser-Acipenser_oxyrinchus:0.0190752326,(((XP_033877947.3-Chordata-Actinopteri-Acipenseriformes-Acipenseridae-Acipenser-Acipenser_ruthenus:0.0000000000,KAK6474688.1-Chordata-Actinopteri-Acipenseriformes-Acipenseridae-Huso-Huso_huso:0.0000000000):0.0000025817,RXM94184.1-Chordata-Actinopteri-Acipenseriformes-Acipenseridae-Acipenser-Acipenser_ruthenus:0.0000010000)97:0.0000023197,((XP_033907748.3-Chordata-Actinopteri-Acipenseriformes-Acipenseridae-Acipenser-Acipenser_ruthenus:0.0000027864,RXM95081.1-Chordata-Actinopteri-Acipenseriformes-Acipenseridae-Acipenser-Acipenser_ruthenus:0.0575353328)100:0.0142168131,KAK6466211.1-Chordata-Actinopteri-Acipenseriformes-Acipenseridae-Huso-Huso_huso:0.0000021484)98:0.0094085326)89:0.0000021175)95:0.0062046816,(XP_041122327.1-Chordata-Actinopteri-Acipenseriformes-Polyodontidae-Polyodon-Polyodon_spathula:0.0340644911,XP_041079759.1-Chordata-Actinopteri-Acipenseriformes-Polyodontidae-Polyodon-Polyodon_spathula:0.1108509257)33:0.0076511031)98:0.0591931282)99:0.0145340378,(XP_028668886.1-Chordata-Cladistia-Polypteriformes-Polypteridae-Erpetoichthys-Erpetoichthys_calabaricus:0.0218600086,XP_039630605.1-Chordata-Cladistia-Polypteriformes-Polypteridae-Polypterus-Polypterus_senegalus:0.0135212376)100:0.1908718512)100:0.0617668950,(((((((XP_032885668.1-Chordata-Chondrichthyes-Rajiformes-Rajidae-Amblyraja-Amblyraja_radiata:0.0000010000,XP_055498780.1-Chordata-Chondrichthyes-Rajiformes-Rajidae-Leucoraja-Leucoraja_erinaceus:0.0097099431)100:0.1965263909,(XP_059846635.1-Chordata-Chondrichthyes-Myliobatiformes-Dasyatidae-Hypanus-Hypanus_sabinus:0.0253252960,XP_062909093.1-Chordata-Chondrichthyes-Myliobatiformes-Myliobatidae-Mobula-Mobula_hypostoma:0.0230454266)100:0.1187624418)100:0.0433077668,XP_051869783.1-Chordata-Chondrichthyes-Rhinopristiformes-Pristidae-Pristis-Pristis_pectinata:0.1160829473)100:0.0501605388,XP_067852100.1-Chordata-Chondrichthyes-Hexanchiformes-Hexanchidae-Heptranchias-Heptranchias_perlo:0.0626693225)100:0.0785917016,XP_067900169.1-Chordata-Chondrichthyes-Heterodontiformes-Heterodontidae-Heterodontus-Heterodontus_francisci:0.0505202779)98:0.0192047456,((XP_041049451.1-Chordata-Chondrichthyes-Lamniformes-Alopiidae-Carcharodon-Carcharodon_carcharias:0.0268327141,(XP_038652194.1-Chordata-Chondrichthyes-Carcharhiniformes-Scyliorhinidae-Scyliorhinus-Scyliorhinus_canicula:0.0192554133,GCB79603.1-Chordata-Chondrichthyes-Carcharhiniformes-Scyliorhinidae-Scyliorhinus-Scyliorhinus_torazame:0.0044602615)100:0.0480852750)95:0.0222635521,(((XP_043559020.1-Chordata-Chondrichthyes-Orectolobiformes-Hemiscylliidae-Chiloscyllium-Chiloscyllium_plagiosum:0.0000010000,XP_060693412.1-Chordata-Chondrichthyes-Orectolobiformes-Hemiscylliidae-Hemiscyllium-Hemiscyllium_ocellatum:0.0000010000)100:0.0000010000,GCC37936.1-Chordata-Chondrichthyes-Orectolobiformes-Hemiscylliidae-Chiloscyllium-Chiloscyllium_punctatum:0.0046745895)100:0.0417795289,XP_048399660.1-Chordata-Chondrichthyes-Orectolobiformes-Stegostomatidae-Stegostoma-Stegostoma_tigrinum:0.0212346114)100:0.0475809969)98:0.0347283581)100:0.1211366393,XP_007900145.1-Chordata-Chondrichthyes-Chimaeriformes-Callorhinchidae-Callorhinchus-Callorhinchus_milii:0.1393311515)100:0.0835513129)76:0.0300548686)72:0.0468432692,XP_006007628.1-Chordata-Coelacanthiformes-Coelacanthidae-Latimeria-Latimeria_chalumnae:0.1131276259)100:0.2644004879,((XP_028399156.1-Cnidaria-Anthozoa-Malacalcyonacea-Nephtheidae-Dendronephthya-Dendronephthya_gigantea:0.0000023356,XP_028399157.1-Cnidaria-Anthozoa-Malacalcyonacea-Nephtheidae-Dendronephthya-Dendronephthya_gigantea:0.0000010000)100:0.1177094786,XP_046864913.1-Cnidaria-Anthozoa-Malacalcyonacea-Xeniidae-Xenia-Xenia_sp._Carnegie-2017:0.3208397447)100:0.2791005787)17:0.0501213743,((((XP_065672545.1-Cnidaria-Hydrozoa-Anthoathecata-Hydridae-Hydra-Hydra_vulgaris:0.0000028214,XP_065672546.1-Cnidaria-Hydrozoa-Anthoathecata-Hydridae-Hydra-Hydra_vulgaris:0.0000027525)98:0.0007271981,(XP_047140224.1-Cnidaria-Hydrozoa-Anthoathecata-Hydridae-Hydra-Hydra_vulgaris:0.0746835331,(XP_012555641.1-Cnidaria-Hydrozoa-Anthoathecata-Hydridae-Hydra-Hydra_vulgaris:0.0000027092,XP_047140222.1-Cnidaria-Hydrozoa-Anthoathecata-Hydridae-Hydra-Hydra_vulgaris:0.0000010000)100:0.0000023682)100:0.0125682294)100:0.3303176307,(((XP_057304498.1-Cnidaria-Hydrozoa-Anthoathecata-Hydractiniidae-Hydractinia-Hydractinia_symbiolongicarpus:0.0000021227,XP_057306316.1-Cnidaria-Hydrozoa-Anthoathecata-Hydractiniidae-Hydractinia-Hydractinia_symbiolongicarpus:0.0053121888)89:0.0053193132,XP_057304491.1-Cnidaria-Hydrozoa-Anthoathecata-Hydractiniidae-Hydractinia-Hydractinia_symbiolongicarpus:0.0000026838)78:0.0031056711,XP_057306308.1-Cnidaria-Hydrozoa-Anthoathecata-Hydractiniidae-Hydractinia-Hydractinia_symbiolongicarpus:0.0059045414)100:0.2732894856)100:0.1595000947,(XP_065176387.1-Porifera-Calcarea-Leucosolenida-Sycettidae-Sycon-Sycon_ciliatum:0.0000026850,XP_065176389.1-Porifera-Calcarea-Leucosolenida-Sycettidae-Sycon-Sycon_ciliatum:0.0000010000)100:0.7909085473)13:0.0491458144)13:0.0356700907)21:0.0363948433,XP_033109448.1-Echinodermata-Crinoidea-Comatulida-Comatulidae-Anneissia-Anneissia_japonica:0.3005493206)19:0.0286343894,((((((XP_031553770.1-Cnidaria-Anthozoa-Actiniaria-Actiniidae-Actinia-Actinia_tenebrosa:0.0000010000,XP_031553771.1-Cnidaria-Anthozoa-Actiniaria-Actiniidae-Actinia-Actinia_tenebrosa:0.0000010000)99:0.0000020582,XP_031553772.1-Cnidaria-Anthozoa-Actiniaria-Actiniidae-Actinia-Actinia_tenebrosa:0.0000010000)100:0.0715631291,XP_020916178.1-Cnidaria-Anthozoa-Actiniaria-Aiptasiidae-Exaiptasia-Exaiptasia_diaphana:0.1156608917)100:0.0596024987,(((CAH3139052.1-Cnidaria-Anthozoa-Scleractinia-Pocilloporidae-Pocillopora-Pocillopora_meandrina:0.0909980979,(XP_058963559.2-Cnidaria-Anthozoa-Scleractinia-Pocilloporidae-Pocillopora-Pocillopora_verrucosa:0.0000022201,XP_066021970.1-Cnidaria-Anthozoa-Scleractinia-Pocilloporidae-Pocillopora-Pocillopora_verrucosa:0.0000026547)100:0.0138759299)100:0.0201591270,XP_022801422.1-Cnidaria-Anthozoa-Scleractinia-Pocilloporidae-Stylophora-Stylophora_pistillata:0.0323203201)100:0.0359615305,(CAH3022875.1-Cnidaria-Anthozoa-Scleractinia-Poritidae-Porites-Porites_evermanni:0.0000020237,CAH3156078.1-Cnidaria-Anthozoa-Scleractinia-Poritidae-Porites-Porites_lobata:0.0000026747)100:0.0365122599)100:0.2455385005)100:0.0977910422,((XP_062503368.1-Porifera-Homoscleromorpha-Homosclerophorida-Plakinidae-Corticium-Corticium_candelabrum:0.4646797172,XP_065835123.1-Porifera-Homoscleromorpha-Homosclerophorida-Oscarellidae-Oscarella-Oscarella_lobularis:0.3320439143)98:0.1803746149,(XP_028399150.1-Cnidaria-Anthozoa-Malacalcyonacea-Nephtheidae-Dendronephthya-Dendronephthya_gigantea:0.1351959138,(XP_046839146.1-Cnidaria-Anthozoa-Malacalcyonacea-Xeniidae-Xenia-Xenia_sp._Carnegie-2017:0.0000010000,XP_046839145.1-Cnidaria-Anthozoa-Malacalcyonacea-Xeniidae-Xenia-Xenia_sp._Carnegie-2017:0.0000010000)100:0.2239897900)100:0.3861573254)33:0.0261251553)8:0.0182941030,(((XP_019638615.1-Chordata-Leptocardii-Amphioxiformes-Branchiostomatidae-Branchiostoma-Branchiostoma_belcheri:0.0000010000,XP_019638614.1-Chordata-Leptocardii-Amphioxiformes-Branchiostomatidae-Branchiostoma-Branchiostoma_belcheri:0.0000010000)95:0.0000023935,(XP_035657953.1-Chordata-Leptocardii-Amphioxiformes-Branchiostomatidae-Branchiostoma-Branchiostoma_floridae:0.0279030092,((CAH1255032.1-Chordata-Leptocardii-Amphioxiformes-Branchiostomatidae-Branchiostoma-Branchiostoma_lanceolatum:0.0000010000,CAH1255033.1-Chordata-Leptocardii-Amphioxiformes-Branchiostomatidae-Branchiostoma-Branchiostoma_lanceolatum:0.0000010000)97:0.0000026736,XP_066271493.1-Chordata-Leptocardii-Amphioxiformes-Branchiostomatidae-Branchiostoma-Branchiostoma_lanceolatum:0.0045233480)99:0.0137117810)99:0.0090899910)99:0.1636537611,XP_006817758.1-Hemichordata-Enteropneusta-Harrimaniidae-Saccoglossus-Saccoglossus_kowalevskii:0.2063048456)14:0.0508830026)34:0.0342572529)65:0.0817089188,(((((((((((CAF0794989.1-Rotifera-Eurotatoria-Adinetida-Adinetidae-Adineta-Adineta_ricciae:0.0000022217,CAF1357765.1-Rotifera-Eurotatoria-Adinetida-Adinetidae-Adineta-Adineta_ricciae:0.0128292001)100:0.0487010024,UJR20637.1-Rotifera-Eurotatoria-Adinetida-Adinetidae-Adineta-Adineta_vaga:0.0637892179)100:0.0527518555,(((((CAF1193646.1-Rotifera-Eurotatoria-Adinetida-Adinetidae-Adineta-Adineta_ricciae:0.0119858764,(CAF0795319.1-Rotifera-Eurotatoria-Adinetida-Adinetidae-Adineta-Adineta_ricciae:0.0000010000,CAF0958392.1-Rotifera-Eurotatoria-Adinetida-Adinetidae-Adineta-Adineta_ricciae:0.0000010000)100:0.0112977404)100:0.0381490714,UJR29014.1-Rotifera-Eurotatoria-Adinetida-Adinetidae-Adineta-Adineta_vaga:0.0365252007)100:0.0527456123,((CAF0748673.1-Rotifera-Eurotatoria-Adinetida-Adinetidae-Adineta-Adineta_steineri:0.0000021102,CAF1466692.1-Rotifera-Eurotatoria-Adinetida-Adinetidae-Adineta-Adineta_steineri:0.0000010000)100:0.0046155919,(CAF0738766.1-Rotifera-Eurotatoria-Adinetida-Adinetidae-Adineta-Adineta_steineri:0.0000023684,(CAF1358845.1-Rotifera-Eurotatoria-Adinetida-Adinetidae-Adineta-Adineta_steineri:0.0358272158,CAF0730775.1-Rotifera-Eurotatoria-Adinetida-Adinetidae-Adineta-Adineta_steineri:0.0046179211)99:0.0000021272)99:0.0000020546)100:0.0357361820)100:0.0404787177,(((((CAF2002137.1-Rotifera-Eurotatoria-Rotaria-Rotaria_magnacalcarata:0.0000023872,CAF1518300.1-Rotifera-Eurotatoria-Rotaria-Rotaria_magnacalcarata:0.0000028552)96:0.0000024272,CAF2084421.1-Rotifera-Eurotatoria-Rotaria-Rotaria_magnacalcarata:0.0046081349)100:0.0199468060,(((CAF3173398.1-Rotifera-Eurotatoria-Rotaria-Rotaria_socialis:0.0000010000,CAF3363811.1-Rotifera-Eurotatoria-Rotaria-Rotaria_socialis:0.0000010000)98:0.0000010000,CAF3468355.1-Rotifera-Eurotatoria-Rotaria-Rotaria_socialis:0.0045936385)99:0.0000026094,CAF3359435.1-Rotifera-Eurotatoria-Rotaria-Rotaria_socialis:0.0000026392)100:0.0224085790)100:0.0712896281,(((((CAF1026692.1-Rotifera-Eurotatoria-Rotaria-Rotaria_sordida:0.0000023119,CAF3959443.1-Rotifera-Eurotatoria-Rotaria-Rotaria_sordida:0.1067747470)100:0.0116513374,CAF1101909.1-Rotifera-Eurotatoria-Rotaria-Rotaria_sordida:0.0054294897)47:0.0000020060,CAF1019339.1-Rotifera-Eurotatoria-Rotaria-Rotaria_sordida:0.0000010000)28:0.0000021124,CAF0920333.1-Rotifera-Eurotatoria-Rotaria-Rotaria_sordida:0.0000010000)99:0.0463426799,CAF0772904.1-Rotifera-Eurotatoria-Rotaria-Rotaria_sordida:0.0376256503)100:0.1217340670)88:0.0000025763,((((CAF3531404.1-Rotifera-Eurotatoria-Rotaria-Rotaria_sp._Silwood1:0.0725290528,(CAF1087744.1-Rotifera-Eurotatoria-Rotaria-Rotaria_sp._Silwood1:0.0000010000,CAF3622281.1-Rotifera-Eurotatoria-Rotaria-Rotaria_sp._Silwood1:0.0000010000)100:0.0000023372)100:0.0053531195,CAF4872182.1-Rotifera-Eurotatoria-Rotaria-Rotaria_sp._Silwood1:0.0000020214)100:0.0054091950,(CAF4823380.1-Rotifera-Eurotatoria-Rotaria-Rotaria_sp._Silwood1:0.0000020292,CAF1349357.1-Rotifera-Eurotatoria-Rotaria-Rotaria_sp._Silwood1:0.0000022671)100:0.0045770645)100:0.0505515826,(CAF2575657.1-Rotifera-Eurotatoria-Rotaria-Rotaria_sp._Silwood2:0.0000010000,(CAF3389124.1-Rotifera-Eurotatoria-Rotaria-Rotaria_sp._Silwood2:0.0000010000,CAF3497035.1-Rotifera-Eurotatoria-Rotaria-Rotaria_sp._Silwood2:0.0000010000)94:0.0000026507)95:0.0089368926)97:0.0094320446)100:0.0657971384)100:0.0472898284,((((((((((CAF1486970.1-Rotifera-Eurotatoria-Rotaria-Rotaria_magnacalcarata:0.0000000000,CAF3308206.1-Rotifera-Eurotatoria-Rotaria-Rotaria_socialis:0.0000000000):0.0000000000,CAF3769557.1-Rotifera-Eurotatoria-Rotaria-Rotaria_socialis:0.0000000000):0.0000000000,CAF3257127.1-Rotifera-Eurotatoria-Rotaria-Rotaria_socialis:0.0000000000):0.0000027726,CAF2048669.1-Rotifera-Eurotatoria-Rotaria-Rotaria_magnacalcarata:0.0000026005)99:0.0000022974,(((CAF4192209.1-Rotifera-Eurotatoria-Rotaria-Rotaria_socialis:0.0000000000,CAF4408091.1-Rotifera-Eurotatoria-Rotaria-Rotaria_socialis:0.0000000000):0.0000010000,CAF4891564.1-Rotifera-Eurotatoria-Rotaria-Rotaria_socialis:0.0000022922)100:0.0000023304,(CAF3303157.1-Rotifera-Eurotatoria-Rotaria-Rotaria_socialis:0.0000022469,CAF3257243.1-Rotifera-Eurotatoria-Rotaria-Rotaria_socialis:0.0000022469)100:0.1634374436)96:0.0435962105)99:0.0694653840,(((CAF4807032.1-Rotifera-Eurotatoria-Rotaria-Rotaria_sp._Silwood1:0.0000022981,(CAF1518781.1-Rotifera-Eurotatoria-Rotaria-Rotaria_sp._Silwood1:0.0092441442,CAF3452578.1-Rotifera-Eurotatoria-Rotaria-Rotaria_sp._Silwood1:0.0000028690)100:0.0046151448)99:0.0000026414,CAF5023713.1-Rotifera-Eurotatoria-Rotaria-Rotaria_sp._Silwood1:0.0000010000)95:0.0000029070,CAF4807047.1-Rotifera-Eurotatoria-Rotaria-Rotaria_sp._Silwood1:0.0171339649)98:0.0183223491)98:0.0193189219,CAF2521874.1-Rotifera-Eurotatoria-Rotaria-Rotaria_sp._Silwood2:0.0000020958)89:0.0036353306,CAF3180676.1-Rotifera-Eurotatoria-Rotaria-Rotaria_sp._Silwood2:0.0000010000)92:0.0009989242,CAF2942358.1-Rotifera-Eurotatoria-Rotaria-Rotaria_sp._Silwood2:0.0000010000)99:0.0272121106,((CAF3993711.1-Rotifera-Eurotatoria-Rotaria-Rotaria_sordida:0.0000022671,CAF1135312.1-Rotifera-Eurotatoria-Rotaria-Rotaria_sordida:0.0000021949)100:0.0097992136,(CAF1060095.1-Rotifera-Eurotatoria-Rotaria-Rotaria_sordida:0.0000010000,CAF3664842.1-Rotifera-Eurotatoria-Rotaria-Rotaria_sordida:0.0000010000)96:0.0000022377)100:0.0395956076)96:0.0320904660)29:0.0110469816)95:0.0417069935,((((CAF1058588.1-Rotifera-Eurotatoria-Adinetida-Adinetidae-Adineta-Adineta_steineri:0.0000010000,CAF3831149.1-Rotifera-Eurotatoria-Adinetida-Adinetidae-Adineta-Adineta_steineri:0.0045253677)96:0.0089858016,(CAF3996173.1-Rotifera-Eurotatoria-Adinetida-Adinetidae-Adineta-Adineta_steineri:0.0000010000,CAF1114062.1-Rotifera-Eurotatoria-Adinetida-Adinetidae-Adineta-Adineta_steineri:0.0000010000)100:0.0231712529)95:0.0226770890,CAF3996159.1-Rotifera-Eurotatoria-Adinetida-Adinetidae-Adineta-Adineta_steineri:0.0053945582)100:0.0321584223,((CAF3751212.1-Rotifera-Eurotatoria-Adinetida-Adinetidae-Adineta-Adineta_steineri:0.0000021125,CAF0953326.1-Rotifera-Eurotatoria-Adinetida-Adinetidae-Adineta-Adineta_steineri:0.0000010000)99:0.0019474731,(CAF1185106.1-Rotifera-Eurotatoria-Adinetida-Adinetidae-Adineta-Adineta_steineri:0.0000010000,CAF1058571.1-Rotifera-Eurotatoria-Adinetida-Adinetidae-Adineta-Adineta_steineri:0.0000010000)100:0.0070945544)99:0.0335117979)100:0.1006128033)100:0.0532670985,((CAF0923111.1-Rotifera-Eurotatoria-Adinetida-Adinetidae-Adineta-Adineta_ricciae:0.0231955178,CAF0920873.1-Rotifera-Eurotatoria-Adinetida-Adinetidae-Adineta-Adineta_ricciae:0.0000024629)100:0.0904989790,(UJR31388.1-Rotifera-Eurotatoria-Adinetida-Adinetidae-Adineta-Adineta_vaga:0.0349755967,((CAF1276858.1-Rotifera-Eurotatoria-Rotaria-Rotaria_magnacalcarata:0.0000000000,CAF2125800.1-Rotifera-Eurotatoria-Rotaria-Rotaria_magnacalcarata:0.0000000000):0.0000010000,CAF1599047.1-Rotifera-Eurotatoria-Rotaria-Rotaria_magnacalcarata:0.0000010000)100:0.1441189675)99:0.0353850574)99:0.0369421734)98:0.0540477236,(CAF1289635.1-Rotifera-Eurotatoria-Philodinida-Philodinidae-Didymodactylos-Didymodactylos_carnosus:0.0000010000,CAF0945666.1-Rotifera-Eurotatoria-Philodinida-Philodinidae-Didymodactylos-Didymodactylos_carnosus:0.0000010000)100:0.1208069181)100:0.1474802547,(((CAF0944399.1-Rotifera-Eurotatoria-Ploima-Brachionidae-Brachionus-Brachionus_calyciflorus:0.0108059710,CAF0961440.1-Rotifera-Eurotatoria-Ploima-Brachionidae-Brachionus-Brachionus_calyciflorus:0.1001183789)100:0.0454151215,CAF0781130.1-Rotifera-Eurotatoria-Ploima-Brachionidae-Brachionus-Brachionus_calyciflorus:0.0104863059)100:0.1021990069,CAF0876634.1-Rotifera-Eurotatoria-Ploima-Brachionidae-Brachionus-Brachionus_calyciflorus:0.0753871795)100:0.2300420581)100:0.2252971948,(XP_052828205.1-Mollusca-Cephalopoda-Octopoda-Octopodidae-Octopus-Octopus_bimaculoides:0.0184512451,((((XP_029643654.1-Mollusca-Cephalopoda-Octopoda-Octopodidae-Octopus-Octopus_sinensis:0.0000000000,XP_029643651.1-Mollusca-Cephalopoda-Octopoda-Octopodidae-Octopus-Octopus_sinensis:0.0000000000):0.0000000000,CAI9730977.1-Mollusca-Cephalopoda-Octopoda-Octopodidae-Octopus-Octopus_vulgaris:0.0000000000):0.0000010000,XP_029643653.1-Mollusca-Cephalopoda-Octopoda-Octopodidae-Octopus-Octopus_sinensis:0.0000010000)99:0.0000022987,CAI9730978.1-Mollusca-Cephalopoda-Octopoda-Octopodidae-Octopus-Octopus_vulgaris:0.0103654856)98:0.0000021840)100:0.0852558464)79:0.0482150805,(((((((CAL5133947.1-Platyhelminthes-Trematoda-Plagiorchiida-Paramphistomidae-Calicophoron-Calicophoron_daubneyi:0.1123710699,CAH8657519.1-Platyhelminthes-Trematoda-Plagiorchiida-Dicrocoeliidae-Dicrocoelium-Dicrocoelium_dendriticum:0.1763436215)36:0.0367045057,(((GAA48460.1-Platyhelminthes-Trematoda-Opisthorchiida-Opisthorchiidae-Clonorchis-Clonorchis_sinensis:0.0000021606,KAG5441223.1-Platyhelminthes-Trematoda-Opisthorchiida-Opisthorchiidae-Clonorchis-Clonorchis_sinensis:0.0000020245)100:0.0046968304,(TGZ72759.1-Platyhelminthes-Trematoda-Opisthorchiida-Opisthorchiidae-Opisthorchis-Opisthorchis_felineus:0.0000010000,((TGZ72760.1-Platyhelminthes-Trematoda-Opisthorchiida-Opisthorchiidae-Opisthorchis-Opisthorchis_felineus:0.0000020132,TGZ72762.1-Platyhelminthes-Trematoda-Opisthorchiida-Opisthorchiidae-Opisthorchis-Opisthorchis_felineus:0.0000027481)100:0.0515232747,TGZ72761.1-Platyhelminthes-Trematoda-Opisthorchiida-Opisthorchiidae-Opisthorchis-Opisthorchis_felineus:0.0000010000)93:0.0000026356)98:0.0047793035)100:0.1067586343,(KAF8568273.1-Platyhelminthes-Trematoda-Plagiorchiida-Troglotrematidae-Paragonimus-Paragonimus_westermani:0.0000025995,KAA3674748.1-Platyhelminthes-Trematoda-Plagiorchiida-Troglotrematidae-Paragonimus-Paragonimus_westermani:0.0190759450)100:0.1316040209)100:0.0723499872)60:0.0127464396,(TPP67390.1-Platyhelminthes-Trematoda-Plagiorchiida-Fasciolidae-Fasciola-Fasciola_gigantica:0.0109585358,THD24133.1-Platyhelminthes-Trematoda-Plagiorchiida-Fasciolidae-Fasciola-Fasciola_hepatica:0.0000024105)100:0.0880060744)100:0.0768263677,(CAH8602795.1-Platyhelminthes-Trematoda-Strigeidida-Schistosomatidae-Heterobilharzia-Heterobilharzia_americana:0.1452038473,(CAH8867591.1-Platyhelminthes-Trematoda-Strigeidida-Schistosomatidae-Trichobilharzia-Trichobilharzia_regenti:0.0010913463,(CAH8867195.1-Platyhelminthes-Trematoda-Strigeidida-Schistosomatidae-Trichobilharzia-Trichobilharzia_szidati:0.0000010000,CAH8867193.1-Platyhelminthes-Trematoda-Strigeidida-Schistosomatidae-Trichobilharzia-Trichobilharzia_szidati:0.0000010000)100:0.0126585440)100:0.0799869417)100:0.1656562876)100:0.0798666397,((((((((CDS22204.1-Platyhelminthes-Cestoda-Cyclophyllidea-Taeniidae-Echinococcus-Echinococcus_granulosus:0.0000010000,XP_024348328.1-Platyhelminthes-Cestoda-Cyclophyllidea-Taeniidae-Echinococcus-Echinococcus_granulosus:0.0000010000)100:0.0000010000,KAH9279439.1-Platyhelminthes-Cestoda-Cyclophyllidea-Taeniidae-Echinococcus-Echinococcus_granulosus:0.0045676236)100:0.0000022703,CDS36332.1-Platyhelminthes-Cestoda-Cyclophyllidea-Taeniidae-Echinococcus-Echinococcus_multilocularis:0.0045593477)100:0.0425049098,VDK36466.1-Platyhelminthes-Cestoda-Cyclophyllidea-Taeniidae-Taenia-Taenia_asiatica:0.0151758013)100:0.0394870442,((VDL62304.1-Platyhelminthes-Cestoda-Cyclophyllidea-Hymenolepididae-Hymenolepis-Hymenolepis_diminuta:0.0046046366,VUZ52906.1-Platyhelminthes-Cestoda-Cyclophyllidea-Hymenolepididae-Hymenolepis-Hymenolepis_diminuta:0.0000010000)100:0.0417743481,CDS32909.1-Platyhelminthes-Cestoda-Cyclophyllidea-Hymenolepididae-Hymenolepis-Hymenolepis_microstoma:0.0939724593)100:0.0939882477)5:0.0119621580,VDK24275.1-Platyhelminthes-Cestoda-Cyclophyllidea-Taeniidae-Taenia-Taenia_asiatica:0.0320205966)100:0.0728036792,VDD81430.1-Platyhelminthes-Cestoda-Cyclophyllidea-Mesocestoididae-Mesocestoides-Mesocestoides_corti:0.0801587963)100:0.0611921547,VZI15316.1-Platyhelminthes-Cestoda-Diphyllobothriidea-Diphyllobothriidae-Spirometra-Spirometra_erinaceieuropaei:0.1526194492)100:0.1520175585)100:0.1104876959,((PAA58036.1-Platyhelminthes-Rhabditophora-Macrostomida-Macrostomidae-Macrostomum-Macrostomum_lignano:0.0000021998,(PAA86651.1-Platyhelminthes-Rhabditophora-Macrostomida-Macrostomidae-Macrostomum-Macrostomum_lignano:0.0000010000,PAA73900.1-Platyhelminthes-Rhabditophora-Macrostomida-Macrostomidae-Macrostomum-Macrostomum_lignano:0.0000010000)100:0.0046332717)100:0.2932165823,AKN21638.1-Platyhelminthes-Rhabditophora-Tricladida-Dugesiidae-Schmidtea-Schmidtea_mediterranea:0.1690434346)87:0.0482428963)100:0.1270224538,(ELU08858.1-Annelida-Polychaeta-Capitellidae-Capitella-Capitella_teleta:0.2769297898,((((XP_064618550.1-Nemertea-Pilidiophora-Heteronemertea-Lineidae-Lineus-Lineus_longissimus:0.0000010000,XP_064618555.1-Nemertea-Pilidiophora-Heteronemertea-Lineidae-Lineus-Lineus_longissimus:0.0000010000)100:0.1704985211,CAH1783388.1-Annelida-Polychaeta-Sabellida-Oweniidae-Owenia-Owenia_fusiformis:0.2509307637)85:0.0475998315,XP_013416659.1-Brachiopoda-Lingulata-Lingulida-Lingulidae-Lingula-Lingula_anatina:0.1426962428)55:0.0330588757,CAH1797910.1-Annelida-Polychaeta-Sabellida-Oweniidae-Owenia-Owenia_fusiformis:0.2092288841)48:0.0290721989)95:0.0342901085)88:0.0415799557)56:0.0404710617,(((((KAK7492569.1-Mollusca-Gastropoda-Batillariidae-Batillaria-Batillaria_attramentaria:0.1217172406,KAK7115329.1-Mollusca-Gastropoda-Littorinimorpha-Littorinidae-Littorina-Littorina_saxatilis:0.1744993576)86:0.0444933311,((((XP_025077558.1-Mollusca-Gastropoda-Architaenioglossa-Ampullariidae-Pomacea-Pomacea_canaliculata:0.0000000000,XP_025077560.1-Mollusca-Gastropoda-Architaenioglossa-Ampullariidae-Pomacea-Pomacea_canaliculata:0.0000000000):0.0000000000,XP_025077562.1-Mollusca-Gastropoda-Architaenioglossa-Ampullariidae-Pomacea-Pomacea_canaliculata:0.0000000000):0.0000010000,XP_025077559.1-Mollusca-Gastropoda-Architaenioglossa-Ampullariidae-Pomacea-Pomacea_canaliculata:0.0000010000)99:0.0000029947,PVD20120.1-Mollusca-Gastropoda-Architaenioglossa-Ampullariidae-Pomacea-Pomacea_canaliculata:0.0126840952)100:0.1445860495)100:0.2424142323,(XP_041363658.1-Mollusca-Gastropoda-Neomphalida-Peltospiridae-Gigantopelta-Gigantopelta_aegis:0.1613540194,(((XP_067665230.1-Mollusca-Gastropoda-Lepetellida-Haliotidae-Haliotis-Haliotis_asinina:0.0197715119,XP_046543095.1-Mollusca-Gastropoda-Lepetellida-Haliotidae-Haliotis-Haliotis_rubra:0.0126978544)100:0.0685693239,XP_046373704.2-Mollusca-Gastropoda-Lepetellida-Haliotidae-Haliotis-Haliotis_rufescens:0.0272430818)100:0.0552290472,((((XP_067665106.1-Mollusca-Gastropoda-Lepetellida-Haliotidae-Haliotis-Haliotis_asinina:0.0445922812,XP_046543048.1-Mollusca-Gastropoda-Lepetellida-Haliotidae-Haliotis-Haliotis_rubra:0.0102248529)100:0.0569916376,XP_046584414.1-Mollusca-Gastropoda-Lepetellida-Haliotidae-Haliotis-Haliotis_rubra:0.1763165522)80:0.0180966822,((XP_048241384.1-Mollusca-Gastropoda-Lepetellida-Haliotidae-Haliotis-Haliotis_rufescens:0.0222767644,XP_046328903.2-Mollusca-Gastropoda-Lepetellida-Haliotidae-Haliotis-Haliotis_rufescens:0.0212936931)98:0.0063678217,XP_046328935.2-Mollusca-Gastropoda-Lepetellida-Haliotidae-Haliotis-Haliotis_rufescens:0.0046533173)98:0.0442056683)82:0.0196233210,XP_046373610.1-Mollusca-Gastropoda-Lepetellida-Haliotidae-Haliotis-Haliotis_rufescens:0.0601424717)99:0.0335406657)100:0.1839270238)79:0.0444539289)52:0.0331311610,((((XP_052279102.1-Mollusca-Bivalvia-Myida-Dreissenidae-Dreissena-Dreissena_polymorpha:0.1818093965,(XP_052796094.1-Mollusca-Bivalvia-Myida-Myidae-Mya-Mya_arenaria:0.0000010000,XP_052796093.1-Mollusca-Bivalvia-Myida-Myidae-Mya-Mya_arenaria:0.0000010000)100:0.1537281283)100:0.1092031726,(XP_053406309.1-Mollusca-Bivalvia-Venerida-Veneridae-Mercenaria-Mercenaria_mercenaria:0.0443301477,XP_060607229.1-Mollusca-Bivalvia-Venerida-Veneridae-Ruditapes-Ruditapes_philippinarum:0.0364399211)100:0.1420325473)100:0.1131331483,KAK3601066.1-Mollusca-Bivalvia-Unionida-Unionidae-Potamilus-Potamilus_streckersoni:0.4232430229)76:0.0497923315,(XP_009059711.1-Mollusca-Gastropoda-Lottiidae-Lottia-Lottia_gigantea:0.2453934796,((KAK6178808.1-Mollusca-Gastropoda-Patellidae-Patella-Patella_caerulea:0.0000010000,KAK6178807.1-Mollusca-Gastropoda-Patellidae-Patella-Patella_caerulea:0.0000010000)100:0.0075335535,XP_050401063.1-Mollusca-Gastropoda-Patellidae-Patella-Patella_vulgata:0.0349939209)100:0.1391258290)100:0.1531090179)54:0.0260426111)62:0.0224020045,((XP_064609952.1-Mollusca-Polyplacophora-Chitonida-Chitonidae-Liolophura-Liolophura_japonica:0.0000010000,XP_064609951.1-Mollusca-Polyplacophora-Chitonida-Chitonidae-Liolophura-Liolophura_japonica:0.0000025643)100:0.1926390089,((XP_052098249.1-Mollusca-Bivalvia-Mytilida-Mytilidae-Mytilus-Mytilus_californianus:0.0044535268,((CAG2195322.1-Mollusca-Bivalvia-Mytilida-Mytilidae-Mytilus-Mytilus_edulis:0.0000022713,XP_063433418.1-Mollusca-Bivalvia-Mytilida-Mytilidae-Mytilus-Mytilus_trossulus:0.0000010000)100:0.0000020842,VDI08935.1-Mollusca-Bivalvia-Mytilida-Mytilidae-Mytilus-Mytilus_galloprovincialis:0.0000010000)100:0.0088920322)88:0.0089456229,CAC5401027.1-Mollusca-Bivalvia-Mytilida-Mytilidae-Mytilus-Mytilus_coruscus:0.0000020898)100:0.2612620389)86:0.0591432638)64:0.0452925261)77:0.0309828372,((XP_069137247.1-Mollusca-Bivalvia-Pectinida-Pectinidae-Argopecten-Argopecten_irradians:0.0572232100,(XP_021345855.1-Mollusca-Bivalvia-Pectinida-Pectinidae-Mizuhopecten-Mizuhopecten_yessoensis:0.0423066805,(XP_060067222.1-Mollusca-Bivalvia-Pectinida-Pectinidae-Ylistrum-Ylistrum_balloti:0.0000025409,XP_060067223.1-Mollusca-Bivalvia-Pectinida-Pectinidae-Ylistrum-Ylistrum_balloti:0.0000027043)100:0.0412350485)99:0.0209909119)100:0.1257493905,(((((XP_022329074.1-Mollusca-Bivalvia-Ostreida-Ostreidae-Crassostrea-Crassostrea_virginica:0.0090351792,XP_022335308.1-Mollusca-Bivalvia-Ostreida-Ostreidae-Crassostrea-Crassostrea_virginica:0.0000010000)100:0.0152781287,XP_052701532.1-Mollusca-Bivalvia-Ostreida-Ostreidae-Magallana-Magallana_angulata:0.0466440638)98:0.0304289049,(XP_056021721.1-Mollusca-Bivalvia-Ostreida-Ostreidae-Ostrea-Ostrea_edulis:0.0053287386,XP_048733738.1-Mollusca-Bivalvia-Ostreida-Ostreidae-Ostrea-Ostrea_edulis:0.0000020387)100:0.0443767791)48:0.0368967375,XP_062584310.1-Mollusca-Bivalvia-Ostreida-Ostreidae-Saccostrea-Saccostrea_cucullata:0.0086259914)45:0.0049714186,XP_061174645.1-Mollusca-Bivalvia-Ostreida-Ostreidae-Saccostrea-Saccostrea_echinata:0.0000021490)100:0.4109714639)94:0.1356152117)52:0.0175387913)71:0.1096141325,((((((XP_005090458.1-Mollusca-Gastropoda-Aplysiida-Aplysiidae-Aplysia-Aplysia_californica:0.1736970074,(RUS78729.1-Mollusca-Gastropoda-Plakobranchidae-Elysia-Elysia_chlorotica:0.0256926543,KAK3733723.1-Mollusca-Gastropoda-Plakobranchidae-Elysia-Elysia_crispata:0.0358283850)100:0.3020608089)92:0.0780610394,(CAG5133193.1-Mollusca-Gastropoda-Stylommatophora-Geomitridae-Candidula-Candidula_unifasciata:0.1402588911,CAL1526984.1-Mollusca-Gastropoda-Lymnaeidae-Lymnaea-Lymnaea_stagnalis:0.1145973121)75:0.0368930012)75:0.0449713014,XP_059163274.1-Mollusca-Gastropoda-Physidae-Physella-Physella_acuta:0.0831586916)98:0.1256347048,(XP_055896114.1-Mollusca-Gastropoda-Planorbidae-Biomphalaria-Biomphalaria_glabrata:0.0105778091,((XP_055896074.1-Mollusca-Gastropoda-Planorbidae-Biomphalaria-Biomphalaria_glabrata:0.0000010000,XP_055896106.1-Mollusca-Gastropoda-Planorbidae-Biomphalaria-Biomphalaria_glabrata:0.0000010000)100:0.0000021108,KAK0070361.1-Mollusca-Gastropoda-Planorbidae-Biomphalaria-Biomphalaria_pfeifferi:0.0424373645)100:0.0071096451)100:0.2817261104)100:0.1286692166,((XP_005090456.1-Mollusca-Gastropoda-Aplysiida-Aplysiidae-Aplysia-Aplysia_californica:0.2853761993,GFO14133.1-Mollusca-Gastropoda-Plakobranchidae-Plakobranchus-Plakobranchus_ocellatus:0.3542203834)56:0.0637270615,(((XP_055895936.1-Mollusca-Gastropoda-Planorbidae-Biomphalaria-Biomphalaria_glabrata:0.0000010000,KAK0070363.1-Mollusca-Gastropoda-Planorbidae-Biomphalaria-Biomphalaria_pfeifferi:0.0000010000)100:0.1419294940,KAH9505126.1-Mollusca-Gastropoda-Planorbidae-Bulinus-Bulinus_truncatus:0.1529068946)96:0.0093518927,(CAL1526983.1-Mollusca-Gastropoda-Lymnaeidae-Lymnaea-Lymnaea_stagnalis:0.0996485894,XP_059163402.1-Mollusca-Gastropoda-Physidae-Physella-Physella_acuta:0.0598135250)77:0.0337122597)95:0.1415362981)100:0.2627593720)95:0.0601974571,(KAI3380046.1-Rotifera-Pararotatoria-Seisonacea-Seisonidae-Seison-Seison_nebaliae:0.5488469015,XP_067950952.1-Bryozoa-Gymnolaemata-Cheilostomatida-Watersiporidae-Watersipora-Watersipora_subatra:0.5720409708)76:0.0916815585)75:0.0418806635)88:0.2274160784,(XP_008880721.1-Oomycota-Saprolegniales-Saprolegniaceae-Aphanomyces-Aphanomyces_invadans:0.0000010000,RHY27033.1-Oomycota-Saprolegniales-Saprolegniaceae-Aphanomyces-Aphanomyces_invadans:0.0000020721)100:0.6844065407)90:0.1170322876,KAI3511638.1-Streptophyta-Magnoliopsida-Asterales-Asteraceae-Cichorium-Cichorium_endivia:0.7402817277)100:0.3721474821,(QDZ25660.1-Chlorophyta-Chloropicophyceae-Chloropicales-Chloropicaceae-Chloropicon-Chloropicon_primus:0.0000027308,WZN66480.1-Chlorophyta-Chloropicophyceae-Chloropicales-Chloropicaceae-Chloropicon-Chloropicon_roscoffensis:0.0290846294)100:0.2240383074)91:0.0491508921,((((KAH7658209.1-Streptophyta-Magnoliopsida-Dioscoreales-Dioscoreaceae-Dioscorea-Dioscorea_alata:0.0096824035,XP_039144145.1-Streptophyta-Magnoliopsida-Dioscoreales-Dioscoreaceae-Dioscorea-Dioscorea_cayenensis:0.0045036348)100:0.0559459543,((KAJ6818390.1-Streptophyta-Magnoliopsida-Asparagales-Iridaceae-Iris-Iris_pallida:0.0118669187,KAJ6794251.1-Streptophyta-Magnoliopsida-Asparagales-Iridaceae-Iris-Iris_pallida:0.0168539466)100:0.0226867975,(KAG8075642.1-Streptophyta-Magnoliopsida-Poales-Poaceae-Zizania-Zizania_palustris:0.0000010000,KAG8075643.1-Streptophyta-Magnoliopsida-Poales-Poaceae-Zizania-Zizania_palustris:0.0056296006)100:0.1142781259)80:0.0160512193)80:0.0274821182,(XP_042411412.1-Streptophyta-Magnoliopsida-Zingiberales-Zingiberaceae-Zingiber-Zingiber_officinale:0.0000022145,KAG6535807.1-Streptophyta-Magnoliopsida-Zingiberales-Zingiberaceae-Zingiber-Zingiber_officinale:0.0000027070)100:0.0671644657)80:0.0327945763,CAG1862692.1-Streptophyta-Magnoliopsida-Zingiberales-Musaceae-Musa-Musa_acuminata:0.0064037820)100:0.1899709190)100:0.1215554144,(XP_011400745.1-Chlorophyta-Trebouxiophyceae-Chlorellales-Chlorellaceae-Auxenochlorella-Auxenochlorella_protothecoides:0.0635844517,KDD75163.1-Chlorophyta-Trebouxiophyceae-Chlorellales-Chlorellaceae-Helicosporidium-Helicosporidium_sp._ATCC_50920:0.2235956330)100:0.0882308046)100:0.0738647172,CAK0782638.1-Chlorophyta-Trebouxiophyceae-Coccomyxa-Coccomyxa_viridis:0.1365735046);
