# Supplementary material for: STREMI: a dual-function upstream ORF-encoded regulator of mitochondrial cristae architecture
Source: EMBO Rep. 2026 May 2;27(12):3303–39. doi: 10.1038/s44319-026-00783-8 (PMC13303939; doi:10.1038/s44319-026-00783-8)
Supplement: Supplementary file 14 — Source data Fig. 7 [file 44319_2026_783_MOESM14_ESM.zip › Figure7/7B/Figure_7B_STREMI_tree.treefile]

(XP_022051445.1-Chordata-Actinopteri-Pomacentridae-Acanthochromis-Acanthochromis_polyacanthus:0.0305085932,((((((((((((((((((((((XP_022045189.1-Chordata-Actinopteri-Pomacentridae-Acanthochromis-Acanthochromis_polyacanthus:0.0302280394,(XP_023127452.1-Chordata-Actinopteri-Pomacentridae-Amphiprion-Amphiprion_ocellaris:0.0000022174,XP_023127453.1-Chordata-Actinopteri-Pomacentridae-Amphiprion-Amphiprion_ocellaris:0.0103415370)100:0.0099734254)98:0.0099656913,((((((XP_031713853.1-Chordata-Actinopteri-Perciformes-Anarhichadidae-Anarrhichthys-Anarrhichthys_ocellatus:0.0099147362,KAK9518017.1-Chordata-Actinopteri-Perciformes-Zoarcidae-Zoarces-Zoarces_viviparus:0.0000010000)100:0.0407694257,XP_068570764.1-Chordata-Actinopteri-Perciformes-Stichaeidae-Cebidichthys-Cebidichthys_violaceus:0.0097265592)98:0.0198849497,((XP_054454070.1-Chordata-Actinopteri-Perciformes-Anoplopomatidae-Anoplopoma-Anoplopoma_fimbria:0.0085166519,XP_059201975.1-Chordata-Actinopteri-Perciformes-Serranidae-Centropristis-Centropristis_striata:0.0518104175)91:0.0133208371,(XP_068442487.1-Chordata-Actinopteri-Perciformes-Cottidae-Clinocottus-Clinocottus_analis:0.0602611354,((XP_034399006.1-Chordata-Actinopteri-Perciformes-Cyclopteridae-Cyclopterus-Cyclopterus_lumpus:0.0000028888,(TNN64776.1-Chordata-Actinopteri-Perciformes-Liparidae-Liparis-Liparis_tanakae:0.0308849916,XP_056294823.1-Chordata-Actinopteri-Perciformes-Liparidae-Pseudoliparis-Pseudoliparis_swirei:0.0097564746)100:0.0515828923)100:0.0334689734,XP_035525533.1-Chordata-Actinopteri-Moronidae-Morone-Morone_saxatilis:0.0396636013)97:0.0140086772)88:0.0173877229)94:0.0000022211)98:0.0099901503,((XP_040029436.1-Chordata-Actinopteri-Perciformes-Gasterosteidae-Gasterosteus-Gasterosteus_aculeatus:0.0306349596,XP_040029437.1-Chordata-Actinopteri-Perciformes-Gasterosteidae-Gasterosteus-Gasterosteus_aculeatus:0.0100538297)100:0.0204551336,XP_037316709.1-Chordata-Actinopteri-Perciformes-Gasterosteidae-Pungitius-Pungitius_pungitius:0.0306834792)100:0.0406701348)98:0.0123075547,(XP_067375295.1-Chordata-Actinopteri-Anabantiformes-Channidae-Channa-Channa_argus:0.0655170061,KAK2849205.1-Chordata-Actinopteri-Anabantiformes-Channidae-Channa-Channa_striata:0.0885553763)89:0.0410420787)87:0.0175930798,XP_047441010.1-Chordata-Actinopteri-Mugiliformes-Mugilidae-Mugil-Mugil_cephalus:0.0411544928)50:0.0099429894)3:0.0000021728,(((XP_024863389.1-Chordata-Actinopteri-Cyprinodontiformes-Rivulidae-Kryptolebias-Kryptolebias_marmoratus:0.0220017371,XP_037531796.1-Chordata-Actinopteri-Cyprinodontiformes-Rivulidae-Nematolebias-Nematolebias_whitei:0.0610516474)81:0.0311324860,XP_054594987.1-Chordata-Actinopteri-Cyprinodontiformes-Nothobranchiidae-Nothobranchius-Nothobranchius_furzeri:0.1170153509)90:0.0042780261,(XP_004073356.1-Chordata-Actinopteri-Beloniformes-Adrianichthyidae-Oryzias-Oryzias_latipes:0.0193458908,XP_024139790.1-Chordata-Actinopteri-Beloniformes-Adrianichthyidae-Oryzias-Oryzias_melastigma:0.0203274767)100:0.1056970196)73:0.0266160176)55:0.0098616888,((((XP_038132844.1-Chordata-Actinopteri-Cyprinodontiformes-Cyprinodontidae-Cyprinodon-Cyprinodon_tularosa:0.0571636571,(XP_043984002.1-Chordata-Actinopteri-Cyprinodontiformes-Poeciliidae-Gambusia-Gambusia_affinis:0.0000020956,((XP_054890639.1-Chordata-Actinopteri-Cyprinodontiformes-Poeciliidae-Poeciliopsis-Poeciliopsis_prolifica:0.0300786024,XP_027865258.1-Chordata-Actinopteri-Cyprinodontiformes-Poeciliidae-Xiphophorus-Xiphophorus_couchianus:0.0098874085)100:0.0000021891,XP_023183862.1-Chordata-Actinopteri-Cyprinodontiformes-Poeciliidae-Xiphophorus-Xiphophorus_maculatus:0.0100005875)99:0.0098982255)99:0.0589400605)100:0.0379733912,XP_021163476.2-Chordata-Actinopteri-Cyprinodontiformes-Fundulidae-Fundulus-Fundulus_heteroclitus:0.0319038624)82:0.0099248475,XP_047209189.1-Chordata-Actinopteri-Cyprinodontiformes-Goodeidae-Girardinichthys-Girardinichthys_multiradiatus:0.0116979117)99:0.0490001836,XP_028272867.1-Chordata-Actinopteri-Ambassidae-Parambassis-Parambassis_ranga:0.0725101777)12:0.0000027404)20:0.0000022037,XP_029971791.1-Chordata-Actinopteri-Blenniiformes-Blenniidae-Salarias-Salarias_fasciatus:0.0508755530)26:0.0098544090,((XP_046881344.1-Chordata-Actinopteri-Osmeriformes-Osmeridae-Hypomesus-Hypomesus_transpacificus:0.0963709630,(XP_043895425.1-Chordata-Actinopteri-Pleuronectiformes-Soleidae-Solea-Solea_senegalensis:0.0098450761,XP_058504904.1-Chordata-Actinopteri-Pleuronectiformes-Soleidae-Solea-Solea_solea:0.0096906434)100:0.0649475416)98:0.0275110330,XP_026185557.1-Chordata-Actinopteri-Synbranchiformes-Mastacembelidae-Mastacembelus-Mastacembelus_armatus:0.0823970092)54:0.0000021880)31:0.0098477332,XP_041654012.1-Chordata-Actinopteri-Labriformes-Labridae-Cheilinus-Cheilinus_undulatus:0.0400602131)43:0.0099530690,((((((((((((((((XP_026214429.1-Chordata-Actinopteri-Anabantiformes-Anabantidae-Anabas-Anabas_testudineus:0.0409299687,(XP_069026971.1-Chordata-Actinopteri-Embiotocidae-Embiotoca-Embiotoca_jacksoni:0.0000024721,(XP_069026972.1-Chordata-Actinopteri-Embiotocidae-Embiotoca-Embiotoca_jacksoni:0.0064354461,XP_069026970.1-Chordata-Actinopteri-Embiotocidae-Embiotoca-Embiotoca_jacksoni:0.0118803690)100:0.0336069743)100:0.0641120504)99:0.0203654179,(XP_029917375.1-Chordata-Actinopteri-Holocentriformes-Holocentridae-Myripristis-Myripristis_murdjan:0.0297859637,XP_029917376.1-Chordata-Actinopteri-Holocentriformes-Holocentridae-Myripristis-Myripristis_murdjan:0.0000027741)100:0.0499755749)32:0.0000025980,XP_008325326.2-Chordata-Actinopteri-Pleuronectiformes-Cynoglossidae-Cynoglossus-Cynoglossus_semilaevis:0.0948907065)80:0.0100976587,((XP_030594416.1-Chordata-Actinopteri-Cichliformes-Cichlidae-Archocentrus-Archocentrus_centrarchus:0.0206575533,((((XP_026048263.1-Chordata-Actinopteri-Cichliformes-Cichlidae-Astatotilapia-Astatotilapia_calliptera:0.0000026319,XP_023010444.1-Chordata-Actinopteri-Cichliformes-Cichlidae-Maylandia-Maylandia_zebra:0.0101007883)100:0.0101028990,XP_063340853.1-Chordata-Actinopteri-Cichliformes-Cichlidae-Pelmatolapia-Pelmatolapia_mariae:0.0101029273)98:0.0000023171,(XP_035765695.1-Chordata-Actinopteri-Cichliformes-Cichlidae-Neolamprologus-Neolamprologus_brichardi:0.0000010000,XP_019222442.1-Chordata-Actinopteri-Cichliformes-Cichlidae-Oreochromis-Oreochromis_niloticus:0.0000010000)100:0.0000020550)98:0.0101100948,XP_031606908.1-Chordata-Actinopteri-Cichliformes-Cichlidae-Oreochromis-Oreochromis_aureus:0.0000022218)96:0.0099959136)100:0.0209408147,(XP_020478196.1-Chordata-Actinopteri-Synbranchiformes-Synbranchidae-Monopterus-Monopterus_albus:0.0000022910,XP_020478195.1-Chordata-Actinopteri-Synbranchiformes-Synbranchidae-Monopterus-Monopterus_albus:0.0200997478)100:0.0930628201)79:0.0103048531)15:0.0100587772,(XP_046261445.1-Chordata-Actinopteri-Scatophagidae-Scatophagus-Scatophagus_argus:0.0703877991,(XP_029703425.1-Chordata-Actinopteri-Tetraodontiformes-Tetraodontidae-Takifugu-Takifugu_rubripes:0.0394696603,CAG06282.1-Chordata-Actinopteri-Tetraodontiformes-Tetraodontidae-Tetraodon-Tetraodon_nigroviridis:0.0219702058)100:0.0511607869)51:0.0127753253)14:0.0094236257,(XP_030253112.1-Chordata-Actinopteri-Spariformes-Sparidae-Sparus-Sparus_aurata:0.0533362885,XP_034037366.1-Chordata-Actinopteri-Batrachoidiformes-Batrachoididae-Thalassophryne-Thalassophryne_amazonica:0.1964495646)9:0.0184953931)8:0.0000027182,(((((((XP_057705712.1-Chordata-Actinopteri-Syngnathiformes-Syngnathidae-Corythoichthys-Corythoichthys_intestinalis:0.0000025065,XP_057705711.1-Chordata-Actinopteri-Syngnathiformes-Syngnathidae-Corythoichthys-Corythoichthys_intestinalis:0.0431878160)100:0.1030689548,((XP_061542609.1-Phycodurus_eques:0.0100765488,XP_061643164.1-Chordata-Actinopteri-Syngnathiformes-Syngnathidae-Phyllopteryx-Phyllopteryx_taeniolatus:0.0000027861)100:0.0518508107,(XP_061690005.1-Chordata-Actinopteri-Syngnathiformes-Syngnathidae-Syngnathoides-Syngnathoides_biaculeatus:0.0000023853,XP_061690006.1-Chordata-Actinopteri-Syngnathiformes-Syngnathidae-Syngnathoides-Syngnathoides_biaculeatus:0.0104822124)100:0.0313958230)100:0.0289501049)99:0.0216182663,(XP_051937433.1-Chordata-Actinopteri-Syngnathiformes-Syngnathidae-Hippocampus-Hippocampus_zosterae:0.0915996388,((XP_037118037.1-Chordata-Actinopteri-Syngnathiformes-Syngnathidae-Syngnathus-Syngnathus_acus:0.0000026147,XP_049600586.1-Chordata-Actinopteri-Syngnathiformes-Syngnathidae-Syngnathus-Syngnathus_scovelli:0.0303158602)100:0.0101743917,XP_061140349.1-Chordata-Actinopteri-Syngnathiformes-Syngnathidae-Syngnathus-Syngnathus_typhle:0.0000022808)100:0.0283288342)87:0.0248592565)83:0.0226437598,((((XP_057919475.1-Chordata-Actinopteri-Syngnathiformes-Syngnathidae-Doryrhamphus-Doryrhamphus_excisus:0.0103501520,XP_057919476.1-Chordata-Actinopteri-Syngnathiformes-Syngnathidae-Doryrhamphus-Doryrhamphus_excisus:0.0352352147)100:0.0167851672,XP_057919477.1-Chordata-Actinopteri-Syngnathiformes-Syngnathidae-Doryrhamphus-Doryrhamphus_excisus:0.0000010000)100:0.0631878931,XP_054648490.1-Chordata-Actinopteri-Syngnathiformes-Syngnathidae-Dunckerocampus-Dunckerocampus_dactyliophorus:0.0105622825)99:0.0283894163,(XP_061901936.1-Chordata-Actinopteri-Syngnathiformes-Syngnathidae-Entelurus-Entelurus_aequoreus:0.0136553908,XP_061758114.1-Chordata-Actinopteri-Syngnathiformes-Syngnathidae-Nerophis-Nerophis_ophidion:0.0278303821)100:0.0937873676)97:0.0083075448)96:0.0376104355,(XP_035506134.1-Chordata-Actinopteri-Pleuronectiformes-Scophthalmidae-Scophthalmus-Scophthalmus_maximus:0.0000022452,(KAF0039398.1-Chordata-Actinopteri-Pleuronectiformes-Scophthalmidae-Scophthalmus-Scophthalmus_maximus:0.0278219903,XP_035506135.1-Chordata-Actinopteri-Pleuronectiformes-Scophthalmidae-Scophthalmus-Scophthalmus_maximus:0.0000024418)100:0.0271688616)100:0.0791953337)88:0.0100500584,XP_034545323.1-Chordata-Actinopteri-Labriformes-Labridae-Notolabrus-Notolabrus_celidotus:0.0405010480)61:0.0000022001,XP_056131401.1-Chordata-Actinopteri-Lampriformes-Lampridae-Lampris-Lampris_incognitus:0.0304536234)64:0.0099747844)1:0.0000022113,((((XP_068181401.1-Chordata-Actinopteri-Lophiiformes-Antennariidae-Antennarius-Antennarius_striatus:0.0855735158,XP_068596510.1-Chordata-Actinopteri-Lophiiformes-Brachionichthyidae-Brachionichthys-Brachionichthys_hirsutus:0.0969545377)99:0.0198187457,XP_028315658.1-Chordata-Actinopteri-Blenniiformes-Gobiesocidae-Gouania-Gouania_willdenowi:0.2009075623)96:0.0216300428,XP_042274697.1-Chordata-Actinopteri-Scombriformes-Scombridae-Thunnus-Thunnus_maccoyii:0.0199144455)49:0.0000021523,((KAF7668453.1-Chordata-Actinopteri-Ophidiiformes-Bythitidae-Lucifuga-Lucifuga_dentata:0.0400601639,(XP_042349082.1-Chordata-Actinopteri-Perciformes-Serranidae-Plectropomus-Plectropomus_leopardus:0.0311234245,XP_053735836.1-Chordata-Actinopteri-Syngnathiformes-Callionymidae-Synchiropus-Synchiropus_splendidus:0.1643863326)88:0.0098155971)93:0.0105325849,CAJ1058562.1-Chordata-Actinopteri-Labriformes-Labridae-Xyrichtys-Xyrichtys_novacula:0.0302779649)75:0.0098609626)67:0.0199378684)6:0.0099188639,XP_039975529.1-Chordata-Actinopteri-Istiophoriformes-Xiphiidae-Xiphias-Xiphias_gladius:0.0406108927)1:0.0000022106,(XP_039975531.1-Chordata-Actinopteri-Istiophoriformes-Xiphiidae-Xiphias-Xiphias_gladius:0.0000010000,XP_039975532.1-Chordata-Actinopteri-Istiophoriformes-Xiphiidae-Xiphias-Xiphias_gladius:0.0000010000)99:0.0000021662)1:0.0000022300,XP_039975530.1-Chordata-Actinopteri-Istiophoriformes-Xiphiidae-Xiphias-Xiphias_gladius:0.0305758737)3:0.0098995261,(XP_050923025.1-Chordata-Actinopteri-Centropomidae-Lates-Lates_calcarifer:0.0000021980,XP_040904851.1-Chordata-Actinopteri-Toxotidae-Toxotes-Toxotes_jaculatrix:0.0300711898)99:0.0100037922)26:0.0000028916,(XP_029135419.1-Chordata-Actinopteri-Labriformes-Labridae-Labrus-Labrus_bergylta:0.0097582453,XP_060903909.1-Chordata-Actinopteri-Labriformes-Labridae-Labrus-Labrus_mixtus:0.0202863297)100:0.0405641199)2:0.0098482204,(XP_061581157.1-Chordata-Actinopteri-Beloniformes-Belonidae-Cololabis-Cololabis_saira:0.0947628877,(XP_029367807.1-Chordata-Actinopteri-Carangiformes-Echeneidae-Echeneis-Echeneis_naucrates:0.0737198979,XP_022607333.1-Chordata-Actinopteri-Carangiformes-Carangidae-Seriola-Seriola_dumerili:0.0094650675)97:0.0104943402)94:0.0095233283)5:0.0100481633,(((((XP_029020693.1-Chordata-Actinopteri-Anabantiformes-Osphronemidae-Betta-Betta_splendens:0.0726849782,(XP_034454138.1-Chordata-Actinopteri-Pleuronectiformes-Pleuronectidae-Hippoglossus-Hippoglossus_hippoglossus:0.0104286987,(XP_060935653.1-Chordata-Actinopteri-Pleuronectiformes-Pleuronectidae-Limanda-Limanda_limanda:0.0301535937,(XP_062250391.1-Chordata-Actinopteri-Pleuronectiformes-Pleuronectidae-Platichthys-Platichthys_flesus:0.0100947812,XP_053284730.1-Chordata-Actinopteri-Pleuronectiformes-Pleuronectidae-Pleuronectes-Pleuronectes_platessa:0.0000010000)100:0.0000025077)100:0.0401787330)100:0.0104762214)97:0.0098890188,XP_041800772.1-Chordata-Actinopteri-Chaetodontiformes-Chaetodontidae-Chelmon-Chelmon_rostratus:0.0615393265)58:0.0104052826,((XP_027141754.1-Chordata-Actinopteri-Sciaenidae-Larimichthys-Larimichthys_crocea:0.0100741519,KAG8004069.1-Chordata-Actinopteri-Sciaenidae-Nibea-Nibea_albiflora:0.0447063247)96:0.0000029195,TMS17339.1-Chordata-Actinopteri-Sciaenidae-Larimichthys-Larimichthys_crocea:0.3972436694)99:0.0391971616)96:0.0198174238,XP_062281692.1-Chordata-Actinopteri-Scombriformes-Scombridae-Scomber-Scomber_scombrus:0.0099321445)56:0.0099852929,(((((((XP_020777681.1-Chordata-Actinopteri-Gobiiformes-Gobiidae-Boleophthalmus-Boleophthalmus_pectinirostris:0.0669210687,XP_033829810.1-Chordata-Actinopteri-Gobiiformes-Gobiidae-Periophthalmus-Periophthalmus_magnuspinnatus:0.0744834379)100:0.0994199007,CAL9706757.1-Chordata-Actinopteri-Gobiiformes-Gobiidae-Knipowitschia-Knipowitschia_caucasica:0.1396154694)99:0.0235866879,KAK7922801.1-Chordata-Actinopteri-Gobiiformes-Gobiidae-Mugilogobius-Mugilogobius_chulae:0.0677719624)100:0.1279676669,(XP_045886908.1-Chordata-Actinopteri-Centrarchiformes-Centrarchidae-Micropterus-Micropterus_dolomieu:0.0525115301,XP_038555188.1-Chordata-Actinopteri-Centrarchiformes-Centrarchidae-Micropterus-Micropterus_salmoides:0.0000021837)100:0.0711915927)81:0.0000029749,((XP_049442116.1-Chordata-Actinopteri-Perciformes-Serranidae-Epinephelus-Epinephelus_fuscoguttatus:0.0000028154,XP_033489188.1-Chordata-Actinopteri-Perciformes-Serranidae-Epinephelus-Epinephelus_lanceolatus:0.0099075358)100:0.0305932086,XP_030000859.1-Chordata-Actinopteri-Kurtiformes-Apogonidae-Sphaeramia-Sphaeramia_orbicularis:0.0504654430)43:0.0098234920)21:0.0100865403,XP_044061337.1-Chordata-Actinopteri-Centrarchiformes-Sinipercidae-Siniperca-Siniperca_chuatsi:0.0100701934)86:0.0200362946,(((XP_030224673.1-Chordata-Actinopteri-Gadiformes-Gadidae-Gadus-Gadus_morhua:0.0722892814,CAL8355152.1-Chordata-Actinopteri-Gadiformes-Merlucciidae-Merluccius-Merluccius_merluccius:0.0000023424)100:0.0098434862,KAJ3587965.1-Chordata-Actinopteri-Gadiformes-Muraenolepididae-Muraenolepis-Muraenolepis_orangiensis:0.0715651404)100:0.0000025467,KAK0150296.1-Chordata-Actinopteri-Gadiformes-Merlucciidae-Merluccius-Merluccius_polli:0.0000020362)100:0.0616627744)1:0.0000027776)5:0.0099778251)70:0.0099901709,(((((XP_029298209.1-Chordata-Actinopteri-Perciformes-Bovichtidae-Cottoperca-Cottoperca_gobio:0.0000020215,XP_029298210.1-Chordata-Actinopteri-Perciformes-Bovichtidae-Cottoperca-Cottoperca_gobio:0.0208477406)100:0.0519503821,(XP_063731952.1-Chordata-Actinopteri-Perciformes-Eleginopidae-Eleginops-Eleginops_maclovinus:0.0305833243,((XP_034086933.1-Chordata-Actinopteri-Perciformes-Bathydraconidae-Gymnodraco-Gymnodraco_acuticeps:0.0070986511,XP_033971762.1-Chordata-Actinopteri-Perciformes-Nototheniidae-Trematomus-Trematomus_bernacchii:0.0044159321)100:0.0089876621,XP_033948649.1-Chordata-Actinopteri-Perciformes-Channichthyidae-Pseudochaenichthys-Pseudochaenichthys_georgianus:0.0000027682)100:0.0481651697)100:0.0394619686)100:0.0204227907,(XP_037635609.1-Chordata-Actinopteri-Perciformes-Sebastidae-Sebastes-Sebastes_umbrosus:0.0434885932,XP_037635610.1-Chordata-Actinopteri-Perciformes-Sebastidae-Sebastes-Sebastes_umbrosus:0.0000010000)100:0.0235417987)99:0.0165772337,(((XP_034739970.1-Chordata-Actinopteri-Perciformes-Percidae-Etheostoma-Etheostoma_cragini:0.0306451697,(XP_032384034.1-Chordata-Actinopteri-Perciformes-Percidae-Etheostoma-Etheostoma_spectabile:0.0000028208,XP_032384033.1-Chordata-Actinopteri-Perciformes-Percidae-Etheostoma-Etheostoma_spectabile:0.0000020852)100:0.0199945018)100:0.0103282927,(((((XP_028445334.1-Chordata-Actinopteri-Perciformes-Percidae-Perca-Perca_flavescens:0.0105557828,XP_039670186.1-Chordata-Actinopteri-Perciformes-Percidae-Perca-Perca_fluviatilis:0.0232299213)38:0.0000024156,XP_039670189.1-Chordata-Actinopteri-Perciformes-Percidae-Perca-Perca_fluviatilis:0.0000022691)96:0.0232794715,(XP_028445332.1-Chordata-Actinopteri-Perciformes-Percidae-Perca-Perca_flavescens:0.0102284293,XP_031175381.1-Chordata-Actinopteri-Perciformes-Percidae-Sander-Sander_lucioperca:0.0101101420)47:0.0010825158)93:0.0344063773,(XP_028445331.1-Chordata-Actinopteri-Perciformes-Percidae-Perca-Perca_flavescens:0.0101493560,XP_039670187.1-Chordata-Actinopteri-Perciformes-Percidae-Perca-Perca_fluviatilis:0.0000020991)75:0.0000020079)29:0.0100350544,XP_031175380.1-Chordata-Actinopteri-Perciformes-Percidae-Sander-Sander_lucioperca:0.0000026552)98:0.0203323964)99:0.0207402356,XP_041846695.1-Chordata-Actinopteri-Atheriniformes-Melanotaeniidae-Melanotaenia-Melanotaenia_boesemani:0.0521080665)99:0.0197845486)97:0.0100861391,XP_053180181.1-Chordata-Actinopteri-Scombriformes-Scombridae-Scomber-Scomber_japonicus:0.0000021504)96:0.0099175805)74:0.0000023661)99:0.0583777783,((((((((XP_041751304.1-Chordata-Actinopteri-Salmoniformes-Salmonidae-Coregonus-Coregonus_clupeaformis:0.0198521856,CAB1325239.1-Chordata-Actinopteri-Salmoniformes-Salmonidae-Coregonus-Coregonus_sp.__balchen_:0.0000010000)99:0.0000027788,(((((XP_046180072.1-Chordata-Actinopteri-Salmoniformes-Salmonidae-Oncorhynchus-Oncorhynchus_gorbuscha:0.0000010000,(XP_064829635.1-Chordata-Actinopteri-Salmoniformes-Salmonidae-Oncorhynchus-Oncorhynchus_masou:0.0000000000,XP_024284849.1-Chordata-Actinopteri-Salmoniformes-Salmonidae-Oncorhynchus-Oncorhynchus_tshawytscha:0.0000000000):0.0000010000)16:0.0000021894,XP_064829636.1-Chordata-Actinopteri-Salmoniformes-Salmonidae-Oncorhynchus-Oncorhynchus_masou:0.0000010000)85:0.0000022050,(((((XP_035600065.1-Chordata-Actinopteri-Salmoniformes-Salmonidae-Oncorhynchus-Oncorhynchus_keta:0.0000024552,XP_035600064.1-Chordata-Actinopteri-Salmoniformes-Salmonidae-Oncorhynchus-Oncorhynchus_keta:0.0000021639)100:0.0099582517,XP_035600066.1-Chordata-Actinopteri-Salmoniformes-Salmonidae-Oncorhynchus-Oncorhynchus_keta:0.0000010000)98:0.0000022155,XP_029515436.1-Chordata-Actinopteri-Salmoniformes-Salmonidae-Oncorhynchus-Oncorhynchus_nerka:0.0100398869)30:0.0000022154,(XP_020357813.1-Chordata-Actinopteri-Salmoniformes-Salmonidae-Oncorhynchus-Oncorhynchus_kisutch:0.0000022220,XP_020357815.1-Chordata-Actinopteri-Salmoniformes-Salmonidae-Oncorhynchus-Oncorhynchus_kisutch:0.0000023528)98:0.0100126091)56:0.0000029130,(CDQ80698.1-Chordata-Actinopteri-Salmoniformes-Salmonidae-Oncorhynchus-Oncorhynchus_mykiss:0.0000029212,(XP_021439341.1-Chordata-Actinopteri-Salmoniformes-Salmonidae-Oncorhynchus-Oncorhynchus_mykiss:0.0000010000,XP_021439340.1-Chordata-Actinopteri-Salmoniformes-Salmonidae-Oncorhynchus-Oncorhynchus_mykiss:0.0000010000)100:0.0000021454)100:0.0099583588)98:0.0099730749)84:0.0000022161,XP_046180075.1-Chordata-Actinopteri-Salmoniformes-Salmonidae-Oncorhynchus-Oncorhynchus_gorbuscha:0.0434598753)97:0.0099638324,((XP_014067971.1-Chordata-Actinopteri-Salmoniformes-Salmonidae-Salmo-Salmo_salar:0.0099711057,XP_029627204.1-Chordata-Actinopteri-Salmoniformes-Salmonidae-Salmo-Salmo_trutta:0.0099245635)100:0.0099857045,XP_023848124.1-Chordata-Actinopteri-Salmoniformes-Salmonidae-Salvelinus-Salvelinus_alpinus:0.0099977059)100:0.0098904416)99:0.0000020973)100:0.0291632968,((XP_041710523.1-Chordata-Actinopteri-Salmoniformes-Salmonidae-Coregonus-Coregonus_clupeaformis:0.0000010000,CAB1337049.1-Chordata-Actinopteri-Salmoniformes-Salmonidae-Coregonus-Coregonus_sp.__balchen_:0.0000010000)100:0.0100030181,KAK6298762.1-Chordata-Actinopteri-Salmoniformes-Salmonidae-Coregonus-Coregonus_suidteri:0.0000021890)98:0.0156869087)99:0.0259604164,((((((XP_046152478.1-Chordata-Actinopteri-Salmoniformes-Salmonidae-Oncorhynchus-Oncorhynchus_gorbuscha:0.0000021607,((XP_035618593.1-Chordata-Actinopteri-Salmoniformes-Salmonidae-Oncorhynchus-Oncorhynchus_keta:0.0531471235,XP_035618602.1-Chordata-Actinopteri-Salmoniformes-Salmonidae-Oncorhynchus-Oncorhynchus_keta:0.0000022169)73:0.0000022257,XP_052363720.1-Chordata-Actinopteri-Salmoniformes-Salmonidae-Oncorhynchus-Oncorhynchus_keta:0.0000025326)73:0.0099838164)72:0.0098941018,(XP_021416578.1-Chordata-Actinopteri-Salmoniformes-Salmonidae-Oncorhynchus-Oncorhynchus_mykiss:0.0000010000,XP_024238416.1-Chordata-Actinopteri-Salmoniformes-Salmonidae-Oncorhynchus-Oncorhynchus_tshawytscha:0.0000027510)99:0.0000026465)41:0.0000022077,XP_029588736.1-Chordata-Actinopteri-Salmoniformes-Salmonidae-Salmo-Salmo_trutta:0.0200160353)71:0.0099006897,XP_024238418.1-Chordata-Actinopteri-Salmoniformes-Salmonidae-Oncorhynchus-Oncorhynchus_tshawytscha:0.0000022482)62:0.0000021893,(XP_064810490.1-Chordata-Actinopteri-Salmoniformes-Salmonidae-Oncorhynchus-Oncorhynchus_masou:0.0000023385,(XP_064875686.1-Chordata-Actinopteri-Salmoniformes-Salmonidae-Oncorhynchus-Oncorhynchus_nerka:0.0000021566,XP_064875687.1-Chordata-Actinopteri-Salmoniformes-Salmonidae-Oncorhynchus-Oncorhynchus_nerka:0.0000029215)94:0.0199077802)91:0.0000022084)75:0.0435797115,((XP_035618611.1-Chordata-Actinopteri-Salmoniformes-Salmonidae-Oncorhynchus-Oncorhynchus_keta:0.0000024594,XP_029516665.1-Chordata-Actinopteri-Salmoniformes-Salmonidae-Oncorhynchus-Oncorhynchus_nerka:0.0099725733)84:0.0099720219,XP_021416579.1-Chordata-Actinopteri-Salmoniformes-Salmonidae-Oncorhynchus-Oncorhynchus_mykiss:0.0000029397)58:0.0000029993)99:0.0099607818)55:0.0000024439,XP_045574196.1-Chordata-Actinopteri-Salmoniformes-Salmonidae-Salmo-Salmo_salar:0.0000020737)54:0.0000023555,(XP_023844354.1-Chordata-Actinopteri-Salmoniformes-Salmonidae-Salvelinus-Salvelinus_alpinus:0.0000022222,XP_038849885.1-Chordata-Actinopteri-Salmoniformes-Salmonidae-Salvelinus-Salvelinus_namaycush:0.0559731698)87:0.0100130973)82:0.0100616147,XP_029588737.1-Chordata-Actinopteri-Salmoniformes-Salmonidae-Salmo-Salmo_trutta:0.0000025527)100:0.0527222213,(KAJ8015318.1-Chordata-Actinopteri-Esociformes-Umbridae-Dallia-Dallia_pectoralis:0.0621638037,KAL0974034.1-Chordata-Actinopteri-Esociformes-Umbridae-Umbra-Umbra_pygmaea:0.0828639196)100:0.0310420652)100:0.0894854394)99:0.0404309259,((((((((((((((KAK1159386.1-Chordata-Actinopteri-Acipenseriformes-Acipenseridae-Acipenser-Acipenser_oxyrinchus:0.0099308773,XP_058852065.1-Chordata-Actinopteri-Acipenseriformes-Acipenseridae-Acipenser-Acipenser_ruthenus:0.0421461860)3:0.0000022512,XP_033877949.1-Chordata-Actinopteri-Acipenseriformes-Acipenseridae-Acipenser-Acipenser_ruthenus:0.0000010000)3:0.0000028243,RXM94185.1-Chordata-Actinopteri-Acipenseriformes-Acipenseridae-Acipenser-Acipenser_ruthenus:0.0098556039)8:0.0000020312,KAK6474687.1-Chordata-Actinopteri-Acipenseriformes-Acipenseridae-Huso-Huso_huso:0.0098568611)73:0.0172073462,(XP_041122329.1-Chordata-Actinopteri-Acipenseriformes-Polyodontidae-Polyodon-Polyodon_spathula:0.0000027804,XP_041122328.1-Chordata-Actinopteri-Acipenseriformes-Polyodontidae-Polyodon-Polyodon_spathula:0.0000021098)99:0.0130352888)82:0.0347710826,(XP_028668888.1-Chordata-Cladistia-Polypteriformes-Polypteridae-Erpetoichthys-Erpetoichthys_calabaricus:0.0009785335,XP_039630607.1-Chordata-Cladistia-Polypteriformes-Polypteridae-Polypterus-Polypterus_senegalus:0.0400884086)100:0.1508823110)96:0.0548996947,((((((((((((((((((((KAI6076828.1-Chordata-Aves-Anseriformes-Anatidae-Aix-Aix_galericulata:0.0000000000,XP_032053108.1-Chordata-Aves-Anseriformes-Anatidae-Aythya-Aythya_fuligula:0.0000000000):0.0000010000,XP_027324348.1-Chordata-Aves-Anseriformes-Anatidae-Anas-Anas_platyrhynchos:0.0000010000)100:0.0000020273,XP_068554213.1-Chordata-Aves-Anseriformes-Anatidae-Anas-Anas_acuta:0.0104947963)100:0.0208254355,(CAK6573186.1-Chordata-Aves-Galliformes-Phasianidae-Alectoris-Alectoris_rufa:0.0214474244,(((XP_032303292.1-Chordata-Aves-Galliformes-Phasianidae-Coturnix-Coturnix_japonica:0.0767221189,XP_065590449.1-Chordata-Aves-Galliformes-Odontophoridae-Cyrtonyx-Cyrtonyx_montezumae:0.0233343116)96:0.0196410828,XP_015149029.3-Chordata-Aves-Galliformes-Phasianidae-Gallus-Gallus_gallus:0.0104147256)61:0.0000029262,(((XP_048816765.1-Chordata-Aves-Galliformes-Phasianidae-Lagopus-Lagopus_muta:0.0000000000,XP_031462940.1-Chordata-Aves-Galliformes-Phasianidae-Phasianus-Phasianus_colchicus:0.0000000000):0.0000010000,XP_021266264.1-Chordata-Aves-Galliformes-Numididae-Numida-Numida_meleagris:0.0000010000)96:0.0000022814,(XP_031411521.1-Chordata-Aves-Galliformes-Phasianidae-Meleagris-Meleagris_gallopavo:0.0556249762,XP_052540506.1-Chordata-Aves-Galliformes-Phasianidae-Tympanuchus-Tympanuchus_pallidicinctus:0.0105140709)20:0.0000022813)20:0.0000022355)98:0.0104975095)100:0.0424397667)98:0.0000026285,(XP_047907471.1-Chordata-Aves-Anseriformes-Anatidae-Anser-Anser_cygnoides:0.0104620938,XP_035194436.1-Chordata-Aves-Anseriformes-Anatidae-Oxyura-Oxyura_jamaicensis:0.0000010000)97:0.0000024086)100:0.0395843422,(XP_028941985.1-Chordata-Aves-Caprimulgiformes-Caprimulgidae-Antrostomus-Antrostomus_carolinensis:0.0000020795,((((KAK2524922.1-Chordata-Aves-Columbiformes-Columbidae-Columba-Columba_guinea:0.0000021992,XP_021144856.2-Chordata-Aves-Columbiformes-Columbidae-Columba-Columba_livia:0.0000010000)100:0.0000022938,KAK2544745.1-Chordata-Aves-Columbiformes-Columbidae-Columba-Columba_livia:0.0207391692)9:0.0000022556,(XP_065705349.1-Chordata-Aves-Columbiformes-Columbidae-Patagioenas-Patagioenas_fasciata:0.0000010000,(XP_065705348.1-Chordata-Aves-Columbiformes-Columbidae-Patagioenas-Patagioenas_fasciata:0.0102926560,OPJ88302.1-Chordata-Aves-Columbiformes-Columbidae-Patagioenas-Patagioenas_fasciata:0.0000022081)98:0.0000022269)99:0.0102537122)99:0.0170116888,XP_025891539.1-Chordata-Aves-Tinamiformes-Tinamidae-Nothoprocta-Nothoprocta_perdicaria:0.1581017520)5:0.0140309206)5:0.0184261358)4:0.0047534862,XP_032844395.1-Chordata-Aves-Strigiformes-Tytonidae-Tyto-Tyto_alba:0.0103976986)3:0.0103303110,(XP_053935989.1-Chordata-Aves-Cuculiformes-Cuculidae-Cuculus-Cuculus_canorus:0.1366093683,XP_027644548.2-Chordata-Aves-Falconiformes-Falconidae-Falco-Falco_peregrinus:0.0312442811)1:0.0000022615)2:0.0000021400,(XP_050761202.1-Chordata-Aves-Accipitriformes-Cathartidae-Gymnogyps-Gymnogyps_californianus:0.0103808700,(XP_010564267.1-Chordata-Aves-Accipitriformes-Accipitridae-Haliaeetus-Haliaeetus_leucocephalus:0.0103584261,XP_052672052.1-Chordata-Aves-Accipitriformes-Accipitridae-Harpia-Harpia_harpyja:0.0000022602)100:0.0103247956)12:0.0000022601)18:0.0000022434,XP_026714188.1-Chordata-Aves-Strigiformes-Strigidae-Athene-Athene_cunicularia:0.0000010000)19:0.0000026973,(((((((((XP_054024469.1-Chordata-Aves-Piciformes-Picidae-Dryobates-Dryobates_pubescens:0.0103644598,XP_068021759.1-Chordata-Aves-Piciformes-Picidae-Melanerpes-Melanerpes_formicivorus:0.0206793573)82:0.0000023980,XP_054245248.1-Chordata-Aves-Piciformes-Indicatoridae-Indicator-Indicator_indicator:0.0516999478)88:0.0139457166,(XP_064017442.1-Chordata-Aves-Piciformes-Lybiidae-Pogoniulus-Pogoniulus_pusillus:0.0000024346,((XP_064018301.1-Chordata-Aves-Piciformes-Lybiidae-Pogoniulus-Pogoniulus_pusillus:0.0000022274,XP_064018300.1-Chordata-Aves-Piciformes-Lybiidae-Pogoniulus-Pogoniulus_pusillus:0.0100750784)100:0.0000022104,(XP_064018303.1-Chordata-Aves-Piciformes-Lybiidae-Pogoniulus-Pogoniulus_pusillus:0.0000020287,XP_064018302.1-Chordata-Aves-Piciformes-Lybiidae-Pogoniulus-Pogoniulus_pusillus:0.0000021197)100:0.0100560032)100:0.0517006176)100:0.1105871310)99:0.0332374720,(XP_030901259.1-Chordata-Aves-Psittaciformes-Psittaculidae-Melopsittacus-Melopsittacus_undulatus:0.0000022308,(XP_057265891.1-Chordata-Aves-Psittaciformes-Psittacidae-Pezoporus-Pezoporus_wallicus:0.0000022323,XP_030359896.1-Chordata-Aves-Psittaciformes-Psittacidae-Strigops-Strigops_habroptila:0.0205378214)98:0.0101129249)100:0.0289825815)87:0.0066010886,XP_054073735.1-Chordata-Aves-Charadriiformes-Laridae-Rissa-Rissa_tridactyla:0.0000028644)84:0.0103464865,PKU39660.1-Chordata-Aves-Charadriiformes-Scolopacidae-Limosa-Limosa_lapponica:0.0103136190)75:0.0103400292,XP_068273344.1-Chordata-Aves-Caprimulgiformes-Nyctibiidae-Nyctibius-Nyctibius_grandis:0.0103771535)70:0.0000020584,XP_059681440.1-Chordata-Aves-Gaviiformes-Gaviidae-Gavia-Gavia_stellata:0.0103509687)71:0.0103235493,KAK4814748.1-Chordata-Aves-Ciconiiformes-Ciconiidae-Mycteria-Mycteria_americana:0.0315496939)22:0.0000022597)39:0.0000020539,(XP_054698153.1-Chordata-Aves-Gruiformes-Gruidae-Grus-Grus_americana:0.0000022134,GAB0196206.1-Chordata-Aves-Gruiformes-Gruidae-Grus-Grus_japonensis:0.0110915341)98:0.0222994708)65:0.0104569579,XP_064314857.1-Chordata-Aves-Suliformes-Phalacrocoracidae-Phalacrocorax-Phalacrocorax_carbo:0.0320277805)94:0.0112627602,(XP_030315111.1-Chordata-Aves-Apodiformes-Trochilidae-Calypte-Calypte_anna:0.0653588122,XP_061858687.1-Chordata-Aves-Coliiformes-Coliidae-Colius-Colius_striatus:0.0760724126)98:0.0227871620)81:0.0198362800,(((((((((XP_068061685.1-Chordata-Aves-Passeriformes-Passeridae-Anomalospiza-Anomalospiza_imberbis:0.0102128142,XP_053812916.1-Chordata-Aves-Passeriformes-Estrildidae-Vidua-Vidua_chalybeata:0.0000028102)100:0.0103302729,XP_002195335.1-Chordata-Aves-Passeriformes-Estrildidae-Taeniopygia-Taeniopygia_guttata:0.0000025236)99:0.0103305715,(((((XP_066053366.1-Chordata-Aves-Passeriformes-Sylviidae-Chamaea-Chamaea_fasciata:0.0103021074,(XP_063269594.1-Chordata-Aves-Passeriformes-Cisticolidae-Prinia-Prinia_subflava:0.0102465185,TRZ22170.1-Chordata-Aves-Passeriformes-Zosteropidae-Zosterops-Zosterops_borbonicus:0.0000022204)100:0.0102423699)100:0.0000022500,XP_039934510.1-Chordata-Aves-Passeriformes-Hirundinidae-Hirundo-Hirundo_rustica:0.0000022517)99:0.0102591678,(XP_030916442.1-Chordata-Aves-Passeriformes-Thraupidae-Geospiza-Geospiza_fortis:0.0430086521,XP_005523511.1-Chordata-Aves-Passeriformes-Paridae-Pseudopodoces-Pseudopodoces_humilis:0.0205701357)27:0.0000028007)5:0.0000022522,((XP_062358082.1-Chordata-Aves-Passeriformes-Cinclidae-Cinclus-Cinclus_cinclus:0.0206979383,XP_038006495.1-Chordata-Aves-Passeriformes-Motacillidae-Motacilla-Motacilla_alba:0.0100676245)98:0.0104624596,XP_041253832.1-Chordata-Aves-Passeriformes-Passeridae-Onychostruthus-Onychostruthus_taczanowskii:0.0103305818)18:0.0000026874)9:0.0000022522,XP_014126438.1-Chordata-Aves-Passeriformes-Passerellidae-Zonotrichia-Zonotrichia_albicollis:0.0000010000)11:0.0000024622)48:0.0000022469,XP_054144197.1-Chordata-Aves-Passeriformes-Passerellidae-Melozone-Melozone_crissalis:0.0102128238)100:0.0102172906,((XP_032929486.1-Chordata-Aves-Passeriformes-Turdidae-Catharus-Catharus_ustulatus:0.0102150360,XP_057233683.1-Chordata-Aves-Passeriformes-Maluridae-Malurus-Malurus_melanocephalus:0.0102017741)32:0.0000022599,XP_014743193.1-Chordata-Aves-Passeriformes-Sturnidae-Sturnus-Sturnus_vulgaris:0.0000022471)32:0.0000022536)99:0.0103224444,(((((XP_027499493.1-Chordata-Aves-Passeriformes-Pipridae-Corapipo-Corapipo_altera:0.0102187047,XP_027744436.1-Chordata-Aves-Passeriformes-Tyrannidae-Empidonax-Empidonax_traillii:0.0000022225)50:0.0101670845,XP_027538164.1-Chordata-Aves-Passeriformes-Pipridae-Neopelma-Neopelma_chrysocephalum:0.0000029532)50:0.0102159731,XP_025750984.1-Chordata-Aves-Passeriformes-Pipridae-Manacus-Manacus_vitellinus:0.0000022426)47:0.0101797456,KAJ7427012.1-Chordata-Aves-Passeriformes-Thamnophilidae-Willisornis-Willisornis_vidua:0.0411457521)94:0.0000022425,XP_027592487.1-Chordata-Aves-Passeriformes-Pipridae-Pipra-Pipra_filicauda:0.0000020048)97:0.0101568493)99:0.0208443928,(XP_062443436.1-Chordata-Aves-Rheiformes-Rheidae-Rhea-Rhea_pennata:0.0000026711,XP_062443437.1-Chordata-Aves-Rheiformes-Rheidae-Rhea-Rhea_pennata:0.0000010000)90:0.0000023413)98:0.0101993054,(XP_067161030.1-Chordata-Aves-Apterygiformes-Apterygidae-Apteryx-Apteryx_mantelli:0.0204794702,XP_068815823.1-Chordata-Aves-Struthioniformes-Struthionidae-Struthio-Struthio_camelus:0.0102854161)97:0.0101316168)96:0.0102084881,XP_064376807.1-Chordata-Aves-Casuariiformes-Dromaiidae-Dromaius-Dromaius_novaehollandiae:0.0100263283)97:0.0103640822)99:0.0313611027,(((((((XP_003219941.1-Chordata-Lepidosauria-Squamata-Dactyloidae-Anolis-Anolis_carolinensis:0.0176666507,(KAH0618086.1-Chordata-Lepidosauria-Squamata-Phrynosomatidae-Phrynosoma-Phrynosoma_platyrhinos:0.0099482357,XP_042322193.1-Chordata-Lepidosauria-Squamata-Phrynosomatidae-Sceloporus-Sceloporus_undulatus:0.0103223392)100:0.0235481656)95:0.0202781740,((KAF7235464.1-Chordata-Lepidosauria-Squamata-Varanidae-Varanus-Varanus_komodoensis:0.0338005287,XP_044278764.1-Chordata-Lepidosauria-Squamata-Varanidae-Varanus-Varanus_komodoensis:0.0381896326)100:0.0000022583,XP_044278763.1-Chordata-Lepidosauria-Squamata-Varanidae-Varanus-Varanus_komodoensis:0.0000023550)100:0.0721298236)69:0.0133153754,(XP_062986191.1-Chordata-Lepidosauria-Squamata-Anguidae-Elgaria-Elgaria_multicarinata:0.0102558700,XP_034959408.1-Chordata-Lepidosauria-Squamata-Lacertidae-Zootoca-Zootoca_vivipara:0.0000029502)10:0.0000020315)88:0.0000020312,KAJ7338294.1-Chordata-Lepidosauria-Squamata-Agamidae-Phrynocephalus-Phrynocephalus_forsythii:0.2454798743)96:0.0102346596,((XP_033010094.1-Chordata-Lepidosauria-Squamata-Lacertidae-Lacerta-Lacerta_agilis:0.0000022814,(((XP_028594076.1-Chordata-Lepidosauria-Squamata-Lacertidae-Podarcis-Podarcis_muralis:0.0000020524,XP_028594077.1-Chordata-Lepidosauria-Squamata-Lacertidae-Podarcis-Podarcis_muralis:0.0000025191)79:0.0000021931,(XP_028594079.1-Chordata-Lepidosauria-Squamata-Lacertidae-Podarcis-Podarcis_muralis:0.0000023351,XP_028594078.1-Chordata-Lepidosauria-Squamata-Lacertidae-Podarcis-Podarcis_muralis:0.0000010000)80:0.0000021716)97:0.0101078297,((XP_053253429.1-Chordata-Lepidosauria-Squamata-Lacertidae-Podarcis-Podarcis_raffonei:0.0000022141,XP_053253427.1-Chordata-Lepidosauria-Squamata-Lacertidae-Podarcis-Podarcis_raffonei:0.0000022337)62:0.0000022805,(XP_053253431.1-Chordata-Lepidosauria-Squamata-Lacertidae-Podarcis-Podarcis_raffonei:0.0000010000,XP_053253430.1-Chordata-Lepidosauria-Squamata-Lacertidae-Podarcis-Podarcis_raffonei:0.0000029645)76:0.0000022803)77:0.0000022337)98:0.0104900478)94:0.0000020078,(XP_061442813.1-Chordata-Lepidosauria-Squamata-Rhineuridae-Rhineura-Rhineura_floridana:0.0000023631,XP_061442805.1-Chordata-Lepidosauria-Squamata-Rhineuridae-Rhineura-Rhineura_floridana:0.0607542834)100:0.0207197854)97:0.0102396019)97:0.0205554518,((XP_054841516.1-Chordata-Lepidosauria-Squamata-Eublepharidae-Eublepharis-Eublepharis_macularius:0.0422136853,((XP_056718610.1-Chordata-Lepidosauria-Squamata-Sphaerodactylidae-Euleptes-Euleptes_europaea:0.0000021639,(XP_048358213.1-Chordata-Lepidosauria-Squamata-Sphaerodactylidae-Sphaerodactylus-Sphaerodactylus_townsendi:0.0204369818,XP_048371959.1-Chordata-Lepidosauria-Squamata-Sphaerodactylidae-Sphaerodactylus-Sphaerodactylus_townsendi:0.0100798131)100:0.0416794292)95:0.0206822216,XP_060109904.1-Chordata-Lepidosauria-Squamata-Gekkonidae-Heteronotia-Heteronotia_binoei:0.0416717276)99:0.0202424768)100:0.0522864033,(XP_053102444.1-Chordata-Lepidosauria-Squamata-Cordylidae-Hemicordylus-Hemicordylus_capensis:0.0239963903,(KAJ6661391.1-Chordata-Lepidosauria-Squamata-Scincidae-Lerista-Lerista_edwardsae:0.0863435679,XP_066481075.1-Chordata-Lepidosauria-Squamata-Scincidae-Tiliqua-Tiliqua_scincoides:0.0279891782)91:0.0372455861)90:0.0179733777)83:0.0000028394)100:0.0715799521,(((((((((((((((((((XP_012326181.2-Chordata-Mammalia-Primates-Aotidae-Aotus-Aotus_nancymaae:0.0102404449,XP_035142030.2-Chordata-Mammalia-Primates-Cebidae-Callithrix-Callithrix_jacchus:0.0420423461)63:0.0000022501,XP_017823705.3-Chordata-Mammalia-Primates-Cebidae-Callithrix-Callithrix_jacchus:0.0000020416)63:0.0000020844,KAK2116837.1-Chordata-Mammalia-Primates-Cebidae-Saguinus-Saguinus_oedipus:0.0102498204)100:0.0102417793,((NP_001380963.1-Chordata-Mammalia-Primates-Hominidae-Homo-Homo_sapiens:0.0103379717,XP_001139675.2-Chordata-Mammalia-Primates-Hominidae-Pan-Pan_troglodytes:0.0000028094)99:0.0000022508,XP_023591380.1-Chordata-Mammalia-Sirenia-Trichechidae-Trichechus-Trichechus_manatus:0.0205276387)98:0.0102584728)12:0.0000021789,XP_005558035.2-Chordata-Mammalia-Primates-Cercopithecidae-Macaca-Macaca_fascicularis:0.0000021239)88:0.0000022473,(((XP_004477908.2-Chordata-Mammalia-Cingulata-Dasypodidae-Dasypus-Dasypus_novemcinctus:0.0307700460,XP_049729787.1-Chordata-Mammalia-Proboscidea-Elephantidae-Elephas-Elephas_maximus:0.0000026875)22:0.0102498073,XP_023405438.1-Chordata-Mammalia-Proboscidea-Elephantidae-Loxodonta-Loxodonta_africana:0.0000021248)16:0.0000021356,XP_030744708.1-Chordata-Mammalia-Tenrecidae-Echinops-Echinops_telfairi:0.0310358957)18:0.0102203587)92:0.0206333145,((((XP_025148374.1-Chordata-Mammalia-Artiodactyla-Bovidae-Bubalus-Bubalus_bubalis:0.0000025557,KAF4015159.1-Chordata-Mammalia-Artiodactyla-Cervidae-Cervus-Cervus_hanglu:0.0000010000)92:0.0000022376,XP_052499203.1-Chordata-Mammalia-Artiodactyla-Bovidae-Budorcas-Budorcas_taxicolor:0.0202738641)92:0.0101488373,(XP_020736334.1-Chordata-Mammalia-Artiodactyla-Cervidae-Odocoileus-Odocoileus_virginianus:0.0000022387,XP_040097490.1-Chordata-Mammalia-Artiodactyla-Bovidae-Oryx-Oryx_dammah:0.0000010000)100:0.0000020923)99:0.0204913730,(XP_066128804.1-Chordata-Mammalia-Chiroptera-Emballonuridae-Saccopteryx-Saccopteryx_bilineata:0.0000025352,XP_066244131.1-Chordata-Mammalia-Chiroptera-Emballonuridae-Saccopteryx-Saccopteryx_leptura:0.0102748090)100:0.0103612886)85:0.0102556954)48:0.0000028720,(((((XP_028017616.1-Chordata-Mammalia-Artiodactyla-Balaenopteridae-Balaenoptera-Balaenoptera_acutorostrata:0.0101919316,XP_028017617.1-Chordata-Mammalia-Artiodactyla-Balaenopteridae-Balaenoptera-Balaenoptera_acutorostrata:0.0000020700)99:0.0101827291,(((((((XP_025707911.1-Chordata-Mammalia-Carnivora-Otariidae-Callorhinus-Callorhinus_ursinus:0.0000021820,((((XP_025301266.1-Chordata-Mammalia-Carnivora-Canidae-Canis-Canis_lupus:0.0000022158,XP_041623082.1-Chordata-Mammalia-Carnivora-Canidae-Vulpes-Vulpes_lagopus:0.0206134199)44:0.0100770970,XP_004397840.1-Chordata-Mammalia-Carnivora-Odobenidae-Odobenus-Odobenus_rosmarus:0.0000021954)23:0.0100283320,XP_045854973.1-Chordata-Mammalia-Carnivora-Mustelidae-Meles-Meles_meles:0.0100925188)21:0.0000021971,XP_006731518.1-Chordata-Mammalia-Carnivora-Phocidae-Leptonychotes-Leptonychotes_weddellii:0.0000022253)23:0.0100399251)54:0.0100378347,((((XP_048959472.1-Chordata-Mammalia-Carnivora-Canidae-Canis-Canis_lupus:0.0361015894,XP_025846314.1-Chordata-Mammalia-Carnivora-Canidae-Vulpes-Vulpes_vulpes:0.0259410648)72:0.0206616552,XP_055190425.1-Chordata-Mammalia-Carnivora-Canidae-Nyctereutes-Nyctereutes_procyonoides:0.0257159334)100:0.0544696633,(XP_022270556.1-Chordata-Mammalia-Carnivora-Canidae-Canis-Canis_lupus:0.0000023611,(XP_041623961.1-Chordata-Mammalia-Carnivora-Canidae-Vulpes-Vulpes_lagopus:0.0101179334,XP_025870324.1-Chordata-Mammalia-Carnivora-Canidae-Vulpes-Vulpes_vulpes:0.0101118433)100:0.0416557741)100:0.0734448143)58:0.0117216658,(((XP_038420425.1-Chordata-Mammalia-Carnivora-Canidae-Canis-Canis_lupus:0.0000010000,XP_025859685.1-Chordata-Mammalia-Carnivora-Canidae-Vulpes-Vulpes_vulpes:0.0000010000)99:0.0000025099,XP_041629534.1-Chordata-Mammalia-Carnivora-Canidae-Vulpes-Vulpes_lagopus:0.0101337464)70:0.0000028358,XP_055165632.1-Chordata-Mammalia-Carnivora-Canidae-Nyctereutes-Nyctereutes_procyonoides:0.0318867108)100:0.0203936109)56:0.0116605281)91:0.0000029282,XP_027460773.1-Chordata-Mammalia-Carnivora-Otariidae-Zalophus-Zalophus_californianus:0.0000020154)99:0.0101547298,XP_026951449.1-Chordata-Mammalia-Artiodactyla-Delphinidae-Lagenorhynchus-Lagenorhynchus_obliquidens:0.0000022652)98:0.0101535998,XP_030725284.1-Chordata-Mammalia-Artiodactyla-Delphinidae-Globicephala-Globicephala_melas:0.0101919474)82:0.0000022393,(XP_022444687.1-Chordata-Mammalia-Artiodactyla-Monodontidae-Delphinapterus-Delphinapterus_leucas:0.0000010000,XP_032482402.1-Chordata-Mammalia-Artiodactyla-Phocoenidae-Phocoena-Phocoena_sinus:0.0000010000)49:0.0000010000)75:0.0000022391,TKC42352.1-Chordata-Mammalia-Artiodactyla-Monodontidae-Monodon-Monodon_monoceros:0.0000010000)97:0.0101992836)84:0.0000022419,XP_036703185.1-Chordata-Mammalia-Artiodactyla-Balaenopteridae-Balaenoptera-Balaenoptera_musculus:0.0000010000)21:0.0000022426,(KAB0392335.1-Chordata-Mammalia-Artiodactyla-Balaenopteridae-Balaenoptera-Balaenoptera_physalus:0.0000021264,XP_023980139.1-Chordata-Mammalia-Artiodactyla-Physeteridae-Physeter-Physeter_catodon:0.0000010000)5:0.0000029282)93:0.0091633617,(XP_036752404.1-Chordata-Mammalia-Pholidota-Manidae-Manis-Manis_pentadactyla:0.0000021534,KAK2507782.1-Chordata-Mammalia-Pholidota-Manidae-Smutsia-Smutsia_gigantea:0.0204141899)97:0.0026178631)80:0.0086398048)1:0.0000022206,((((((((((((GAB1301588.1-Chordata-Mammalia-Rodentia-Muridae-Apodemus-Apodemus_speciosus:0.0289019286,XP_052011201.1-Chordata-Mammalia-Rodentia-Muridae-Apodemus-Apodemus_sylvaticus:0.0124196116)100:0.0407824300,(XP_034373699.1-Chordata-Mammalia-Rodentia-Muridae-Arvicanthis-Arvicanthis_niloticus:0.0204552957,XP_028618676.1-Chordata-Mammalia-Rodentia-Muridae-Grammomys-Grammomys_surdaster:0.0000028458)99:0.0100885884)99:0.0103243788,(XP_027256604.1-Chordata-Mammalia-Rodentia-Cricetidae-Cricetulus-Cricetulus_griseus:0.0198859244,((XP_021087014.1-Chordata-Mammalia-Rodentia-Cricetidae-Mesocricetus-Mesocricetus_auratus:0.0202284989,XP_012968210.1-Chordata-Mammalia-Rodentia-Cricetidae-Mesocricetus-Mesocricetus_auratus:0.0098043325)100:0.0412128012,(XP_051058369.1-Chordata-Mammalia-Rodentia-Cricetidae-Phodopus-Phodopus_roborovskii:0.0000021410,CAH7105863.1-Chordata-Mammalia-Rodentia-Cricetidae-Phodopus-Phodopus_roborovskii:0.0000028817)100:0.0309411168)99:0.0000024212)99:0.0204214062)2:0.0000024948,((XP_038947210.1-Chordata-Mammalia-Rodentia-Muridae-Rattus-Rattus_norvegicus:0.0998167525,XP_032770548.1-Chordata-Mammalia-Rodentia-Muridae-Rattus-Rattus_rattus:0.0311323215)100:0.0934384436,NP_001419692.1-Chordata-Mammalia-Rodentia-Muridae-Rattus-Rattus_norvegicus:0.0113121913)95:0.0091621808)1:0.0000022469,XP_031221263.1-Chordata-Mammalia-Rodentia-Muridae-Mastomys-Mastomys_coucha:0.0000023341)1:0.0000022156,((XP_021006796.1-Chordata-Mammalia-Rodentia-Muridae-Mus-Mus_caroli:0.0000029034,NP_001419700.1-Chordata-Mammalia-Rodentia-Muridae-Mus-Mus_musculus:0.0102655596)100:0.0102168668,KAL1773613.1-Chordata-Mammalia-Rodentia-Cricetidae-Sigmodon-Sigmodon_hispidus:0.0205337358)8:0.0000022062)5:0.0000022394,XP_029420526.1-Chordata-Mammalia-Rodentia-Spalacidae-Nannospalax-Nannospalax_galili:0.0208614830)97:0.0101747597,(((XP_041910990.1-Chordata-Mammalia-Rodentia-Cricetidae-Arvicola-Arvicola_amphibius:0.0000022305,(XP_013205022.1-Chordata-Mammalia-Rodentia-Cricetidae-Microtus-Microtus_ochrogaster:0.0000026286,(XP_041500514.1-Chordata-Mammalia-Rodentia-Cricetidae-Microtus-Microtus_oregoni:0.0100256326,XP_048298364.1-Chordata-Mammalia-Rodentia-Cricetidae-Myodes-Myodes_glareolus:0.0099982860)100:0.0000022240)100:0.0100309784)100:0.0102014340,(((XP_036061104.1-Chordata-Mammalia-Rodentia-Cricetidae-Onychomys-Onychomys_torridus:0.0101631210,(XP_052597891.1-Chordata-Mammalia-Rodentia-Cricetidae-Peromyscus-Peromyscus_californicus:0.0058598731,(XP_052573199.1-Chordata-Mammalia-Rodentia-Cricetidae-Peromyscus-Peromyscus_californicus:0.0590395293,XP_059111581.1-Chordata-Mammalia-Rodentia-Cricetidae-Peromyscus-Peromyscus_eremicus:0.0446185748)100:0.0894313530)99:0.0044705040)99:0.0101454183,(XP_059102542.1-Chordata-Mammalia-Rodentia-Cricetidae-Peromyscus-Peromyscus_eremicus:0.0000010000,XP_006996552.2-Chordata-Mammalia-Rodentia-Cricetidae-Peromyscus-Peromyscus_maniculatus:0.0000010000)100:0.0000022384)99:0.0000022453,XP_028742655.1-Chordata-Mammalia-Rodentia-Cricetidae-Peromyscus-Peromyscus_leucopus:0.0101218551)100:0.0310177737)98:0.0000027953,OBS66651.1-Chordata-Mammalia-Rodentia-Cricetidae-Neotoma-Neotoma_lepida:0.0100884160)100:0.0101270164)76:0.0000025601,XP_021507386.1-Chordata-Mammalia-Rodentia-Muridae-Meriones-Meriones_unguiculatus:0.0101593846)98:0.0100927249,XP_044988278.1-Chordata-Mammalia-Rodentia-Dipodidae-Jaculus-Jaculus_jaculus:0.0532952440)80:0.0208097594,((((XP_023416321.1-Chordata-Mammalia-Rodentia-Caviidae-Cavia-Cavia_porcellus:0.0102939656,(XP_023559163.1-Chordata-Mammalia-Rodentia-Octodontidae-Octodon-Octodon_degus:0.0102831807,XP_012371750.1-Chordata-Mammalia-Rodentia-Octodontidae-Octodon-Octodon_degus:0.0102960460)100:0.0210528544)100:0.0102925867,XP_021111588.1-Chordata-Mammalia-Rodentia-Bathyergidae-Heterocephalus-Heterocephalus_glaber:0.0311292322)97:0.0104520848,((XP_027783763.1-Chordata-Mammalia-Rodentia-Sciuridae-Marmota-Marmota_flaviventris:0.0000021833,XP_046277769.1-Chordata-Mammalia-Rodentia-Sciuridae-Marmota-Marmota_monax:0.0102157856)100:0.0102316579,XP_026240139.1-Chordata-Mammalia-Rodentia-Sciuridae-Urocitellus-Urocitellus_parryii:0.0000027488)99:0.0102270595)35:0.0000021665,XP_013215024.1-Chordata-Mammalia-Rodentia-Sciuridae-Ictidomys-Ictidomys_tridecemlineatus:0.0000021079)35:0.0000022490)70:0.0102340711,((((XP_031305030.1-Chordata-Mammalia-Artiodactyla-Camelidae-Camelus-Camelus_dromedarius:0.0000010000,XP_036917897.1-Chordata-Mammalia-Chiroptera-Phyllostomidae-Sturnira-Sturnira_hondurensis:0.0000010000)96:0.0000022029,(XP_036095992.1-Chordata-Mammalia-Chiroptera-Molossidae-Molossus-Molossus_molossus:0.0309842710,XP_028384758.1-Chordata-Mammalia-Chiroptera-Phyllostomidae-Phyllostomus-Phyllostomus_discolor:0.0669038836)84:0.0000022434)72:0.0000022116,XP_024430811.1-Chordata-Mammalia-Chiroptera-Phyllostomidae-Desmodus-Desmodus_rotundus:0.0101950370)89:0.0000022552,(((XP_028000759.1-Chordata-Mammalia-Chiroptera-Vespertilionidae-Eptesicus-Eptesicus_fuscus:0.0000010000,XP_023607841.1-Chordata-Mammalia-Chiroptera-Vespertilionidae-Myotis-Myotis_lucifugus:0.0000010000)100:0.0000021775,XP_059554620.1-Chordata-Mammalia-Chiroptera-Vespertilionidae-Myotis-Myotis_daubentonii:0.0102722000)99:0.0000022583,(XP_036279734.1-Chordata-Mammalia-Chiroptera-Vespertilionidae-Pipistrellus-Pipistrellus_kuhlii:0.0000026639,CAK6435418.1-Chordata-Mammalia-Chiroptera-Vespertilionidae-Pipistrellus-Pipistrellus_nathusii:0.0409932151)100:0.0101619454)100:0.0206169419)3:0.0102270112)1:0.0000020506)1:0.0000022680,XP_003980889.2-Chordata-Mammalia-Carnivora-Felidae-Felis-Felis_catus:0.0000020631)1:0.0000029087,((XP_062941725.1-Chordata-Mammalia-Dermoptera-Cynocephalidae-Cynocephalus-Cynocephalus_volans:0.0204847361,XP_032952320.1-Chordata-Mammalia-Chiroptera-Rhinolophidae-Rhinolophus-Rhinolophus_ferrumequinum:0.0000027820)96:0.0103323120,XP_054424312.1-Chordata-Mammalia-Chiroptera-Mormoopidae-Pteronotus-Pteronotus_mesoamericanus:0.0102393523)1:0.0000026573)74:0.0102342209,(((KAF0878670.1-Chordata-Mammalia-Carnivora-Hyaenidae-Crocuta-Crocuta_crocuta:0.0000022411,(XP_016021820.2-Chordata-Mammalia-Chiroptera-Pteropodidae-Rousettus-Rousettus_aegyptiacus:0.0000022161,KAF6448816.1-Chordata-Mammalia-Chiroptera-Pteropodidae-Rousettus-Rousettus_aegyptiacus:0.0000027058)100:0.0416992373)15:0.0000022612,XP_057562783.1-Chordata-Mammalia-Artiodactyla-Hippopotamidae-Hippopotamus-Hippopotamus_amphibius:0.0206005119)6:0.0000024084,((XP_033623051.1-Chordata-Mammalia-Rodentia-Bathyergidae-Fukomys-Fukomys_damarensis:0.0310829097,(XP_057589425.1-Chordata-Mammalia-Artiodactyla-Hippopotamidae-Hippopotamus-Hippopotamus_amphibius:0.0000021091,XP_057589434.1-Chordata-Mammalia-Artiodactyla-Hippopotamidae-Hippopotamus-Hippopotamus_amphibius:0.0000020431)100:0.0000021904)76:0.0102145229,(XP_042636653.1-Chordata-Mammalia-Tubulidentata-Orycteropodidae-Orycteropus-Orycteropus_afer:0.0313006597,(((XP_047634782.1-Chordata-Mammalia-Artiodactyla-Suidae-Phacochoerus-Phacochoerus_africanus:0.0100420566,XP_020940820.1-Chordata-Mammalia-Artiodactyla-Suidae-Sus-Sus_scrofa:0.0000026756)100:0.0205288036,(XP_024896336.1-Chordata-Mammalia-Chiroptera-Pteropodidae-Pteropus-Pteropus_alecto:0.0000022524,XP_039692240.1-Chordata-Mammalia-Chiroptera-Pteropodidae-Pteropus-Pteropus_giganteus:0.0000022529)100:0.0418590142)34:0.0000022042,((XP_024896335.1-Chordata-Mammalia-Chiroptera-Pteropodidae-Pteropus-Pteropus_alecto:0.0000000000,XP_023380280.1-Chordata-Mammalia-Chiroptera-Pteropodidae-Pteropus-Pteropus_vampyrus:0.0000000000):0.0000010000,XP_039692239.1-Chordata-Mammalia-Chiroptera-Pteropodidae-Pteropus-Pteropus_giganteus:0.0000010000)100:0.0000024510)56:0.0000020588)26:0.0102532838)5:0.0000022468)7:0.0000022281)59:0.0102529292,(XP_042548165.1-Chordata-Mammalia-Rodentia-Heteromyidae-Dipodomys-Dipodomys_spectabilis:0.0331486396,XP_048187335.1-Chordata-Mammalia-Rodentia-Heteromyidae-Perognathus-Perognathus_longimembris:0.0106061965)92:0.0402721169)58:0.0000020002,XP_045406944.1-Chordata-Mammalia-Primates-Lemuridae-Lemur-Lemur_catta:0.0000022505)32:0.0000022512,(((((XP_058398042.1-Chordata-Mammalia-Perissodactyla-Rhinocerotidae-Diceros-Diceros_bicornis:0.0102859715,(XP_053422466.1-Chordata-Mammalia-Primates-Lorisidae-Nycticebus-Nycticebus_coucang:0.0102506507,XP_003782177.1-Chordata-Mammalia-Primates-Galagidae-Otolemur-Otolemur_garnettii:0.0000024816)100:0.0207747134)13:0.0000023351,((((((((XP_043842175.1-Chordata-Mammalia-Microbiotheria-Microbiotheriidae-Dromiciops-Dromiciops_gliroides:0.0305138680,XP_068960475.1-Chordata-Mammalia-Diprotodontia-Petauridae-Petaurus-Petaurus_breviceps:0.0100518376)52:0.0000022810,XP_020860886.1-Chordata-Mammalia-Diprotodontia-Phascolarctidae-Phascolarctos-Phascolarctos_cinereus:0.0000010000)52:0.0000026123,(XP_027697337.1-Chordata-Mammalia-Diprotodontia-Vombatidae-Vombatus-Vombatus_ursinus:0.0203546019,XP_027697330.1-Chordata-Mammalia-Diprotodontia-Vombatidae-Vombatus-Vombatus_ursinus:0.0000020408)100:0.0100669083)98:0.0114131240,XP_023360804.1-Chordata-Mammalia-Dasyuromorphia-Dasyuridae-Sarcophilus-Sarcophilus_harrisii:0.0199179594)100:0.0300844234,(XP_044520487.1-Chordata-Mammalia-Didelphimorphia-Didelphidae-Gracilinanus-Gracilinanus_agilis:0.0000025040,(XP_056667379.1-Chordata-Mammalia-Didelphimorphia-Didelphidae-Monodelphis-Monodelphis_domestica:0.0000020248,XP_056667378.1-Chordata-Mammalia-Didelphimorphia-Didelphidae-Monodelphis-Monodelphis_domestica:0.0518696476)100:0.0201811656)97:0.0000022271)100:0.0100724304,XP_044522967.1-Chordata-Mammalia-Didelphimorphia-Didelphidae-Gracilinanus-Gracilinanus_agilis:0.0207378766)100:0.0921752528,(XP_028909011.1-Chordata-Mammalia-Monotremata-Ornithorhynchidae-Ornithorhynchus-Ornithorhynchus_anatinus:0.0209987994,XP_038626947.1-Chordata-Mammalia-Monotremata-Tachyglossidae-Tachyglossus-Tachyglossus_aculeatus:0.0438124875)99:0.0310934913)99:0.0719472622,(XP_032013989.2-Chordata-Mammalia-Primates-Hylobatidae-Hylobates-Hylobates_moloch:0.0102439831,(XP_049643308.1-Chordata-Mammalia-Eulipotyphla-Soricidae-Suncus-Suncus_etruscus:0.0000022227,XP_049622729.1-Chordata-Mammalia-Eulipotyphla-Soricidae-Suncus-Suncus_etruscus:0.0315156548)99:0.0101540537)99:0.0102499903)21:0.0000022504)8:0.0000022718,XP_027630633.1-Chordata-Mammalia-Scandentia-Tupaiidae-Tupaia-Tupaia_chinensis:0.0000020641)8:0.0000022718,(XP_060035325.1-Chordata-Mammalia-Eulipotyphla-Erinaceidae-Erinaceus-Erinaceus_europaeus:0.0429266817,XP_037365046.1-Chordata-Mammalia-Eulipotyphla-Talpidae-Talpa-Talpa_occidentalis:0.0000022463)98:0.0102112610)16:0.0000028212,XP_054997301.1-Chordata-Mammalia-Eulipotyphla-Soricidae-Sorex-Sorex_araneus:0.0102433775)72:0.0102453595)93:0.0103781329,((XP_062045007.1-Chordata-Mammalia-Lagomorpha-Leporidae-Lepus-Lepus_europaeus:0.0000026868,XP_051700261.1-Chordata-Mammalia-Lagomorpha-Leporidae-Oryctolagus-Oryctolagus_cuniculus:0.0303044077)97:0.0202783649,(XP_040830547.1-Chordata-Mammalia-Lagomorpha-Ochotonidae-Ochotona-Ochotona_curzoniae:0.0101236707,XP_036352962.1-Chordata-Mammalia-Lagomorpha-Ochotonidae-Ochotona-Ochotona_princeps:0.0000021464)100:0.0204724963)100:0.0311100098)96:0.0101934254,NP_001420585.1-Chordata-Mammalia-Perissodactyla-Equidae-Equus-Equus_caballus:0.0000029210)100:0.0647712820,(((XP_053574570.1-Chordata-Amphibia-Anura-Bombinatoridae-Bombina-Bombina_bombina:0.0442831934,((XP_018111749.2-Chordata-Amphibia-Anura-Pipidae-Xenopus-Xenopus_laevis:0.0000021516,OCT87902.1-Chordata-Amphibia-Anura-Pipidae-Xenopus-Xenopus_laevis:0.0544688405)100:0.0222598573,XP_004912819.1-Chordata-Amphibia-Anura-Pipidae-Xenopus-Xenopus_tropicalis:0.0085737066)100:0.0855142547)82:0.0108991773,((((((((XP_040297854.1-Chordata-Amphibia-Anura-Bufonidae-Bufo-Bufo_bufo:0.0000024326,XP_044133761.1-Chordata-Amphibia-Anura-Bufonidae-Bufo-Bufo_gargarizans:0.0104258465)100:0.0314094019,CAK8622255.1-Chordata-Amphibia-Anura-Bufonidae-Bufotes-Bufotes_viridis:0.0000026149)100:0.0600737432,XP_066446785.1-Chordata-Amphibia-Anura-Eleutherodactylidae-Eleutherodactylus-Eleutherodactylus_coqui:0.0849161905)81:0.0162162610,XP_056372684.1-Chordata-Amphibia-Anura-Hylidae-Hyla-Hyla_sarda:0.0319837335)91:0.0138517948,CAJ0936745.1-Chordata-Amphibia-Anura-Dendrobatidae-Ranitomeya-Ranitomeya_imitator:0.0497831545)100:0.0347392784,((XP_068133914.1-Chordata-Amphibia-Anura-Hyperoliidae-Hyperolius-Hyperolius_riggenbachi:0.1786491583,DBA30704.1-Chordata-Amphibia-Anura-Pyxicephalidae-Pyxicephalus-Pyxicephalus_adspersus:0.0864374443)100:0.0075959578,(XP_040200746.1-Chordata-Amphibia-Anura-Ranidae-Rana-Rana_temporaria:0.0492292202,CAI9619834.1-Chordata-Amphibia-Anura-Ranidae-Staurois-Staurois_parvus:0.0107544544)100:0.0250367192)100:0.0238848986)100:0.0329823785,((CAH2275846.1-Chordata-Amphibia-Anura-Pelobatidae-Pelobates-Pelobates_cultripes:0.0099305119,XP_063304129.1-Chordata-Amphibia-Anura-Pelobatidae-Pelobates-Pelobates_fuscus:0.0104877484)100:0.0520128448,XP_053318756.1-Chordata-Amphibia-Anura-Pelobatidae-Spea-Spea_bombifrons:0.0641695295)12:0.0133900787)14:0.0066140186,(XP_063784841.1-Chordata-Amphibia-Anura-Myobatrachidae-Pseudophryne-Pseudophryne_corroboree:0.0464278882,XP_063784842.1-Chordata-Amphibia-Anura-Myobatrachidae-Pseudophryne-Pseudophryne_corroboree:0.0090526691)100:0.0762512535)98:0.0274471749)84:0.0258698866,(((XP_033783585.1-Chordata-Amphibia-Gymnophiona-Dermophiidae-Geotrypetes-Geotrypetes_seraphini:0.0859786682,XP_030067408.1-Chordata-Amphibia-Gymnophiona-Siphonopidae-Microcaecilia-Microcaecilia_unicolor:0.0436209060)100:0.0860061162,XP_029439512.1-Chordata-Amphibia-Gymnophiona-Rhinatrematidae-Rhinatrema-Rhinatrema_bivittatum:0.0619206439)100:0.0684337993,XP_069055487.1-Chordata-Amphibia-Caudata-Salamandridae-Pleurodeles-Pleurodeles_waltl:0.0566993747)99:0.0332230578)100:0.0515756172)99:0.0274615401,((((((XP_027677447.1-Chordata-Testudines-Cheloniidae-Chelonia-Chelonia_mydas:0.0101112164,XP_032657625.1-Chordata-Testudines-Testudinidae-Chelonoidis-Chelonoidis_abingdonii:0.0201459863)47:0.0000020512,XP_023962889.1-Chordata-Testudines-Emydidae-Chrysemys-Chrysemys_picta:0.0000010000)46:0.0000022204,XP_023962890.1-Chordata-Testudines-Emydidae-Chrysemys-Chrysemys_picta:0.0110851294)50:0.0000020151,((XP_044883388.1-Chordata-Testudines-Geoemydidae-Mauremys-Mauremys_mutica:0.0000010000,XP_039340577.1-Chordata-Testudines-Geoemydidae-Mauremys-Mauremys_reevesii:0.0000010000)100:0.0311332235,XP_006110421.2-Chordata-Testudines-Trionychidae-Pelodiscus-Pelodiscus_sinensis:0.0310956018)93:0.0095012354)96:0.0091697615,(XP_030428210.1-Chordata-Testudines-Testudinidae-Gopherus-Gopherus_evgoodei:0.0000029831,XP_050819520.1-Chordata-Testudines-Testudinidae-Gopherus-Gopherus_flavomarginatus:0.0000020963)98:0.0015409541)99:0.0375946614,XP_067422982.1-Chordata-Testudines-Chelidae-Emydura-Emydura_macquarii:0.0127726890)100:0.0526480674)93:0.0032662741)93:0.0198266477)78:0.0000020915,(XP_014462057.3-Chordata-Crocodylia-Alligatoridae-Alligator-Alligator_mississippiensis:0.0000024717,XP_059589377.1-Chordata-Crocodylia-Alligatoridae-Alligator-Alligator_mississippiensis:0.0406673088)100:0.0723033357)100:0.1558881735,((((((XP_032885669.1-Chordata-Chondrichthyes-Rajiformes-Rajidae-Amblyraja-Amblyraja_radiata:0.0100773396,XP_055498782.1-Chordata-Chondrichthyes-Rajiformes-Rajidae-Leucoraja-Leucoraja_erinaceus:0.0000029413)99:0.0201849737,((XP_041049452.1-Chordata-Chondrichthyes-Lamniformes-Alopiidae-Carcharodon-Carcharodon_carcharias:0.0000022341,((((XP_043559022.1-Chordata-Chondrichthyes-Orectolobiformes-Hemiscylliidae-Chiloscyllium-Chiloscyllium_plagiosum:0.0110354162,XP_067900170.1-Chordata-Chondrichthyes-Heterodontiformes-Heterodontidae-Heterodontus-Heterodontus_francisci:0.0818573699)30:0.0444247708,GCC37937.1-Chordata-Chondrichthyes-Orectolobiformes-Hemiscylliidae-Chiloscyllium-Chiloscyllium_punctatum:0.0000022215)29:0.0100110906,XP_060693413.1-Chordata-Chondrichthyes-Orectolobiformes-Hemiscylliidae-Hemiscyllium-Hemiscyllium_ocellatum:0.0000021076)29:0.0101152680,((XP_059846636.1-Chordata-Chondrichthyes-Myliobatiformes-Dasyatidae-Hypanus-Hypanus_sabinus:0.0100539750,XP_062909094.1-Chordata-Chondrichthyes-Myliobatiformes-Myliobatidae-Mobula-Mobula_hypostoma:0.0000021370)97:0.0205122174,(XP_048459863.1-Chordata-Chondrichthyes-Orectolobiformes-Rhincodontidae-Rhincodon-Rhincodon_typus:0.0518252025,XP_059506532.1-Chordata-Chondrichthyes-Orectolobiformes-Stegostomatidae-Stegostoma-Stegostoma_tigrinum:0.0101870635)100:0.0306635746)98:0.0096907800)30:0.0202261250)98:0.0201955767,XP_051869788.1-Chordata-Chondrichthyes-Rhinopristiformes-Pristidae-Pristis-Pristis_pectinata:0.0000021072)99:0.0202006394)96:0.0000020521,XP_067852101.1-Chordata-Chondrichthyes-Hexanchiformes-Hexanchidae-Heptranchias-Heptranchias_perlo:0.0722925202)85:0.0099963529,GCB79606.1-Chordata-Chondrichthyes-Carcharhiniformes-Scyliorhinidae-Scyliorhinus-Scyliorhinus_torazame:0.0107011462)85:0.0101798361,XP_038652195.1-Chordata-Chondrichthyes-Carcharhiniformes-Scyliorhinidae-Scyliorhinus-Scyliorhinus_canicula:0.0000026911)91:0.0515897408,XP_042196100.1-Chordata-Chondrichthyes-Chimaeriformes-Callorhinchidae-Callorhinchus-Callorhinchus_milii:0.1349274395)97:0.0515938416)68:0.0159938408,XP_043924953.1-Chordata-Ceratodontiformes-Protopteridae-Protopterus-Protopterus_annectens:0.1427541900)67:0.0127616264,XP_014350986.1-Chordata-Coelacanthiformes-Coelacanthidae-Latimeria-Latimeria_chalumnae:0.0884716137)95:0.0231919758)99:0.0216648142,(XP_066572892.1-Chordata-Actinopteri-Amiiformes-Amiidae-Amia-Amia_calva:0.0643537448,XP_069052208.1-Chordata-Actinopteri-Semionotiformes-Lepisosteidae-Lepisosteus-Lepisosteus_oculatus:0.0598078801)98:0.0200888606)99:0.0142648416,(((XP_035267355.1-Chordata-Actinopteri-Anguilliformes-Anguillidae-Anguilla-Anguilla_anguilla:0.0000021128,XP_035267354.1-Chordata-Actinopteri-Anguilliformes-Anguillidae-Anguilla-Anguilla_anguilla:0.0209703198)100:0.0378472556,KAJ8337565.1-Chordata-Actinopteri-Anguilliformes-Synaphobranchidae-Synaphobranchus-Synaphobranchus_kaupii:0.0385242496)95:0.0237323771,XP_061092339.1-Chordata-Actinopteri-Anguilliformes-Congridae-Conger-Conger_conger:0.0502684134)93:0.0268237673)90:0.0399315779,((((XP_048850806.1-Chordata-Actinopteri-Osteoglossiformes-Mormyridae-Brienomyrus-Brienomyrus_brachyistius:0.0307239708,XP_048850807.1-Chordata-Actinopteri-Osteoglossiformes-Mormyridae-Brienomyrus-Brienomyrus_brachyistius:0.0000024421)100:0.0125052000,XP_023680463.1-Chordata-Actinopteri-Osteoglossiformes-Mormyridae-Paramormyrops-Paramormyrops_kingsleyae:0.0384892310)100:0.1261623504,(XP_029107340.1-Chordata-Actinopteri-Osteoglossiformes-Osteoglossidae-Scleropages-Scleropages_formosus:0.0000027260,KPP57205.1-Chordata-Actinopteri-Osteoglossiformes-Osteoglossidae-Scleropages-Scleropages_formosus:0.0000026822)100:0.1217106179)98:0.0480774212,KAJ8254664.1-Chordata-Actinopteri-Anguilliformes-Muraenidae-Gymnothorax-Gymnothorax_javanicus:0.0734881393)14:0.0000027319)39:0.0103328815,KAI1898464.1-Chordata-Actinopteri-Albuliformes-Albulidae-Albula-Albula_goreensis:0.0102278008)39:0.0069690043,(KAG7465189.1-Chordata-Actinopteri-Elopiformes-Megalopidae-Megalops-Megalops_atlanticus:0.0101791297,XP_036404373.1-Chordata-Actinopteri-Elopiformes-Megalopidae-Megalops-Megalops_cyprinoides:0.0205030689)100:0.0591647843)31:0.0000024200,KAJ8405474.1-Chordata-Actinopteri-Notacanthiformes-Halosauridae-Aldrovandia-Aldrovandia_affinis:0.0817872650)62:0.0362159094,(((((KAI1902957.1-Chordata-Actinopteri-Albuliformes-Albulidae-Albula-Albula_goreensis:0.0624896136,((((XP_035288944.1-Chordata-Actinopteri-Anguilliformes-Anguillidae-Anguilla-Anguilla_anguilla:0.0227916670,XP_035288945.1-Chordata-Actinopteri-Anguilliformes-Anguillidae-Anguilla-Anguilla_anguilla:0.0000010000)100:0.0000027689,XP_035288943.1-Chordata-Actinopteri-Anguilliformes-Anguillidae-Anguilla-Anguilla_anguilla:0.0000027339)100:0.0099795566,((XP_061104214.1-Chordata-Actinopteri-Anguilliformes-Congridae-Conger-Conger_conger:0.0462239839,XP_061104213.1-Chordata-Actinopteri-Anguilliformes-Congridae-Conger-Conger_conger:0.0000021975)100:0.0795538020,KAJ8266018.1-Chordata-Actinopteri-Anguilliformes-Muraenidae-Gymnothorax-Gymnothorax_javanicus:0.1681463255)98:0.0403509761)98:0.0108007080,KAJ8348155.1-Chordata-Actinopteri-Anguilliformes-Synaphobranchidae-Synaphobranchus-Synaphobranchus_kaupii:0.0336377754)98:0.0344500174)99:0.0660019547,KAJ8405761.1-Chordata-Actinopteri-Notacanthiformes-Halosauridae-Aldrovandia-Aldrovandia_affinis:0.1260227579)100:0.0645610169,(KAG7484547.1-Chordata-Actinopteri-Elopiformes-Megalopidae-Megalops-Megalops_atlanticus:0.0000023478,XP_036380889.1-Chordata-Actinopteri-Elopiformes-Megalopidae-Megalops-Megalops_cyprinoides:0.0623977368)100:0.1621556642)100:0.1151495535,(((((XP_041949608.1-Chordata-Actinopteri-Clupeiformes-Clupeidae-Alosa-Alosa_sapidissima:0.0511215955,XP_031427224.1-Chordata-Actinopteri-Clupeiformes-Clupeidae-Clupea-Clupea_harengus:0.0523404623)99:0.0123165249,XP_062391636.1-Chordata-Actinopteri-Clupeiformes-Clupeidae-Sardina-Sardina_pilchardus:0.0196153283)99:0.0332595667,(KAL2095217.1-Chordata-Actinopteri-Clupeiformes-Engraulidae-Coilia-Coilia_grayii:0.0593104312,XP_063059906.1-Chordata-Actinopteri-Clupeiformes-Engraulidae-Engraulis-Engraulis_encrasicolus:0.0722001065)100:0.0394047015)99:0.0581571018,XP_028840213.1-Chordata-Actinopteri-Clupeiformes-Denticipitidae-Denticeps-Denticeps_clupeoides:0.2630249383)100:0.0356343246,((((((((KAF4077256.1-Chordata-Actinopteri-Siluriformes-Ictaluridae-Ameiurus-Ameiurus_melas:0.0104810999,(XP_053504604.1-Chordata-Actinopteri-Siluriformes-Ictaluridae-Ictalurus-Ictalurus_furcatus:0.0000022174,XP_047017723.1-Chordata-Actinopteri-Siluriformes-Ictaluridae-Ictalurus-Ictalurus_punctatus:0.0208223458)100:0.0104095171)100:0.0422904778,(XP_060792379.1-Chordata-Actinopteri-Siluriformes-Ariidae-Neoarius-Neoarius_graeffei:0.0511115195,XP_062867676.1-Chordata-Actinopteri-Siluriformes-Trichomycteridae-Trichomycterus-Trichomycterus_rosablanca:0.1288796162)61:0.0120160100)63:0.0129664392,XP_046724261.1-Chordata-Actinopteri-Siluriformes-Siluridae-Silurus-Silurus_meridionalis:0.0856789658)73:0.0175282607,(((XP_053334769.1-Chordata-Actinopteri-Siluriformes-Clariidae-Clarias-Clarias_gariepinus:0.1106270917,XP_058270660.1-Chordata-Actinopteri-Siluriformes-Bagridae-Hemibagrus-Hemibagrus_wyckioides:0.0000021730)96:0.0199566764,KAK3524017.1-Chordata-Actinopteri-Siluriformes-Bagridae-Hemibagrus-Hemibagrus_guttatus:0.0518537030)95:0.0202571720,((XP_027009152.1-Chordata-Actinopteri-Siluriformes-Bagridae-Tachysurus-Tachysurus_fulvidraco:0.0099372877,GAA6093926.1-Chordata-Actinopteri-Siluriformes-Bagridae-Tachysurus-Tachysurus_ichikawai:0.0207872173)62:0.0000023447,XP_060747472.1-Chordata-Actinopteri-Siluriformes-Bagridae-Tachysurus-Tachysurus_vachellii:0.0299191178)100:0.0299316125)59:0.0000020492)33:0.0050861346,((MCI4386397.1-Chordata-Actinopteri-Siluriformes-Pangasiidae-Pangasianodon-Pangasianodon_gigas:0.0096556971,XP_026794539.1-Chordata-Actinopteri-Siluriformes-Pangasiidae-Pangasianodon-Pangasianodon_hypophthalmus:0.0000021625)100:0.0298008342,MCJ8740625.1-Chordata-Actinopteri-Siluriformes-Pangasiidae-Pangasius-Pangasius_djambal:0.0293858825)100:0.0368689140)91:0.0464372929,((XP_007259621.1-Chordata-Actinopteri-Characiformes-Characidae-Astyanax-Astyanax_mexicanus:0.0608000204,(XP_036444872.1-Chordata-Actinopteri-Characiformes-Serrasalmidae-Colossoma-Colossoma_macropomum:0.0000024144,XP_037401657.1-Chordata-Actinopteri-Characiformes-Serrasalmidae-Pygocentrus-Pygocentrus_nattereri:0.0101295802)100:0.0192865222)100:0.0387764695,XP_066501756.1-Chordata-Actinopteri-Characiformes-Erythrinidae-Hoplias-Hoplias_malabaricus:0.1446719269)74:0.0212311300)100:0.0436564909,(XP_026855883.2-Chordata-Actinopteri-Gymnotiformes-Gymnotidae-Electrophorus-Electrophorus_electricus:0.0096657492,KAK1788120.1-Chordata-Actinopteri-Gymnotiformes-Gymnotidae-Electrophorus-Electrophorus_voltai:0.0102331543)100:0.1720799655)100:0.0617470267,((((((((((ROL40929.1-Chordata-Actinopteri-Cypriniformes-Xenocyprididae-Anabarilius-Anabarilius_grahami:0.0000010000,XP_051734457.1-Chordata-Actinopteri-Cypriniformes-Xenocyprididae-Ctenopharyngodon-Ctenopharyngodon_idella:0.0000025428)99:0.0000024984,(((((XDV39018.1-Chordata-Actinopteri-Cypriniformes-Leuciscidae-Leuciscus-Leuciscus_waleckii:0.0205118359,XP_048022729.1-Chordata-Actinopteri-Cypriniformes-Xenocyprididae-Megalobrama-Megalobrama_amblycephala:0.0205939619)90:0.0199071107,XP_039549869.1-Chordata-Actinopteri-Cypriniformes-Leuciscidae-Pimephales-Pimephales_promelas:0.0202143181)80:0.0000027490,XP_056118115.1-Chordata-Actinopteri-Cypriniformes-Leuciscidae-Rhinichthys-Rhinichthys_klamathensis:0.0000026494)97:0.0409009364,(XP_039549870.1-Chordata-Actinopteri-Cypriniformes-Leuciscidae-Pimephales-Pimephales_promelas:0.0203725413,XP_056118116.1-Chordata-Actinopteri-Cypriniformes-Leuciscidae-Rhinichthys-Rhinichthys_klamathensis:0.0000023322)96:0.0000024957)87:0.0097233336,KAK7130855.1-Chordata-Actinopteri-Cypriniformes-Leuciscidae-Phoxinus-Phoxinus_phoxinus:0.0208348729)98:0.0202010880)97:0.0100013456,(NP_001373324.1-Chordata-Actinopteri-Cypriniformes-Danionidae-Danio-Danio_rerio:0.0306476663,XP_048022730.1-Chordata-Actinopteri-Cypriniformes-Xenocyprididae-Megalobrama-Megalobrama_amblycephala:0.0000022397)95:0.0000022208)96:0.0099304107,XP_067280293.1-Chordata-Actinopteri-Cypriniformes-Gobionidae-Pseudorasbora-Pseudorasbora_parva:0.0204622239)93:0.0095081008,((((((XP_026090248.1-Chordata-Actinopteri-Cypriniformes-Cyprinidae-Carassius-Carassius_auratus:0.0101189933,XP_059397802.1-Chordata-Actinopteri-Cypriniformes-Cyprinidae-Carassius-Carassius_carassius:0.0202680096)100:0.0203352598,XP_042566994.1-Chordata-Actinopteri-Cypriniformes-Cyprinidae-Cyprinus-Cyprinus_carpio:0.0100503845)94:0.0098446837,(XP_058613794.1-Chordata-Actinopteri-Cypriniformes-Cyprinidae-Onychostoma-Onychostoma_macrolepis:0.0304750586,XP_058613795.1-Chordata-Actinopteri-Cypriniformes-Cyprinidae-Onychostoma-Onychostoma_macrolepis:0.0000022196)94:0.0198586370)7:0.0000022208,KTG36875.1-Chordata-Actinopteri-Cypriniformes-Cyprinidae-Cyprinus-Cyprinus_carpio:0.0000010000)6:0.0000021532,(KAK2872907.1-Chordata-Actinopteri-Cypriniformes-Cyprinidae-Cirrhinus-Cirrhinus_molitorella:0.0202524407,(XP_043077576.1-Chordata-Actinopteri-Cypriniformes-Cyprinidae-Puntigrus-Puntigrus_tetrazona:0.0302958342,XP_043077577.1-Chordata-Actinopteri-Cypriniformes-Cyprinidae-Puntigrus-Puntigrus_tetrazona:0.0000022018)94:0.0099525562)92:0.0100121961)11:0.0000022066,((XP_026051557.1-Chordata-Actinopteri-Cypriniformes-Cyprinidae-Carassius-Carassius_auratus:0.0000021900,XP_059382623.1-Chordata-Actinopteri-Cypriniformes-Cyprinidae-Carassius-Carassius_carassius:0.0104378309)99:0.0000020341,(XP_050948266.1-Chordata-Actinopteri-Cypriniformes-Cyprinidae-Labeo-Labeo_rohita:0.0300538522,XP_050948268.1-Chordata-Actinopteri-Cypriniformes-Cyprinidae-Labeo-Labeo_rohita:0.0000022308)100:0.0198593797)99:0.0098855014)94:0.0202230477)94:0.0347406432,(XP_030639243.1-Chordata-Actinopteri-Gonorynchiformes-Chanidae-Chanos-Chanos_chanos:0.2211779392,((XP_055036250.1-Chordata-Actinopteri-Cypriniformes-Cobitidae-Misgurnus-Misgurnus_anguillicaudatus:0.0000021668,XP_055036252.1-Chordata-Actinopteri-Cypriniformes-Cobitidae-Misgurnus-Misgurnus_anguillicaudatus:0.0000023638)100:0.0313916515,(XP_065143572.1-Chordata-Actinopteri-Cypriniformes-Cobitidae-Paramisgurnus-Paramisgurnus_dabryanus:0.0000010000,XP_065143571.1-Chordata-Actinopteri-Cypriniformes-Cobitidae-Paramisgurnus-Paramisgurnus_dabryanus:0.0000021474)100:0.0200229570)100:0.0365655811)86:0.0140447548)86:0.0279651268,(XP_051960729.1-Chordata-Actinopteri-Cypriniformes-Catostomidae-Xyrauchen-Xyrauchen_texanus:0.0000021861,XP_051960728.1-Chordata-Actinopteri-Cypriniformes-Catostomidae-Xyrauchen-Xyrauchen_texanus:0.0000010000)100:0.0305328883)78:0.0000028719,((((XP_056586781.1-Chordata-Actinopteri-Cypriniformes-Nemacheilidae-Triplophysa-Triplophysa_dalaica:0.0000027191,KAA0720274.1-Chordata-Actinopteri-Cypriniformes-Nemacheilidae-Triplophysa-Triplophysa_tibetana:0.0205673745)64:0.0414854765,(XP_057215553.1-Chordata-Actinopteri-Cypriniformes-Nemacheilidae-Triplophysa-Triplophysa_rosa:0.0000025497,KAI7796409.1-Chordata-Actinopteri-Cypriniformes-Nemacheilidae-Triplophysa-Triplophysa_rosa:0.0000028434)99:0.0000027014)89:0.0476737007,XP_057215554.1-Chordata-Actinopteri-Cypriniformes-Nemacheilidae-Triplophysa-Triplophysa_rosa:0.0000026899)50:0.0000020946,XP_056586782.1-Chordata-Actinopteri-Cypriniformes-Nemacheilidae-Triplophysa-Triplophysa_dalaica:0.0419919296)100:0.0227970839)87:0.0205181831,(XP_051534402.1-Chordata-Actinopteri-Cypriniformes-Catostomidae-Myxocyprinus-Myxocyprinus_asiaticus:0.0249162988,(XP_051536086.1-Chordata-Actinopteri-Cypriniformes-Catostomidae-Myxocyprinus-Myxocyprinus_asiaticus:0.0000023453,XP_051955581.1-Chordata-Actinopteri-Cypriniformes-Catostomidae-Xyrauchen-Xyrauchen_texanus:0.0415051229)100:0.0311142611)100:0.0257959101)87:0.0053742626,TRY98382.1-Chordata-Actinopteri-Cypriniformes-Danionidae-Danionella-Danionella_cerebrum:0.2243100703)99:0.0505521604)99:0.0362647630)99:0.0423024741)81:0.0358610537,((XP_048884232.1-Chordata-Actinopteri-Osteoglossiformes-Mormyridae-Brienomyrus-Brienomyrus_brachyistius:0.0479932469,XP_023689651.1-Chordata-Actinopteri-Osteoglossiformes-Mormyridae-Paramormyrops-Paramormyrops_kingsleyae:0.0165846136)100:0.0815386378,(KPP77071.1-Chordata-Actinopteri-Osteoglossiformes-Osteoglossidae-Scleropages-Scleropages_formosus:0.0000023651,XP_029113295.1-Chordata-Actinopteri-Osteoglossiformes-Osteoglossidae-Scleropages-Scleropages_formosus:0.0000020725)100:0.0778489472)100:0.0274336333)80:0.0205410191)71:0.0381840318)93:0.0286537265,(XP_030621642.1-Chordata-Actinopteri-Gonorynchiformes-Chanidae-Chanos-Chanos_chanos:0.0521120780,(((XP_031424841.1-Chordata-Actinopteri-Clupeiformes-Clupeidae-Clupea-Clupea_harengus:0.0000022252,XP_042561362.1-Chordata-Actinopteri-Clupeiformes-Clupeidae-Clupea-Clupea_harengus:0.0100572361)100:0.0931910940,((KAL2088689.1-Chordata-Actinopteri-Clupeiformes-Engraulidae-Coilia-Coilia_grayii:0.0752289068,XP_063048976.1-Chordata-Actinopteri-Clupeiformes-Engraulidae-Engraulis-Engraulis_encrasicolus:0.1263399523)100:0.0327273096,XP_062404929.1-Chordata-Actinopteri-Clupeiformes-Clupeidae-Sardina-Sardina_pilchardus:0.0403006256)90:0.0202426639)100:0.0908179519,XP_028816616.1-Chordata-Actinopteri-Clupeiformes-Denticipitidae-Denticeps-Denticeps_clupeoides:0.1030127035)100:0.0615352234)71:0.0211949989)91:0.0301359916,(((((((KAF4081133.1-Chordata-Actinopteri-Siluriformes-Ictaluridae-Ameiurus-Ameiurus_melas:0.0000021944,(XP_053498109.1-Chordata-Actinopteri-Siluriformes-Ictaluridae-Ictalurus-Ictalurus_furcatus:0.0000023326,XP_047015722.1-Chordata-Actinopteri-Siluriformes-Ictaluridae-Ictalurus-Ictalurus_punctatus:0.0100409284)100:0.0304957516)100:0.0245431833,XP_053371045.1-Chordata-Actinopteri-Siluriformes-Clariidae-Clarias-Clarias_gariepinus:0.0528547496)87:0.0263163946,(XP_060771180.1-Chordata-Actinopteri-Siluriformes-Ariidae-Neoarius-Neoarius_graeffei:0.0201310840,MCJ8735723.1-Chordata-Actinopteri-Siluriformes-Pangasiidae-Pangasius-Pangasius_djambal:0.0099821815)94:0.0000021224)39:0.0098907265,(XP_026774458.1-Chordata-Actinopteri-Siluriformes-Pangasiidae-Pangasianodon-Pangasianodon_hypophthalmus:0.0202453964,XP_062846529.1-Chordata-Actinopteri-Siluriformes-Trichomycteridae-Trichomycterus-Trichomycterus_rosablanca:0.0731550589)22:0.0000022178)50:0.0301011991,((((((((((ROL43811.1-Chordata-Actinopteri-Cypriniformes-Xenocyprididae-Anabarilius-Anabarilius_grahami:0.0098759921,((XP_051716893.1-Chordata-Actinopteri-Cypriniformes-Xenocyprididae-Ctenopharyngodon-Ctenopharyngodon_idella:0.0098943143,(XP_056327823.1-Chordata-Actinopteri-Cypriniformes-Danionidae-Danio-Danio_aesculapii:0.0000029581,XP_068069353.1-Chordata-Actinopteri-Cypriniformes-Danionidae-Danio-Danio_rerio:0.0199476400)100:0.1147361885)56:0.0000020618,XP_048058706.1-Chordata-Actinopteri-Cypriniformes-Xenocyprididae-Megalobrama-Megalobrama_amblycephala:0.0000023801)2:0.0000027505)61:0.0258567676,XP_051506492.1-Chordata-Actinopteri-Cypriniformes-Catostomidae-Myxocyprinus-Myxocyprinus_asiaticus:0.0241721751)54:0.0101426771,((((((XP_026135816.1-Chordata-Actinopteri-Cypriniformes-Cyprinidae-Carassius-Carassius_auratus:0.0000021910,XP_052430937.1-Chordata-Actinopteri-Cypriniformes-Cyprinidae-Carassius-Carassius_gibelio:0.0102217344)100:0.0205228014,XP_059372346.1-Chordata-Actinopteri-Cypriniformes-Cyprinidae-Carassius-Carassius_carassius:0.0428079943)100:0.0634179449,XP_042593861.1-Chordata-Actinopteri-Cypriniformes-Cyprinidae-Cyprinus-Cyprinus_carpio:0.0299995146)100:0.0209375754,XP_058653258.1-Chordata-Actinopteri-Cypriniformes-Cyprinidae-Onychostoma-Onychostoma_macrolepis:0.0203077694)100:0.0000026513,XP_043112987.1-Chordata-Actinopteri-Cypriniformes-Cyprinidae-Puntigrus-Puntigrus_tetrazona:0.0000024291)100:0.0209339120,((((XP_026098490.1-Chordata-Actinopteri-Cypriniformes-Cyprinidae-Carassius-Carassius_auratus:0.0000028462,XP_026098488.1-Chordata-Actinopteri-Cypriniformes-Cyprinidae-Carassius-Carassius_auratus:0.0422999391)100:0.0201361102,XP_059378056.1-Chordata-Actinopteri-Cypriniformes-Cyprinidae-Carassius-Carassius_carassius:0.0000020819)100:0.0419125559,XP_042626462.1-Chordata-Actinopteri-Cypriniformes-Cyprinidae-Cyprinus-Cyprinus_carpio:0.0931899616)98:0.0000022239,((KAL1261525.1-Chordata-Actinopteri-Cypriniformes-Cyprinidae-Cirrhinus-Cirrhinus_molitorella:0.0307543528,KAK2890743.1-Chordata-Actinopteri-Cypriniformes-Cyprinidae-Cirrhinus-Cirrhinus_molitorella:0.0099946059)100:0.0102410931,XP_050983653.1-Chordata-Actinopteri-Cypriniformes-Cyprinidae-Labeo-Labeo_rohita:0.0304785479)66:0.0192133808)2:0.0100005271)100:0.0258865004)87:0.0241324028,((XP_055034607.1-Chordata-Actinopteri-Cypriniformes-Cobitidae-Misgurnus-Misgurnus_anguillicaudatus:0.0131834347,XP_065130070.1-Chordata-Actinopteri-Cypriniformes-Cobitidae-Paramisgurnus-Paramisgurnus_dabryanus:0.0189189317)100:0.0392790596,(XP_056625501.1-Chordata-Actinopteri-Cypriniformes-Nemacheilidae-Triplophysa-Triplophysa_dalaica:0.0408747680,(KAI7789483.1-Chordata-Actinopteri-Cypriniformes-Nemacheilidae-Triplophysa-Triplophysa_rosa:0.0000022911,XP_057182626.1-Chordata-Actinopteri-Cypriniformes-Nemacheilidae-Triplophysa-Triplophysa_rosa:0.0000022287)100:0.0204940042)100:0.0206884563)93:0.0198830769)86:0.0000022061,XP_039518900.1-Chordata-Actinopteri-Cypriniformes-Leuciscidae-Pimephales-Pimephales_promelas:0.0519264503)100:0.0971798705,(KAK3526701.1-Chordata-Actinopteri-Siluriformes-Bagridae-Hemibagrus-Hemibagrus_guttatus:0.0000026840,KAK3558360.1-Chordata-Actinopteri-Siluriformes-Bagridae-Hemibagrus-Hemibagrus_guttatus:0.0305956531)97:0.0000023219)75:0.0202283352,XP_058264279.1-Chordata-Actinopteri-Siluriformes-Bagridae-Hemibagrus-Hemibagrus_wyckioides:0.0302767448)54:0.0102685454,GAA6078764.1-Chordata-Actinopteri-Siluriformes-Bagridae-Tachysurus-Tachysurus_ichikawai:0.0106545589)17:0.0090863811,(XP_046715179.1-Chordata-Actinopteri-Siluriformes-Siluridae-Silurus-Silurus_meridionalis:0.0000028147,KAI5100686.1-Chordata-Actinopteri-Siluriformes-Siluridae-Silurus-Silurus_meridionalis:0.0100629550)100:0.0634953466)4:0.0099186447,(XP_027020913.2-Chordata-Actinopteri-Siluriformes-Bagridae-Tachysurus-Tachysurus_fulvidraco:0.0298159027,(KAK2834264.1-Chordata-Actinopteri-Siluriformes-Bagridae-Tachysurus-Tachysurus_vachellii:0.0099660890,XP_060743167.1-Chordata-Actinopteri-Siluriformes-Bagridae-Tachysurus-Tachysurus_vachellii:0.0000023246)100:0.0418707007)73:0.0101195926)12:0.0106648265)81:0.0279069177,(XP_049330786.1-Chordata-Actinopteri-Characiformes-Characidae-Astyanax-Astyanax_mexicanus:0.0521403270,((XP_036431548.1-Chordata-Actinopteri-Characiformes-Serrasalmidae-Colossoma-Colossoma_macropomum:0.0104000988,XP_037398618.1-Chordata-Actinopteri-Characiformes-Serrasalmidae-Pygocentrus-Pygocentrus_nattereri:0.0409601227)77:0.0147598758,XP_066525836.1-Chordata-Actinopteri-Characiformes-Erythrinidae-Hoplias-Hoplias_malabaricus:0.0599406132)100:0.0238281440)98:0.0200627717)95:0.0258583082,XP_026862995.2-Chordata-Actinopteri-Gymnotiformes-Gymnotidae-Electrophorus-Electrophorus_electricus:0.1146075493)74:0.0241600223)100:0.0900842053,XP_046899070.1-Chordata-Actinopteri-Osmeriformes-Osmeridae-Hypomesus-Hypomesus_transpacificus:0.1608903519)100:0.0808412772,(((XP_020777213.1-Chordata-Actinopteri-Gobiiformes-Gobiidae-Boleophthalmus-Boleophthalmus_pectinirostris:0.0000028469,KAJ0066955.1-Chordata-Actinopteri-Gobiiformes-Gobiidae-Boleophthalmus-Boleophthalmus_pectinirostris:0.0525086951)100:0.0098078641,(XP_033835765.1-Chordata-Actinopteri-Gobiiformes-Gobiidae-Periophthalmus-Periophthalmus_magnuspinnatus:0.0000022498,KAJ0005237.1-Chordata-Actinopteri-Gobiiformes-Gobiidae-Periophthalmus-Periophthalmus_magnuspinnatus:0.0103053297)100:0.0758744157)97:0.0207386976,((CAL9687792.1-Chordata-Actinopteri-Gobiiformes-Gobiidae-Knipowitschia-Knipowitschia_caucasica:0.0006571791,CAL9687791.1-Chordata-Actinopteri-Gobiiformes-Gobiidae-Knipowitschia-Knipowitschia_caucasica:0.0424759172)100:0.0302763787,KAK7902086.1-Chordata-Actinopteri-Gobiiformes-Gobiidae-Mugilogobius-Mugilogobius_chulae:0.0633630331)96:0.0105374411)100:0.0651059784)99:0.0224012919,XP_053730944.1-Chordata-Actinopteri-Syngnathiformes-Callionymidae-Synchiropus-Synchiropus_splendidus:0.2577270839)94:0.0089322035,XP_030011951.1-Chordata-Actinopteri-Kurtiformes-Apogonidae-Sphaeramia-Sphaeramia_orbicularis:0.0280139229)97:0.0414327153,CAG6016598.1-Chordata-Actinopteri-Atheriniformes-Atherinopsidae-Menidia-Menidia_menidia:0.1339431631)93:0.0108396678,((((((((((((((XP_036978661.1-Chordata-Actinopteri-Spariformes-Sparidae-Acanthopagrus-Acanthopagrus_latus:0.0000026364,XP_036978662.1-Chordata-Actinopteri-Spariformes-Sparidae-Acanthopagrus-Acanthopagrus_latus:0.0561908803)100:0.0537414726,XP_030297719.1-Chordata-Actinopteri-Spariformes-Sparidae-Sparus-Sparus_aurata:0.0000022054)100:0.0997401719,XP_069000464.1-Chordata-Actinopteri-Embiotocidae-Embiotoca-Embiotoca_jacksoni:0.0967080602)51:0.0091491534,((((XP_057703663.1-Chordata-Actinopteri-Syngnathiformes-Syngnathidae-Corythoichthys-Corythoichthys_intestinalis:0.0185353962,(((XP_051936640.1-Chordata-Actinopteri-Syngnathiformes-Syngnathidae-Hippocampus-Hippocampus_zosterae:0.0468343296,XP_061692733.1-Chordata-Actinopteri-Syngnathiformes-Syngnathidae-Syngnathoides-Syngnathoides_biaculeatus:0.0144109506)88:0.0197724988,((XP_037128670.1-Chordata-Actinopteri-Syngnathiformes-Syngnathidae-Syngnathus-Syngnathus_acus:0.0000021537,XP_061142079.1-Chordata-Actinopteri-Syngnathiformes-Syngnathidae-Syngnathus-Syngnathus_typhle:0.0101781211)99:0.0103458060,XP_049592320.1-Chordata-Actinopteri-Syngnathiformes-Syngnathidae-Syngnathus-Syngnathus_scovelli:0.0000020134)99:0.0188487613)99:0.0114933771,(XP_061546364.1-Phycodurus_eques:0.0000021491,XP_061646659.1-Chordata-Actinopteri-Syngnathiformes-Syngnathidae-Phyllopteryx-Phyllopteryx_taeniolatus:0.0000026295)100:0.0198744801)99:0.0158491601)100:0.0469796940,XP_057914822.1-Chordata-Actinopteri-Syngnathiformes-Syngnathidae-Doryrhamphus-Doryrhamphus_excisus:0.0000020802)99:0.0101615394,XP_054654883.1-Chordata-Actinopteri-Syngnathiformes-Syngnathidae-Dunckerocampus-Dunckerocampus_dactyliophorus:0.0201893952)74:0.0084085849,(((XP_061913762.1-Chordata-Actinopteri-Syngnathiformes-Syngnathidae-Entelurus-Entelurus_aequoreus:0.0000010000,XP_061821524.1-Chordata-Actinopteri-Syngnathiformes-Syngnathidae-Nerophis-Nerophis_lumbriciformis:0.0000010000)100:0.0000022126,XP_061821516.1-Chordata-Actinopteri-Syngnathiformes-Syngnathidae-Nerophis-Nerophis_lumbriciformis:0.0419612769)100:0.0100911594,XP_061767198.1-Chordata-Actinopteri-Syngnathiformes-Syngnathidae-Nerophis-Nerophis_ophidion:0.0000027595)100:0.0639680830)100:0.0534237143)52:0.0207552939,((XP_040929997.1-Chordata-Actinopteri-Anabantiformes-Osphronemidae-Betta-Betta_splendens:0.1153703088,XP_029963434.1-Chordata-Actinopteri-Blenniiformes-Blenniidae-Salarias-Salarias_fasciatus:0.0757554780)77:0.0061728057,XP_028324751.1-Chordata-Actinopteri-Blenniiformes-Gobiesocidae-Gouania-Gouania_willdenowi:0.1047653312)99:0.0621984784)76:0.0000022469,(((XP_054456522.1-Chordata-Actinopteri-Perciformes-Anoplopomatidae-Anoplopoma-Anoplopoma_fimbria:0.0859409517,XP_059215521.1-Chordata-Actinopteri-Perciformes-Serranidae-Centropristis-Centropristis_striata:0.0212713937)81:0.0208644712,((XP_041803620.1-Chordata-Actinopteri-Chaetodontiformes-Chaetodontidae-Chelmon-Chelmon_rostratus:0.0259640517,(((TKS85819.1-Chordata-Actinopteri-Sciaenidae-Collichthys-Collichthys_lucidus:0.0000022436,(XP_045926146.1-Chordata-Actinopteri-Centrarchiformes-Centrarchidae-Micropterus-Micropterus_dolomieu:0.0420464680,XP_038592984.1-Chordata-Actinopteri-Centrarchiformes-Centrarchidae-Micropterus-Micropterus_salmoides:0.0000021960)100:0.0530127846)82:0.0102613261,XP_027133247.1-Chordata-Actinopteri-Sciaenidae-Larimichthys-Larimichthys_crocea:0.0000029282)100:0.0206906427,(((XP_051277729.1-Chordata-Actinopteri-Moronidae-Dicentrarchus-Dicentrarchus_labrax:0.0100845390,XP_035519245.1-Chordata-Actinopteri-Moronidae-Morone-Morone_saxatilis:0.0100963647)99:0.0101494370,XP_046257941.1-Chordata-Actinopteri-Scatophagidae-Scatophagus-Scatophagus_argus:0.0305911127)90:0.0000021101,(XP_044069344.1-Chordata-Actinopteri-Centrarchiformes-Sinipercidae-Siniperca-Siniperca_chuatsi:0.0000028587,XP_044069345.1-Chordata-Actinopteri-Centrarchiformes-Sinipercidae-Siniperca-Siniperca_chuatsi:0.0419832926)100:0.0302729499)91:0.0101695238)98:0.0148700573)89:0.0103022284,(XP_033469541.1-Chordata-Actinopteri-Perciformes-Serranidae-Epinephelus-Epinephelus_lanceolatus:0.0101744177,XP_042358015.1-Chordata-Actinopteri-Perciformes-Serranidae-Plectropomus-Plectropomus_leopardus:0.0309754865)100:0.0254562960)87:0.0140830706)66:0.0126089061,(((XP_029305978.1-Chordata-Actinopteri-Perciformes-Bovichtidae-Cottoperca-Cottoperca_gobio:0.0101298128,(XP_063730400.1-Chordata-Actinopteri-Perciformes-Eleginopidae-Eleginops-Eleginops_maclovinus:0.0209880350,XP_033956783.1-Chordata-Actinopteri-Perciformes-Channichthyidae-Pseudochaenichthys-Pseudochaenichthys_georgianus:0.0100281542)100:0.0857176280)73:0.0104202596,(XP_032397250.1-Chordata-Actinopteri-Perciformes-Percidae-Etheostoma-Etheostoma_spectabile:0.0000010000,XP_028459342.1-Chordata-Actinopteri-Perciformes-Percidae-Perca-Perca_flavescens:0.0000022115)100:0.0102613214)58:0.0000022504,XP_031171952.1-Chordata-Actinopteri-Perciformes-Percidae-Sander-Sander_lucioperca:0.0000022337)53:0.0000022525)82:0.0115356075)62:0.0105067162,XP_041866478.1-Chordata-Actinopteri-Atheriniformes-Melanotaeniidae-Melanotaenia-Melanotaenia_boesemani:0.0300754950)69:0.0112800865,(((XP_030603319.1-Chordata-Actinopteri-Cichliformes-Cichlidae-Archocentrus-Archocentrus_centrarchus:0.0392549333,XP_037541833.1-Chordata-Actinopteri-Cyprinodontiformes-Rivulidae-Nematolebias-Nematolebias_whitei:0.0359328134)97:0.0176501339,((((XP_026047006.1-Chordata-Actinopteri-Cichliformes-Cichlidae-Astatotilapia-Astatotilapia_calliptera:0.0000023976,XP_023009991.2-Chordata-Actinopteri-Cichliformes-Cichlidae-Maylandia-Maylandia_zebra:0.0102174171)100:0.0000023171,(XP_020454345.1-Chordata-Actinopteri-Synbranchiformes-Synbranchidae-Monopterus-Monopterus_albus:0.1296498002,XP_015800114.1-Chordata-Actinopteri-Cyprinodontiformes-Nothobranchiidae-Nothobranchius-Nothobranchius_furzeri:0.0829960562)66:0.0253707291)66:0.0204405511,(XP_061600973.1-Chordata-Actinopteri-Beloniformes-Belonidae-Cololabis-Cololabis_saira:0.0737410833,((((XP_038137935.1-Chordata-Actinopteri-Cyprinodontiformes-Cyprinodontidae-Cyprinodon-Cyprinodon_tularosa:0.0506592943,XP_035982345.1-Chordata-Actinopteri-Cyprinodontiformes-Fundulidae-Fundulus-Fundulus_heteroclitus:0.0514179469)97:0.0000022101,XP_047207978.1-Chordata-Actinopteri-Cyprinodontiformes-Goodeidae-Girardinichthys-Girardinichthys_multiradiatus:0.0304514811)85:0.0205193164,((XP_043991506.1-Chordata-Actinopteri-Cyprinodontiformes-Poeciliidae-Gambusia-Gambusia_affinis:0.0000023101,(XP_027862294.1-Chordata-Actinopteri-Cyprinodontiformes-Poeciliidae-Xiphophorus-Xiphophorus_couchianus:0.0000021887,XP_023183551.1-Chordata-Actinopteri-Cyprinodontiformes-Poeciliidae-Xiphophorus-Xiphophorus_maculatus:0.0100264714)95:0.0100501869)90:0.0202353002,XP_054885504.1-Chordata-Actinopteri-Cyprinodontiformes-Poeciliidae-Poeciliopsis-Poeciliopsis_prolifica:0.0000025159)98:0.0202065769)97:0.0312855071,XP_029691261.1-Chordata-Actinopteri-Tetraodontiformes-Tetraodontidae-Takifugu-Takifugu_rubripes:0.0312660616)70:0.0153195761)69:0.0256200446)56:0.0000021492,XP_019222444.1-Chordata-Actinopteri-Cichliformes-Cichlidae-Oreochromis-Oreochromis_niloticus:0.0104122223)90:0.0102041615)91:0.0000028748,(XP_024865312.1-Chordata-Actinopteri-Cyprinodontiformes-Rivulidae-Kryptolebias-Kryptolebias_marmoratus:0.0208256555,XP_047459380.1-Chordata-Actinopteri-Mugiliformes-Mugilidae-Mugil-Mugil_cephalus:0.0208581588)64:0.0203894903)59:0.0308696011)11:0.0000022619,((KAF7665589.1-Chordata-Actinopteri-Ophidiiformes-Bythitidae-Lucifuga-Lucifuga_dentata:0.0383180205,(((XP_023818845.1-Chordata-Actinopteri-Beloniformes-Adrianichthyidae-Oryzias-Oryzias_latipes:0.0307122950,XP_024152989.1-Chordata-Actinopteri-Beloniformes-Adrianichthyidae-Oryzias-Oryzias_melastigma:0.0000026943)100:0.0972185646,XP_043901651.1-Chordata-Actinopteri-Pleuronectiformes-Soleidae-Solea-Solea_senegalensis:0.0567268344)97:0.0370916924,((XP_053188724.1-Chordata-Actinopteri-Scombriformes-Scombridae-Scomber-Scomber_japonicus:0.0110405340,XP_062286401.1-Chordata-Actinopteri-Scombriformes-Scombridae-Scomber-Scomber_scombrus:0.0204975398)100:0.0849843863,XP_042290001.1-Chordata-Actinopteri-Scombriformes-Scombridae-Thunnus-Thunnus_maccoyii:0.0219872002)97:0.0341854111)61:0.0108978978)61:0.0141598651,(XP_028279544.1-Chordata-Actinopteri-Ambassidae-Parambassis-Parambassis_ranga:0.0203193240,KAI3363398.1-Chordata-Actinopteri-Centrarchiformes-Terapontidae-Scortum-Scortum_barcoo:0.3621934371)34:0.0103688424)16:0.0000026895)72:0.0099175464,((((XP_026211658.1-Chordata-Actinopteri-Anabantiformes-Anabantidae-Anabas-Anabas_testudineus:0.0309321100,((XP_067371387.1-Chordata-Actinopteri-Anabantiformes-Channidae-Channa-Channa_argus:0.0000024924,XP_067371398.1-Chordata-Actinopteri-Anabantiformes-Channidae-Channa-Channa_argus:0.0581399939)100:0.0099158076,KAK2824516.1-Chordata-Actinopteri-Anabantiformes-Channidae-Channa-Channa_striata:0.0103418175)99:0.0314964055)35:0.0102596229,(XP_026165646.1-Chordata-Actinopteri-Synbranchiformes-Mastacembelidae-Mastacembelus-Mastacembelus_armatus:0.0622013376,(XP_022608587.1-Chordata-Actinopteri-Carangiformes-Carangidae-Seriola-Seriola_dumerili:0.0000029169,XP_023250208.1-Chordata-Actinopteri-Carangiformes-Carangidae-Seriola-Seriola_lalandi:0.0102494126)35:0.0102098761)8:0.0000022020)12:0.0000020679,(XP_050932421.1-Chordata-Actinopteri-Centropomidae-Lates-Lates_calcarifer:0.0000010000,GAA6234607.1-Chordata-Actinopteri-Centropomidae-Lates-Lates_japonicus:0.0000010000)71:0.0000022522)12:0.0000028542,(KAG7228519.1-Chordata-Actinopteri-Carangiformes-Carangidae-Caranx-Caranx_melampygus:0.0134788329,XP_040905494.1-Chordata-Actinopteri-Toxotidae-Toxotes-Toxotes_jaculatrix:0.0394356438)97:0.0127614217)71:0.0083916478)85:0.0021011180,(XP_035462498.1-Chordata-Actinopteri-Pleuronectiformes-Scophthalmidae-Scophthalmus-Scophthalmus_maximus:0.0420582882,XP_034041110.1-Chordata-Actinopteri-Batrachoidiformes-Batrachoididae-Thalassophryne-Thalassophryne_amazonica:0.1223357141)77:0.0091433942)24:0.0000026225,((XP_056147976.1-Chordata-Actinopteri-Lampriformes-Lampridae-Lampris-Lampris_incognitus:0.1159368074,XP_029926536.1-Chordata-Actinopteri-Holocentriformes-Holocentridae-Myripristis-Myripristis_murdjan:0.0889769464)96:0.0193224649,(XP_039995212.1-Chordata-Actinopteri-Istiophoriformes-Xiphiidae-Xiphias-Xiphias_gladius:0.0226312112,XP_039995211.1-Chordata-Actinopteri-Istiophoriformes-Xiphiidae-Xiphias-Xiphias_gladius:0.0000029840)100:0.0048663956)95:0.0091798330)74:0.0102199303,XP_029377519.1-Chordata-Actinopteri-Carangiformes-Echeneidae-Echeneis-Echeneis_naucrates:0.0413328356)70:0.0102107829,XP_024916626.1-Chordata-Actinopteri-Pleuronectiformes-Cynoglossidae-Cynoglossus-Cynoglossus_semilaevis:0.1450045659)79:0.0000028342)93:0.0205945399,(XP_041645329.1-Chordata-Actinopteri-Labriformes-Labridae-Cheilinus-Cheilinus_undulatus:0.0100949074,CAJ1067073.1-Chordata-Actinopteri-Labriformes-Labridae-Xyrichtys-Xyrichtys_novacula:0.0518284320)98:0.0098844768)92:0.0203333424,((XP_029136586.2-Chordata-Actinopteri-Labriformes-Labridae-Labrus-Labrus_bergylta:0.0000010000,XP_060896102.1-Chordata-Actinopteri-Labriformes-Labridae-Labrus-Labrus_mixtus:0.0000010000)100:0.0000023886,XP_060896103.1-Chordata-Actinopteri-Labriformes-Labridae-Labrus-Labrus_mixtus:0.0104668090)100:0.0409423739)89:0.0101717417,(((((XP_031696848.1-Chordata-Actinopteri-Perciformes-Anarhichadidae-Anarrhichthys-Anarrhichthys_ocellatus:0.0000023028,KAK9541321.1-Chordata-Actinopteri-Perciformes-Zoarcidae-Zoarces-Zoarces_viviparus:0.0103805452)100:0.0328338062,((XP_034407808.1-Chordata-Actinopteri-Perciformes-Cyclopteridae-Cyclopterus-Cyclopterus_lumpus:0.0000020400,XP_056292148.1-Chordata-Actinopteri-Perciformes-Liparidae-Pseudoliparis-Pseudoliparis_swirei:0.0310496333)100:0.0213922530,(XP_040034801.1-Chordata-Actinopteri-Perciformes-Gasterosteidae-Gasterosteus-Gasterosteus_aculeatus:0.0102880654,XP_037321810.1-Chordata-Actinopteri-Perciformes-Gasterosteidae-Pungitius-Pungitius_pungitius:0.0102308486)100:0.0526443984)100:0.0512946552)93:0.0109619585,XP_068575049.1-Chordata-Actinopteri-Perciformes-Stichaeidae-Cebidichthys-Cebidichthys_violaceus:0.0314538889)93:0.0110280574,XP_034537440.1-Chordata-Actinopteri-Labriformes-Labridae-Notolabrus-Notolabrus_celidotus:0.0489620503)93:0.0108587525,XP_037637212.1-Chordata-Actinopteri-Perciformes-Sebastidae-Sebastes-Sebastes_umbrosus:0.0505738803)92:0.0115795915)95:0.0101810047,XP_023124103.1-Chordata-Actinopteri-Pomacentridae-Amphiprion-Amphiprion_ocellaris:0.0000029474)94:0.0000021281,(XP_068183126.1-Chordata-Actinopteri-Lophiiformes-Antennariidae-Antennarius-Antennarius_striatus:0.0715647775,XP_068597815.1-Chordata-Actinopteri-Lophiiformes-Brachionichthyidae-Brachionichthys-Brachionichthys_hirsutus:0.0410541213)100:0.0432858873);
