# Supplementary material for: STREMI: a dual-function upstream ORF-encoded regulator of mitochondrial cristae architecture
Source: EMBO Rep. 2026 May 2;27(12):3303–39. doi: 10.1038/s44319-026-00783-8 (PMC13303939; doi:10.1038/s44319-026-00783-8)
Supplement: Supplementary file 14 — Source data Fig. 7 [file 44319_2026_783_MOESM14_ESM.zip › Figure7/7F/Fig_7F_data.xlsx]

## Sheet: Sheet1
Category	Total	Type	Count	Percent
Bicistronic_uptreamORF	14	Other	12	85.7
Bicistronic_uptreamORF	14	Intronless	2	14.3
Bicistronic_downstreamORF	14	Other	7	50
Bicistronic_downstreamORF	14	Intronless	7	50
Monocistronic_ORF	15941	Other	14412	90.4084
Monocistronic_ORF	15941	Intronless	1529	9.59162
